# Supplementary material for: Physicochemical and major ion data for springs in the Black Forest National Park, Germany
Source: Data Brief. 2020 Apr 30;30:105645. doi: 10.1016/j.dib.2020.105645 (PMC7218150; doi:10.1016/j.dib.2020.105645)
Supplement: Supplementary file 1 [file mmc1.zip]

Archive with 8 entries (7 files):
- Locations/
- Locations/Locations.cpg
- Locations/Locations.dbf
- Locations/Locations.prj
- Locations/Locations.sbn
- Locations/Locations.sbx
- Locations/Locations.shp
- Locations/Locations.shx
