# Supplementary material for: Physicochemical and major ion data for springs in the Black Forest National Park, Germany
Source: Data Brief. 2020 Apr 30;30:105645. doi: 10.1016/j.dib.2020.105645 (PMC7218150; doi:10.1016/j.dib.2020.105645)
Supplement: Supplementary file 1 [file mmc1.zip › Locations/Locations.prj]

PROJCS["DHDN_3_Degree_Gauss_Zone_3",GEOGCS["GCS_Deutsches_Hauptdreiecksnetz",DATUM["D_Deutsches_Hauptdreiecksnetz",SPHEROID["Bessel_1841",6377397.155,299.1528128]],PRIMEM["Greenwich",0.0],UNIT["Degree",0.0174532925199433]],PROJECTION["Gauss_Kruger"],PARAMETER["False_Easting",3500000.0],PARAMETER["False_Northing",0.0],PARAMETER["Central_Meridian",9.0],PARAMETER["Scale_Factor",1.0],PARAMETER["Latitude_Of_Origin",0.0],UNIT["Meter",1.0]],VERTCS["DHHN92",VDATUM["Deutches_Haupthoehennetz_1992"],PARAMETER["Vertical_Shift",0.0],PARAMETER["Direction",1.0],UNIT["Meter",1.0]]
