# Supplementary material for: Physicochemical and major ion data for springs in the Black Forest National Park, Germany
Source: Data Brief. 2020 Apr 30;30:105645. doi: 10.1016/j.dib.2020.105645 (PMC7218150; doi:10.1016/j.dib.2020.105645)
Supplement: Supplementary file 2 [file mmc2.xlsx]

## Sheet: S1
Location	Date	Time	campaign	SEC	SEC	pH	pH	pH	O2	O2	O2	HCO3	redox	EH	T	Cl	SO4	NO3	PO4	Na	K	Mg	Ca	Fe	Al	Si	TDS	AQ	Coliforms	E. coli	Enterococci	TOC	DOC	BIX	HIX	SAK (210)	SAK (254)	SAK (280)	SAK (436)	SAK (545)	Discharge	discharge measurement	group
			#	µS/cm	°C	-	mV	°C	%	mg/L	°C	mmol/L	mV	mV	°C	mg/L	mg/L	mg/L	mg/L	mg/L	mg/L	mg/L	mg/L	mg/L	mg/L	mg/L	mg/L	-	MPN	MPN	MPN	mg/L	mg/L	-	-	-(log(T))	-(log(T))	-(log(T))	-(log(T))	-(log(T))	L/s	method
D801	2016-06-06	10:50:00	1	24	6.1		130	5.9	100.3	11.28	5.9	0			5.96667	0.538	1.552	2.519		0.452	0.557	0.16	0.42	0.17	0.17	1.65	6.538	0.300491	48.1	7.5	< 1	11.614	11.486	0.426	0.937	2.31177	0.630039	0.492978	0.0527931	0.0163547	4.06	salt dilution method	sandstone group
D801	2016-07-01	11:00:00	2	24.3	6.1	4.56	139	6.1	99.5	11.16	5.9	0.04	533	753	6.03333	0.639	1.975	2.821		0.427	0.782	0.158	0.665	0.06	0	2.28	9.96768	0.3496				3.187	3.155								1.83	volumetric measurement	sandstone group
D801	2016-11-03	11:40:00	4	25.8	6.7	4.6	133	6.4	99.5	11.12	6.4	0.005	426	646	6.5	0.744	1.849	3.474	0	0.617	0.982	0.192	0.657	0.07	0.18	2.65	9.07009	0.322713	45	2	< 1	4.264	3.789	0.469	0.956	1.13541	0.216304	0.164492	0.0142021	0.00312926	0.91	volumetric measurement	sandstone group
D801	2017-05-10	12:30:00	5	26.7	5.6	4.3	148.7	5.9	101.7	11.36	5.6	0	447	667	5.7	0.618	1.674	2.753	0	0.483	0.757	0.149	0.454	0.06	0.34	2.36	7.288	0.282377	8.5	< 1	< 1	8.466	8.817	0.447	0.953	1.73259	0.42341	0.321948	0.0287108	0.00678109	2.5	volumetric measurement	sandstone group
D802	2016-06-06	16:32:00	1	41.5	8.3		153	8.1	94.6	10.05	8.1	0			8.16667	0.371	0.783	0.501		0.433	0.083	0.068	0.02	0.26	0.22	0.98	2.739	0.203116	86.5	6.3	< 1	24.444	24.454	0.393	0.951	3.32763	1.2565	0.958115	0.0832022	0.0195345	0.42	volumetric measurement	sandstone group
D802	2016-07-04	12:04:00	2	44.1	9.4	4.05	162	9.5	90.4	9.37	9.2	0	530	748	9.36667	0.379	1.016	0.25		0.325	0.071	0.038	0.08	0.23	0.42	1.34	2.809	0.243662				23.676	24.431								0.15	volumetric measurement	sandstone group
D802	2016-11-07	10:40:00	4	61	6.7	3.77	172.9	6.7	95	10.32	6.6	0	455	675	6.66667	0.859	1.75	1.439	0	0.576	0.146	0.058	0.065	0.21	0.52	2.36	5.623	0.096756	81.6	< 1	< 1	23.934	23.592	0.44	0.941	3.33328	1.09893	0.815002	0.0594858	0.0123952	0.53	volumetric measurement	sandstone group
D802	2017-05-10	13:45:00	5	46.8	4.8	3.7	177.3	5	97.9	11.2	4.7	0	482	703	4.83333	0.472	0.973	0.671	0	0.487	0.111	0.015	0.05	0.17	0.4	1.68	3.349	0.0890049	43.5	< 1	< 1	21.823	22.434	0.401	0.947	3.21088	1.13756	0.858135	0.0701306	0.0151496	0.52	volumetric measurement	sandstone group
D803	2016-05-31	16:10:00	1	29.2	7.8		116	7.8	83.9	9.23	7.6	0.15			7.73333	0.822	3.084	2.129		0.83	0.761	0.8	1.69	0.05	0	2.88	19.3185	1.13007	248.1	< 1	< 1	0.939	1.023	0.718	0.741	0.372703	0.030507	0.0255549	0.00762762	0.00439742	0.17	volumetric measurement	west granite group
D803	2016-07-08	11:12:00	2	30.4	8.5	5.55			78.5	8.48	8.6	0.128	454	672	8.55	1.08	3.126	2.148		0.835	1.265	0.839	2.042	0.03	0.07	2.95	19.2452	1.27217				1.024	0.833								0.34	volumetric measurement	west granite group
D803	2016-09-06	10:45:00	3	29.8	8.9	6.13	56.1	9.4	95.1	10.23	9.2	0.145	295	513	9.16667	0.918	3.075	2.128	0	1.12	0.833	0.834	1.9	0.03	0	3.37	19.6855	1.23202	686.7	1	< 1	0.508	0.544	0.805	0.684	0.286527	-0.00572884	-0.00669097	-0.00865969	-0.00745184	0.03	volumetric measurement	west granite group
D803	2016-11-02	13:40:00	4	29.6	8	6.19	43.7	7.9	96.2	10.63	7.7	0.155	341	560	7.86667	0.87	3.153	1.942	0	1.253	1.002	0.843	1.176	0.03	0	3.55	19.7266	0.998186	> 2419.6	1	1	0.827	0.628	0.768	0.656	0.335166	0.0119475	0.0125015	0.0054642	0.00644767	0.04	estimation	west granite group
D803	2017-05-11	10:30:00	5	29.3	7.2	5.5	86.2	7.4	85.5	9.4	7.2	0.138	445	664	7.26667	0.879	3.224	1.849	0	0.862	0.676	0.709	1.888	0	0	3.45	18.5073	1.20347	240	<1	1	1.326	0.729	0.688	0.472	0.359719	0.0279488	0.0221813	0.00433357	0.00218298	0.06	volumetric measurement	west granite group
D804	2016-05-25	09:05:00	1	27.2	7.5		93		99.6	10.93		0.2			7.5	0.764	4.032	2.25		1.225	0.721	0.455	1.63	0.05	0	3.64	23.3304	0.758883	> 2419.6	< 1	2	0.756	0.468	0.75	0.664	0.418596	0.0337129	0.0285728	0.00812284	0.00446174	0.33	volumetric measurement	west granite group
D804	2016-07-08	14:30:00	2	27.5	8.6	6.03			98.1	10.63	8.4	0.09	442	660	8.5	0.721	4.388	1.879		1.212	0.697	0.379	1.802	0.03	0	4.07	16.5995	0.796957				0.648	0.703								0.23	volumetric measurement	west granite group
D804	2016-11-04	10:30:00	4	29.8	6.6	6.61	23.1	6.7	99.2	11.22	6.5	0.123	340	560	6.6	0.83	3.755	2.532	0.252	1.69	1.053	0.423	1.46	0.03	0	4.52	19.5301	0.673536	165	< 1	< 1	0.359	0.29	0.657	0.737	0.409628	0.0110052	0.00898854	0.00406607	0.00222534	0.02	volumetric measurement	west granite group
D804	2017-05-11	14:25:00	5	28.1	7.8	5.7	72.5	8	99.7	10.72	7.9	0.073	425	644	7.9	0.813	4.291	2.42	0	1.414	0.901	0.434	1.538	0	0.06	4.71	16.3252	0.67183	727	<1	<1	0.351	0.382	0.853	0.764	0.385866	0.0141651	0.0115709	0.00280964	0.00148841	0.2	volumetric measurement	west granite group
D807	2016-05-31	11:15:00	1	26.5	7.5		141	7.4	90.2	9.9	7.4	0.065			7.43333	0.843	2.348	2.138		0.456	1.143	0.57	1.79	0.04	0	3.04	13.2941	1.15597	< 1	< 1	< 1	0.326	0.256	0.728	0.441	0.318771	0.00972018	0.0071705	0.000864812	0.000259268	1.31	volumetric measurement	west granite group
D807	2016-07-01	14:50:00	2	27.2	7.5	5.58	85	7.5	89.5	9.93	7.3	0.153	496	715	7.43333	0.857	2.393	1.934		0.445	1.397	0.553	2.057	0.03	0	2.99	19.0016	1.32039				0.246	0.183								2.69	volumetric measurement	west granite group
D807	2016-09-08	10:20:00	3	26.7	7.7	5.67	71.7	7.7	89	9.86	7.6	0.165	478	697	7.66667	0.843	1.919	2.064	0	0.507	1.428	0.588	1.97	0.03	0	3.18	19.4168	1.37702	1	< 1	< 1	0.37	0.184	1.575	0.424	0.29988	-0.00535358	-0.00626085	-0.00752669	-0.00692226	0.74	volumetric measurement	west granite group
D807	2016-11-04	11:15:00	4	26.8	7.6	5.74	69.5	7.6	87.4	9.59	7.4	0.18	440	659	7.53333	0.846	1.383	1.885	0.173	0.579	1.624	0.594	1.274	0.03	0	3.48	19.3711	1.25513	1	< 1	< 1	0.367	0.277	3.201	0.497	0.300117	0.00459424	0.00415077	0.000426976	-5.40122e-05	1.01	estimation	west granite group
D807	2017-05-11	13:40:00	5	27.3	7.3	5.5	86.1	7.4	90.6	9.86	7.2	0.115	469	688	7.3	0.845	1.918	1.92	0	0.499	1.453	0.583	1.825	0	0.07	3.67	16.13	1.36502	<1	<1	<1	0.288	0.356	0.968	0.501	0.352321	0.0184693	0.0149497	0.00512842	0.00308076	1.5	volumetric measurement	west granite group
D808	2016-05-31	12:00:00	1	22.2	7.6		152	7.7	77.3	8.42	7.6	0.065			7.63333	0.853	2.635	1.532		0.517	0.971	0.45	1.31	0.05	0	2.14	12.2841	0.982019	1	< 1	< 1	0.896	0.997	0.539	0.905	0.335195	0.0529016	0.0409254	0.00589806	0.00287401	0.07	volumetric measurement	west granite group
D808	2016-07-01	13:45:00	2	22.4	7.8	5.28	101	7.8	79.9	8.76	7.6	0.108	488	707	7.73333	0.846	2.912	1.409		0.452	1.06	0.404	1.46	0.04	0	2.23	15.1728	1.00024				0.765	0.675								0.05	volumetric measurement	west granite group
D808	2016-09-08	11:20:00	3	22	8.2	5.42	85.6	8.2	76.5	8.27	8.2	0.085	393	611	8.2	0.873	2.667	1.62	0	0.544	1.093	0.427	1.34	0.03	0	2.47	13.7804	0.946416	3	< 1	< 1	0.402	0.36	0.563	0.807	0.252973	0.00880781	0.00600491	-0.000483199	-0.000787626	0.06	volumetric measurement	west granite group
D808	2016-11-04	11:40:00	4	28.5	7.8	5.5	82.3	7.7	76.8	8.4	7.6	0.108	410	629	7.7	0.842	2.58	1.634	0	0.652	1.368	0.494	1.205	0.03	0	2.69	15.3948	0.947012	5.2	< 1	2	0.494	0.425	0.615	0.8	0.287176	0.0193662	0.0151588	0.00430717	0.00305188	0.04	volumetric measurement	west granite group
D808	2017-05-11	12:50:00	5	22.3	7.6	5.2	98.1	7.8	88.5	9.46	7.9	0.063	471	690	7.76667	0.892	2.608	1.664	0	0.569	1.234	0.465	1.341	0	0	2.93	12.6171	0.974166	37.3	<1	<1	0.645	0.511	0.668	0.87	0.320088	0.0328034	0.0246003	0.00594245	0.00368519	0.06	volumetric measurement	west granite group
D809	2016-05-31	12:48:00	1	20.7	7.5		106	7.8	90.4	9.92	7.4	0.125			7.56667	0.705	1.476	1.242		0.536	0.785	0.52	1.3	0.14	0	1.83	14.3311	1.52083	36.9	17.3	< 1	9.012	9.54	0.45	0.945	1.36241	0.443967	0.341678	0.0279393	0.00571226			west granite group
D809	2016-07-01	12:30:00	2	24.3	7.4	5.63	82	7.4	78.9	8.77	7.2	0.178	482	701	7.33333	0.856	2.066	1.428		0.459	0.963	0.623	1.804	0.04	0	2.36	19.1	1.58618				1.464	1.607										west granite group
D809	2016-09-07	15:10:00	3	29.2	7.7	5.96	61.4	7.7	72.2	8.19	7.6	0.193	444	663	7.66667	0.86	1.641	1.609	0	0.541	1.09	0.92	2.14	0.03	0	2.46	20.6073	2.12044	150	< 1	< 1	0.609	0.843	0.498	0.921	0.270611	0.0161831	0.00974134	-0.00560086	-0.00599411	1.14	estimation	west granite group
D809	2016-11-04	12:30:00	4	29.7	7.6	5.9	60.7	7.6	68.5	7.51	7.4	0.213	426	645	7.53333	0.846	1.494	1.588	0	0.596	1.258	0.976	1.494	0.03	0	2.83	21.2786	1.88112	45	< 1	< 1	0.722	0.555	0.491	0.926	0.315434	0.0330669	0.0248631	0.00376998	0.00171894	1.43	estimation	west granite group
D809	2017-05-11	12:10:00	5	25.5	7.4	5.5	84.2	7.6	79.3	8.62	7.3	0.138	455	674	7.43333	0.878	2.462	1.671	0	0.573	1.083	0.744	1.638	0	0	2.83	17.4693	1.35949	4.1	<1	<1	2.549	2.616	0.464	0.964	0.522291	0.127899	0.0971875	0.00859903	0.00215162	3.49	estimation	west granite group
D810	2016-05-31	13:40:00	1	28.9	6.7		176	6.8	91.2	13.13	6.7	0			6.73333	0.438	0.68	0.314		0.53	0.198	0.15	0.18	0.39	0.42	1.22	3.3	0.878102	49.6	19.9	< 1	23.599	23.92	0.416	0.947	3.21159	1.18809	0.908934	0.0789341	0.0187539	2.18	volumetric measurement	sandstone group
D810	2017-05-11	11:30:00	5	28	5.4	4.1	156.2	5.9	90.2	10.06	6	0	477	697	5.76667	0.604	2.607	0.256	0	0.536	0.216	0.094	0.112	0.27	0.35	2.21	5.045	0.213063	10.8	<1	1	17.247	17.618	0.417	0.959	2.46228	0.871451	0.661409	0.0532148	0.0112115	0.03	volumetric measurement	sandstone group
D811	2016-05-31	14:56:00	1	19.2	7.1		121	7.2	65.3	7.16	7.3	0.12			7.2	0.734	1.138	0.67		0.511	0.583	0.55	1.17	0.12	0	2.15	12.798	2.28772	85.7	4.1	< 1	8.211	8.487	0.446	0.95	0.873127	0.36566	0.28128	0.0314331	0.0124708	0.05	volumetric measurement	west granite group
D811	2016-07-08	13:51:00	2	21.5	9.3	5.62			63.8	6.77	9.1	0.113	451	669	9.2	0.839	1.234	0.715		0.464	0.815	0.566	1.696	0.05	0	2.84	13.2739	2.69121				1.916	1.903								0.04	volumetric measurement	west granite group
D811	2016-09-07	14:40:00	3	25.1	10.9	6.29	44.1	10.7	84	8.47	11.2	0.155	285	501	10.9333	0.841	1.217	0.766	0	0.518	1.079	0.665	1.74	0.03	0	2.97	16.3136	2.82843	52.8	3	< 1	1.139	0.759	0.434	0.922	0.177592	0.0354212	0.0258412	-0.00528854	-0.00633542	0.02	volumetric measurement	west granite group
D811	2016-11-04	13:50:00	4	27.2	7.7	6.3	39.6	7.6	84.7	9.82	7.5	0.158	371	590	7.6	0.862	2.026	0.754	0.173	0.639	1.195	0.703	1.214	0.05	0.06	3.08	17.3167	1.78083	86.7	< 1	1	1.366	1.015	0.402	0.916	0.22772	0.0584442	0.0450366	0.00410589	0.00134025	0.03	volumetric measurement	west granite group
D811	2017-05-09	14:30:00	5	21.3	5.9	4.7	127.9	6.1	70.7	8.08	5.8	0.063	396	616	5.93333	0.767	1.06	0.579	0	0.548	0.744	0.627	1.328	0.07	0.25	2.81	9.81707	2.89272	2	< 1	2	6.524	6.413	0.444	0.957	0.759779	0.31371	0.237236	0.0196748	0.00499009	0.11	volumetric measurement	west granite group
D812	2016-05-25	10:26:00	1	27	7.7		122	7.6	76	8.34	7.5	0.2			7.6	0.863	1.898	1.433		0.554	0.939	0.802	1.87	0.07	0	2.13	20.6324	1.85811	135.4	1	< 1	2.464	3.018	0.461	0.939	0.502125	0.141364	0.111248	0.0122346	0.00426218			west granite group
D812	2016-07-08	13:00:00	2	30.1	7.6	5.51			73.4	8.1	7.4	0.15	478	697	7.5	0.972	2.579	1.494		0.533	1.172	0.913	2.246	0.04	0	2.5	19.1015	1.83746				0.613	0.791								1.57	volumetric measurement	west granite group
D812	2016-11-04	14:15:00	4	36.8	8.1	5.94	59.2	8	65.7	7.12	7.8	0.283	406	625	7.96667	0.891	1.676	1.482	0	0.616	1.403	1.347	1.94	0.03	0	3.09	26.6528	2.51099	7.4	< 1	< 1	0.487	0.385	0.488	0.797	0.266217	0.0174431	0.0133525	0.00109698	0.000306273	0.63	volumetric measurement	west granite group
D812	2017-05-09	13:40:00	5	26.9	7.5	5.6	81.6	7.6	77.7	8.54	7.4	0.063	442	661	7.5	0.827	1.892	1.277	0	0.575	1.08	0.865	1.672	0.04	0.17	2.63	12.2421	1.91873	1	1	< 1	4.711	4.951	0.444	0.959	0.752242	0.243623	0.187154	0.0170823	0.00445993	1.14	volumetric measurement	west granite group
D813	2016-05-31	17:14:00	1	43.9	7.2		97	7.2	83.9	10.55	7	0.47			7.13333	0.988	3.147	1.265		0.702	1.048	1.82	4.2	0.06	0	2.03	41.908	3.37978	387.3	13.2	5.1	0.734	1.582	0.663	0.827	0.217679	0.0147291	0.0109704	0.000678875	-7.65802e-06			east granite group
D813	2016-07-08	10:19:00	2	46.3	7.5	6.11	55	7.5	92.5	10.33	7.3	0.415	456	675	7.43333	0.941	3.574	0.93		0.562	1.35	1.658	3.933	0.04	0	2.73	38.3101	3.18649				0.449	0.404								0.9	volumetric measurement	east granite group
D813	2016-09-06	14:20:00	3	62.1	8.5	6.5	34.8	8.6	95.4	10.35	8.6	0.515	362	580	8.56667	0.909	2.834	1.045	0	0.682	1.532	2.535	5.52	0.03	0	2.81	46.5108	5.22115	23.8	< 1	< 1	0.4	0.481	0.621	0.748	0.155005	-0.00503602	-0.00659102	-0.00817296	-0.00710119	0.29	estimation	east granite group
D813	2016-11-02	10:47:00	4	69.5	8.7	6.46	29.5	8.6	95.7	10.35	8.4	0.62	386	604	8.56667	0.9	2.517	0.981	0	0.794	1.923	3.326	6.46	0.03	0	2.93	54.7615	7.09195	770.1	1	2	0.718	0.511	0.591	0.562	0.191879	0.0103171	0.00836332	0.00103677	0.000518428	0.17	volumetric measurement	east granite group
D813	2017-05-08	13:30:00	5	55.5	7	6	60.8	7.1	96.3	10.78	7	0.443	415	634	7.03333	0.964	3.092	1.458	0	0.691	1.52	2.276	5.156	0	0	2.91	42.1875	3.99071	137.2	< 1	< 1	0.43	0.514	0.696	0.907	0.203566	0.0129998	0.0101844	0.00107314	0.00029381	0.71	volumetric measurement	east granite group
D814	2016-06-02	09:10:00	1	93	7.8		62.9	7.7	94.4	10.33	7.7	0.96			7.73333	1.06	5.866	1.841		0.659	1.355	4.5	9.3	0.05	0	2.89	83.2073	4.59682	2	< 1	< 1	0.517	1.26	0.811	0.646	0.322181	0.021558	0.0177659	0.00392268	0.0025619	0.52	volumetric measurement	east granite group
D814	2016-07-05	10:40:00	2	92.1	7.8	6.57	29	7.8	91.4	10.14	7.6	0.913	431	650	7.73333	1.097	4.982	1.399		0.642	1.639	4.279	8.762	0.04	0	3.17	78.5485	5.30295				0.518	0.317								0.91	volumetric measurement	east granite group
D814	2016-09-06	13:50:00	3	114.3	7.9	6.65	27	7.9	93.2	10.36	7.7	1.105	414	633	7.83333	1.148	3.982	1.97	0	0.742	1.676	5.464	10.6	0.03	0	3.18	93.0358	6.68207	2	< 1	< 1	0.533	0.543	0.892	0.562	0.29818	-0.00407314	-0.0050327	-0.00642509	-0.00602994	0.56	volumetric measurement	east granite group
D814	2016-11-02	15:01:00	4	117.3	8	6.7	16.3	7.9	93.9	10.34	7.7	0.88	303	522	7.86667	1.186	3.532	1.917	0.178	0.821	1.926	6.326	12.412	0	0.08	3.35	82.073	8.42087	3	< 1	< 1	0.472	0.343	0.544	0.41	0.347718	0.0135685	0.0112699	0.0029957	0.00111097	0.26	volumetric measurement	east granite group
D814	2017-05-08	14:50:00	5	105.5	7.7	6.9	15.9	7.8	97.2	10.74	7.5	0.963	382	601	7.66667	1.168	4.508	1.874	0	0.776	1.709	5.073	9.806	0	0	3.5	83.6734	5.87662	1	< 1	< 1	0.531	0.505	0.956	0.846	0.294402	0.00496854	0.00408145	-9.27677e-05	-0.000241674	0.44	volumetric measurement	east granite group
D816	2016-06-02	12:00:00	1	25.8	6.2		192.2	6.1	100.3	11.13	6.1	0			6.13333	0.536	1.259	1.733		0.437	0.595	0.12	0.31	0.04	0.21	1.87	5.24	0.308657	40.4	1	< 1	10.962	11.054	0.421	0.95	1.92929	0.598216	0.463549	0.0513152	0.018167	0.54	volumetric measurement	sandstone group
D816	2016-07-04	14:30:00	2	24.6	8	4.44	141	8	98.4	10.56	7.9	0.013	504	723	7.96667	0.621	1.567	1.829		0.394	0.819	0.105	0.405	0.12	0	2.47	6.65322	0.314893				6.605	7.507								0.32	volumetric measurement	sandstone group
D816	2016-09-07	10:00:00	3	21.2	10.7	3.89	174.4	10.7	95	9.4	11.2	0	450	666	10.8667	0.701	1.612	1.445	0.21	0.46	0.664	0.066	0.26	0.08	0	2.63	5.498	0.229579	133.4	3	< 1	2.737	2.741	0.392	0.947	0.624201	0.203074	0.156025	0.0082213	-0.00316689	0.07	volumetric measurement	sandstone group
D816	2016-11-07	12:20:00	4	34.4	6.8	4.1	155.6	6.7	99.4	10.88	6.5	0	460	680	6.66667	0.701	1.051	2.656	0.165	0.559	0.872	0.11	0.255	0.22	0.51	3.1	7.099	0.202476	75.2	1	< 1	17.548	17.063	0.441	0.946	2.96054	0.840677	0.637587	0.0545285	0.0133421	0.97	volumetric measurement	sandstone group
D816	2017-05-09	11:00:00	5	33	5.1	3.8	171.7	5.3	102.3	11.74	5	0	422	643	5.13333	0.553	0.824	1.862	0	0.452	0.624	0.089	0.262	0.2	0	2.18	4.866	0.26417	9.6	< 1	< 1	16.878	17.9	0.423	0.955	3.04248	0.917075	0.70156	0.0613655	0.0142907	1.48	volumetric measurement	sandstone group
D818	2016-06-02	13:10:00	1	29.4	5.7		165.7	5.6	96.7	10.89	5.5	0			5.6	0.505	1.027	1.657		0.395	0.499	0.1	0.23	0.08	0.11	1.63	4.603	0.263349	3.1	2	< 1	14.324	14.364	0.409	0.947	2.4843	0.77836	0.604828	0.0623195	0.0171384	0.28	volumetric measurement	sandstone group
D818	2016-07-04	15:05:00	2	25.1	6.7	4.34	145	6.7	98	10.9	6.5	0.008	535	755	6.63333	0.64	1.307	1.645		0.377	0.658	0.09	0.318	0.16	0.09	2.49	5.77314	0.289949				10.53	10.176								0.11	volumetric measurement	sandstone group
D818	2016-09-07	11:02:00	3	16.5	7.6	4.83	123	7.6	95.8	10.82	7.4	0.01	437	656	7.53333	0.695	1.352	1.844	0	0.418	0.841	0.093	0.44	0.06	0	3.01	6.35317	0.337904	224.7	< 1	< 1	2.247	2.116	0.394	0.932	0.587059	0.160262	0.12408	0.00950043	-0.000877146	0.04	volumetric measurement	sandstone group
D818	2016-11-07	12:50:00	4	45.5	7.2	3.95	163.9	7.1	98.8	10.69	6.9	0	430	649	7.06667	0.713	0.948	2.747	0	0.603	0.715	0.083	0.19	0.26	0.56	3.11	6.819	0.150552	90.8	< 1	< 1	23.7	23.114	0.418	0.945	3.55134	1.13441	0.863544	0.0726703	0.0168986	0.17	volumetric measurement	sandstone group
D818	2017-05-09	11:40:00	5	41.9	4.9	3.8	171.4	5.1	98.5	11.24	5.3	0	528	749	5.1	0.559	0.702	1.685	0	0.459	0.431	0.046	0.197	0.22	0.53	1.95	4.829	0.19743	24.1	< 1	< 1	22.395	22.809	0.405	0.952	3.42246	1.18448	0.911759	0.082102	0.0194552	0.69	volumetric measurement	sandstone group
D820	2016-06-02	09:55:00	1	17.7	6.6		126.4	6.4	85.9	10.64	6.4	0.02			6.46667	0.672	1.055	1.095		0.472	0.536	0.16	0.32	0.15	0.09	1.85	5.77034	0.508593	14.5	3	< 1	8.316	8.586	0.44	0.924	1.26464	0.458123	0.359336	0.0458906	0.0170791	0.57	volumetric measurement	sandstone group
D820	2016-07-05	12:04:00	2	18.3	6.6	4.9	104	6.5	93.7	10.53	6.3	0.033	499	719	6.46667	0.813	1.18	1.382		0.462	0.712	0.131	0.373	0.09	0	2.29	7.15656	0.425097				3.951	3.851								0.18	volumetric measurement	sandstone group
D820	2016-09-06	12:05:00	3	15.6	6.9	4.81	125	7.1	95.9	10.74	6.8	0.008	462	681	6.93333	0.855	1.202	1.522	0	0.519	0.676	0.106	0.45	0.05	0	2.37	5.86814	0.420658	2	< 1	< 1	2.024	1.789	0.438	0.943	0.428184	0.109182	0.0822095	0.00368638	-0.00308377	0.13	volumetric measurement	sandstone group
D820	2016-11-02	12:35:00	4	19.5	6.8	4.63	127	6.7	94.2	10.5	6.5	0.008	473	693	6.66667	0.946	1.124	1.633	0	0.618	0.882	0.16	0.325	0.08	0.19	2.75	6.44614	0.386254	6.1	< 1	< 1	4.61	4.66	0.452	0.927	0.722511	0.213438	0.160762	0.0133242	0.00323431	0.06	volumetric measurement	sandstone group
D820	2017-05-08	10:50:00	5	22.5	6.3	3.6	187	6.4	96.3	10.8	6.2	0	424	644	6.3	0.775	0.903	0.997	0	0.535	0.618	0.122	0.271	0.17	0.45	2.36	4.841	0.462381	1	< 1	< 1	13.507	13.574	0.414	0.96	2.22218	0.704508	0.543915	0.0503655	0.0128078	0.56	volumetric measurement	sandstone group
D821	2016-05-31	17:45:00	1	51.2	7.3		71	7.3	94.1	10.4	7.2	0.565			7.26667	0.953	2.948	0.85		0.587	0.969	2.33	4.9	0.05	0	2.46	48.0616	4.91301	31.3	< 1	< 1	2.002	2.26	0.527	0.918	0.27875	0.0799438	0.0618486	0.0109365	0.00539851			east granite group
D821	2016-07-05	11:10:00	2	63.9	7.6	6.59	28	7.6	91.2	10.13	7.4	0.58	427	646	7.53333	1.021	3.156	1.075		0.543	1.304	2.558	6.004	0.04	0	2.89	51.0909	5.08158				0.861	0.554								0.35	volumetric measurement	east granite group
D821	2016-11-02	11:25:00	4	88.2	8	6.52	27.5	7.9	91	10.18	7.4	0.645	350	569	7.76667	1.018	2.701	1.038	0	0.683	1.621	3.541	6.806	0.03	0.08	3.04	56.874	7.03344	15.6	< 1	1	0.521	0.454	0.591	0.803	0.21731	0.0201124	0.0153027	0.00180119	0.000811332	0.2	estimation	east granite group
D821	2017-05-08	12:30:00	5	72.1	7.2	6.1	52.9	7.4	94.6	10.51	7.1	0.625	396	615	7.23333	1.288	3.108	1.151	0	0.727	1.593	3.272	6.62	0	0.08	3.27	55.9746	5.88793	22.6	2	< 1	0.737	0.741	0.652	0.945	0.212565	0.0164604	0.0128422	0.00111308	0.000161913	0.57	volumetric measurement	east granite group
Q01	2016-06-06	12:32:00	1	20.9	6.3		117	6.1	98.6	10.98	6.1	0			6.16667	0.584	1.644	2.685		0.513	0.549	0.18	0.56	0.09	0	1.67	6.805	0.353849	26.6	6.3	< 1	5.889	5.758	0.454	0.941	1.07198	0.281244	0.217054	0.0259421	0.00903269	2.81	volumetric measurement	sandstone group
Q01	2016-07-04	11:11:00	2	21.2	6.2	4.82	121	6.2	99.4	11.12	6	0.043	524	744	6.13333	0.677	1.788	2.92		0.427	0.906	0.163	0.804	0.05	0.1	2.24	10.4587	0.407378				2.055	2.16								0.21	volumetric measurement	sandstone group
Q01	2016-09-05	12:00:00	3	21.4	7.2	4.74	124	7.3	96.4	10.46	7.1	0.01	442	661	7.2	0.72	1.697	3.817	0	0.496	0.954	0.146	0.75	0.03	0	2.3	9.22017	0.312026	5.1	< 1	< 1	0.958	0.942	0.496	0.939	0.673734	0.0461164	0.0331971	-0.00302533	-0.00544252	0.1	volumetric measurement	sandstone group
Q01	2016-11-03	13:00:00	4	20.9	6.7	4.75	121	6.6	93.6	10.3	6.4	0.025	417	637	6.56667	0.704	1.751	3.343	0	0.549	1.053	0.151	0.446	0.04	0.09	2.47	9.65242	0.240369	19.1	< 1	< 1	1.974	1.739	0.477	0.941	0.770028	0.0993056	0.0748976	0.00688223	0.0018558	0.18	volumetric measurement	sandstone group
Q01	2017-05-10	11:15:00	5	23	6	4.4	143	6.1	101	11.16	5.9	0	472	692	6	0.675	2.028	2.866	0	0.518	0.807	0.155	0.544	0.05	0	2.27	7.643	0.296297	3.1	< 1	< 1	5.974	5.945	0.47	0.953	1.31589	0.293113	0.222392	0.0227935	0.00782026	2.33	volumetric measurement	sandstone group
Q02	2016-06-06	13:18:00	1	41.4	6.9		151	6.8	99.7	10.95	6.9	0			6.86667	0.37	0.681	0.606		0.374	0.18	0.08	0.13	0.24	0.28	1.38	2.941	0.387551	131.4	1	< 1	25.394	25.158	0.381	0.949	3.55361	1.33154	1.02776	0.0925052	0.0203462	0.17	volumetric measurement	sandstone group
Q02	2016-07-01	10:21:00	2	42.9	8.2	4.06	162	8.1	97.1	10.39	8.1	0	499	717	8.13333	0.562	1.112	0.74		0.328	0.291	0.057	0.137	0.19	0.39	2.04	3.807	0.245146				19.534	19.866								0.03	volumetric measurement	sandstone group
Q02	2016-11-03	11:00:00	4	59.4	8.6	3.8	171	7.3	98.9	10.5	8.3	0	455	674	8.06667	0.617	1.561	1.633	0	0.579	0.375	0.089	0.079	0.21	0.5	2.81	5.643	0.13227	67	< 1	1	27.534	28.336	0.408	0.941	3.88377	1.38405	1.05691	0.089678	0.0202696	0.01	estimation	sandstone group
Q02	2017-05-10	13:00:00	5	46.5	4.8	3.8	172.1	5	100.2	11.46	4.7	0	532	753	4.83333	0.49	0.778	0.795	0	0.381	0.216	0.019	0.138	0.17	0.11	2	3.097	0.201954	98.7	1	< 1	23.916	23.544	0.39	0.956	3.38084	1.25226	0.956174	0.0811583	0.0174446	0.18	volumetric measurement	sandstone group
Q03	2016-06-06	16:05:00	1	19	6.7		126	6.6	94.1	10.99	6.5	0			6.6	0.586	1.685	2.284		0.59	0.857	0.15	0.38	0.1	0	2.07	6.632	0.287863	48.2	5.2	< 1	6.779	5.662	0.436	0.939	0.963315	0.278623	0.215433	0.0213445	0.00541736	1.49	volumetric measurement	sandstone group
Q03	2016-07-04	13:15:00	2	18.6	7	4.98	112	7	93.3	10.24	6.8	0.048	347	566	6.93333	0.648	1.835	2.587		0.537	1.412	0.145	0.571	0.05	0.1	2.42	10.8138	0.332314				2.132	1.955								1.12	volumetric measurement	sandstone group
Q03	2016-09-07	13:00:00	3	17.8	8.4	5.12	106.3	8.3	89.9	9.42	8.5	0.025	367	585	8.4	0.678	1.906	3.119	0	0.633	1.342	0.109	0.53	0.03	0	2.34	9.87242	0.252464	18.3	< 1	< 1	0.856	0.765	0.461	0.933	0.555449	0.0403956	0.0290118	-0.00416833	-0.00597247	0.18	volumetric measurement	sandstone group
Q03	2017-05-10	14:30:00	5	20.4	6	4.4	140.8	6.1	95.3	10.57	5.8	0.013	479	699	5.96667	0.646	1.531	2.369	0	0.584	1.121	0.117	0.462	0.05	0	2.65	7.67322	0.301809	25	< 1	< 1	6.136	6.483	0.431	0.956	1.17743	0.309375	0.236299	0.0209993	0.00489199	2.39	volumetric measurement	sandstone group
S01	2016-06-02	15:00:00	1	21.7	10.8		41.8	10.6	102.8	10.62	10.6	0.14			10.6667	0.817	1.978	0.582		0.707	0.573	0.66	1.55	0.11	0	2.02	15.5194	2.19595	344.8	4.1	< 1	6.15	6.101	0.425	0.941	0.761934	0.329302	0.258078	0.0359578	0.0143657			surface stream
S01	2016-07-08	15:09:00	2	28	14.1	6.58			100.9	9.72	14	0.193	332	547	14.05	0.799	1.987	0.581		0.687	0.864	0.854	2.283	0.07	0.05	2.63	19.9513	3.06438				2.441	2.383										surface stream
S01	2016-09-08	12:20:00	3	34.7	11	7.42	-24.9	11.6	101.7	10.24	11.5	0.255	347	563	11.3667	0.827	1.679	1.183	0	0.841	1.005	1.151	2.73	0.05	0	2.93	25.0253	3.15866	816.4	< 1	17.1	1.236	1.197	0.442	0.912	0.283351	0.0515017	0.0377556	-0.00365918	-0.00602629			surface stream
S01	2016-11-04	14:50:00	4	32.2	5	7.39	-17.9	5	101.5	12.16	4.7	0.248	344	565	4.9	0.887	1.894	0.963	0	0.929	1.115	1.092	1.622	0.05	0.06	3.25	23.7442	2.42284	115.3	1	1	2.289	2.285	0.42	0.926	0.389972	0.114221	0.0875207	0.00871737	0.0025968			surface stream
S01	2016-11-07	14:15:00	4	20.9	5.5	6.81	12.3	5.5	101	11.89	5.3	0.165	379	600	5.43333	0.914	1.513	0.862	0	0.81	0.768	0.733	1.855	0.15	0.21	2.97	17.8828	2.57795	517.2	3	4.1	11.431	11.396	0.418	0.953	1.63127	0.53297	0.406195	0.0344465	0.0079942	295	salt dilution method	surface stream
S01	2017-05-09	15:20:00	5	17.3	8.1	6.4	35.7	8.3	103.7	11.48	8	0.043	287	505	8.13333	0.772	1.31	0.386	0	0.657	0.559	0.561	1.415	0.1	0.26	2.49	8.64373	2.93958	344.8	3	1	11.267	10.443	0.4	0.96	1.73055	0.599802	0.460737	0.0416192	0.00984373			surface stream
