# Supplementary material for: Physicochemical and major ion data for springs in the Black Forest National Park, Germany
Source: Data Brief. 2020 Apr 30;30:105645. doi: 10.1016/j.dib.2020.105645 (PMC7218150; doi:10.1016/j.dib.2020.105645)
Supplement: Supplementary file 3 [file mmc3.zip › Absorption/D801_1_2016-06-06.abs]

Wavelength	I1	I1 dark	R1	R1dark	XCorrect	I1c	R1c	I1c/R1c	Abs	Percent T
600	0.817600157865844	7.37351462278909E-6	1.19344480937918	6.90216085060178E-4	0.962875366210938	0.817592784351221	1.14847401581785	0.711894891038519	0.010876233230103	97.5267533291644
597	0.843165801989762		1.23326421901011		0.961170494556427	0.84315842847514	1.18471376396886	0.711698010201644	0.0116145903771341	97.3610860223136
594	0.872836143057729		1.27870641639933		0.959443926811218	0.872828769543106	1.22618488175788	0.711824768457271	0.0122739675419503	97.2133775677416
591	0.905259389693309		1.32707978595702		0.957998394966125	0.905252016178686	1.27067907903714	0.712415928705335	0.0123925113878697	97.186846088553
588	0.934111885915911		1.37074795716925		0.957209765911102	0.934104512401288	1.31143264962789	0.712277914284303	0.0126287183313268	97.1340018384877
585	0.959898355539435		1.407426829093		0.957147359848022	0.959890982024813	1.3464542351421	0.712902790879864	0.012070802648467	97.2588650576641
582	0.979440309807053		1.43643885900637		0.957540512084961	0.97943293629243	1.37478749076816	0.712424969582155	0.0120493622025644	97.2636666957137
579	0.998766261878268		1.46631007348662		0.957847774028778	0.998758888363645	1.40384071798446	0.711447442411841	0.0123527568637716	97.1957428022241
576	1.01865583089059		1.49711862805101		0.957817375659943	1.01864845737597	1.4333051344122	0.710698952316049	0.0127146910535729	97.1147751423271
573	1.03956578075821		1.52886339965268		0.95768678188324	1.03955840724359	1.46351125833114	0.710318011785579	0.0128906364395094	97.0754390775803
570	1.0613136108715		1.56242145249711		0.957942962646484	1.06130623735688	1.49604944746611	0.709405854969859	0.0132227385272893	97.0012345135875
567	1.07887087856258		1.59138101048686		0.958957612514496	1.07886350504796	1.52540504644834	0.707263626510165	0.0140115006880776	96.8252215331842
564	1.09711474598236		1.61985438073441		0.960622072219849	1.09710737246773	1.55540483510958	0.7053516536037	0.0144106813554602	96.7362657653132
561	1.11924359812782		1.65289073436217		0.962333619594574	1.1192362246132	1.58996810504964	0.703936274607378	0.0145177790480556	96.7124133933262
558	1.14294399506681		1.68938926937258		0.963349342346191	1.14293662155219	1.62680712240517	0.702564308829925	0.0149415716050909	96.6180856693241
555	1.16828055532934		1.72822687541857		0.963210999965668	1.16827318181472	1.66398231311397	0.702094711348471	0.015326734303599	96.5324359841887
552	1.19387446544436		1.76694170802754		0.962077260017395	1.19386709192973	1.69927039586966	0.702576290878494	0.0156034480642575	96.4709492592023
549	1.21873174409259		1.80453213756484		0.960586667060852	1.21872437057797	1.7327464992589	0.703348338085934	0.0159115900190976	96.4025251720549
546	1.24841854145932		1.84891496331523		0.959542155265808	1.2484111679447	1.77344955737284	0.703945123645961	0.0162358404490191	96.3305765395128
543	1.28023942908852		1.89684709202995		0.959278583526611	1.28023205557389	1.81894268210066	0.703833093902323	0.0165923789596583	96.2515254177368
540	1.30892120479178		1.94046627398456		0.959745705127716	1.30891383127716	1.86169174047862	0.703077637837429	0.0170949275133153	96.1402113413624
537	1.342037656991		1.99083300962315		0.960788011550903	1.34203028347638	1.91210533730582	0.701860016439948	0.0176418751075743	96.0192092065542
534	1.38263975399673		2.05322128696175		0.962087333202362	1.38263238048211	1.97471414429474	0.700168368407522	0.018453380888638	95.8399589681669
531	1.42677720377154		2.1206625891825		0.963314652442932	1.42676983025691	2.04220044977898	0.698643382637257	0.0191950524941568	95.6764268065601
528	1.47639234395414		2.19398131813758		0.964083611965179	1.47638497043952	2.11451600775788	0.698214137430437	0.0197522909519268	95.5537441622132
525	1.53155976560871		2.27551771063404		0.964276075363159	1.53155239209408	2.1935617285719	0.69820346158719	0.0201427006393031	95.4678845756389
522	1.58649137549663		2.35644070225405		0.964098811149597	1.58648400198201	2.27117624308061	0.698529674575194	0.020452486942693	95.399810725152
519	1.6455476423505		2.44385744873092		0.964016735553741	1.64554026883587	2.35525410002713	0.698667829011281	0.0209493834745456	95.2907217798964
516	1.69949123710565		2.52407630949437		0.964349150657654	1.69948386359103	2.4334252359606	0.698391649135731	0.0215687010110592	95.1549310693424
513	1.7574902590907		2.6097907757046		0.965328872203827	1.75748288557607	2.51864010068391	0.697790400898822	0.0222052594544327	95.0155617976997
510	1.80691589243812		2.68325455959074		0.966961741447449	1.8069085189235	2.59393708914109	0.696589183480086	0.0229123105858239	94.8609980024269
507	1.85602978872625		2.75679283688479		0.969234704971313	1.85602241521163	2.67131031054149	0.694798506892821	0.0238111337846274	94.6648750975676
504	1.91910425746836		2.85371993732757		0.971734523773193	1.91909688395373	2.77238747748235	0.692218133122032	0.0251736612981493	94.3683450207991
501	1.9803175140597		2.94765346356356		0.973802864551544	1.98031014054508	2.86976125212268	0.690060937675668	0.0265258900460364	94.0749746477493
498	2.05791144563441		3.06020196897321		0.974870681762695	2.05790407211979	2.98262830839905	0.689963300597918	0.0272780541577883	93.9121851516595
495	2.24212163288663		3.32594395521604		0.974803626537323	2.242114259372	3.24146940406168	0.691696875670817	0.0276283466967779	93.8364681535935
492	2.44177440430565		3.62031742083666		0.973194181919098	2.44176703079103	3.52260013638034	0.693171786821104	0.02833035367734	93.684910519712
489	2.47040383900571		3.66060673464052		0.972781896591187	2.47039646549108	3.56030053228579	0.693873015238137	0.0290378655971152	93.5324120842553
486	2.59098079775242		3.83102009821739		0.975464880466461	2.5909734242378	3.73635228062133	0.693449982667838	0.0299489031312397	93.3364109187133
483	2.90952570004403		4.2970771971852		0.980194926261902	2.90951832652941	4.21129672013204	0.690884190757801	0.0308955541469879	93.1331829617433
480	3.04277703862291		4.49205244787096		0.985221683979034	3.04276966510829	4.42498746135994	0.687633511208448	0.0316854643523945	92.9639429822129
477	3.16292749346508		4.66264870695491		0.990114986896515	3.16292011995046	4.6158749700997	0.685226558439936	0.0330516620378812	92.671957774735
474	3.67404421261417		5.40980826451629		0.994495332241058	3.67403683909954	5.37934265070572	0.682989926030747	0.0345695056253461	92.3486379415334
471	4.35047267670817		6.38946637583614		0.997837543487549	4.35046530319354	6.37496070913783	0.6824301359156	0.035227856456202	92.2087518818135
468	4.85887411754779		7.12389794028431		1.00013113021851	4.85886674403316	7.12414179198458	0.68202836017384	0.0358501575675889	92.0767204614198
465	4.82432075709015		7.07210499127251		1.00181019306183	4.82431338357553	7.08421540115081	0.680994734122827	0.0368020970035801	91.8751165438538
462	4.53920041277045		6.65676281519776		1.00316655635834	4.53919303925583	6.67714942812298	0.679810012958157	0.0382605346640476	91.5671011320778
459	4.25278927011607		6.24994238713584		1.00411581993103	4.25278189660144	6.27497296769042	0.677737086438275	0.0398104061557563	91.2409070041605
456	3.9222000783218		5.78563407356143		1.00429058074951	3.92219270480718	5.80976462622827	0.675103546725522	0.0413630843999937	90.9152873261338
453	3.68552767204094		5.46652580823497		1.00348424911499	3.68552029852631	5.48487992497454	0.67194183809656	0.0428179358545148	90.6112380076992
450	3.45670544028925		5.16751755625592		1.00161564350128	3.45669806677463	5.17517509118525	0.667938380029371	0.0443840592317651	90.2850703470857
447	3.04606352420548		4.59175723995302		0.998890042304993	3.04605615069086	4.58597113369653	0.664211802012714	0.0458172105004782	89.987624928986
444	2.72852799935125		4.14223132133908		0.996111750602722	2.72852062583662	4.12543776054772	0.661389356525977	0.0475249496133372	89.6344690716257
441	2.65643064856511		4.05492887173676		0.99413388967514	2.65642327505049	4.03045604441433	0.659087519074159	0.0495723211805751	89.2129044828446
438	2.66154094883766		4.07453029621898		0.993446111679077	2.66153357532304	4.04714058721142	0.657633091307288	0.0515076673859885	88.8162295845421
435	2.67689774320989		4.10208328927295		0.994355201721191	2.67689036969527	4.07824153662764	0.656383479412265	0.0534358879559769	88.4227692297018
432	2.72641431527766		4.18148920082089		0.996962368488312	2.72640694176304	4.16809925799576	0.654112767716102	0.0559176673101908	87.9189175979828
429	2.81753294772607		4.32437834697845		1.00068998336792	2.81752557421145	4.32667140379178	0.651199342696153	0.0582962512087158	87.4387114157618
426	2.87316462719128		4.42368169252892		1.00434243679047	2.87315725367665	4.44219803735509	0.646787295279467	0.060695198661352	86.9570506730189
423	2.83285893887577		4.39433808790984		1.00653290748596	2.83285156536114	4.42235116689731	0.640575896949553	0.0631784736345801	86.4612532605738
420	2.69424469748628		4.23149169451758		1.00630366802216	2.69423732397166	4.2574710464202	0.632825753738725	0.0660006314113802	85.9012272605072
417	2.65915166295854		4.23900298355006		1.00381481647491	2.65914428944392	4.25448115283617	0.625021993027575	0.0690419662810565	85.3017682140284
414	2.41336840222189		3.90920905176238		1	2.41336102870727	3.90851883567732	0.617461787999557	0.0722234402824609	84.6791635996411
411	2.23694097006553		3.68182610101081		0.99593985080719	2.23693359655091	3.66618992403394	0.610152131477573	0.0757590156162596	83.9925921253232
408	2.09734217179522		3.50401090274671		0.992665886878967	2.09733479828059	3.47762693644642	0.603093671808206	0.0796161363646131	83.2499274370505
405	1.99380667172064		3.37579186517311		0.991216242313385	1.99379929820602	3.34545557403477	0.595972433076255	0.0838373258926444	82.4446871051874
402	1.95659552929121		3.35098189456912		0.992280185222626	1.95658815577658	3.32442804727599	0.588548805374145	0.088446192647834	81.5743848277651
399	1.9922325579574		3.43963510832621		0.996225118637085	1.99222518444278	3.42596328325934	0.581508037222001	0.0925383885817498	80.8093496166423
396	2.03280601360582		3.53181756889537		1.00294554233551	2.0327986400912	3.54152843792009	0.573989077237242	0.0965728269948754	80.0621360770892
393	2.02075405442547		3.53399274710933		1.01225340366364	2.02074668091084	3.57659751320265	0.564991356576036	0.101372160102847	79.1822502969086
390	2.00196702080913		3.5231478374847		1.02401208877563	2.00195964729451	3.6070391865131	0.555014665429734	0.106481555882263	78.2561439080471
387	2.00578119803998		3.55252108932045		1.03790378570557	2.00577382452536	3.68645870951692	0.544092307163858	0.111758657100456	77.3110092734205
384	2.02430507125698		3.61136594748376		1.05340039730072	2.02429769774236	3.80348724997946	0.532221502189416	0.117266824377428	76.3366637825835
381	2.0355431278527		3.6620683471835		1.06999289989471	2.03553575433808	3.91764860410511	0.51958099361059	0.122884197482089	75.3556469126156
378	2.02387701217666		3.67846855097539		1.08720409870148	2.02386963866204	3.99849567980826	0.506157765502221	0.12908264301406	74.2877760325724
375	1.99871475763853		3.67328295407229		1.10362470149994	1.99870738412391	4.053164064192	0.493122743730423	0.135478842697058	73.2016983629504
372	1.97985443788967		3.68492498405506		1.11636197566986	1.97984706437505	4.11293960440258	0.481370322641202	0.142459764100001	72.0344485602501
369	1.97290942204828		3.7200945798618		1.1217794418335	1.97290204853366	4.17235135115054	0.472851369046288	0.149401479229776	70.8922108933414
366	1.96713714423932		3.76389821494067		1.11770451068878	1.96712977072469	4.20615455498102	0.467678908373725	0.156957199025995	69.6695172046464
363	1.97374365178128		3.83247454523306		1.10513556003571	1.97373627826666	4.23464112052902	0.466092927851247	0.164385408546481	68.4880169386627
360	1.99174910214879		3.92888909074625		1.08772444725037	1.99174172863416	4.27279794963035	0.466144608781811	0.172204399239458	67.2659996604284
357	2.00764267508332		4.02370126932247		1.06954944133759	2.0076353015687	4.30280922448501	0.466587105499429	0.179986239737741	66.0714381865895
354	2.02266852951547		4.11924512270047		1.05303514003754	2.02266115600085	4.33698304284004	0.46637515895758	0.187750522593586	64.9007144070508
351	2.02444941695953		4.19294576815793		1.03825736045837	2.0244420434449	4.35264018386214	0.465106684203012	0.195815156171318	63.706661064065
348	2.01669577197098		4.25545311532027		1.02429628372192	2.01668839845636	4.35813782580454	0.462740849202965	0.204637029889528	62.4256351978356
345	2.00527840629394		4.31187020371788		1.01075196266174	2.00527103277932	4.3575336338879	0.460184866316262	0.213480449843877	61.1673337359512
342	1.98594628112705		4.3504873202628		0.99791157245636	1.98593890761243	4.34071286809612	0.457514460864	0.222175798813123	59.9548334923391
339	1.96052935129697		4.38066256184144		0.986706912517548	1.96052197778235	4.32174899019352	0.453640871376605	0.231236547234234	58.7169451752734
336	1.92281210657463		4.39097149612642		0.97766101360321	1.92280473306001	4.29220684624844	0.447975785402938	0.240786692587682	57.4398513629563
333	1.86729808702107		4.36684126673065		0.970568954944611	1.86729071350644	4.2376506623554	0.440642908603644	0.250579974754582	56.1590852620148
330	1.79354234024547		4.30448992298565		0.964463949203491	1.79353496673084	4.15085966189818	0.43208759457569	0.260481381579787	54.8932088093963
327	1.70496122121466		4.21103781398407		0.95833683013916	1.70495384770003	4.03493117075456	0.422548434049543	0.270852481079803	53.5978685084841
324	1.61649844080642		4.11392497135454		0.951819896697998	1.61649106729179	3.91505867985521	0.412890635741781	0.281377771955383	52.3145179692335
321	1.52543004883632		4.01065131820274		0.945044338703156	1.5254226753217	3.78959103797618	0.402529629196175	0.292868408258884	50.9485222296
318	1.43934050084048		3.91148281640174		0.938388168811798	1.43933312732585	3.6698415068139	0.392205800891783	0.304771558635017	49.5710868973209
315	1.36471623722264		3.83443939385802		0.932277858257294	1.36470886370802	3.57411947254984	0.38183079054557	0.317016412591144	48.1929584493205
312	1.29615214203763		3.76775446004245		0.927434146404266	1.29614476852301	3.49370401154466	0.370994441498193	0.329530811823973	46.824072999191
309	1.22425164427805		3.6845913146228		0.924172163009644	1.22424427076343	3.40455884654923	0.359589693097622	0.342279321712619	45.4695523198428
306	1.14984815397477		3.59113050811149		0.923116862773895	1.14984078046015	3.31439597835242	0.346923176340483	0.355640169830239	44.0920031907637
303	1.0754025347654		3.48991998483426		0.925122439861298	1.07539516125078	3.22796475690194	0.3331495980405	0.369206340254014	42.7359792436729
300	0.994674045097744		3.36513545896569		0.931125819683075	0.994666671583122	3.13272183455605	0.317508774833205	0.383617834096007	41.3411131167405
297	0.908138558382976		3.21340396665206		0.942141830921173	0.908131184868353	3.02683201518482	0.300026952375453	0.398903618541865	39.9113466392614
294	0.821066456985294		3.04326934452915		0.958359718322754	0.821059083470671	2.91588527651037	0.281581408598244	0.414268013631225	38.5240543033901
291	0.731420501532954		2.84455210045014		0.978849589824677	0.731413128018332	2.78371303902879	0.262747315460905	0.429558424033403	37.1913185688577
288	0.636613735859537		2.61163141046287		1.00125563144684	0.636606362344915	2.61421957424732	0.243516791250484	0.445785303381948	35.8273508430798
285	0.541241721775293		2.36209363558107		1.02218341827393	0.54123434826067	2.41378741926417	0.224226186590061	0.463785755387665	34.3727472498512
282	0.458954274899508		2.1340959790214		1.03807401657104	0.458946901384885	2.21463308930714	0.207233831915908	0.481222144601721	33.020059796552
279	0.388030734838666		1.92816420250051		1.04659152030945	0.388023361324043	2.01727792979946	0.192349975971143	0.498855517983172	31.7062209694332
276	0.32957564687644		1.75475350739265		1.04627299308777	0.329568273361817	1.83522904986177	0.179578823355395	0.517195185720155	30.3951866252617
273	0.28682871909925		1.63540907305507		1.03550016880035	0.286821345584628	1.69275165233357	0.169440889447206	0.535427908025302	29.1455390446315
270	0.254802609455492		1.55212074086834		1.01344335079193	0.254795235940869	1.57228694955726	0.162053902446126	0.553512412442167	27.9568082391204
267	0.229720457227224		1.49106899672753		0.982183754444122	0.229713083712601	1.46382582631527	0.156926513785341	0.570867556070342	26.8616350236422
264	0.207993513878372		1.43220814613265		0.94537228345871	0.207986140363749	1.35331737434117	0.153686152492501	0.586466227186245	25.9139593284745
261	0.186109422397823		1.35613195136827		0.90583062171936	0.1861020488832	1.22780062977596	0.151573508247148	0.600423722349222	25.0943688767137
258	0.164060201981167		1.26409965406756		0.866522550582886	0.164052828466544	1.09477276863109	0.149851031343862	0.613237855217525	24.3647603911171
255	0.141775780607198		1.15770360926565		0.829135000705719	0.141768407092575	0.959320300571312	0.147780055324741	0.626061394317811	23.6558526137064
252	0.121027553532511		1.04784429512943		0.794693946838379	0.121020180017888	0.832167008023676	0.145427755307556	0.637994854061499	23.0146908726505
249	0.100897256905794		0.936072783735224		0.764530658721924	0.100889883391172	0.715128650602584	0.141079347479869	0.65345214343682	22.2099641002098
246	0.0820321880114489		0.824448440004006		0.739672303199768	0.0820248144968262	0.609311142765877	0.134618930690298	0.672636112110412	21.2502423759659
243	0.0647070307434881		0.713055939533582		0.720351755619049	0.0646996572288654	0.513153899528976	0.126082364936237	0.696026499665586	20.1360138071849
240	0.0487653132397443		0.599326505478745		0.706636786460876	0.0487579397251215	0.423018423796017	0.115261976742254	0.725677683384387	18.8071209096289
237	0.0358283281802013		0.494208406838717		0.699079275131226	0.0358209546655785	0.34500833905614	0.103826344498153	0.759734729935247	17.3886261372048
234	0.0247763428460975		0.38947959744274		0.698089838027954	0.0247689693314747	0.271409916258971	0.0912603698231899	0.800782148978004	15.8204142469992
231	0.0161340998291013		0.295279640314872		0.703528046607971	0.0161267263144785	0.207251922179766	0.07781219177543	0.854118182433153	13.9920651153662
228	0.00967410114237447		0.21229133528759		0.713129818439484	0.00966672762775169	0.150899067718492	0.0640608837013186	0.917310285601113	12.097335197213
225	0.00541390712005258		0.149595798505028		0.724811732769012	0.00540653360542979	0.107928513212796	0.0500936540723958	0.999511410913688	10.0112565101681
222	0.00274797498797059		0.104546543542824		0.735610008239746	0.0027406014733478	0.0763977538969554	0.0358728016669744	1.11869292205405	7.6086407330665
219	0.00115444421068477		0.0736194936862387		0.742441356182098	0.00114707069606198	0.0541457117675997	0.0211848853513156	1.32048054675933	4.78100781114429
216	3.81131974127859E-4		0.0548348703863594		0.744040012359619	3.7375845950507E-4	0.040285789255546	0.00927767499189845	1.65106290710201	2.23324871565779
213	1.32784904903073E-4		0.0438968151627318		0.741997599601746	1.25411390280283E-4	0.0320591928025873	0.0039118698668596	2.00452520328906	0.98963443102708
210	5.57219240823083E-5		0.0363678988910885		0.738943815231323	4.83484094595192E-5	0.0263638030512996	0.00183389359135483	2.31176593681854	0.487791314592781
207	3.19576071415908E-5		0.0313396601187609		0.738099575042725	2.45840925188017E-5	0.0226223416165703	0.00108671741128666	2.51332679135786	0.30667135256671
204	2.14931272601565E-5		0.0267707432058651		0.741282522678375	1.41196126373674E-5	0.019333038936892	7.30335912706608E-4	2.65994442352446	0.218804160876529
201	1.61084174466203E-5		0.0221569579383512		0.760777771472931	8.73490282383118E-6	0.0163314200279314	5.34852622055645E-4	2.75536835348914	0.17564332363644
