# Supplementary material for: Physicochemical and major ion data for springs in the Black Forest National Park, Germany
Source: Data Brief. 2020 Apr 30;30:105645. doi: 10.1016/j.dib.2020.105645 (PMC7218150; doi:10.1016/j.dib.2020.105645)
Supplement: Supplementary file 3 [file mmc3.zip › Absorption/D801_3_2016-09-05.abs]

Wavelength	I1	I1 dark	R1	R1dark	XCorrect	I1c	R1c	I1c/R1c	Abs	Percent T
600	0.792553062629013	9.27500625718939E-6	1.12751024848541	6.97164471224736E-4	0.962875366210938	0.792543787622755	1.08498056092144	0.73046819101503	-0.00660295646014015	101.532003591444
597	0.818443829432297		1.16457932701161		0.961170494556427	0.818434554426039	1.11868919377435	0.7316013768442	-0.00664203746957286	101.541140598462
594	0.84928622707517		1.2089369006869		0.959443926811218	0.849276952068913	1.15923827704412	0.73261638171096	-0.00658699404871679	101.528271870463
591	0.882281196730926		1.25636308061215		0.957998394966125	0.882271921724669	1.20292593227667	0.733438275833717	-0.00664082771074808	101.540857748634
588	0.911569816914187		1.29848490570018		0.957209765911102	0.91156054190793	1.24225509998407	0.733794968456657	-0.00665636256096719	101.544489962016
585	0.935254189378143		1.33282091386376		0.957147359848022	0.935244914371886	1.27503872972192	0.733503141960135	-0.00670411603395052	101.555656046009
582	0.952910093238258		1.35866881659251		0.957540512084961	0.952900818232	1.30031287116908	0.732824260499146	-0.0066272603629173	101.537685664541
579	0.97008285928292		1.38349986385657		0.957847774028778	0.970073584276663	1.32451448752724	0.732399376082106	-0.0066750924774874	101.548869388677
576	0.990645915841379		1.41333754440141		0.957817375659943	0.990636640835122	1.35305150145599	0.732149988207482	-0.00665738611161411	101.544729283617
573	1.01099158440022		1.44285831210572		0.95768678188324	1.01098230939396	1.38113866843512	0.731991893717264	-0.00658768775648014	101.528434043849
570	1.0325961872802		1.47417242697083		0.957942962646484	1.03258691227394	1.41150525834517	0.731550170407817	-0.0065885189735433	101.52862836418
567	1.05162141578084		1.50155255381455		0.958957612514496	1.05161214077458	1.43925670089418	0.730663362637973	-0.00659561901950611	101.530288214467
564	1.06874153991897		1.52609938843326		0.960622072219849	1.06873226491272	1.46533504535117	0.729343277705195	-0.00665766450337792	101.544794375914
561	1.09007834677952		1.55670821643595		0.962333619594574	1.09006907177326	1.49740174776638	0.727973687354965	-0.0066003357602834	101.531390910152
558	1.11380324017837		1.59068976293103		0.963349342346191	1.11379396517211	1.53171832406156	0.727153255057192	-0.00657099327759409	101.524531319334
555	1.13884652224383		1.62624833578699		0.963210999965668	1.13883724723757	1.56574876921842	0.727343536604565	-0.00660780292673771	101.533136634184
552	1.16326167320828		1.66105018867527		0.962077260017395	1.16325239820202	1.59738788818782	0.728221621563495	-0.00655468261674765	101.520718466139
549	1.18975115369325		1.69843143242239		0.960586667060852	1.189741878687	1.6308209020062	0.729535583719464	-0.00656267182401124	101.52258604115
546	1.21743144441517		1.73750032630924		0.959542155265808	1.21742216940891	1.66653584918252	0.730510639783769	-0.00653183456136359	101.515377643079
543	1.25028012226243		1.78365850483574		0.959278583526611	1.25027084725617	1.71035662906758	0.731000088524092	-0.00647820263501256	101.502842072576
540	1.28137980567087		1.82715838747443		0.959745705127716	1.28137053066462	1.75293831435964	0.730984382147362	-0.00648274561545245	101.503903858662
537	1.3139182613514		1.87262221785917		0.960788011550903	1.31390898634515	1.79852314981692	0.730548831956317	-0.00644791036265625	101.495762441969
534	1.35647788398408		1.93208417074657		0.962087333202362	1.35646860897782	1.85816297424914	0.73000518672263	-0.00637858305691839	101.479561761423
531	1.4008900249199		1.99382189877136		0.963314652442932	1.40088074991364	1.92000626069775	0.729623011439842	-0.00632776351182394	101.467687690587
528	1.45162764678747		2.06412696807051		0.964083611965179	1.45161837178122	1.9893188580906	0.729706233808347	-0.00636934042434697	101.477402101649
525	1.50439761727974		2.13629570557511		0.964276075363159	1.50438834227348	2.05930657976694	0.73053150854485	-0.00631029323226022	101.463606051767
522	1.56120665025587		2.21490296234109		0.964098811149597	1.56119737524961	2.13471317736688	0.731338238692708	-0.00626195788626824	101.452314161575
519	1.61788036584972		2.29238216002955		0.964016735553741	1.61787109084347	2.20922268833562	0.732325944046108	-0.00626152384330169	101.452212768067
516	1.67213283633607		2.36649741608105		0.964349150657654	1.67212356132981	2.2814574632656	0.732919017011339	-0.00619841476541324	101.43747141008
513	1.73196275430989		2.44770980711397		0.965328872203827	1.73195347930363	2.36217195459082	0.733203810983202	-0.00615855641302024	101.428162185298
510	1.78232787129614		2.5151266098231		0.966961741447449	1.78231859628988	2.43135707522419	0.733055055734888	-0.00612245596356844	101.419731384967
507	1.83135010010416		2.57975693793399		0.969234704971313	1.8313408250979	2.49971423863556	0.732620071843699	-0.00614266685104763	101.424451294063
504	1.89937333225423		2.67056855134065		0.971734523773193	1.89936405724797	2.59440620065524	0.732099721611932	-0.0060567347214737	101.404384824771
501	1.96442290841032		2.75659749997151		0.973802864551544	1.96441363340406	2.68370364112874	0.731978599759939	-0.00602843116848324	101.397776380554
498	2.04200320595189		2.85866547929999		0.974870681762695	2.04199393094563	2.7861495195333	0.732908954321904	-0.00599027200291173	101.38886748413
495	2.21744215910829		3.09511484969308		0.974803626537323	2.21743288410203	3.01644958157549	0.735113524736544	-0.0058900823642464	101.365480260029
492	2.43572440188842		3.39254290148313		0.973194181919098	2.43571512688216	3.30092453722708	0.737888764015268	-0.00580415191166457	101.345425849284
489	2.47599206041892		3.44078370817514		0.972781896591187	2.47598278541267	3.34645391242211	0.739882529450582	-0.00584028962246619	101.35385916866
486	2.58043955267735		3.57237959387977		0.975464880466461	2.5804302776711	3.48405077406717	0.740640835913762	-0.00578958368081206	101.342026315423
483	2.90822857480507		4.01338531355315		0.980194926261902	2.90821929979882	3.93321656440136	0.739399738656762	-0.00570220136990767	101.321637823298
480	3.07555266349195		4.23452634294295		0.985221683979034	3.07554338848569	4.17126031289348	0.737317539013113	-0.00564856645628735	101.309125479801
477	3.16382033159628		4.33886686254556		0.990114986896515	3.16381105659002	4.29528683376372	0.736577364687365	-0.00555622206913629	101.287586328488
474	3.64502482552309		4.97795234827315		0.994495332241058	3.64501555051683	4.94985704766362	0.736388044223886	-0.00541960110980685	101.255728150621
471	4.34770736177781		5.915489322066		0.997837543487549	4.34769808677155	5.90200167677379	0.736648060247271	-0.00531765893348482	101.231963128623
468	4.93373985455333		6.69148077404341		1.00013113021851	4.93373057954707	6.69166097348889	0.73729535896896	-0.00522230950460143	101.209740073174
465	4.93163631574337		6.67306928974198		1.00181019306183	4.93162704073711	6.68445040699786	0.737775993606634	-0.0051718594281285	101.197983666455
462	4.61100304920229		6.22302867630588		1.00316655635834	4.61099377419604	6.24203487524714	0.738700418429411	-0.0050584861026816	101.171569205756
459	4.28995147455742		5.78284768685382		1.00411581993103	4.28994219955116	5.80594881274683	0.738887361551085	-0.00489202200975112	101.132797803009
456	3.93549946425499		5.30986453444689		1.00429058074951	3.93549018924873	5.33194678128922	0.738096299659083	-0.00473794936511918	101.096925751552
453	3.67659985957661		4.97538759242402		1.00348424911499	3.67659058457035	4.99202348867374	0.736493045938599	-0.00451689508775532	101.045480885774
450	3.47347748245856		4.72438231998949		1.00161564350128	3.4734682074523	4.73131694674188	0.73414405472122	-0.0043930676463495	101.016674579697
447	3.09546400984793		4.23341641863098		0.998890042304993	3.09545473484168	4.22802111485279	0.732128494809906	-0.00434537503481837	101.005581911713
444	2.77882134875966		3.81427660463195		0.996111750602722	2.7788120737534	3.79875129220105	0.731506713655718	-0.00426099638444487	100.985959542202
441	2.71207106094044		3.72606299170318		0.99413388967514	2.71206178593419	3.70351242028895	0.73229450266636	-0.00410945041392615	100.95072689236
438	2.73738752690374		3.7548544991565		0.993446111679077	2.73737825189748	3.72955300677457	0.733969525818549	-0.00396337146323791	100.916776895201
435	2.76056369136191		3.77346440875011		0.994355201721191	2.76055441635565	3.75147073423203	0.735859243460357	-0.00375259247941662	100.867810178893
432	2.8099227622096		3.82373707822696		0.996962368488312	2.80991348720335	3.81142692724327	0.737233991584275	-0.00341078046534629	100.788453276059
429	2.90169956237999		3.93353740249525		1.00068998336792	2.90169028737373	3.93555383237695	0.737301638082588	-0.00300013849422427	100.693198995706
426	2.95540052285877		4.0023069468982		1.00434243679047	2.95539124785251	4.01898651996727	0.73535734274535	-0.00257789303542777	100.595346995164
423	2.90782172422076		3.95107552376306		1.00653290748596	2.9078124492145	3.97618581564764	0.731306982126257	-0.00226361810031099	100.522578029965
420	2.77935138171653		3.80470728704323		1.00630366802216	2.77934210671027	3.82798933953762	0.726057953715718	-0.00202409472422256	100.467152806212
417	2.765719350521		3.82117037779776		1.00381481647491	2.76571007551474	3.83504761748271	0.721167075711599	-0.00188254754032303	100.434413441706
414	2.52837618862758		3.52762501398048		1	2.52836691362132	3.52692784950925	0.716875145028307	-0.0016098802785405	100.371376533127
411	2.36448095002466		3.32726654310138		0.99593985080719	2.3644716750184	3.31306301065269	0.713681468603457	-0.00130428563861586	100.300774287764
408	2.2340628707118		3.16518747758691		0.992665886878967	2.23405359570554	3.14128158318888	0.711191765698901	-9.36515152625513E-4	100.2158732545
405	2.14455003537611		3.05101365235953		0.991216242313385	2.14454076036986	3.02352324699121	0.709285355256966	-5.74080589172997E-4	100.132274346126
402	2.12144884162077		3.02378881482183		0.992280185222626	2.12143956661451	2.99975394275487	0.707204526470677	-9.84715089391215E-5	100.02267647358
399	2.17701169051984		3.10208768779998		0.996225118637085	2.17700241551358	3.08968314204312	0.704603778261221	4.34483770234886E-4	99.9000064416614
396	2.2505557637123		3.20071361025745		1.00294554233551	2.25054648870604	3.20944222970162	0.701226670440887	9.95060595315741E-4	99.7711411128583
393	2.25664975050436		3.19932414493098		1.01225340366364	2.2566404754981	3.23782104802072	0.696962692511245	0.00158006718217654	99.6368371233274
390	2.24851087480446		3.17506970288922		1.02401208877563	2.2485015997982	3.25059585361742	0.691719826473031	0.00225457674526396	99.4822096989952
387	2.26803102365224		3.18932762641623		1.03790378570557	2.26802174864598	3.30949162766881	0.685308199508444	0.00283045357235609	99.3503831726413
384	2.31445811453118		3.24197325608868		1.05340039730072	2.31444883952492	3.41436152267116	0.677856994391812	0.00344449250861126	99.2100132170569
381	2.35530846348904		3.28947198026412		1.06999289989471	2.35529918848279	3.51896570225095	0.669315755756355	0.0040996093646538	99.0604714690541
378	2.36860752837731		3.30076853661547		1.08720409870148	2.36859825337105	3.58785112180263	0.660171833490406	0.00486541011612207	98.885949934358
375	2.36802969512766		3.29451902370099		1.10362470149994	2.36802042012141	3.63514316618642	0.651424252598465	0.00566834066385571	98.7032969147835
372	2.37351672269363		3.29776114038725		1.11636197566986	2.37350744768737	3.68071685406354	0.644849235025237	0.00650403259383657	98.5135495393841
369	2.39149236959446		3.32010594864757		1.1217794418335	2.3914830945882	3.72364453313055	0.642242586076719	0.00735013765662381	98.3218094321257
366	2.42222810555563		3.36156616820847		1.11770451068878	2.42221883054937	3.75645844531123	0.644814488384068	0.00831814279866428	98.1029026068244
363	2.46255698478901		3.41703034279153		1.10513556003571	2.46254770978276	3.77551128029158	0.652242180453128	0.00927120078874272	97.8878521196612
360	2.51854620087389		3.49490400703115		1.08772444725037	2.51853692586763	3.80073420640194	0.662644844152853	0.0101807922889632	97.6830491899588
357	2.57472375069824		3.57333664954001		1.06954944133759	2.57471447569198	3.82111456535592	0.673812426100907	0.0111282897341233	97.470167023435
354	2.63597457564881		3.65891310305549		1.05303514003754	2.63596530064255	3.85222993317463	0.684269980341035	0.0120458796516713	97.2644466435176
351	2.68261488918314		3.72442602271558		1.03825736045837	2.68260561417689	3.86618889542346	0.693863048790083	0.012920656065512	97.0687291888269
348	2.72158059093174		3.78011745803993		1.02429628372192	2.72157131592548	3.87124616132564	0.703022025081848	0.0138357463568719	96.8644135943745
345	2.75484416257617		3.8284345025246		1.01075196266174	2.75483488756991	3.86889302699108	0.712047313883063	0.0147741857953847	96.6553313958504
342	2.77708148304396		3.86299507611697		0.99791157245636	2.7770722080377	3.85423178230532	0.720525480794167	0.0157837523468925	96.4309061184274
339	2.78952762313094		3.88610220493089		0.986706912517548	2.78951834812468	3.83375601135207	0.727620208449544	0.0168633047112482	96.1914995923225
336	2.78298204332311		3.88707347079615		0.97766101360321	2.78297276831685	3.79955859888512	0.732446334459335	0.018046676274592	95.9297524424281
333	2.74951351806622		3.85600890060777		0.970568954944611	2.74950424305996	3.74184588272774	0.734798901192483	0.019210327842576	95.6730616589153
330	2.69151073875697		3.79788180367207		0.964463949203491	2.69150146375072	3.66224769297848	0.734931574647737	0.0204469171642257	95.4010342249684
327	2.612413148741		3.71524550761555		0.95833683013916	2.61240387373474	3.5597884845676	0.733864915025159	0.021745221233416	95.1162629369907
324	2.52912939907378		3.6285444178741		0.951819896697998	2.52912012406753	3.45305719797004	0.732429258789669	0.0230448204295174	94.8320588860319
321	2.4452828308053		3.54098934376106		0.945044338703156	2.44527355579905	3.34573308139292	0.730863310464986	0.0244534206721418	94.5249767750883
318	2.36233271028715		3.45182933557241		0.938388168811798	2.36232343528089	3.23850159836712	0.729449519639574	0.0259237850364853	94.2054904588026
315	2.29465918760834		3.38215034415161		0.932277858257294	2.29464991260208	3.15245392814975	0.727893242820163	0.0274627273626419	93.8722597598045
312	2.23807086752195		3.32770356214261		0.927434146404266	2.2380615925157	3.08557933850589	0.725329459069887	0.028954984943329	93.5502634904587
309	2.17172954576556		3.2580126737492		0.924172163009644	2.1717202707593	3.01032031981429	0.721424978087806	0.0304440549504356	93.2300559921205
306	2.09140487933847		3.16907061966124		0.923116862773895	2.09139560433221	2.92477896405109	0.715061079841547	0.0319896899666993	92.8988440451969
303	2.01014982595221		3.0796365575186		0.925122439861298	2.01014055094596	2.84839592348105	0.705709671318917	0.0335696370486026	92.5614955278209
300	1.91275269987655		2.96686249302781		0.931125819683075	1.91274342487029	2.76187312286777	0.692552966692477	0.0351859683381049	92.2176459330251
297	1.79765945814894		2.82713542815645		0.942141830921173	1.79765018314268	2.66290572073406	0.675070908123304	0.0368161633945751	91.8721408431782
294	1.6695015570497		2.66638460604487		0.958359718322754	1.66949228204345	2.55468746564302	0.653501574848503	0.0385172373023698	91.5129936727953
291	1.52976009764715		2.48644609724239		0.978849589824677	1.52975082264089	2.43317432325018	0.628705805426009	0.0402912476900489	91.1399429320796
288	1.37021213075537		2.2748975458416		1.00125563144684	1.37020285574911	2.27705593888563	0.601743168602031	0.0421855556501828	90.7432739739143
285	1.20181145698979		2.04745889684805		1.02218341827393	1.20180218198353	2.09216590399321	0.574429675815725	0.0443310631990426	90.2960883145944
282	1.05099334724087		1.84215341915279		1.03807401657104	1.05098407223461	1.91156789063717	0.549802116567409	0.0463848639607126	89.8700816039127
279	0.919366232593484		1.66254809150132		1.04659152030945	0.919356957587227	1.73927908824809	0.528585069411293	0.0487270251101449	89.3867145527183
276	0.810835830500294		1.51510984379944		1.04627299308777	0.810826555494037	1.58448908677079	0.511727447202878	0.0510971176778925	88.9002295408213
273	0.730795592172658		1.4085644658072		1.03550016880035	0.730786317166401	1.4578468281819	0.501277845545525	0.0534733879906157	88.4151345166348
270	0.670683982305431		1.33168070634879		1.01344335079193	0.670674707299173	1.34887642052931	0.497209897876334	0.0558268155671984	87.9373116204123
267	0.621436447406999		1.27019123088648		0.982183754444122	0.621427172400742	1.24687644839627	0.498387128251576	0.0581806006163111	87.4619990368337
264	0.576139465471298		1.21162758549061		0.94537228345871	0.576130190465041	1.14478005722871	0.503267144485151	0.060359446113589	87.0243030585583
261	0.525500177038388		1.1376240878615		0.90583062171936	0.525490902032131	1.0298632218641	0.51025310048549	0.0621247236219108	86.6712931540979
258	0.471366435494442		1.05201015265673		0.866522550582886	0.471357160488185	0.910986411983416	0.517414040745062	0.063808793010916	86.3358575296524
255	0.414305767082309		0.955304380948417		0.829135000705719	0.414296492076052	0.791498255107501	0.523433234884115	0.0654009027858089	86.0199324579436
252	0.3583200379359		0.85607250329317		0.794693946838379	0.358310762929642	0.679761604036628	0.527112388816735	0.0670606511779687	85.6918164397279
249	0.305557478255981		0.758727768269543		0.764530658721924	0.305548203249724	0.579537636853306	0.527227541094221	0.0690085870559022	85.3083246324694
246	0.257114573633876		0.666028102197081		0.739672303199768	0.257105298627619	0.492126867097746	0.522437029589268	0.071619523407319	84.7969978130419
243	0.212914580448063		0.577156922132271		0.720351755619049	0.212905305441806	0.415253798474866	0.512711277353174	0.0751362600033143	84.1131195115944
240	0.171796183853331		0.489944536616497		0.706636786460876	0.171786908847074	0.345720190837164	0.496895794344817	0.0803820458447827	83.1032396019779
237	0.13457272872558		0.405127972929528		0.699079275131226	0.134563453719322	0.282729196417766	0.475944668694523	0.0884696027015219	81.5699877899485
234	0.100229521617935		0.320214246767362		0.698089838027954	0.100220246611678	0.223051628227275	0.449314122511404	0.100494097392317	79.3425040347049
231	0.0702916449217652		0.242390020393762		0.703528046607971	0.070282369915508	0.170037702806284	0.413334035661357	0.11893690305513	76.0436749792921
228	0.0454808877081294		0.173996850043268		0.713129818439484	0.0454716127018722	0.123585173307611	0.367937443342743	0.147350452552198	71.227802766836
225	0.027874524043282		0.122190916793854		0.724811732769012	0.0278652490370248	0.0880600971415739	0.316434457166518	0.187800334568852	64.8932709613575
222	0.0161327199100547		0.0853170016122151		0.735610008239746	0.0161234449037975	0.0622471990965299	0.259022817698095	0.247922626109502	56.5037632931363
219	0.00889092475199498		0.0600338116345064		0.742441356182098	0.00888164974573779	0.0440539807912055	0.201608335642413	0.329050643767937	46.8758716261055
216	0.00496643726510154		0.0447838424037552		0.744040012359619	0.00495716225884435	0.0328022523938145	0.151122618024216	0.424184136312065	37.6544114372962
213	0.00289251864469588		0.0355975356396196		0.741997599601746	0.00288324363843869	0.025895991632159	0.111339379445046	0.532985661515913	29.3099001198729
210	0.00165878226809489		0.0295045494045055		0.738943815231323	0.0016495072618377	0.0212870389294359	0.0774888074995131	0.662073793270001	21.7733977761465
207	9.7034696191248E-4		0.0250687712049144		0.738099575042725	9.6107195565529E-4	0.0179886725732447	0.0534265078060697	0.796553339075239	15.9752131302103
204	5.60754215860838E-4		0.0212973022754348		0.741282522678375	5.51479209603649E-4	0.015270522119027	0.0361139720898283	0.934180442645134	11.6364245350316
201	3.12388371173022E-4		0.0175669190801585		0.760777771472931	3.03113364915833E-4	0.0128341343166799	0.0236177491552268	1.07022559960737	8.50696018901589
