# Supplementary material for: Physicochemical and major ion data for springs in the Black Forest National Park, Germany
Source: Data Brief. 2020 Apr 30;30:105645. doi: 10.1016/j.dib.2020.105645 (PMC7218150; doi:10.1016/j.dib.2020.105645)
Supplement: Supplementary file 3 [file mmc3.zip › Absorption/D801_4_2016-11-03.abs]

Wavelength	I1	I1 dark	R1	R1dark	XCorrect	I1c	R1c	I1c/R1c	Abs	Percent T
600	0.754861749608233	4.31631134215839E-6	1.07760004574295	6.86260005116117E-4	0.962875366210938	0.754857433296891	1.03693375581992	0.727970739750882	0.00148125014907158	99.6595105333288
597	0.779940500118375		1.11383344769778		0.961170494556427	0.779936183807033	1.06992423290865	0.728963939518156	0.00157519523557008	99.6379548627726
594	0.809238458680505		1.1561026256905		0.959443926811218	0.809234142369163	1.10855721499513	0.729988611704374	0.00165329333129305	99.6200388282945
591	0.841704714959468		1.20316438423048		0.957998394966125	0.841700398648126	1.15197211298977	0.730660394602449	0.00177166423782061	99.5928901816555
588	0.870556075317816		1.24486011068741		0.957209765911102	0.870551759006474	1.19093536036431	0.730981536008949	0.00171354701728471	99.6062185786298
585	0.892626079807266		1.27721014748441		0.957147359848022	0.892621763495923	1.22182146868374	0.730566442294993	0.00185051408020652	99.5748098900903
582	0.909597201260449		1.3021097683566		0.957540512084961	0.909592884949106	1.24616573262628	0.72991325401971	0.00192521888904886	99.5576830839655
579	0.926511416585929		1.32697380695353		0.957847774028778	0.926507100274587	1.27038157456663	0.729314025662447	0.00203386788909949	99.5327794984173
576	0.944622940866586		1.35360037056784		0.957817375659943	0.944618624555244	1.2958446428725	0.72895977905292	0.00215563327016958	99.5048768920882
573	0.96253029919347		1.37959868223154		0.95768678188324	0.962525982882127	1.32056620014084	0.728873707943964	0.00215162314456987	99.5057956900767
570	0.982619293864174		1.40907478929149		0.957942962646484	0.982614977552832	1.34915588030191	0.728318344751196	0.00226246247992859	99.4804033597023
567	1.00168792965224		1.43672937658333		0.958957612514496	1.0016836133409	1.37710447854172	0.72738389058296	0.00230706139738975	99.4701879628193
564	1.01933103016768		1.46241387110961		0.960622072219849	1.01932671385633	1.40416780680017	0.725929414504374	0.00243775760752405	99.4402579932599
561	1.03881514843699		1.49056729629008		0.962333619594574	1.03881083212565	1.43376261041342	0.724534748347292	0.0025138258297601	99.4228422038681
558	1.06152830508451		1.52343439454742		0.963349342346191	1.06152398877317	1.46693841397022	0.723632279762988	0.00259823143728429	99.4035211433474
555	1.08383261346707		1.55580788929111		0.963210999965668	1.08382829715573	1.4979102596128	0.723560233465448	0.00276482110111029	99.3653985692787
552	1.107070625154		1.58920202734127		0.962077260017395	1.10706630884266	1.5282748969332	0.724389513342279	0.00285736023102699	99.344228123122
549	1.13197809880936		1.62461882163334		0.960586667060852	1.13197378249802	1.55992796690605	0.725657726839249	0.00290095532305715	99.334256310024
546	1.1602639446436		1.6651159601434		0.959542155265808	1.16025962833226	1.59709046175911	0.726483349637122	0.00309828342055094	99.2891325790003
543	1.18852847639101		1.70518526540321		0.959278583526611	1.18852416007967	1.6350893915208	0.726886350216129	0.00319122397972826	99.2678866259753
540	1.21759076783983		1.74635216953559		0.959745705127716	1.21758645152848	1.67539535925974	0.726745746786873	0.00330359192137981	99.2422056983138
537	1.24788172322416		1.78901243425771		0.960788011550903	1.24787740691282	1.71820234896458	0.726269177588314	0.00338516650196849	99.2235665458965
534	1.28341168585074		1.83914267819802		0.962087333202362	1.2834073695394	1.76875563258798	0.725599028997333	0.00353954006537513	99.1883029767352
531	1.32529701130594		1.8981236764975		0.963314652442932	1.32529269499459	1.82782926540058	0.725063724540021	0.00369940162212449	99.1517989933438
528	1.37114963197233		1.96252007272456		0.964083611965179	1.37114531566099	1.89137182824198	0.724947519671717	0.00386931074281957	99.1130154015039
525	1.420365658387		2.03149883343527		0.964276075363159	1.42036134207566	1.95826397810538	0.725316585483973	0.00402922002360676	99.0765282385931
522	1.47485145284702		2.10642798474719		0.964098811149597	1.47484713653568	2.03014309341194	0.726474474297766	0.00400108435220817	99.0829470973547
519	1.52985138792998		2.18316614728236		0.964016735553741	1.52984707161864	2.1039471363447	0.727131896610541	0.00436549954659145	98.9998417658572
516	1.58156051614133		2.25484177443736		0.964349150657654	1.58155619982999	2.173792955793	0.727556042361466	0.00456353992426836	98.954707652158
513	1.64211090896579		2.3384541703435		0.965328872203827	1.64210659265445	2.25671486036125	0.727653555838059	0.00477680346256295	98.9061271352196
510	1.68716453671545		2.39962912493304		0.966961741447449	1.68716022040411	2.31968597030364	0.727322681605593	0.0049487007991727	98.8669870211388
507	1.73509104653372		2.46432958732099		0.969234704971313	1.73508673022237	2.38784861350555	0.7266317975138	0.0051104942604844	98.8301616561632
504	1.79824349134973		2.55010944049386		0.971734523773193	1.79823917503839	2.47736252018857	0.725868402538645	0.00538081354809854	98.7686656267111
501	1.8621763573052		2.6361000041151		0.973802864551544	1.86217204099386	2.56637345329281	0.725604466725052	0.00553230842117806	98.7342181777356
498	1.92769838096917		2.7237443445852		0.974870681762695	1.92769406465783	2.65462949139401	0.726163131580954	0.00579708223155465	98.6740418023109
495	2.07324430079776		2.9223153398855		0.974803626537323	2.07323998448641	2.8480146224643	0.727959740140835	0.0060484268140358	98.616951483395
492	2.29450435484529		3.22741352592225		0.973194181919098	2.29450003853394	3.14023220183027	0.73067846294825	0.00633807041151777	98.5512029028716
489	2.35414471837651		3.30561572165469		0.972781896591187	2.35414040206516	3.21497554980356	0.732242085700777	0.00659639157681963	98.4926014402999
486	2.41631979747377		3.3828557396566		0.975464880466461	2.41631548116243	3.29918754718555	0.732397127051392	0.00692030418657372	98.4191694657911
483	2.71720897107616		3.79267733836083		0.980194926261902	2.71720465476482	3.71689041543467	0.731042444372699	0.00721939546253252	98.3514131797216
480	2.91349193293834		4.05836066493594		0.985221683979034	2.913487616627	3.99770881026457	0.728789352827872	0.00749292012814815	98.2894896029283
477	2.95971244178685		4.11019153509016		0.990114986896515	2.95970812547551	4.06888276159198	0.7274006893031	0.0078302622539005	98.213172006214
474	3.3517056323592		4.63790076027646		0.994495332241058	3.35170131604786	4.6116881751204	0.726784029789775	0.00821316342820863	98.1266192926585
471	4.0041466575842		5.52322575429747		0.997837543487549	4.00414234127286	5.51059724279765	0.726625838334724	0.00857033556237807	98.0459512498252
468	4.62118579330223		6.35519650780901		1.00013113021851	4.62118147699089	6.35534351612119	0.727133232887984	0.00892249429358285	97.9664804203173
465	4.71091155344175		6.46571511576584		1.00181019306183	4.71090723713041	6.47673180613994	0.727358701600778	0.00924139681606571	97.8945700198429
462	4.41721476750593		6.04988521996648		1.00316655635834	4.41721045119459	6.06835408939087	0.727909147377716	0.00961707082062118	97.809925740315
459	4.09817199046045		5.60759719927283		1.00411581993103	4.09816767414911	5.62998797506307	0.72791766026875	0.0100584819168407	97.7105635452199
456	3.75189014980311		5.13933632223766		1.00429058074951	3.75188583349177	5.16069785526804	0.727011334263997	0.0105011928240227	97.6110101463207
453	3.47878768385336		4.78092120404091		1.00348424911499	3.47878336754201	4.796890473409	0.725216343134421	0.0109791973169521	97.5036340788746
450	3.29138786038342		4.54879411024188		1.00161564350128	3.29138354407208	4.55545597112813	0.722514620914443	0.011480180978072	97.3912228783953
447	2.96163903235533		4.11811343081046		0.998890042304993	2.96163471604399	4.11285700083347	0.720091828002726	0.0119440946236582	97.2872450557979
444	2.63443017990302		3.68186624993643		0.996111750602722	2.63442586359168	3.66686664405419	0.718440597741233	0.012534167694822	97.1551512702504
441	2.53764936852216		3.55434683638347		0.99413388967514	2.53764505221082	3.53281441138021	0.718306923804527	0.0131062745822316	97.0272506427822
438	2.55708623489958		3.58031909946328		0.993446111679077	2.55708191858823	3.55617232559845	0.719054557671897	0.013736382872117	96.886578017847
435	2.57838651801759		3.60141111842197		0.994355201721191	2.57838220170625	3.5803994929336	0.720138131735029	0.0144350310369931	96.7308421844703
432	2.61278311211843		3.63652776134806		0.996962368488312	2.61277879580709	3.62479715462696	0.720806898800376	0.0151049645739169	96.5817422498203
429	2.69073131371126		3.73360129001291		1.00068998336792	2.69072699739992	3.73549067929235	0.720314204587881	0.0158982259240135	96.4054917129365
426	2.73837071903848		3.79871693184256		1.00434243679047	2.73836640272714	3.81452337995815	0.717879045417512	0.0168202967293276	96.2010258637748
423	2.70913667130373		3.77311282549956		1.00653290748596	2.70913235499239	3.7970714792444	0.713479419547691	0.017726914285095	96.0004095313643
420	2.59555134460916		3.64515516976085		1.00630366802216	2.59554702829782	3.6674424318799	0.707726726869809	0.018661112664434	95.7941277522095
417	2.58913663760354		3.67343431149356		1.00381481647491	2.5891323212922	3.68675891126347	0.702278717868452	0.0196144087993833	95.5840858961262
414	2.3584298038086		3.38435426382054		1	2.35842548749726	3.38366800381542	0.697002626982878	0.020673438260037	95.3512875372081
411	2.19461858620144		3.18372427560854		0.99593985080719	2.1946142698901	3.17011440637369	0.692282355954632	0.0220084796173868	95.0586233240298
408	2.07039449245953		3.03222523934867		0.992665886878967	2.07039017614819	3.00930532953823	0.68799604873125	0.0235138880422154	94.7296890981954
405	1.98025772035876		2.917510104309		0.991216242313385	1.98025340404742	2.89120317044098	0.684923641580465	0.0246614032174304	94.479719836813
402	1.94359185136465		2.8737501618569		0.992280185222626	1.94358753505331	2.85088438068593	0.681748985760578	0.0258236606970884	94.2272115495739
399	1.985028734744		2.94039596237185		0.996225118637085	1.98502441843266	2.92861264699889	0.677803676244729	0.0272153558901919	93.9257440537644
396	2.05658966707524		3.04746772708073		1.00294554233551	2.0565853507639	3.05575589087394	0.673020170526685	0.0287652691181904	93.5911386183195
393	2.06154289825662		3.0526175488375		1.01225340366364	2.06153858194528	3.08932783486812	0.667309748961389	0.0304008515728084	93.239330928446
390	2.04558167639657		3.0248196314681		1.02401208877563	2.04557736008523	3.09674913044792	0.660556368603664	0.0321673214009326	92.8608551198244
387	2.05630478060177		3.03575864631697		1.03790378570557	2.05630046429043	3.1501131196435	0.65277035655251	0.0339689295232908	92.4764331446628
384	2.0879469167058		3.07905242910296		1.05340039730072	2.08794260039446	3.24275214556477	0.643879799216298	0.0359127354709257	92.0634539953492
381	2.12044300300174		3.12586220186514		1.06999289989471	2.12043868669039	3.343916068712	0.634118393858832	0.0378916476067904	91.6449107044457
378	2.13090959597749		3.14321833460829		1.08720409870148	2.13090527966615	3.41657375180942	0.623696555222207	0.0400325382895237	91.1942512074915
375	2.12286896490611		3.13479750456381		1.10362470149994	2.12286464859476	3.45888258674369	0.613742905506746	0.0421579676668556	90.7490385036258
372	2.1209830896695		3.13745391568601		1.11636197566986	2.12097877335816	3.50176813731324	0.605687952539741	0.0444771399342721	90.2657219611147
369	2.1298057666362		3.15729231404424		1.1217794418335	2.12980145032486	3.54101577738824	0.601466241389001	0.0468416726943592	89.7756022664961
366	2.14397763791746		3.18740334663876		1.11770451068878	2.14397332160612	3.56180806201944	0.601933985289075	0.0493917806433122	89.2499988846089
363	2.16841067859132		3.23431152150016		1.10513556003571	2.16840636227998	3.57359426430793	0.606785830147933	0.0519490850789759	88.7260024702219
360	2.20640655856645		3.30299845359874		1.08772444725037	2.20640224225511	3.59200570542477	0.614253546124083	0.0545677372226968	88.192623673942
357	2.24932364823871		3.38068670524144		1.06954944133759	2.24931933192737	3.6150775879233	0.6222049948365	0.0572405362647009	87.6515224150786
354	2.29420284849883		3.46275335164204		1.05303514003754	2.29419853218749	3.64567830466123	0.629292641990439	0.0599608456430725	87.1042116297064
351	2.33028791549332		3.53261156547422		1.03825736045837	2.33028359918197	3.66704744499249	0.635465898420288	0.062647439375309	86.5670385550662
348	2.35769106845999		3.59147131499489		1.02429628372192	2.35768675214865	3.67802778747025	0.641019287613992	0.065553160726631	85.9897802852972
345	2.37419451321827		3.63492217053416		1.01075196266174	2.37419019690692	3.67331107934302	0.646335185238805	0.0685256639013212	85.4032378321639
342	2.38827773581824		3.67637999629624		0.99791157245636	2.3882734195069	3.66801731625027	0.651107454952906	0.0715776714118171	84.8051699053097
339	2.38779773948227		3.69819897203913		0.986706912517548	2.38779342317093	3.64836135208547	0.654483805943735	0.0747530906812241	84.1873635792919
336	2.37446285061954		3.70478101424916		0.97766101360321	2.37445853430819	3.62134903191657	0.655683424431346	0.0781824627795869	83.5252024995445
333	2.33944433635517		3.68273308953257		0.970568954944611	2.33944002004382	3.57368034339158	0.654630463625517	0.0815694843123881	82.8763308888039
330	2.27997302921976		3.62835274062877		0.964463949203491	2.27996871290841	3.49875354029542	0.651651705857482	0.0850447663141559	82.2157898983642
327	2.20487581394366		3.55310409102711		0.95833683013916	2.20487149763232	3.40441284351144	0.647651033814725	0.0885434429179949	81.5561201637218
324	2.12746624394047		3.4763801545661		0.951819896697998	2.12746192762913	3.3082346036749	0.643080731114375	0.0922097896115419	80.8705152966049
321	2.04735237219028		3.396001841899		0.945044338703156	2.04734805587893	3.20872376877942	0.638056811184383	0.0961850032763952	80.1336632654904
318	1.96783452338692		3.31339322772713		0.938388168811798	1.96783020707558	3.10860502525075	0.633026772810049	0.100305157980277	79.3770294271612
315	1.90089088229699		3.24779915938572		0.932277858257294	1.90088656598565	3.02721145935418	0.627933195783814	0.104505740512411	78.6129800001368
312	1.84021038327188		3.19168421454158		0.927434146404266	1.84020606696054	2.95944046414329	0.621808780834269	0.108833957055429	77.8334073077146
309	1.77808118308068		3.13157585906887		0.924172163009644	1.77807686676934	2.89348101291115	0.614511330413193	0.113168497896199	77.0604431377142
306	1.7030547087711		3.05017841798787		0.923116862773895	1.70305039245976	2.81503763393064	0.6049831703606	0.117764794934142	76.2491848312931
303	1.62736203573371		2.96723964634662		0.925122439861298	1.62735771942237	2.74442510675105	0.592968529335783	0.122429639612561	75.4345598066434
300	1.54038856684296		2.86400829177864		0.931125819683075	1.54038425053162	2.66611307385173	0.577764036206545	0.127229664875027	74.6054123554964
297	1.44036679478169		2.73518323980317		0.942141830921173	1.44036247847035	2.57628399119536	0.559085288498043	0.13218715443998	73.7586306908351
294	1.33047463945908		2.58433830876529		0.958359718322754	1.33047032314773	2.47606804969381	0.537331889288044	0.137142756539074	72.9217770352849
291	1.21266464786439		2.41459195202169		0.978849589824677	1.21266033155305	2.36285059650587	0.513219216376314	0.142281121146733	72.0640853486147
288	1.07757330135829		2.20953261080005		1.00125563144684	1.07756898504695	2.21161984773423	0.487230654106719	0.147923442579663	71.1338897404609
285	0.939570017302792		1.9928537225057		1.02218341827393	0.93956570099145	2.03636054659294	0.461394571095698	0.153845932514072	70.1704186283973
282	0.813197088730605		1.79078189469986		1.03807401657104	0.813192772419263	1.85825176555386	0.437611731355942	0.160073578071298	69.1713771003138
279	0.703288351071634		1.61351541347459		1.04659152030945	0.703284034760292	1.68797331572901	0.416644047750573	0.166701695919671	68.1237119730209
276	0.614420670152318		1.46959408592467		1.04627299308777	0.614416353840976	1.5368785875949	0.39978197288993	0.17343943755125	67.0749816371228
273	0.547022825267818		1.36296441105777		1.03550016880035	0.547018508956476	1.41063925536806	0.387780580240375	0.180317332718056	66.0210865157934
270	0.496275255585341		1.28695167332439		1.01344335079193	0.496270939273999	1.30355713048205	0.380705170237133	0.187255592817568	64.9747185847257
267	0.454384933181926		1.22523672911298		0.982183754444122	0.454380616870584	1.20273357725468	0.377789915791441	0.1939721441952	63.9775869621825
264	0.417753818826344		1.1695201128195		0.94537228345871	0.417749502515001	1.10498312841898	0.378059620795045	0.20010934949606	63.0798497924989
261	0.37929736481741		1.10149340685353		0.90583062171936	0.379293048506068	0.997144822222816	0.380379098454882	0.205369361249699	62.3204583437435
258	0.338404376394385		1.02051157307067		0.866522550582886	0.338400060083043	0.883701631426558	0.382934746354111	0.210254322142484	61.623403053334
255	0.29588486804988		0.927707049515722		0.829135000705719	0.295880551738538	0.768625382965092	0.384947671903747	0.214736551293791	60.9906762456028
252	0.254208291449444		0.831647940402485		0.794693946838379	0.254203975138102	0.660360217466437	0.384947439919065	0.21943972320091	60.3337440802771
249	0.214975438670419		0.736427483629647		0.764530658721924	0.214971122359077	0.562496722346537	0.382173111093508	0.22470801744164	59.6062750588089
246	0.179717813155174		0.647763801732953		0.739672303199768	0.179713496843832	0.478625335638673	0.375478445168441	0.231351764699866	58.7013697522033
243	0.147569847203919		0.562231318554216		0.720351755619049	0.147565530892577	0.404509968785046	0.364800727497009	0.239447946989809	57.6171872357056
240	0.118623593428591		0.479591664038236		0.706636786460876	0.118619277117249	0.338412175724712	0.350517167011575	0.249011523623406	56.3622700393217
237	0.0917707146601578		0.397085065857174		0.699079275131226	0.0917663983488156	0.27711418985794	0.331150124054848	0.263008643597282	54.5746999188994
234	0.0672485747892713		0.314579588968222		0.698089838027954	0.0672442584779292	0.21912574317391	0.306875210114225	0.283123854070744	52.1046095625131
231	0.0465195126391294		0.238592083168337		0.703528046607971	0.0465151963277873	0.167373419046682	0.277912685256275	0.308421547053243	49.1562170223896
228	0.0296751303440705		0.171733839188053		0.713129818439484	0.0296708140327284	0.121979129087241	0.24324500637734	0.344362202352074	45.2520020000202
225	0.0176000898563932		0.120106169716613		0.724811732769012	0.017595773545051	0.0865569516851088	0.203285503965803	0.39743073586619	40.0469332714712
222	0.00990982424114113		0.0836319569869902		0.735610008239746	0.00990550792979897	0.0610156848402879	0.16234363271882	0.468644297370162	33.9903551714846
219	0.00518514731242632		0.0586431482642087		0.742441356182098	0.00518083100108416	0.043029590719175	0.120401586780035	0.570951207191832	26.8564615996175
216	0.00263745717186862		0.0433560799582884		0.744040012359619	0.00263314086052646	0.031748053365341	0.0829386554893797	0.702777499691132	19.8254247350871
213	0.00131245336723418		0.0343195050966307		0.741997599601746	0.00130813705589202	0.024955787124721	0.0524181845819719	0.878742252739145	13.2208003606918
210	5.59835212377877E-4		0.028344343568077		0.738943815231323	5.55518901035719E-4	0.0204377697900011	0.0271809941468026	1.13541296960275	7.32128023218941
207	2.39789263243967E-4		0.0241262567891248		0.738099575042725	2.35472951901809E-4	0.0173010516652796	0.0136103259187628	1.40886037566115	3.90067371979145
204	1.18257553104889E-4		0.0206422601256475		0.741282522678375	1.13941241762731E-4	0.0147930341119174	0.00770235780575524	1.62335312542728	2.38038318949692
201	6.39582345314228E-5		0.0172478679873782		0.760777771472931	5.96419231892644E-5	0.0125997032127537	0.00473359746512868	1.78585946310998	1.63734627793222
