# Supplementary material for: Physicochemical and major ion data for springs in the Black Forest National Park, Germany
Source: Data Brief. 2020 Apr 30;30:105645. doi: 10.1016/j.dib.2020.105645 (PMC7218150; doi:10.1016/j.dib.2020.105645)
Supplement: Supplementary file 3 [file mmc3.zip › Absorption/D801_5_2017-05-10.abs]

Wavelength	I1	I1 dark	R1	R1dark	XCorrect	I1c	R1c	I1c/R1c	Abs	Percent T
600	0.73347882183723	8.63826795941019E-6	1.05131826484211	7.0478640560819E-4	0.962875366210938	0.73347018356927	1.01160983779569	0.725052442320558	0.00370220168264153	99.1511597263162
597	0.755984069855213		1.08427342279148		0.961170494556427	0.755975431587254	1.04149420212084	0.72585659147005	0.00385000384973117	99.1174216442882
594	0.784875971595236		1.12611449714822		0.959443926811218	0.784867333327276	1.07976751214637	0.726885486457278	0.00395413041501412	99.0936600724731
591	0.814577651774405		1.16923570486166		0.957998394966125	0.814569013506446	1.11945074434919	0.727650606887587	0.0040317152001988	99.0759590102602
588	0.842279689322405		1.20975670781253		0.957209765911102	0.842271051054445	1.15731630666429	0.727779472391696	0.00419440140660153	99.038852222081
585	0.863932226162155		1.24178030204493		0.957147359848022	0.863923587894196	1.1878921531662	0.727274429409692	0.00427354000184721	99.0208066748893
582	0.88035718947543		1.26621266736478		0.957540512084961	0.880348551207471	1.2117750643812	0.72649502129921	0.00449624163747985	98.9700428649586
579	0.897544187392594		1.29174287112019		0.957847774028778	0.897535549124635	1.23661795563024	0.725798574279321	0.00457646446663831	98.9517628178701
576	0.916546604003676		1.31991891074149		0.957817375659943	0.916537965735717	1.26356621050492	0.725358084219003	0.00480483564368154	98.8997432986577
573	0.937681828223423		1.35107654001152		0.95768678188324	0.937673189955464	1.29323317905687	0.725061191701939	0.00495462383294598	98.8656386537652
570	0.958914073621982		1.3824083660582		0.957942962646484	0.958905435354022	1.32359322059166	0.72447140136105	0.00512760751358041	98.8262673578975
567	0.976351886967831		1.40837221605211		0.958957612514496	0.976343248699872	1.34989339754823	0.723274334457207	0.00527355503709546	98.793061719088
564	0.993118447264605		1.43342011756335		0.960622072219849	0.993109808996645	1.3762979703179	0.721580522833479	0.00553201211929086	98.7342855401967
561	1.0140644982063		1.46412033960865		0.962333619594574	1.01405585993834	1.40829398628488	0.720059781419255	0.0056539738977514	98.7065621430902
558	1.03604725019366		1.49633164197017		0.963349342346191	1.0360386119257	1.44081114770343	0.719066210430899	0.00583533288164023	98.6653514316197
555	1.05876729313266		1.52967219847758		0.963210999965668	1.0587586548647	1.47271822989676	0.718914612022504	0.00606940764347132	98.6121873992375
552	1.08267309625979		1.56460484360166		0.962077260017395	1.08266445799183	1.50459268196823	0.71957312498393	0.00624775230164551	98.5717002482247
549	1.10676630295063		1.59963661348121		0.960586667060852	1.10675766468267	1.53591259462808	0.720586359245704	0.00644043638484428	98.5279764945604
546	1.13259732182934		1.63722659990328		0.959542155265808	1.13258868356139	1.57031166806306	0.721250887066517	0.00669409984647125	98.4704449092307
543	1.16591466147893		1.68563611020789		0.959278583526611	1.16590602321097	1.61631853363667	0.721334315574366	0.00695506002768783	98.4112934639336
540	1.19095885418892		1.72186826216272		0.959745705127716	1.19095021592096	1.65187925368058	0.720966870470332	0.00718130774570846	98.3600389974489
537	1.21939444092832		1.76281837796589		0.960788011550903	1.21938580266036	1.69301761376202	0.720244014444	0.0074636912718426	98.2961048977693
534	1.25717366441018		1.81716097906711		0.962087333202362	1.25716502614222	1.74758949427662	0.719370899321294	0.00770353903117528	98.241833907678
531	1.29895333038093		1.87725411847543		0.963314652442932	1.29894469211297	1.80770746761485	0.718559122747243	0.0080277490951543	98.1685216579946
528	1.34604115551016		1.94471182450471		0.964083611965179	1.3460325172422	1.87418532697631	0.718196059838864	0.00834331547175406	98.0972165094146
525	1.39583739188345		2.01606235156335		0.964276075363159	1.39582875361549	1.94336108338376	0.718254968441111	0.00861189003292522	98.0365703968511
522	1.44692650178673		2.08795342549484		0.964098811149597	1.44691786351877	2.01231393151954	0.719031877111821	0.00891249148648138	97.968736841092
519	1.50294355966836		2.16779743518557		0.964016735553741	1.5029349214004	2.08911358091937	0.719412738075734	0.00928290859238488	97.8852132735517
516	1.55500951282946		2.24171450031989		0.964349150657654	1.5550008745615	2.16111581422879	0.719536113855337	0.00967238459063742	97.7974690054465
513	1.61356297450955		2.32453952928582		0.965328872203827	1.61355433624159	2.24326477153262	0.719288403543731	0.0100647968559348	97.7091427770607
510	1.66183601630885		2.39239662618264		0.966961741447449	1.66182737804089	2.31267450639645	0.718573830188626	0.0104511952957979	97.6222481204794
507	1.70897005786856		2.45815669549996		0.969234704971313	1.7089614196006	2.38184767609225	0.717494001297508	0.0108179881378126	97.5398339367181
504	1.77166943505943		2.54547791829557		0.971734523773193	1.77166079679147	2.47284390742791	0.716446675614975	0.011261157028107	97.4403517321141
501	1.83652511229051		2.63586021285629		0.973802864551544	1.83651647402255	2.56612190281622	0.71567779847366	0.0117172411492132	97.3380762673294
498	1.89836148167233		2.72123860606983		0.974870681762695	1.89835284340437	2.65216865953453	0.715773801405808	0.0121951280403357	97.2310267672206
495	2.03950920449701		2.91838803887581		0.974803626537323	2.03950056622905	2.84416821559516	0.717081554827188	0.0128013294199245	97.0954034334453
492	2.2558585334665		3.22271924127304		0.973194181919098	2.25584989519854	3.13564572153622	0.719421164101841	0.0132285598976264	96.9999342982998
489	2.31827625172295		3.30848717061783		0.972781896591187	2.31826761345499	3.21775082122488	0.720462130927998	0.0136833115005012	96.8984184118363
486	2.38160799829606		3.39107698718235		0.975464880466461	2.3815993600281	3.30718901356749	0.720127984901308	0.0143175021936217	96.757023043099
483	2.66772422029733		3.78988792430948		0.980194926261902	2.66771558202937	3.71413808645053	0.718259666155497	0.0148935789685692	96.6287632465856
480	2.86182668778345		4.06061951502457		0.985221683979034	2.8618180495155	3.99991602574125	0.715469532634789	0.0154400040708428	96.5072623261253
477	2.91496677912385		4.12701387266942		0.990114986896515	2.91495814085589	4.08552046687707	0.713485139650777	0.0160879609687556	96.3633831759366
474	3.28929497953241		4.64326390722768		0.994495332241058	3.28928634126445	4.6170033753107	0.712428836169758	0.0167587738304613	96.2146548309125
471	3.89947930936962		5.49064675540421		0.997837543487549	3.89947067110166	5.47807020823476	0.711832912480729	0.017416955979817	96.0689499954139
468	4.45550951710877		6.25979819764333		1.00013113021851	4.45550087884081	6.25991416752439	0.711751113450623	0.0181073358274187	95.9163545067818
465	4.51087565824496		6.33037119540821		1.00181019306183	4.510867019977	6.34112432721987	0.711367067921013	0.018796889078748	95.7641836687261
462	4.19400359652284		5.87964587982641		1.00316655635834	4.19399495825488	5.89755709172046	0.71114105264751	0.0195438861077056	95.5996085302696
459	3.86097911787307		5.41469108187959		1.00411581993103	3.86097047960511	5.43626928817522	0.710224287086617	0.0203797808010208	95.4157831426553
456	3.50296782779971		4.9257509678665		1.00429058074951	3.50295918953175	4.94617748979752	0.708215424286188	0.021204241908735	95.2348184222913
453	3.24498187912354		4.58804111081748		1.00348424911499	3.24497324085558	4.60331974694037	0.704920235665222	0.022280911360626	94.9990120080114
450	3.07876020254163		4.38827329545361		1.00161564350128	3.07875156427367	4.39465725559607	0.700566935078555	0.0236171347056105	94.7071712854192
447	2.81595622043745		4.0403464401544		0.998890042304993	2.81594758216949	4.03515782241014	0.697853146295914	0.024319763079482	94.5540720679648
444	2.54037949180227		3.66403042847449		0.996111750602722	2.54037085353431	3.64908171834908	0.696167159195226	0.0254156293782948	94.3157821438512
441	2.45905844476393		3.55486046553181		0.99413388967514	2.45904980649597	3.53330660980072	0.695962756154543	0.0266205949007311	94.0544623321838
438	2.47348600818284		3.57521242956181		0.993446111679077	2.47347736991488	3.55108071926067	0.69654214180461	0.0278419903534518	93.7903182787904
435	2.49121389873701		3.59500998319364		0.994355201721191	2.49120526046905	3.57401606899969	0.697032473378413	0.029145181868701	93.509302627207
432	2.49519368998087		3.59337060087597		0.996962368488312	2.49518505171291	3.58175261958137	0.696638019630889	0.0305567954414957	93.2058571165269
429	2.53483948205878		3.64709626350309		1.00068998336792	2.53483084379082	3.64890742656961	0.694682146588151	0.0320149360562224	92.8934438744284
426	2.54723599690183		3.67448154171398		1.00434243679047	2.54722735863387	3.68972989865058	0.690356050063568	0.0335321793567045	92.5694792569482
423	2.49214005595987		3.62179711077215		1.00653290748596	2.49213141769191	3.64474858551976	0.683759485521967	0.035257704302776	92.2024148496403
420	2.37695942531659		3.49454631782359		1.00630366802216	2.37695078704863	3.51586554855406	0.67606418795684	0.0371225813469705	91.807343002833
417	2.37284936551856		3.5326940666946		1.00381481647491	2.3728407272506	3.54546317118466	0.669261140980279	0.0389217706982073	91.4277915175722
414	2.17594601059246		3.28268496246898		1	2.1759373723245	3.28198017606337	0.662995281992979	0.0410924530274099	90.9719590035186
411	2.04064078774444		3.11556411718949		0.99593985080719	2.04063214947648	3.10221253718629	0.657798949947942	0.0433754760331231	90.4949874132203
408	1.95654797802186		3.01888570204846		0.992665886878967	1.9565393397539	2.99604523538778	0.653040653940817	0.0458634308868131	89.9780483820964
405	1.86279173938282		2.89720263734913		0.991216242313385	1.86278310111486	2.87105571568103	0.648814681979447	0.0483404870199498	89.4663074371119
402	1.82679757570829		2.85929963335019		0.992280185222626	1.82678893744033	2.83652702420262	0.644023103553496	0.0510451739006992	88.910863085745
399	1.8598027281643		2.92463173147781		0.996225118637085	1.85979408989634	2.91288946774072	0.638470532607892	0.053951279178581	88.3178973267356
396	1.91485612760252		3.02164797986945		1.00294554233551	1.91484748933456	3.02984150953336	0.631995925631593	0.0570035424857091	87.6993667586925
393	1.91873330043859		3.03605425544665		1.01225340366364	1.91872466217063	3.0725428313454	0.624474504503639	0.0601942683688024	87.0574078126616
390	1.90468596773105		3.02095757337807		1.02401208877563	1.90467732946309	3.0927753650181	0.615847290755933	0.0635862430545067	86.3801108324121
387	1.90916030609208		3.03467087776663		1.03790378570557	1.90915166782412	3.14896489192593	0.606279121345321	0.0669652129965312	85.7106496741755
384	1.9302154854513		3.07751119131615		1.05340039730072	1.93020684718334	3.24110908935017	0.595538994205944	0.0707058770938007	84.9755771370902
381	1.95431879468116		3.12818820405311		1.06999289989471	1.9543101564132	3.34638505142128	0.584006361008325	0.0744944878185466	84.2375083019888
378	1.95548617382689		3.14628756189095		1.08720409870148	1.95547753555893	3.41989048631243	0.571795366952661	0.0785731257747667	83.4501024567453
375	1.94091334795738		3.14113784877676		1.10362470149994	1.94090470968942	3.4658595010399	0.560006748429091	0.0826957810115486	82.6616783699656
372	1.93924262774922		3.16024195392503		1.11636197566986	1.93923398948126	3.52718715453434	0.549796170296292	0.0871527100339714	81.81770437153
369	1.93292445028423		3.17365004347106		1.1217794418335	1.93291581201627	3.55934475943913	0.54305383227919	0.0916424472693621	80.976229854625
366	1.93570535969694		3.20558201966183		1.11770451068878	1.93569672142898	3.58210573981426	0.540379559406684	0.0965060013136572	80.0744563313182
363	1.95347635327828		3.26416502479884		1.10513556003571	1.95346771501032	3.60656595821096	0.54164203223926	0.101399476215256	79.1772700742275
360	1.98126299867506		3.34126009285016		1.08772444725037	1.9812543604071	3.63360367421167	0.545258794862085	0.106408872990795	78.269241838221
357	2.01470959033829		3.43026565523865		1.06954944133759	2.01470095207033	3.66808491129362	0.549251448860219	0.111586031652602	77.3417453313104
354	2.04771550451304		3.52101852108695		1.05303514003754	2.04770686624509	3.70701406657623	0.552387131386402	0.116835345079161	76.4125433044398
351	2.07234755275446		3.60046155909959		1.03825736045837	2.0723389144865	3.73747396510941	0.554475812763511	0.122257885633503	75.4643984268131
348	2.08854482808037		3.66906710447976		1.02429628372192	2.08853618981241	3.75748988974889	0.555832816878712	0.127978512685016	74.4768821453086
345	2.09766042008496		3.72797519506468		1.01075196266174	2.097651781817	3.7673458809232	0.55679829994876	0.133793524556014	73.4863159111774
342	2.09922304336973		3.77680767655901		0.99791157245636	2.09921440510177	3.76821677286999	0.557084300514629	0.13981407001436	72.4746171717167
339	2.09000034565268		3.80996828311596		0.986706912517548	2.08999170738472	3.75862662380487	0.556051961678761	0.145999092099373	71.4497819744826
336	2.06688751615519		3.82245883848597		0.97766101360321	2.06687887788723	3.73637994029907	0.55317684788817	0.152323460808605	70.4168411768295
333	2.02380541427655		3.80481990667169		0.970568954944611	2.02379677600859	3.69215603676564	0.548134140555299	0.158890373620687	69.3600865472232
330	1.96610487007352		3.7657178230877		0.964463949203491	1.96609623180556	3.63121934216104	0.541442432016647	0.165629227427273	68.2921479575745
327	1.8973011789422		3.71111232403831		0.95833683013916	1.89729254067424	3.55582019813937	0.533573812777996	0.172764626878932	67.1792843591769
324	1.82699096071728		3.65295956792303		0.951819896697998	1.82698232244932	3.47628876885868	0.52555539655273	0.179991041081821	66.070707737624
321	1.75733543853467		3.59777379787986		0.945044338703156	1.75732680026672	3.3993897052183	0.51695361598851	0.187806743539519	64.8923133254247
318	1.683822422471		3.53029292656747		0.938388168811798	1.68381378420304	3.31212375150633	0.50837888633758	0.195858167789435	63.7003520018787
315	1.62425669394924		3.48726153391715		0.932277858257294	1.62424805568128	3.25043965726258	0.499701033382412	0.204023785754758	62.5138453802437
312	1.56419891586891		3.44198527555315		0.927434146404266	1.56419027760095	3.1915610329902	0.490101947427102	0.212507663211277	61.3044974755615
309	1.50194291514111		3.3891384740065		0.924172163009644	1.50193427687315	3.13149609028486	0.479621954992295	0.221054895154849	60.1097753465143
306	1.43366898108775		3.32387600478485		0.923116862773895	1.43366034281979	3.06767538957075	0.467344213698045	0.23000274578079	58.8839932465814
303	1.36042629217143		3.24563779586896		0.925122439861298	1.36041765390347	3.0019603429012	0.453176424239073	0.23914303454626	57.6576537088626
300	1.2747228043547		3.13619820890392		0.931125819683075	1.27471416608674	2.91953888313463	0.436614896088699	0.248700868076334	56.4026010044509
297	1.18271836319401		3.00662517353299		0.942141830921173	1.18270972492605	2.83200333713148	0.417622998327401	0.258473526494806	55.1475817943474
294	1.07837420162365		2.83848146326736		0.958359718322754	1.07836556335569	2.71961085670011	0.396514656021097	0.268404304419762	53.9008601334018
291	0.971290403223407		2.65283771767127		0.978849589824677	0.971281764955448	2.59603923192991	0.374139863916229	0.278464220284263	52.6666602977123
288	0.85108733912852		2.42549610236874		1.00125563144684	0.85107870086056	2.42783596019148	0.35055033157736	0.289586736913596	51.3349641523265
285	0.73411318127073		2.19527376442148		1.02218341827393	0.734104543002771	2.24325201958618	0.327250142468698	0.30148024335929	49.9481901795635
282	0.633016161716198		1.99131286801967		1.03807401657104	0.633007523448238	2.06639852669989	0.306333708270289	0.313550581012108	48.5790948987099
279	0.544908551594625		1.80849451303728		1.04659152030945	0.544899913326666	1.89201739839525	0.287999419978291	0.326146953683874	47.1903334727056
276	0.473492866150008		1.66040295601184		1.04627299308777	0.473484227882049	1.7364973715362	0.272666250835253	0.339272256567547	45.7854770359199
273	0.417277986613889		1.54606418693747		1.03550016880035	0.41726934834593	1.60021992010795	0.260757501580021	0.352384529500083	44.4237759889986
270	0.374649990568402		1.46535962305096		1.01344335079193	0.374641352300443	1.48434470540348	0.252395114784748	0.365709131767651	43.0815051777322
267	0.337345958429864		1.3924416838892		0.982183754444122	0.337337320161905	1.36694137116885	0.246782581372493	0.378932479920679	41.7895332087937
264	0.305003352052751		1.32462964314454		0.94537228345871	0.304994713784792	1.25160186494303	0.24368349259265	0.390842699199354	40.6590568984117
261	0.27185811079115		1.23989767052169		0.90583062171936	0.271849472523191	1.12249886064908	0.242182403967872	0.401487732788886	39.6745735371435
258	0.237792546886132		1.13869988131424		0.866522550582886	0.237783908618172	0.986098412191039	0.241136083050609	0.411097488683356	38.8063245331964
255	0.203985486550637		1.02686191850428		0.829135000705719	0.203976848282677	0.850822794446814	0.239740695258757	0.420240300752082	37.9979090799636
252	0.170761429829146		0.907301077002045		0.794693946838379	0.170752791561186	0.720466584363116	0.237003068937791	0.429748190895983	37.1750712104023
249	0.140935000123497		0.793360463443658		0.764530658721924	0.140926361855538	0.606009566905572	0.23254808100661	0.440258647766076	36.286188492915
246	0.11544861533764		0.690012576893725		0.739672303199768	0.115439977069681	0.509861881003888	0.226414214065947	0.451151617611992	35.387377777326
243	0.0935908744887002		0.599250560349654		0.720351755619049	0.0935822362207408	0.431163499078956	0.217045822340364	0.466249935210156	34.1782690960407
240	0.0735521234625089		0.50941955454405		0.706636786460876	0.0735434851945495	0.359476568982538	0.204584920243082	0.485508408825954	32.6957716205525
237	0.0554616529346667		0.41934065933514		0.699079275131226	0.0554530146667073	0.292659662591505	0.189479527775267	0.509107777103252	30.9665072058104
234	0.0392514895396615		0.32821573324662		0.698089838027954	0.0392428512717021	0.228632063832624	0.171641941265206	0.539113056864465	28.899274696991
231	0.0262202651692768		0.245882825937056		0.703528046607971	0.0262116269013174	0.172489627222732	0.151960597998574	0.574551302238673	26.6347544776785
228	0.0159706301289412		0.174562740543937		0.713129818439484	0.0159619918609818	0.123983291268926	0.128743088666354	0.624084921217177	23.7637556868409
225	0.0091567278782217		0.12056874890788		0.724811732769012	0.00914808961026229	0.0868788063578312	0.105297137400619	0.686606819928629	20.5775269937411
222	0.00488818308784388		0.0828304026536452		0.735610008239746	0.00487954481988447	0.0604124252449127	0.0807705500996316	0.7756689957074	16.7621994639222
219	0.00237203965908183		0.0577191483098625		0.742441356182098	0.00236340139112241	0.0423298201740515	0.0558330127887289	0.910096121881995	12.2999650701719
216	0.00101766727517707		0.0421482775148419		0.744040012359619	0.00100902900721766	0.03083561563714	0.0327228429323894	1.11384292764574	7.6940866389599
213	3.81546286012037E-4		0.0329207422657636		0.741997599601746	3.72908018052627E-4	0.0239041619171111	0.0156001293559551	1.41206953327995	3.87195647498535
210	1.44141063114226E-4		0.0268976006005303		0.738943815231323	1.35502795154816E-4	0.0193550180528409	0.00700091287876258	1.73259198154384	1.85100681808382
207	7.08278033287414E-5		0.0227934628148056		0.738099575042725	6.21895353693312E-5	0.0163036426708849	0.00381445647606039	1.97099931657223	1.06905656154283
204	4.45950744754324E-5		0.0197843649788908		0.741282522678375	3.59568065160222E-5	0.0141433581364432	0.00254231040246179	2.1179924157685	0.762092318585253
201	3.27029036168842E-5		0.017184778774259		0.760777771472931	2.40646356574741E-5	0.0125376118681131	0.0019193954886	2.19774849901314	0.634236893050393
