# Supplementary material for: Physicochemical and major ion data for springs in the Black Forest National Park, Germany
Source: Data Brief. 2020 Apr 30;30:105645. doi: 10.1016/j.dib.2020.105645 (PMC7218150; doi:10.1016/j.dib.2020.105645)
Supplement: Supplementary file 3 [file mmc3.zip › Absorption/D802_1_2016-06-06.abs]

Wavelength	I1	I1 dark	R1	R1dark	XCorrect	I1c	R1c	I1c/R1c	Abs	Percent T
600	0.815310946449209	7.99108502055943E-6	1.1878431822043	6.94445559110966E-4	0.962875366210938	0.815302955364189	1.14307627454409	0.713253326589577	0.010048303566056	97.7128535675132
597	0.840765065610195		1.22614294615038		0.961170494556427	0.840757074525175	1.17786494136674	0.713797520409766	0.0103353070152279	97.6483013735548
594	0.872430062737086		1.27369830942471		0.959443926811218	0.872422071652065	1.22137582599307	0.71429453005812	0.0107697386765474	97.5506710669914
591	0.903412034354011		1.32037350058342		0.957998394966125	0.90340404326899	1.2642504165837	0.714576820714203	0.011077208008574	97.4816321406582
588	0.93197798669348		1.3639065192083		0.957209765911102	0.93196999560846	1.30487990990493	0.714218977956646	0.0114468107270527	97.3987064973531
585	0.955637021327947		1.4003828276563		0.957147359848022	0.955629030242927	1.33970803953427	0.713311409682317	0.011821946767081	97.314611509321
582	0.974011980666146		1.42905134804956		0.957540512084961	0.974003989581125	1.36770959985079	0.712142394618991	0.0122216541585917	97.2250882092665
579	0.992669170838177		1.45832392727829		0.957847774028778	0.992661179753157	1.39618715442344	0.710980026286718	0.0126381791516101	97.1318858610493
576	1.01195605003357		1.48864736343642		0.957817375659943	1.01194805894855	1.4251871589068	0.710045731625011	0.013114045229984	97.0255145906945
573	1.0325492591798		1.52090151736028		0.95768678188324	1.03254126809478	1.4558822183894	0.709220330499708	0.0135622872236521	96.9254247304497
570	1.05289575110289		1.55300841176323		0.957942962646484	1.05288776001787	1.48702823974309	0.708048261544634	0.01405464625066	96.8156027806497
567	1.07155378264455		1.58287796364584		0.958957612514496	1.07154579155953	1.51724692906423	0.706243506599425	0.0146383564211027	96.6855659187209
564	1.08821998741194		1.60961778653703		0.960622072219849	1.08821199632692	1.5455672738531	0.704085816733173	0.015190774303519	96.5626611082642
561	1.11073885847675		1.64522445387523		0.962333619594574	1.11073086739173	1.58258651543474	0.701845274529338	0.015809744312253	96.4251350255994
558	1.13320945561596		1.68072708068649		0.963349342346191	1.13320146453094	1.6184583341701	0.700173393782186	0.0164220511210381	96.2892821249264
555	1.15686423945699		1.71874029098382		0.963210999965668	1.15685624837197	1.65484065675839	0.699074103387146	0.0171992215984919	96.1171264255967
552	1.18036407945098		1.75643981964177		0.962077260017395	1.18035608836596	1.68916269878566	0.698781762831086	0.0179553760609545	95.9499215395416
549	1.20435988105187		1.7938418055763		0.960586667060852	1.20435188996685	1.72247344610788	0.699199103874849	0.0184811926222463	95.8338216807417
546	1.23300385249503		1.83899029782754		0.959542155265808	1.23299586141001	1.76392236410184	0.699008009934628	0.0192924929360929	95.6549627817378
543	1.26242060103472		1.88526739114848		0.959278583526611	1.2624126099497	1.80783046579755	0.698302542098585	0.020018439213702	95.4952039942014
540	1.29195272585568		1.93203236898896		0.959745705127716	1.29194473477066	1.85359327716208	0.696994724079206	0.0208687217451924	95.3084218165445
537	1.32289733358115		1.98015664125761		0.960788011550903	1.32288934249613	1.90184354694534	0.69558263329331	0.0215436469609432	95.1604206283359
534	1.36446628605177		2.04457639319746		0.962087333202362	1.36445829496675	1.96639293238383	0.693888933638829	0.0223659063064826	94.9804217515063
531	1.4082110246465		2.11131670298938		0.963314652442932	1.40820303356148	2.03319334635475	0.692606552193477	0.0229640066393139	94.8497069370931
528	1.45530682035676		2.18434044659407		0.964083611965179	1.45529882927174	2.10521732393111	0.691281993896114	0.0240856843235716	94.6050491498032
525	1.50735025398669		2.26464351390015		0.964276075363159	1.50734226290167	2.18307192244198	0.690468439177928	0.0249808662132309	94.4102469854746
522	1.56052392076641		2.34686198525131		0.964098811149597	1.56051592968139	2.26193733577502	0.689902370415004	0.0258497101289942	94.2215598735315
519	1.61648482874592		2.4334761987724		0.964016735553741	1.6164768376609	2.34524232404739	0.689257916372245	0.0268383667518428	94.0073116527572
516	1.66702764470607		2.5118505221897		0.964349150657654	1.66701965362105	2.42163122966752	0.68838708107094	0.0278350274118402	93.7918220090295
513	1.72249574751178		2.59838772765446		0.965328872203827	1.72248775642676	2.50762832633656	0.686899146231598	0.0290372736896411	93.5325395612872
510	1.76860730738612		2.6705430227763		0.966961741447449	1.7685993163011	2.58164142962693	0.685067761930315	0.030155506233766	93.2920193669021
507	1.81616395514531		2.74466378175747		0.969234704971313	1.81615596406029	2.65955031002055	0.682880845388579	0.031325079217239	93.0411180995862
504	1.8771041099311		2.83962341150499		0.971734523773193	1.87709611884608	2.75868528674934	0.680431409795908	0.0326322799156973	92.7614908800564
501	1.93599383259618		2.93188930835311		0.973802864551544	1.93598584151116	2.85440595394756	0.678244746103387	0.0340268957465334	92.4640909389286
498	2.00946452688269		3.04546746585826		0.974870681762695	2.00945653579767	2.96825995011169	0.67698131887743	0.0355273606181646	92.1451835301046
495	2.1834298154942		3.30986660786818		0.974803626537323	2.18342182440917	3.22579302465523	0.676863582914634	0.0370430122009301	91.8241650013224
492	2.3738016091671		3.60257680933528		0.973194181919098	2.37379361808208	3.50533096038398	0.677195290518888	0.0384573024187927	91.5256238104884
489	2.39707665912293		3.64171257944258		0.972781896591187	2.39706866803791	3.54191652580206	0.676771643424063	0.0398757101047406	91.2271883320806
486	2.50956060764807		3.81154766055106		0.975464880466461	2.50955261656305	3.71735347583735	0.675091199390923	0.0416015982846719	90.8653704936931
483	2.81484391575439		4.27823552123509		0.980194926261902	2.81483592466937	4.19282405925448	0.671346062913471	0.0433543627929191	90.4993869368842
480	2.94327726729198		4.47920140177973		0.985221683979034	2.94326927620696	4.4123221651195	0.6670567483658	0.04487971571592	90.1820875657997
477	3.05377495728014		4.64608919408163		0.990114986896515	3.05376696619512	4.59947496056251	0.663938165199109	0.04675821537363	89.7928558847011
474	3.54188073291766		5.38926819135617		0.994495332241058	3.54187274183264	5.35891143763189	0.660931381877397	0.0488274303704783	89.3660514788403
471	4.17892768837995		6.3623565468429		0.997837543487549	4.17891969729493	6.34790528364286	0.658314752752074	0.0508524656700029	88.9503239994091
468	4.65210812594234		7.09326860935201		1.00013113021851	4.65210013485732	7.09350421459277	0.655825385327469	0.0528643683875377	88.5392077550978
465	4.6073406566388		7.03944432245771		1.00181019306183	4.60733266555378	7.0514913730897	0.65338414553502	0.0547772586467382	88.15008620626
462	4.32503900493479		6.62426256142138		1.00316655635834	4.32503101384977	6.64454201759443	0.650914841443894	0.0571239177453058	87.6750621184688
459	4.04304929658891		6.21763279253838		1.00411581993103	4.04304130550389	6.24252614573775	0.647661092819673	0.0595238491589717	87.1919018785386
456	3.71851128519039		5.75479067036437		1.00429058074951	3.71850329410537	5.77878463929824	0.643474973754504	0.062201813163748	86.6559099116277
453	3.48824009226285		5.44465623312704		1.00348424911499	3.48823210117783	5.4629299066083	0.638527705976649	0.0649698726757524	86.1053482019466
450	3.26534827308512		5.15130451921133		1.00161564350128	3.2653402820001	5.15893162334535	0.632948936020724	0.0677517840050048	85.5555556071374
447	2.86593343337251		4.57328361209715		0.998890042304993	2.86592544228749	4.56751378600654	0.627458520446684	0.0705387774793669	85.0082787227738
444	2.55711924393265		4.12407640564014		0.996111750602722	2.55711125284763	4.10734922266	0.622569719355782	0.0737941577434374	84.3734567299991
441	2.48260235580267		4.03799612156028		0.99413388967514	2.48259436471765	4.013618418955	0.618542697779432	0.0771457246139295	83.7248301911002
438	2.47862597520332		4.05864392787426		0.993446111679077	2.4786179841183	4.0313541345961	0.614835090484213	0.0807326796197308	83.0361721070428
435	2.48280943954207		4.08618223098687		0.994355201721191	2.48280144845705	4.06242603100849	0.611162253664642	0.084437005978794	82.330924852164
432	2.51833233979076		4.16196352829149		0.996962368488312	2.51832434870574	4.14862868063806	0.607025728877336	0.0883631944752859	81.589976027169
429	2.59238085511987		4.30698488391318		1.00068998336792	2.59237286403485	4.30926170713397	0.601581672271885	0.0927156081122949	80.7763810341198
426	2.62918628710171		4.40496283640254		1.00434243679047	2.62917829601669	4.42339364793892	0.594380357091157	0.0973922306629323	79.9112215218919
423	2.57853716010683		4.37782264852271		1.00653290748596	2.57852916902181	4.40572357656775	0.585268032414915	0.102394263587275	78.9961155530783
420	2.44001010987911		4.21777346703333		1.00630366802216	2.44000211879409	4.24366208764879	0.574975591458079	0.107635367833857	78.048512816179
417	2.39500308979527		4.22411054342402		1.00381481647491	2.39499509871025	4.23952765517547	0.564920267895063	0.112950109285446	77.0992033703773
414	2.15769561027476		3.89278287873232		1	2.15768761918974	3.89208843317321	0.554377850410398	0.119027656299411	76.0277860157286
411	1.98761229674539		3.66799032836101		0.99593985080719	1.98760430566037	3.65240611438355	0.544190389407406	0.125446280651978	74.9124014454043
408	1.84728361566549		3.48548269481293		0.992665886878967	1.84727562458047	3.45923041803095	0.534013465813582	0.132448699415921	73.7142244356471
405	1.74359951207589		3.35952107178109		0.991216242313385	1.74359152099087	3.3293235070259	0.523707449069264	0.139974746417247	72.4478086180989
402	1.69624179253856		3.33131345592701		0.992280185222626	1.69623380145354	3.30490724851386	0.513247021445548	0.147902237479207	71.1373630475516
399	1.71151659106151		3.4216737509761		0.996225118637085	1.71150859997649	3.40806551439406	0.502193573670425	0.156222959265767	69.7874035651059
396	1.72796082683564		3.51454665099563		1.00294554233551	1.72795283575062	3.52420240586836	0.49031032748667	0.165005414077915	68.3903121435443
393	1.69875799492108		3.51783625669537		1.01225340366364	1.69875000383606	3.56023876949036	0.477144965217946	0.174763618434169	66.8707788606896
390	1.66420239325252		3.50829513368662		1.02401208877563	1.6641944021675	3.59182550724031	0.463328298886697	0.18489718814662	65.3285188532345
387	1.64736048902294		3.53629120291069		1.03790378570557	1.64735249793792	3.66960925918353	0.44891768621285	0.195264526793355	63.7874841177492
384	1.64106306351099		3.59433542997368		1.05340039730072	1.64105507242597	3.78554284073846	0.433505877879815	0.206364250379345	62.1778569850183
381	1.62944586385038		3.64650953498981		1.06999289989471	1.62943787276536	3.90099626001986	0.417697881298934	0.217675181197754	60.5793792428448
378	1.59450056980057		3.65772405765008		1.08720409870148	1.59449257871554	3.97593758333798	0.401035616202229	0.230185602947114	58.859205702308
375	1.55237345449038		3.6541228577133		1.10362470149994	1.55236546340536	4.03201384081506	0.385009954006396	0.242961918295631	57.152874975316
372	1.5147781421406		3.66748824340208		1.11636197566986	1.51477015105558	4.09346916853397	0.370045574716783	0.256683860860517	55.3753060027193
369	1.48480606584435		3.69981960801898		1.1217794418335	1.48479807475933	4.14960256001648	0.357816936269057	0.270465237177723	53.6456810061855
366	1.4566998318258		3.74668497526336		1.11770451068878	1.45669184074078	4.1869105120479	0.34791568545569	0.285430974385555	51.8285460379409
363	1.43620463537449		3.81429793031546		1.10513556003571	1.43619664428947	4.21454882288032	0.340771148857623	0.300395103442868	50.0731481225498
360	1.42268221111212		3.90626898951827		1.08772444725037	1.4226742200271	4.24818891202308	0.334889584594671	0.315823424219802	48.325524438641
357	1.40899897508281		4.00460602892026		1.06954944133759	1.40899098399779	4.282381397149	0.329020433569001	0.331696101969816	46.5912001906056
354	1.39114419610142		4.09629555858318		1.05303514003754	1.3911362050164	4.31281189159119	0.322558980077182	0.347876795461702	44.8872712093204
351	1.36744291201644		4.17343269450543		1.03825736045837	1.36743492093142	4.3323762002347	0.315631620554406	0.364187231983968	43.2327406909171
348	1.33637658767768		4.2380175563079		1.02429628372192	1.33636859659266	4.34027431526901	0.307899570285532	0.381565786346831	41.5369126916747
345	1.30017262542		4.28735124385492		1.01075196266174	1.30016463433498	4.33274677213479	0.30007861126266	0.399177740890504	39.8861629437188
342	1.26247517684016		4.33294401955165		0.99791157245636	1.26246718575514	4.32320198465629	0.292021328227512	0.417166052399034	38.2678398340213
339	1.21780192201379		4.36210416225739		0.986706912517548	1.21779393092877	4.30343311578739	0.282981958395314	0.436189975395616	36.6277317259075
336	1.16652756247746		4.36857002404796		0.97766101360321	1.16651957139244	4.27030166535812	0.273170296341256	0.455607758350904	35.0261369696648
333	1.10898074752186		4.34810647798715		0.970568954944611	1.10897275643684	4.21946315302731	0.262823187741594	0.475003081556914	33.4963062403239
330	1.03967940349945		4.28325446042402		0.964463949203491	1.03967141241443	4.13037474463758	0.251713579685289	0.495146533369925	31.9781596678188
327	0.96552293742614		4.19434209749805		0.95833683013916	0.96551494634112	4.01892699747969	0.240241971786649	0.516080093964604	30.4733293900458
324	0.893619537750073		4.09907272776154		0.951819896697998	0.893611546665053	3.90091799319523	0.229077244952052	0.537230853915138	29.0247940010958
321	0.821327743605343		3.99534213613501		0.945044338703156	0.821319752520323	3.77511918509239	0.21756127747268	0.560084661232925	27.5369184716958
318	0.753166905254654		3.89044083284324		0.938388168811798	0.753158914169633	3.65009198950586	0.206339707693667	0.583702760442741	26.0793786251845
315	0.694867351654599		3.81832572448882		0.932277858257294	0.694859360569579	3.55909311233664	0.195234948521306	0.608329796976818	24.6416737332753
312	0.639927806280865		3.74858828336122		0.927434146404266	0.639919815195845	3.47592472227581	0.184100596625368	0.633843018630518	23.2357653143514
309	0.586931839695752		3.66750028563836		0.924172163009644	0.586923848610731	3.38875988456243	0.17319723692566	0.659545597500766	21.9005187779549
306	0.534353102112877		3.57611482823985		0.923116862773895	0.534345111027857	3.30053084675808	0.161896717781842	0.686635439696792	20.5761709906786
303	0.484185688678082		3.47603208816124		0.925122439861298	0.484177697593062	3.21511283926589	0.150594309375348	0.714037072712931	19.3180340529714
300	0.432857295938845		3.34884034916752		0.931125819683075	0.432849304853824	3.11754509891591	0.138842997012086	0.742849586656038	18.0780013023553
297	0.383417967523113		3.20315988466174		0.942141830921173	0.383409976438093	3.01717665225793	0.127075746841394	0.772001218278923	16.9043618964042
294	0.335290790896572		3.03132578866867		0.958359718322754	0.335282799811552	2.90443500032259	0.115438217682376	0.801522377958571	15.7934722637443
291	0.289025745839129		2.83709871669086		0.978849589824677	0.289017754754108	2.77641315737427	0.104097531012798	0.831656282459376	14.7347820903029
288	0.242174178185762		2.60247046323385		1.00125563144684	0.242166187100742	2.60504288946017	0.0929605374562278	0.864015589988935	13.6767972873776
285	0.197900918703856		2.35348334386743		1.02218341827393	0.197892927618835	2.40498179854974	0.0822845843316441	0.899153606737058	12.6138131446777
282	0.161132274975654		2.12794025028623		1.03807401657104	0.161124283890633	2.20823859674699	0.072965070046321	0.93456779838961	11.6260504074778
279	0.130729420559174		1.92162147669658		1.04659152030945	0.130721429474153	2.01042594192168	0.0650217581997587	0.969888945654889	10.7179334070304
276	0.1059836577186		1.75001657381783		1.04627299308777	0.105975666633579	1.83026849900791	0.0579017049635194	1.00875895527369	9.80033778706756
273	0.0877738818666801		1.62972578450356		1.03550016880035	0.0877658907816595	1.68686222645805	0.0520290806238184	1.04819997874568	8.94952573564165
270	0.0742671726883199		1.5486540233529		1.01344335079193	0.0742591816032994	1.5687693414098	0.0473359464920223	1.08798084090365	8.16618396051692
267	0.06369685439407		1.48769106095001		0.982183754444122	0.0636888633090495	1.46050391855034	0.043607458015084	1.12700311148928	7.46443410520351
264	0.0551141352167865		1.42776452066212		0.94537228345871	0.0551061441317659	1.34911249555573	0.0408462187647789	1.16194910640977	6.88733002047206
261	0.0474613814174093		1.3539358759376		0.90583062171936	0.0474533903323888	1.22580752621614	0.0387119423869662	1.19320206228484	6.40911313214853
258	0.0404115537363811		1.26192905654205		0.866522550582886	0.0404035626513605	1.09288823199235	0.0369695285104353	1.22105367967504	6.01099435787248
255	0.0338619406682222		1.15608778133021		0.829135000705719	0.0338539495832016	0.957977054269952	0.035338998394905	1.24742298289169	5.65688066436883
252	0.0279345879582947		1.04738486092716		0.794693946838379	0.0279265968732741	0.831798537306738	0.0335737508792658	1.27464229125816	5.31321889887916
249	0.0224589272364609		0.93448545494518		0.764530658721924	0.0224509361514404	0.713911855514541	0.031447770446758	1.30532572505059	4.95078737696743
246	0.0174095713778072		0.823495652837403		0.739672303199768	0.0174015802927867	0.608603264063084	0.0285926502868426	1.34548783614499	4.51348666677845
243	0.0130268822578608		0.712461750693183		0.720351755619049	0.0130188911728402	0.512722827845568	0.025391674537966	1.39198950317685	4.05518336638593
240	0.00917535733848204		0.59966334568736		0.706636786460876	0.00916736625346148	0.423253458776631	0.0216592825489454	1.45171968006443	3.53411209166344
237	0.00620586675548365		0.494192072915443		0.699079275131226	0.00619787567046309	0.344993963611244	0.0179651713484679	1.52161092986486	3.00877055413317
234	0.00384530535115103		0.389080516328612		0.698089838027954	0.00383731426613047	0.271128369235794	0.0141531270849538	1.61021196701087	2.45351113312601
231	0.00217305862750539		0.295329011042214		0.703528046607971	0.00216506754248483	0.207283680317516	0.0104449493523484	1.72625949248981	1.87819425375585
228	9.88454395159218E-4		0.212026716834668		0.713129818439484	9.80463310138658E-4	0.150707344245142	0.00650574339989583	1.91060628113428	1.22855249675514
225	3.29960604779718E-4		0.149252573561331		0.724811732769012	3.21969519759158E-4	0.10767667417421	0.00299015104458227	2.22360099644649	0.597584058615443
222	1.00117632942693E-4		0.104300639384261		0.735610008239746	9.21265479221332E-5	0.0762137530934071	0.00120879164432728	2.59110676915124	0.256385364828816
219	3.88692115184229E-5		0.0733776501012371		0.742441356182098	3.08781264978634E-5	0.053963016951917	5.72209046899231E-4	2.88895194485382	0.129136215630394
216	2.15365051362649E-5		0.0545514212335919		0.744040012359619	1.35454201157055E-5	0.0400717448464925	3.38029206554282E-4	3.08954783568423	0.0813677232767237
213	1.54492163040822E-5		0.0436143522617913		0.741997599601746	7.45813128352275E-6	0.0318464677485197	2.34190219851601E-4	3.22734084800634	0.0592460160646914
210	1.26297831030678E-5		0.03619799229463		0.738943815231323	4.63869808250838E-6	0.026235126278988	1.76812493036238E-4	3.32762712196756	0.0470297725130583
207	1.12138676195288E-5		0.0312082968418505		0.738099575042725	3.22278259896932E-6	0.022522260664707	1.43093211065598E-4	3.39382438718037	0.040380864542001
204	1.0077347715165E-5		0.0266808810121629		0.741282522678375	2.0862626946056E-6	0.0192632904280571	1.08302509501022E-4	3.48882856031947	0.0324467677131922
201	9.50818773285066E-6		0.0220856655573494		0.760777771472931	1.51710271229123E-6	0.016273964679347	9.32226867996435E-5	3.51408086700369	0.0306139333951041
