# Supplementary material for: Physicochemical and major ion data for springs in the Black Forest National Park, Germany
Source: Data Brief. 2020 Apr 30;30:105645. doi: 10.1016/j.dib.2020.105645 (PMC7218150; doi:10.1016/j.dib.2020.105645)
Supplement: Supplementary file 3 [file mmc3.zip › Absorption/D802_4_2016-11-07.abs]

Wavelength	I1	I1 dark	R1	R1dark	XCorrect	I1c	R1c	I1c/R1c	Abs	Percent T
600	0.754081971474142	4.79099653236979E-6	1.08816904472416	6.78237970503091E-4	0.962875366210938	0.754077180477609	1.04711810880395	0.720145296063056	0.00617504541125624	98.5882038927601
597	0.778379319704691		1.12430197853974		0.961170494556427	0.778374528708159	1.07999398641827	0.720721169281308	0.00651396184921026	98.511297254241
594	0.807700320564093		1.16759955740726		0.959443926811218	0.80769552956756	1.11959557300013	0.721417223366843	0.00678287162479422	98.45031915691
591	0.839256874698253		1.21416473574902		0.957998394966125	0.83925208370172	1.16251811718489	0.721926025319953	0.00699453297435925	98.4023492857978
588	0.866577321671605		1.25489443742954		0.957209765911102	0.866572530675073	1.20054799468609	0.721814150296969	0.00719456256592743	98.3570370603007
585	0.890413226117377		1.29070329806526		0.957147359848022	0.890408435120845	1.23474408040748	0.721127923793728	0.0074979208061127	98.2883578564394
582	0.906834932594728		1.31571221153955		0.957540512084961	0.906830141598196	1.25919830446042	0.720164678101897	0.00776465195442101	98.2280105147927
579	0.922194527259917		1.33920638380895		0.957847774028778	0.922189736263384	1.28210620496623	0.719277180541902	0.00805215129152924	98.1630059069448
576	0.93914829763895		1.36525943790407		0.957817375659943	0.939143506642418	1.30701958379526	0.718538205766877	0.00840933451800533	98.082305446244
573	0.957882108294074		1.39376774467492		0.95768678188324	0.957877317297542	1.33414340655106	0.717971780690189	0.00869653273293594	98.017465223332
570	0.9785036124231		1.42506834025297		0.957942962646484	0.978498821426568	1.3644844745448	0.717119791159956	0.00899200312360529	97.9508021402213
567	0.995443118580999		1.45108782135018		0.958957612514496	0.995438327584467	1.39088131124592	0.715688908561708	0.00934645311786016	97.8708920821483
564	1.0123229817948		1.47702348408834		0.960622072219849	1.01231819079827	1.41820982963764	0.713800010155706	0.00975560208809439	97.7787313025972
561	1.03048726822124		1.50456479013063		0.962333619594574	1.03048247722471	1.44724058919986	0.712032598390869	0.0100731676646526	97.7072595003995
558	1.05196840888248		1.53731543575172		0.963349342346191	1.05196361788595	1.48031843390723	0.710633329823056	0.0104705903233628	97.617888535003
555	1.07570156522075		1.57313719464179		0.963210999965668	1.07569677422422	1.51460976406032	0.710213811999022	0.010850397261099	97.5325553212006
552	1.09766073688594		1.60641662688186		0.962077260017395	1.0976559458894	1.54484438950858	0.710528486457184	0.0112480205189524	97.4432991456438
549	1.12119247781974		1.64208641311628		0.960586667060852	1.12118768682321	1.57671480824972	0.711090985482541	0.0117076062208642	97.3402357600994
546	1.14667339232974		1.68054368835324		0.959542155265808	1.14666860133321	1.61190171481682	0.711376252530087	0.012224585233626	97.2244320345302
543	1.17427143451683		1.72215307905612		0.959278583526611	1.17426664352029	1.65137394713331	0.711084636861783	0.0127364418303834	97.1099114634358
540	1.20162605080157		1.76309084622652		0.959745705127716	1.20162125980503	1.69146793143665	0.710401443309916	0.0131822555827025	97.0102769463022
537	1.22982288815228		1.80543416148701		0.960788011550903	1.22981809715574	1.73398785509014	0.709242624477212	0.0136879516705856	96.8973831172169
534	1.26640399548902		1.86020637562362		0.962087333202362	1.26639920449248	1.78902846696945	0.707869789594641	0.0142828549991104	96.76474244379
531	1.30560388180699		1.91866323696231		0.963314652442932	1.30559909081046	1.84762305269455	0.706637151396434	0.0148791125278371	96.6319820246654
528	1.34837401560826		1.98236930238158		0.964083611965179	1.34836922461172	1.91051587917655	0.705761851711426	0.0155176991523177	96.4899987659031
525	1.39579865653204		2.05290261142591		0.964276075363159	1.39579386553551	1.9789108646002	0.705334378876887	0.0161617759980584	96.3470061281131
522	1.44729023957824		2.12834473881001		0.964098811149597	1.44728544858171	2.05128074398219	0.705552105838066	0.0166923512830638	96.229371368837
519	1.49834362560471		2.20436136326212		0.964016735553741	1.49833883460818	2.12438741263849	0.705303950538495	0.0176023790995419	96.0279418708321
516	1.54814982047405		2.27826335515432		0.964349150657654	1.54814502947752	2.19638727330673	0.704859770538892	0.0183272676398369	95.8677936383494
513	1.60333671234338		2.35997958529655		0.965328872203827	1.60333192134685	2.27750170880322	0.703987143082921	0.0191367317298663	95.6892759152755
510	1.64777004712677		2.42584567512125		0.966961741447449	1.64776525613024	2.34504412832893	0.702658528351204	0.0199315103093232	95.5143203418789
507	1.6908135296208		2.48964776348936		0.969234704971313	1.69080873862426	2.41239564374886	0.70088368091925	0.0207789448218409	95.3281259152448
504	1.74721599399503		2.57279777048133		0.971734523773193	1.7472112029985	2.49941734901213	0.699047401463011	0.021732079610675	95.1191411705588
501	1.80916197275141		2.66398805454078		0.973802864551544	1.80915718175488	2.59353872856438	0.697563202673406	0.0226486929861574	94.9185962930597
498	1.8690311937036		2.75186818358416		0.974870681762695	1.86902640270706	2.68205441793905	0.696863713952255	0.0236834263951118	94.6927160723977
495	2.009617269802		2.95735030922793		0.974803626537323	2.00961247880546	2.88217465754336	0.697255620351048	0.0247637644486866	94.4574540212633
492	2.21499970672547		3.25890541666556		0.973194181919098	2.21499491572894	3.1708877336767	0.698540945554263	0.0258725092088805	94.2166136709543
489	2.26526106272581		3.33306643077352		0.972781896591187	2.26525627172927	3.241686906373	0.698789345533615	0.0269048033088445	93.9929319065324
486	2.32622483933768		3.4201194467831		0.975464880466461	2.32622004834114	3.33554481001647	0.697403327143328	0.0281829212685031	93.7167196660911
483	2.60581385677518		3.82839313899937		0.980194926261902	2.60580906577865	3.75190672516557	0.694529277154046	0.0294714306303818	93.4390833645854
480	2.78615188339834		4.09386048535073		0.985221683979034	2.7861470924018	4.03269190659703	0.690890144085637	0.0306859420725022	93.1781445082519
477	2.82751109710026		4.15164770802021		0.990114986896515	2.82750630610373	4.1099370824461	0.687968270409845	0.0320355617967672	92.8890322351963
474	3.19853044376227		4.6924198567383		0.994495332241058	3.19852565276574	4.66591513994568	0.685508749480381	0.0336055367951406	92.5538445052307
471	3.81104747988899		5.5872965938852		0.997837543487549	3.81104268889246	5.57453753666837	0.683651812159137	0.035046203264611	92.2473282816733
468	4.37599079550268		6.41332064820176		1.00013113021851	4.37598600450615	6.41348330143171	0.682310345070873	0.0365545323532189	91.9275038433885
465	4.44629486138387		6.51972662433908		1.00181019306183	4.44629007038734	6.53084912252731	0.680813472638718	0.0379618941793985	91.6300884570487
462	4.15231857105464		6.09415681158645		1.00316655635834	4.15231378005811	6.11277391693762	0.679284697337266	0.0396424167776641	91.2762067112942
459	3.84171675222738		5.6506878045694		1.00411581993103	3.84171196123085	5.67326398858362	0.677160796494148	0.0414489308508071	90.8973179902579
456	3.50937651918035		5.18472369632388		1.00429058074951	3.50937172818382	5.20628802400158	0.674064076364045	0.0433411920572947	90.5021315298349
453	3.24284203782349		4.82468539942268		1.00348424911499	3.24283724682696	4.84081520413517	0.669894864827071	0.0454401312482164	90.0657912494247
450	3.05224254517689		4.58392040404684		1.00161564350128	3.05223775418035	4.59064705149676	0.664881817299631	0.0475823645972079	89.6226199193949
447	2.73731254521458		4.15200022266724		0.998890042304993	2.73730775421805	4.14671419291537	0.660114882982464	0.0497124524737749	89.1841233135771
444	2.42571670783661		3.71413874614536		0.996111750602722	2.42571191684008	3.69902164759213	0.655771214104435	0.0521726843668248	88.6803330787545
441	2.33230509199893		3.59584080228212		0.99413388967514	2.3323003010024	3.57407294407356	0.652560912297484	0.0547952707721247	88.1464303056068
438	2.33227803267286		3.61212313498073		0.993446111679077	2.33227324167633	3.58777589047806	0.650061016315477	0.0575441037436231	87.5902762893675
435	2.34082688761917		3.63507773449838		0.994355201721191	2.34082209662264	3.61388404450538	0.64773027241471	0.0604566439361524	87.0048286543242
432	2.36248925325527		3.67592617671797		0.996962368488312	2.36248446225874	3.66408388979546	0.644768114845377	0.0635203466294918	86.3932184646653
429	2.41761469492953		3.77227991778804		1.00068998336792	2.417609903933	3.77420402224703	0.640561530241187	0.0668593520783862	85.7315445148332
426	2.44540268309975		3.83853637260142		1.00434243679047	2.44539789210321	3.85452379099133	0.634422830083063	0.0704927704410301	85.0172845620452
423	2.40038143327964		3.80826178532005		1.00653290748596	2.40037664228311	3.83245813840945	0.626328209100626	0.0743063923431305	84.2739999603969
420	2.28367659365808		3.67988729608691		1.00630366802216	2.28367180266155	3.70240157060288	0.616808241654264	0.0783765414188548	83.4878848803369
417	2.2570724201804		3.70211130722858		1.00381481647491	2.25706762918387	3.71555335711147	0.607464733311904	0.0826028465784991	82.6793689889785
414	2.04256712928948		3.41783259498559		1	2.04256233829294	3.41715435701509	0.597737803122577	0.0873971301325187	81.7716704800886
411	1.88316799540492		3.21388908139621		0.99593985080719	1.88316320440839	3.20016472801345	0.588458209017693	0.0925761169492266	80.8023297889915
408	1.75983307524344		3.06136316037482		0.992665886878967	1.75982828424691	3.03823751295556	0.579226698618098	0.0982512602365039	79.753314250356
405	1.6650334503781		2.94473974043067		0.991216242313385	1.66502865938157	2.91820157960806	0.570566704855666	0.103997135257931	78.705098131211
402	1.61595795130662		2.90292721008016		0.992280185222626	1.61595316031009	2.87984414760715	0.561125212853195	0.110388378058528	77.5553249680758
399	1.63178130085277		2.9740421304503		0.996225118637085	1.63177650985624	2.96213979653691	0.550877616162471	0.117264149884561	76.3371338840926
396	1.66551746160664		3.0761944664679		1.00294554233551	1.66551267061011	3.08457529175198	0.539948781624366	0.124440783875363	75.0860427084259
393	1.64744993482336		3.08353039905577		1.01225340366364	1.64744514382683	3.12062759305036	0.527921097504776	0.13215930301212	73.7633610043427
390	1.61312782680621		3.06041533933368		1.02401208877563	1.61312303580968	3.13320778027122	0.514847130779831	0.140398908688812	72.3770855790339
387	1.5953227646215		3.06815991449805		1.03790378570557	1.59531797362497	3.1837508446504	0.50108128791094	0.148821168638303	70.9870014108248
384	1.59408134983154		3.11355922950219		1.05340039730072	1.594076558835	3.27911007322934	0.486130847466527	0.157964355289511	69.5081364036089
381	1.59272486668266		3.16337566851212		1.06999289989471	1.59272007568613	3.38406379519478	0.470653088144413	0.167361085932958	68.0203581121298
378	1.5661461314373		3.1710637531982		1.08720409870148	1.56614134044077	3.44685612661934	0.454368062637077	0.177598086290635	66.4357609447182
375	1.53131206663509		3.16341569902954		1.10362470149994	1.53130727563855	3.49047518638395	0.438710259741153	0.187966661651007	64.8684227483066
372	1.49972819591168		3.16740352127923		1.11636197566986	1.49972340491515	3.53521169367823	0.424224497672091	0.199130331244165	63.2222093825615
369	1.47551941793224		3.18809023750516		1.1217794418335	1.47551462693571	3.57557325373138	0.412665193027691	0.210455090235218	61.5949220240946
366	1.45158441802788		3.21713332943013		1.11770451068878	1.45157962703135	3.59504636415232	0.403772157573722	0.222804276473283	59.8681342037606
363	1.43540134069997		3.26613829749603		1.10513556003571	1.43539654970343	3.60877603165797	0.397751630223495	0.23537254721164	58.160409113609
360	1.42864970864687		3.34034113045148		1.08772444725037	1.42864491765033	3.63263297372643	0.393280831832785	0.248212629802663	56.4660450376906
357	1.42147698406615		3.42069666968118		1.06954944133759	1.42147219306962	3.6578788030004	0.38860560166828	0.261664972837498	54.7438109432133
354	1.41240434616295		3.50042357365948		1.05303514003754	1.41239955516642	3.68535481966296	0.38324655949833	0.275335234656244	53.0474809292409
351	1.39624949393258		3.56569612955101		1.03825736045837	1.39624470293605	3.70140606609925	0.377220082855564	0.289144882828459	51.3872192630319
348	1.3759370159864		3.62860953261993		1.02429628372192	1.37593222498987	3.71607654270788	0.370264769623727	0.303911866651734	49.6693107407764
345	1.34818575633167		3.67444041500516		1.01075196266174	1.34818096533513	3.71326233079026	0.363071834207903	0.318990903386469	47.9743497107635
342	1.31598928063024		3.7098928379592		0.99791157245636	1.31598448963371	3.70146817405281	0.355530407868618	0.334353588236465	46.3069750107269
339	1.27778016701338		3.73326299533652		0.986706912517548	1.27777537601685	3.68296718165069	0.346941830593277	0.350395330188818	44.6277169393131
336	1.23262584346334		3.73902043549906		0.97766101360321	1.23262105246681	3.65483142203143	0.337257977217919	0.366914436788497	42.9621060897551
333	1.17767735125126		3.71528504496891		0.970568954944611	1.17767256025473	3.60528204669858	0.32665199143938	0.383480385694113	41.3541990974365
330	1.11217431074152		3.66135381593636		0.964463949203491	1.11216951974499	3.53058962467772	0.315009570064804	0.400736554823449	39.7432560916001
327	1.04055042064685		3.58358052767291		0.95833683013916	1.04054562965032	3.43362722301174	0.303045602235652	0.418376520066001	38.1613280309973
324	0.970758625881782		3.50576777285688		0.951819896697998	0.97075383488525	3.33621395901278	0.290974693713141	0.436620066737476	36.5914764357453
321	0.901465050414037		3.42599887180843		0.945044338703156	0.901460259417504	3.23707987325164	0.278479461339948	0.456251182125379	34.9742828384632
318	0.834068575158437		3.34213270515136		0.938388168811798	0.834063784161905	3.13558133862584	0.265999728307935	0.476846043102792	33.3544632998509
315	0.77443253963013		3.27348230747645		0.932277858257294	0.774427748633597	3.05116276841476	0.253813974347869	0.497903653661743	31.7757892449976
312	0.72048367113232		3.22123098200164		0.927434146404266	0.720478880135787	2.98685058511044	0.241216913804595	0.520083050989587	30.1937426429926
309	0.667160634846365		3.15855437458607		0.924172163009644	0.667155843849832	2.91842121969255	0.22860162862992	0.542619072631008	28.6669129312551
306	0.611296568297126		3.07803372793516		0.923116862773895	0.611291777300593	2.8407587455362	0.215186093595995	0.56669388677972	27.1210258856376
303	0.557174065766806		2.99102448267736		0.925122439861298	0.557169274770274	2.76643641393328	0.201403246416244	0.591394817583136	25.6215372071374
300	0.502016921822164		2.88278468696729		0.931125819683075	0.502012130825632	2.68360372973601	0.187066415679418	0.616984344966188	24.1554790624567
297	0.447263012434017		2.75517953855139		0.942141830921173	0.447258221437484	2.59513089860403	0.172345149016596	0.643266155164152	22.7370357603615
294	0.393030525162926		2.60291178647428		0.958359718322754	0.393025734166394	2.4938758105541	0.15759635363682	0.669839207308165	21.3875379268948
291	0.340484397138027		2.43167113164094		0.978849589824677	0.340479606141494	2.37957639683601	0.143084124802301	0.696992578948283	20.0912714348253
288	0.28624483734194		2.22445589565253		1.00125563144684	0.286240046345408	2.22656990283979	0.128556505672844	0.726563987445886	18.7687786531347
285	0.234501905572376		2.00196455498883		1.02218341827393	0.234497114575844	2.04568168847462	0.114630304361133	0.758618967164114	17.433357365735
282	0.191085599212046		1.80190675671595		1.03807401657104	0.191080808215513	1.8698085232164	0.102192714303612	0.791742599537658	16.1531564889658
279	0.154975158606214		1.62486779990383		1.04659152030945	0.154970367609681	1.69986302289454	0.0911663854807527	0.826632141268495	14.9062313973826
276	0.126726212262182		1.4775031618208		1.04627299308777	0.126721421265649	1.54516203334346	0.0820117363299732	0.861386637657383	13.7598393159065
273	0.105214783362541		1.37013604188849		1.03550016880035	0.105209992366009	1.41807378712204	0.07419218472371	0.898545229004973	12.6314954797465
270	0.0888255774191184		1.29328653505445		1.01344335079193	0.088820786422586	1.30998528385821	0.0678028887171834	0.936596170470495	11.5718775526122
267	0.0759088985652438		1.23358453272953		0.982183754444122	0.0759041075687114	1.21094053346421	0.0626819447124854	0.974080043443816	10.6149989747625
264	0.0652940247024769		1.17535161517657		0.94537228345871	0.0652892337059445	1.11050365292746	0.0587924528963341	1.00834806399652	9.8096143931855
261	0.0559908015874901		1.10689378952238		0.90583062171936	0.0559860105909577	1.00204392081786	0.0558718130291755	1.03839324165782	9.15391253257089
258	0.0473757422461512		1.02353926196239		0.866522550582886	0.0473709512496188	0.886332143401268	0.0534460490937793	1.06546349059391	8.60075366957853
255	0.0395636005346607		0.931658568359796		0.829135000705719	0.0395588095381283	0.771908376894337	0.0512480635296219	1.09046078903666	8.11968555490004
252	0.0323622935146381		0.833954048486532		0.794693946838379	0.0323575025181057	0.662199242663932	0.0488636960500531	1.11585484499835	7.65852536367094
249	0.0259870768653075		0.738512154336649		0.764530658721924	0.0259822858687751	0.564096650106786	0.0460599896557736	1.14364430908393	7.18382411774696
246	0.0204202898735437		0.648520363924754		0.739672303199768	0.0204154988770113	0.479190877414415	0.042604105877741	1.1764853202098	6.66062034791204
243	0.0154692925454952		0.563123850594106		0.720351755619049	0.0154645015489628	0.405158684493644	0.0381689993102083	1.21979286868023	6.02847037873252
240	0.011255324633447		0.47927904868304		0.706636786460876	0.0112505336369146	0.338196938879477	0.033266219600302	1.27171736645413	5.34912360579953
237	0.00780965827682332		0.397552018064781		0.699079275131226	0.00780486728029095	0.277446234506897	0.0281310982438182	1.33384687823341	4.63610348758672
234	0.0049842676845707		0.314801372872365		0.698089838027954	0.00497947668803833	0.219286168364474	0.0227076642597994	1.41391319647905	3.85555411886507
231	0.00289257846868551		0.238486810112728		0.703528046607971	0.00288778747215314	0.16730500022585	0.017260616647768	1.51527361041338	3.05299708466186
228	0.00139295464197507		0.171782484741448		0.713129818439484	0.0013881636454427	0.122019540433988	0.011376568379994	1.67439485413714	2.11643602782224
225	4.72635310191826E-4		0.119948394143513		0.724811732769012	4.67844313659456E-4	0.0864484085633897	0.00541183257661014	1.97219279405022	1.0661227379417
222	1.21777717580569E-4		0.0836021187302735		0.735610008239746	1.169867210482E-4	0.0609996366089664	0.00191782652408463	2.39627023644906	0.401540877330469
219	3.63051150778628E-5		0.0586410892050739		0.742441356182098	3.1514118545493E-5	0.0430340178787759	7.32307139767109E-4	2.7868901493517	0.163346506505861
216	1.6979155472621E-5		0.0434112737637624		0.744040012359619	1.21881589402512E-5	0.0317950884797807	3.83334644531714E-4	3.03795641932655	0.0916312435820474
213	1.11720943004513E-5		0.0344326197011286		0.741997599601746	6.38109776808149E-6	0.0250456702201652	2.54778479153808E-4	3.1920614876763	0.0642596731641037
210	8.31548449054616E-6		0.0283533119213127		0.738943815231323	3.52448795817636E-6	0.0204503247320203	1.72343862719102E-4	3.33328248414077	0.0464213232396784
207	7.18018290511678E-6		0.0241535177791587		0.738099575042725	2.38918637274698E-6	0.0173270940507778	1.37887309074757E-4	3.40320460454041	0.0395180399066859
204	6.54730555779212E-6		0.0205688469827829		0.741282522678375	1.75630902542232E-6	0.014744560826232	1.19115723155191E-4	3.43400772322273	0.0368122427124227
201	6.06228826007805E-6		0.017227535322016		0.760777771472931	1.27129172770826E-6	0.0125903375585269	1.00973601525661E-4	3.45684293986326	0.0349266602928092
