# Supplementary material for: Physicochemical and major ion data for springs in the Black Forest National Park, Germany
Source: Data Brief. 2020 Apr 30;30:105645. doi: 10.1016/j.dib.2020.105645 (PMC7218150; doi:10.1016/j.dib.2020.105645)
Supplement: Supplementary file 3 [file mmc3.zip › Absorption/D802_5_2017-05-10.abs]

Wavelength	I1	I1 dark	R1	R1dark	XCorrect	I1c	R1c	I1c/R1c	Abs	Percent T
600	0.725238648530312	8.26908823523838E-6	1.04854422951384	6.95255589568087E-4	0.962875366210938	0.725230379442077	1.00894796450109	0.718798595129428	0.00746440185468667	98.2959440680293
597	0.74821986395362		1.08286382501879		0.961170494556427	0.748211594865385	1.04014849907171	0.719331514233914	0.00777174148779726	98.2264070289
594	0.774765648759658		1.12228373208784		0.959443926811218	0.774757379671423	1.07610125215771	0.719966990204629	0.00810754300561756	98.1504865896538
591	0.805000680377126		1.16698481741948		0.957998394966125	0.804992411288891	1.1173035282988	0.720477820842979	0.00833399504592356	98.0993218035867
588	0.832303503449182		1.20787176946557		0.957209765911102	0.832295234360946	1.15552114826063	0.720276937911325	0.00869469360185765	98.0178803042407
585	0.854489377689145		1.24155209556391		0.957147359848022	0.854481108600909	1.1876828483308	0.719452259331539	0.00896987750886903	97.955792479745
582	0.871542025631259		1.2678088178711		0.957540512084961	0.871533756543024	1.21331256929685	0.7183093446795	0.00941736771965976	97.8549123517685
579	0.886879290889799		1.29163051363773		0.957847774028778	0.886871021801564	1.2365194633367	0.71723175259076	0.00973306724550142	97.78380501543
576	0.904664402818245		1.31886651206405		0.957817375659943	0.90465613373001	1.26256733354676	0.716521099265796	0.0101283078174493	97.6948548960595
573	0.923386518527126		1.34764778758382		0.95768678188324	0.923378249438891	1.28995863571505	0.715820045599402	0.0105254282605578	97.6055631983743
570	0.94155994283195		1.37586246154334		0.957942962646484	0.941551673743715	1.31733174740565	0.714741503495994	0.0109998524299926	97.4989969011609
567	0.958643496840836		1.40243490284341		0.958957612514496	0.958635227752601	1.34420890549746	0.713159408356869	0.0113899933644809	97.4114496931826
564	0.975810546637963		1.42896989419246		0.960622072219849	0.975802277549727	1.37203214303377	0.711209487696173	0.0118192725873311	97.315210728458
561	0.994507984307392		1.45788616849098		0.962333619594574	0.994499715219157	1.40230380565274	0.709189913919004	0.0122599777462345	97.2165091230675
558	1.01552533133034		1.49035307998234		0.963349342346191	1.01551706224211	1.43506088544964	0.707647370601927	0.0127873169204436	97.0985362644993
555	1.03784562817719		1.52490625855521		0.963210999965668	1.03783735908896	1.46813680432521	0.706907800438917	0.0133839444802004	96.9652352659139
552	1.05970299472804		1.55855629626255		0.962077260017395	1.0596947256398	1.49878268149851	0.70703694319466	0.0138805804145339	96.8544143870876
549	1.08189389002511		1.59255302098022		0.960586667060852	1.08188562093687	1.52911734529154	0.707522953858456	0.0143859389705569	96.7417771273104
546	1.10784671432326		1.63216060749188		0.959542155265808	1.10783844523503	1.56545978000583	0.707676083016901	0.0149459419347105	96.6171134010255
543	1.13492632969357		1.67365335146671		0.959278583526611	1.13491806060534	1.6048328725124	0.707187695394475	0.0155569574923211	96.4812768821804
540	1.16208136437511		1.71518900803902		0.959745705127716	1.16207309528687	1.64547801538166	0.706222194659545	0.0161552542821674	96.3484529632561
537	1.1903023640182		1.75838671050313		0.960788011550903	1.19029409492997	1.68876887788642	0.704829482895067	0.0168592868073897	96.192389518401
534	1.22648777189363		1.81315024177845		0.962087333202362	1.2264795028054	1.74373998421178	0.703361460946138	0.0174778358961132	96.05548387977
531	1.26529609449247		1.87232188338771		0.963314652442932	1.26528782540423	1.80296535446031	0.701781552415342	0.0182883087844252	95.8763939480315
528	1.30995072138923		1.93969388629233		0.964083611965179	1.309942452301	1.86935680348346	0.70074501018745	0.0190263196939026	95.7136063899781
525	1.3579670514586		2.01241966603103		0.964276075363159	1.35795878237036	1.93985771921276	0.700030094434685	0.0197738180635948	95.5490078709941
522	1.40640178148967		2.08495397360253		0.964098811149597	1.40639351240144	2.00943135216448	0.699896272090373	0.0206269557329491	95.3614935291938
519	1.45783053860839		2.16300909291954		0.964016735553741	1.45782226952016	2.08450672670553	0.699360789218551	0.0215597526129896	95.1568917043705
516	1.50481578500268		2.23434997154073		0.964349150657654	1.50480751591444	2.15402302818996	0.698603262927481	0.0224943711127212	94.9523305886357
513	1.55780158679291		2.31487949392403		0.965328872203827	1.55779331770468	2.23394886086327	0.697327206094901	0.0235312460078432	94.7259029993705
510	1.60355535369993		2.38433415917384		0.966961741447449	1.6035470846117	2.30488762519174	0.695715950350638	0.024490631502727	94.5168781176971
507	1.65087777660654		2.45608776850627		0.969234704971313	1.65086950751831	2.37985163784559	0.693685892542777	0.0254734002201903	94.3032368779493
504	1.70821066211964		2.54290739950701		0.971734523773193	1.7082023930314	2.47035530700005	0.691480447444547	0.0266651245268034	94.0448191165673
501	1.76689721339881		2.63188348069445		0.973802864551544	1.76688894431058	2.56225863078143	0.689582590564528	0.0278484974188911	93.7889130222376
498	1.82679599978056		2.72219804942537		0.974870681762695	1.82678773069233	2.65311328404579	0.68854494140055	0.0290386344703	93.5322464949999
495	1.95729134349741		2.91664251886325		0.974803626537323	1.95728307440917	2.84247596703077	0.688583860377803	0.0304130417803082	93.2367138313219
492	2.16127391958663		3.22109886530295		0.973194181919098	2.1612656504984	3.13407805640433	0.689601730270234	0.0316134272454171	92.9793643362117
489	2.21683713103453		3.30648631857504		0.972781896591187	2.2168288619463	3.2158136999852	0.689352390642685	0.0328531837370419	92.7143197598128
486	2.26870292306362		3.38328594961582		0.975464880466461	2.26869465397538	3.29959842701528	0.687566897656565	0.0344122307976913	92.3820870110273
483	2.53463902429591		3.77933886795515		0.980194926261902	2.53463075520768	3.70380729699269	0.684331163034771	0.0359087409715191	92.064300768953
480	2.71832381604241		4.056502126125		0.985221683979034	2.71831554695418	3.99586887488266	0.6802814687041	0.037342508012792	91.7608635465691
477	2.75090190429114		4.1056638983895		0.990114986896515	2.75089363520291	4.06439097397646	0.676828005183647	0.0389945728494846	91.4124664735694
474	3.10212061504594		4.62706931744864		0.994495332241058	3.10211234595771	4.60090740971996	0.674239246676456	0.0406862347264228	91.0570896332614
471	3.66904169676501		5.47175945079218		0.997837543487549	3.66903342767678	5.45923325680366	0.672078523683557	0.0423750025459841	90.7036987932126
468	4.17917881386723		6.2339124702077		1.00013113021851	4.179170544779	6.23403457775348	0.670379750489773	0.0441146035408088	90.3411046178936
465	4.22144470969444		6.30574629804567		1.00181019306183	4.2214364406062	6.31646440210763	0.668322683683237	0.0459044432776054	89.969551749511
462	3.91406077537581		5.85709150491653		1.00316655635834	3.91405250628757	5.87494085810721	0.666228409922854	0.0478764880268639	89.5619440661633
459	3.59490777127999		5.39559923136994		1.00411581993103	3.59489950219175	5.41710842908988	0.663619631995391	0.0498560749468371	89.1546347357713
456	3.26063864908051		4.92107314561957		1.00429058074951	3.26063037999227	4.94148916868528	0.659847723770238	0.0519259000913103	88.7307392704104
453	3.00697268573864		4.57598519289691		1.00348424911499	3.0069644166504	4.59123138722222	0.65493636958029	0.0542217809933611	88.2629053477617
450	2.85034867635471		4.38348472247469		1.00161564350128	2.85034040726647	4.38987049220478	0.649299429750355	0.0566217491586059	87.7764981899931
447	2.59506825745288		4.03365212133349		0.998890042304993	2.59505998836465	4.02848045423716	0.644178373916439	0.0590776631718829	87.2815272313632
444	2.33128140547958		3.65740016604981		0.996111750602722	2.33127313639135	3.64248672979612	0.640022410327856	0.0619339804843332	86.7093677464562
441	2.25261626053024		3.55628089399293		0.99413388967514	2.252607991442	3.534728180779	0.637278986172443	0.0648769960791836	86.123764339393
438	2.25502904616513		3.57466355383158		0.993446111679077	2.25502077707689	3.55054490915282	0.635119632274967	0.0679338498648978	85.5196963414845
435	2.25119147904179		3.57918730991702		0.994355201721191	2.25118320995356	3.55829218853846	0.632658334581066	0.0712289595998811	84.873290596102
432	2.24981699906682		3.58623397614863		0.996962368488312	2.24980872997858	3.57464717515512	0.629379242129247	0.0746515530823038	84.2070487985832
429	2.2720890229036		3.6371444056327		1.00068998336792	2.27208075381537	3.63895823947495	0.624376704620604	0.0783543824095434	83.49214479174
426	2.26957872262066		3.66212350587469		1.00434243679047	2.26957045353243	3.67732777102481	0.617179265719884	0.0821939871679512	82.7572427743837
423	2.20318196507347		3.60179185084233		1.00653290748596	2.20317369598524	3.62462222615756	0.607835398703277	0.0863750798535824	81.9643350888995
420	2.09071138202679		3.47891652784698		1.00630366802216	2.09070311293855	3.50014682446532	0.597318689126113	0.0909044093960555	81.1139574488221
417	2.07540642359185		3.52029678402929		1.00381481647491	2.07539815450362	3.53302816233555	0.587427571800517	0.0955630532485799	80.248504324613
414	1.89135675147571		3.2741445718781		1	1.89134848238748	3.27344931628853	0.577784562900124	0.100836956622273	79.2798908176433
411	1.75826583525947		3.10415843364132		0.99593985080719	1.75825756617124	3.09086265453447	0.568856582349842	0.106465864153882	78.2589714741114
408	1.64921461132999		2.96872295200476		0.992665886878967	1.64920634224175	2.94625984554332	0.559762691921567	0.112799699822571	77.1259098071035
405	1.56875303328235		2.87105234204347		0.991216242313385	1.56874476419412	2.84514456533243	0.551376117512266	0.119013204949812	76.0303159175368
402	1.5249855957131		2.83675317225864		0.992280185222626	1.52497732662486	2.81416407485448	0.54189353785412	0.126032649302532	74.8113256890257
399	1.541867415714		2.91198477229983		0.996225118637085	1.54185914662577	2.90029974417158	0.531620619463307	0.13349032004106	73.5376386044908
396	1.5656816575622		3.0001400136468		1.00294554233551	1.56567338847397	3.00827974957511	0.520454717914816	0.141334871192178	72.2212712717869
393	1.54345721307093		3.00121855368155		1.01225340366364	1.5434489439827	3.03728992126565	0.508166485252595	0.149702961507595	70.8430154062507
390	1.51358519903014		2.9875020473887		1.02401208877563	1.5135769299419	3.05852626163948	0.494871320519762	0.158566992569847	69.4117521598715
387	1.49576155408183		2.99713281028967		1.03790378570557	1.49575328499359	3.11001388165357	0.48094746258763	0.167540187732861	67.9923124947145
384	1.49293139296032		3.042970225878		1.05340039730072	1.49292312387209	3.20473366239987	0.465849359461001	0.177370577541695	66.4705729839297
381	1.49190136488827		3.09687914289892		1.06999289989471	1.49189309580003	3.31289477618942	0.450329152173087	0.187382003262858	64.9558090930917
378	1.46848578636855		3.1128152219368		1.08720409870148	1.46847751728031	3.38350958306342	0.434010154613116	0.198313866985744	63.3411775662934
375	1.43459326697273		3.10810143655525		1.10362470149994	1.43458499788449	3.42941021890731	0.418318283993911	0.209382194285155	61.7472763404727
372	1.40126275196919		3.10924305154092		1.11636197566986	1.40125448288095	3.47026455895244	0.403788950115073	0.221199990309654	60.0896963891207
369	1.37902354185298		3.13672394742721		1.1217794418335	1.37901527276474	3.51793251550346	0.391995942698573	0.23320375814962	58.4515782253443
366	1.35981376043559		3.17871091503287		1.11770451068878	1.35980549134736	3.55208243759936	0.382819237795159	0.246211159962557	56.7268724473477
363	1.34407238476607		3.23127426809432		1.10513556003571	1.34406411567784	3.57022774622404	0.37646453145723	0.259387769625167	55.0316114820825
360	1.33933747511702		3.31389526996145		1.08772444725037	1.33932920602879	3.60384865426256	0.371638582670405	0.272890757213541	53.3469067854301
357	1.33303605424376		3.39988595931512		1.06954944133759	1.33302778515553	3.63560251816957	0.366659385478331	0.287094436638137	51.6304087569495
354	1.32650538654525		3.48960718942536		1.05303514003754	1.32649711745701	3.6739468668254	0.361055062999106	0.301505458226299	49.9452903029478
351	1.3145135640834		3.56968191200579		1.03825736045837	1.31450529499517	3.70552666540186	0.354741825843158	0.316228094830336	48.2805162422856
348	1.29841563507058		3.64696785652119		1.02429628372192	1.29840736598234	3.73486347457133	0.347645201711521	0.331786457508538	46.5815078383555
345	1.26960504436539		3.69146520131409		1.01075196266174	1.26959677527715	3.73045296637403	0.340333140967379	0.347587183253844	44.9172145720876
342	1.24210647391862		3.74258097381492		0.99791157245636	1.24209820483039	3.73407106102625	0.332639144925382	0.363761633963965	43.2751284904702
339	1.20637049200575		3.77378527911015		0.986706912517548	1.20636222291752	3.72293400775876	0.324035349647189	0.3805220784999	41.6368553298842
336	1.16371742821134		3.78570858960938		0.97766101360321	1.16370915912311	3.70045997263948	0.314476894150284	0.397598714462255	40.0314467131131
333	1.10730026290943		3.75662785120019		0.970568954944611	1.1072919938212	3.6453915741642	0.303751180440765	0.415259252214212	38.4362268382865
330	1.04735353982133		3.71469776225641		0.964463949203491	1.04734527073309	3.58202152493157	0.292389440834838	0.433219830454865	36.8790877367205
327	0.984276947360969		3.66210697633374		0.95833683013916	0.984268678272734	3.50886570229234	0.280509076659649	0.452012214971712	35.317323629766
324	0.922745229467189		3.60609370873529		0.951819896697998	0.922736960378954	3.43168998322829	0.26888703958943	0.471039671343313	33.8033956528229
321	0.861933721836645		3.55191420089514		0.945044338703156	0.861925452748409	3.35605935975642	0.256826641114884	0.491618249092198	32.239014004525
318	0.802728943630832		3.49238742745136		0.938388168811798	0.802720674542597	3.27656262320788	0.244988656361069	0.512899697390768	30.6973087712077
315	0.748960196287088		3.44350496915059		0.932277858257294	0.748951927198853	3.20965526614608	0.233343417001334	0.534738480082057	29.1918433551764
312	0.702025164431174		3.41945952735214		0.927434146404266	0.702016895342939	3.17067872413952	0.221409028293605	0.557598765473559	27.6949913938278
309	0.651043750450315		3.36407804563984		0.924172163009644	0.65103548136208	3.10834474811017	0.209447643076882	0.580878472545098	26.2495297414201
306	0.598518955433143		3.29529010768228		0.923116862773895	0.598510686344908	3.04129606397485	0.196794614452195	0.605626406525949	24.7955412920844
303	0.547384360910905		3.21976031306221		0.925122439861298	0.547376091822669	2.97802932004134	0.183804802773087	0.631053487662966	23.3854920544711
300	0.494622671668605		3.11826966649509		0.931125819683075	0.49461440258037	2.90285402877738	0.170389002573681	0.657357855981082	22.0111201285201
297	0.440023052746149		2.98113733794148		0.942141830921173	0.440014783657914	2.80799916042154	0.15670046838328	0.684187638974537	20.692471276701
294	0.385813725570181		2.81649171604078		0.958359718322754	0.385805456481946	2.69854590269223	0.14296790582552	0.711424993077348	19.4345731701194
291	0.333723688241701		2.63323561325741		0.978849589824677	0.333715419153466	2.57686104930007	0.129504623170935	0.739212931704511	18.2300167753683
288	0.279581618832188		2.40526761001793		1.00125563144684	0.279573349743953	2.40759161109278	0.116121583268458	0.769424170529918	17.0049684094571
285	0.230500096506335		2.18130356061988		1.02218341827393	0.2304918274181	2.22898165115239	0.103406785470367	0.801811049903963	15.7829779616528
282	0.188743229989227		1.97273359685367		1.03807401657104	0.188734960900992	2.04712176174813	0.0921952784771448	0.835036688785222	14.6205365633561
279	0.15455998084298		1.79312516739557		1.04659152030945	0.154551711754745	1.87594194644518	0.0823861911332668	0.869684141707899	13.4994432746357
276	0.127550653024268		1.64320866042625		1.04627299308777	0.127542383936033	1.71851741626526	0.0742165210133353	0.904403050770583	12.4622640614039
273	0.106645058396499		1.53120398558083		1.03550016880035	0.106636789308264	1.58484204825637	0.0672854366942025	0.940700265340939	11.4630380676044
270	0.0904578750810531		1.44872868317601		1.01344335079193	0.0904496059928178	1.46749984891193	0.0616351722692723	0.97796146230086	10.5205522520261
267	0.077246815277427		1.37923129453769		0.982183754444122	0.0772385461891918	1.3539757023706	0.0570457402255885	1.01502376269501	9.65998022356032
264	0.0663736555499085		1.3108728023792		0.94537228345871	0.0663653864616732	1.23860553914484	0.0535807279753433	1.0486601998992	8.94004696103699
261	0.0567897481556477		1.23029938381688		0.90583062171936	0.0567814790674125	1.11381307194083	0.0509793613469359	1.07823592812762	8.35149204689509
258	0.0478607029909785		1.13161381292214		0.866522550582886	0.0478524339027433	0.979966432801339	0.048830686747047	1.10466685857818	7.85838209326412
255	0.0395119498772133		1.01755783376363		0.829135000705719	0.039503680788978	0.84311635447197	0.0468543642635405	1.12923201162447	7.4262230338655
252	0.0319956404361166		0.901191894592374		0.794693946838379	0.0319873713478813	0.715619228163835	0.0446988706968591	1.15420560963955	7.01123284448467
249	0.0254052620826286		0.788210470483279		0.764530658721924	0.0253969929943934	0.602079525996226	0.0421821236195841	1.18164296771437	6.58198718332215
246	0.0198106545991853		0.686446449283463		0.739672303199768	0.01980238551095	0.507231164861553	0.0390401593647248	1.21454372375328	6.10177622295449
243	0.0150008470126609		0.594928787905985		0.720351755619049	0.0149925779244257	0.42805716825184	0.035024709399575	1.25842682561553	5.51535122842433
240	0.0109335864011663		0.505468846857199		0.706636786460876	0.010925317312931	0.356691588423675	0.0306295905693017	1.31024083639422	4.89507289635527
237	0.00753130957455115		0.415719796617674		0.699079275131226	0.00752304048631591	0.290135055303598	0.025929443370584	1.37287687696762	4.23763086390092
234	0.00475798901325654		0.32497962440335		0.698089838027954	0.0047497199250213	0.22637962250021	0.020981216739227	1.45190580448932	3.53259781120257
231	0.00273090650182511		0.243192561741874		0.703528046607971	0.00272263741358987	0.170603656105027	0.0159588456411143	1.5532808220512	2.7971720366765
228	0.0013002675743599		0.172922431178543		0.713129818439484	0.00129199848612466	0.122820334458111	0.0105194183994452	1.71181711617703	1.94170336754865
225	4.56922295651951E-4		0.119732445810635		0.724811732769012	4.48653207416712E-4	0.0862795521080862	0.00519999462740215	1.99302048965524	1.01620074822706
222	1.31468972634466E-4		0.0821537088544693		0.735610008239746	1.23199884399228E-4	0.0599216534773909	0.00205601610185393	2.36989552487642	0.426682150335741
219	4.64467309049537E-5		0.0572413218690533		0.742441356182098	3.81776426697153E-5	0.0419821381353038	9.09378234778633E-4	2.69824262968947	0.200335249069879
216	2.38083957674457E-5		0.0418391695067386		0.744040012359619	1.55393075322073E-5	0.0306127182194547	5.07609530810366E-4	2.92316418765862	0.1193536795347
213	1.64675735769295E-5		0.032762540877083		0.741997599601746	8.19848534169115E-6	0.0237938487090804	3.44563229006427E-4	3.06792880413154	0.0855206899347931
210	1.27574157205083E-5		0.0267933057858836		0.738943815231323	4.48832748526987E-6	0.0192849927821639	2.32736798813893E-4	3.21088159824565	0.0615344611315406
207	1.1105387166471E-5		0.0226964643334427		0.738099575042725	2.83629893123263E-6	0.0162390828242801	1.74658813057588E-4	3.31024147595513	0.0489506568766369
204	1.01702403615834E-5		0.0196482522131688		0.741282522678375	1.90115212634502E-6	0.0140495251494575	1.35317891965796E-4	3.39186576668819	0.0405633890867235
201	9.72482915807143E-6		0.0171114600451514		0.760777771472931	1.45574092283305E-6	0.0124890834417626	1.16561069482901E-4	3.41435944514156	0.038515944732885
