# Supplementary material for: Physicochemical and major ion data for springs in the Black Forest National Park, Germany
Source: Data Brief. 2020 Apr 30;30:105645. doi: 10.1016/j.dib.2020.105645 (PMC7218150; doi:10.1016/j.dib.2020.105645)
Supplement: Supplementary file 3 [file mmc3.zip › Absorption/D803_1_2016-05-31.abs]

Wavelength	I1	I1 dark	R1	R1dark	XCorrect	I1c	R1c	I1c/R1c	Abs	Percent T
600	0.825532086239911	7.70593878527915E-6	1.18894602704852	6.9698820169419E-4	0.962875366210938	0.825524380301125	1.14413572842943	0.721526615932474	0.00503975329923562	98.8462611240536
597	0.852831328684539		1.22797495633593		0.961170494556427	0.852823622745754	1.17962337158979	0.72296263645268	0.0047944889529573	98.9020995276424
594	0.88730138164739		1.274188071996		0.959443926811218	0.887293675708604	1.22184328619468	0.726192700597471	0.00359518382104687	99.1755953408604
591	0.92032811918632		1.32189207845821		0.957998394966125	0.920320413247535	1.26570277590287	0.727122062753664	0.00351881009910864	99.193037596525
588	0.950402291734606		1.36580735172024		0.957209765911102	0.950394585795821	1.3066969715064	0.727325926760337	0.00354912763867376	99.1861132997582
585	0.975020258250007		1.40184957325591		0.957147359848022	0.975012552311222	1.34110949752887	0.727019347866658	0.00355514883258811	99.1847381621346
582	0.994978896781096		1.43110607582455		0.957540512084961	0.994971190842311	1.36967465025337	0.726428857143742	0.00359540666657351	99.1755444518138
579	1.01471232779355		1.46024167019055		0.957847774028778	1.01470462185477	1.39802162473857	0.725814682619462	0.00366982996055459	99.158550594833
576	1.03573993665729		1.49093676894485		0.957817375659943	1.0357322307185	1.42737755589546	0.725618969165265	0.00369173872968866	99.1535484889171
573	1.05754911900422		1.52289441896364		0.95768678188324	1.05754141306544	1.45778835885735	0.725442350146332	0.00374055841921526	99.1424031173029
570	1.07958576015152		1.55513962269222		0.957942962646484	1.07957805421273	1.48906738254786	0.725002821810206	0.00377781015149012	99.1338995142808
567	1.0991880672021		1.58382056618113		0.958957612514496	1.09918036126331	1.51814840665457	0.724026950491288	0.0038380919786845	99.1201402837973
564	1.1189568940274		1.61283913295971		0.960622072219849	1.11894918808862	1.5486593278104	0.722527652140686	0.00396189737981849	99.091887887654
561	1.14148714631775		1.64549083082729		0.962333619594574	1.14147944037896	1.58284041206075	0.7211588936454	0.0040201607072275	99.0785949813542
558	1.16693274710719		1.68220842345401		0.963349342346191	1.1669250411684	1.61988293529792	0.720376155424953	0.00406832574038303	99.0676073694989
555	1.19334370189667		1.72054703169925		0.963210999965668	1.19333599595789	1.65657848018828	0.720361884588926	0.00417171035821096	99.0440269461252
552	1.21995781922197		1.75879590483743		0.962077260017395	1.21995011328318	1.69142698855646	0.721254964912404	0.00420812234430381	99.0357232749912
549	1.24636210622584		1.79656031386622		0.960586667060852	1.24635440028705	1.72508236649691	0.722489792077582	0.00425034023066557	99.0260964529387
546	1.27782674995997		1.84145276730012		0.959542155265808	1.27781904402119	1.7662827675941	0.72345100539125	0.00436552076803954	98.9998369283102
543	1.31138706751386		1.88948299537969		0.959278583526611	1.31137936157508	1.81187196555059	0.723770435499055	0.00446122314421067	98.9780234441655
540	1.34405409008841		1.93549605793997		0.959745705127716	1.34404638414962	1.85691509746641	0.723806051220895	0.00447600284096727	98.974655129942
537	1.37786501524628		1.98349091126381		0.960788011550903	1.37785730930749	1.90504463065407	0.723267731966166	0.00459328752239669	98.9479298454257
534	1.42130883343206		2.04587457678603		0.962087333202362	1.42130112749327	1.96763945212634	0.722338193594024	0.00491528882030594	98.8745935390464
531	1.46981827903901		2.11291529917439		0.963314652442932	1.46981057310022	2.03473084811826	0.722361178363966	0.00469620460594861	98.9244844039762
528	1.5222827844446		2.18571045635422		0.964083611965179	1.52227507850582	2.10653567656905	0.722643862830355	0.00481661039371196	98.8970619291777
525	1.57995626321806		2.265935668436		0.964276075363159	1.57994855727927	2.18431546433716	0.723315190994499	0.00479711208628396	98.9015021619823
522	1.63885177689874		2.34827823646635		0.964098811149597	1.63884407095995	2.26330029052904	0.724094844072535	0.00484189216598319	98.8913049593605
519	1.70192926688107		2.43577521365579		0.964016735553741	1.70192156094228	2.34745616172026	0.725006749303928	0.00487808001825107	98.8830651244316
516	1.7598005837885		2.515588230915		0.964349150657654	1.75979287784971	2.42523323390695	0.725617995517387	0.00495969395591475	98.8644844645219
513	1.82279550052897		2.6017335125532		0.965328872203827	1.82278779459018	2.51085565461321	0.725962797280349	0.00501588487094955	98.85169377362
510	1.87628813459257		2.67406794585792		0.966961741447449	1.87628042865378	2.5850474367503	0.725820502161648	0.00505980560844965	98.8416972851903
507	1.93057603598697		2.74690888184616		0.969234704971313	1.93056833004819	2.66172387452521	0.725307515375748	0.00514783278274278	98.8216650859381
504	2.00277865654807		2.84433159507992		0.971734523773193	2.00277095060929	2.76325792049979	0.72478610691797	0.00520677307980829	98.8082544088152
501	2.07244270290057		2.93697618455349		0.973802864551544	2.07243499696178	2.85935709253048	0.724790549027829	0.0052008123285238	98.8096105749554
498	2.15829886832899		3.05114696656798		0.974870681762695	2.1582911623902	2.97379425009294	0.725770171330026	0.0053049302081498	98.7859247708266
495	2.34963047767189		3.31184008564349		0.974803626537323	2.3496227717331	3.22771429937029	0.7279525242341	0.00544110438817808	98.754955039192
492	2.56142252150334		3.60364162866697		0.973194181919098	2.56141481556456	3.5063647618774	0.730504379753437	0.00554840751311218	98.7305582145989
489	2.597396351926		3.64593825325382		0.972781896591187	2.59738864598722	3.54602471134986	0.732479003226821	0.00552268368060396	98.7364063284156
486	2.72831352059234		3.8142387127864		0.975464880466461	2.72830581465355	3.71997602252588	0.733420268876094	0.00561113677391652	98.7162986558499
483	3.07253612053525		4.28258987546574		0.980194926261902	3.07252841459647	4.19708968289314	0.732061653845459	0.00575315049750552	98.6840238334049
480	3.22236585016117		4.48128047037494		0.985221683979034	3.22235814422239	4.41436800351537	0.729970437819473	0.00573722532381808	98.6876425508866
477	3.35639262086586		4.64698645970304		0.990114986896515	3.35638491492708	4.60036083919297	0.729591662969611	0.00580598664125506	98.6720186932817
474	3.90682432398871		5.3863294755476		0.994495332241058	3.90681661804992	5.35598636983131	0.72942990296911	0.00600024035536567	98.6278939786143
471	4.63353349588961		6.36354823140845		0.997837543487549	4.63352578995083	6.34909185409813	0.729793472268012	0.00608607891377879	98.6084020440311
468	5.18560261111529		7.10106123139118		1.00013113021851	5.18559490517651	7.10129531550417	0.730232256903168	0.0061915781396855	98.5844509070661
465	5.15722807265445		7.04543520134002		1.00181019306183	5.15722036671567	7.05749054937415	0.730744211506313	0.00618046685604744	98.5869731905738
462	4.86473380380367		6.62803388953131		1.00316655635834	4.86472609786489	6.64832273713336	0.731722314064805	0.00630179254490924	98.5594355120128
459	4.5784782629553		6.23068921826746		1.00411581993103	4.57847055701652	6.25563375625643	0.731895557734253	0.00642254626555121	98.5320352925249
456	4.23410064836457		5.76549117813411		1.00429058074951	4.23409294242579	5.78952850490864	0.731336401372914	0.00661628356756569	98.4880902868549
453	3.990471328049		5.44770436299767		1.00348424911499	3.99046362211022	5.46598610542096	0.730053744218747	0.00679478623177252	98.4476182688757
450	3.75822515954342		5.15547047866733		1.00161564350128	3.75821745360463	5.16310176675609	0.727899162825503	0.00704923827535099	98.389954951227
447	3.32139043228502		4.58030357544801		0.998890042304993	3.32138272634623	4.5745234176747	0.7260609298694	0.0071507310440562	98.3669643247737
444	2.98340395780547		4.12910798887199		0.996111750602722	2.98339625186668	4.11235870908523	0.725470821714948	0.00736220142851681	98.3190783004707
441	2.91435622126496		4.03803269748787		0.99413388967514	2.91434851532618	4.013652252597	0.726108873393422	0.00751366473201838	98.284794798101
438	2.93508914720751		4.06161516443465		0.993446111679077	2.93508144126872	4.03430337202552	0.727531167244643	0.00763972252619865	98.2562709115821
435	2.9637272403548		4.08693442580809		0.994355201721191	2.96371953441601	4.06317145155179	0.729410405087415	0.007621575407868	98.2603766635609
432	3.03340669075996		4.16330013229005		0.996962368488312	3.03339898482118	4.14995868960723	0.730946790486793	0.0076845300798164	98.2461340201362
429	3.15418657064845		4.30944511827835		1.00068998336792	3.15417886470966	4.31172109462297	0.731535921616812	0.0077745479788368	98.2257722737927
426	3.23390962819122		4.4096423871651		1.00434243679047	3.23390192225243	4.42809096567102	0.730315151003764	0.00794636867489059	98.1869187236706
423	3.20565797425137		4.38154177448441		1.00653290748596	3.20565026831258	4.40946443998186	0.726993110375502	0.00821877187972281	98.1253520998757
420	3.06547758784861		4.21751632592107		1.00630366802216	3.06546988190983	4.24340076693377	0.722408758983399	0.00850177346456594	98.0614309923217
417	3.0459857934929		4.22590722920786		1.00381481647491	3.04597808755412	4.24132864264353	0.718166014519362	0.00871241634335341	98.0138804603959
414	2.7829065696906		3.89668072173432		1	2.78289886375182	3.89598373353263	0.714299405256619	0.0089532379457544	97.9595456308545
411	2.59810109313413		3.66793080809758		0.99593985080719	2.59809338719534	3.65234430346219	0.711349525490385	0.00911410222280594	97.9232677731821
408	2.45461611690082		3.48782723581919		0.992665886878967	2.45460841096204	3.46155523991369	0.709105659403903	0.00928995634595331	97.8836248000797
405	2.35762026767902		3.36340862059369		0.991216242313385	2.35761256174024	3.3331743882431	0.707317495915035	0.00944909690150317	97.8477634170679
402	2.33806839031574		3.33946043953703		0.992280185222626	2.33806068437696	3.31298881590556	0.7057254987255	0.00959286585580757	97.8153772297664
399	2.40150119401736		3.42636840549836		0.996225118637085	2.40149348807857	3.41273991410804	0.703684883266655	0.00971588871493205	97.7876729331125
396	2.47565644274448		3.52267552425416		1.00294554233551	2.4756487368057	3.53235267293517	0.700849820510302	0.00985148858326582	97.7571454310224
393	2.48487056380142		3.52093098324551		1.01225340366364	2.48486285786263	3.56336884317554	0.697335293432104	0.00997231778288983	97.7299512686936
390	2.48948811871461		3.50916575868314		1.02401208877563	2.48948041277582	3.59271443406479	0.692924655845587	0.0100999999363252	97.70122298174
387	2.52419968840012		3.53924555104342		1.03790378570557	2.52419198246134	3.67267294927642	0.687290160959922	0.0102911159040842	97.6582379642084
384	2.57761830390933		3.59662583157586		1.05340039730072	2.57761059797054	3.78795287227546	0.680475888925763	0.0105464992028787	97.6008277219012
381	2.62471119922897		3.64758291999529		1.06999289989471	2.62470349329018	3.90214205374507	0.672631456553749	0.0107602797396753	97.5527957444314
378	2.64507634807338		3.66371332520427		1.08720409870148	2.64506864213459	3.98244637519968	0.66418186032749	0.0110815369453654	97.4806604734178
375	2.65049112344236		3.66081515627054		1.10362470149994	2.65048341750358	4.03939682068949	0.656158217466529	0.0114253040213006	97.4035299000807
372	2.66791226839228		3.67559082271541		1.11636197566986	2.6679045624535	4.10251174147472	0.650310037015146	0.01181861876953	97.3153572338078
369	2.69535802389785		3.70623591292499		1.1217794418335	2.69535031795906	4.15679738666839	0.648419941420178	0.0122697674001716	97.2143177407349
366	2.73432509527535		3.75325212245392		1.11770451068878	2.73431738933656	4.19424780016206	0.651920801920887	0.0127101443207028	97.1157918654726
363	2.78883896224502		3.82210028624131		1.10513556003571	2.78883125630624	4.22316867390131	0.660364638888541	0.013074112191939	97.0344364210702
360	2.86118279862587		3.91493983298949		1.08772444725037	2.86117509268709	4.2576176347505	0.672013162791861	0.0133472852629535	96.9734205406616
357	2.93384127367734		4.00807627304702		1.06954944133759	2.93383356773855	4.28609027533413	0.684501113899157	0.0135448130880695	96.9293246696788
354	3.00900201312311		4.10461780586438		1.05303514003754	3.00899430718432	4.32157283293039	0.696272959755712	0.013706403290772	96.8932663812132
351	3.06532902583749		4.17618270181866		1.03825736045837	3.0653213198987	4.3352287756516	0.707072562609565	0.0139037520005171	96.8492469013967
348	3.11591267675841		4.23996885634894		1.02429628372192	3.11590497081963	4.34227042023012	0.717575063105927	0.0141075312726266	96.8038140433689
345	3.15637875936039		4.29094742914328		1.01075196266174	3.1563710534216	4.33637905349212	0.727881722166275	0.0143519682105846	96.7493446197886
342	3.1931704108247		4.33789384497132		0.99791157245636	3.19316270488592	4.32813893539176	0.737768069036558	0.0146607695526748	96.6805762849972
339	3.21496140561068		4.3660152291363		0.986706912517548	3.21495369967189	4.30728968366911	0.746398300504663	0.0149780813375908	96.6099636407449
336	3.22081271906386		4.37681919393687		0.97766101360321	3.22080501312508	4.27836407131057	0.7528122804515	0.0153545371218599	96.5262563342529
333	3.19543188786645		4.35182883515001		0.970568954944611	3.19542418192766	4.22307348951884	0.756658436055712	0.0157668816125404	96.4346521752331
330	3.13257404265863		4.28343679196626		0.964463949203491	3.13256633671985	4.13054814454976	0.758389982901726	0.0161605912408955	96.3472689635073
327	3.0508817932292		4.19588328401533		0.95833683013916	3.05087408729041	4.02040153657328	0.758848104980771	0.0165741237114855	96.2555713646377
324	2.96294961096337		4.10203110543526		0.951819896697998	2.96294190502459	3.90373141578923	0.759002500284861	0.0169695987109818	96.1679595094473
321	2.86693581618101		3.99725576039494		0.945044338703156	2.86692811024222	3.77692524195566	0.759064033991245	0.0173878473155321	96.0753892495333
318	2.7783193309394		3.89932074735854		0.938388168811798	2.77831162500061	3.65842241024136	0.759428877655853	0.0177984640370638	95.9845948250017
315	2.70531490252017		3.82040722716605		0.932277858257294	2.70530719658139	3.56103128074514	0.759697678368977	0.0182465600335078	95.8856109937311
312	2.64197723065412		3.75418122645411		0.927434146404266	2.64196952471533	3.4811094505455	0.758944687677467	0.0186880891610611	95.7881776197206
309	2.56986841624498		3.67549043453222		0.924172163009644	2.5698607103062	3.39614180790894	0.756700060145163	0.0191627883031877	95.6835349723383
306	2.48312509383769		3.57773543736423		0.923116862773895	2.4831173878989	3.30202451121252	0.751998472290894	0.0196565255473721	95.5748168498201
303	2.39618268451712		3.48099404981134		0.925122439861298	2.39617497857834	3.21970090907842	0.744222847476911	0.0201426352285062	95.4678989544328
300	2.28663389100955		3.35380188723363		0.931125819683075	2.28662618507076	3.12216254759445	0.732385373987831	0.0206339035803289	95.3599679472885
297	2.16227017812757		3.20622507019637		0.942141830921173	2.16226247218879	3.0200620962397	0.715966229595423	0.021171350903657	95.2420312413433
294	2.02172257737081		3.03558985603444		0.958359718322754	2.02171487143203	2.90851907395593	0.695101121919843	0.0218240012931381	95.0990106218055
291	1.86563028307265		2.84221724572314		0.978849589824677	1.86562257713387	2.78142093855337	0.67074442105271	0.0225396423925063	94.9424331810808
288	1.68037870910585		2.60666244075617		1.00125563144684	1.68037100316707	2.60923758472607	0.644008431046526	0.0234226629687126	94.7495894904099
285	1.48566056779406		2.35695030186139		1.02218341827393	1.48565286185528	2.40852306647593	0.616831485873637	0.0243055523715223	94.5571660568234
282	1.30892584559987		2.12902343753776		1.03807401657104	1.30891813966108	2.20936038583668	0.592442114945134	0.0250368784702861	94.3980713989894
279	1.1502632082944		1.92327264002006		1.04659152030945	1.15025550235561	2.01215137434651	0.571654556918803	0.02581398457208	94.2293109647707
276	1.01734195150131		1.75050821444086		1.04627299308777	1.01733424556252	1.83078022901583	0.555683434548236	0.0266228571023499	94.0539724120681
273	0.921185608806917		1.63003500935584		1.03550016880035	0.921177902868132	1.68717979593795	0.545986802998681	0.0272639850036275	93.9152275260558
270	0.853215963997944		1.54872560416316		1.01344335079193	0.853208258059159	1.56883930768178	0.54384681329786	0.0276953181493477	93.8219989850568
267	0.799594312906053		1.48769365860625		0.982183754444122	0.799586606967268	1.46050397258386	0.547473079140398	0.0282011143159488	93.7127938574821
264	0.749462484187913		1.42849644082521		0.94537228345871	0.749454778249128	1.34980202884779	0.555233109916772	0.0286256091597977	93.6212403970987
261	0.693260268836314		1.3556489826202		0.90583062171936	0.693252562897529	1.22735700750401	0.564833669958304	0.0291264477661858	93.5133364123895
258	0.627406693659999		1.26105738540296		0.866522550582886	0.627398987721214	1.0921307060365	0.574472436543915	0.0296283956523568	93.4053182161633
255	0.558311992703177		1.1564068291805		0.829135000705719	0.558304286764392	0.958239479815565	0.582635446070173	0.0302803166526988	93.2652123418828
252	0.488812567016528		1.04602803354		0.794693946838379	0.488804861077743	0.83071825417259	0.588412327070627	0.0309603923560902	93.1192796350877
249	0.421662139123227		0.93523998222488		0.764530658721924	0.421654433184441	0.714486770824505	0.590150091509546	0.03195310693574	92.9066697592494
246	0.357263063757994		0.824078795840444		0.739672303199768	0.357255357819209	0.609032718068943	0.586594688955228	0.0334041220941246	92.5967785721779
243	0.296117559623047		0.712665592855454		0.720351755619049	0.296109853684262	0.51286783430798	0.577360937606483	0.0352334484174506	92.2075646126466
240	0.237622199291597		0.599710701339026		0.706636786460876	0.237614493352812	0.423285125297361	0.561358004692194	0.0381238269874097	91.5959292581158
237	0.186471181200699		0.493752348796106		0.699079275131226	0.186463475261913	0.344684784083906	0.540968107302708	0.0428706315531017	90.600244239605
234	0.139543434501006		0.389523565643248		0.698089838027954	0.13953572856222	0.271435882467138	0.514065153412846	0.0500462077133629	89.115611658105
231	0.0999885635195328		0.295128738063278		0.703528046607971	0.0999808575807475	0.207140993839487	0.48267055075647	0.0615150289543569	86.7930541648961
228	0.0665960941705407		0.212395328970036		0.713129818439484	0.0665883882317554	0.150968399316067	0.441075009958514	0.079390758337546	83.2931413725156
225	0.0425078783053361		0.149531310437659		0.724811732769012	0.0425001723665508	0.107876862995351	0.393969301539501	0.103831740782635	78.7350774839391
222	0.0261814229491257		0.104610888559046		0.735610008239746	0.0261737170103404	0.076440105098096	0.342408176660034	0.138914091446458	72.6249603935742
219	0.0154706154586598		0.0735137555045934		0.742441356182098	0.0154629095198745	0.0540621794691607	0.286020831414966	0.190109000046901	64.5492201854196
216	0.00950071686286251		0.0547270277888289		0.744040012359619	0.00949301092407723	0.0402005113222024	0.236141546757748	0.245329658095544	56.8421297869018
213	0.00624435599216152		0.0437349583594845		0.741997599601746	0.00623665005337624	0.0319340705488119	0.195297685080371	0.306212506806311	49.406887251742
210	0.0042053913782881		0.0363389147069392		0.738943815231323	0.00419768543950282	0.0263373811539802	0.159381276937189	0.372702767663133	42.3933007701018
207	0.00295834771166307		0.0312822898186972		0.738099575042725	0.00295064177287779	0.0225749981260635	0.130703965351438	0.433154653112901	36.8846228318915
204	0.00208431575180714		0.0267296054916435		0.741282522678375	0.00207660981302186	0.0192975242166143	0.107610167486355	0.491613772853633	32.2393462911819
201	0.0013868449155705		0.0221402596542687		0.760777771472931	0.00137913897678522	0.0163135642687788	0.0845394025525524	0.556543308408809	27.7623798225008
