# Supplementary material for: Physicochemical and major ion data for springs in the Black Forest National Park, Germany
Source: Data Brief. 2020 Apr 30;30:105645. doi: 10.1016/j.dib.2020.105645 (PMC7218150; doi:10.1016/j.dib.2020.105645)
Supplement: Supplementary file 3 [file mmc3.zip › Absorption/D803_3_2016-09-06.abs]

Wavelength	I1	I1 dark	R1	R1dark	XCorrect	I1c	R1c	I1c/R1c	Abs	Percent T
600	0.795053669003298	1.05250577506075E-5	1.12979457739474	7.07681240115055E-4	0.962875366210938	0.795043143945548	1.08716995861886	0.731296093718015	-0.00709490118427948	101.647078582042
597	0.821227289809358		1.16740649985188		0.961170494556427	0.821216764751607	1.12139648048346	0.732316160291103	-0.00706614131905907	101.640347528324
594	0.852737042796244		1.21258690494478		0.959443926811218	0.852726517738494	1.16273016121214	0.733382986168978	-0.00704119904165308	101.634510316359
591	0.885585086793408		1.25972478012264		0.957998394966125	0.885574561735657	1.20613635996436	0.734224247880083	-0.0071059800871054	101.649671643932
588	0.914887389837943		1.3018631262067		0.957209765911102	0.914876864780192	1.24547869889042	0.734558419662449	-0.00710797411229833	101.650138360595
585	0.938550551669659		1.33587643142968		0.957147359848022	0.938540026611908	1.27795324419553	0.734408735902323	-0.00723997177265549	101.68103817684
582	0.956050878748169		1.3612308978811		0.957540512084961	0.956040353690418	1.30275609756589	0.733859818792416	-0.00724053125545556	101.681169168209
579	0.974477875134499		1.38792674128029		0.957847774028778	0.974467350076748	1.32874468874978	0.73337440843781	-0.00725287772469115	101.684059882515
576	0.994739630119455		1.41711563520663		0.957817375659943	0.994729105061704	1.35666014933207	0.733219078891233	-0.00729108348848672	101.693005628369
573	1.01419842459737		1.44513547884466		0.95768678188324	1.01418789953961	1.3833094091506	0.733160558896483	-0.00728050978364932	101.690529753632
570	1.0358218375969		1.47641993794817		0.957942962646484	1.03581131253915	1.41364817120465	0.732722139523923	-0.00728371729877025	101.691280799593
567	1.05417855657873		1.50283541391684		0.958957612514496	1.05416803152098	1.44047682421949	0.731818807353718	-0.00728185421456757	101.690844554095
564	1.07303833982856		1.5299399694726		0.960622072219849	1.07302781477081	1.46901428962739	0.730440692338657	-0.00731063949041222	101.697584902277
561	1.09459486989379		1.56052247423321		0.962333619594574	1.09458434483604	1.50106221563821	0.729206513515936	-0.00733519302265896	101.70333470022
558	1.11860805003466		1.59472258151843		0.963349342346191	1.11859752497691	1.53559320587314	0.728446518712532	-0.00734271284923729	101.705095712834
555	1.14375818573739		1.63041735920783		0.963210999965668	1.14374766067963	1.56975428856901	0.728615726046066	-0.00736675959422696	101.710727246993
552	1.16835052267525		1.66498729193102		0.962077260017395	1.1683399976175	1.60116556775633	0.729680940650421	-0.00742411580780351	101.724160821858
549	1.19431798259346		1.70154867972438		0.960586667060852	1.19430745753571	1.63380518593446	0.730997470088594	-0.00743206590400123	101.726022978298
546	1.22280646392494		1.74147799108827		0.959542155265808	1.22279593886719	1.67034249493443	0.732063000597487	-0.00745374641574529	101.731101392551
543	1.25521563127591		1.7867128273333		0.959278583526611	1.25520510621816	1.71327648671551	0.732634292217765	-0.00744801579427574	101.729759034745
540	1.28634233677898		1.8300028552365		0.959745705127716	1.28633181172122	1.75565818665389	0.732677819349818	-0.00748769164724389	101.739053187686
537	1.31893736411455		1.87513978132567		0.960788011550903	1.3189268390568	1.80093189022838	0.732357978784829	-0.00752207705509621	101.747108729441
534	1.36088465032389		1.93343811117085		0.962087333202362	1.36087412526614	1.85945546513111	0.731867017406725	-0.007484812763238	101.738378774414
531	1.40778214647439		1.99832584284516		0.963314652442932	1.40777162141664	1.92433484506026	0.73156271375035	-0.00748080311561717	101.737439473589
528	1.45477887968504		2.06306112334821		0.964083611965179	1.45476835462729	1.98828115561639	0.731671348651036	-0.00753733295020963	101.750682964315
525	1.51104867438207		2.13952718749579		0.964276075363159	1.51103814932432	2.0624124794024	0.732655646925758	-0.00757124228068999	101.758627878148
522	1.56614258163263		2.21486469940179		0.964098811149597	1.56613205657488	2.13466614890821	0.73366603830575	-0.00764209225663722	101.775229941379
519	1.62503118857506		2.29529811826985		0.964016735553741	1.6250206635173	2.21202358253824	0.734630804275892	-0.00762623879374152	101.771514811554
516	1.68091364196504		2.37097662626823		0.964349150657654	1.68090311690729	2.28576684396808	0.735378204186938	-0.00765317801573382	101.777827879249
513	1.7412316812748		2.45219549191049		0.965328872203827	1.74122115621705	2.36649196349587	0.735781563206688	-0.00768274410764182	101.784756991109
510	1.79088334733617		2.51833605439035		0.966961741447449	1.79087282227842	2.43445031601886	0.735637449856482	-0.00764969283391892	101.777011122816
507	1.84055638302636		2.58357061467656		0.969234704971313	1.84054585796861	2.50340039327061	0.735218330601919	-0.00768018026933579	101.784156111062
504	1.91030822723007		2.67580707793105		0.971734523773193	1.91029770217232	2.59948643828942	0.734875040713571	-0.00769999027066554	101.788799021206
501	1.9767332074334		2.76304882807073		0.973802864551544	1.97672268237564	2.68997572165225	0.734847778165631	-0.00772743243699453	101.795231047223
498	2.05413698397957		2.86414594802809		0.974870681762695	2.05412645892182	2.79148201532899	0.735855164977567	-0.00773258682337972	101.796439202262
495	2.23073974206297		3.1015584702728		0.974803626537323	2.23072921700522	3.02272059450018	0.737987236089241	-0.00758451983848049	101.761738962383
492	2.44955102414762		3.39751860092614		0.973194181919098	2.44954049908987	3.3057566241177	0.74099238922153	-0.00762700194507198	101.771693646742
489	2.49049334698207		3.44460981167547		0.972781896591187	2.49048282192432	3.35016564611933	0.743390949880098	-0.0078947866461488	101.834465124286
486	2.59759950500136		3.5783968887776		0.975464880466461	2.59758897994361	3.4899101751767	0.744313993643716	-0.00793811420183854	101.84462518559
483	2.92833327687318		4.02067138896349		0.980194926261902	2.92832275181543	3.94034803006743	0.743163479334924	-0.00790726797285834	101.837391819298
480	3.09787982526797		4.24305490125848		0.985221683979034	3.09786930021022	4.17965247213027	0.74117867953536	-0.00791691968409912	101.839655067076
477	3.18564435494657		4.34464121066701		0.990114986896515	3.18563382988882	4.30099368956785	0.740673913941248	-0.00796490273440631	101.850907448704
474	3.67515569332262		4.98958626668369		0.994495332241058	3.67514516826486	4.96141646634101	0.740745146713161	-0.00798168700409918	101.854843778094
471	4.38154492145705		5.92449020581909		0.997837543487549	4.3815343963993	5.91097260248036	0.741254390954329	-0.00802488833722128	101.864976266726
468	4.96954260831652		6.69503580332608		1.00013113021851	4.96953208325877	6.69520595079537	0.742252310053047	-0.0081323672238693	101.890188857603
465	4.96986663175272		6.67933431901382		1.00181019306183	4.96985610669497	6.69071624137595	0.742798816658965	-0.0081185429575323	101.886945586623
462	4.64872006077033		6.23351525829523		1.00316655635834	4.64870953571258	6.25254411351853	0.743490881681535	-0.00786578769754528	101.827665604714
459	4.32647817973373		5.7918531409194		1.00411581993103	4.32646765467598	5.81498077158573	0.744020973520118	-0.00789896209383754	101.835444198494
456	3.97128582641668		5.31597367504748		1.00429058074951	3.97127530135893	5.33807157175893	0.743953176343488	-0.00817052365902229	101.899141163786
453	3.71003196271451		4.97922878503562		1.00348424911499	3.71002143765676	4.99586751154537	0.742618059642886	-0.00811375112965818	101.885821413896
450	3.5048471661711		4.72537658023942		1.00161564350128	3.50483664111335	4.73230227960168	0.740619773217098	-0.00820708427898234	101.907719795906
447	3.12926418915623		4.24054645888569		0.998890042304993	3.12925366409848	4.23513273596874	0.738879713856879	-0.00833180794193776	101.936990555534
444	2.80626182838634		3.8149815899807		0.996111750602722	2.80625130332859	3.79944306051387	0.738595435866079	-0.00844929962734473	101.96457176951
441	2.74371020265972		3.73137907322491		0.99413388967514	2.74369967760197	3.70878686201362	0.739783594927947	-0.00852837290112601	101.983138449211
438	2.77130853384827		3.76063368736583		0.993446111679077	2.77129800879052	3.73528387098663	0.741924336813126	-0.00864496010744472	102.010519698062
435	2.79570373516681		3.77850581009715		0.994355201721191	2.79569321010906	3.75647322048157	0.744233499354124	-0.00866705740243538	102.01571021737
432	2.84915324667199		3.83158248835186		0.996962368488312	2.84914272161424	3.81923802108033	0.74599768484927	-0.00854290915106995	101.986551979113
429	2.94278035323146		3.9396069361624		1.00068998336792	2.94276982817371	3.9416170298961	0.746589484938187	-0.00843680868081351	101.961639160989
426	2.99813831565675		4.00714779770893		1.00434243679047	2.998127790599	4.02383782942937	0.7450916059965	-0.00828913048691225	101.926973855428
423	2.95717604287121		3.96315128177145		1.00653290748596	2.95716551781346	3.98832987799195	0.741454595852622	-0.00824845971352834	101.917429053622
420	2.82904314299258		3.81644916443772		1.00630366802216	2.82903261793483	3.83979465076605	0.736766643854359	-0.00838276291222179	101.948951336215
417	2.8116749509233		3.82473860532257		1.00381481647491	2.81166442586555	3.83861890025222	0.732467717928656	-0.00863514516837776	102.008214313667
414	2.5727526899151		3.5308571367703		1	2.57274216485735	3.53014945553018	0.728791286960103	-0.00876952897551217	102.039783614825
411	2.40904597548135		3.33163211071089		0.99593985080719	2.4090354504236	3.31740037933715	0.726181701017635	-0.00884516656159704	102.057556613039
408	2.27923502629302		3.17073701980106		0.992665886878967	2.27922450123527	3.14677998479495	0.724303736596884	-0.00887052117798625	102.063515025686
405	2.19120815408616		3.05812371214558		0.991216242313385	2.19119762902841	3.03056042934281	0.723033801871286	-0.00891168866562079	102.073190252559
402	2.16891959948772		3.02902909678332		0.992280185222626	2.16890907442997	3.00494333512885	0.721780357411288	-0.00895849874755544	102.084192722327
399	2.22785812586354		3.10655321634659		0.996225118637085	2.22784760080579	3.09412133667991	0.720025932530604	-0.00896868689217566	102.086587550633
396	2.30602281793403		3.20530640076645		1.00294554233551	2.30601229287627	3.21403800072302	0.71748134040653	-0.0089571245435867	102.083869705833
393	2.31522496389335		3.20295981630317		1.01225340366364	2.3152144388356	3.24149062310672	0.71424375635449	-0.0090568539406392	102.107314470204
390	2.31110727592152		3.17973035594677		1.02401208877563	2.31109675086377	3.25535764939147	0.709936357160569	-0.00903461716989721	102.102086499529
387	2.33920072307489		3.20018724307206		1.03790378570557	2.33919019801714	3.32075194951296	0.704415817134495	-0.00911271754013901	102.120449449429
384	2.38618765648089		3.24711932174195		1.05340039730072	2.38617713142314	3.41977131190631	0.697759269198908	-0.00912304033164572	102.122876790048
381	2.43395705326267		3.29711153345625		1.06999289989471	2.43394652820492	3.52712871705685	0.690064560568655	-0.00915906623009624	102.131348509448
378	2.4504096191149		3.30674258444316		1.08720409870148	2.45039909405715	3.59433469721249	0.681739264837384	-0.00909590680200802	102.116496631745
375	2.45082534054878		3.29611994044264		1.10362470149994	2.45081481549103	3.63689837088162	0.673874979601624	-0.00904706766419125	102.105013637037
372	2.46744575308003		3.30827464254251		1.11636197566986	2.46743522802228	3.69244198757989	0.668239402628905	-0.00896985859146663	102.086862974219
369	2.48737634870351		3.32652731580942		1.1217794418335	2.48736582364576	3.73083609330603	0.666704663897903	-0.00888425600765521	102.066742898062
366	2.5242816415248		3.36815098507669		1.11770451068878	2.52427111646705	3.76380657018687	0.670669724757326	-0.0087557720459242	102.036551402711
363	2.56879662913989		3.42037880835432		1.10513556003571	2.56878610408214	3.77920016620129	0.679716868943776	-0.00864796624567838	102.011225806009
360	2.63183590623175		3.49718757879937		1.08772444725037	2.631825381174	3.80320666389465	0.692001674839014	-0.00864553008537294	102.01065357907
357	2.70540283709013		3.58730836945489		1.06954944133759	2.70539231203238	3.83604676238111	0.705255300473213	-0.00867905337035046	102.018528107394
354	2.76907160148416		3.66421484986047		1.05303514003754	2.76906107642641	3.85780178433666	0.717782102665119	-0.00871925823872304	102.027972923126
351	2.82489132904432		3.73119425144831		1.03825736045837	2.82488080398657	3.87320513960977	0.729339320320943	-0.00873521187405051	102.031720949035
348	2.87041165845228		3.78441241773956		1.02429628372192	2.87040113339453	3.87563470029743	0.740627369543947	-0.00879507949648009	102.045787021347
345	2.90979275814843		3.83006054988138		1.01075196266174	2.90978223309068	3.87052592770353	0.751779548165207	-0.00880746850016815	102.048698096014
342	2.94198682051979		3.86717105144208		0.99791157245636	2.94197629546204	3.85838854160316	0.762488345520447	-0.00880011372903952	102.046969917337
339	2.96049895545559		3.88797594149566		0.986706912517548	2.96048843039784	3.83559446320421	0.771846048584781	-0.00876262807535699	102.038162224747
336	2.96296002356099		3.89152049104205		0.97766101360321	2.96294949850324	3.80389599537131	0.778924950132347	-0.00867312897939445	102.017136439878
333	2.93813319382621		3.86525105267045		0.970568954944611	2.93812266876845	3.75080582134727	0.783331051702671	-0.00856651653278697	101.992095915316
330	2.88170322456927		3.80469747381085		0.964463949203491	2.88169269951152	3.66881101807254	0.785456837464867	-0.00842850120996284	101.959688790263
327	2.80562247536155		3.72291666969427		0.95833683013916	2.8056119503038	3.56712996311065	0.786518007282589	-0.00834732375410427	101.94063247022
324	2.72839699227169		3.64171086191329		0.951819896697998	2.72838646721394	3.46557927130542	0.787281505809045	-0.00831954403417004	101.934112028978
321	2.64317523235831		3.55038779831335		0.945044338703156	2.64316470730056	3.35460509884722	0.787921269245333	-0.00819324263372756	101.904471889045
318	2.55951060378637		3.45821242514651		0.938388168811798	2.55950007872862	3.24448154529243	0.788877989595078	-0.00809081135617488	101.880439867421
315	2.49739125466935		3.39160240710212		0.932277858257294	2.4973807296116	3.16125607260259	0.78999634077589	-0.00809466454641908	101.881343785096
312	2.44129507325288		3.33308546641798		0.927434146404266	2.44128454819513	3.09056094669297	0.789916325969046	-0.0080907883827377	101.880434478119
309	2.37279351713011		3.2579889237493		0.924172163009644	2.37278299207236	3.01028865142045	0.788224408630292	-0.00801464947569995	101.862574741644
306	2.29718368344786		3.17541717847377		0.923116862773895	2.29717315839011	2.93062787130482	0.783850171112761	-0.00790022710721195	101.835740825303
303	2.21311722748495		3.08274689442023		0.925122439861298	2.21310670242719	2.85126363664538	0.77618452183222	-0.0077692718083003	101.805038341142
300	2.11136443492278		2.96729109287962		0.931125819683075	2.11135390986503	2.76226241082105	0.764356746699332	-0.00765714095144319	101.778756605828
297	1.9931147552195		2.82989810026455		0.942141830921173	1.99310423016175	2.66549864140432	0.747741604216943	-0.00758598932919774	101.762083286776
294	1.85841595082609		2.66995543122592		0.958359718322754	1.85840542576834	2.55809952181004	0.726478938729243	-0.00745915242324517	101.732367728051
291	1.70908019336617		2.48965669171198		0.978849589824677	1.70906966830841	2.43630671799492	0.701500207541594	-0.00728908554810781	101.692537798121
288	1.53622854000411		2.27665668401816		1.00125563144684	1.53621801494636	2.27880675591734	0.674132640232565	-0.00714863114987813	101.659654914735
285	1.35302502633186		2.04839074743027		1.02218341827393	1.35301450127411	2.09310767613988	0.646414189149286	-0.00694294962095165	101.611520380356
282	1.18956360974869		1.84489115107544		1.03807401657104	1.18955308469094	1.91439894182589	0.621371574493447	-0.00676011059824318	101.568750689288
279	1.04547883066134		1.66425571966832		1.04659152030945	1.04546830560359	1.74105527064638	0.600479676452461	-0.00665639621112917	101.544497829923
276	0.926717115437646		1.51680560795282		1.04627299308777	0.926706590379896	1.58625231559586	0.584211339689543	-0.00643415323043444	101.492547414914
273	0.839482618715905		1.40985283860479		1.03550016880035	0.839472093658155	1.45917004831532	0.575307925644009	-0.00634845809276088	101.472522845979
270	0.775350348464353		1.33443820389636		1.01344335079193	0.775339823406602	1.35166032993422	0.573620314390919	-0.00625794213686342	101.451376076466
267	0.721269355638458		1.27109132792878		0.982183754444122	0.721258830580707	1.24775017968909	0.578047466809764	-0.00621608433603534	101.441598547544
264	0.671972727112293		1.212666951026		0.94537228345871	0.671962202054542	1.14575270233644	0.586481009980833	-0.00609592963545422	101.413536945421
261	0.615584649639854		1.13894152346415		0.90583062171936	0.615574124582104	1.03104706896381	0.597037849300853	-0.00609148821260964	101.412499819426
258	0.55354885032719		1.05201314856736		0.866522550582886	0.55353832526944	0.910979894990136	0.607629573729982	-0.00599190037019028	101.38924763776
255	0.488518971741822		0.956120296167325		0.829135000705719	0.488508446684072	0.792166039151925	0.616674311369189	-0.0057936604474521	101.342977627836
252	0.424040631850539		0.857022995232732		0.794693946838379	0.424030106792788	0.680508596614938	0.623107641699233	-0.00559920259645713	101.297610884359
249	0.362829636916904		0.759283485125233		0.764530658721924	0.362819111859153	0.579954459034802	0.625599314234052	-0.0052895882596292	101.225420200481
246	0.30655273826177		0.665991165856897		0.739672303199768	0.306542213204019	0.492091767347263	0.622937089267939	-0.0047907143172273	101.109209348818
243	0.255403304109464		0.577198267041774		0.720351755619049	0.255392779051713	0.415276005580079	0.614995269700129	-0.00386264528379002	100.893373920697
240	0.207662514123835		0.489666721676201		0.706636786460876	0.207651989066084	0.345516445044749	0.600990175848765	-0.00222000601953457	100.512484006529
237	0.164542604857047		0.404990980742576		0.699079275131226	0.164532079799296	0.28262607596384	0.582154633956516	9.87710327207087E-4	99.7728297155762
234	0.124431586035389		0.3201365548884		0.698089838027954	0.124421060977638	0.222990050666583	0.557966871641613	0.00643575243711871	98.5290391430612
231	0.0891970836889962		0.242393643822092		0.703528046607971	0.0891865586312456	0.170032853147866	0.524525448935955	0.0154715072929828	96.5002620542292
228	0.0596444088841397		0.174306846913978		0.713129818439484	0.0596338838263891	0.123798741498248	0.481700242705886	0.0303475736982648	93.2507699365374
225	0.0380716315274082		0.122087140243975		0.724811732769012	0.0380611064696576	0.0879772560031533	0.432624387242691	0.0519731059646292	88.721095158918
222	0.0235861370097889		0.085318243372464		0.735610008239746	0.0235756119520383	0.0622403763073468	0.378783248925432	0.0828698847236434	82.6285468859107
219	0.0140886265573216		0.0600710168154795		0.742441356182098	0.014078101499571	0.0440737953720666	0.319421129510745	0.129195487067164	74.2684761217845
216	0.00876506423308871		0.0447282738042763		0.744040012359619	0.00875453917533811	0.0327530822355163	0.267289017637704	0.176532490093746	66.5989695942675
213	0.005809446960124		0.0356162201030459		0.741997599601746	0.00579892190237339	0.025902052041899	0.22387886075563	0.2296213696726	58.9357249915085
210	0.00392273167473234		0.0294833103527716		0.738943815231323	0.00391220661698173	0.0212635731621879	0.183986321919715	0.286527233225234	51.6978838854021
207	0.00277661791407227		0.0250729941129175		0.738099575042725	0.00276609285632166	0.0179840270771985	0.153808312479062	0.337330319481432	45.9906640720367
204	0.0019672332208228		0.0212602993687834		0.741282522678375	0.00195670816307219	0.0152352966140646	0.12843256108751	0.383180557762078	41.3827590390307
201	0.00131933747241221		0.0175358883490814		0.760777771472931	0.0013088124146616	0.0128025259022443	0.102230796067529	0.4338823626022	36.822870228741
