# Supplementary material for: Physicochemical and major ion data for springs in the Black Forest National Park, Germany
Source: Data Brief. 2020 Apr 30;30:105645. doi: 10.1016/j.dib.2020.105645 (PMC7218150; doi:10.1016/j.dib.2020.105645)
Supplement: Supplementary file 3 [file mmc3.zip › Absorption/D803_4_2016-11-02.abs]

Wavelength	I1	I1 dark	R1	R1dark	XCorrect	I1c	R1c	I1c/R1c	Abs	Percent T
600	0.766882169787253	5.70215270624975E-6	1.10489321152745	6.97289625719475E-4	0.962875366210938	0.766876467634546	1.06320305266975	0.721288812808509	0.00548597733156866	98.7447518320049
597	0.791437225536303		1.14197020112539		0.961170494556427	0.791431523383597	1.09695784876999	0.721478518314102	0.00605783564299817	98.6148150068403
594	0.818837491234923		1.18675833937416		0.959443926811218	0.818831789082217	1.13795907100848	0.719561722335545	0.00790132558533686	98.1971027617223
591	0.843984065231122		1.23213035030126		0.957998394966125	0.843978363078415	1.17971089563539	0.715411179299018	0.0109315089939361	97.5143411918783
588	0.879462765650879		1.27336076059794		0.957209765911102	0.879457063498173	1.21820590313293	0.721928092152915	0.00712601249106894	98.3725631944773
585	0.907733199497877		1.30735158931954		0.957147359848022	0.907727497345171	1.250660713186	0.725798362237488	0.00469424973011315	98.9249296905902
582	0.927557681535362		1.33440979813476		0.957540512084961	0.927551979382655	1.27708375837186	0.726304733970761	0.00407759382983521	99.0654932333813
579	0.944423999522166		1.35975035467413		0.957847774028778	0.94441829736946	1.30176595314361	0.725490089127623	0.00431694963729445	99.0109096062391
576	0.96327004558944		1.3861795659943		0.957817375659943	0.963264343436733	1.32703899797472	0.725874932768994	0.00399740088214758	99.0837874732566
573	0.984664086641648		1.41619619185092		0.95768678188324	0.984658384488942	1.35560458843132	0.726361059037409	0.00365135454770218	99.1627690093067
570	1.001657203334		1.44686719758774		0.957942962646484	1.00165150118129	1.38534828612334	0.723032259262577	0.00542603702020928	98.7583812928528
567	1.01460870261086		1.47234373923399		0.958957612514496	1.01460300045816	1.41124656578178	0.718940988101608	0.00737749565872197	98.3156159305755
564	1.03263472945534		1.49856146618001		0.960622072219849	1.03262902730263	1.43888138918546	0.717660979608051	0.00741281830816605	98.3076199118396
561	1.05515216222669		1.52889492919357		0.962333619594574	1.05514646007399	1.47063596594122	0.717476305836629	0.00676548133127333	98.4542614456041
558	1.07684386441052		1.56338606186825		0.963349342346191	1.07683816225782	1.50541520103162	0.715309744128988	0.00762202189673086	98.2602756442224
555	1.10314701829712		1.59732292696702		0.963210999965668	1.10314131614441	1.53788737671434	0.7173095591052	0.00653289289526909	98.5070032064517
552	1.13024657171667		1.63269223956983		0.962077260017395	1.13024086956396	1.57010522980446	0.719850394807437	0.0055872676544569	98.7217243197156
549	1.15260711300916		1.66566911443806		0.960586667060852	1.15260141085645	1.59934973594672	0.720668772408419	0.00589707545809572	98.6513254187488
546	1.17895639482526		1.70410063039778		0.959542155265808	1.17895069267255	1.6344873128914	0.721296937194936	0.00620986044675506	98.5803009274026
543	1.20728642004164		1.74703839145668		0.959278583526611	1.20728071788894	1.6752276185187	0.720666675109176	0.00692329755995578	98.4184911143058
540	1.23952471214915		1.79172233903204		0.959745705127716	1.23951900999645	1.71892859894387	0.721099765725013	0.00669073623759162	98.471207565353
537	1.27094822734342		1.83410591430213		0.960788011550903	1.27094252519071	1.76151702686313	0.721504536038449	0.00624371405601257	98.5726168119972
534	1.30904055202031		1.88697136697175		0.962087333202362	1.3090348498676	1.81476039676259	0.721326546580381	0.00610431735844825	98.6042610148531
531	1.35442966866023		1.94670301224089		0.963314652442932	1.35442396650753	1.87461582633299	0.722507485257376	0.00523322843674691	98.8022356171143
528	1.40408858813954		2.01367690967835		0.964083611965179	1.40408288598683	1.94068066291264	0.723500219701029	0.00473721171436136	98.9151441620102
525	1.45579731351886		2.08447637838959		0.964276075363159	1.45579161136615	2.00933832163705	0.724512938259242	0.00451068296132102	98.9667519304975
522	1.50932957770925		2.16183750601016		0.964098811149597	1.50932387555654	2.08355271334382	0.724399179291357	0.005243494098981	98.7999002008616
519	1.56442072495006		2.23788028158522		0.964016735553741	1.56441502279735	2.15668184474515	0.725380531490594	0.00541280015658886	98.7613913959075
516	1.62045309777304		2.31459412161071		0.964349150657654	1.62044739562033	2.23140444463417	0.726200666811883	0.00537334845540574	98.7703633769973
513	1.67445426210804		2.39469694477697		0.965328872203827	1.67444855995533	2.3109969871635	0.724556790535039	0.00662902841716498	98.4852000878479
510	1.7250825663491		2.46480499503394		0.966961741447449	1.72507686419639	2.38269787793561	0.724001511132001	0.00693635942856512	98.4155311179862
507	1.78046787984849		2.52852097012114		0.969234704971313	1.78046217769579	2.45005443918448	0.726703108804566	0.00506787490280277	98.8398608001015
504	1.8494434349928		2.6173850127348		0.971734523773193	1.8494377328401	2.54272579847857	0.72734454259547	0.00449852068960016	98.9695235000953
501	1.91522161466161		2.70758681291149		0.973802864551544	1.9152159125089	2.63597677180024	0.726567826013467	0.00495609348233643	98.865304093724
498	1.98259202821077		2.79934462382414		0.974870681762695	1.98258632605806	2.72831923470336	0.726669482383215	0.00549435586635687	98.7428468380611
495	2.139141707761		3.01216683122569		0.974803626537323	2.1391360056083	2.93559143035834	0.728689961241363	0.00561300157652977	98.7158747821325
492	2.36040301913275		3.31735883562144		0.973194181919098	2.36039731698004	3.22775571995784	0.73128127459747	0.00597992403990901	98.6325079038632
489	2.41902261850789		3.38624253529737		0.972781896591187	2.41901691635518	3.29339712507974	0.734505079249019	0.00525627459700806	98.7969927419766
486	2.49551632059482		3.48102987744791		0.975464880466461	2.49551061844211	3.3949422117635	0.735067186061413	0.00533990026983524	98.7779706960047
483	2.79931616191019		3.90245823635967		0.980194926261902	2.79931045975748	3.82448628347545	0.731944175575299	0.00668402906929052	98.472728349267
480	2.97902242584055		4.1571974589746		0.985221683979034	2.97901672368785	4.09507409630504	0.727463448433276	0.00828376237851298	98.1106691170068
477	3.03402374031805		4.22084803000932		0.990114986896515	3.03401803816534	4.17843449501623	0.726113581960929	0.00859941020583972	98.0393876028637
474	3.44184034635451		4.78230982586154		0.994495332241058	3.4418346442018	4.75529134787185	0.723790487777817	0.0100056678559432	97.7224467389098
471	4.11570184878884		5.6991646012507		0.997837543487549	4.11569614663614	5.68614462387597	0.723811372886022	0.0102557699107578	97.6661864140327
468	4.73875209532269		6.51562996908201		1.00013113021851	4.73874639316999	6.5157869840021	0.727271533708024	0.00883989929039473	97.9851136555564
465	4.83580192281576		6.5988743095697		1.00181019306183	4.83579622066305	6.6101209942062	0.731574539240908	0.00673145315497369	98.4619759120743
462	4.54581348403309		6.16917076636484		1.00316655635834	4.54580778188038	6.18800629564812	0.734615894795929	0.00563392697209709	98.7111185186963
459	4.22317058493168		5.72274079256274		1.00411581993103	4.22316488277898	5.74559440363263	0.735026628421403	0.00583766508040224	98.6648215916097
456	3.86119854536243		5.24023184429544		1.00429058074951	3.86119284320972	5.26201520076639	0.733785953839007	0.00647298026416662	98.5205935722011
453	3.59223155547037		4.88892682006442		1.00348424911499	3.59222585331766	4.905261339854	0.732320992590495	0.00674529617896852	98.4588375121421
450	3.39844396102986		4.64183097754591		1.00161564350128	3.39843825887716	4.64863210540166	0.731061994544204	0.00637261396307952	98.543364504467
447	3.05592714965435		4.19583939119324		0.998890042304993	3.05592144750165	4.19048567131023	0.729252331877358	0.00645415045239302	98.5248652462085
444	2.7212420777495		3.75854767541127		0.996111750602722	2.72123637559679	3.74323892628796	0.726973732957877	0.00740631402242855	98.3090922437824
441	2.63775277388389		3.63978749888386		0.99413388967514	2.63774707173118	3.61774290460852	0.729114019785941	0.00662087806966262	98.4870483640062
438	2.67107602814527		3.66762457152654		0.993446111679077	2.67107032599256	3.64289465001429	0.733227442078809	0.00525951555861589	98.7962554632889
435	2.6951944289278		3.68846306997843		0.994355201721191	2.69518872677509	3.66694908642312	0.734994859010732	0.00556653733138071	98.726436749115
432	2.73383149786521		3.72852787694724		0.996962368488312	2.7338257957125	3.71650681165924	0.735590148021815	0.00628799520222204	98.5625667512175
429	2.82002697847782		3.82912420711168		1.00068998336792	2.82002127632512	3.83106846838433	0.736092633059727	0.00648773380702151	98.5172467576062
426	2.87950786202921		3.89721728911499		1.00434243679047	2.8795021598765	3.91344039128984	0.735798139735417	0.00611288787560257	98.6023151435443
423	2.85015719320118		3.86065024702477		1.00653290748596	2.85015149104847	3.88516967296991	0.73359768837837	0.00565041043836546	98.7073720503836
420	2.73433839605654		3.72194391701261		1.00630366802216	2.73433269390384	3.74470413075451	0.730186577745171	0.00509286393996729	98.8341737789661
417	2.73033655525222		3.74825818326489		1.00381481647491	2.73033085309952	3.76185715067697	0.72579333657265	0.00531093970979803	98.7845578410239
414	2.47972133530637		3.45513627647716		1	2.47971563315366	3.45443898685144	0.717834543493792	0.00788349967017986	98.2011334119383
411	2.31550538015199		3.25080099042841		0.99593985080719	2.31549967799929	3.23690779488533	0.715343106670519	0.00777734612758855	98.225139409577
408	2.19977511083904		3.09907948956981		0.992665886878967	2.19976940868633	3.07565831439751	0.715219047053751	0.00666076039205702	98.4780044732138
405	2.10092292861684		2.98568185696629		0.991216242313385	2.10091722646414	2.95876518620276	0.71006554905441	0.00900511820456155	97.9478442087797
402	2.06776293851497		2.94708905072401		0.992280185222626	2.06775723636226	2.92364616244103	0.707252903215838	0.00987342233407646	97.7522083967912
399	2.12819663944536		3.0159241835056		0.996225118637085	2.12819093729266	3.00384477007322	0.708488986679823	0.00798617229241209	98.1779201855094
396	2.21792993254384		3.11923603978224		1.00294554233551	2.21792423039113	3.12772453807004	0.709117508078158	0.00607514119783586	98.6108855300477
393	2.232424611441		3.12047242283394		1.01225340366364	2.23241890928829	3.15800299725519	0.706908420045396	0.00536516661977237	98.7722241662189
390	2.21925701505807		3.10146464581028		1.02401208877563	2.21925131290536	3.17522325721386	0.698927644808407	0.00764498692973252	98.2550798821163
387	2.22997995935116		3.11142968239156		1.03790378570557	2.22997425719845	3.2286409267686	0.690685123486411	0.0094492517078645	97.8477285387672
384	2.27925452336325		3.15394245077637		1.05340039730072	2.27924882121055	3.32162970554267	0.686183898646876	0.00827701233545633	98.1121940186923
381	2.3371330448605		3.2102966339008		1.06999289989471	2.33712734270779	3.43424850988107	0.680535300804054	0.00721134065119545	98.3532373093327
378	2.36146455355233		3.22114074274419		1.08720409870148	2.36145885139963	3.50127932186674	0.674456001453947	0.00605226019979386	98.6160810252965
375	2.36762319488515		3.2082458917215		1.10362470149994	2.36761749273244	3.5399298685345	0.668831751096983	0.0048275706946107	98.8945660930013
372	2.38124978296546		3.21135836119148		1.11636197566986	2.38124408081276	3.58425993705947	0.664361436566549	0.00432165981922585	99.0098357798658
369	2.40535662368945		3.23725238818763		1.1217794418335	2.40535092153674	3.63070097192813	0.66250317504373	0.00486496535630747	98.8860512032461
366	2.42851633795238		3.26884462561022		1.11770451068878	2.42851063579967	3.6528230190254	0.664831179378523	0.00622926611773429	98.5758961416516
363	2.46273610588205		3.31499582049416		1.10513556003571	2.46273040372934	3.66274916303682	0.67237211561806	0.00737482130024273	98.3162213539037
360	2.52391837004187		3.39238328234314		1.08772444725037	2.52391266788917	3.68921977167537	0.684131828433467	0.00777561365363056	98.2255312470112
357	2.59266881044099		3.47329388016437		1.06954944133759	2.59266310828828	3.71411374340142	0.698057002937637	0.00728314109879771	98.3369782431093
354	2.66315894931948		3.55479365645004		1.05303514003754	2.66315324716677	3.74258836534575	0.711580592679137	0.00658940460229632	98.4941860122006
351	2.71644992444834		3.61942335956094		1.03825736045837	2.71644422229563	3.75716897759284	0.723002941442365	0.00659962478603235	98.4918681912851
348	2.7674393431899		3.67859798823073		1.02429628372192	2.7674336410372	3.76726001747938	0.734601176504096	0.00637263836203301	98.5433589682352
345	2.80718660987679		3.724920042489		1.01075196266174	2.80718090772408	3.76426545684608	0.745744671810712	0.00639330351790956	98.5386700635642
342	2.83502811611319		3.76351177329183		0.99791157245636	2.83502241396049	3.75495611825681	0.755008134496285	0.00727870854191356	98.3379819088072
339	2.85149266316654		3.78267248122308		0.986706912517548	2.85148696101384	3.73170106451899	0.764125237180913	0.00748745224326999	98.2907271019515
336	2.85983251909025		3.78755960156488		0.97766101360321	2.85982681693754	3.70226764626623	0.772452747931853	0.00700474521349508	98.4000354260795
333	2.84178851037329		3.76539027670229		0.970568954944611	2.84178280822058	3.65389413815421	0.777740870636205	0.00673077398445257	98.4621298917507
330	2.78743814437953		3.70625913924325		0.964463949203491	2.78743244222682	3.57388081549992	0.779945551104481	0.0069960176302535	98.4020128933631
327	2.71401974257328		3.62676405777379		0.95833683013916	2.71401404042057	3.47499333245997	0.781012733195463	0.00722639159441753	98.3498288309808
324	2.64161474042119		3.54850102952206		0.951819896697998	2.64160903826848	3.37687018921291	0.782265497414397	0.00712111076454348	98.3736734966885
321	2.56692075390325		3.46502220050992		0.945044338703156	2.56691505175054	3.27394064445943	0.784044468275439	0.00670365729535604	98.4682779098154
318	2.48844809796681		3.37745886223676		0.938388168811798	2.4884423958141	3.16871310863652	0.785316407797127	0.00668256478374242	98.4730603646208
315	2.42621376349869		3.31442281634606		0.932277858257294	2.42620806134598	3.08931293690336	0.785355226517758	0.00735304492026473	98.3211512463167
312	2.36888029082739		3.25527588298865		0.927434146404266	2.36887458867468	3.01840731964115	0.784809450089828	0.00772658381510226	98.2366210812098
309	2.30688461724699		3.19217764105328		0.924172163009644	2.30687891509428	2.94947729958159	0.782131435770513	0.00841865115827768	98.0802013721802
306	2.22897240198214		3.11002265358859		0.923116862773895	2.22896669982943	2.8702706753247	0.776570209559514	0.00932736207646841	97.875194458526
303	2.15178473139213		3.02588610973533		0.925122439861298	2.15177902923942	2.79867006230092	0.768857700743167	0.00961531570482539	97.8103210207058
300	2.05529812167025		2.91350578547735		0.931125819683075	2.05529241951754	2.71219119827967	0.757797761758538	0.00942685170681793	97.8527754501095
297	1.94282809160208		2.78066471545151		0.942141830921173	1.94282238944937	2.61912360046873	0.741783392391895	0.00938811324461682	97.8615041705218
294	1.81574645148487		2.626713086428		0.958359718322754	1.81574074933216	2.51666775933454	0.721486077213579	0.00915741738376293	97.9135017025346
291	1.6700941608071		2.44943793698987		0.978849589824677	1.6700884586544	2.39694877825941	0.696756006553949	0.00950330902323705	97.8355500364719
288	1.49883856090547		2.23720421713479		1.00125563144684	1.49883285875276	2.23931515593832	0.669326447765998	0.0100200606373774	97.7192082116664
285	1.32042929281953		2.01572137256081		1.02218341827393	1.32042359066682	2.05972420499887	0.641068152455656	0.0110142105339982	97.4957735638733
282	1.15689270106576		1.81308147468888		1.03807401657104	1.15688699891306	1.88138893055835	0.614911133005188	0.0123501779358474	97.1963199717943
279	1.01687734060229		1.63600394121676		1.04659152030945	1.01687163844958	1.71149807466082	0.59414126928019	0.0125771580335451	97.1455344634118
276	0.900963115601589		1.48653638322025		1.04627299308777	0.900957413448883	1.55459331570197	0.579545405443907	0.0121751772620392	97.2354935041848
273	0.816539874972131		1.38170136899071		1.03550016880035	0.816534172819425	1.43002995729643	0.570990956275587	0.012274159201335	97.2133346663169
270	0.751959668626177		1.30355360257934		1.01344335079193	0.751953966473471	1.32037106740014	0.569502002156178	0.012349112453822	97.1965584299448
267	0.700267443185756		1.24419035635659		0.982183754444122	0.70026174103305	1.22133868890696	0.573355898239621	0.0127982209205084	97.096098404479
264	0.65039942244996		1.18350670486567		0.94537228345871	0.650393720297254	1.11819523778185	0.581645940102045	0.0130109428274219	97.0485513816469
261	0.598397026112341		1.11450842877418		0.90583062171936	0.598391323959635	1.0089242366528	0.593098373714218	0.0124592728237122	97.171907297065
258	0.537828522020865		1.02775915788058		0.866522550582886	0.537822819868159	0.889972269686627	0.604314132234182	0.0121163462671652	97.2486662441855
255	0.475293683403555		0.933826342093809		0.829135000705719	0.475287981250848	0.773689957576657	0.614313235678462	0.0117483762226277	97.3310982382619
252	0.41102418659005		0.834697246115398		0.794693946838379	0.411018484437344	0.662774717085819	0.620148104388423	0.0123457383872009	97.1973135602793
249	0.350710257082518		0.73837282023076		0.764530658721924	0.350704554929811	0.563975559336516	0.621843534039657	0.0132870223057887	96.9868775630331
246	0.295936356163078		0.6475607984989		0.739672303199768	0.295930654010372	0.478467021464109	0.618497494570939	0.0145988307975196	96.6943657799925
243	0.247117737202264		0.562926870919601		0.720351755619049	0.247112035049557	0.40500306594601	0.610148553992673	0.016068056367928	96.3677998073048
240	0.201147352254116		0.479276630775335		0.706636786460876	0.20114165010141	0.338181767696528	0.594773785326911	0.0193689978271682	95.6381137811657
237	0.159278477146758		0.396753144776957		0.699079275131226	0.159272774994051	0.276874440130605	0.575252720760069	0.0231748842562735	94.803662546149
234	0.120868734487125		0.313923929943742		0.698089838027954	0.120863032334419	0.218660334605649	0.552743288134055	0.0275621831745996	93.8507649601431
231	0.0867072684828805		0.237851066935947		0.703528046607971	0.0867015663301743	0.166844333696766	0.51965544414443	0.0366144360373607	91.9148248511016
228	0.0579332387898115		0.171105789111217		0.713129818439484	0.0579275366371052	0.121523382298638	0.476678113638668	0.0521809236305876	88.6786506863816
225	0.0368758418707789		0.119789744318097		0.724811732769012	0.0368701397180726	0.0863196084452971	0.42713515946308	0.0749718249356962	84.1449729332136
222	0.0226955455445365		0.0834196770195767		0.735610008239746	0.0226898433918302	0.0608514160724068	0.372872890333919	0.107518748002505	78.069473769997
219	0.0134288858306258		0.0585329008243111		0.742441356182098	0.0134231836779195	0.0429395496139029	0.312606531708321	0.15658536966932	69.7291916090115
216	0.00824464728875706		0.0434317949276209		0.744040012359619	0.00823894513605081	0.0317961818530089	0.259117436619867	0.208037851806688	61.9387088800069
213	0.00536911033869166		0.0344752063327334		0.741997599601746	0.00536340818598541	0.025063133116152	0.213995918272841	0.2678187387735	53.9735844736065
210	0.00352439935468017		0.0284470029075716		0.738943815231323	0.00351869720197392	0.0205054790040671	0.171597903237276	0.33516632976069	46.2203968725702
207	0.00243394078235819		0.0241516613948888		0.738099575042725	0.00242823862965194	0.0173116618357179	0.140266061842886	0.395776297029855	40.1997824647924
204	0.00168022960945129		0.0205939145028243		0.741282522678375	0.00167452745674505	0.0147490202816856	0.113534826365679	0.454847714816684	35.0874886520302
201	0.00111029288086699		0.0171635079842439		0.760777771472931	0.00110459072816074	0.0125271329073849	0.0881758608555647	0.515701078460729	30.4999355435061
