# Supplementary material for: Physicochemical and major ion data for springs in the Black Forest National Park, Germany
Source: Data Brief. 2020 Apr 30;30:105645. doi: 10.1016/j.dib.2020.105645 (PMC7218150; doi:10.1016/j.dib.2020.105645)
Supplement: Supplementary file 3 [file mmc3.zip › Absorption/D803_5_2017-05-11.abs]

Wavelength	I1	I1 dark	R1	R1dark	XCorrect	I1c	R1c	I1c/R1c	Abs	Percent T
600	0.731932755559228	7.67667767318293E-6	1.04453782907819	7.05826069395692E-4	0.962875366210938	0.731925078881555	1.00508012215979	0.728225603854092	0.0018056771492594	99.5850906086698
597	0.755640316804829		1.07852388942822		0.961170494556427	0.755632640127156	1.03596692100046	0.729398424611304	0.00173600787067328	99.6010672748176
594	0.78384405601098		1.11906171916126		0.959443926811218	0.783836379333307	1.07299976964053	0.730509364038265	0.00179434059606911	99.5876901498994
591	0.814516690470938		1.16326571617702		0.957998394966125	0.814509013793265	1.11373050877509	0.731334023245066	0.00183883288425172	99.5774881845604
588	0.845305490091564		1.2077521973225		0.957209765911102	0.845297813413891	1.15539657447103	0.731608377669712	0.00191553325052395	99.5599034448582
585	0.866442919206322		1.23820410485463		0.957147359848022	0.866435242528649	1.18446821035576	0.731497253327225	0.00175915852619395	99.5957580465463
582	0.882797899304545		1.26190088271404		0.957540512084961	0.882790222626872	1.20764536037853	0.731001212433891	0.0018107867669742	99.5839189641499
579	0.900792506166236		1.28798060795163		0.957847774028778	0.900784829488563	1.23301328438928	0.730555656531089	0.00173926747714887	99.600319719693
576	0.919236776722419		1.3146981868854		0.957817375659943	0.919229100044746	1.25856471467399	0.730378890594317	0.00180907859781405	99.5843106488727
573	0.940028271695493		1.34483504101302		0.95768678188324	0.940020595017819	1.28725478229461	0.730252167595118	0.00185642957446036	99.5734535979229
570	0.959542656077966		1.37328096985444		0.957942962646484	0.959534979400293	1.31484869969237	0.72976836013512	0.00196382365764795	99.5488337187042
567	0.977280645814217		1.39915140065927		0.958957612514496	0.977272969136544	1.34105002944017	0.728737144537789	0.00200570281728039	99.5392346547772
564	0.99498818205938		1.42486640666003		0.960622072219849	0.994980505381707	1.3680800881008	0.727282352865001	0.00211376440981089	99.514470282744
561	1.01586088095059		1.45456080717614		0.962333619594574	1.01585320427291	1.39909352633406	0.726079554477447	0.00203832047216511	99.5317590486647
558	1.0396608164634		1.48855648330983		0.963349342346191	1.03965313978572	1.43331995216193	0.72534617146547	0.002058891135034	99.5270447687069
555	1.06320573366668		1.52217912355634		0.963210999965668	1.06319805698901	1.46549981629347	0.725484947298076	0.00211831250855714	99.5134281344172
552	1.08736852745441		1.55651462879024		0.962077260017395	1.08736085077673	1.49680827003261	0.726452995047282	0.00211516837566249	99.5141485777765
549	1.11079649519527		1.58964523412661		0.960586667060852	1.11078881851759	1.52631401014732	0.727759039838977	0.0021388643004456	99.508719046552
546	1.13817976382364		1.62820662191198		0.959542155265808	1.13817208714597	1.56165562133961	0.728823993967139	0.00215779833045661	99.5043808380758
543	1.16720698935463		1.66926634953111		0.959278583526611	1.16719931267695	1.60061437547478	0.72921956128923	0.00223334304832766	99.4870737412976
540	1.19781399637344		1.7123195219665		0.959745705127716	1.19780631969577	1.64271389347502	0.729163078521182	0.00227194657226758	99.4782309373738
537	1.22711173978664		1.75312491731126		0.960788011550903	1.22710406310897	1.68370325407812	0.72881255063016	0.0023275061890468	99.4655054271514
534	1.26460726881163		1.80539602794224		0.962087333202362	1.26459959213395	1.73626958357628	0.72834288182898	0.00232052419648777	99.4671045103314
531	1.30550625332838		1.86247137317317		0.963314652442932	1.3054985766507	1.79346603093849	0.727919321654258	0.00240700930100162	99.4472986716568
528	1.35352160958183		1.92937117393124		0.964083611965179	1.35351393290416	1.85939465483872	0.727932571701167	0.00249518111054084	99.4271106227534
525	1.40408609668447		1.99936240778243		0.964276075363159	1.4040784200068	1.92725672461299	0.728537304903554	0.00243873407213491	99.4400344127455
522	1.45811216458383		2.07330959864906		0.964098811149597	1.45810448790615	1.99819483312822	0.729710868896331	0.0025098210078624	99.4237590301877
519	1.51572864994931		2.15314593499997		0.964016735553741	1.51572097327163	2.07498828728619	0.730472062208117	0.0026574213862804	99.3899743711314
516	1.56729611678427		2.22473857997757		0.964349150657654	1.5672884401066	2.14474409726615	0.73075778229411	0.00295153172807158	99.3226888661288
513	1.62536991415964		2.3062459282847		0.965328872203827	1.62536223748197	2.22560442669219	0.730301493827303	0.00346566647491002	99.2051763647463
510	1.67492849428388		2.37437060208475		0.966961741447449	1.67492081760621	2.29524302542827	0.729735718200768	0.00375698775704302	99.1386526362524
507	1.7243503288032		2.43949482057453		0.969234704971313	1.72434265212552	2.36375893157647	0.729491755310049	0.00361587470679846	99.1708704776239
504	1.79081417131106		2.52942556362338		0.971734523773193	1.79080649463338	2.4572442699279	0.72878651770584	0.0038446991311052	99.1186323279736
501	1.85397021842198		2.61428486748352		0.973802864551544	1.85396254174431	2.54511075726095	0.728440810072855	0.00404051736664702	99.0739509851043
498	1.92279046228761		2.70513152483536		0.974870681762695	1.92278278560994	2.63646532473253	0.729303271153398	0.00406276492073414	99.0688758650647
495	2.06543968290902		2.897090419332		0.974803626537323	2.06543200623135	2.82340620535922	0.731539090022141	0.00413234315567599	99.0530053309664
492	2.29094977722277		3.20122429506987		0.973194181919098	2.2909421005451	3.11472595315588	0.735519636398151	0.00361749803160426	99.1704997931232
489	2.36028662142814		3.28772354399181		0.972781896591187	2.36027894475046	3.1975513297694	0.738152011126802	0.00314866243327025	99.2776155126624
486	2.42628922980698		3.36692273923199		0.975464880466461	2.42628155312931	3.28362637882233	0.738903052057796	0.00313973013811729	99.2796574130784
483	2.72078438976305		3.76243768394065		0.980194926261902	2.72077671308537	3.68723048104316	0.737891685120707	0.00318244173987144	99.2698940270395
480	2.92734031545136		4.03835532077759		0.985221683979034	2.92733263877369	3.97797983449351	0.735884232843631	0.00322165090644614	99.2609321031019
477	2.97796012359871		4.09385506664958		0.990114986896515	2.97795244692103	4.05268840670252	0.734809131142665	0.00329834865119717	99.2434038642147
474	3.36280953978553		4.60329490592255		0.994495332241058	3.36280186310786	4.57725335613763	0.734676803196547	0.00340393584294459	99.2192783939908
471	3.9987928294806		5.45280585711791		0.997837543487549	3.99878515280292	5.44031010182984	0.735028900550713	0.00349060484308307	99.1994798977522
468	4.57281407718692		6.21240861775457		1.00013113021851	4.57280640050925	6.21251733362954	0.736063362874785	0.00352028953471653	99.1926996934016
465	4.63838924538193		6.28489717215241		1.00181019306183	4.63838156870425	6.2955669456569	0.736769477434295	0.00355901933500335	99.183854215702
462	4.32391538677522		5.8432593955968		1.00316655635834	4.32390771009755	5.86105434468192	0.737735474850337	0.00359896885531063	99.174730993266
459	3.99091133415076		5.3887661308113		1.00411581993103	3.99090365747309	5.41023659073376	0.737657880675386	0.00392031380670957	99.101376361985
456	3.63130587416189		4.91234306142593		1.00429058074951	3.63129819748422	4.93271101152714	0.736166823679376	0.00439338146876955	98.9934861306968
453	3.36724433102758		4.56938803472014		1.00348424911499	3.3672366543499	4.58460063559291	0.734466733745159	0.00444875906304194	98.9808641153521
450	3.20715069275126		4.37246118003827		1.00161564350128	3.20714301607359	4.37881855209571	0.73242199417892	0.00430539319095576	99.0135442920001
447	2.94264869795855		4.02883751686054		0.998890042304993	2.94264102128088	4.02366063502445	0.731334296850559	0.0039678632568049	99.0905266777429
444	2.66129640416091		3.65383007817345		0.996111750602722	2.66128872748323	3.63891999393263	0.731340269068994	0.00400967430519466	99.0809873454452
441	2.59231146913382		3.55779870160405		0.99413388967514	2.59230379245615	3.536226576291	0.733070615394535	0.00406078276448913	99.0693280247105
438	2.62372571583447		3.59097602569023		0.993446111679077	2.6237180391568	3.56673996969058	0.735606761763573	0.00414367469274912	99.0504208906708
435	2.63116216844147		3.58691091218108		0.994355201721191	2.6311544917638	3.56596168181415	0.737852710303164	0.00442851648603238	98.9854777462945
432	2.64298155193917		3.58470187654538		0.996962368488312	2.64297387526149	3.57310919113529	0.739684609084599	0.00451738595692986	98.9652244678842
429	2.69041349388831		3.63424882703099		1.00068998336792	2.69040581721064	3.63605008519888	0.739925400962534	0.00461313714527425	98.943407489536
426	2.71219402358644		3.66154622804496		1.00434243679047	2.71218634690876	3.67673737002113	0.737661158238554	0.00474839842163878	98.9125963043744
423	2.65601247962147		3.59932704372327		1.00653290748596	2.6560048029438	3.62213067714582	0.733271391808725	0.00489632692063274	98.8789106352355
420	2.54518860066977		3.47526890334984		1.00630366802216	2.5451809239921	3.49646556944166	0.727929640216229	0.00502110915291128	98.8505046587773
417	2.55009374835525		3.51265335998757		1.00381481647491	2.55008607167758	3.5253449692296	0.723357882401748	0.00516416186719657	98.8179495494843
414	2.3510995340625		3.26592435096368		1	2.35109185738483	3.26521852489429	0.720041197690114	0.0052455452943776	98.799433564903
411	2.21364139496332		3.09629676619226		0.99593985080719	2.21363371828565	3.08302237906606	0.718007671081591	0.00533956770965186	98.7780463350791
408	2.11002748424453		2.96671259434677		0.992665886878967	2.11001980756685	2.94425373912108	0.716656917007682	0.00549235233403692	98.7433023698479
405	2.03669065958639		2.87030835523003		0.991216242313385	2.03668298290872	2.84439663588759	0.716033396050328	0.0055278775237891	98.7352255205398
402	2.01162242848539		2.83623514857907		0.992280185222626	2.01161475180772	2.81363956134409	0.714951118631116	0.00567027132704046	98.7028581286466
399	2.05914968171345		2.89818283754053		0.996225118637085	2.05914200503578	2.88653937950105	0.713360094672156	0.00578332593507963	98.6771673563483
396	2.13245671144983		2.99217795435244		1.00294554233551	2.13244903477215	3.0002836360824	0.71074914688952	0.00600147387554298	98.6276138476673
393	2.16124460073909		3.01995543104809		1.01225340366364	2.16123692406142	3.05624568914977	0.707154183230166	0.00619486562408387	98.5837046539335
390	2.16203156118517		3.00594467182673		1.02401208877563	2.16202388450749	3.07740090771364	0.702548660165883	0.00638286839236853	98.5410377559691
387	2.18634921367589		3.02339494275309		1.03790378570557	2.18634153699822	3.13726047721703	0.696895126456843	0.00647039811965798	98.521179338718
384	2.2282191402664		3.0655919396548		1.05340039730072	2.22821146358872	3.22855224973232	0.69015809292647	0.00666749524483403	98.4764773303488
381	2.27419989203579		3.1151310996131		1.06999289989471	2.27419221535812	3.33241292994441	0.682446102319035	0.00684370759455869	98.4365292023592
378	2.29793387143314		3.13502779264883		1.08720409870148	2.29792619475547	3.40764768871523	0.674343830310065	0.00693236946044266	98.416435289354
375	2.30354504694783		3.13194732879395		1.10362470149994	2.30353737027016	3.45571546876861	0.666587683820795	0.00703175639251703	98.393915573237
372	2.31359037893894		3.13673989957558		1.11636197566986	2.31358270226127	3.50094919406737	0.660844409333851	0.00725520012633089	98.3433051003556
369	2.33806293987631		3.16248618487309		1.1217794418335	2.33805526319864	3.54682020609892	0.659197570595274	0.00746973194211395	98.2947376912909
366	2.36876796538839		3.1975374188639		1.11770451068878	2.36876028871071	3.57311309117882	0.662940194800615	0.0077305626208532	98.2357210867159
363	2.41883953379183		3.25956820841096		1.10513556003571	2.41883185711415	3.60148470398833	0.671620749752319	0.00798772988717491	98.1775680715719
360	2.48075561020458		3.33701880868741		1.08772444725037	2.4807479335269	3.62898919487241	0.683591986725143	0.00821458919330249	98.1262971488488
357	2.55101818926952		3.42453058446078		1.06954944133759	2.55101051259185	3.6619498575753	0.696626281573653	0.00835738783353468	98.0940379353991
354	2.62376565601986		3.51525861754552		1.05303514003754	2.62375797934218	3.70094759094137	0.70894221408707	0.00846806035754488	98.0690435316814
351	2.68748706689805		3.59481055936631		1.03825736045837	2.68747939022038	3.73160569360381	0.720193828310123	0.00869109645075035	98.0186921648596
348	2.7390470935475		3.65888117678608		1.02429628372192	2.73903941686982	3.74705541694225	0.730984496382226	0.00901453102310724	97.9457213282649
345	2.78226332628497		3.71276559307468		1.01075196266174	2.78225564960729	3.75197169501828	0.741544946434821	0.0093539455774925	97.8692036255519
342	2.82621547698825		3.7675292830414		0.99791157245636	2.82620780031058	3.75895671911243	0.751859627949614	0.00959822410317767	97.814170408643
339	2.84737179282168		3.79341736033053		0.986706912517548	2.84736411614401	3.7422946880405	0.760860475590958	0.00980944492477666	97.7666096705213
336	2.86039824418565		3.8123173944347		0.97766101360321	2.86039056750797	3.72646402938975	0.767588401484288	0.0100590523191991	97.7104352122532
333	2.84177046105695		3.79527326486413		0.970568954944611	2.84176278437928	3.68288935353786	0.771612316196637	0.010378075504689	97.6386856291846
330	2.80216808450621		3.75723373620754		0.964463949203491	2.80216040782854	3.62303574350497	0.773428860825341	0.0107611412690189	97.5526022247893
327	2.74420218630033		3.70096591660815		0.95833683013916	2.74419450962266	3.54609552585736	0.773863673331018	0.0112946731011455	97.4328321985548
324	2.68673143457685		3.64599117073407		0.951819896697998	2.68672375789918	3.46965512019346	0.774348938101195	0.0116728338672563	97.3480297449299
321	2.62639805835309		3.58719650300025		0.945044338703156	2.62639038167541	3.38939271004516	0.774885239438786	0.0120209327927409	97.2700338941551
318	2.56419500196101		3.52302734554182		0.938388168811798	2.56418732528334	3.30530484062412	0.775779375556526	0.0123074437055322	97.2058844826486
315	2.51366853243634		3.47383355667589		0.932277858257294	2.51366085575867	3.23792008214383	0.776319610116619	0.0126934765807903	97.1195191332368
312	2.47459233264131		3.44150805143396		0.927434146404266	2.47458465596364	3.19111747482688	0.775460219024962	0.013234567913374	96.9985924136431
309	2.42460893440354		3.39433941636853		0.924172163009644	2.42460125772586	3.13630169560893	0.773076538242636	0.0137314568760652	96.8876769625201
306	2.35698145298431		3.32502775648924		0.923116862773895	2.35697377630664	3.06873763125962	0.768059723417662	0.014244624163675	96.7732609949846
303	2.27874966862894		3.24301810715873		0.925122439861298	2.27874199195127	2.99953584827361	0.759698202394481	0.0147692440929431	96.6564312131967
300	2.18135213361773		3.13639821012382		0.931125819683075	2.18134445694006	2.91972414137665	0.747106353654203	0.0154169868075337	96.5123772700775
297	2.06428610137066		3.00330838277476		0.942141830921173	2.06427842469299	2.82887747030299	0.729716449851004	0.0161037969906589	96.3598694660267
294	1.92605543053628		2.84115551843246		0.958359718322754	1.92604775385861	2.72217256708302	0.707540652326276	0.0169121511560057	96.1806812449962
291	1.7685812026499		2.65210887978356		0.978849589824677	1.76857352597222	2.595324791588	0.68144593374384	0.0180667998288921	95.9253075255834
288	1.58643912940309		2.427644010075		1.00125563144684	1.58643145272542	2.42998552390898	0.652856338902552	0.0195194939031511	95.6049780451733
285	1.3986795439717		2.19144768045239		1.02218341827393	1.39867186729403	2.23933999726897	0.624591115685784	0.020764285209808	95.3313437708384
282	1.23767672662187		1.9877105389325		1.03807401657104	1.2376690499442	2.0626579632274	0.600036007912646	0.0215680562354689	95.1550723412787
279	1.09330280568997		1.80334786022582		1.04659152030945	1.0932951290123	1.88662986710149	0.579496353830111	0.0224878590454601	94.953754370482
276	0.974608288647161		1.65215865306627		1.04627299308777	0.974600611969488	1.72787049224528	0.564047257212574	0.0235881514701073	94.7134919087718
273	0.885371060915357		1.54257590570141		1.03550016880035	0.885363384237684	1.59660672772716	0.554528155783257	0.0246977386955559	94.4718154716184
270	0.816432876376367		1.45927849636628		1.01344335079193	0.816425199698694	1.47818077435921	0.552317560788609	0.02560122474621	94.2754849877339
267	0.758029637168817		1.38947759576628		0.982183754444122	0.758021960491144	1.36402907082689	0.55572273106439	0.0263888212448477	94.1046705790126
264	0.702910692686913		1.32047969931347		0.94537228345871	0.70290301600924	1.24767764019789	0.563369089388949	0.0268757950761098	93.999210272984
261	0.641902196836941		1.23696775384638		0.90583062171936	0.641894520159268	1.1198439106462	0.573199991585313	0.027324143243399	93.9022193398427
258	0.573812288661749		1.13624606479572		0.866522550582886	0.573804611984076	0.983971223950635	0.583151821940743	0.027578053924236	93.8473353637733
255	0.501827484872238		1.02342776995844		0.829135000705719	0.501819808194565	0.847974559668194	0.591786395562295	0.0278170841735398	93.7956971763396
252	0.429443982659027		0.905206300704263		0.794693946838379	0.429436305981353	0.71880105210477	0.597434164465803	0.0282121063457834	93.71042200881
249	0.363521896740798		0.793615993227793		0.764530658721924	0.363514220063124	0.60620413240492	0.599656453381468	0.0288688959866953	93.5688095305089
246	0.304822019656015		0.69046541289045		0.739672303199768	0.304814342978342	0.51019606223805	0.597445502893983	0.0297570091271675	93.3776609365871
243	0.254758934605202		0.598723017016801		0.720351755619049	0.254751257927529	0.430782733389335	0.591368312102911	0.0309433166766517	93.1229409899856
240	0.207581233911757		0.507593380845292		0.706636786460876	0.207573557234084	0.358185392803851	0.579514300148346	0.0333178708323597	92.6151701991598
237	0.163584788775058		0.417448609171801		0.699079275131226	0.163577112097385	0.291336242727399	0.561471894351445	0.0373420491789202	91.7609604923428
234	0.122490966765189		0.327163949040618		0.698089838027954	0.122483290087516	0.22789709818789	0.537449976596604	0.0433984263001079	90.4902053371567
231	0.0866957784621745		0.24500806008667		0.703528046607971	0.0866881017845013	0.171873473480136	0.504371617267164	0.0535316568313395	88.4032727453902
228	0.0571626655201855		0.17411146849679		0.713129818439484	0.0571549888425123	0.12366073430063	0.462191892727757	0.0689865219793905	85.3126589784189
225	0.0360120743647698		0.120594211172792		0.724811732769012	0.0360043976870967	0.0868965081456716	0.414336530378638	0.0916701596033127	80.97106292568
222	0.0218949165423035		0.0829025941206419		0.735610008239746	0.0218872398646303	0.0604647652234577	0.3619833763307	0.124233409907174	75.1219045703502
219	0.012888267069816		0.0577281031590699		0.742441356182098	0.0128805903921428	0.0423356967350491	0.304248929048077	0.173758127006757	67.0257794271135
216	0.00778900373207553		0.0422015697318835		0.744040012359619	0.00778132705440235	0.030874493627509	0.252030920677812	0.227240129490159	59.2597575766417
213	0.00497200201670436		0.032952046606001		0.741997599601746	0.00496432533903118	0.0239266182343897	0.207481278398799	0.288218817569027	51.4969114039943
210	0.00321191252617111		0.0269531649084748		0.738943815231323	0.00320423584849793	0.0193953087014184	0.165206746529567	0.359718876170367	43.6798485447977
207	0.00216436307042268		0.0228304368441989		0.738099575042725	0.00215668639274949	0.0163301658108679	0.132067635915503	0.431635576622577	37.0138638699946
204	0.00148715647341629		0.0197550853845864		0.741282522678375	0.00147947979574311	0.0141208830003191	0.10477247036957	0.502973806239929	31.406981142245
201	0.00100125181036458		0.0171773377065932		0.760777771472931	9.93575132691399E-4	0.0125311599161375	0.0792883611206558	0.581703527566486	26.1997092891481
