# Supplementary material for: Physicochemical and major ion data for springs in the Black Forest National Park, Germany
Source: Data Brief. 2020 Apr 30;30:105645. doi: 10.1016/j.dib.2020.105645 (PMC7218150; doi:10.1016/j.dib.2020.105645)
Supplement: Supplementary file 3 [file mmc3.zip › Absorption/D804_1_2016-05-25.abs]

Wavelength	I1	I1 dark	R1	R1dark	XCorrect	I1c	R1c	I1c/R1c	Abs	Percent T
600	0.83277090243413	8.07707926383764E-6	1.1947725547352	7.06187153378624E-4	0.962875366210938	0.832762825354867	1.14973709096551	0.724307175874042	0.00336932155967401	99.2271867170757
597	0.859500742415214		1.23361963282705		0.961170494556427	0.85949266533595	1.18504002632343	0.725285767774879	0.00340118656589916	99.2199064980984
594	0.891936670019981		1.28049088294493		0.959443926811218	0.891928592940717	1.22788165400315	0.726396220704857	0.00347348709201884	99.2033899300888
591	0.924385869414247		1.32778051349328		0.957998394966125	0.924377792334983	1.27133507463438	0.727092181107978	0.00353665813475874	99.1889611816342
588	0.955230762479473		1.37259579651733		0.957209765911102	0.955222685400209	1.31318613183514	0.727408447472188	0.00349985638960871	99.1973667260065
585	0.980376866810146		1.40936354051104		0.957147359848022	0.980368789730883	1.34829266669679	0.727118684204305	0.00349581303033516	99.1982902755253
582	0.999668356906401		1.43786777257488		0.957540512084961	0.999660279827137	1.37614044045334	0.726423154527618	0.00359881598107357	99.1747659033664
579	1.01970359822039		1.46750840111855		0.957847774028778	1.01969552114112	1.40497323558702	0.725775762351144	0.00369311870267486	99.1532334284991
576	1.04030435802577		1.49795329967854		0.957817375659943	1.0402962809465	1.43408930003327	0.725405510606882	0.00381951586368186	99.1243800487047
573	1.06189899050784		1.52923315428988		0.95768678188324	1.06189091342857	1.4638500721787	0.72540961237111	0.00376015771052589	99.1379290171796
570	1.08454743829332		1.56232760850334		0.957942962646484	1.08453936121405	1.4959442509002	0.724986482993214	0.00378759761411079	99.1316654117462
567	1.10499099717159		1.59227084202627		0.958957612514496	1.10498292009232	1.52624304159937	0.723988834002742	0.00386095606735839	99.1149220917268
564	1.1242618927855		1.62071745079932		0.960622072219849	1.12425381570624	1.55621857710306	0.722426677233904	0.00402259527733146	99.0780395676448
561	1.14761361174737		1.65472988230404		0.962333619594574	1.14760553466811	1.59172260944953	0.720983372262951	0.00412587561487846	99.0544804455487
558	1.17274774586325		1.69092339290161		0.963349342346191	1.17273966878398	1.62826963357977	0.720236774425191	0.00415236274715041	99.0484394083509
555	1.19953567635924		1.72963152507116		0.963210999965668	1.19952759927997	1.66531990360176	0.720298602500113	0.00420986377775524	99.0353261624724
552	1.22603675321867		1.76762170924553		0.962077260017395	1.22602867613941	1.69990924417662	0.721231842428894	0.0042220454761424	99.0325483202391
549	1.25297023242014		1.80633026255765		0.960586667060852	1.25296215534087	1.73445841255742	0.72239388749218	0.00430799308242026	99.0129515520302
546	1.28388441259446		1.85056419670707		0.959542155265808	1.2838763355152	1.77501674142287	0.723303789510193	0.00445390484699694	98.9796913370963
543	1.31667648033452		1.89718066014385		0.959278583526611	1.31666840325526	1.81924734614468	0.723743478887313	0.00447739861252911	98.9743370375122
540	1.34943449778175		1.94356497270265		0.959745705127716	1.34942642070249	1.86465037510056	0.723688707932561	0.00454641628101752	98.9586093791845
537	1.38437814998588		1.99262298764334		0.960788011550903	1.38437007290661	1.91380978191759	0.723358238622602	0.00453894515288847	98.960311769706
534	1.42876661416398		2.05525747591846		0.962087333202362	1.42875853708471	1.97665777033547	0.722815329252585	0.00462851321081389	98.9399044899578
531	1.4765479982504		2.12186491461715		0.963314652442932	1.47653992117113	2.04334328232305	0.722609819869557	0.00454674328797284	98.9585348672054
528	1.52891002196695		2.19533318336655		0.964083611965179	1.52890194488768	2.11580392142549	0.722610412716133	0.00483671370739778	98.892484130641
525	1.58662787696093		2.27625926214475		0.964276075363159	1.58661979988167	2.19426138843325	0.72307693524815	0.00494018968602951	98.8689245920571
522	1.64591223829631		2.3588751089826		0.964098811149597	1.64590416121704	2.27350785402548	0.723949186409362	0.00492926287881367	98.8714121559433
519	1.70810868824309		2.44517434325691		0.964016735553741	1.70810061116383	2.356508212012	0.72484390355909	0.00497563904413045	98.8608547292767
516	1.76721976100494		2.52672973599744		0.964349150657654	1.76721168392568	2.435968663869	0.725465688511302	0.00505086180966261	98.843732838005
513	1.82747841188721		2.60908362360782		0.965328872203827	1.82747033480795	2.51794204901447	0.725779346479884	0.00512564495624966	98.8267139503867
510	1.88495463724348		2.68666621973336		0.966961741447449	1.88494656016422	2.59722059056179	0.725755281247212	0.0050988322766908	98.8328155494691
507	1.93980160845987		2.76070470088283		0.969234704971313	1.93979353138061	2.67508634517583	0.725133054070862	0.00525230804905709	98.7978950900724
504	2.01096361257005		2.85684411211977		0.971734523773193	2.01095553549079	2.77540782634777	0.724562176556609	0.00534097370246382	98.7777265497627
501	2.08126357444735		2.95047904826906		0.973802864551544	2.08125549736809	2.87249726193086	0.724545685369634	0.00534755941737821	98.776228678982
498	2.16696235950531		3.06409863887951		0.974870681762695	2.16695428242604	2.98641148792095	0.725604723659368	0.00540394392399933	98.7634053813658
495	2.36046819857585		3.32762842298275		0.974803626537323	2.36046012149658	3.24309586069413	0.727841612733386	0.00550727892702201	98.7399086455033
492	2.57326799630953		3.62046612322864		0.973194181919098	2.57325991923026	3.52272930973229	0.730473361129701	0.00556684888528337	98.7263659248312
489	2.60911898737721		3.66276862916313		0.972781896591187	2.60911091029795	3.56238804777359	0.732405025872624	0.00556654784473242	98.7264343591566
486	2.74113858767976		3.83263264703907		0.975464880466461	2.7411305106005	3.73790968614867	0.733332461390957	0.00566313504945888	98.7044800161219
483	3.08514360339503		4.30075924795173		0.980194926261902	3.08513552631577	4.21489019285151	0.731961067822878	0.00581282710495901	98.6704645472471
480	3.2334352861521		4.49761001010461		0.985221683979034	3.23342720907283	4.43044715713977	0.72981960835761	0.00582697028871922	98.6672513086564
477	3.36866469845354		4.66518059415183		0.990114986896515	3.36865662137428	4.6183660163644	0.729404427764715	0.00591745399509801	98.6466964800833
474	3.92440744281494		5.41159020298573		0.994495332241058	3.92439936573567	5.38109889704302	0.729293298789244	0.00608158058718262	98.6094234134319
471	4.65298891817515		6.39071226450304		0.997837543487549	4.65298084109589	6.37618796709309	0.729743361567991	0.00611590042976592	98.6016311749535
468	5.20918557855036		7.13329329669208		1.00013113021851	5.20917750147109	7.13352240724489	0.730239172751541	0.00618746506396861	98.5853845759201
465	5.18026622197646		7.0771485605883		1.00181019306183	5.18025814489719	7.08925210032174	0.730719978862381	0.00619486899277	98.5837038892506
462	4.88638089478163		6.65891614038447		1.00316655635834	4.88637281770236	6.67929355029364	0.731570304690013	0.00639202307304977	98.5389605888295
459	4.59535309809295		6.25607435488477		1.00411581993103	4.59534502101369	6.28111413671208	0.731613042048489	0.00659021867269752	98.4940013883343
456	4.25080819712594		5.78999894659087		1.00429058074951	4.25080012004667	5.81413218750442	0.731115148909476	0.00674769130506383	98.458294514958
453	4.00830386459884		5.47315205332568		1.00348424911499	4.00829578751958	5.49151323083834	0.729907335014773	0.00688189089573048	98.427875013618
450	3.7773795417911		5.18211393681283		1.00161564350128	3.77737146471184	5.18977905741768	0.727848223001497	0.007079632126234	98.3830694274551
447	3.33380889170805		4.59777867669654		0.998890042304993	3.33380081462879	4.59196993355889	0.726006673141479	0.00718318600345897	98.3596136061216
444	2.99646879051694		4.14731361257854		0.996111750602722	2.99646071343767	4.13048438160251	0.72545019823441	0.0073745476054253	98.3162833133571
441	2.92705545095055		4.05623314663389		0.99413388967514	2.92704737387128	4.03173679091076	0.726001603197433	0.00757782907078758	98.2702748967653
438	2.9446379948256		4.07610360065605		0.993446111679077	2.94462991774634	4.0486877139912	0.727304777686477	0.00777488517049293	98.2256960101068
435	2.97121612094011		4.10364268135656		0.994355201721191	2.97120804386084	4.07977624534264	0.728277205705261	0.0082968124532578	98.1077210428723
432	3.0397832996212		4.18054493568795		0.996962368488312	3.03977522254194	4.16714193863824	0.729462847031146	0.0085671162522026	98.0466780412341
429	3.16519331010642		4.32878283792765		1.00068998336792	3.16518523302715	4.33106295167839	0.730810257976179	0.0082055700515999	98.1283349923061
426	3.24258460008038		4.42318533266762		1.00434243679047	3.24257652300112	4.44168348166079	0.730033226453291	0.00811405233174179	98.1490154939684
423	3.21609382015694		4.39632411939605		1.00653290748596	3.21608574307767	4.42433409753764	0.726908427839475	0.00826936286843155	98.1139221378228
420	3.07798962393143		4.23508555192509		1.00630366802216	3.07798154685217	4.2610714865671	0.722349192346435	0.00853758494666231	98.0533452796452
417	3.05710826659299		4.24205808607692		1.00381481647491	3.05710018951373	4.25753187802346	0.718045167270238	0.00878550210432887	97.9973874663109
414	2.79175826032906		3.90955923974927		1	2.7917501832498	3.90885305259589	0.714212109200622	0.00900631724553615	97.9475737855499
411	2.61005769342815		3.68564572379828		0.99593985080719	2.61004961634888	3.66997813235964	0.711189419178019	0.00921186163885935	97.9012277875826
408	2.46676775381516		3.50604104922297		0.992665886878967	2.46675967673589	3.47962633966408	0.708915106377208	0.00940667696175663	97.857321215103
405	2.36735094513038		3.37796652214684		0.991216242313385	2.36734286805111	3.34759529856627	0.707177139681435	0.00953528448598629	97.8283470395306
402	2.34780654701511		3.35437639528798		0.992280185222626	2.34779846993585	3.3277804953034	0.705514823844111	0.00972253184916014	97.7861771469678
399	2.41093344373553		3.44113480558584		0.996225118637085	2.41092536665626	3.4274414085603	0.703418404362738	0.00988038313394985	97.7506416531754
396	2.48277992660274		3.53434076956888		1.00294554233551	2.48277184952348	3.54404305267623	0.700547880660945	0.0100386314797643	97.7150297353323
393	2.49335919413859		3.53535748709411		1.01225340366364	2.49335111705933	3.5779628091291	0.696863340976489	0.0102663452621386	97.6638082082134
390	2.50020705421865		3.52742302423519		1.02401208877563	2.50019897713939	3.61140067486035	0.692307279705559	0.0104871164353674	97.614173973725
387	2.53220444788962		3.55343928267616		1.03790378570557	2.53219637081036	3.68739512944455	0.68671685076283	0.010653538318731	97.5767753348341
384	2.58501892887976		3.61006349997919		1.05340039730072	2.58501085180049	3.80209842733097	0.679890566014394	0.0109202257459038	97.5168747096579
381	2.63396215744396		3.66426226196966		1.06999289989471	2.63395408036469	3.91997898841957	0.671930662931087	0.0112129934171234	97.4511585455397
378	2.65319499794328		3.67893041376652		1.08720409870148	2.65318692086401	3.99898045511687	0.663465838516201	0.011549981024296	97.3755713656794
375	2.65738018225273		3.67472452633215		1.10362470149994	2.65737210517346	4.05473739288147	0.655374651349497	0.0119442364696032	97.2872132805865
372	2.67515792510161		3.69087421376762		1.11636197566986	2.67514984802235	4.11956326874482	0.649377051280834	0.0124421390450722	97.1757409971504
369	2.70125472553444		3.71966742043968		1.1217794418335	2.70124664845518	4.17185425647631	0.64749305282221	0.0128910169344651	97.0753540276884
366	2.74297656496734		3.77061906940601		1.11770451068878	2.74296848788808	4.21364863339751	0.650972287092765	0.0133424829709033	96.9744928482334
363	2.79781671367399		3.84054017508365		1.10513556003571	2.79780863659473	4.24353708469545	0.659310518738054	0.0137679172686479	96.8795432776475
360	2.86796813551282		3.93121774185999		1.08772444725037	2.86796005843356	4.27531350825443	0.670818655262669	0.0141199332719993	96.8010496893437
357	2.94269361128845		4.02808852760572		1.06954944133759	2.94268553420919	4.30748453228366	0.683156378660073	0.0143988445767015	96.7389023665777
354	3.01190821184196		4.11791041567455		1.05303514003754	3.0119001347627	4.33556073134393	0.694696792732753	0.0146906388320295	96.6739271564494
351	3.07377599601858		4.19829038239438		1.03825736045837	3.07376791893932	4.35817268685271	0.70528823426661	0.0150010981846465	96.6048436175212
348	3.12351394870069		4.26212114263737		1.02429628372192	3.12350587162143	4.36495150229928	0.715587760820731	0.0153119652072813	96.5357188283104
345	3.16185194781508		4.31119167222645		1.01075196266174	3.16184387073582	4.35683166406257	0.725720917063738	0.0156431414630236	96.4621324654577
342	3.19651596134845		4.35535059783125		0.99791157245636	3.19650788426918	4.34555005134786	0.735581881809812	0.0159496008249012	96.3940880920009
339	3.21607381039139		4.3816652425015		0.986706912517548	3.21606573331213	4.32272258336833	0.743990776943664	0.0163811714740652	96.2983461524211
336	3.2220579216956		4.39424919508793		0.97766101360321	3.22204984461634	4.29539571044659	0.75011711651622	0.0169121566374339	96.1806800310561
333	3.19407120427814		4.36644197229865		0.970568954944611	3.19406312719887	4.23724761855274	0.753806105929167	0.0174071090691254	96.071128225013
330	3.13610165983204		4.30623800891617		0.964463949203491	3.13609358275277	4.15253022423864	0.755224745733854	0.0179769676459416	95.9451513675188
327	3.05018460084917		4.21593017236296		0.95833683013916	3.05017652376991	4.03960439231231	0.755068127357877	0.0187428392581488	95.7761026759119
324	2.95601126382313		4.11553349429733		0.951819896697998	2.95600318674386	3.91657450241585	0.754741977950507	0.0194142995867027	95.6281381792337
321	2.85953154741177		4.01139704329742		0.945044338703156	2.8595234703325	3.79028068788744	0.754435807213606	0.0200439686591128	95.4895905958167
318	2.76708982414833		3.90827328028175		0.938388168811798	2.76708174706907	3.66681472902997	0.754628185919031	0.0205525490287196	95.3778330006938
315	2.69752645772708		3.83325252008347		0.932277858257294	2.69751838064781	3.57299808693591	0.754973362709275	0.020955730301592	95.2893292010445
312	2.63703278243169		3.76932161823932		0.927434146404266	2.63702470535242	3.49514263545513	0.754482715126455	0.0212489198535274	95.2250216662102
309	2.5639473444913		3.68607144645283		0.924172163009644	2.56393926741204	3.40591198316737	0.752790817873007	0.0214122436229303	95.1892174225399
306	2.48042835312581		3.59162993315832		0.923116862773895	2.48042027604654	3.31484226287237	0.748277015720566	0.021811078335687	95.1018404499611
303	2.39134919820831		3.49102631783766		0.925122439861298	2.39134112112905	3.22897347519564	0.740588654412579	0.0222685793550299	95.0017095900203
300	2.28264687930673		3.36506422117301		0.931125819683075	2.28263880222746	3.13264063213387	0.728662834419215	0.0228469474515527	94.8752760534391
297	2.15657303459565		3.21451512631559		0.942141830921173	2.15656495751639	3.02786383817312	0.712239741539225	0.0234376862993468	94.746311922194
294	2.01497397388215		3.04207674321555		0.958359718322754	2.01496589680289	2.91472702942286	0.691305181055623	0.0242021790133381	94.5796757952854
291	1.8558711607972		2.84355103478031		0.978849589824677	1.85586308371793	2.78271751303482	0.66692471478858	0.0250198997555876	94.4017619576298
288	1.67426524721622		2.61301387505696		1.00125563144684	1.67425717013695	2.61558778358533	0.640107428488581	0.0260613486978889	94.175655403296
285	1.48012097919315		2.36339852815398		1.02218341827393	1.48011290211389	2.41510493345362	0.612856560231241	0.0271132470393605	93.9478299372522
282	1.30321496488538		2.1340401892267		1.03807401657104	1.30320688780612	2.21455859621984	0.58847252451601	0.0279566114543408	93.7655679504662
279	1.14412178803085		1.92656865441119		1.04659152030945	1.14411371095159	2.01559132751425	0.567631788911584	0.0288809452436543	93.5662135523501
276	1.01261072166182		1.75466199738325		1.04627299308777	1.01260264458255	1.83511659531289	0.551791993581695	0.0296749127073967	93.3953141571073
273	0.917118498532641		1.63433328692656		1.03550016880035	0.917110421453377	1.69162113757196	0.542148830541179	0.0303276052374404	93.2550576197404
270	0.849481269188648		1.5531810509227		1.01344335079193	0.849473192109384	1.57334532795863	0.539915285610917	0.0308462832396045	93.1437495632806
267	0.794963968686274		1.48962206191886		0.982183754444122	0.79495589160701	1.46238898392861	0.54360084788892	0.0312837573598588	93.0499711126485
264	0.746158932870547		1.43228412025344		0.94537228345871	0.746150855791283	1.3533740995639	0.55132638937875	0.0316921848342336	92.9625044245461
261	0.688676716303359		1.35628287666064		0.90583062171936	0.688668639224096	1.22792287544463	0.560840304383715	0.0322078087076675	92.8521985265731
258	0.62403707727942		1.26332905440023		0.866522550582886	0.624029000200156	1.09409118735102	0.57036287963441	0.032746338520791	92.7371321615475
255	0.554938442301618		1.15768055872863		0.829135000705719	0.554930365222355	0.959287946392544	0.578481536549272	0.033387717038051	92.600276392433
252	0.485822020763829		1.047813601465		0.794693946838379	0.485813943684565	0.832129923843031	0.583819821598204	0.034363318971746	92.3924920039698
249	0.418288680274402		0.935628215865906		0.764530658721924	0.418280603195138	0.714776554465226	0.58519071531114	0.0356181587859105	92.1259207035328
246	0.353772579152801		0.823560987614974		0.739672303199768	0.353764502073537	0.608642905456414	0.581234906218537	0.0373905605609931	91.7507112200368
243	0.293034176609245		0.712440916953031		0.720351755619049	0.293026099529981	0.512699362146229	0.571535915908562	0.0396373188775194	91.2772781495414
240	0.234816733909741		0.599507697189446		0.706636786460876	0.234808656830477	0.423135174779807	0.554925874344216	0.0431287718508577	90.546408361633
237	0.1843262173726		0.494449662330917		0.699079275131226	0.184318140293336	0.345165830727886	0.533998802560049	0.0485020104785315	89.4330391801174
234	0.137231115708365		0.389290584687147		0.698089838027954	0.137223038629102	0.271266819134539	0.505860020281521	0.0570340162542093	87.6932132463866
231	0.098154103306526		0.295387896845201		0.703528046607971	0.0981460262272622	0.207316847590585	0.473410759269713	0.0699277069393975	85.1279731219235
228	0.065069903476108		0.212510099324802		0.713129818439484	0.0650618263968442	0.151043685431579	0.430748403754464	0.0896795342000728	81.3430524964009
225	0.041270888087348		0.149571211713134		0.724811732769012	0.0412628110080841	0.107899116399858	0.382420286512545	0.11675320075601	76.4269976679301
222	0.0252108062881176		0.104654135018834		0.735610008239746	0.0252027292088537	0.0764651507858126	0.329597587264941	0.155474194572988	69.9078274193792
219	0.0147536638576351		0.0737534161290935		0.742441356182098	0.0147455867783713	0.054233283746074	0.271891830253386	0.212110506583856	61.3605852791189
216	0.00891742199195563		0.0548779818058649		0.744040012359619	0.00890934491269179	0.0403059827627786	0.221042741101932	0.274025804162499	53.2076644312752
213	0.00575394778813507		0.0438755496942193		0.741997599601746	0.00574587070887123	0.0320315633816413	0.179381525666163	0.343131888874478	45.3803782158827
210	0.00379230947886523		0.0364188893961033		0.738943815231323	0.0037842323996014	0.0263896804474592	0.143398189573976	0.418596401337698	38.1420120187227
207	0.00261361237435266		0.0313508178030425		0.738099575042725	0.00260553529508883	0.0226187888598582	0.115193404528962	0.488015802706007	32.507546862468
204	0.00179720023390761		0.026856618583177		0.741282522678375	0.00178912315464377	0.0193848577794088	0.0922948816547024	0.558289462924255	27.6509805725086
201	0.00114686125535466		0.0221817450018507		0.760777771472931	0.00113878417609082	0.0163381270410986	0.069701023454292	0.640363327611495	22.8895193096756
