# Supplementary material for: Physicochemical and major ion data for springs in the Black Forest National Park, Germany
Source: Data Brief. 2020 Apr 30;30:105645. doi: 10.1016/j.dib.2020.105645 (PMC7218150; doi:10.1016/j.dib.2020.105645)
Supplement: Supplementary file 3 [file mmc3.zip › Absorption/D804_3_2016-09-08.abs]

Wavelength	I1	I1 dark	R1	R1dark	XCorrect	I1c	R1c	I1c/R1c	Abs	Percent T
600	0.794571589537451	1.00336784915541E-5	1.12951163489099	7.02455400521069E-4	0.962875366210938	0.794561555858959	1.08690255208415	0.731032928697586	-0.00693858736477047	101.610499752015
597	0.820920033340859		1.16722421683258		0.961170494556427	0.820909999662368	1.12122629834649	0.732153714975283	-0.00696979368398293	101.61780125767
594	0.852686075694397		1.21277114902363		0.959443926811218	0.852676042015906	1.1629119469747	0.73322493954433	-0.00694759696023696	101.612607720299
591	0.885974022338729		1.26053453353737		0.957998394966125	0.885963988660237	1.20691710878194	0.734071944306416	-0.00701588300423177	101.628585976579
588	0.915295160832407		1.30267669645492		0.957209765911102	0.915285127153916	1.24626245850196	0.734424054026396	-0.00702852557495656	101.631544488236
585	0.938110879430205		1.33563040848144		0.957147359848022	0.938100845751713	1.27772276587873	0.734197488534653	-0.00711503213233271	101.651790360731
582	0.956498491661419		1.36231806828691		0.957540512084961	0.956488457982927	1.30380211122612	0.733614748547562	-0.0070954757180356	101.647213052358
579	0.973722815628239		1.38722866022839		0.957847774028778	0.973712781949747	1.32808103892695	0.733172715677412	-0.00713342155176275	101.65609471426
576	0.994212586969705		1.41697957807826		0.957817375659943	0.994202553291214	1.35653483685041	0.732898651979734	-0.00710124929058775	101.648564373834
573	1.01451879660536		1.44604912996406		0.95768678188324	1.01450876292687	1.3841894054684	0.732926259165789	-0.00714169797555664	101.658032010203
570	1.03472135328733		1.47516615133209		0.957942962646484	1.03471131960884	1.41245212119537	0.732563818682332	-0.00718986822070346	101.669308146809
567	1.05428215887323		1.50413116464409		0.958957612514496	1.05427212519474	1.44172440560196	0.731257736290144	-0.00694876148627657	101.612880186773
564	1.07181130919382		1.5305253771851		0.960622072219849	1.07180127551532	1.46958166525413	0.729324066063373	-0.00664622459548158	101.542119583018
561	1.09411557210518		1.56101888048123		0.962333619594574	1.09410553842669	1.50154495306078	0.728653202287711	-0.00700553164011781	101.626163698598
558	1.11816783793925		1.59446839328702		0.963349342346191	1.11815780426076	1.53535336811672	0.728273912364747	-0.00723979401438621	101.68099655844
555	1.14407407410282		1.631200717359		0.963210999965668	1.14406404042433	1.57051386134331	0.728464783778335	-0.00727678049732195	101.689656540893
552	1.16914506460323		1.66683926457987		0.962077260017395	1.16913503092474	1.6029523361894	0.729363565297302	-0.00723517795681448	101.679915810562
549	1.19411455974271		1.70207064871644		0.960586667060852	1.19410452606422	1.63431160226068	0.73064679000777	-0.00722367261557189	101.677222139144
546	1.22376800231221		1.74352781407813		0.959542155265808	1.22375796863372	1.67231440091742	0.731775058543046	-0.00728289193333376	101.691087538126
543	1.25512016985051		1.78723030047577		0.959278583526611	1.25511013617202	1.71377790065463	0.732364523835083	-0.00728807174513229	101.692300410631
540	1.28567275029483		1.82971225221031		0.959745705127716	1.28566271661634	1.75538429712472	0.732410970476511	-0.00732948827381672	101.701998767588
537	1.3197789302733		1.87693006330094		0.960788011550903	1.31976889659481	1.80265699261155	0.732124248819421	-0.00738345108452325	101.714636429155
534	1.36026695867597		1.93305094930716		0.962087333202362	1.36025692499748	1.85908800932024	0.731679682821926	-0.00737363301491926	101.712336998392
531	1.40677395556045		1.99741270442108		0.963314652442932	1.40676392188196	1.92346023956448	0.731371459074448	-0.00736724933801248	101.710841943879
528	1.45593198148707		2.06536313017495		0.964083611965179	1.45592194780858	1.990505520819	0.731433262847489	-0.00739599055978862	101.717573299491
525	1.51041830695295		2.13932839599268		0.964276075363159	1.51040827327446	2.06222582866405	0.732416524068524	-0.00742947487786568	101.725416076739
522	1.56563922836316		2.21497850799509		0.964098811149597	1.56562919468466	2.13478090986344	0.733391041418304	-0.00747927700724036	101.737081969425
519	1.62482138022628		2.29570790586587		0.964016735553741	1.62481134654779	2.21242366243565	0.734403348750594	-0.00749175222635815	101.740004434876
516	1.68047748107811		2.37123803373789		0.964349150657654	1.68046744739962	2.28602397157339	0.735104910664175	-0.00749174825289759	101.740003504033
513	1.73888441077637		2.44988085446857		0.965328872203827	1.73887437709788	2.36426262179834	0.735482750970886	-0.00750633459961801	101.743420632157
510	1.79207234391345		2.52052422088551		0.966961741447449	1.79206231023496	2.43657124249055	0.735485291373297	-0.00755985452470665	101.755959671944
507	1.84298532588775		2.58752317325452		0.969234704971313	1.84297529220926	2.5072364152829	0.735062430082528	-0.00758807985237977	101.762573130684
504	1.91064987395722		2.67687105497758		0.971734523773193	1.91063984027873	2.60052541964679	0.734713002935474	-0.00760421905984675	101.766354891368
501	1.97796236758473		2.76511330560154		0.973802864551544	1.97795233390624	2.69199120472312	0.73475438197417	-0.00767223185041854	101.782293283552
498	2.05444855502325		2.86480263381649		0.974870681762695	2.05443852134476	2.79212729356903	0.735796869317759	-0.00769817993534276	101.788374720457
495	2.23062853600872		3.1005496299448		0.974803626537323	2.23061850233023	3.02174226745724	0.738189529382754	-0.00770355011141713	101.789633370743
492	2.4522632152989		3.40055875106048		0.973194181919098	2.4522531816204	3.30872036629728	0.741148513666831	-0.00771849660013885	101.793136578476
489	2.49461186381132		3.45103096033145		0.972781896591187	2.49460183013283	3.35641710688935	0.743233558490819	-0.00780282769924141	101.812904641279
486	2.59678497375462		3.57824063999893		0.975464880466461	2.59677494007613	3.48976285760349	0.744112149173196	-0.00782032543454264	101.817006768334
483	2.92829908497878		4.02136445414626		0.980194926261902	2.92828905130029	3.94103249138462	0.743025858756999	-0.00782683695881742	101.818533356649
480	3.09497219954716		4.23944181655612		0.985221683979034	3.09496216586867	4.17609793134594	0.741113407000775	-0.00787867148475141	101.830686470716
477	3.18348073557045		4.34233537327388		0.990114986896515	3.18347070189196	4.29871581958966	0.740563190379922	-0.00789997507137447	101.835681726582
474	3.67733736201507		4.99364808307371		0.994495332241058	3.67732732833658	4.96546112085439	0.740581234820712	-0.0078855758005358	101.832305364885
471	4.37694436605552		5.92037427321835		0.997837543487549	4.37693433237702	5.90687078494382	0.740990363888357	-0.00787016962607333	101.828693026941
468	4.97382543544784		6.7035269165734		1.00013113021851	4.97381540176935	6.70370340400908	0.741950396969354	-0.00795568086229568	101.848744754703
465	4.97202898770111		6.68355538345008		1.00181019306183	4.97201895402262	6.69495018205314	0.742652121198885	-0.00803276559872976	101.866823917036
462	4.65082713229512		6.23358372509183		1.00316655635834	4.65081709861663	6.25261803950661	0.743819160107151	-0.00805750227901419	101.872626244545
459	4.32546649516746		5.78867900030708		1.00411581993103	4.32545646148897	5.81179881413042	0.744254334987017	-0.00803515678525539	101.86738478819
456	3.97227121703774		5.31882053538767		1.00429058074951	3.97226118335925	5.34093589504477	0.743738786875284	-0.00804535236554779	101.869776274463
453	3.71305491802469		4.98477670371463		1.00348424911499	3.7130448843462	5.00144000460284	0.742395166377898	-0.00798338014835178	101.85524087105
450	3.50760558412883		4.73093237001214		1.00161564350128	3.50759555045034	4.73787227983273	0.740331385753221	-0.00803794286599756	101.868038288709
447	3.12838500092732		4.24087725600351		0.998890042304993	3.12837496724883	4.23546838595488	0.738613697985033	-0.00817542250486696	101.90029059354
444	2.80454674416468		3.81426196351873		0.996111750602722	2.80453671048619	3.79873143765928	0.738282438890783	-0.00826521824379647	101.921361913341
441	2.7417975610658		3.73058870335502		0.99413388967514	2.74178752738731	3.70800632372482	0.739423638477803	-0.00831700684020059	101.93351652093
438	2.76766588493705		3.75759674401859		0.993446111679077	2.76765585125855	3.73227202301695	0.741547195432273	-0.00842413965950163	101.958664830454
435	2.79529228131103		3.77979351272872		0.994355201721191	2.79528224763254	3.75775885063233	0.743869513383534	-0.00845460288777198	101.965816887748
432	2.84554341270204		3.82840016780794		0.996962368488312	2.84553337902354	3.81607057721899	0.745671056507886	-0.00835271559853314	101.941898089439
429	2.93888143845212		3.93625710097071		1.00068998336792	2.93887140477363	3.93827011281917	0.746234087704529	-0.00823002328003931	101.913102602106
426	2.99783196556032		4.00826576157165		1.00434243679047	2.99782193188183	4.02496589651197	0.744806790656222	-0.00812308730916481	101.888011712373
423	2.95226560709981		3.95823688725984		1.00653290748596	2.95225557342132	3.98338863817516	0.741141736743464	-0.00806516911210168	101.874424672451
420	2.82469827484588		3.81219581240394		1.00630366802216	2.82468824116738	3.83551974579462	0.736455142556484	-0.00819910652316094	101.905847823151
417	2.80932459692879		3.82308790830768		1.00381481647491	2.8093145632503	3.83696715190638	0.732170605592623	-0.00845894569613644	101.966836518977
414	2.57244448557063		3.53184255424683		1	2.57243445189214	3.53114009884631	0.728499685620687	-0.00859572586179362	101.998955824883
411	2.4099137574603		3.33409247202919		0.99593985080719	2.40990372378181	3.31985595584333	0.725906110335933	-0.00868031769663396	102.018825106089
408	2.28169756656638		3.17498078565325		0.992665886878967	2.28168753288789	3.15099781390101	0.724115873017095	-0.00875786305603245	102.037042682207
405	2.19022261698072		3.05729001463914		0.991216242313385	2.19021258330223	3.02973923477035	0.722904650725907	-0.00883410634554629	102.054957537298
402	2.1689021007085		3.02953859018948		0.992280185222626	2.16889206703	3.00545408083737	0.721652039490057	-0.00888128312542218	102.066044221517
399	2.22872562830148		3.10844842996207		0.996225118637085	2.22871559462299	3.0960146022015	0.719865982879476	-0.00887220013451048	102.063909597901
396	2.30610750543369		3.20596595398647		1.00294554233551	2.3060974717552	3.2147047379175	0.717359029759323	-0.00888308308170279	102.066467240473
393	2.31606835378256		3.20509008851145		1.01225340366364	2.31605832010407	3.2436522882742	0.714027927246276	-0.00892559965264698	102.076459834895
390	2.31343912893955		3.18410369455234		1.02401208877563	2.31342909526106	3.2598413523148	0.709675363071979	-0.00887492802089149	102.064550682775
387	2.33893628704079		3.20112533633003		1.03790378570557	2.3389262533623	3.32173102397545	0.704128731820998	-0.00893568434753423	102.078830166427
384	2.38647921531762		3.24887790938141		1.05340039730072	2.38646918163912	3.42162931372591	0.697465728407742	-0.00894029826794053	102.079914651998
381	2.43334561283542		3.29755852197986		1.06999289989471	2.43333557915693	3.5276125832147	0.689796717115529	-0.00899046531774561	102.091706982234
378	2.45092641964994		3.30837916158506		1.08720409870148	2.45091638597145	3.59611967214323	0.681544723040527	-0.00897195840945102	102.087356566373
375	2.45052694333318		3.29672125269609		1.10362470149994	2.45051690965469	3.63756776130351	0.673669075178011	-0.00891434746798968	102.073815158658
372	2.46301265373251		3.30365878318595		1.11636197566986	2.46300262005401	3.68729485163781	0.667970075395518	-0.00879478524436978	102.045717881215
369	2.48976258404554		3.33114079357418		1.1217794418335	2.48975255036705	3.73601726005733	0.666418910047767	-0.00869807473440682	102.022996444297
366	2.52497783414897		3.37031916988248		1.11770451068878	2.52496780047048	3.7662358010688	0.670422122734304	-0.00859540690206124	101.998880913621
363	2.57164526316171		3.42518297093278		1.10513556003571	2.57163522948322	3.78451519236411	0.679515102666763	-0.00851903169555764	101.980944925564
360	2.63487084152236		3.50191464787227		1.08772444725037	2.63486080784387	3.80835409676258	0.691863398438637	-0.00855874029781264	101.990269718033
357	2.70102367084787		3.58224986971924		1.06954944133759	2.70101363716938	3.83064203610866	0.705107293166236	-0.00858790126914289	101.99711814763
354	2.76839305290289		3.66390166138516		1.05303514003754	2.7683830192244	3.85747748885943	0.717666668754287	-0.00864940926660368	102.011564757076
351	2.82661736419368		3.73398263766763		1.03825736045837	2.82660733051518	3.87610562789221	0.729238984143027	-0.00867546129591627	102.017684309818
348	2.87002956861005		3.78464271803161		1.02429628372192	2.87001953493156	3.87587594883879	0.740482815450123	-0.00871030653884376	102.025869939049
345	2.91319279963875		3.83536271416683		1.01075196266174	2.91318276596026	3.87589038268904	0.751616397350003	-0.00871320790401518	102.026551539453
342	2.94345797163696		3.86985299967355		0.99791157245636	2.94344793795847	3.86107010370588	0.762339936571815	-0.00871557543916589	102.027107733731
339	2.96550194127544		3.8952139309687		0.986706912517548	2.96549190759695	3.84274139382203	0.771712588404872	-0.00868752756612628	102.020518769147
336	2.96550780675393		3.89547986480552		0.97766101360321	2.96549777307544	3.80777202983778	0.778801291106121	-0.00860417664179024	102.00094060516
333	2.93889591477042		3.86630519695335		0.970568954944611	2.93888588109193	3.75183401309995	0.783319803283003	-0.00856028013802575	101.990631336713
330	2.88255041694869		3.8051021478815		0.964463949203491	2.8825403832702	3.66920635175875	0.785603235939162	-0.00850944025335883	101.978692689862
327	2.80072259134793		3.71574432719363		0.95833683013916	2.80071255766944	3.56026145124846	0.786659237255545	-0.00842530021646621	101.958937293038
324	2.72704787362474		3.6393359900966		0.951819896697998	2.72703783994625	3.4633237951163	0.787404817242817	-0.00838756199377063	101.950077908288
321	2.64331953411555		3.54933380905975		0.945044338703156	2.64330950043706	3.35361397092017	0.788197306952352	-0.00834536526712778	101.940172761521
318	2.56223778639266		3.46052490560602		0.938388168811798	2.56222775271417	3.24665645346229	0.789189675421855	-0.00826236729058419	101.9206928464
315	2.49689232156588		3.39034047961693		0.932277858257294	2.49688228788739	3.16008447748396	0.790131499862748	-0.0081689608713554	101.89877448532
312	2.43790564577619		3.32827194226729		0.927434146404266	2.4378956120977	3.08610156665316	0.789959617155946	-0.00811458914212241	101.886018012458
309	2.3742254360697		3.25988036295072		0.924172163009644	2.37421540239121	3.01204149645391	0.788241265993972	-0.00802393741662248	101.864753225905
306	2.29667832578386		3.17449797559658		0.923116862773895	2.29666829210537	2.92978416368923	0.783903579167884	-0.00792981698844652	101.842679458552
303	2.2142639620995		3.08391982044094		0.925122439861298	2.21425392842101	2.85235357136891	0.776290131296149	-0.00782835890179916	101.818890170471
300	2.11539727060002		2.97234609285942		0.931125819683075	2.11538723692153	2.76697411773491	0.764512838541917	-0.00774582062274348	101.799541185441
297	1.99608757014903		2.83348167691039		0.942141830921173	1.99607753647054	2.66887980234876	0.747908367665669	-0.00768283611451097	101.784778554583
294	1.86175380603736		2.67383851958931		0.958359718322754	1.86174377235887	2.56182592551436	0.726725322675885	-0.00760641759762344	101.766870066558
291	1.71265819139874		2.49389469828684		0.978849589824677	1.71264815772025	2.44046020430334	0.701772622516149	-0.00745770325264712	101.732028264124
288	1.53620041988704		2.27574302069174		1.00125563144684	1.53619038620855	2.27789717776783	0.674389696427781	-0.0073142021388614	101.698419161621
285	1.35445679390426		2.0498759671509		1.02218341827393	1.35444676022577	2.09463118487738	0.646627802547998	-0.00708644244138767	101.645098823684
282	1.18858382642741		1.84271015499041		1.03807401657104	1.18857379274892	1.91214033126807	0.621593391087932	-0.00691511693658668	101.605008598901
279	1.04545908029521		1.66341355780645		1.04659152030945	1.04544904661672	1.74017934050242	0.600770864406927	-0.00686694566771066	101.593739354274
276	0.92677851741494		1.51590667363024		1.04627299308777	0.926768483736448	1.58531725254642	0.58459496498119	-0.00671924127726965	101.559193002661
273	0.839928611145764		1.40961352708231		1.03550016880035	0.839918577467273	1.45892765255118	0.575709546665002	-0.00665153220676573	101.543360559856
270	0.775897444104257		1.33420700272541		1.01344335079193	0.775887410425765	1.35143131673722	0.574122710356457	-0.00663814537886801	101.540230604035
267	0.722912782145563		1.27285668680845		0.982183754444122	0.722902748467071	1.24948921923621	0.578558612061468	-0.00659994463345751	101.531299470738
264	0.672222187255339		1.21207737095023		0.94537228345871	0.672212153576847	1.14520027003783	0.586982182212234	-0.00646689371726304	101.500198998821
261	0.617041485876709		1.14056436800112		0.90583062171936	0.617031452198218	1.03252182496522	0.597596522687547	-0.00649768577799765	101.50739575407
258	0.554550338665474		1.05295340765784		0.866522550582886	0.554540304986982	0.911799179003283	0.608182500880477	-0.00638691738297468	101.481509223125
255	0.489198929930023		0.956476103050669		0.829135000705719	0.489188896251532	0.792465384018913	0.617300018545487	-0.00623409294374543	101.445805047756
252	0.42439298292335		0.857094455803735		0.794693946838379	0.424382949244858	0.680569538841245	0.623570296677432	-0.00592154489047907	101.372823962837
249	0.363267684400505		0.759690715653391		0.764530658721924	0.363257650722013	0.580269794573333	0.626015095252568	-0.00557812985406115	101.292695862958
246	0.306698883662187		0.66620604348055		0.739672303199768	0.306688849983696	0.492254571782865	0.623028952017488	-0.00485475375967114	101.124119634521
243	0.255120866213864		0.576836299574959		0.720351755619049	0.255110832535372	0.415019026122608	0.614696716241644	-0.00365176300822322	100.844394575317
240	0.207165662624355		0.489312076291876		0.706636786460876	0.207155628945864	0.345269532340534	0.599982360278315	-0.00149111534036178	100.343932089248
237	0.163899253037718		0.405139247953897		0.699079275131226	0.163889219359226	0.282733379774612	0.57965995911015	0.00285276726736716	99.3452787624033
234	0.123407627299246		0.320069978960932		0.698089838027954	0.123397593620754	0.222947222793676	0.553483430179129	0.00993954283657856	97.7373269432796
231	0.0878485283202392		0.24204163561427		0.703528046607971	0.0878384946417477	0.169788882025748	0.51733949593017	0.0214624358517555	95.1782168616188
228	0.0581089115681928		0.17395301314464		0.713129818439484	0.0580988778897012	0.123550138788603	0.470245347025549	0.0407999318379857	91.0332542555533
225	0.0366762330497075		0.122192071655299		0.724811732769012	0.036666199371216	0.0880570992710682	0.416391178845735	0.0685825826402598	85.3920455967791
222	0.0222768817202206		0.085431042367985		0.735610008239746	0.022266848041729	0.0623271965572782	0.357257333422112	0.108279497192426	77.9328399784008
219	0.0128875415954613		0.060014328774019		0.742441356182098	0.0128775079169698	0.0440355877051207	0.292434110410937	0.167531099452083	67.9937353534384
216	0.00774053597218314		0.0447498364186311		0.744040012359619	0.00773050229369158	0.0327730139171235	0.235880115061755	0.230822273985962	58.7729819568694
213	0.00492884067234863		0.0356669884973133		0.741997599601746	0.00491880699385707	0.0259435996290156	0.189596164919066	0.30180490959096	49.9108642834818
210	0.00319152185118469		0.029555083194892		0.738943815231323	0.00318148817269313	0.0213204708618218	0.149222228407261	0.37747924948498	41.9296030097599
207	0.00215094213103081		0.02506511109827		0.738099575042725	0.00214090845253925	0.0179820658174207	0.119057981117229	0.448551612882765	35.5998679551392
204	0.00145888172520392		0.0212878187854825		0.741282522678375	0.00144884804671237	0.0152595701002553	0.0949468456315247	0.514375159736885	30.5931953782982
201	9.33486083592209E-4		0.0175759733785232		0.760777771472931	9.23452405100655E-4	0.0128369974042129	0.0719367914491897	0.58651304189062	25.911166087915
