# Supplementary material for: Physicochemical and major ion data for springs in the Black Forest National Park, Germany
Source: Data Brief. 2020 Apr 30;30:105645. doi: 10.1016/j.dib.2020.105645 (PMC7218150; doi:10.1016/j.dib.2020.105645)
Supplement: Supplementary file 3 [file mmc3.zip › Absorption/D804_4_2016-11-04.abs]

Wavelength	I1	I1 dark	R1	R1dark	XCorrect	I1c	R1c	I1c/R1c	Abs	Percent T
600	0.776993636116478	6.16654345909384E-6	1.11310818677538	7.02969425253512E-4	0.962875366210938	0.776987469573019	1.07110758103096	0.725405629960299	0.00301425179607122	99.3083458886054
597	0.801920929107694		1.14875782499963		0.961170494556427	0.801914762564235	1.10347645331033	0.726716696272548	0.00291610215208383	99.3307919032172
594	0.832955216398238		1.19329300670645		0.959443926811218	0.832949049854779	1.144223268445	0.727960244146017	0.00286171625049915	99.3432316950301
591	0.864896996666112		1.23945177086527		0.957998394966125	0.864890830122653	1.18671936354574	0.728808222643714	0.00287396747825262	99.3404293122194
588	0.894283034451524		1.28178442145295		0.957209765911102	0.894276867908064	1.22626367680849	0.729269638187065	0.00273182131332638	99.3729491180058
585	0.91761708495643		1.31567705162758		0.957147359848022	0.917610918412971	1.25862397104853	0.729058828943587	0.00274765995058416	99.3693250715126
582	0.93635656119991		1.34249775586611		0.957540512084961	0.936350394656451	1.28482286692151	0.72877780958241	0.00260132826618292	99.4028123279878
579	0.953779884494548		1.36784281313789		0.957847774028778	0.953773717951089	1.3095118560862	0.728342942080479	0.0026125174792833	99.4002513354621
576	0.972336080099112		1.39541801444372		0.957817375659943	0.972329913555653	1.33588230421302	0.727855972408033	0.00281374974950668	99.3542044579316
573	0.992293906252274		1.42386987468159		0.95768678188324	0.992287739708815	1.36294813357767	0.728045121646786	0.00264561153724354	99.3926771375757
570	1.01312467887412		1.45412409819351		0.957942962646484	1.01311851233066	1.39229454206526	0.727661052831426	0.00265458104097675	99.3906243972815
567	1.03079777938944		1.48146313617021		0.958957612514496	1.03079161284598	1.41998623420831	0.725916623706341	0.00318399788539161	99.2695383280137
564	1.04842640755386		1.50661675423376		0.960622072219849	1.0484202410104	1.44661402054719	0.724740826591624	0.00314942490812863	99.2774412147551
561	1.06929497283912		1.53596315304228		0.962333619594574	1.06928880629567	1.4774324895196	0.723747997882022	0.0029856693564489	99.3148819334451
558	1.09385747335133		1.57121650251079		0.963349342346191	1.09385130680787	1.51295317924375	0.722990851147578	0.00298336135883835	99.3154097299722
555	1.11947408793403		1.60734213469066		0.963210999965668	1.11946792139057	1.5475325169593	0.723388949261099	0.00286764127754957	99.3418763765896
552	1.14533674835315		1.6427770295686		0.962077260017395	1.14533058180969	1.57980211252835	0.724983574035533	0.00250134796932502	99.4256987959335
549	1.17027003835362		1.67606037904498		0.960586667060852	1.17026387181016	1.60932599024232	0.727176394904273	0.00199300665797888	99.5421446260184
546	1.19803693368944		1.71558386643588		0.959542155265808	1.19803076714598	1.64550051194174	0.72806465780571	0.00215399876463283	99.5052513881618
543	1.22891823086829		1.75978598295848		0.959278583526611	1.22891206432483	1.68745066152787	0.728265479010887	0.00236801338039351	99.4562285872736
540	1.25627508165009		1.79934107313245		0.959745705127716	1.25626891510664	1.72623519511204	0.727750725198888	0.00270344381977585	99.3794425170067
537	1.28556814305648		1.84141697140183		0.960788011550903	1.28556197651302	1.76853594579298	0.726907462396306	0.00300365254118422	99.3107696065182
534	1.32580695148945		1.89696437840643		0.962087333202362	1.32580078494599	1.82436908202126	0.726717415906383	0.0028706646822617	99.341184795959
531	1.36802510317622		1.9571621552655		0.963314652442932	1.36801893663276	1.88468580062648	0.725860478270713	0.00322242869302675	99.2607543348938
528	1.41496331099648		2.02289667648722		0.964083611965179	1.41495714445302	1.94956381319755	0.725781395240555	0.00337004779396475	99.2270207879002
525	1.46999168357933		2.09498941667766		0.964276075363159	1.46998551703587	2.01947031604281	0.727906473969043	0.00248124641927348	99.4303008735517
522	1.52662946411473		2.17392067612789		0.964098811149597	1.52662329757127	2.09519660740127	0.728630092363879	0.00271434010372519	99.3769491557385
519	1.58319640480667		2.25161154862019		0.964016735553741	1.58319023826321	2.16991354054541	0.729609824852871	0.00288802198929698	99.3372145383092
516	1.64020088211796		2.3257289567713		0.964349150657654	1.6401947155745	2.24213683615413	0.731531942710451	0.00219669724778607	99.4954688221305
513	1.69853307304698		2.40707368545017		0.965328872203827	1.69852690650352	2.32293912940465	0.731197337460514	0.00266685811038213	99.3878147637317
510	1.74648854160536		2.47494831652661		0.966961741447449	1.7464823750619	2.39250058960138	0.729982004039084	0.00336367832335357	99.2284760866751
507	1.79747809706568		2.54503774617819		0.969234704971313	1.79747193052222	2.46605756669438	0.728884821992065	0.00376598624609701	99.136598525791
504	1.86237280872043		2.63247572190302		0.971734523773193	1.86236664217698	2.55738444230825	0.728231004837128	0.0039695399599591	99.0901441145632
501	1.92896094199928		2.72119587901922		0.973802864551544	1.92895477545582	2.64922378835477	0.728120736320941	0.00402885633882787	99.0766112068136
498	2.0026307402889		2.81706881808925		0.974870681762695	2.00262457374544	2.74559249498024	0.72939614214667	0.00386781561496408	99.1133566144168
495	2.16437674183986		3.02973854013986		0.974803626537323	2.1643705752964	2.95271485924314	0.733010357746221	0.00304567665851357	99.3011603535931
492	2.39133789938023		3.33730979501438		0.973194181919098	2.39133173283677	3.24716635001489	0.736436472626606	0.00292908777607361	99.3278219068569
489	2.441929235848		3.40183773176826		0.972781896591187	2.44192306930454	3.30856232467424	0.738061680474758	0.00315842024858215	99.2753849483924
486	2.51809987275067		3.49766895941268		0.975464880466461	2.51809370620721	3.41116751141836	0.738191161172319	0.00349809541836904	99.1977689509282
483	2.83352104458601		3.92182693501275		0.980194926261902	2.83351487804255	3.84346581631281	0.737229108690462	0.00355951378738625	99.1837412930949
480	3.02616754894319		4.1752135514319		0.985221683979034	3.02616138239973	4.11281834539289	0.735787756293585	0.00334238258134668	99.2333418999071
477	3.09079803086267		4.24608426770145		0.990114986896515	3.09079186431921	4.20341564851345	0.735304838438302	0.00313654680403855	99.2803851254676
474	3.51527939269192		4.80968030426779		0.994495332241058	3.51527322614846	4.78250551235395	0.735027532549197	0.00331493194164957	99.2396143830237
471	4.20972438991705		5.73577570462003		0.997837543487549	4.20971822337359	5.72267088980918	0.735621234285931	0.00322691558946234	99.2597288315943
468	4.82985791527115		6.55349559393071		1.00013113021851	4.82985174872769	6.55365189363413	0.73697105478232	0.00308605750269453	99.2919277281815
465	4.89886268794464		6.62327801064406		1.00181019306183	4.89885652140118	6.63456318060986	0.73838418416431	0.00270764987019052	99.3784800527371
462	4.59113319820747		6.18716926238667		1.00316655635834	4.59112703166401	6.20605608713703	0.739781749826561	0.00259063465168208	99.4052599493289
459	4.26741043582913		5.74169099268233		1.00411581993103	4.26740426928567	5.76461689618701	0.740275433066217	0.00274740096248663	99.3693843296455
456	3.90981085351779		5.26251085299548		1.00429058074951	3.90980468697433	5.2843840951831	0.73987897483422	0.00288168834468304	99.3386632585391
453	3.62752167739967		4.89671137935949		1.00348424911499	3.62751551085621	4.91306732290353	0.738340281629281	0.00319021703487918	99.2681167864014
450	3.43169213350443		4.65580299653305		1.00161564350128	3.43168596696097	4.66262100921441	0.735999336034212	0.00344939839562149	99.2088925250233
447	3.08280175037704		4.2035048159673		0.998890042304993	3.08279558383359	4.19813691429188	0.734324688968267	0.00344384695163391	99.210160687878
444	2.75512588620786		3.77093930255902		0.996111750602722	2.7551197196644	3.75557671398387	0.733607626601189	0.00346119559995988	99.2061976446369
441	2.66704297274146		3.65572180546082		0.99413388967514	2.667036806198	3.63357809230394	0.73399738176727	0.00372181647436571	99.1466816923782
438	2.68971154320752		3.6831105236131		0.993446111679077	2.68970537666406	3.65827346632557	0.735239014093073	0.00406968222124052	99.0672979409689
435	2.71812063733229		3.7069948387032		0.994355201721191	2.71811447078883	3.68537059931349	0.737541692901972	0.0040642628964995	99.0685341556362
432	2.76135649531382		3.74689956998907		0.996962368488312	2.76135032877036	3.73481703572096	0.739353575385338	0.00407172178363662	99.0668326956814
429	2.84287342003692		3.8444811113472		1.00068998336792	2.84286725349346	3.84643028490984	0.739092364327123	0.00472148952638433	98.9187251207955
426	2.90026630310837		3.91102519433325		1.00434243679047	2.90026013656491	3.92730255200002	0.738486556144733	0.00452897981624941	98.9625825425945
423	2.87092500439749		3.86955359171576		1.00653290748596	2.87091883785403	3.89412546548294	0.737243538581772	0.00349738965130762	99.1979301562341
420	2.75480907224428		3.73565625948712		1.00630366802216	2.75480290570082	3.75849719568067	0.732953295499778	0.00345040759259282	99.2086619874463
417	2.74691962769573		3.75578717737543		1.00381481647491	2.74691346115227	3.76940916505135	0.728738468251388	0.00355222095194919	99.1854068375738
414	2.51404227999345		3.47023446245199		1	2.51403611344999	3.46953149302673	0.724603917993782	0.00380717523322742	99.1271967428466
411	2.34565515786355		3.26484265785277		0.99593985080719	2.34564899132009	3.25088679430633	0.721541271578054	0.00403056517003291	99.0762213679395
408	2.21824673185898		3.10705899149105		0.992665886878967	2.21824056531552	3.08357365560577	0.719373302882803	0.00414551565923856	99.0500010186099
405	2.13130387942318		2.9964225307515		0.991216242313385	2.13129771287972	2.9694058866025	0.717752235386819	0.00432900652474646	99.0081609025993
402	2.10206042006738		2.95706236489315		0.992280185222626	2.10205425352392	2.93353684851953	0.716559689572252	0.00419578814887057	99.0385359824116
399	2.15803350333981		3.02971504892901		0.996225118637085	2.15802733679636	3.0175779182568	0.715152150252681	0.00392082713328739	99.1012592263951
396	2.2389297652236		3.13407014494758		1.00294554233551	2.23892359868014	3.14259664119052	0.712443833654694	0.0040427175000434	99.0734490782986
393	2.25220474686001		3.13720489957372		1.01225340366364	2.25219858031655	3.17493475439035	0.709368460943071	0.00385644572496876	99.1159514498572
390	2.24075085652492		3.10856107156318		1.02401208877563	2.24074468998146	3.18248426678854	0.70408665122565	0.00445109485954228	98.9803317610535
387	2.25875908155062		3.12225663303189		1.03790378570557	2.25875291500716	3.23987236474041	0.697173425592072	0.00538852904638405	98.766910958547
384	2.30667131524589		3.16671702958275		1.05340039730072	2.30666514870243	3.33508046882957	0.691637029529287	0.00483929852430013	98.8918955479754
381	2.3584940457517		3.21895684504784		1.06999289989471	2.35848787920825	3.44350879697481	0.684908335730177	0.00442954669047362	98.9852429398162
378	2.37558528591779		3.23191298513279		1.08720409870148	2.37557911937433	3.5129847728425	0.676228128780687	0.00491265169530764	98.8751939276418
375	2.37369180203863		3.22110774469745		1.10362470149994	2.37368563549517	3.55411825881875	0.667869064177986	0.00545312532019079	98.752221617008
372	2.38730611106626		3.22833417777404		1.11636197566986	2.3872999445228	3.60320475248595	0.662549066320957	0.00550802903490048	98.7397381033424
369	2.41310477795537		3.24667342940975		1.1217794418335	2.41309861141191	3.64126293080942	0.66270924601303	0.00472989948438154	98.9168096134534
366	2.44578015746347		3.28059353425468		1.11770451068878	2.44577399092001	3.66594847887542	0.667159946467738	0.0047106798338787	98.9211872619315
363	2.48811603497985		3.33281349986633		1.10513556003571	2.48810986843639	3.68243383715987	0.675669945058778	0.00524991432982688	98.7984396401023
360	2.54778193073753		3.40646751080249		1.08772444725037	2.54777576419408	3.70453335323445	0.687745397667859	0.00548771678051991	98.744356337431
357	2.61570236259504		3.48689342967058		1.06954944133759	2.61569619605159	3.72865305915181	0.701512357024336	0.00513870395294823	98.8237423300191
354	2.68268459499341		3.56621349038879		1.05303514003754	2.68267842844995	3.75460787074814	0.714502957645855	0.00480946855939897	98.8986882732076
351	2.74218283083965		3.63785683482908		1.03825736045837	2.74217666429619	3.77630177187514	0.72615400726689	0.00471095060522113	98.9211255871568
348	2.78875540145434		3.69305071766517		1.02429628372192	2.78874923491088	3.78205807673116	0.737362879768679	0.00474298729725852	98.9138287208983
345	2.82621186614842		3.7384946664582		1.01075196266174	2.82620569960496	3.77798029379681	0.748073171330565	0.00503938300309697	98.8463454042044
342	2.85621816973946		3.77412632403066		0.99791157245636	2.856212003196	3.76554283333784	0.758512684521559	0.0052674914664651	98.7944410663152
339	2.87663328440398		3.7964177716955		0.986706912517548	2.87662711786052	3.74525803334523	0.768071810339632	0.00525016985386867	98.7983815104915
336	2.87960061593509		3.79826363960804		0.97766101360321	2.87959444939163	3.71272701403059	0.775600909657373	0.00523835792630929	98.8010686622841
333	2.85976961625847		3.77660154618874		0.970568954944611	2.85976344971501	3.66476993562618	0.780339148145292	0.00528230071341419	98.7910722776449
330	2.80554864601614		3.71542940043708		0.964463949203491	2.80554247947268	3.58271972386426	0.783076181143938	0.00525628856428726	98.7969895645815
327	2.73230509406272		3.63701916637539		0.95833683013916	2.73229892751926	3.48481573756888	0.78405836442457	0.00553611374265264	98.7333530647527
324	2.65882130163173		3.55932950604129		0.951819896697998	2.65881513508827	3.38717154246863	0.784966188382204	0.0056243360933227	98.7132984607968
321	2.58138008978297		3.47592026931403		0.945044338703156	2.58137392323951	3.28423443502316	0.785989543167709	0.00562758414201713	98.7125601958301
318	2.50211273414268		3.38838420398998		0.938388168811798	2.50210656759922	3.17895999022129	0.787083377990248	0.00570649529490984	98.6946257881395
315	2.44077358033504		3.32301230361643		0.932277858257294	2.44076741379158	3.09731543054797	0.788026750430056	0.00587822288038269	98.6556079326291
312	2.38608980247737		3.26647532508257		0.927434146404266	2.38608363593392	3.0287887970197	0.787801261772297	0.00607413561244207	98.6111138584864
309	2.3267179216111		3.2036126068279		0.924172163009644	2.32671175506764	2.96003992752284	0.786040665679394	0.00625337798044902	98.5704233977091
306	2.24714703447788		3.11384163428622		0.923116862773895	2.24714086793442	2.87379079768657	0.781943094028761	0.00633294000039211	98.5523671156243
303	2.17161047838322		3.03151517953705		0.925122439861298	2.17160431183976	2.80387238658004	0.774501836186819	0.00643883252351284	98.5283403617287
300	2.07121342434103		2.91922759575722		0.931125819683075	2.07120725779757	2.71751363495859	0.762169959757766	0.00692834246200289	98.4173478606284
297	1.95849044871723		2.78870742293891		0.942141830921173	1.95848428217377	2.62669562044974	0.74560762462399	0.00715487854489063	98.3660249273474
294	1.82640128542667		2.62979432176725		0.958359718322754	1.82639511888321	2.51961524787527	0.724870640635854	0.00712486222940651	98.372823741969
291	1.68138187682645		2.45433943965583		0.978849589824677	1.68137571028299	2.40174105246407	0.700065358235844	0.00744544264249343	98.3002352907313
288	1.50969805671168		2.24196794148099		1.00125563144684	1.50969189016823	2.24407917483535	0.672744485621366	0.00780790008439117	98.218229211029
285	1.33003001543742		2.0186888933009		1.02218341827393	1.33002384889396	2.06275174969588	0.644781345641834	0.00850594841473915	98.0604883148585
282	1.16718574057541		1.81548164923983		1.03807401657104	1.16717957403195	1.88387459334262	0.619563307534707	0.00907684440158693	97.9316689025023
279	1.02621067949321		1.63727157793044		1.04659152030945	1.02620451294976	1.71281882806616	0.599131966635595	0.00894438576502249	97.9615423507671
276	0.907218436621516		1.48683488419562		1.04627299308777	0.907212270078057	1.55489968659005	0.583453889599532	0.00925610499933113	97.8912546958975
273	0.819994277729324		1.37976981138124		1.03550016880035	0.819988111185865	1.4280239476324	0.574211736816718	0.00983132368791723	97.7616845362937
270	0.754988987766904		1.3042544927743		1.01344335079193	0.754982821223445	1.32107562375278	0.571490993890846	0.0108349769369743	97.5360184329357
267	0.701282666265196		1.24116211357083		0.982183754444122	0.701276499721737	1.21835881943145	0.575591105458562	0.0111084312563426	97.4746240301001
264	0.654499963815411		1.18361729141308		0.94537228345871	0.654493797271952	1.11829441371364	0.58526072315653	0.0103202642927188	97.6516836908574
261	0.600498284954043		1.11223929792388		0.90583062171936	0.600492118410584	1.00686364350756	0.596398650683899	0.0100493537989513	97.7126172736313
258	0.539183391705393		1.02670663804836		0.866522550582886	0.539177225161934	0.889055315842693	0.606460830449985	0.0105763405764826	97.5941215747499
255	0.475798842703294		0.933296205072002		0.829135000705719	0.475792676159835	0.773245693096116	0.615318882999188	0.011038005742102	97.4904318688624
252	0.412031029847746		0.834042479577487		0.794693946838379	0.412024863304287	0.66224986437924	0.622159226397877	0.0109396129744485	97.512521581037
249	0.351973068356769		0.737265214949541		0.764530658721924	0.35196690181331	0.563124418760383	0.625025110060226	0.0110706799270681	97.4830974432334
246	0.297198129153031		0.646475005961735		0.739672303199768	0.297191962609572	0.477659689606944	0.622183468850228	0.0120183076059433	97.270621865661
243	0.248065288620596		0.561336902969411		0.720351755619049	0.248059122077137	0.403853638288147	0.614230252149292	0.0131724401678266	97.0124694836597
240	0.202320892975135		0.477830720441757		0.706636786460876	0.202314726431676	0.337156020709607	0.600062623843606	0.0155242398883205	96.4885455794532
237	0.160245346726024		0.395951630497934		0.699079275131226	0.160239180182565	0.276310147479277	0.579925064802707	0.0196616859828827	95.5736812039183
234	0.120851160939832		0.313090506561452		0.698089838027954	0.120844994396373	0.21807456520136	0.554145295600109	0.0264620102382111	94.0888130305469
231	0.0860046136852732		0.236750288360633		0.703528046607971	0.0859984471418141	0.166065909197656	0.517857322778128	0.038119795766788	91.5967794764078
228	0.0570149186335688		0.170363582388108		0.713129818439484	0.0570087520901097	0.120990042118532	0.471185488424403	0.0572142290915497	87.6568320234501
225	0.0358116693400884		0.119242401333223		0.724811732769012	0.0358055027966294	0.0859187710426699	0.416736673047235	0.0856754263311541	82.0964870181052
222	0.0217106511583657		0.0831573157230176		0.735610008239746	0.0217044846149066	0.0606542423595011	0.357839514114493	0.125391261731572	74.9218923800334
219	0.0125550018476446		0.0584708337736253		0.742441356182098	0.0125488353041855	0.0428892515505486	0.292586950121888	0.185328465800473	65.2636763405235
216	0.00745269575955766		0.0433336681541787		0.744040012359619	0.00744652921609856	0.0317189456091687	0.234765975762639	0.250899334901312	56.1178036390698
213	0.00468785415683589		0.0344615228992553		0.741997599601746	0.00468168761337679	0.0250487656437365	0.186902926873263	0.326608126109701	47.1402491850174
210	0.00297107449536465		0.0284585209281555		0.738943815231323	0.00296490795190556	0.0205097931214039	0.144560597679135	0.409628371514291	38.9378195817845
207	0.00196519123961071		0.0241435309208307		0.738099575042725	0.00195902469615162	0.0173014684786484	0.113228810523756	0.488771955747054	32.4509969981242
204	0.00130305740789444		0.0205674424494023		0.741282522678375	0.00129689086443534	0.0147251866750175	0.0880729659363588	0.565134193075624	27.2186014790684
201	8.15365718921372E-4		0.0171269170744323		0.760777771472931	8.09199175462278E-4	0.0124949742913303	0.0647619720213227	0.649730722132644	22.4010965490453
