# Supplementary material for: Physicochemical and major ion data for springs in the Black Forest National Park, Germany
Source: Data Brief. 2020 Apr 30;30:105645. doi: 10.1016/j.dib.2020.105645 (PMC7218150; doi:10.1016/j.dib.2020.105645)
Supplement: Supplementary file 3 [file mmc3.zip › Absorption/D804_5_2017-05-11.abs]

Wavelength	I1	I1 dark	R1	R1dark	XCorrect	I1c	R1c	I1c/R1c	Abs	Percent T
600	0.732762252931402	7.47112652654334E-6	1.04381706919337	6.99461009568526E-4	0.962875366210938	0.732754781804875	1.00439224898106	0.729550414739108	0.00101631279151849	99.7662589325044
597	0.759016196918293		1.08160427485293		0.961170494556427	0.759008725791766	1.03893381449024	0.730565041974475	0.00104194174813051	99.7603716146028
594	0.787734031581374		1.12279455209312		0.959443926811218	0.787726560454847	1.0765873204448	0.731688498922125	0.00109389929813436	99.74843732884
591	0.818552154322		1.16698573081059		0.957998394966125	0.818544683195474	1.11730037454041	0.7326093339333	0.00108216353361829	99.7511328270259
588	0.84710746518202		1.20826748327015		0.957209765911102	0.847099994055494	1.15589590390978	0.732851454175247	0.0011782492569905	99.7290657735616
585	0.869956987795796		1.24140091300836		0.957147359848022	0.86994951666927	1.18753411914025	0.732568018592254	0.00112390333935409	99.7415462607541
582	0.88850416545606		1.26834232403352		0.957540512084961	0.888496694329534	1.2138193962008	0.731984261505863	0.00122714070997902	99.7178392333039
579	0.904886162155738		1.2921740463504		0.957847774028778	0.904878691029211	1.23703605678345	0.731489341856437	0.00118457259401675	99.7276137267833
576	0.923835441560001		1.3195556514656		0.957817375659943	0.923827970433474	1.26322337521546	0.731325898933671	0.00124633767148083	99.7134315392321
573	0.943628796583449		1.34815117503298		0.95768678188324	0.943621325456923	1.29043669574613	0.731241856781917	0.00126824158168477	99.7084025575988
570	0.963977117424993		1.3776581793096		0.957942962646484	0.963969646298466	1.31904791405024	0.730807149634558	0.00134606631403248	99.6905366052602
567	0.98316843235075		1.40530436938468		0.958957612514496	0.983160961224223	1.34695656946154	0.729912889186362	0.00130557665708743	99.699831275034
564	1.00114804073838		1.43104918739704		0.960622072219849	1.00114056961185	1.37402551816143	0.728618614704819	0.00131655179810802	99.6973117728815
561	1.02116706562177		1.45971480862039		0.962333619594574	1.02115959449524	1.40405952051036	0.727290816078837	0.00131442467509172	99.697800079721
558	1.04421910196764		1.49268681898669		0.963349342346191	1.04421163084112	1.43730504009609	0.726506622958273	0.00136463647078584	99.6862739922413
555	1.06874793823438		1.52774270019427		0.963210999965668	1.06874046710785	1.47086484540591	0.726606846608612	0.00144723265147289	99.6673169874235
552	1.0935089870246		1.56288585923353		0.962077260017395	1.09350151589807	1.50294400963975	0.727573022603933	0.00144609935250233	99.6675770713523
549	1.11611009594308		1.59470737399896		0.960586667060852	1.11610262481655	1.5311827484071	0.728915360349793	0.00144937085898111	99.6668262860912
546	1.1447344708287		1.63498281573256		0.959542155265808	1.14472699970217	1.56816377250593	0.729979240543795	0.00146995050219501	99.6621035479165
543	1.17546627459994		1.67833009461208		0.959278583526611	1.17545880347342	1.60931513788307	0.730409337365484	0.00152533665090334	99.6493943186894
540	1.20498893286821		1.71945918868602		0.959745705127716	1.20498146174168	1.64957226678396	0.730481159271027	0.00148759743138234	99.6580540045168
537	1.23606752466297		1.76289507352223		0.960788011550903	1.23606005353644	1.69309641850976	0.730058867305622	0.00158546877590512	99.6355978849994
534	1.26848732037083		1.80766578257185		0.962087333202362	1.2684798492443	1.73845940949833	0.729657444006902	0.0015373868479237	99.6466294247621
531	1.31384688195716		1.87085487045412		0.963314652442932	1.31383941083063	1.80154810826335	0.729283556072862	0.00159383542909219	99.6336784305794
528	1.36188446843513		1.93772437946427		0.964083611965179	1.3618769973086	1.86745397985036	0.729269375311584	0.00169835731347261	99.6097024253749
525	1.41203429977771		2.00696551077939		0.964276075363159	1.41202682865118	1.93459435260639	0.729882637540436	0.00163749611694398	99.6236625163548
522	1.46530756982851		2.07960282250086		0.964098811149597	1.46530009870199	2.00426825930866	0.731089808909821	0.0016899059767309	99.6116408412749
519	1.52521027710869		2.16181450185986		0.964016735553741	1.52520280598216	2.08335106683659	0.732091115252151	0.00169589561974835	99.6102670405945
516	1.57913634012563		2.23547271567687		0.964349150657654	1.5791288689991	2.15510169005085	0.732739840671668	0.00177517513005553	99.5920850632254
513	1.6392088826102		2.31705530568291		0.965328872203827	1.63920141148367	2.23604517516126	0.733080632579553	0.00181610952897594	99.5826984599213
510	1.68930123592567		2.38432097191804		0.966961741447449	1.68929376479914	2.30487080713965	0.732923407058792	0.0018640000485866	99.5717178823764
507	1.73840822913765		2.44937891965612		0.969234704971313	1.73840075801112	2.37334511267061	0.732468594108079	0.00184725430509708	99.5755572924141
504	1.80353277111375		2.53577920861753		0.971734523773193	1.80352529998722	2.46342451126889	0.732121196219748	0.0018620482367957	99.5721653798644
501	1.87002809555508		2.62442711964026		0.973802864551544	1.87002062442855	2.55499350977768	0.731908170127316	0.00197819091099667	99.5455405162415
498	1.93746998493403		2.71271787612341		0.974870681762695	1.93746251380751	2.64386724129501	0.732813843125688	0.00197726171340185	99.5457534997806
495	2.08378552756228		2.90896588315174		0.974803626537323	2.08377805643575	2.83498865524091	0.73502165611265	0.00206974590852601	99.5245572168927
492	2.30543011896178		3.20980683409807		0.973194181919098	2.30542264783526	3.12308462464341	0.738187697395003	0.00204496675931026	99.5302358619412
489	2.3722917898372		3.29601699854852		0.972781896591187	2.37228431871067	3.20562524403734	0.740037945209992	0.00204048116541556	99.5312638614726
486	2.44031057374509		3.37870067741735		0.975464880466461	2.44030310261857	3.29512155277877	0.740580601817454	0.00215485826872509	99.5050544593734
483	2.73778534306426		3.77701505448787		0.980194926261902	2.73777787193773	3.70152538469113	0.739635038911445	0.00215758138321534	99.5044305444552
480	2.9455460917458		4.05370393643892		0.985221683979034	2.94553862061928	3.99310789445707	0.737655655312509	0.00217747235364707	99.4998732810229
477	3.00213589742788		4.11678754458528		0.990114986896515	3.00212842630136	4.07540049893447	0.736646233195063	0.00221392065164145	99.4915230739507
474	3.39001780383697		4.62841924664247		0.994495332241058	3.39001033271044	4.60224572573151	0.736599159353147	0.00226904454123656	99.4788956703825
471	4.04815707366811		5.50508516843245		0.997837543487549	4.04814960254159	5.49248271270282	0.737034564201571	0.00230716511242834	99.4701642080778
468	4.60864806508084		6.24409900825294		1.00013113021851	4.60864059395432	6.24421824559022	0.738065264968761	0.00234072412804806	99.4624781978605
465	4.65002475681004		6.28279374930926		1.00181019306183	4.65001728568352	6.29346609179412	0.738864278898165	0.00232597445016034	99.4658562385422
462	4.33494918922137		5.84196639755509		1.00316655635834	4.33494171809484	5.85976363750419	0.73978098542234	0.00239647190108873	99.4497116165895
459	4.00443503282719		5.38864622358522		1.00411581993103	4.00442756170067	5.41012258124839	0.740173166423272	0.00244196379142704	99.4392949094436
456	3.64893684821254		4.91438844471854		1.00429058074951	3.64892937708601	4.93477156307156	0.73943227775569	0.00247121846404671	99.4325967676015
453	3.38400527090201		4.57182355228854		1.00348424911499	3.38399779977548	4.58705102634852	0.737728396814737	0.00252438835808979	99.4204241583696
450	3.22670918632546		4.38143917682857		1.00161564350128	3.22670171519893	4.38781742947167	0.735377386836136	0.00255649961054478	99.4130733941997
447	2.95453151285248		4.03186473120392		0.998890042304993	2.95452404172595	4.02669084728285	0.733735008169207	0.00254456320138356	99.4158057600866
444	2.66840939607584		3.65210421514324		0.996111750602722	2.66840192494932	3.63720718179919	0.733640343146292	0.00264595618880788	99.3925982606167
441	2.59782818053756		3.55420652144262		0.99413388967514	2.59782070941103	3.53266179597639	0.735372039398135	0.00269948130627816	99.3803492616127
438	2.61965673879995		3.57409156408778		0.993446111679077	2.61964926767342	3.54997249030777	0.737935089588908	0.00277122535619381	99.3639333039036
435	2.63242295578995		3.57543194372109		0.994355201721191	2.63241548466342	3.55455383894591	0.740575499468045	0.00282885322365897	99.3507492734228
432	2.65127614052907		3.58279647494166		0.996962368488312	2.65126866940254	3.57121592316465	0.742399431018752	0.00292633784880866	99.3284508468084
429	2.70313996356402		3.63802396983817		1.00068998336792	2.70313249243749	3.63983420224342	0.742652643565855	0.00301534233941461	99.308096518825
426	2.72533443491088		3.66463878784706		1.00434243679047	2.72532696378436	3.67984975176839	0.740608217081329	0.00301678832373722	99.3077658728748
423	2.67112153839899		3.60421928125255		1.00653290748596	2.67111406727246	3.62706128185246	0.736440291383288	0.00302352731326	99.3062249166127
420	2.558231078645		3.47753302321384		1.00630366802216	2.55822360751847	3.4987503667487	0.731182090563314	0.00308496739202139	99.2921769584401
417	2.56736557323741		3.52052556820806		1.00381481647491	2.56735810211088	3.53325359782107	0.726627181160772	0.00320574056693911	99.2645685850836
414	2.3660634744324		3.27182500889909		1	2.36605600330587	3.27112554788952	0.723315558717217	0.00327508392508127	99.2487203776612
411	2.22638383387725		3.10004083600152		0.99593985080719	2.22637636275072	3.08675758661003	0.721266993044242	0.00337259365238271	99.226439115288
408	2.12171332404158		2.96922869419024		0.992665886878967	2.12170585291506	2.94675770398143	0.720013678100638	0.00346290246912866	99.2058077440638
405	2.04745797155509		2.872239717527		0.991216242313385	2.04745050042856	2.84631734271683	0.71933317824437	0.0035310639590441	99.1902388493796
402	2.02283269089177		2.83850556727117		0.992280185222626	2.02282521976524	2.81589876874716	0.718358643505224	0.00360529964133341	99.1732853165401
399	2.07256156886689		2.90307840514792		0.996225118637085	2.07255409774036	2.891422807954	0.716793853890542	0.0036978643695163	99.15214995712
396	2.14659917111011		2.99653909325103		1.00294554233551	2.14659169998359	3.00466400470863	0.714419880765253	0.00376428942781976	99.1369858600261
393	2.16838828967539		3.01342684220699		1.01225340366364	2.16838081854887	3.04964354592772	0.711027628604127	0.00382250388473375	99.1236980581942
390	2.16507608876089		2.99341217187681		1.02401208877563	2.16506861763437	3.06457399416055	0.706482735205557	0.00395772509688762	99.0928398716087
387	2.18632342021896		3.00636970966683		1.03790378570557	2.18631594909243	3.11959652966396	0.700832921277786	0.00402333112552857	99.0778716946045
384	2.2317070858091		3.05238673707084		1.05340039730072	2.23169961468257	3.2146485890405	0.694228172339263	0.00411384650233233	99.0572241000157
381	2.2768162067226		3.09996282818933		1.06999289989471	2.27680873559608	3.31618979778613	0.686573710924526	0.00422489513435683	99.0318985123307
378	2.30090059871621		3.12020882176078		1.08720409870148	2.30089312758968	3.39154336294634	0.678420672053808	0.00431468511087646	99.0114258766832
375	2.30787791314146		3.11931439183271		1.10362470149994	2.30787044201493	3.44178047212294	0.670545510007906	0.00446078275858952	98.9781238104429
372	2.31873042652583		3.12440224825769		1.11636197566986	2.3187229553993	3.48718301497777	0.664927233655411	0.00458029953050631	98.9508890221611
369	2.34298049112619		3.14906550377438		1.1217794418335	2.34297301999967	3.53177230214024	0.663398662076781	0.00471073877475024	98.9211738367078
366	2.3756274258102		3.18573972237783		1.11770451068878	2.37561995468367	3.55993386685669	0.667321372680799	0.00486987972399572	98.8849322397649
363	2.42354010506211		3.24335926072182		1.10513556003571	2.42353263393558	3.58357865376026	0.67628838881283	0.00497990401475123	98.8598838751945
360	2.48485672102803		3.31888501725597		1.08772444725037	2.48484924990151	3.60927155004226	0.68846281457332	0.0051310643351363	98.8254807409223
357	2.55633132279322		3.40743551494901		1.06954944133759	2.55632385166669	3.64367264327554	0.701578901821608	0.00528072259758604	98.791431259959
354	2.62748060717689		3.49531654365059		1.05303514003754	2.62747313605036	3.67995458899646	0.713996075904536	0.00538307270309729	98.7681518436592
351	2.69289668479636		3.57580239782117		1.03825736045837	2.69288921366983	3.711876938541	0.725479119662923	0.00551557449104747	98.7380226086199
348	2.75158236815561		3.64774122077591		1.02429628372192	2.75157489702908	3.73565132110733	0.736571660604946	0.00570769154959146	98.694353936319
345	2.79497154156622		3.69988603502067		1.01075196266174	2.79496407043969	3.73896008993369	0.747524446159376	0.00586602526147136	98.6583788184178
342	2.83624931361808		3.74998763638298		0.99791157245636	2.83624184249155	3.74145805867891	0.758057900959877	0.00603261096883268	98.6205429147961
339	2.86295018875553		3.78276402175005		0.986706912517548	2.862942717629	3.73178924567028	0.767176956992055	0.00621891947791044	98.5782446436122
336	2.87216332714645		3.79576999093637		0.97766101360321	2.87215585601992	3.71029250098391	0.774104967535113	0.00638760170693305	98.5399637768906
333	2.85393272663336		3.77843913773413		0.970568954944611	2.85392525550683	3.66655685009135	0.778366563561049	0.00659305499205943	98.4933581392427
330	2.81449356541399		3.73963802216652		0.964463949203491	2.81448609428747	3.60607145052265	0.780485393288463	0.00681673549721213	98.4426428469179
327	2.75154218871241		3.67492286007159		0.95833683013916	2.75153471758589	3.52114360548023	0.781432121457204	0.00706787429619784	98.3857330281131
324	2.69463220358825		3.62027339495793		0.951819896697998	2.69462473246172	3.4451824879015	0.782142815924695	0.00732348037679874	98.3278446744254
321	2.63547452316057		3.56290215129069		0.945044338703156	2.63546705203404	3.36643948576332	0.782864822961897	0.00757154198525528	98.2716975215542
318	2.57322688424914		3.49923669500212		0.938388168811798	2.57321941312262	3.28298594852616	0.783804577134367	0.00783787793729061	98.2114497787948
315	2.52552750211552		3.45357740807519		0.932277858257294	2.525520030989	3.21904165731417	0.784556492225135	0.00810981276677558	98.1499736253192
312	2.48573640608311		3.41857957374237		0.927434146404266	2.48572893495659	3.16985872486447	0.784176567699517	0.00838023057549312	98.0888785839401
309	2.43447718021372		3.36876466671486		0.924172163009644	2.43446970908719	3.11267210631418	0.782115695433762	0.00868294877424279	98.0205310831976
306	2.3695739956586		3.30224695335761		0.923116862773895	2.36956652453208	3.04771416343534	0.777489750502433	0.00894494321845768	97.9614166089824
303	2.29405443419279		3.22326111016736		0.925122439861298	2.29404696306626	2.9812640954723	0.769488005624952	0.00920848820059811	97.9019882509182
300	2.19973211401304		3.12036437840078		0.931125819683075	2.19972464288651	2.90480055334242	0.757272178413553	0.00954741514607536	97.8256145483273
297	2.08001642235273		2.98290472562973		0.942141830921173	2.0800089512262	2.809660328192	0.740306196573119	0.00984654900116698	97.7582573083586
294	1.94186656450631		2.81978943941627		0.958359718322754	1.94185909337978	2.70170227763235	0.718753916542404	0.0100833246071235	97.7049744255244
291	1.78564295062859		2.63067540941021		0.978849589824677	1.78563547950207	2.57435087834074	0.693625524991751	0.0103731376968021	97.6397957602889
288	1.60808070646505		2.41167391980679		1.00125563144684	1.60807323533853	2.41400175414521	0.666144186754305	0.0107688768658563	97.5508646459987
285	1.42282621379709		2.18019227278252		1.02218341827393	1.42281874267056	2.22784141244153	0.638653512195589	0.0110947827859373	97.4776873902895
282	1.25729893784718		1.97243723821228		1.03807401657104	1.25729146672065	2.04680975400568	0.614268846559912	0.0113868791623712	97.4121482054651
279	1.11545836285242		1.79459696060258		1.04659152030945	1.11545089172589	1.87747791137837	0.59412197872782	0.011662947986026	97.3502457114077
276	0.998474437233438		1.64821252881446		1.04627299308777	0.998466966106911	1.72374842860343	0.57924169765066	0.0120438254908625	97.264906693772
273	0.909904840419375		1.54045704706729		1.03550016880035	0.909897369292849	1.5944192402744	0.570676360588985	0.0122314578172592	97.2228934983956
270	0.839358250125094		1.45557017606859		1.01344335079193	0.839350778998567	1.47442905243847	0.569271731054413	0.0124704583524015	97.1694046054465
267	0.780723800286143		1.38681899592339		0.982183754444122	0.780716329159617	1.36142408891	0.573455645099306	0.0127471503124135	97.107517035312
264	0.723875229956658		1.31695957847792		0.94537228345871	0.723867758830132	1.24435583287669	0.581720870915759	0.0129541641134919	97.0612401271486
261	0.662899859106554		1.23665021020752		0.90583062171936	0.662892387980027	1.11956203556049	0.592099738044586	0.0132354496507085	96.9983954800023
258	0.592863691173514		1.13671646579482		0.866522550582886	0.592856220046987	0.984384352492046	0.602260914190809	0.013575011714437	96.9225849324379
255	0.517738643561101		1.02278392596687		0.829135000705719	0.517731172434575	0.847446003573675	0.610931162872095	0.0139897826775392	96.830063648038
252	0.442766645569659		0.904309714404135		0.794693946838379	0.442759174443132	0.718093598673756	0.616575854820127	0.0145156468916642	96.7128882013312
249	0.373603940157543		0.790527986953511		0.764530658721924	0.373596469031016	0.603848123217288	0.618692771686535	0.0152963657190662	96.5391863714562
246	0.313182695358081		0.687981771237777		0.739672303199768	0.313175224231554	0.508363689354956	0.616045620073555	0.0164424313748451	96.2847636379411
243	0.261308587594168		0.595965614989244		0.720351755619049	0.261301116467642	0.428801019079859	0.609376155467992	0.0179159097114322	95.958641349175
240	0.213363515535381		0.506617227589915		0.706636786460876	0.213356044408854	0.3575001047898	0.596799949287572	0.0205532503939986	95.3776789700781
237	0.167969314285493		0.416337587447725		0.699079275131226	0.167961843158966	0.290564000147287	0.578054552779512	0.0247012447472634	94.4710528053936
234	0.125695896104189		0.326293444664824		0.698089838027954	0.125688424977663	0.227293851312773	0.55297767296268	0.0310288780342304	93.1045964317046
231	0.0887122688563387		0.24437174989329		0.703528046607971	0.0887047977298121	0.171430289410858	0.517439467871505	0.0424227445662519	90.6937282778228
228	0.0582428293380434		0.173446627877498		0.713129818439484	0.0582353582115169	0.123191155744462	0.472723531649592	0.0592016237279642	87.2566180438184
225	0.03646086634372		0.12001617604937		0.724811732769012	0.0364533952171934	0.0864821549763048	0.421513492895515	0.0842119033744864	82.3736095054811
222	0.0219817118910778		0.0825280776731638		0.735610008239746	0.0219742407645512	0.0601939493781543	0.365057302130206	0.120560996500669	75.7598320987013
219	0.0127787452377875		0.0575000059119039		0.742441356182098	0.012771274111261	0.0421710735891721	0.302844415005364	0.17576761629778	66.7163661820985
216	0.0075953201371921		0.0420715261494869		0.744040012359619	0.00758784901066556	0.0307824718580478	0.246499015597468	0.236878766168058	57.9590467229237
213	0.00475757251268981		0.0328774129126042		0.741997599601746	0.00475010138616327	0.0238759630721529	0.198949100893167	0.306455752022174	49.3792225576486
210	0.00301375558841005		0.0268534660220018		0.738943815231323	0.00300628446188351	0.0193263402474666	0.155553737716978	0.385866203754127	41.1276406489779
207	0.00199457783378879		0.0227508261725199		0.738099575042725	0.00198710670726225	0.0162761032558864	0.122087374110483	0.465761227511559	34.2167512445042
204	0.00135841638022267		0.0197315004370946		0.741282522678375	0.00135094525369613	0.0141081181985508	0.0957565874260179	0.542052329966103	28.7043469045485
201	9.20088986058155E-4		0.0171637323122841		0.760777771472931	9.12617859531612E-4	0.0125256516306057	0.0728599107212661	0.618424333959962	24.0755194425776
