# Supplementary material for: Physicochemical and major ion data for springs in the Black Forest National Park, Germany
Source: Data Brief. 2020 Apr 30;30:105645. doi: 10.1016/j.dib.2020.105645 (PMC7218150; doi:10.1016/j.dib.2020.105645)
Supplement: Supplementary file 3 [file mmc3.zip › Absorption/D807_1_2016-05-31.abs]

Wavelength	I1	I1 dark	R1	R1dark	XCorrect	I1c	R1c	I1c/R1c	Abs	Percent T
600	0.819461391073739	5.89637467889286E-6	1.16677578726895	7.00859165729015E-4	0.962875366210938	0.81945549469906	1.12278482342678	0.72984197648669	6.32714635915917E-5	99.9854322683093
597	0.846171708044646		1.20524834815037		0.961170494556427	0.846165811669967	1.15777550570407	0.730854822460069	7.92250356967881E-5	99.9817594251764
594	0.877994349824227		1.2508537013617		0.959443926811218	0.877988453449548	1.19945155203071	0.731991593960663	1.40969323608558E-4	99.9675458811778
591	0.910660679344578		1.29788130035591		0.957998394966125	0.910654782969899	1.24269678064165	0.73280529663857	1.37532849199153E-4	99.96833690498
588	0.940590621546761		1.34120521680878		0.957209765911102	0.940584725172082	1.28314386238231	0.733031387007355	1.5562594439492E-4	99.9641722217172
585	0.965543569750277		1.37719364562005		0.957147359848022	0.965537673375598	1.3175064364046	0.732852338854976	8.4639331050822E-5	99.980512972772
582	0.984547232394068		1.40491277758937		0.957540512084961	0.984541336019389	1.34458979944318	0.732224308430056	1.44352204330449E-4	99.9667671999355
579	1.00465131556569		1.43411088782426		0.957847774028778	1.00464541919101	1.3729886052211	0.731721600143378	1.49703894815548E-4	99.9655353447707
576	1.02521393145032		1.4639659401952		0.957817375659943	1.02520803507564	1.40154071980648	0.731486442446851	1.940850638358E-4	99.9553202468997
573	1.04606130502425		1.4939038416869		0.95768678188324	1.04605540864957	1.43002075902916	0.731496659782571	1.31116453966825E-4	99.9698138776919
570	1.06827271973042		1.52615656860881		0.957942962646484	1.06826682335574	1.4612995616899	0.731038899457654	1.77020155741468E-4	99.9592479087444
567	1.08742140068418		1.55380514271708		0.958957612514496	1.0874155043095	1.48936117574044	0.730122096655892	1.97331970775396E-4	99.9545729557797
564	1.10755087539622		1.58260067849069		0.960622072219849	1.10754497902154	1.51960788248415	0.728836031839348	1.86535247925423E-4	99.9570578946434
561	1.12987492559999		1.61445959437902		0.962333619594574	1.12986902922531	1.55297428481016	0.727551666680318	1.87284562188315E-4	99.9568854328976
558	1.15433769375175		1.64940625683703		0.963349342346191	1.15433179737707	1.58827926056927	0.726781382867986	2.23860952773535E-4	99.9484673933352
555	1.182121352088		1.68882486507796		0.963210999965668	1.18211545571332	1.62601961180077	0.726999506730526	1.88319761107047E-4	99.956647172591
552	1.20749895605154		1.72481563031501		0.962077260017395	1.20749305967686	1.65873161498282	0.727961683957755	1.88417120699078E-4	99.9566247644377
549	1.23549914240206		1.76423747341921		0.960586667060852	1.23549324602738	1.69402975852553	0.729322043966184	1.62715201925366E-4	99.9625404580034
546	1.26540858045393		1.80644430918805		0.959542155265808	1.26540268407925	1.73268696189154	0.730312348341236	2.66001406412241E-4	99.9387696661125
543	1.29885494506638		1.85336916617829		0.959278583526611	1.2988490486917	1.77722502929565	0.730829820243112	2.4580258694786E-4	99.9434178764719
540	1.33216949418863		1.90004507785701		0.959745705127716	1.33216359781395	1.82288745644812	0.730798598180967	3.00506834647302E-4	99.9308296779244
537	1.3656979864863		1.94652990189002		0.960788011550903	1.36569209011162	1.86952921677707	0.730500533426257	2.71839936237905E-4	99.9374261271324
534	1.41156554855888		2.01027976979935		0.962087333202362	1.4115596521842	1.93339041499121	0.73009550540811	2.76192727166387E-4	99.9364244921588
531	1.45965290310306		2.07606365991735		0.963314652442932	1.45964700672838	1.99922739509904	0.730105544925306	6.495559766275E-5	99.985044539352
528	1.51230268194542		2.14886502437254		0.964083611965179	1.51229678557074	2.07100986748675	0.730221912175614	2.86068182284678E-4	99.9341520560696
525	1.56920428816336		2.22746042200771		0.964276075363159	1.56919839178868	2.14721097203465	0.730807737211656	3.21561619429598E-4	99.9259851054085
522	1.62638690023956		2.30604215753356		0.964098811149597	1.62638100386488	2.22257680505049	0.731754691297579	2.71831870114863E-4	99.9374279832637
519	1.6896002312858		2.39275481954059		0.964016735553741	1.68959433491112	2.30598005014897	0.732701193491232	2.9323062638354E-4	99.9325039419322
516	1.74715336338005		2.47092968373017		0.964349150657654	1.74714746700537	2.38216306889877	0.733428995611556	3.09663261024269E-4	99.9287228133955
513	1.80861894785124		2.55360703569473		0.965328872203827	1.80861305147656	2.46439404023092	0.733897672998385	2.94739603029436E-4	99.9321567223406
510	1.86136504627329		2.62418842091074		0.966961741447449	1.86135914989861	2.53681210137068	0.73373946335753	3.47159361992924E-4	99.9200955434449
507	1.91319662809743		2.69232983055057		0.969234704971313	1.91319073172275	2.60882021197243	0.733354764327075	3.55892496300742E-4	99.918086291941
504	1.98525985412784		2.78824747665168		0.971734523773193	1.98525395775316	2.70875528483829	0.732902661552788	3.70334196553842E-4	99.9147637467085
501	2.054584335052		2.87947099923639		0.973802864551544	2.05457843867733	2.80335460878626	0.732899945029386	3.68644892706823E-4	99.9151523925009
498	2.13909648437251		2.98948194240032		0.974870681762695	2.13909058799784	2.91367505225236	0.734155507953523	3.15983820923529E-4	99.9272684986196
495	2.33137300460031		3.24822437422777		0.974803626537323	2.33136710822563	3.16569769974771	0.736446537018183	4.02936378462798E-4	99.9072634970507
492	2.54541261189935		3.53930965626777		0.973194181919098	2.54540671552467	3.44375349342745	0.739137316414397	4.46102796497413E-4	99.8973337729542
489	2.58499802800094		3.58580567536909		0.972781896591187	2.58499213162626	3.48752506258451	0.741211055186108	3.75975467215604E-4	99.9134659117413
486	2.71228496352748		3.74629005094853		0.975464880466461	2.7122790671528	3.65369071323888	0.742339535561961	3.61453920913809E-4	99.9168067837511
483	3.05554679198986		4.20706145169527		0.980194926261902	3.05554089561518	4.12305331082547	0.741086924001823	4.3165865797681E-4	99.900656299448
480	3.21302960630199		4.414007677675		0.985221683979034	3.21302370992731	4.34808557564785	0.738951350893912	4.26650423609297E-4	99.9018083490501
477	3.34266263068635		4.5706543323225		0.990114986896515	3.34265673431167	4.5247794231923	0.738744681603368	3.91482002491673E-4	99.9098985534408
474	3.88656366611068		5.29083772788229		0.994495332241058	3.886557769736	5.26101642285495	0.738746557196056	4.88333656827648E-4	99.887620213569
471	4.60963629505737		6.25008240666653		0.997837543487549	4.60963039868269	6.23586753167461	0.739212367047315	5.16829322830768E-4	99.881066432658
468	5.16807317881229		6.9854097084158		1.00013113021851	5.16806728243761	6.98562475564768	0.739814614041411	5.29685510877307E-4	99.8781097504529
465	5.15469384048684		6.95054164703169		1.00181019306183	5.15468794411217	6.96242134144097	0.740358517722992	5.037734437871E-4	99.8840691296246
462	4.86392312753738		6.53958097484569		1.00316655635834	4.8639172311627	6.55958584808667	0.741497610337919	5.38335961194549E-4	99.8761203583294
459	4.57602632570924		6.14392030259854		1.00411581993103	4.57602042933456	6.16850382845879	0.741836360419004	5.63541411906679E-4	99.8703239467179
456	4.23146254778918		5.68385300951501		1.00429058074951	4.2314566514145	5.70753617356211	0.741380610256144	6.92250510925275E-4	99.8407303981561
453	3.98639643304576		5.36768810355178		1.00348424911499	3.98639053667108	5.38568716494246	0.74018234156266	8.1089892442236E-4	99.8134578290573
450	3.7618316390212		5.08817369670968		1.00161564350128	3.76182574264652	5.09569237997187	0.738236428366832	9.24986460293182E-4	99.7872406507766
447	3.3308752308311		4.52754167868618		0.998890042304993	3.33086933445643	4.52181621771875	0.73662200630897	8.79109471105449E-4	99.7977822997187
444	2.98562537747433		4.07054182089312		0.996111750602722	2.98561948109965	4.05401640506094	0.736459644655722	8.33197267733529E-4	99.808333155118
441	2.91634921808317		3.97931466671663		0.99413388967514	2.91634332170849	3.9552748200158	0.737330136189334	8.53424036582393E-4	99.8036848043857
438	2.9339791679639		3.99774571400627		0.993446111679077	2.93397327158922	3.97084866924819	0.73887813814489	9.18508758917321E-4	99.7887290343358
435	2.96754193394307		4.02878826515176		0.994355201721191	2.96753603756839	4.00534966512983	0.740893126860674	8.37963744002863E-4	99.807237742994
432	3.03437099007252		4.09948387277943		0.996962368488312	3.03436509369784	4.08633242117197	0.742564427205258	8.36153210452532E-4	99.8076538310097
429	3.15350172690118		4.2407581190411		1.00068998336792	3.1534958305265	4.24298282886371	0.743226158982836	8.89217810456804E-4	99.7954595022802
426	3.23584464893544		4.34266267185656		1.00434243679047	3.23583875256076	4.36081650740906	0.742025890578758	0.00103762037905117	99.7613642671646
423	3.2096333721847		4.31611341781226		1.00653290748596	3.20962747581002	4.34360474965592	0.73893175387661	0.00114473724588113	99.7367615897621
420	3.0746090624215		4.16009743332824		1.00630366802216	3.07460316604682	4.18561602933853	0.734564074797065	0.00125509192787527	99.7114215939433
417	3.05631880126412		4.16887518964082		1.00381481647491	3.05631290488944	4.18407515058131	0.730463195543897	0.00133892682341754	99.6921754598403
414	2.7948904685685		3.84577113819751		1	2.79488457219382	3.84507027903178	0.726874769346893	0.00137393220460207	99.6841403083248
411	2.60909705622495		3.61838591449672		0.99593985080719	2.60909115985027	3.60299671427375	0.72414475137155	0.00137176112636233	99.6846386397977
408	2.46426554801461		3.43842138762793		0.992665886878967	2.46425965163993	3.41250789722797	0.722125699296311	0.00138810674365273	99.680886862241
405	2.36526338288286		3.31236606952811		0.991216242313385	2.36525748650818	3.28257634561536	0.720549116753225	0.00139990748928773	99.6781783479535
402	2.34549329018842		3.28770128324971		0.992280185222626	2.34548739381374	3.2616253896369	0.719116119608956	0.00142965121591821	99.6713518763131
399	2.40679870498252		3.36941782955405		0.996225118637085	2.40679280860784	3.35600046347987	0.717161047740802	0.00147741718695195	99.6603901042889
396	2.48354660384577		3.46657256915607		1.00294554233551	2.48354070747109	3.47608058184157	0.714465803941563	0.00149500779426126	99.6563535545359
393	2.49590497537842		3.4682756685145		1.01225340366364	2.49589907900374	3.51006440322158	0.711069311637979	0.00150202824948607	99.6547426031139
390	2.5021470542109		3.4584162947746		1.02401208877563	2.50214115783622	3.54074240560959	0.70667133363672	0.00156854036808262	99.6394816665758
387	2.53537632898046		3.48464519237487		1.03790378570557	2.53537043260579	3.61599901262523	0.701153519056162	0.00161812454802439	99.6281062976278
384	2.58933244326682		3.54013142628402		1.05340039730072	2.58932654689214	3.72843756562072	0.694480328909856	0.00169929190654052	99.6094880675115
381	2.64010367231199		3.5940854775821		1.06999289989471	2.64009777593732	3.8448960282964	0.686649978701009	0.00180204266186795	99.5859240115469
378	2.66034209752409		3.60777327537897		1.08720409870148	2.66033620114942	3.92162391522008	0.678376167287352	0.00189796533900374	99.5639308848192
375	2.66670426302602		3.60437268579295		1.10362470149994	2.66669836665134	3.97710124396521	0.670513070467529	0.00202662807895018	99.5344387514439
372	2.68142737453945		3.61320064474205		1.11636197566986	2.68142147816477	4.03285739773293	0.664893700350559	0.00218685764372934	99.4977230693057
369	2.71265028701235		3.64580085579343		1.1217794418335	2.71264439063767	4.0889982396443	0.663400723516487	0.00235018918354215	99.4603105267149
366	2.75166680907324		3.68973846181903		1.11770451068878	2.75166091269856	4.12325396858613	0.667351789063363	0.00255015425876186	99.4145259006374
363	2.80546699806725		3.75413342249922		1.10513556003571	2.80546110169257	4.14805179793581	0.676332224946816	0.00269784128241473	99.3807245517876
360	2.88196690620884		3.84875835986526		1.08772444725037	2.88196100983416	4.18562621793602	0.688537595040028	0.00279740669262372	99.3579433540838
357	2.95641816323556		3.94055551159807		1.06954944133759	2.95641226686089	4.21386934246029	0.701590872092576	0.00283504219929504	99.3493334714471
354	3.03174488778809		4.03365887182175		1.05303514003754	3.03173899141341	4.24684650562274	0.713880048972679	0.00286068790031544	99.343466926551
351	3.09468858748775		4.11084980290979		1.03825736045837	3.09468269111307	4.26739239342248	0.725192906066721	0.00291419000030348	99.3312292469474
348	3.15003082969825		4.17782432900936		1.02429628372192	3.15002493332358	4.27861204680846	0.736225883268213	0.00296378739788722	99.3198860469465
345	3.19193721869096		4.22761944355648		1.01075196266174	3.19193132231628	4.27236625518435	0.747110882275834	0.00302771985476107	99.3052662503689
342	3.2315989848899		4.27492797486159		0.99791157245636	3.23159308851522	4.26530070205967	0.757647189318849	0.00311360792492384	99.2856291269297
339	3.25451302776709		4.30170636342646		0.986706912517548	3.25450713139241	4.24383186183009	0.766879376316515	0.00322166477260444	99.260928933898
336	3.26411384926193		4.3148949327097		0.97766101360321	3.26410795288725	4.21781935082196	0.773885195498273	0.00336469350164933	99.2282441369689
333	3.23898535082718		4.28855300044191		0.970568954944611	3.23897945445251	4.16165617171544	0.77829097859312	0.00352476360087393	99.1916778236029
330	3.18483667916855		4.23151579119717		0.964463949203491	3.18483078279387	4.08046847769614	0.780506160065241	0.00367684424813912	99.1569490986073
327	3.1005779954232		4.14081307793655		0.95833683013916	3.10057209904852	3.96762202015723	0.781468618556979	0.00381743490574795	99.124855012509
324	3.01322554704178		4.0485869174164		0.951819896697998	3.0132196506671	3.85285848980942	0.782073792389958	0.00396507250201945	99.0911634305951
321	2.91885986992861		3.9468617750006		0.945044338703156	2.91885397355393	3.72929703312141	0.782682083950513	0.00408086878701885	99.0647461964306
318	2.82925374479838		3.8486908098167		0.938388168811798	2.8292478484237	3.61090824339757	0.783528037190335	0.0042310298590784	99.0304996247775
315	2.75883867549966		3.7738069331628		0.932277858257294	2.75883277912498	3.51758324964357	0.78429779292488	0.00440636636550123	98.9905263855653
312	2.69488161887046		3.70677462996385		0.927434146404266	2.69487572249578	3.4371393641314	0.784046102587057	0.00455661425449324	98.9562856899202
309	2.62480472706063		3.63122039930872		0.924172163009644	2.62479883068595	3.35522509626272	0.782301859153839	0.00471219443443244	98.9208422752232
306	2.53814836754361		3.53487832327767		0.923116862773895	2.53814247116893	3.26245881315721	0.777984525331881	0.00490252520865977	98.877499437028
303	2.45315895992422		3.44215311124584		0.925122439861298	2.45315306354954	3.18376470411051	0.770519586570678	0.00506195092376651	98.8412090310397
300	2.34531942300161		3.32006588272976		0.931125819683075	2.34531352662693	3.09074647839339	0.758817827027358	0.00523604098646785	98.801595762564
297	2.21805145231874		3.17183664870292		0.942141830921173	2.21804555594407	2.98765967885423	0.742402346439501	0.00542455322305628	98.7587187082735
294	2.07680044336167		3.00417908955839		0.958359718322754	2.07679454698699	2.87841255086764	0.721506910592433	0.00563149564974915	98.7116711373231
291	1.92018683803044		2.81531355442439		0.978849589824677	1.92018094165576	2.75508248226927	0.696959511743608	0.0058891619934663	98.6531230029213
288	1.73242236002094		2.58309446599682		1.00125563144684	1.73241646364626	2.58563614145195	0.670015566333102	0.00622932324686883	98.5758831745164
285	1.53435431882019		2.33698949139427		1.02218341827393	1.53434842244552	2.38811550016589	0.642493389594822	0.00660342262631047	98.4910068983971
282	1.35501536812078		2.11386083017648		1.03807401657104	1.3550094717461	2.19361645876428	0.61770573717769	0.00690116708572722	98.4235063826701
279	1.19096584057805		1.90825753509959		1.04659152030945	1.19095994420337	1.99643264154206	0.596544015270892	0.00730516129681764	98.3319923523641
276	1.05485858678841		1.73744047645597		1.04627299308777	1.05485269041373	1.81710375759636	0.580513185339	0.00763821892490114	98.2566110920779
273	0.957023783102191		1.61978451012922		1.03550016880035	0.957017886727512	1.67656139387459	0.570821856106212	0.00794553714714445	98.1871067187494
270	0.886150116698377		1.53795758296595		1.01344335079193	0.886144220323698	1.55792260519553	0.568798615135624	0.0082133759134004	98.1265712827268
267	0.831774183382937		1.47876246845639		0.982183754444122	0.831768287008258	1.45172810071282	0.572950462693286	0.00844680833537166	98.0738426174843
264	0.781343067861794		1.42237472698249		0.94537228345871	0.781337171487115	1.3440110707515	0.581347273464221	0.00866532547498579	98.0245087533597
261	0.723310105142022		1.35012072824776		0.90583062171936	0.723304208767343	1.22234583897104	0.591734504022378	0.00892013133284124	97.9670134493716
258	0.656882751586652		1.25989270462148		0.866522550582886	0.656876855211973	1.09111812959749	0.602021758592073	0.00928540347955475	97.8846509549604
255	0.585337121684546		1.15601035884517		0.829135000705719	0.585331225309867	0.957907542832034	0.611051901292423	0.00959911938071394	97.8139687695642
252	0.513445727318489		1.04688901528705		0.794693946838379	0.51343983094381	0.831399394923621	0.617560987028357	0.00996230219694784	97.7322051173
249	0.443471496946237		0.936366737591471		0.764530658721924	0.443465600571558	0.71534525037646	0.61993226394972	0.0105713462399171	97.5952439023707
246	0.376113448509332		0.824903551391348		0.739672303199768	0.376107552134653	0.609639903661973	0.616933947196464	0.0115035804008614	97.3859756622698
243	0.312646531648675		0.714443000685266		0.720351755619049	0.312640635273996	0.514145404702898	0.60807824481998	0.0127213800189826	97.1132794006213
240	0.251824983353498		0.602250335423116		0.706636786460876	0.251819086978819	0.425076988799743	0.592408183961831	0.0147426972879055	96.662339641616
237	0.198240625199691		0.496237411652387		0.699079275131226	0.198234728825012	0.346419333913399	0.572239218249199	0.0184646749095395	95.8374666398721
234	0.148500859468265		0.390866173364934		0.698089838027954	0.148494963093586	0.272370440993449	0.545194855036264	0.0245126245746875	94.5120918172596
231	0.106896210968127		0.296381412313643		0.703528046607971	0.106890314593449	0.208019561976116	0.513847416935342	0.0343316532034572	92.3992288749827
228	0.0714197623450834		0.212994159534049		0.713129818439484	0.0714138659704045	0.151392682747579	0.471712797965769	0.0502255517558474	89.0788185254095
225	0.0457007159123597		0.149637177289042		0.724811732769012	0.0456948195376808	0.107950790811196	0.423293050419616	0.0726529849580826	84.5954519627966
222	0.0282162607972876		0.104252517283623		0.735610008239746	0.0282103644226087	0.0761736360813432	0.370342888614163	0.104854208795038	78.5499279836117
219	0.0168331292004307		0.0732107279903928		0.742441356182098	0.0168272328257518	0.0538343253467695	0.31257441636652	0.151553235837447	70.5418368534809
216	0.0103932909597903		0.0543257044338041		0.744040012359619	0.0103873945851115	0.0398990305360412	0.260342029506917	0.202957775607333	62.6674790328148
213	0.0068908238135606		0.0433463940795735		0.741997599601746	0.00688492743888171	0.031642884539805	0.217582168598468	0.259286301339062	55.0444705348659
210	0.00470307869462448		0.0359263064093325		0.738943815231323	0.00469718231994559	0.0260296263794181	0.180455234027473	0.318770586558601	47.9986931882885
207	0.00337693184933756		0.0310209775448085		0.738099575042725	0.00337103547465867	0.0223792664908437	0.150632080637581	0.371525941780386	42.5083314477964
204	0.00244351225115006		0.02655492695688		0.741282522678375	0.00243761587647116	0.0191651685937222	0.12718989997665	0.419014454404243	38.1053140783185
201	0.00168266219420415		0.0220409212948329		0.760777771472931	0.00167676581952526	0.0162350449096735	0.103280639434891	0.469583564628427	33.9169222129265
