# Supplementary material for: Physicochemical and major ion data for springs in the Black Forest National Park, Germany
Source: Data Brief. 2020 Apr 30;30:105645. doi: 10.1016/j.dib.2020.105645 (PMC7218150; doi:10.1016/j.dib.2020.105645)
Supplement: Supplementary file 3 [file mmc3.zip › Absorption/D807_3_2016-09-08.abs]

Wavelength	I1	I1 dark	R1	R1dark	XCorrect	I1c	R1c	I1c/R1c	Abs	Percent T
600	0.793356116825023	9.32577367870895E-6	1.12841762213901	7.09225904491818E-4	0.962875366210938	0.793346791051344	1.08584263500347	0.730627777430025	-0.00669782702469104	101.554185431338
597	0.819295054709657		1.16569495566926		0.961170494556427	0.819285728935978	1.11974991002918	0.731668492757124	-0.00668187710716381	101.550455816512
594	0.850447133747777		1.21019597996654		0.959443926811218	0.850437807974098	1.16043472074345	0.732861394761831	-0.00673221333308544	101.562226546145
591	0.883244155101102		1.25740818040045		0.957998394966125	0.883234829327423	1.20391558136274	0.733635184227512	-0.00675740841608704	101.568118730045
588	0.913229649671227		1.30048097472297		0.957209765911102	0.913220323897548	1.2441542114244	0.734008948016201	-0.00678298729818936	101.574101019832
585	0.937075485147233		1.33517523392272		0.957147359848022	0.937066159373554	1.27728061638157	0.733641572067525	-0.00678607036520655	101.574822099388
582	0.954333766633448		1.36015988714319		0.957540512084961	0.954324440859769	1.30172908231675	0.733120626882911	-0.00680286080731619	101.578749202334
579	0.972945275958494		1.38720047907616		0.957847774028778	0.972935950184815	1.32804756056085	0.732606255286467	-0.0067977493404343	101.577553669398
576	0.99209794037171		1.41489780440494		0.957817375659943	0.992088614598031	1.35453439294757	0.732420394611889	-0.00681775533936485	101.582232999488
573	1.01315154868602		1.44523773104152		0.95768678188324	1.01314222291234	1.38340585542329	0.732353574289553	-0.00680222166720388	101.578599711589
570	1.0343604267751		1.4758236256947		0.957942962646484	1.03435110100142	1.41307545837752	0.731985751269827	-0.00684703038768395	101.589080714888
567	1.05342451544404		1.50331542734266		0.958957612514496	1.05341518967037	1.44093565548062	0.731063309915114	-0.00683327617266636	101.585863414203
564	1.07168085387207		1.5296371923742		0.960622072219849	1.07167152809839	1.46872195142501	0.729662634277792	-0.00684778683025063	101.589257660198
561	1.09331376424706		1.56053451402808		0.962333619594574	1.09330443847338	1.50107231545513	0.728348945761409	-0.00682414970797215	101.583728664412
558	1.11792401042557		1.59542098971876		0.963349342346191	1.1179146846519	1.53626452890221	0.727683718279129	-0.0068876985367696	101.598594152189
555	1.14340928864405		1.6317096382554		0.963210999965668	1.14339996287037	1.57099753812494	0.727817794186412	-0.0068908883190322	101.599340370705
552	1.16860999594082		1.66727989324022		0.962077260017395	1.16860067016714	1.60336974125572	0.72884041659157	-0.00692356091463976	101.606984122051
549	1.19278243755565		1.7014552959357		0.960586667060852	1.19277311178198	1.63371399892812	0.730099094801512	-0.00689800198461169	101.601004563274
546	1.22176426971524		1.74207018468942		0.959542155265808	1.22175494394156	1.67090924748823	0.731191682479553	-0.0069365313339109	101.610018710147
543	1.25401305864888		1.78728370745798		0.959278583526611	1.2540037328752	1.71382263802942	0.731699829987703	-0.00689372720808715	101.600004505779
540	1.28642026158335		1.83260475952298		0.959745705127716	1.28641093580967	1.75815387063299	0.731682793694575	-0.00689748973375045	101.600884724838
537	1.31815566489893		1.87643534040253		0.960788011550903	1.31814633912525	1.80217516376267	0.731419656440697	-0.00696528719533344	101.616746818549
534	1.35861502508882		1.93261789755108		0.962087333202362	1.35860569931514	1.85866486189498	0.730957865061262	-0.00694498068570926	101.611995588007
531	1.40436212939821		1.99616264461162		0.963314652442932	1.40435280362453	1.92224951650792	0.730577790013323	-0.00689570611887393	101.600467458479
528	1.45403853178761		2.06470070708189		0.964083611965179	1.45402920601393	1.98986036223887	0.730719217090158	-0.00697181297073078	101.618273738821
525	1.50929581428165		2.1400945617611		0.964276075363159	1.50928648850797	2.06295809534931	0.731612770957625	-0.00695261887897117	101.613782713834
522	1.56417871445298		2.21523936614834		0.964098811149597	1.5641693886793	2.13502587546405	0.732623153028216	-0.00702431589936767	101.630559364602
519	1.62279070640627		2.29566509092463		0.964016735553741	1.62278138063259	2.21237586123663	0.733501666270001	-0.00695820847387313	101.615090544259
516	1.67900978943359		2.37201418729924		0.964349150657654	1.67900046365991	2.28676592547131	0.734224891563338	-0.00697152810275579	101.618207084089
513	1.7401656021775		2.45453983150074		0.965328872203827	1.74015627640382	2.36875353107946	0.734629522899675	-0.00700222033389309	101.625388846327
510	1.79272860001434		2.52462880460935		0.966961741447449	1.79271927424067	2.44053367109776	0.734560352709371	-0.00701334658127448	101.627992433864
507	1.84133715206621		2.58844318301647		0.969234704971313	1.84132782629253	2.50812155846567	0.734146166112837	-0.00704638898748389	101.635724885682
504	1.90782364349976		2.67660132597475		0.971734523773193	1.90781431772608	2.60025673553022	0.73370228856923	-0.00700636674395449	101.626359115497
501	1.97746171084845		2.76787762199675		0.973802864551544	1.97745238507477	2.69467651081114	0.733836650574257	-0.00712944529391762	101.655163988656
498	2.05006834630052		2.86276069168597		0.974870681762695	2.05005902052684	2.79013006368631	0.73475392678229	-0.00708216005321422	101.644096550708
495	2.22387691127984		3.09580907576452		0.974803626537323	2.22386758550616	3.01711455813868	0.737084238153062	-0.00705279364528985	101.637223746169
492	2.45098073483527		3.40374066877237		0.973194181919098	2.45097140906159	3.31181040108677	0.740069965435613	-0.00708603402331271	101.645003234912
489	2.49073148296745		3.45070627283275		0.972781896591187	2.49072215719377	3.35609467054487	0.742148956361055	-0.00716859806610498	101.664328878048
486	2.59272682313607		3.57818270420815		0.975464880466461	2.59271749736239	3.48969973888541	0.742962916973049	-0.0071490677237866	101.65975710801
483	2.92358186209724		4.02111938944998		0.980194926261902	2.92357253632356	3.94078564379907	0.741875554922375	-0.00715396978633074	101.660904590469
480	3.09299425277772		4.24315107191239		0.985221683979034	3.09298492700404	4.17974569970703	0.739993566407842	-0.00722194554729028	101.676817797934
477	3.18299843210558		4.34853883150105		0.990114986896515	3.18298910633191	4.30485125297351	0.739395839550391	-0.00721485593145563	101.67515799399
474	3.66337349976618		4.98315222007854		0.994495332241058	3.6633641739925	4.95501630086325	0.739324343565585	-0.00714787864515952	101.659478768579
471	4.36237891323286		5.91060791095269		0.997837543487549	4.36236958745918	5.89711878614879	0.739745924349626	-0.00714019041739469	101.657679127226
468	4.95871797335		6.69450314707821		1.00013113021851	4.95870864757632	6.69467167983324	0.740694821900489	-0.00722011790032055	101.676389910994
465	4.97208024014231		6.69551704355853		1.00181019306183	4.97207091436863	6.70692671231584	0.741333717757567	-0.00726109315402212	101.685983430118
462	4.65689349579627		6.25334954532535		1.00316655635834	4.65688417002259	6.27243965738072	0.742435866169375	-0.00724908503315353	101.683171880006
459	4.33485958228813		5.812536129118		1.00411581993103	4.33485025651445	5.83574733621745	0.742809790549322	-0.00719140315726683	101.669667479522
456	3.9764513183394		5.33490668278433		1.00429058074951	3.97644199256572	5.35708426180242	0.742277290823838	-0.00719109528900581	101.669595406645
453	3.71733499613259		5.0004570662008		1.00348424911499	3.71732567035891	5.01716820728403	0.740921076746444	-0.00712019374897292	101.652998505694
450	3.51174879334079		4.74563164119364		1.00161564350128	3.51173946756711	4.7525885183535	0.738910901712933	-0.00720385561040692	101.672582678709
447	3.13515190275575		4.25815425178408		0.998890042304993	3.13514257698208	4.25271944201205	0.737208889448578	-0.00734862830212967	101.706481030458
444	2.81047368505896		3.82966102473649		0.996111750602722	2.81046435928529	3.81406387930799	0.736868717520066	-0.00743279971427851	101.726194860897
441	2.74000111087767		3.73524505831688		0.99413388967514	2.73999178510399	3.71262863320732	0.738019353887524	-0.00749142746368562	101.739928354371
438	2.76376594476708		3.7600465120752		0.993446111679077	2.7637566189934	3.73469900943647	0.740021247230424	-0.00752953216249229	101.74885533725
435	2.78880469710844		3.77910693436232		0.994355201721191	2.78879537133476	3.75706941557648	0.742279437205143	-0.00752527265702411	101.747857402212
432	2.8437356148577		3.83496381402194		0.996962368488312	2.84372628908402	3.82260753555675	0.743923163085022	-0.0073335107615166	101.702940748089
429	2.93809765183416		3.94469929087838		1.00068998336792	2.93808832606048	3.94671135252197	0.74443962672442	-0.00718442239427477	101.668033274673
426	2.99687933128678		4.01679041852001		1.00434243679047	2.9968700055131	4.03352077133983	0.742991092746404	-0.00706306701566773	101.639628034589
423	2.95484782632778		3.97074750610633		1.00653290748596	2.9548385005541	3.99597417300213	0.73945385346026	-0.00707497473573521	101.642414882871
420	2.82654615569787		3.8231198040595		1.00630366802216	2.82653682992419	3.84650578548408	0.73483233551629	-0.00724106611425664	101.681294394534
417	2.81799634249961		3.84338635183009		1.00381481647491	2.81798701672593	3.85733623393335	0.730552600505973	-0.00749814742002341	101.741502616063
414	2.57748930854852		3.54671503221474		1	2.57747998277484	3.54600580631025	0.726868517301386	-0.00762221593442982	101.770572108833
411	2.41267479626763		3.34542438604641		0.99593985080719	2.41266547049395	3.33113511758429	0.724277276462925	-0.00770472541375849	101.789908837647
408	2.28329434024164		3.18459236886679		0.992665886878967	2.28328501446796	3.16053218382767	0.722436881406066	-0.00774970470570743	101.800451626739
405	2.18951452982535		3.06388104244484		0.991216242313385	2.18950520405167	3.03626565755139	0.721117797649304	-0.00775930196408715	101.802701289292
402	2.16608038685258		3.03347619027141		0.992280185222626	2.1660710610789	3.00935456513906	0.719779279640586	-0.00775278020558386	101.801172539387
399	2.22345588344949		3.10957568459623		0.996225118637085	2.22344655767581	3.09713085663703	0.717905268003466	-0.00768768878949061	101.785915873219
396	2.30459679010769		3.21277022275811		1.00294554233551	2.30458746433401	3.22152225850409	0.715372199664437	-0.00767857258861925	101.783779324967
393	2.31366262137029		3.21122022886782		1.01225340366364	2.31365329559662	3.24985069024918	0.711926028644479	-0.00764527272253706	101.775975273975
390	2.31059552177318		3.18975795112154		1.02401208877563	2.3105861959995	3.26562444631679	0.707548046011704	-0.00757113533938014	101.758602820957
387	2.33460237348389		3.20510840638247		1.03790378570557	2.33459304771021	3.32585804032991	0.701952103607714	-0.00759109824202642	101.7632803931
384	2.38040364405283		3.25024139082127		1.05340039730072	2.38039431827915	3.4230584735648	0.695399841008321	-0.0076520129151971	101.777554835847
381	2.42855917852838		3.30102750267889		1.06999289989471	2.4285498527547	3.53131712354136	0.68771785931229	-0.00767964483938598	101.7840306242
378	2.45022986203554		3.31728293230143		1.08720409870148	2.45022053626186	3.6057925272403	0.679523438398475	-0.00768204004003201	101.78459198028
375	2.45302976070599		3.30999429829735		1.10362470149994	2.45302043493231	3.65220875019778	0.671653950448335	-0.00761330944472695	101.768485024387
372	2.46518477896797		3.31635804338911		1.11636197566986	2.46517545319429	3.70146426451457	0.666000068358781	-0.00751205217669349	101.744760114243
369	2.48876801617842		3.33955692513235		1.1217794418335	2.48875869040474	3.74545070840688	0.664475088356811	-0.0074294663621892	101.7254140821
366	2.52502354703941		3.38047188346496		1.11770451068878	2.52501422126573	3.77757596741284	0.668421824748914	-0.00729769177218333	101.694553014697
363	2.56993355540488		3.43335364106615		1.10513556003571	2.5699242296312	3.79353740815312	0.677447973521465	-0.00719586603044764	101.670712257161
360	2.63430738205195		3.51192341492212		1.08772444725037	2.63429805627827	3.81923351292685	0.689745219128928	-0.00722708342344649	101.678020682174
357	2.70274821551871		3.59564956693132		1.06954944133759	2.70273888974503	3.84496643338719	0.702929124758073	-0.00724423250764265	101.68203574439
354	2.76897237296894		3.67607277950059		1.05303514003754	2.76896304719526	3.87028697434993	0.715441274909684	-0.00730062455310549	101.695239758058
351	2.82470748138881		3.7429812020848		1.03825736045837	2.82469815561513	3.88544142410631	0.726995429165384	-0.00733726421905045	101.703819735354
348	2.87547148875432		3.80340228582775		1.02429628372192	2.87546216298065	3.89508436941454	0.738228467028777	-0.00738611046380672	101.715259275257
345	2.91035448788252		3.84340032888081		1.01075196266174	2.91034516210884	3.88400757423613	0.749315006853768	-0.00738139224116384	101.714154235584
342	2.94538426069176		3.8840028799881		0.99791157245636	2.94537493491808	3.87518367665638	0.760060730194714	-0.00741519832579091	101.722072114543
339	2.96493135656092		3.90613140529031		0.986706912517548	2.96492203078724	3.85350706069933	0.769408744835458	-0.00738906095857891	101.715950307201
336	2.96396311071518		3.90500645900574		0.97766101360321	2.9639537849415	3.81707919032198	0.776497850098701	-0.00731777144316356	101.699254986416
333	2.93650282762178		3.8747559061481		0.970568954944611	2.9364935018481	3.76002943785068	0.780976199890253	-0.00725897299322624	101.685487015546
330	2.88008700631401		3.81315498354268		0.964463949203491	2.88007768054033	3.67696649153582	0.783275476447802	-0.00722070603045845	101.676527603256
327	2.80573683815406		3.73304345432178		0.95833683013916	2.80572751238038	3.57683335348131	0.784416615230225	-0.00718543769733767	101.668270956685
324	2.72848788826742		3.65109402593829		0.951819896697998	2.72847856249374	3.47450888327611	0.785284670195191	-0.00721661410004018	101.675569609698
321	2.64616944743424		3.56257435344044		0.945044338703156	2.64616012166056	3.36612047400204	0.786115690777549	-0.00719688342608794	101.670950435321
318	2.56747925609828		3.47650965773941		0.938388168811798	2.5674699303246	3.26165000238483	0.787169048931473	-0.0071489818639887	101.65973700993
315	2.5005476047544		3.40402278424976		0.932277858257294	2.50053827898072	3.17283387515213	0.788108794022763	-0.00705575844053536	101.637917594695
312	2.44520834838373		3.34659980474288		0.927434146404266	2.44519902261005	3.10309317294706	0.787987626000866	-0.00702909616815654	101.631678015851
309	2.37758772975744		3.27264960484306		0.924172163009644	2.37757840398376	3.02383621724225	0.786278830323728	-0.00694135304568941	101.61114683165
306	2.30204508113351		3.18951476020455		0.923116862773895	2.30203575535983	2.9436401608191	0.78203707980369	-0.00689451497545917	101.600188798337
303	2.21728902922609		3.09517598372604		0.925122439861298	2.21727970345241	2.86276063706555	0.774525007345782	-0.00683973826810792	101.587374974806
300	2.11807079842137		2.98266718046466		0.931125819683075	2.11806147264769	2.77657804470031	0.762831600102316	-0.00678971294524794	101.575674046596
297	1.99694479792881		2.84074585412746		0.942141830921173	1.99693547215513	2.67571730879718	0.746317806290536	-0.0067582474527763	101.568314955104
294	1.86431960436695		2.683018275412		0.958359718322754	1.86431027859327	2.57061694514059	0.725238461575345	-0.00671695216599014	101.558657698412
291	1.71562404343767		2.50308290381653		0.978849589824677	1.71561471766399	2.44944744821227	0.700408869321176	-0.00661291864030793	101.534332637186
288	1.54310648431257		2.29000102112304		1.00125563144684	1.54309715853889	2.29216630198762	0.673204713462899	-0.00655042382149436	101.519722934646
285	1.35937944281038		2.06063249664893		1.02218341827393	1.3593701170367	2.10561941027156	0.645591558666997	-0.00638991194602587	101.482208964518
282	1.19517525889619		1.85554044668719		1.03807401657104	1.19516593312251	1.92545209541927	0.620719640839604	-0.00630421619864407	101.462186292925
279	1.04827072274003		1.6703048419586		1.04659152030945	1.04826139696635	1.74738461410806	0.599903071426221	-0.00623916862128515	101.446990670011
276	0.930048101752461		1.52347423219375		1.04627299308777	0.930038775978782	1.59322790089957	0.583744971735469	-0.00608732340850694	101.411527296892
273	0.842164713431751		1.41546233443198		1.03550016880035	0.842155387658072	1.46497708269104	0.574859086608442	-0.00600950153388206	101.393356842417
270	0.778235923403995		1.34026938429299		1.01344335079193	0.778226597630316	1.3575683355046	0.573250404622211	-0.00597778889158521	101.385953262597
267	0.724640134738758		1.2780650907183		0.982183754444122	0.724630808965079	1.25459817906404	0.577579994182415	-0.00586472405700906	101.35956173687
264	0.674633290456154		1.2182928408961		0.94537228345871	0.674623964682475	1.15106980240653	0.586084321969047	-0.00580207919243949	101.344942168004
261	0.618490190399729		1.14512138855176		0.90583062171936	0.61848086462605	1.03664358079397	0.596618621949456	-0.00578642869633205	101.341290106763
258	0.556872371126899		1.05919007328233		0.866522550582886	0.55686304535322	0.917197523612982	0.607135356362118	-0.00563852189794577	101.306782383823
255	0.490751020683099		0.961267065250763		0.829135000705719	0.49074169490942	0.796432124804255	0.616175163740455	-0.00544199209371387	101.260948741535
252	0.426286034978774		0.862399277559882		0.794693946838379	0.426276709205095	0.684779868101388	0.622501812716814	-0.00517674561549038	101.199122237427
249	0.364730356513801		0.763971880187065		0.764530658721924	0.364721030740122	0.5835376998565	0.625017082580632	-0.00488521164473397	101.13121190704
246	0.307817403326297		0.669618271555295		0.739672303199768	0.307808077552618	0.494773494427688	0.622119173761853	-0.00422011160214903	100.976453101744
243	0.256689718288894		0.580788976255942		0.720351755619049	0.256680392515215	0.417861466564727	0.614271506356892	-0.0033512404876709	100.774636543002
240	0.208798580784945		0.492883105330341		0.706636786460876	0.208789255011266	0.347788168537465	0.600334553901809	-0.00174597428607386	100.402834642686
237	0.165700467172366		0.408386069840338		0.699079275131226	0.165691141398688	0.284998432546457	0.581375623431468	0.00156925089441897	99.6393186517992
234	0.125021650730297		0.322005718088939		0.698089838027954	0.125012324956618	0.224293816187991	0.557359659224129	0.00690863463083129	98.4218140386846
231	0.0898582798991227		0.244630681090375		0.703528046607971	0.089848954125444	0.171605584892698	0.52357826338592	0.0162564631420421	96.3260023419925
228	0.0599607362258628		0.175650896133461		0.713129818439484	0.0599514104521841	0.124756121527885	0.480548847767636	0.0313868985711568	93.0278751671893
225	0.0383763809578006		0.123465566828433		0.724811732769012	0.0383670551841219	0.0889752361734657	0.431210489953875	0.0533947858598684	88.4311380515401
222	0.0236770622833208		0.0860914045327047		0.735610008239746	0.0236677365096421	0.0628079851242272	0.376826871023326	0.0851187853234226	82.2017786387157
219	0.0140922351893949		0.0606103014049995		0.742441356182098	0.0140829094157162	0.0444730357313632	0.31666175209588	0.132963517734	73.6268944081366
216	0.00866820036285504		0.0449563990703936		0.744040012359619	0.00865887458917633	0.0329216672692358	0.263014461520537	0.183533976655531	65.5339013943383
213	0.0056966216622655		0.0357916818523754		0.741997599601746	0.00568729588858679	0.0260310981014636	0.218480828830922	0.240221123255661	57.5147023726858
210	0.00382882840295561		0.0296801410633498		0.738943815231323	0.0038195026292769	0.0214078785782295	0.178415746115129	0.299879590242736	50.1326208913083
207	0.00267865110757514		0.0251704013200173		0.738099575042725	0.00266932533389643	0.0180547831792449	0.147845881470623	0.354500895840458	44.2078204978368
204	0.00188031532013098		0.0213676418976513		0.741282522678375	0.00187098954645227	0.0153137227219486	0.122177316412465	0.4048651189606	39.3672321280537
201	0.00125602175687541		0.0176714152488313		0.760777771472931	0.0012466959831967	0.0129044566086885	0.0966097233693136	0.45844326668574	34.7981962706512
