# Supplementary material for: Physicochemical and major ion data for springs in the Black Forest National Park, Germany
Source: Data Brief. 2020 Apr 30;30:105645. doi: 10.1016/j.dib.2020.105645 (PMC7218150; doi:10.1016/j.dib.2020.105645)
Supplement: Supplementary file 3 [file mmc3.zip › Absorption/D807_4_2016-11-04.abs]

Wavelength	I1	I1 dark	R1	R1dark	XCorrect	I1c	R1c	I1c/R1c	Abs	Percent T
600	0.784386892312522	6.59024951208829E-6	1.11526834301675	6.95740382752338E-4	0.962875366210938	0.78438030206301	1.07319450292989	0.730883637515475	-2.53065662583392E-4	100.058287502788
597	0.809580245483339		1.15156016263492		0.961170494556427	0.809573655233827	1.10617692590351	0.731866337360613	-1.50531627835353E-4	100.034667195912
594	0.840733081662569		1.19599033335582		0.959443926811218	0.840726491413057	1.1468181379783	0.733094867940573	-1.90800992036064E-4	100.043943204197
591	0.873335852528389		1.2428547328878		0.957998394966125	0.873329262278876	1.18998632111258	0.73389857243263	-1.48811600156756E-4	100.034271008387
588	0.902219374446667		1.2843811310373		0.957209765911102	0.902212784197155	1.22875619229194	0.734248819950441	-2.23303025029694E-4	100.051430642688
585	0.926560817830849		1.31960050253964		0.957147359848022	0.926554227581337	1.26238621098945	0.733970491372139	-1.68366234263477E-4	100.038775273784
582	0.943883904919832		1.34469061474407		0.957540512084961	0.94387731467032	1.2869295402355	0.733433560393367	-1.64309808972083E-4	100.037840889536
579	0.962206728638122		1.37136087098516		0.957847774028778	0.96220013838861	1.31288854428638	0.732887907793891	-8.91225733567211E-5	100.020523336635
576	0.980856921129517		1.39824722463749		0.957817375659943	0.980850330880005	1.33859909499853	0.732743907077782	-9.30161751413504E-5	100.021420059596
573	1.00117779842869		1.42743813272397		0.95768678188324	1.00117120817918	1.36637233029766	0.732722103616572	-1.35385143090921E-4	100.031178440695
570	1.02184176166399		1.45730913602258		0.957942962646484	1.02183517141448	1.39535255164978	0.732313256751011	-1.13184550590638E-4	100.026065102252
567	1.04139332042376		1.48526202531519		0.958957612514496	1.04138673017425	1.42363614021832	0.73149781798497	-1.42295113102712E-4	100.032770028825
564	1.05888519932115		1.5103581958692		0.960622072219849	1.05887860907164	1.4502150763419	0.730152807225401	-8.16073981141365E-5	100.018792563419
561	1.07992689754029		1.54038922236053		0.962333619594574	1.07992030729078	1.48169880157785	0.728839293209107	-5.87335987458183E-5	100.013524825415
558	1.10426029801679		1.57507035015164		0.963349342346191	1.10425370776728	1.5166727449274	0.72807644988711	-6.08206874110096E-5	100.014005461491
555	1.12932002875162		1.61040350186593		0.963210999965668	1.12931343850211	1.5504882225907	0.728359894675719	-1.06513115150583E-4	100.024528558875
552	1.15322064877331		1.64413567702411		0.962077260017395	1.15321405852379	1.58111619124708	0.729367054051996	-1.16627243415372E-4	100.026858021333
549	1.17832080431266		1.67942662659012		0.960586667060852	1.17831421406315	1.61256650687405	0.730707359380359	-1.10702066009262E-4	100.025493341696
546	1.20767898168558		1.72061603560523		0.959542155265808	1.20767239143607	1.65033602696318	0.731773633796469	-5.28090461697329E-5	100.012160471574
543	1.2374918212271		1.76218954373989		0.959278583526611	1.23748523097759	1.68976328057534	0.732342361325455	-5.64184784961281E-5	100.012991678601
540	1.26776256848163		1.80418003185335		0.959745705127716	1.26775597823212	1.73088630300421	0.73243168891668	-8.10352383897554E-5	100.018660794102
537	1.29828138610871		1.84644409540518		0.960788011550903	1.2982747958592	1.77337289184535	0.732093516162995	-8.37806442025679E-5	100.019293067115
534	1.33826707228927		1.90178730197115		0.962087333202362	1.33826048203976	1.82901611066209	0.731683266341112	-8.68898537103175E-5	100.020009129748
531	1.38253780087214		1.96302962960729		0.963314652442932	1.38253121062262	1.89034498847533	0.731364496455071	-5.82947840084094E-5	100.013423770973
528	1.42933568276522		2.02746974897871		0.964083611965179	1.42932909251571	1.95397960684434	0.731496422741107	-3.63275741217265E-5	100.008365082917
525	1.48306126970875		2.10035371719334		0.964276075363159	1.48305467945923	2.02464995348386	0.732499302858406	-2.50387282247602E-4	100.057670425357
522	1.53811853511375		2.17572751694099		0.964098811149597	1.53811194486424	2.09694554999239	0.733501136865388	-1.7934759293989E-4	100.041304837497
519	1.59702228854049		2.25621631178539		0.964016735553741	1.59701569829098	2.17435957821788	0.734476355378122	8.76184006948582E-7	99.9997982513802
516	1.65240443675669		2.3314013273541		0.964349150657654	1.65239784650718	2.24761395322887	0.735178674315215	3.70910404349204E-5	99.9914598370138
513	1.71447163621572		2.41479996471617		0.965328872203827	1.7144650459662	2.33040450825827	0.735694185232924	4.13593756094154E-6	99.9990476697174
510	1.76612597805033		2.48361126449004		0.966961741447449	1.76611938780082	2.40088431905769	0.7356120300265	2.70091095800833E-5	99.9937811160712
507	1.81720873663528		2.55067344317715		0.969234704971313	1.81720214638576	2.47152688645136	0.735254856561532	-1.30088305567405E-5	100.002995438794
504	1.88348269999351		2.63823077192885		0.971734523773193	1.88347610974399	2.56298384781456	0.734876308857747	2.44585771430896E-5	99.9943683630701
501	1.9527264814551		2.72908304451504		0.973802864551544	1.95271989120559	2.65691137237009	0.734958610781086	-3.06265236633801E-5	100.007052266344
498	2.02207857590455		2.81891098482994		0.974870681762695	2.02207198565504	2.74739541670825	0.735995981269326	-4.41654130837932E-5	100.010169979287
495	2.1868805149433		3.03922564215273		0.974803626537323	2.18687392469379	2.96196996758747	0.738317386274851	-8.73074235062871E-5	100.020105298032
492	2.41164471204323		3.34280927375217		0.973194181919098	2.41163812179372	3.25252544598819	0.74146633495776	-2.7060460627864E-5	100.00623109545
489	2.46407286735132		3.40718866924687		0.972781896591187	2.4640662771018	3.31377465206491	0.743582933609072	-7.83355102920906E-5	100.018039044665
486	2.54366367880087		3.5043372674915		0.975464880466461	2.54365708855135	3.41767926343846	0.7442644240385	-6.03239127718186E-5	100.013891058948
483	2.86382203201376		3.93153721329426		0.980194926261902	2.86381544176425	3.85299086768772	0.743270757732915	1.49414906056947E-5	99.9965596538277
480	3.05376078857902		4.18051644203571		0.985221683979034	3.05375419832951	4.11804999041296	0.741553455018471	-4.75233317186112E-5	100.010943250248
477	3.11701906835555		4.250684119978		0.990114986896515	3.11701247810604	4.20797718877328	0.740738919978489	-6.1193474123379E-5	100.014091310862
474	3.55383258711794		4.82607324731753		0.994495332241058	3.55382599686843	4.79881540694763	0.740563179763755	5.64236070646468E-5	99.9870088282738
471	4.24713735851756		5.74438581689032		0.997837543487549	4.24713076826805	5.73126959649612	0.74104536468928	3.6377522555379E-5	99.9916241166811
468	4.87378569097453		6.56732731262544		1.00013113021851	4.87377910072502	6.56749265607561	0.742106517045934	7.02428788211228E-5	99.9838272873579
465	4.93458961895423		6.63024200475686		1.00181019306183	4.93458302870472	6.64154702302495	0.74298698956696	8.82670422696303E-6	99.9979675968963
462	4.62388311995161		6.19492036098851		1.00316655635834	4.6238765297021	6.2138389819631	0.74412557890924	4.8014431495335E-5	99.9889448797025
459	4.3000889317923		5.75120330221464		1.00411581993103	4.30008234154279	5.77417561546841	0.744709310541806	1.5395446184593E-4	99.9645569576461
456	3.93861150892029		5.26917084808606		1.00429058074951	3.93860491867078	5.2910799255797	0.744385829370978	2.44277465044229E-4	99.9437688506834
453	3.66065680299969		4.90948363394712		1.00348424911499	3.66065021275018	4.9258913334382	0.743144735634089	3.73374267861466E-4	99.9140643435247
450	3.46294187947331		4.66572022305592		1.00161564350128	3.4629352892238	4.67256149916192	0.741121393446597	4.37471013192384E-4	99.8993192937081
447	3.11043076271782		4.21191562281845		0.998890042304993	3.1104241724683	4.20654560652182	0.739424806816764	4.37960419118298E-4	99.8992067173496
444	2.77627793812529		3.7736232503022		0.996111750602722	2.77627134787578	3.75825742680304	0.738712395823672	4.4964654191612E-4	99.8965186364757
441	2.6933773342085		3.66392485962726		0.99413388967514	2.69337074395899	3.64174021308578	0.739583437138367	4.29150591490474E-4	99.9012332310507
438	2.71691088880196		3.689113644927		0.993446111679077	2.71690429855245	3.66424442551697	0.741463718859076	4.08321159544881E-4	99.9060247628975
435	2.74353118654716		3.7105151756032		0.994355201721191	2.74352459629764	3.68887825285783	0.743728691553373	4.36302697299796E-4	99.8995880378995
432	2.79550381817542		3.76133412681615		0.996962368488312	2.79549722792591	3.74921495276671	0.745622020381358	4.05173660434303E-4	99.9067488228998
429	2.87653811106451		3.85184499559512		1.00068998336792	2.876531520815	3.85380648414584	0.746413067871663	4.40970825610651E-4	99.8985142467088
426	2.92908470875494		3.91405758323715		1.00434243679047	2.92907811850543	3.93035536929522	0.745245109739444	5.72438481458229E-4	99.8682779982801
423	2.8922134698886		3.87395555214739		1.00653290748596	2.89220687963909	3.89856345978399	0.741864768772889	7.83617722629335E-4	99.8197280367773
420	2.77704242054411		3.74335834807939		1.00630366802216	2.7770358302946	3.76625511029449	0.737346714168138	8.54960199986858E-4	99.8033317847101
417	2.76868041618299		3.76269894858804		1.00381481647491	2.76867382593348	3.77635456002263	0.733160454593778	9.24884554549057E-4	99.7872640655208
414	2.53152696009936		3.47155627763225		1	2.53152036984985	3.4708605372495	0.729363897708193	9.63590544524259E-4	99.7783710381069
411	2.36689433990759		3.27157183629268		0.99593985080719	2.36688774965808	3.25759585096934	0.726575013580578	0.00101128391136183	99.7674141750542
408	2.24155321736155		3.11668283788815		0.992665886878967	2.24154662711204	3.09313409564861	0.7246845942649	9.50803113261226E-4	99.7813089705434
405	2.15271160394702		3.00303862081295		0.991216242313385	2.15270501369751	2.97597102807636	0.723362221402065	9.47736889169097E-4	99.7820134532074
402	2.12351186041135		2.9650842423025		0.992280185222626	2.12350527016184	2.94150397175675	0.721911406733074	9.64257169483829E-4	99.7782178823467
399	2.17615865585528		3.03413735359884		0.996225118637085	2.17615206560577	3.02199073100487	0.720105473282559	9.2316404557028E-4	99.787659385358
396	2.25894185132528		3.13912309536684		1.00294554233551	2.25893526107576	3.14767172562512	0.71765274716732	8.78997748995566E-4	99.7978079726681
393	2.27323865912948		3.14434330896903		1.01225340366364	2.27323206887997	3.18216795122037	0.714365836035831	8.07644632513078E-4	99.8142057624499
390	2.26631551218448		3.1175837973572		1.02401208877563	2.26630892193497	3.19173104970224	0.71005635708134	7.84385485511296E-4	99.8195515716885
387	2.28807110902138		3.12960949310993		1.03790378570557	2.28806451877187	3.24751142910175	0.704559342968884	8.11775304744996E-4	99.8132564116648
384	2.33322281050112		3.17377018751355		1.05340039730072	2.33321622025161	3.34251788327235	0.698041506951452	8.36288010779521E-4	99.8076228517943
381	2.38315827294807		3.22638778007674		1.06999289989471	2.38315168269856	3.45146757971947	0.690474885727382	9.14111705607472E-4	99.789739359359
378	2.40045877702933		3.23599961841724		1.08720409870148	2.40045218677982	3.51743563674388	0.682443812675402	9.38983046121878E-4	99.7840247264891
375	2.40257509538025		3.2275155022402		1.10362470149994	2.40256850513074	3.56119799647403	0.674651762555618	0.00106479333712877	99.7551225885833
372	2.41522900280039		3.23376138478361		1.11636197566986	2.41522241255088	3.60927155025369	0.66917170928331	0.00118850341487421	99.7267110912989
369	2.4340738110747		3.25008218427894		1.1217794418335	2.43406722082519	3.64509491133519	0.667765114498376	0.00142920250177214	99.6714548570566
366	2.46944427602126		3.28909628080273		1.11770451068878	2.46943768577175	3.67546011697884	0.671871713248675	0.00165428793480306	99.6198106828057
363	2.51751879365143		3.34547595464972		1.10513556003571	2.51751220340192	3.69643555529027	0.681064816563324	0.00179607008560384	99.5872935629472
360	2.57774819160412		3.41809900733804		1.08772444725037	2.57774160135461	3.71719307958054	0.693464543317586	0.00189114899111013	99.5654935749863
357	2.64147345624207		3.49484262397475		1.06954944133759	2.64146686599256	3.73716284729729	0.706810747597703	0.00187088474578667	99.5701394241591
354	2.70816576432519		3.57571875402268		1.05303514003754	2.70815917407568	3.76462485980574	0.719370262623039	0.00186101846967773	99.5724014783359
351	2.76487780999702		3.64337216439688		1.03825736045837	2.7648712197475	3.78203560900086	0.731053724921942	0.00179039465048088	99.5885949953631
348	2.81561889499934		3.70333521225298		1.02429628372192	2.81561230474983	3.79259985099879	0.742396354840423	0.00178842708435843	99.5890461813618
345	2.85796054033797		3.75249051357024		1.01075196266174	2.85795395008845	3.79213393050332	0.753653220710251	0.001811903190022	99.5836629681747
342	2.8876727106294		3.78573808912098		0.99791157245636	2.88766612037989	3.77713756204328	0.764511769282179	0.00184616375781755	99.5758073347102
339	2.9073362933145		3.80749605900475		0.986706912517548	2.90732970306499	3.75619618895832	0.774009012524783	0.00190597822711828	99.562093911724
336	2.90922751889288		3.80909454654719		0.97766101360321	2.90922092864337	3.72332303703998	0.781350664366791	0.00203068193169415	99.5335096673978
333	2.8874162970562		3.78534868116356		0.970568954944611	2.88740970680669	3.67326664956167	0.786060469405684	0.00210973954263641	99.5153925472385
330	2.8328458858973		3.72534249365919		0.964463949203491	2.83283929564779	3.59228751705295	0.788589243539114	0.00220945383812766	99.492546371238
327	2.76005060542646		3.64698608772228		0.95833683013916	2.76004401517695	3.49437433323638	0.789853562317314	0.00233792482556832	99.4631192984749
324	2.68255279567753		3.56482386026739		0.951819896697998	2.68254620542802	3.39240805888702	0.790749862299321	0.00243616148967941	99.4406234564848
321	2.60636654231985		3.48450569896723		0.945044338703156	2.60635995207034	3.29235487847793	0.791640041329708	0.00251659954933216	99.4222072195103
318	2.52500052946138		3.39493125230366		0.938388168811798	2.52499393921187	3.18511044654744	0.792749256764041	0.00259139261592444	99.40508645975
315	2.46374070548741		3.32966563733008		0.932277858257294	2.4637341152379	3.10352492572906	0.793850274831975	0.00268058374890924	99.3846737160791
312	2.41188408338017		3.27676028109616		0.927434146404266	2.41187749313065	3.03833412088183	0.793815754677647	0.00277109366979589	99.3639634329542
309	2.34901883704933		3.20875910094796		0.924172163009644	2.34901224679982	2.96480285500554	0.7922996440839	0.00280893191853696	99.3553066465115
306	2.27280435493199		3.12500727755215		0.923116862773895	2.27279776468248	2.8841046645201	0.788042747769233	0.00295831174670794	99.3211382951381
303	2.19235856545852		3.03653446418497		0.925122439861298	2.19235197520901	2.80852252718931	0.780606868552715	0.0030289159288932	99.304992757839
300	2.09284782611005		2.92396707327734		0.931125819683075	2.09284123586054	2.72193341599751	0.768880393458696	0.00312138342551435	99.283851557586
297	1.97808190371707		2.79091626692422		0.942141830921173	1.97807531346756	2.62878347554962	0.75246795023846	0.00317721221639844	99.2710893850009
294	1.8453795128899		2.63375520309908		0.958359718322754	1.84537292264039	2.52341812501588	0.731298909342966	0.00329044643202082	99.2452096671818
291	1.69737685356918		2.45510836299261		0.978849589824677	1.69737026331967	2.40250078890216	0.706501438484559	0.0034709799271871	99.2039626289803
288	1.52734015502986		2.24660426592536		1.00125563144684	1.52733356478035	2.248728558914	0.679198722640834	0.00366118622722545	99.1605241603141
285	1.34490891186234		2.02015346849037		1.02218341827393	1.34490232161283	2.06425620357674	0.651519089191794	0.00399126784084665	99.0851867294686
282	1.1823740522823		1.81846528081971		1.03807401657104	1.18236746203279	1.88697932804189	0.626592694716865	0.0041772067334116	99.0427734655692
279	1.03888526409833		1.63924046586203		1.04659152030945	1.03887867384882	1.71488701533438	0.605800069951693	0.00413755857426538	99.0518158160061
276	0.920062414231327		1.49173402480104		1.04627299308777	0.920055823981815	1.56003308864678	0.58976686499637	0.00458227557731637	98.9504387950643
273	0.833740133387289		1.38635670100336		1.03550016880035	0.833733543137777	1.4348521586227	0.581058848556264	0.00468326971169594	98.9274307844934
270	0.768227026349262		1.30833667476482		1.01344335079193	0.76822043609975	1.32522001017285	0.5796927530543	0.00464649655408495	98.9358076535896
267	0.714488062330593		1.24572971059848		0.982183754444122	0.714481472081081	1.22285213927696	0.58427462252594	0.00460548196497035	98.9451515510687
264	0.664876765836936		1.18653531782964		0.94537228345871	0.664870175587424	1.12105986914668	0.593072853543056	0.00456159816255881	98.9551500867268
261	0.609960619816136		1.11534825482063		0.90583062171936	0.609954029566623	1.00968638015431	0.604102463453456	0.00447539928479983	98.9747926790187
258	0.547557255502499		1.02803743150008		0.866522550582886	0.547550665252987	0.890214742507118	0.615077058498173	0.00444956810339173	98.9806797256311
255	0.482934371544411		0.933237106866672		0.829135000705719	0.482927781294898	0.773202686557757	0.624581095863568	0.00454941338609581	98.9579264593233
252	0.417978667763433		0.833974077783327		0.794693946838379	0.417972077513921	0.662201250763785	0.631185877453163	0.00468388577934645	98.9272904512652
249	0.357418788244677		0.738116094462743		0.764530658721924	0.357412197995164	0.56378046905973	0.633956331604135	0.0049088014859642	98.8760705030966
246	0.30204243966529		0.647402808997579		0.739672303199768	0.302035849415778	0.478351306937899	0.631410105993479	0.00562524682853044	98.713091454754
243	0.251936581024561		0.561106478165644		0.720351755619049	0.251929990775049	0.403692858829673	0.624063530639129	0.00627483894319741	98.565552592285
240	0.20586322122331		0.477755703962564		0.706636786460876	0.205856630973798	0.337108119613181	0.610654620867662	0.00792516877085049	98.1917117941506
237	0.163147044102125		0.394961089120056		0.699079275131226	0.163140453852613	0.275622734204634	0.591897668831231	0.0107869361535906	97.5468082681747
234	0.123608803674785		0.312393953906154		0.698089838027954	0.123602213425273	0.217593355392154	0.568042223543602	0.015705042137164	96.4483845460975
231	0.0887100834162839		0.236569844406886		0.703528046607971	0.0887034931667719	0.165944047649504	0.534538565397207	0.0243508737936888	94.5472989232996
228	0.0594169602880942		0.170186440817771		0.713129818439484	0.0594103700385821	0.120868872428406	0.491527461495701	0.038858348918729	91.4411440626406
225	0.0379508830461402		0.119154057064777		0.724811732769012	0.0379442927966281	0.085859977775199	0.44193224573124	0.0601814554560963	87.0599762897387
222	0.0234924034705821		0.0831137099950424		0.735610008239746	0.02348581322107	0.0606274833055999	0.387378989536594	0.0909434952181783	81.1066576483799
219	0.0140161650240647		0.0584048524430173		0.742441356182098	0.0140095747745526	0.0428456314220878	0.326977904387478	0.137065011650353	72.9348322389537
216	0.00867194651953257		0.0433321517548013		0.744040012359619	0.00866535627002048	0.0317231960442291	0.273155209769504	0.185125002432088	65.2942589957425
213	0.00571151279074604		0.0344511371761828		0.741997599601746	0.00570492254123395	0.0250464233943299	0.227773940071837	0.240720194172265	57.4486471264331
210	0.00381769655132696		0.028421142121237		0.738943815231323	0.00381110630181487	0.020487514139457	0.186020923567054	0.300116510387784	50.1052795615019
207	0.00267709790352175		0.0241387020290958		0.738099575042725	0.00267050765400966	0.017303240028909	0.154335699530722	0.354262506058789	44.2320933957357
204	0.00188175444804729		0.0205330070628821		0.741282522678375	0.0018751641985352	0.0147050190876903	0.127518651104977	0.404403104822477	39.4091343316718
201	0.00126708531827072		0.0170996522077123		0.760777771472931	0.00126049506875863	0.0124797314816315	0.101003380610706	0.456714876830851	34.9369608463348
