# Supplementary material for: Physicochemical and major ion data for springs in the Black Forest National Park, Germany
Source: Data Brief. 2020 Apr 30;30:105645. doi: 10.1016/j.dib.2020.105645 (PMC7218150; doi:10.1016/j.dib.2020.105645)
Supplement: Supplementary file 3 [file mmc3.zip › Absorption/D807_5_2017-05-11.abs]

Wavelength	I1	I1 dark	R1	R1dark	XCorrect	I1c	R1c	I1c/R1c	Abs	Percent T
600	0.727333129723115	7.81696459507721E-6	1.03946034405209	6.96398363668593E-4	0.962875366210938	0.72732531275852	1.00020021461146	0.727179720753271	0.00242986249462201	99.4420657509745
597	0.750558162894472		1.07308677000415		0.961170494556427	0.750550345929877	1.03074998386723	0.728159454452685	0.00247433605709621	99.4318829909525
594	0.778103195438216		1.11270145704068		0.959443926811218	0.778095378473621	1.06690650013101	0.729300438583957	0.00251365317078912	99.4228817306172
591	0.808522728702896		1.15665642817852		0.957998394966125	0.808514911738301	1.10740785320762	0.730096783580164	0.00257417592631804	99.4090272430516
588	0.837169681408253		1.19811361337664		0.957209765911102	0.837161864443658	1.14617945208049	0.73039336285787	0.00263738512671315	99.3945598525166
585	0.85926025810221		1.23019516842423		0.957147359848022	0.859252441137615	1.17681150169985	0.730152993828206	0.0025579879977513	99.4127326924426
582	0.877810023958265		1.25716619675884		0.957540512084961	0.87780220699367	1.2031207341746	0.729604421285189	0.00264142696056478	99.393634824813
579	0.895233406457003		1.28266351355149		0.957847774028778	0.895225589492408	1.22792934766075	0.729053012046539	0.00263346665874922	99.3954566545066
576	0.912320564897027		1.30765235530955		0.957817375659943	0.912312747932432	1.25182512478503	0.72878609788975	0.00275721175974576	99.3671395811796
573	0.933268657159514		1.33785164870694		0.95768678188324	0.933260840194919	1.28057590857953	0.728782131494363	0.00273156840181492	99.373006987887
570	0.95196778947005		1.36508286808055		0.957942962646484	0.951959972505455	1.30700441699537	0.728352528979117	0.00280722128838666	99.3556979950664
567	0.970712568447884		1.3923916448269		0.958957612514496	0.970704751483289	1.33457675089616	0.727350263543457	0.00283300884532864	99.3497986231877
564	0.988075082721769		1.41748556806648		0.960622072219849	0.988067265757174	1.36099894809855	0.72598679604977	0.00288809217328114	99.3371984849601
561	1.00799672906551		1.44601890779621		0.962333619594574	1.00798891210091	1.39088244198373	0.724711795673598	0.00285719808266619	99.3442652143295
558	1.03335010909115		1.48240715227972		0.963349342346191	1.03334229212656	1.42740508033231	0.72393065315838	0.0029072480187424	99.3328170199948
555	1.05396418157958		1.5120409778449		0.963210999965668	1.05395636461499	1.45574372369481	0.723998563387208	0.00300901399221329	99.3095436030493
552	1.07717837643311		1.54508257439256		0.962077260017395	1.07717055946852	1.48581882064262	0.724967637038437	0.00300406715225769	99.3106747968283
549	1.09923120227273		1.57645531230431		0.960586667060852	1.09922338530813	1.51365300323367	0.726205664679965	0.00306684076983781	99.296321310749
546	1.12705709754728		1.61566343104413		0.959542155265808	1.12704928058269	1.54962894722143	0.727302676297798	0.00306527447645869	99.2966794259394
543	1.15710984950239		1.65817139230006		0.959278583526611	1.1571020325378	1.58998026441408	0.727746160399169	0.00311173034982106	99.286058367079
540	1.18568521987161		1.69819487846825		0.959745705127716	1.18567740290702	1.6291668757412	0.727781432683243	0.00309564485126248	99.2897358149673
537	1.21496878268185		1.73914043982808		0.960788011550903	1.21496096571725	1.67027619379111	0.727401234738066	0.00316931513526338	99.27289451725
534	1.25119458209764		1.78999611101159		0.962087333202362	1.25118676513305	1.72146258884119	0.72681612324511	0.00323185150734216	99.2586007143684
531	1.29337612154091		1.84885322991703		0.963314652442932	1.29336830457631	1.78035655584786	0.726465887031472	0.00327503084418678	99.2487325081657
528	1.34138394605611		1.91591457608462		0.964083611965179	1.34137612909151	1.84643045847858	0.72646988839037	0.00336871580570952	99.2273251192571
525	1.39297353569372		1.98751823424577		0.964276075363159	1.39296571872912	1.91584476235022	0.727076507503841	0.00331041646130629	99.2406462102199
522	1.44506903109102		2.0592298245354		0.964098811149597	1.44506121412643	1.98462962888387	0.728126393507041	0.00345386216661795	99.2078728401788
519	1.49962282603905		2.13421539796624		0.964016735553741	1.49961500907446	2.05674802123875	0.729119461202282	0.00346234154618045	99.2059358756713
516	1.55624386707257		2.21188455048792		0.964349150657654	1.55623605010798	2.13235741644529	0.729819512482235	0.0035095103565821	99.1951616842701
513	1.61835218103338		2.296881940285		0.965328872203827	1.61834436406879	2.21657419955366	0.730110620431597	0.0035791895854897	99.1792478557066
510	1.6691409552445		2.36546971711055		0.966961741447449	1.66913313827991	2.28664532642395	0.729948417881773	0.00363042023995733	99.1675490699407
507	1.71869897750742		2.431409926808		0.969234704971313	1.71869116054282	2.35593190961152	0.729516482853794	0.00360115369903484	99.1742320674159
504	1.78149362203189		2.51545490694093		0.971734523773193	1.7814858050673	2.44367766173691	0.72901832879262	0.00370658149907393	99.1501598018248
501	1.84623257074782		2.6016234161181		0.973802864551544	1.84622475378322	2.53279018037877	0.72892921335755	0.00374943019452544	99.1403778552354
498	1.91090664519643		2.68662365015345		0.974870681762695	1.91089882823183	2.61843173111731	0.729787531033483	0.00377448758921384	99.1346579393323
495	2.05643569612859		2.88314883369435		0.974803626537323	2.056427879164	2.80982508728169	0.731870424416151	0.00393568364236444	99.0978691912084
492	2.27587435003691		3.18212582346649		0.973194181919098	2.27586653307232	3.09614860669629	0.735063726640937	0.00388677769724414	99.1090292405423
489	2.33742068035739		3.26168008462322		0.972781896591187	2.3374128633928	3.17222589507248	0.736836827107292	0.00392314600755435	99.1007300860171
486	2.40448826309722		3.34339802863263		0.975464880466461	2.40448044613262	3.26068804620536	0.737415052301875	0.00401519227597764	99.0797284703204
483	2.69913368428315		3.73981359833769		0.980194926261902	2.69912586731856	3.66506370811315	0.736447189538249	0.00403344916036416	99.0755634412846
480	2.90331001769582		4.01313371931587		0.985221683979034	2.90330220073123	3.95314025420885	0.73442934326454	0.00408112841174373	99.0646869747484
477	2.95457387857496		4.06965951010563		0.990114986896515	2.95456606161037	4.02874135806479	0.733371988672312	0.00414857514642128	99.0493032405958
474	3.33502536875397		4.57345517825858		0.994495332241058	3.33501755178938	4.5475872620698	0.733359770708714	0.00418318086391323	99.0414110481106
471	3.96294134524885		5.412993044777		0.997837543487549	3.96293352828426	5.40059279028297	0.733796026135237	0.00421966474877336	99.0330912010591
468	4.54130727067219		6.18005825655571		1.00013113021851	4.5412994537076	6.18017215926273	0.734817629133709	0.00425592405846709	99.0248232589682
465	4.60073207634295		6.24439354438457		1.00181019306183	4.60072425937835	6.25499944327479	0.735527524998412	0.00429171554607116	99.0166626678486
462	4.28503178463567		5.80052412721287		1.00316655635834	4.28502396767108	5.81819321022125	0.736487052396826	0.00433452010653414	99.0069039533394
459	3.96155190189503		5.35502359188363		1.00411581993103	3.96154408493043	5.37636464010031	0.736844382797764	0.004399523210302	98.9920861863468
456	3.61221868429676		4.8871912890655		1.00429058074951	3.61221086733216	4.90746079161246	0.736065150740671	0.00445336657583948	98.9798140141006
453	3.34714192876415		4.54327341446316		1.00348424911499	3.34713411179956	4.55840448604761	0.734277557431439	0.00456063453395024	98.9553696523059
450	3.20221810732176		4.36910891686807		1.00161564350128	3.20221029035716	4.37547031580084	0.731855105677036	0.0046416636421526	98.936908636277
447	2.93188470386094		4.02137936137277		0.998890042304993	2.93187688689634	4.01622017501512	0.730009003275152	0.00475558759843946	98.9109589493385
444	2.6516570206545		3.64824308234617		0.996111750602722	2.65164920368991	3.63336411278696	0.72980552495631	0.00492201467139311	98.8730622954532
441	2.57839901923824		3.54676252244893		0.99413388967514	2.57839120227365	3.52526450898213	0.731403614027851	0.00504949228633177	98.8440445366734
438	2.59719895324515		3.5623536429921		0.993446111679077	2.59719113628056	3.53831454080973	0.734019292611052	0.00508191249715121	98.8366660750798
435	2.61454948784379		3.57019726722834		0.994355201721191	2.6145416708792	3.54935175650389	0.736625122062998	0.0051516672994691	98.8207925635584
432	2.63241315232319		3.57552002355472		0.996962368488312	2.6324053353586	3.56396462829845	0.73861713285729	0.00514459094831536	98.8224027528556
429	2.68231838039527		3.62807756606932		1.00068998336792	2.68231056343067	3.62988400038048	0.73895214369096	0.00518476029969444	98.8132627605023
426	2.70136850727227		3.65080411383008		1.00434243679047	2.70136069030768	3.66595807749921	0.736877136399347	0.00521023300645044	98.8074672287695
423	2.63685461470779		3.57640003697894		1.00653290748596	2.63684679774319	3.59906337968356	0.732648058555454	0.00526566537034214	98.7948564722957
420	2.52535332120801		3.45106534875905		1.00630366802216	2.52534550424342	3.47211893081263	0.727321141517574	0.00538430104504405	98.7678724919811
417	2.53282960901994		3.49131992989703		1.00381481647491	2.53282179205534	3.50393961968918	0.722849725441336	0.005469359781705	98.7485302065852
414	2.33497524701756		3.24654749313095		1	2.33496743005296	3.24585109476728	0.719369854586743	0.00565065629576615	98.7073161714073
411	2.19832587378428		3.07824267446753		0.99593985080719	2.19831805681969	3.0650509790751	0.717220715683837	0.00581582699235719	98.6697829837615
408	2.09418174700316		2.94760218670829		0.992665886878967	2.09417393003856	2.92529284793588	0.715885225479643	0.00596024977989432	98.636976221197
405	2.01852586717851		2.84842740805184		0.991216242313385	2.01851805021391	2.82271723054241	0.715097505472072	0.0060958928902516	98.606173764272
402	1.99524013973249		2.81667330295411		0.992280185222626	1.9952323227679	2.79423808446964	0.714052368642953	0.00621655720445168	98.578780845231
399	2.04269845619325		2.87833760080342		0.996225118637085	2.04269063922865	2.8667784482955	0.712538717612857	0.00628366938273252	98.5635484952031
396	2.11716471444062		2.97328576204512		1.00294554233551	2.11715689747602	2.98134525149826	0.71013476094795	0.0063770491626443	98.5423581429453
393	2.13687933838528		2.98770290065938		1.01225340366364	2.13687152142068	3.02360749871425	0.706729138067478	0.00645598303242335	98.5244495045237
390	2.13525522950505		2.97013773837606		1.02401208877563	2.13524741254046	3.0407438290828	0.702212199567144	0.00659090805006868	98.4938450439995
387	2.15550151726595		2.98200230986185		1.03790378570557	2.15549370030135	3.09430869189035	0.696599439464631	0.00665470487499957	98.4793775954113
384	2.19750098609227		3.02379242077885		1.05340039730072	2.19749316912767	3.18453055109038	0.690052468918928	0.00673396615150549	98.461406174492
381	2.2431560506071		3.07283097649111		1.06999289989471	2.24314823364251	3.2871621861174	0.682396579978909	0.00687522372361275	98.4293860634896
378	2.2668215827391		3.09303165390062		1.08720409870148	2.26681376577451	3.36199956437885	0.6742457047859	0.00699556937805302	98.4021144579544
375	2.27284068305685		3.09083221787425		1.10362470149994	2.27283286609225	3.41035022140164	0.666451454700781	0.00712052131110473	98.3738070160905
372	2.28447795595957		3.09747091413679		1.11636197566986	2.28447013899497	3.45712131663256	0.660801264914875	0.00728355475035404	98.336884580338
369	2.30723658990183		3.12041094822481		1.1217794418335	2.30722877293724	3.49963164642307	0.65927760577186	0.00741700613245817	98.3066719535509
366	2.34263504312953		3.16104094317965		1.11770451068878	2.34262722616493	3.53233135307151	0.663195774124622	0.00756316396177179	98.2735933101616
363	2.38941243185863		3.21772418514066		1.10513556003571	2.38940461489403	3.55525180479021	0.672077463451292	0.00769250251399995	98.2443305119621
360	2.45079884518756		3.29396262477743		1.08772444725037	2.45079102822296	3.58216618577421	0.684164525352215	0.00785100053005506	98.2084822776102
357	2.52199053801833		3.38285007315272		1.06954944133759	2.52198272105373	3.61738057338849	0.697184791560742	0.00800933805385109	98.1726834032918
354	2.59183223817871		3.46968835039362		1.05303514003754	2.59182442121411	3.65297042599495	0.709511471204474	0.00811947620466196	98.1477897255434
351	2.65295475136221		3.54515794481862		1.03825736045837	2.65294693439761	3.68006328946853	0.720897094892286	0.00826721643697885	98.1144070514876
348	2.71011457169045		3.61556164937129		1.02429628372192	2.71010675472585	3.70269304276262	0.731928551307567	0.00845400843804977	98.0722166795255
345	2.75883680904459		3.67507084102803		1.01075196266174	2.75882899208	3.71388117947715	0.742842557086974	0.00859464884654907	98.0404624572018
342	2.79738143169331		3.72194769508877		0.99791157245636	2.79737361472871	3.71347973302021	0.753302512964997	0.00876557335397307	98.001884438667
339	2.82161934907693		3.75172223720612		0.986706912517548	2.82161153211233	3.70116312421778	0.762358058106035	0.0089554741810314	97.9590412265003
336	2.83085309659863		3.76501056112764		0.97766101360321	2.83084527963403	3.68022319988874	0.769204780764279	0.00914548129490025	97.9161927805158
333	2.81397133641218		3.7493223495204		0.970568954944611	2.81396351944758	3.63829997189244	0.773428123350675	0.00935726676714922	97.8684551911198
330	2.77605704457149		3.71206252911264		0.964463949203491	2.77604922760689	3.57947883540224	0.775545646520058	0.00957415088989503	97.819592459226
327	2.71665931775805		3.65149770269449		0.95833683013916	2.71665150079345	3.49869734946031	0.776475136156749	0.00983158005254272	97.7616268274549
324	2.66071155430973		3.59730195462003		0.951819896697998	2.66070373734513	3.42332072901938	0.777228880364739	0.0100606111933461	97.7100844871017
321	2.60375118222288		3.54243321826701		0.945044338703156	2.60374336525828	3.34709833082617	0.777910628223341	0.0103286159278222	97.6498058328099
318	2.54419200277336		3.48204901684814		0.938388168811798	2.54418418580877	3.2668601086478	0.778785776309793	0.0106276622133092	97.582589321084
315	2.49381319438092		3.43212200166678		0.932277858257294	2.49380537741632	3.19904211221666	0.779547530147494	0.0108914334210572	97.5233399785612
312	2.45366176021518		3.39657969590059		0.927434146404266	2.45365394325059	3.14945812733966	0.779071778078593	0.0112166191121504	97.4503449807334
309	2.40592664199772		3.35088840579996		0.924172163009644	2.40591882503312	3.09615419401002	0.777066862395852	0.0114955610385567	97.3877739366326
306	2.33947739543707		3.2818057095428		0.923116862773895	2.33946957847247	3.0288473337539	0.772396004381302	0.0117995972347514	97.3196196135236
303	2.26608754831821		3.20491947205706		0.925122439861298	2.26607973135361	2.96429866779509	0.76445729169361	0.0120571153809268	97.2619303259087
300	2.17106732530922		3.10013194928241		0.931125819683075	2.17105950834462	2.88596446790407	0.752282133924314	0.0124186688162944	97.1809927297812
297	2.0540916116653		2.96552286778903		0.942141830921173	2.05408379470071	2.79328703826796	0.735364381304108	0.0127553433584909	97.105685101244
294	1.91605146939462		2.8012845115117		0.958359718322754	1.91604365243002	2.6839708352546	0.7138839316964	0.0130359419692378	97.0429651705063
291	1.76466682522413		2.61806563040787		0.978849589824677	1.76465900825954	2.56201079920619	0.688778911004705	0.0134183627839492	96.9575509714603
288	1.59343289646499		2.40682032973829		1.00125563144684	1.59342507950039	2.40914513624785	0.6614068432515	0.0138684351182301	96.857123014663
285	1.40189342091198		2.16391459340421		1.02218341827393	1.40188560394739	2.21120576907889	0.633991473589255	0.0142766704618669	96.7661204244909
282	1.24500157339436		1.96805703071025		1.03807401657104	1.24499375642976	2.04226595366377	0.609613921338835	0.0146904931006191	96.6739595962586
279	1.10602563767038		1.79347063126138		1.04659152030945	1.10601782070579	1.87630230998002	0.589466747881137	0.0150792554390479	96.5874598139085
276	0.988371628741092		1.64510464064328		1.04627299308777	0.988363811776496	1.72049993350809	0.574463150231705	0.0156414677250152	96.4625042239196
273	0.898489035716456		1.53401652341139		1.03550016880035	0.898481218751861	1.58775324831189	0.565882148064965	0.0158953473179188	96.4061307133551
270	0.829449536785781		1.45098206817677		1.01344335079193	0.829441719821186	1.46978236882091	0.564329616014227	0.0162572338264654	96.3258314052508
267	0.770428050510389		1.38085103452145		0.982183754444122	0.770420233545794	1.35556546225492	0.568338641694395	0.0166397976065356	96.2410167234595
264	0.714843591809153		1.31253886194285		0.94537228345871	0.714835774844558	1.24017950533195	0.576397022988395	0.0169470806835116	96.172945916104
261	0.653223731520706		1.23034189175128		0.90583062171936	0.653215914556111	1.11385054176971	0.586448441743602	0.0174004819378906	96.0725942368066
258	0.5842877900237		1.13110357915953		0.866522550582886	0.584279973059105	0.979523313500441	0.596494197745138	0.0177534672230431	95.9945402074405
255	0.510564959202559		1.01857471944072		0.829135000705719	0.510557142237964	0.843958542464556	0.604955239563093	0.0182588186826696	95.8829045087887
252	0.436555139857174		0.900649054933899		0.794693946838379	0.436547322892579	0.71518692861748	0.610396115231669	0.0188903996364163	95.7435663259129
249	0.368545760246114		0.787975148828946		0.764530658721924	0.368537943281519	0.601898741690991	0.612292264054478	0.0198126353978661	95.5404680617551
246	0.309059095597336		0.686203946232674		0.739672303199768	0.309051278632741	0.507050946793092	0.609507349483075	0.0210763588329144	95.2628655545976
243	0.257849349250447		0.594252799749506		0.720351755619049	0.257841532285851	0.427569395797213	0.603040196095186	0.02245510491347	94.9609159744576
240	0.210864541470049		0.505842812614982		0.706636786460876	0.210856724505454	0.356955038858783	0.590709477528547	0.0250080890840429	94.4043292556519
237	0.166168818458337		0.416078935410185		0.699079275131226	0.166161001493742	0.290385322900648	0.572208677194721	0.0291156314735243	93.515665431643
234	0.124515010717673		0.326196459115284		0.698089838027954	0.124507193753077	0.227228284688185	0.54793880050599	0.0350044199340528	92.2562037940101
231	0.0881572117906855		0.244401074157699		0.703528046607971	0.0881493948260904	0.171453074510603	0.514131315974967	0.0452082384202135	90.1138949874855
228	0.0581556108439766		0.173676367943108		0.713129818439484	0.0581477938793816	0.123357174299853	0.471377479335231	0.0604400155563497	87.0081599815524
225	0.0366462237228926		0.120193067222979		0.724811732769012	0.0366384067582976	0.0866125876160419	0.423014803814863	0.0826678183810982	82.6670008239112
222	0.0222446685474367		0.0824640820832095		0.735610008239746	0.0222368515828416	0.0601491264946765	0.369695336885893	0.115078063745942	76.7223569744083
219	0.0131080510617051		0.0575314031972399		0.742441356182098	0.0131002340971101	0.0421966580672528	0.310456673517391	0.164986185407501	68.393340236093
216	0.00792160947972224		0.0420914308582697		0.744040012359619	0.00791379251512716	0.0307995604889098	0.25694498199014	0.218853814869269	60.4151954939501
213	0.00504507541786349		0.0328851756879943		0.741997599601746	0.00503725845326841	0.0238839955087648	0.210905183407017	0.281110479304134	52.3467255859033
210	0.00325536434780153		0.0268492353320163		0.738943815231323	0.00324754738320645	0.0193254771285136	0.168044874732479	0.352321383465189	44.4302356364757
207	0.00220304407193132		0.0227876248784276		0.738099575042725	0.00219522710733625	0.0163055249027162	0.134630876370657	0.423287307606717	37.7322490566109
204	0.00152461616383744		0.019730158479054		0.741282522678375	0.00151679919924236	0.014109393714388	0.107502790690121	0.491801251900105	32.2254320055048
201	0.0010441858989		0.0171229919321597		0.760777771472931	0.00103636893430492	0.0124969872479283	0.082929502426813	0.56220390906109	27.4028725574223
