# Supplementary material for: Physicochemical and major ion data for springs in the Black Forest National Park, Germany
Source: Data Brief. 2020 Apr 30;30:105645. doi: 10.1016/j.dib.2020.105645 (PMC7218150; doi:10.1016/j.dib.2020.105645)
Supplement: Supplementary file 3 [file mmc3.zip › Absorption/D808_1_2016-05-31.abs]

Wavelength	I1	I1 dark	R1	R1dark	XCorrect	I1c	R1c	I1c/R1c	Abs	Percent T
600	0.829346107220764	7.7777666734809E-6	1.18595162001703	6.98722280571386E-4	0.962875366210938	0.829338329454091	1.14125081796057	0.726692429396135	0.00194147365133208	99.5539569113909
597	0.856081313107588		1.22475467955436		0.961170494556427	0.856073535340915	1.17652646981759	0.727627943189106	0.00200097300674923	99.5403187217034
594	0.888484785573325		1.27164819316093		0.959443926811218	0.888477007806652	1.21940475112009	0.728615340386803	0.00214875235370362	99.5064534494668
591	0.919966949143818		1.31776462730283		0.957998394966125	0.919959171377144	1.26174702307593	0.729115388863319	0.00232986791146174	99.4649645285567
588	0.950677070786243		1.36397438541897		0.957209765911102	0.950669293019569	1.30494077838501	0.728515277295661	0.00283953309221809	99.3483061387722
585	0.975387183602545		1.39937904714273		0.957147359848022	0.975379405835872	1.33874318021319	0.72857843106289	0.00262480736369243	99.3974384967887
582	0.995567036122008		1.4277976505448		0.957540512084961	0.995559258355335	1.36650503856603	0.728544154802418	0.00233261657981903	99.4643350125327
579	1.01648688161947		1.45770640652881		0.957847774028778	1.0164791038528	1.3955915671	0.728349989936535	0.00215546076404534	99.5049164164312
576	1.03706920789221		1.48753110123385		0.957817375659943	1.03706143012554	1.42411388725526	0.72821523573813	0.00214060526348792	99.5083201452023
573	1.05888731388413		1.51935176883131		0.95768678188324	1.05887953611746	1.45439394894836	0.728055515414589	0.00217896757558287	99.4995307159127
570	1.08091824061495		1.55145493520694		0.957942962646484	1.08091046284827	1.48553600095313	0.727623202773109	0.0022109674709982	99.492199613606
567	1.10140138536953		1.58149987405173		0.958957612514496	1.10139360760285	1.51592129836264	0.726550651931917	0.00232692744166938	99.4656379764726
564	1.11890727305592		1.60863521451948		0.960622072219849	1.11889949528925	1.54461928517245	0.724385294182267	0.00284674510569359	99.3466563472061
561	1.14279749512843		1.64312463576838		0.962333619594574	1.14278971736176	1.58056167424265	0.723027602139817	0.00289624735847326	99.3353331477805
558	1.16787813437148		1.67850805603715		0.963349342346191	1.1678703566048	1.61631651825671	0.722550529808617	0.00275943108777119	99.3666317973523
555	1.19488618632654		1.71730778976884		0.963210999965668	1.19487840855987	1.6534567364455	0.722654776639965	0.00279155830567416	99.3592813577565
552	1.2212246716339		1.75485467438443		0.962077260017395	1.22121689386723	1.68763355204329	0.723626816016219	0.00278228559401125	99.3614028210523
549	1.24864820973233		1.7938964222753		0.960586667060852	1.24864043196565	1.72252180201912	0.724890930554266	0.00280938951044863	99.3552019614127
546	1.2797078809339		1.83777075193397		0.959542155265808	1.27970010316723	1.76274805471216	0.725968807480087	0.00285668441315715	99.3443827155924
543	1.31279805261565		1.88476939676571		0.959278583526611	1.31279027484897	1.80734864788413	0.726362495905736	0.0029086499891512	99.3324963586668
540	1.34569430492561		1.93107889731309		0.959745705127716	1.34568652715893	1.85267408225114	0.726348222847602	0.00295333417013685	99.3222766503895
537	1.38092711484342		1.980718727437		0.960788011550903	1.38091933707674	1.90237948358526	0.725890574931054	0.00302121984017873	99.3067525471931
534	1.42325986003559		2.04070525917973		0.962087333202362	1.42325208226892	1.9626644488007	0.725163225501235	0.00322009555823139	99.26128758906
531	1.47400311178596		2.11082932384093		0.963314652442932	1.47399533401928	2.03271972705132	0.725134564496737	0.00303199554217109	99.3042885815193
528	1.52679960693632		2.18391813214263		0.964083611965179	1.52679182916965	2.10480605437231	0.725383617173681	0.00317318631596936	99.2720096301121
525	1.58404267189313		2.26323315746047		0.964276075363159	1.58403489412646	2.18170782552928	0.726052716862844	0.00315654341352241	99.275813975086
522	1.64118508011207		2.34345432901493		0.964098811149597	1.6411773023454	2.25864789526664	0.726619366296422	0.00333037849890841	99.2360847891891
519	1.70402781667737		2.42981158819134		0.964016735553741	1.7040200389107	2.3417054552869	0.727683336545811	0.00327769959820342	99.2481226232817
516	1.76361536282599		2.51101545139226		0.964349150657654	1.76360758505931	2.42082180560056	0.728516068790863	0.00322860336649793	99.2593430841986
513	1.82464581180087		2.59381598328797		0.965328872203827	1.8246380340342	2.50321096106055	0.728919001401762	0.00325097873854402	99.2542292556544
510	1.87860062115559		2.66624852084034		0.966961741447449	1.87859284338892	2.57748467513025	0.728847337683584	0.00325246536766826	99.2538895000703
507	1.93456162801206		2.74102899051223		0.969234704971313	1.93455385024539	2.65602319905347	0.728364816593019	0.00332105108417745	99.2382161219542
504	2.00512245292543		2.83606711269107		0.971734523773193	2.00511467515875	2.75522535257711	0.727749791240582	0.00343454351199253	99.2122859868779
501	2.07520739527233		2.92824925709812		0.973802864551544	2.07519961750566	2.85085709692474	0.727921304699633	0.00332890357529589	99.2364218091129
498	2.16066206778244		3.04098641240936		0.974870681762695	2.16065429001576	2.96388733323059	0.728993395191134	0.00338045167481078	99.2246437516293
495	2.35444035314095		3.30364435203366		0.974803626537323	2.35443257537428	3.21972337813892	0.731253060856178	0.00347646376261248	99.2027099886806
492	2.57076573801874		3.60011187038029		0.973194181919098	2.57075796025207	3.50292793405375	0.733888338170026	0.00354124500097098	99.1879135880979
489	2.60481840878111		3.63967345835697		0.972781896591187	2.60481063101444	3.53992874540781	0.735837023384592	0.00353622825712256	99.189059361876
486	2.73565798467432		3.80721258488479		0.975464880466461	2.73565020690764	3.71312058997915	0.736752319407706	0.00364253302138757	99.164783255163
483	3.07803634023984		4.27091416750458		0.980194926261902	3.07802856247316	4.18564351345378	0.735377619374309	0.0037904008167296	99.1310255573183
480	3.23167909231146		4.47356028485891		0.985221683979034	3.23167131454478	4.40676020088853	0.733344036712773	0.00373473303005062	99.1437329683104
477	3.36924551632232		4.64283720678993		0.990114986896515	3.36923773855564	4.5962508847618	0.733040432959363	0.00375791924841662	99.138440000116
474	3.92319570820064		5.38273107712448		0.994495332241058	3.92318793043396	5.35240605486262	0.732976513781083	0.00389374450415411	99.1074393793757
471	4.6513153464045		6.35765125389295		0.997837543487549	4.65130756863782	6.34320589821106	0.733273938017621	0.00401980375760345	99.0786764147669
468	5.20175147701756		7.08989825292016		1.00013113021851	5.20174369925089	7.09012913892308	0.733659937263284	0.00415778713711113	99.047202289236
465	5.17074681405551		7.03177489866023		1.00181019306183	5.17073903628884	7.04380378169133	0.734083344247739	0.00420048029709717	99.0374659688609
462	4.88117075808369		6.6200000956181		1.00316655635834	4.88116298031702	6.64026176418902	0.735085927883321	0.00430998279169782	99.0124979277148
459	4.58779571775206		6.21579517047541		1.00411581993103	4.58778793998538	6.24067666602959	0.735142707353913	0.00450000409570782	98.96918545356
456	4.24180979140017		5.75210339010167		1.00429058074951	4.2418020136335	5.7760815339715	0.734373638717828	0.00481639508886675	98.8971109581724
453	3.99824620228552		5.43638291773041		1.00348424911499	3.99823842451884	5.4546234732972	0.732999893410057	0.00504570741033946	98.8449059661801
450	3.76774604329444		5.14665677020646		1.00161564350128	3.76773826552777	5.15427208160389	0.730993282053386	0.00520707242340919	98.8081863038548
447	3.32942362072948		4.57111426518199		0.998890042304993	3.32941584296281	4.5653425750002	0.729280615477726	0.00522912854615421	98.8031683489018
444	2.99042839259185		4.1212873455927		0.996111750602722	2.99042061482518	4.1045667470811	0.728559382534532	0.00551719582351774	98.7376539949949
441	2.9205190972169		4.02958451514858		0.99413388967514	2.92051131945023	4.00525190432078	0.729170446507907	0.00568635054846831	98.6992038438276
438	2.94368499678254		4.05615155361664		0.993446111679077	2.94367721901586	4.02887384638872	0.730645170648475	0.00578480756747204	98.6768307114121
435	2.97265640902029		4.08354647049936		0.994355201721191	2.97264863125362	4.05980089627701	0.73221537390655	0.00595468639560283	98.6382397853034
432	3.04252140874112		4.1584805949558		0.996962368488312	3.04251363097445	4.14515206344006	0.733993249079858	0.00587822807721957	98.6556067521004
429	3.16328370806327		4.30461397205742		1.00068998336792	3.16327593029659	4.30688487971614	0.734469580367582	0.00603639146278218	98.6196844356798
426	3.24024897264831		4.40166237865206		1.00434243679047	3.24024119488163	4.42007456286642	0.733073876649795	0.00630893567272674	98.5578144532955
423	3.21182938902163		4.37374104575582		1.00653290748596	3.21182161125496	4.4016110044067	0.729692289491148	0.00660930982660617	98.4896717850603
420	3.07201632683616		4.21160202906971		1.00630366802216	3.07200854906948	4.23744744330853	0.724966761279972	0.00696668126050368	98.4086601234255
417	3.05017591188436		4.21776556542203		1.00381481647491	3.05016813411769	4.23315417921049	0.720542650938021	0.00727757265919742	98.3382391088516
414	2.7857684190444		3.88753444857751		1	2.78576064127773	3.88683572629694	0.716716845641371	0.00748591426234408	98.2910751826604
411	2.60453665951466		3.6644909960996		0.99593985080719	2.60452888174799	3.64891673057586	0.713781397071494	0.00763192340431866	98.2580354274695
408	2.45983110589366		3.48332008251689		0.992665886878967	2.45982332812698	3.45707942122262	0.711532200569766	0.00780634888625311	98.2185800241586
405	2.36110108431551		3.35698829469161		0.991216242313385	2.36109330654883	3.32680873808086	0.709717177162062	0.00797818113641977	98.1797267069505
402	2.34194327433346		3.33448573130496		0.992280185222626	2.34193549656679	3.3080507908075	0.707950283917835	0.00822591490143279	98.1237382047297
399	2.40290036027153		3.41889838599696		0.996225118637085	2.40289258250486	3.4052963655111	0.70563390806198	0.00851466829760428	98.0585194494382
396	2.47621677477349		3.51467352477442		1.00294554233551	2.47620899700682	3.52432536404051	0.702605106291304	0.00876515326637034	98.0019792347059
393	2.4852366770812		3.51390608215053		1.01225340366364	2.48522889931453	3.5562561078045	0.698832936655065	0.00904059849141468	97.9398425513755
390	2.48866757428429		3.50222253605464		1.02401208877563	2.48865979651762	3.58560271444041	0.694070145165542	0.00938265073865102	97.8627350689893
387	2.52265800261527		3.53268611137236		1.03790378570557	2.52265022484859	3.66586308220269	0.688146329604002	0.00975044482508093	97.7798924355372
384	2.5761965009365		3.59160881987716		1.05340039730072	2.57618872316982	3.78266612347941	0.681051046820957	0.0101795759956973	97.6833227633203
381	2.62448565479628		3.64575033455339		1.06999289989471	2.6244778770296	3.9001793448817	0.67291210094576	0.0105791153144655	97.5934980410366
378	2.64149956952321		3.65926818606188		1.08720409870148	2.64149179175654	3.9776117164071	0.664089906227083	0.0111416679508786	97.4671645516285
375	2.64173827191484		3.65663301761538		1.10362470149994	2.64173049414816	4.03477939539227	0.65473976028653	0.0123651610917453	97.1929667574329
372	2.65661904822256		3.66675249511401		1.11636197566986	2.65661127045589	4.09264303275228	0.649118735544677	0.0126149314428913	97.1370854533137
369	2.68468190333504		3.69826866075956		1.1217794418335	2.68467412556837	4.14785794172727	0.647243508163735	0.0130584268505392	97.0379410609213
366	2.72181236339175		3.7439146908506		1.11770451068878	2.72180458562508	4.183809372553	0.650556548651787	0.0136199304035128	96.912560834735
363	2.77578982777568		3.81511701234344		1.10513556003571	2.77578205000901	4.21544929319906	0.658478339304728	0.014316428483754	96.7572622565893
360	2.84335107384361		3.90623148463561		1.08772444725037	2.84334329607693	4.24814346515083	0.669314329754158	0.0150949417958437	96.583971217903
357	2.91551824030329		4.00215101428163		1.06954944133759	2.91551046253662	4.27975106344873	0.681233655722775	0.0156228765523309	96.4666336557534
354	2.9856555325035		4.09445739086592		1.05303514003754	2.98564775473683	4.31087173285365	0.6925856160328	0.016012465005438	96.3801360455061
351	3.04220369878145		4.16869878339153		1.03825736045837	3.04219592101478	4.3274567418394	0.702998574567306	0.0164132926933051	96.2912240128803
348	3.09042856919423		4.23298268694326		1.02429628372192	3.09042079142755	4.33511273665988	0.712881297248261	0.0169576481779015	96.1706058110734
345	3.13073431610348		4.28721673579881		1.01075196266174	3.13072653833681	4.33260649514848	0.722596557486239	0.0175168939415737	96.0468455688724
342	3.15938468586205		4.32681634623629		0.99791157245636	3.15937690809538	4.31708284075282	0.731831429842204	0.0181695672485797	95.9026113355846
339	3.1793818537509		4.35677001310878		0.986706912517548	3.17937407598422	4.29816565407943	0.739704872232331	0.0188902439303012	95.7436006525324
336	3.18289202585601		4.36865940393042		0.97766101360321	3.18288424808934	4.27038486740076	0.745338967545249	0.0196874046910935	95.5680215445359
333	3.15379602865782		4.34234285740471		0.970568954944611	3.15378825089115	4.21386501096884	0.748431248433855	0.0205148482092249	95.386113047288
330	3.09296571151807		4.28020455198894		0.964463949203491	3.0929579337514	4.1274290931599	0.74936670356788	0.0213587870017151	95.2009348339549
327	3.00769778339199		4.19059553745443		0.95833683013916	3.00769000562532	4.01533243246387	0.749051306763099	0.0222174116381638	95.0129031629295
324	2.91737740777633		4.09598080760788		0.951819896697998	2.91736963000966	3.8979709714054	0.748432877363837	0.0230599481959634	94.8287556613472
321	2.81823314059436		3.98946446892217		0.945044338703156	2.81822536282769	3.76956048727671	0.747627043614228	0.0239812589150016	94.6277995165072
318	2.72611721811088		3.88910888094426		0.938388168811798	2.72610944034421	3.64883808837762	0.747117129978304	0.0248968773438965	94.4285068921003
315	2.65515857459559		3.8158369110222		0.932277858257294	2.65515079682891	3.55676885955566	0.746506422450128	0.0258538107776746	94.2206702290455
312	2.58689443058125		3.74540906584463		0.927434146404266	2.58688665281458	3.47297224101456	0.744862461687533	0.0268221265893726	94.0108270613646
309	2.51287368746882		3.66622977905164		0.924172163009644	2.51286590970214	3.38758176531514	0.741787529803985	0.0278070286640006	93.7978689157604
306	2.42650459235495		3.57103070838712		0.923116862773895	2.42649681458827	3.29583366207596	0.736231577008618	0.0288590434348454	93.570932288322
303	2.33821733928976		3.47400072586467		0.925122439861298	2.33820956152308	3.21322962393086	0.727682062965257	0.0299039639730463	93.3460695188825
300	2.2296571261005		3.34940466801292		0.931125819683075	2.22964934833382	3.11806656859762	0.715074325477479	0.0310223811602427	93.1059892501271
297	2.10398705702257		3.20016746035729		0.942141830921173	2.1039792792559	3.01435333486666	0.697986946294393	0.0322165885162237	92.8503214217037
294	1.9652449640711		3.03119689950903		0.958359718322754	1.96523718630442	2.90430737950628	0.676662945586188	0.033499595827718	92.5764246674655
291	1.80901510019341		2.83558196620864		0.978849589824677	1.80900732242673	2.77492430051983	0.651912314180191	0.0349075268423315	92.2767888726318
288	1.62672711874406		2.60084045225404		1.00125563144684	1.62671934097739	2.60340654969586	0.624842609068271	0.0365435787887023	91.9298224234867
285	1.43674116491336		2.35376672887606		1.02218341827393	1.43673338714669	2.40526709841279	0.597328000742526	0.0382592128384939	91.5673798275791
282	1.26368043501406		2.1268191907204		1.03807401657104	1.26367265724739	2.20707041438724	0.572556565939117	0.0398644027012573	91.2295635776777
279	1.10753760787919		1.91974958949703		1.04659152030945	1.10752983011251	2.00846236467124	0.551431706958474	0.0414559202396102	90.8958551312744
276	0.977943557798873		1.74762045444263		1.04627299308777	0.9779357800322	1.82775702939927	0.535046925987541	0.0430584341059387	90.5610743226605
273	0.884641481450499		1.62897351888157		1.03550016880035	0.884633703683825	1.68607882673369	0.524669244199902	0.0445605236802766	90.2483927712746
270	0.817893719266038		1.54821456046403		1.01344335079193	0.817885941499364	1.56831963645223	0.521504623476846	0.0459137431697152	89.9676251807867
267	0.764349211118175		1.48618782243063		0.982183754444122	0.764341433351501	1.4590232615712	0.523871999496699	0.0473386964121781	89.6729182987849
264	0.715252744029198		1.42770708658032		0.94537228345871	0.715244966262525	1.34905415587273	0.530182545414433	0.0486755395691056	89.3973119615124
261	0.659866379199242		1.35355343819498		0.90583062171936	0.659858601432568	1.22545722841272	0.538459104188608	0.0498943006995769	89.1467878641518
258	0.597283046319429		1.26158196578416		0.866522550582886	0.597275268552756	1.09258376414795	0.546663137556815	0.0511778018752768	88.8837149920198
255	0.530518228470974		1.15631253016964		0.829135000705719	0.530510450704301	0.958159855419643	0.553676349205795	0.0524212465082234	88.62959269927
252	0.464055399757054		1.046822073759		0.794693946838379	0.464047621990381	0.831347895066185	0.558187041483322	0.0538624048884363	88.3359726050213
249	0.39892446862082		0.934159347463573		0.764530658721924	0.398916690854147	0.713659266662139	0.558973601954225	0.0555242873264948	87.9985898300235
246	0.337726313652954		0.82402084051841		0.739672303199768	0.33771853588628	0.608988567472294	0.554556446417436	0.0577964905464752	87.5393886810461
243	0.279465898846688		0.712859133198919		0.720351755619049	0.279458121080015	0.513006002287415	0.544746298939884	0.0604865576924118	86.998836057792
240	0.223791158697449		0.599644684798762		0.706636786460876	0.223783380930776	0.423237250217571	0.528742167225916	0.064119800039053	86.2740528151256
237	0.175738032973933		0.494099398965618		0.699079275131226	0.175730255207259	0.344926187406238	0.509472059888258	0.0689219219252738	85.3253499347275
234	0.131943843772095		0.389441119049339		0.698089838027954	0.131936066005421	0.271377116794908	0.486172406736606	0.0742740670180561	84.280272860337
231	0.0944237291759241		0.294913025326102		0.703528046607971	0.0944159514092506	0.206988013905748	0.456142119669996	0.0860656545381573	82.0227536926808
228	0.0632596036481365		0.212123968421193		0.713129818439484	0.063251825881463	0.150773647393785	0.41951512731044	0.101155585249939	79.2217469093611
225	0.0407982947626678		0.149271782545629		0.724811732769012	0.0407905169959943	0.107687497253511	0.378786006141156	0.120900197224608	75.7006838523064
222	0.0254785026485897		0.104174505427855		0.735610008239746	0.0254707248819162	0.0761178216935878	0.334622356699178	0.148903264905527	70.973583747712
219	0.0154367831137861		0.0733231471946555		0.742441356182098	0.0154290053471126	0.0539193765251576	0.286149550336766	0.189913596998508	64.5782694892209
216	0.00974000504416497		0.0545511943163259		0.744040012359619	0.00973222727749149	0.0400683939590789	0.242890376076237	0.233091754380533	58.4666547267031
213	0.00657490512604884		0.0435661095022795		0.741997599601746	0.00656712735937536	0.031807498419706	0.206464754716667	0.282063677736134	52.2319599105691
210	0.00456332346523296		0.0361787521633287		0.738943815231323	0.00455554569855948	0.026217748646086	0.173758081216465	0.335195057575289	46.2173395758921
207	0.00330352138629777		0.0311717433637556		0.738099575042725	0.00329574361962428	0.0224921239117663	0.146528786367755	0.383520464143016	41.3503829410023
204	0.002394612553088		0.0266599036295868		0.741282522678375	0.00238683478641452	0.0192445700021089	0.124026402572412	0.429952933168741	37.1575496552269
201	0.00163584490837666		0.0220555683208364		0.760777771472931	0.00162806714170318	0.0162478137362033	0.10020222832045	0.482725103134798	32.9059851110727
