# Supplementary material for: Physicochemical and major ion data for springs in the Black Forest National Park, Germany
Source: Data Brief. 2020 Apr 30;30:105645. doi: 10.1016/j.dib.2020.105645 (PMC7218150; doi:10.1016/j.dib.2020.105645)
Supplement: Supplementary file 3 [file mmc3.zip › Absorption/D808_3_2016-09-08.abs]

Wavelength	I1	I1 dark	R1	R1dark	XCorrect	I1c	R1c	I1c/R1c	Abs	Percent T
600	0.779770484249914	8.93018575914706E-6	1.12402654854816	7.07533131156449E-4	0.962875366210938	0.779761554064154	1.08161620834136	0.720922586080608	-8.90279503149401E-4	100.205204688487
597	0.804399083699842		1.15993512750624		0.961170494556427	0.804390153514083	1.11421536018896	0.721934180998607	-8.65127928646989E-4	100.199401608325
594	0.835524901446563		1.20503600531675		0.959443926811218	0.835515971260804	1.1554856385243	0.723086417870033	-9.00572563070353E-4	100.207579644748
591	0.867445308118332		1.2514862324871		0.957998394966125	0.867436377932573	1.19824398644081	0.723922997109421	-9.69630262430585E-4	100.223515042072
588	0.896589481891038		1.29400671663116		0.957209765911102	0.896580551705279	1.23795860869106	0.724241138121142	-9.64822878038746E-4	100.222405632869
585	0.9200320242168		1.32841129840287		0.957147359848022	0.920023094031041	1.2708081535901	0.723966942950381	-0.00102087388309907	100.235341392642
582	0.936945683817185		1.35351262032405		0.957540512084961	0.936936753631426	1.29536567594183	0.723299042913272	-9.4531236626926E-4	100.21790328116
579	0.954706302337526		1.37972552915486		0.957847774028778	0.954697372151767	1.32088931783693	0.722768637205097	-9.26425955659966E-4	100.213545143087
576	0.974127585218907		1.40821056810354		0.957817375659943	0.974118655033147	1.34813086319065	0.7225698050764	-9.3713560170432E-4	100.216016426686
573	0.993739440914467		1.43740306554548		0.95768678188324	0.993730510728708	1.3759043209839	0.722238091394389	-7.61805890906931E-4	100.175566226166
570	1.01335553306021		1.4672004799772		0.957942962646484	1.01334660287445	1.40481659820187	0.721337293545295	-4.82789201815791E-4	100.111228134574
567	1.03114772964439		1.49330321791001		0.958957612514496	1.03113879945863	1.43133599432497	0.720403038522707	-4.5382370630519E-4	100.104551386996
564	1.04920173103709		1.51926032718129		0.960622072219849	1.04919280085133	1.45875533179568	0.719238365737323	-5.98525603681852E-4	100.137910622639
561	1.07183971953306		1.55129758169195		0.962333619594574	1.0718307893473	1.49218493393883	0.718296214476614	-7.88231404682353E-4	100.181661793699
558	1.09525196339703		1.58494644996569		0.963349342346191	1.09524303321127	1.5261755186518	0.717638973909627	-8.51057291394638E-4	100.196155316574
555	1.11997788767567		1.62070790490092		0.963210999965668	1.11996895748991	1.56040217803711	0.717743779939323	-8.3765654352162E-4	100.193063675404
552	1.14369102143101		1.65480878245021		0.962077260017395	1.14368209124525	1.59137319773623	0.718676230611509	-8.24394533045059E-4	100.190004135789
549	1.16939599599871		1.6916916192169		0.960586667060852	1.16938706581295	1.62433676730604	0.719916638809067	-7.98403146496721E-4	100.18400820604
546	1.19707663095891		1.7311487919108		0.959542155265808	1.19706770077315	1.66043133501029	0.720937792206701	-8.03081034674957E-4	100.185087317406
543	1.22919491360645		1.77684636130828		0.959278583526611	1.22918598342069	1.70381193924036	0.721432897088815	-7.5671519507658E-4	100.17439199907
540	1.26066000167652		1.82148728886427		0.959745705127716	1.26065107149076	1.74748555054835	0.721408581086793	-7.55951385506798E-4	100.174215818862
537	1.29195076113401		1.86573105333592		0.960788011550903	1.29194183094825	1.7918922394732	0.720993038804646	-7.29731268825144E-4	100.168168078332
534	1.33086381670361		1.92072021205174		0.962087333202362	1.33085488651786	1.84721987797743	0.720463710024084	-6.64747397878706E-4	100.153180947237
531	1.37624708800665		1.98459888245079		0.963314652442932	1.37623815782089	1.91111160565439	0.720124431115915	-6.3678599597119E-4	100.146732941764
528	1.42541855265392		2.05358858676497		0.964083611965179	1.42540962246816	1.97914898112217	0.720213402863668	-6.82483166125978E-4	100.157271097932
525	1.47839061909264		2.12708966801424		0.964276075363159	1.47838168890688	2.0504194197474	0.721014283550345	-6.15209341783475E-4	100.141757567131
522	1.53343353391176		2.203882522932		0.964098811149597	1.53342460372601	2.12407838842152	0.721924676643195	-6.35563390867323E-4	100.146451013856
519	1.59102116063478		2.28394088564921		0.964016735553741	1.59101223044902	2.20107516300188	0.722834120884431	-5.9574866514034E-4	100.137270329137
516	1.64417509352786		2.35714139072781		0.964349150657654	1.6441661633421	2.27242498915427	0.72352934472614	-5.98574131545684E-4	100.137921812003
513	1.70409945486068		2.43945137697118		0.965328872203827	1.70409052467492	2.35418984436812	0.72385433517674	-5.85022520488866E-4	100.134797183317
510	1.7513904641932		2.50328312842511		0.966961741447449	1.75138153400744	2.41989485572933	0.723742822900292	-5.70132639948989E-4	100.131364098921
507	1.80080866834143		2.56938540721371		0.969234704971313	1.80079973815567	2.48965174145275	0.72331391100704	-5.90671513815105E-4	100.136099673916
504	1.86737849107348		2.65896290929718		0.971734523773193	1.86736956088772	2.58311852202623	0.72291284544812	-5.72434812778938E-4	100.131894891567
501	1.93360947835766		2.74751861817185		0.973802864551544	1.9336005481719	2.67485250299456	0.722881185413847	-5.96968442369628E-4	100.137551579162
498	2.00706988822038		2.8451831893148		0.974870681762695	2.00706095803462	2.77299592220114	0.723787922645577	-5.51576337985386E-4	100.127085831039
495	2.18127267072742		3.08297642811072		0.974803626537323	2.18126374054166	3.00460689678927	0.725973085821167	-4.56189613955433E-4	100.105096728415
492	2.39903865008188		3.3821659117785		0.973194181919098	2.39902971989612	3.29081562050118	0.729007637179855	-5.45332676108103E-4	100.125646358052
489	2.43872677980611		3.42971823580724		0.972781896591187	2.43871784962035	3.33567953478072	0.731100761986318	-6.54753547125592E-4	100.150876279625
486	2.5360528682844		3.55432297285817		0.975464880466461	2.53604393809864	3.46642706013709	0.731601702301029	-4.56637409503414E-4	100.105199945568
483	2.86288650223235		3.998970255017		0.980194926261902	2.86287757204659	3.9190768338546	0.730497944647542	-4.41906962731307E-4	100.101804624251
480	3.03290671883813		4.22455430684998		0.985221683979034	3.03289778865237	4.16142543127267	0.728812239638002	-6.09659154833535E-4	100.140477785905
477	3.11600497290062		4.32386367412894		0.990114986896515	3.11599604271486	4.28042168589561	0.72796473604046	-4.48195179568235E-4	100.103254024224
474	3.58603044709671		4.95575810153566		0.994495332241058	3.58602151691095	4.92777466129668	0.727716213380451	-2.74923324618485E-4	100.063323475751
471	4.27689206298851		5.88754129483392		0.997837543487549	4.27688313280275	5.87410373969705	0.728091181621406	-2.43380400286263E-4	100.056056113733
468	4.85928180065163		6.66371184837312		1.00013113021851	4.85927287046587	6.66387803645373	0.729195949248164	-4.25056776474393E-4	100.09792085091
465	4.87155299322955		6.66140623803077		1.00181019306183	4.87154406304379	6.67275585548215	0.730064784108872	-6.08739785069775E-4	100.140265796037
462	4.54975053601931		6.20491716758919		1.00316655635834	4.54974160583355	6.22385561392448	0.73101657365806	-5.17364503749211E-4	100.119198564483
459	4.23293398577158		5.76425813614685		1.00411581993103	4.23292505558582	5.78727233946109	0.731419709890479	-4.80443150843891E-4	100.110687336983
456	3.8830808939078		5.29088588217898		1.00429058074951	3.88307196372204	5.31287628643373	0.730879424698322	-4.70657351045596E-4	100.108431604646
453	3.63017016493792		4.96001238252452		1.00348424911499	3.63016123475216	4.97658430292583	0.729448355294196	-3.4279396383186E-4	100.078962385999
450	3.43196685762443		4.71008913767355		1.00161564350128	3.43195792743867	4.71699028632683	0.727573668613842	-4.88754791534809E-4	100.112603299676
447	3.06152400998355		4.22193152609874		0.998890042304993	3.06151507979779	4.21653861291424	0.726073056800928	-7.38386101054856E-4	100.170164298326
444	2.74607545289441		3.800477114941		0.996111750602722	2.74606652270865	3.78499513002357	0.725513885322106	-6.88408659995998E-4	100.15863764844
441	2.68050710965055		3.71241306622062		0.99413388967514	2.68049817946479	3.68993225893897	0.726435606770614	-6.20799808055829E-4	100.143046652636
438	2.70756149186666		3.74321312102919		0.993446111679077	2.70755256168091	3.71797762423452	0.728232613352092	-5.55467528217592E-4	100.127982953383
435	2.73175340339109		3.76262533164498		0.994355201721191	2.73174447320533	3.74068253139975	0.730279688338888	-4.47064406637524E-4	100.102993385631
432	2.77920960803545		3.80982758975715		0.996962368488312	2.77920067784969	3.79754935351018	0.731840568518431	-2.2190977971322E-4	100.05110967162
429	2.87330445995439		3.92181443257139		1.00068998336792	2.87329552976863	3.92381239798468	0.732271382608503	-2.70018126709887E-5	100.006217590418
426	2.92358337698981		3.98349131953197		1.00434243679047	2.92357444680405	4.00007877324336	0.730879218269382	7.49269091588954E-5	99.9827489297589
423	2.88663397406128		3.94300800182264		1.00653290748596	2.88662504387552	3.96805515293531	0.727465958163456	2.34264710340299E-5	99.9946060011829
420	2.76172741450179		3.7970822882944		1.00630366802216	2.76171848431603	3.82030584130749	0.722905075937805	-1.34081585003284E-4	100.03087819222
417	2.75096876952525		3.81174026186865		1.00381481647491	2.75095983933949	3.82557111917752	0.719097816676046	-6.34626544881896E-4	100.14623498141
414	2.51768514863123		3.52001213925504		1	2.51767621844547	3.51930460612388	0.715390254672616	-7.09376895733078E-4	100.163473539091
411	2.35498533849033		3.31849570573409		0.99593985080719	2.35497640830457	3.30431745763202	0.712696778835598	-7.046615188982E-4	100.162386014431
408	2.22528993007302		3.15438455282539		0.992665886878967	2.22528099988726	3.13054759568459	0.710828036269047	-7.14344283390269E-4	100.164619198703
405	2.13689643921529		3.03923472174254		0.991216242313385	2.13688750902953	3.01183750206243	0.709496281776904	-7.03211418019412E-4	100.162051574719
402	2.1181430701496		3.01589518814439		0.992280185222626	2.11813413996384	2.99191096479751	0.70795360052006	-5.58234627083896E-4	100.128620918917
399	2.17710611312689		3.09607615340017		0.996225118637085	2.17709718294113	3.08368397095301	0.706005285706464	-4.28501114298455E-4	100.098714718749
396	2.25213954056144		3.19289284734925		1.00294554233551	2.25213061037568	3.20158803120392	0.703441725926491	-3.74639434077437E-4	100.086301135634
393	2.25894395215535		3.1883042182172		1.01225340366364	2.25893502196959	3.22665559398527	0.700085570390722	-3.6152771569324E-4	100.083279491013
390	2.25744688673164		3.16979417800796		1.02401208877563	2.25743795654588	3.24518303473126	0.695627313586281	-1.91825499302923E-4	100.044179209655
387	2.28156824893994		3.18649586861505		1.03790378570557	2.28155931875418	3.30654177385537	0.690013759025923	-1.41369126033464E-4	100.032556742779
384	2.32445668626857		3.22980726492636		1.05340039730072	2.32444775608281	3.40153494039672	0.683352603107971	-6.22789867752111E-5	100.014341294921
381	2.37082127958917		3.27990300203087		1.06999289989471	2.37081234940341	3.50871586908962	0.675692315325192	-1.83218833713582E-5	100.004218858544
378	2.38926994162482		3.2928358938249		1.08720409870148	2.38926101143906	3.57921544719761	0.667537634067199	4.66460078151099E-5	99.9892599365618
375	2.3922547865836		3.28638449858701		1.10362470149994	2.39224585639784	3.62615426022644	0.659719825666891	1.72728485546267E-4	99.960235704497
372	2.40129616838341		3.28948510160196		1.11636197566986	2.40128723819765	3.67146622387679	0.654040400148929	3.57645998213036E-4	99.9176828647528
369	2.42335561165464		3.31163730122048		1.1217794418335	2.42334668146888	3.71413294719714	0.652466326844237	4.91134142355038E-4	99.8869761046878
366	2.45608040766646		3.34909206425441		1.11770451068878	2.4560714774807	3.742504493957	0.656264135807051	6.74258763038812E-4	99.8448666387343
363	2.50203685889884		3.40549766949777		1.10513556003571	2.50202792871308	3.76275465415757	0.664945806644216	8.93830391496293E-4	99.7943995942706
360	2.56517099683016		3.48485038402444		1.08772444725037	2.5651620666444	3.78978735662922	0.676861740582183	9.61649068983855E-4	99.7788170895948
357	2.6288923076107		3.56492534220057		1.06954944133759	2.62888337742494	3.81210716649567	0.689614237640013	0.00106108621997243	99.7559740972257
354	2.69408099875647		3.64681328254719		1.05303514003754	2.69407206857071	3.83947747842798	0.701676747345776	0.0011362822871914	99.7387033100528
351	2.74742453980308		3.71311874370803		1.03825736045837	2.74741560961732	3.85443826442962	0.712792739469102	0.00123114879801248	99.7169189452264
348	2.79407848126705		3.77047820881087		1.02429628372192	2.79406955108129	3.86136209358261	0.723596876792492	0.00130799398763869	99.6992763364212
345	2.82910562468178		3.8125979095703		1.01075196266174	2.82909669449602	3.85287567943727	0.734281853316695	0.00142024284772646	99.6735111368453
342	2.8612197017019		3.85150202196367		0.99791157245636	2.86121077151614	3.84275238355714	0.744573286522195	0.00152564550492876	99.6493234517848
339	2.87830345407504		3.87172010049617		0.986706912517548	2.87829452388928	3.81955485866135	0.753568054497858	0.00164557766007318	99.6218086925833
336	2.87953552438262		3.87450154823896		0.97766101360321	2.87952659419686	3.78725738330034	0.760319751938153	0.00182621324919127	99.5803817277002
333	2.85288795612972		3.84537333790613		0.970568954944611	2.85287902594396	3.73151327225173	0.764536748980242	0.00198046056066019	99.5450202864859
330	2.79931733500589		3.7868301508842		0.964463949203491	2.79930840482013	3.65157877208676	0.766602223185894	0.00212374901348436	99.5121824316078
327	2.72791987923649		3.70960074933732		0.95833683013916	2.72791094905073	3.55436896814365	0.767481084124882	0.00229366610929184	99.4732560477922
324	2.64831969644909		3.62324386369606		0.951819896697998	2.64831076626333	3.44800215594303	0.768071087687302	0.00240908804981297	99.4468226686962
321	2.56851833202186		3.53665079885652		0.945044338703156	2.5685094018361	3.3416231652493	0.768641248524646	0.00256589457980114	99.4109228426617
318	2.48567437361266		3.44343923550827		0.938388168811798	2.4856654434269	3.23061869790399	0.769408486690053	0.0027620553369041	99.3660313706364
315	2.42474053718622		3.3782072716576		0.932277858257294	2.42473160700046	3.148768222498	0.770057189244895	0.00300743533363776	99.3099045934697
312	2.36831955840776		3.31831954850823		0.927434146404266	2.368310628222	3.07686666758177	0.769715065386094	0.00316031457297504	99.2749519256831
309	2.30569052179277		3.24977292402627		0.924172163009644	2.30568159160702	3.00269579006331	0.767870524625608	0.00334723274628345	99.2322336763216
306	2.22962167932329		3.1645079744158		0.923116862773895	2.22961274913753	2.92055753780134	0.763420244346918	0.00356915800725728	99.1815387802201
303	2.14953346675268		3.0749031554379		0.925122439861298	2.14952453656693	2.84400735471934	0.75580836069218	0.00378401452475811	99.1324832878531
300	2.05033472569399		2.96016978675573		0.931125819683075	2.05032579550823	2.7556317167273	0.744049280265679	0.00403726141783087	99.074693755128
297	1.93329424154252		2.82050673433528		0.942141830921173	1.93328531135676	2.65665078225251	0.727715258727972	0.0042040747612955	99.0366462827553
294	1.80294382702431		2.6623443252993		0.958359718322754	1.80293489683855	2.55080548641974	0.706810027827372	0.00446117340300812	98.9780347804509
291	1.65970537666893		2.48555294172838		0.978849589824677	1.65969644648317	2.43228990898312	0.682359631700748	0.00472539218468496	98.9178362210622
288	1.49006602309872		2.27071119087786		1.00125563144684	1.49005709291297	2.27285394572381	0.655588580918888	0.00496534382163664	98.8631983154874
285	1.31181701746332		2.04317264564448		1.02218341827393	1.31180808727756	2.08777397041411	0.628328595847644	0.00538110592303538	98.768599133873
282	1.15568964137819		1.84484684809711		1.03807401657104	1.15568071119243	1.91435310580328	0.603692551645269	0.00577545380619906	98.6789560192295
279	1.01350383200981		1.66152564521634		1.04659152030945	1.01349490182405	1.7381981528847	0.583072131414972	0.00611963252718047	98.6007838482502
276	0.896429336933182		1.51178793829513		1.04627299308777	0.896420406747423	1.58100261830719	0.566994890689832	0.00655668386275345	98.5016070689973
273	0.811615035209095		1.40559595263547		1.03550016880035	0.811606105023336	1.45476219554238	0.557896065425831	0.0069986004173766	98.4014276897589
270	0.748906507017283		1.33003715777137		1.01344335079193	0.748897576831524	1.34720026910236	0.555891795753956	0.00737631659291014	98.3158828479408
267	0.697152511252402		1.26858752788996		0.982183754444122	0.697143581066643	1.24529113343679	0.559823773210883	0.00769608090701461	98.2435210257901
264	0.648675175020326		1.20935111699384		0.94537228345871	0.648666244834567	1.14261814476399	0.567701683897688	0.00803784234609869	98.1662401921886
261	0.594920325381605		1.13772647494606		0.90583062171936	0.594911395195846	1.02994657497088	0.577613839060211	0.00827278599559857	98.113148802856
258	0.534512093506285		1.05035117622293		0.866522550582886	0.534503163320526	0.909539886814992	0.58766324717461	0.00851847221592462	98.0576605737661
255	0.472236529485106		0.955658231349835		0.829135000705719	0.472227599299347	0.791783047841471	0.596410343195293	0.00871703050971212	98.0128391164086
252	0.409671356090085		0.856269969417869		0.794693946838379	0.409662425904326	0.679910289259347	0.60252423352879	0.00898935588853774	97.9513991995886
249	0.350830940065434		0.759429443681778		0.764530658721924	0.350822009879675	0.580066162060023	0.604796543611128	0.00939737520587052	97.8594171539175
246	0.29647817134646		0.666372489097561		0.739672303199768	0.2964692411607	0.492373931139043	0.602122132004141	0.0099688842176454	97.7307239321846
243	0.247285180591487		0.578070371530477		0.720351755619049	0.247276250405728	0.415904334270148	0.594550789761934	0.0108201697474495	97.539343962021
240	0.200844887579421		0.489724988277531		0.706636786460876	0.200835957393662	0.34555772302791	0.581193658859251	0.0123264995378114	97.2016194079796
237	0.159406103794197		0.405470749417417		0.699079275131226	0.159397173608438	0.282961575841182	0.563317380229401	0.0152729182423663	96.5443986445201
234	0.12071749822064		0.320332792299115		0.698089838027954	0.12070856803488	0.223127145402203	0.540985579398215	0.0198584779902115	95.5303836794726
231	0.086814128986604		0.242472574714721		0.703528046607971	0.0868051988008448	0.17008848744338	0.510353170315192	0.0273672544881143	93.892898381821
228	0.0583715199045458		0.17433343451458		0.713129818439484	0.0583625897187866	0.123817807529952	0.471358610550977	0.0397729938618094	91.2487672897699
225	0.0376242371772366		0.122290538909544		0.724811732769012	0.0376153069914775	0.0881247890934983	0.426841384568519	0.0578175831642397	87.5351372108939
222	0.0235606311810334		0.0853184398293724		0.735610008239746	0.0235517009952742	0.062240629773447	0.378397536801946	0.0833123488338799	82.544406860262
219	0.0142817540694817		0.0600166965756758		0.742441356182098	0.0142728238837225	0.0440335757417747	0.324135018410097	0.122833174913093	75.3645005009435
216	0.0090520703621604		0.0446595849350745		0.744040012359619	0.00904314017640125	0.0327020851674178	0.276530995809749	0.161769787365123	68.9017436802014
213	0.00612406517442776		0.0355329419432835		0.741997599601746	0.00611513498866861	0.0258403697437477	0.236650444607056	0.205527133198485	62.2978224715166
210	0.00422675650099783		0.0294244169203897		0.738943815231323	0.00421782631523868	0.0212201636687706	0.198765022790376	0.252972807885336	55.8505162855534
207	0.00304829607937616		0.0250159539176803		0.738099575042725	0.00303936589361701	0.017942035052493	0.169399172653756	0.295398841865048	50.6525318302313
204	0.00219810384110466		0.0212395364294132		0.741282522678375	0.00218917365534551	0.0152200152005725	0.143835181929593	0.333990573715227	46.3456978878724
201	0.00151552287449847		0.0175652425302537		0.760777771472931	0.00150659268873932	0.0128249705887835	0.11747338353017	0.373524627534731	42.3131514519872
