# Supplementary material for: Physicochemical and major ion data for springs in the Black Forest National Park, Germany
Source: Data Brief. 2020 Apr 30;30:105645. doi: 10.1016/j.dib.2020.105645 (PMC7218150; doi:10.1016/j.dib.2020.105645)
Supplement: Supplementary file 3 [file mmc3.zip › Absorption/D808_4_2016-11-04.abs]

Wavelength	I1	I1 dark	R1	R1dark	XCorrect	I1c	R1c	I1c/R1c	Abs	Percent T
600	0.77843770349352	6.52551362291215E-6	1.11714148204735	7.00810883105917E-4	0.962875366210938	0.778431177979897	1.07499322010006	0.724126593009993	0.00378067675031512	99.1332451744404
597	0.803126750636079		1.15321097134414		0.961170494556427	0.803120225122456	1.10775876091164	0.724995597833519	0.00394587080269003	99.0955446992256
594	0.835397486591116		1.19811416727068		0.959443926811218	0.835390961077493	1.14885097266869	0.727153461111622	0.00334330260979012	99.2331316798739
591	0.867409801221501		1.24378561758867		0.957998394966125	0.867403275707879	1.19087324963071	0.728375816634442	0.00313171330063188	99.2814900779137
588	0.897255742874704		1.28761308323386		0.957209765911102	0.897249217361081	1.23184499496499	0.728378343889429	0.00326292930128533	99.2514980959829
585	0.920472161849319		1.3208357771929		0.957147359848022	0.920465636335696	1.26356369764648	0.72846793402672	0.00309979402092706	99.2887872236103
582	0.937833604651039		1.34680129344657		0.957540512084961	0.937827079137416	1.28894574539163	0.727592361812301	0.00330833744414692	99.2411212876359
579	0.954715814056238		1.3730702362127		0.957847774028778	0.954709288542615	1.31452099919711	0.726279221956698	0.00384481392772622	99.1186061280493
576	0.973095245440317		1.40099685963627		0.957817375659943	0.973088719926694	1.34122788656374	0.725520793054617	0.00420933608919325	99.0354464952023
573	0.99270720581117		1.43067531288682		0.95768678188324	0.992700680297547	1.36946767899902	0.724880693075673	0.00453737507520717	98.9606695353792
570	1.01243874198721		1.46024569851085		0.957942962646484	1.01243221647359	1.39816075376965	0.724117175899779	0.00477486253098782	98.9065691635255
567	1.03331082137158		1.48774766251229		0.958957612514496	1.03330429585796	1.42601489853552	0.724609747709606	0.00396656785264119	99.0908222432581
564	1.05107027167904		1.51340906743904		0.960622072219849	1.05106374616541	1.45314094007684	0.723304751230693	0.0040108339947929	99.0807227714251
561	1.07218015990035		1.54361505852928		0.962333619594574	1.07217363438673	1.48479825266139	0.722100549663861	0.0039753691161095	99.0888141228855
558	1.09658959614315		1.57822964213121		0.963349342346191	1.09658307062952	1.51971136211501	0.721573252636203	0.00383573669761418	99.120677837077
555	1.12120312113025		1.61433001674281		0.963210999965668	1.12119659561662	1.55426540094994	0.721367531524133	0.00408292032742892	99.0642782308946
552	1.14220681306292		1.64793097974332		0.962077260017395	1.1422002875493	1.58476268747502	0.72073900816604	0.00505148705474285	98.843590534762
549	1.17098517323845		1.68523668027785		0.960586667060852	1.17097864772483	1.61814269632635	0.723655985583529	0.00410062069142965	99.060240790575
546	1.20061401436762		1.72314173017521		0.959542155265808	1.200607488854	1.65275467201557	0.726428131883502	0.00313129405611502	99.2815859189666
543	1.23215111720791		1.76654441310725		0.959278583526611	1.23214459169429	1.69393594947111	0.727385585080121	0.00289304734596414	99.3360650831216
540	1.26180095778768		1.80914840463623		0.959745705127716	1.26179443227406	1.73564981105312	0.726986759793703	0.00315958933573418	99.2751177070949
537	1.29182313021411		1.85107126823825		0.960788011550903	1.29181660470048	1.77781375235478	0.726632136234418	0.0031681786873919	99.2731542917163
534	1.33178774126047		1.90659576386599		0.962087333202362	1.33178121574685	1.83363739267915	0.726305659485361	0.00311680467735634	99.2848983085069
531	1.37529986266864		1.96732032905304		0.963314652442932	1.37529333715501	1.89447339763336	0.725950197491862	0.00316875149755557	99.2730233560572
528	1.42292534587677		2.03289225628126		0.964083611965179	1.42291882036315	1.95920246888419	0.72627451371758	0.00307507479683976	99.2944387152424
525	1.47730557026885		2.10595751721977		0.964276075363159	1.47729904475523	2.03004867441829	0.727716070738327	0.00259486251186382	99.4042922430553
522	1.53289519040806		2.18264464948171		0.964098811149597	1.53288866489443	2.1036094607881	0.728694509826053	0.00267594625744464	99.3857349730282
519	1.58830827856554		2.26055724316452		0.964016735553741	1.58830175305192	2.17853942066806	0.729067253951668	0.0032111031739192	99.2633428877652
516	1.64392545851909		2.33742267010348		0.964349150657654	1.64391893300547	2.25341574026234	0.729523142859596	0.0033909181211937	99.2222524780975
513	1.70612474415922		2.42175484139736		0.965328872203827	1.7061182186456	2.33711335682086	0.730010897274752	0.00337211630256886	99.2265481789539
510	1.75463622589898		2.48916947491705		0.966961741447449	1.75462970038535	2.40625399291167	0.729195548580545	0.00383182327030042	99.1215710174693
507	1.80216149060165		2.55519015092278		0.969234704971313	1.80215496508803	2.47589972184572	0.727878818833814	0.00436581133455043	98.9997706920839
504	1.86989717758685		2.64645576579247		0.971734523773193	1.86989065207323	2.57097143112942	0.727308996682158	0.00451974552918112	98.964686779811
501	1.9363859358661		2.73408097906539		0.973802864551544	1.93637941035248	2.66177343768429	0.727477171023656	0.00441288667324494	98.9890401961767
498	2.01020469533676		2.82595924163771		0.974870681762695	2.01019816982314	2.75426161254555	0.729850120506625	0.00359759350367467	99.1750450666659
495	2.17429288315766		3.04330456669698		0.974803626537323	2.17428635764403	2.96594117528344	0.733084787980075	0.00300158042100624	99.311243442473
492	2.39983353899472		3.34948768803212		0.973194181919098	2.3998270134811	3.25901990532845	0.736364638202246	0.00297145234778089	99.3181331459456
489	2.44874375974655		3.41216426737152		0.972781896591187	2.44873723423293	3.31860989135433	0.73788041210038	0.00326509632419202	99.2510028565952
486	2.52822591152857		3.51236210632662		0.975464880466461	2.52821938601494	3.42550226579851	0.738058010136974	0.0035764382363574	99.179876179605
483	2.84436281334152		3.93565385878562		0.980194926261902	2.8443562878279	3.85702101263285	0.737448999762203	0.0034299974146442	99.2133245242982
480	3.0327664869051		4.18623696081169		0.985221683979034	3.03275996139148	4.12368097398776	0.735449706347841	0.00354196046371532	99.1877501846899
477	3.09494130110979		4.25724350715882		0.990114986896515	3.09493477559616	4.21446671594748	0.734359762264814	0.00369509795033827	99.1527815499545
474	3.52505545222317		4.83458785055499		0.994495332241058	3.52504892670954	4.80727809753423	0.733273352444	0.00435263628439596	99.0027740614178
471	4.20813446072419		5.75385948872746		0.997837543487549	4.20812793521057	5.74071772239429	0.733031676299784	0.00475843049175059	98.9103114799485
468	4.82308414454627		6.57327234189856		1.00013113021851	4.82307761903264	6.57343339375646	0.733722748847454	0.00500450393056261	98.8542842738956
465	4.88581784180536		6.6403514724899		1.00181019306183	4.88581131629174	6.6516697111674	0.734524041097382	0.00498402071629844	98.8589467812985
462	4.57972528931751		6.2020475386944		1.00316655635834	4.57971876380389	6.2209836417225	0.736172770667474	0.00471449800390611	98.920317584172
459	4.25269654062425		5.75421076314012		1.00411581993103	4.25269001511063	5.7771903631919	0.736117342126323	0.00519368863804232	98.8112313527562
456	3.89697364775854		5.27055360686959		1.00429058074951	3.89696712224492	5.29246352494571	0.736323850674983	0.00497350630235895	98.861340218273
453	3.6307152686955		4.91932384386874		1.00348424911499	3.63070874318188	4.93576074093529	0.735592532488495	0.00480946814386724	98.8986883678336
450	3.43293886933929		4.67067262049707		1.00161564350128	3.43293234382567	4.67751681921934	0.733921966826539	0.00467693429520402	98.9288739321135
447	3.08361983142846		4.2128880190548		0.998890042304993	3.08361330591484	4.20751185856717	0.732882855608857	0.00429741463631464	99.0153633163323
444	2.75610522092074		3.77929461136353		0.996111750602722	2.75609869540712	3.76390168541315	0.73224513437433	0.00426853865912626	99.0219470067676
441	2.67275135772842		3.66564700561647		0.99413388967514	2.67274483221479	3.64344721602038	0.733575834572991	0.00397131084143871	99.0897400648906
438	2.69821878804657		3.69415986805137		0.993446111679077	2.69821226253295	3.66925253898968	0.735357469637644	0.00399971797198706	99.08325883328
435	2.72140918346172		3.71486686870105		0.994355201721191	2.7214026579481	3.69320033964756	0.736868408879168	0.00446090092255325	98.9780968802231
432	2.76313184686923		3.76030068199606		0.996962368488312	2.7631253213556	3.74817959207313	0.737191282722745	0.00534370812087899	98.7771046243286
429	2.84409585045196		3.85571149826521		1.00068998336792	2.84408932493834	3.85767058063955	0.73725562239864	0.0058021118497795	98.6728990526195
426	2.89944949769172		3.92059889180476		1.00434243679047	2.89944297217809	3.93691999056313	0.736474954819532	0.00571359092710414	98.6930132992121
423	2.86666911696332		3.88268637608711		1.00653290748596	2.8666625914497	3.90734621776333	0.73365973519763	0.00561367988133113	98.7157206024173
420	2.74942234008807		3.7462579159389		1.00630366802216	2.74941581457445	3.76916785360409	0.729449024655521	0.00553176151643176	98.7343425132931
417	2.74320640261291		3.76636082967693		1.00381481647491	2.74319987709928	3.78002532067244	0.725709391970762	0.00536117272239803	98.7731325082704
414	2.5119350656464		3.47642716750537		1	2.51192854013277	3.47572635662226	0.722706071307031	0.0049461500514247	98.8675676996774
411	2.351717803103		3.2772991055569		0.99593985080719	2.35171127758938	3.26329481675251	0.720655475416008	0.00456405192826371	98.9545909912795
408	2.2226167648005		3.11725761327648		0.992665886878967	2.22261023928688	3.09369962225649	0.71843117001312	0.00471466559971501	98.9202794104716
405	2.13124388674764		3.00231506002483		0.991216242313385	2.13123736123402	2.97524879690857	0.71632240081854	0.00519502765520715	98.8109266983422
402	2.10610100598873		2.9692765286627		0.992280185222626	2.10609448047511	2.94565886308572	0.714982480445434	0.00515276100246271	98.8205436991011
399	2.16045338980475		3.0409869336496		0.996225118637085	2.16044686429113	3.02880940334373	0.713299048103209	0.00504763145158255	98.8444680576586
396	2.24024511433944		3.14360232020246		1.00294554233551	2.24023858882582	3.15215905877139	0.710699728997492	0.00510719957701181	98.8309114131803
393	2.25368791213729		3.14692339440794		1.01225340366364	2.25368138662366	3.18477451885641	0.707642369429946	0.00491449323472046	98.8747746679272
390	2.2459691902443		3.11667120824952		1.02401208877563	2.24596266473068	3.19079135517023	0.703888914921188	0.00457307962764378	98.952534039022
387	2.26834237374865		3.13027584442563		1.03790378570557	2.26833584823503	3.24819777496341	0.698336740982646	0.00466446184290768	98.93171509964
384	2.31057666679278		3.17437025220842		1.05340039730072	2.31057014127916	3.34314465039324	0.691136753836654	0.00515354657388578	98.8203649482116
381	2.35570134556755		3.22795718558805		1.06999289989471	2.35569482005393	3.45314140707424	0.682188923751561	0.00615733476972952	98.5922244272443
378	2.37117744902134		3.23983951342143		1.08720409870148	2.37117092350771	3.52160487366225	0.673321115960929	0.00678364911763426	98.4501429070314
375	2.37623163479216		3.23089263723647		1.10362470149994	2.37622510927853	3.56491949014678	0.666557860800581	0.00630659816919844	98.5583449225246
372	2.39003540915106		3.23565062916082		1.11636197566986	2.39002888363744	3.61137497032537	0.661805795099175	0.00599550959388527	98.6289683362274
369	2.41060243177396		3.25609105266313		1.1217794418335	2.41059590626034	3.65182984837421	0.660106304606041	0.00643904865223803	98.5282913286413
366	2.44170248658133		3.29231539822151		1.11770451068878	2.44169596106771	3.67905247171713	0.66367522068205	0.00698504209270781	98.4044997511965
363	2.48373154647198		3.34547284796028		1.10513556003571	2.48372502095836	3.69642651838705	0.671925982730517	0.00766308036808878	98.2509864955476
360	2.54334805014002		3.41924531592721		1.08772444725037	2.54334152462639	3.71843443214988	0.683981813054564	0.00787085552469053	98.2039925030507
357	2.61117455743736		3.49936174505044		1.06954944133759	2.61116803192373	3.74199084756831	0.697801822155864	0.00744193023227461	98.3010303092304
354	2.67701554350239		3.57694901524823		1.05303514003754	2.67700901798877	3.76591502869262	0.710852209248631	0.00703418193279532	98.393366043485
351	2.7360409961474		3.64704089607168		1.03825736045837	2.73603447063378	3.78583943218145	0.722702195813212	0.00678031470089269	98.4508987883023
348	2.78355924546924		3.70418429550154		1.02429628372192	2.78355271995562	3.79346437012019	0.733775896745125	0.00686081607825664	98.4326514957471
345	2.81787043551769		3.74836891080351		1.01075196266174	2.81786391000407	3.78796288739935	0.743899555979728	0.00746916313420816	98.2948664308048
342	2.8442417171506		3.78408229078776		0.99791157245636	2.84423519163697	3.77548016181392	0.753343964141098	0.0082370262929433	98.1212277484156
339	2.86649084914177		3.81008049991239		0.986706912517548	2.86648432362815	3.75874127156914	0.762618152334676	0.00834485742290395	98.0968682184425
336	2.86822003248447		3.80900281314912		0.97766101360321	2.86821350697085	3.72322839564252	0.770356583637914	0.0081848691958378	98.1330124381561
333	2.84520825034986		3.78324746901375		0.970568954944611	2.84520172483624	3.67122235701109	0.775001198007698	0.00826332206633809	98.1152868590728
330	2.79708078960467		3.732032746318		0.964463949203491	2.79707426409104	3.59873513423865	0.777238157229039	0.0085061893574977	98.0604339117772
327	2.71970679821462		3.65097486700322		0.95833683013916	2.719700272701	3.49819206808137	0.777458818661337	0.0092071119288775	97.9022985011215
324	2.63919179853634		3.57007568641827		0.951819896697998	2.63918527302272	3.39740202530831	0.776824542212726	0.0101523486702386	97.6894470386785
321	2.56157341505743		3.48726196970817		0.945044338703156	2.5615668895438	3.29495488468994	0.77742092962977	0.0103881238761567	97.6364265665584
318	2.48007821884986		3.39733899155186		0.938388168811798	2.48007169333624	3.18736508247399	0.77809464217737	0.010694811295482	97.5675026113984
315	2.41635882335252		3.33067740368346		0.932277858257294	2.4163522978389	3.10446344598283	0.778347801442355	0.0112454801976154	97.4438691229892
312	2.3668542398101		3.27899842195636		0.927434146404266	2.36684771429647	3.04040514658487	0.778464579615328	0.0112519508512428	97.4424172951297
309	2.30494468561411		3.2098646673498		0.924172163009644	2.30493816010049	2.96581990268319	0.777167271018447	0.0111838899586258	97.4576892773331
306	2.22598572718938		3.12239148898838		0.923116862773895	2.22597920167576	2.88168530532306	0.772457421899583	0.0116335380888669	97.3568383755511
303	2.14724354000402		3.03750168097798		0.925122439861298	2.1472370144904	2.80941263031508	0.764301046888077	0.0121968297914186	97.230645775318
300	2.04860162633568		2.92275961356537		0.931125819683075	2.04859510082205	2.72080439780967	0.75293729401174	0.012221361037966	97.2251538299213
297	1.93788443683667		2.79067374251113		0.942141830921173	1.93787791132305	2.62855020602454	0.737242114258084	0.0120550831155088	97.2623854606806
294	1.81003721566784		2.63653845504108		0.958359718322754	1.81003069015422	2.52608062219975	0.716537181848936	0.0121466408472624	97.2418828175478
291	1.6628514508751		2.45687998652068		0.978849589824677	1.66284492536148	2.40422997860875	0.691633055138807	0.0127082890815423	97.1162067300691
288	1.49065503554754		2.24172223103275		1.00125563144684	1.49064851003392	2.24383531711783	0.66433062117439	0.0132737757344254	96.9898358395986
285	1.31425561974849		2.02016329026767		1.02218341827393	1.31424909423487	2.06426106025325	0.636668064684432	0.0140053465245696	96.8265936032698
282	1.15294846463133		1.81672408697901		1.03807401657104	1.1529419391177	1.88516657640338	0.61158624046759	0.0147048279342435	96.6707687146935
279	1.01140679252844		1.63776168779176		1.04659152030945	1.01140026701482	1.71333403200295	0.59031119917256	0.0153858551404066	96.5192958449619
276	0.894398615505749		1.48990128188845		1.04627299308777	0.894392089992126	1.55811023410647	0.574023628376354	0.0163328749046027	96.3090557943174
273	0.809153191652037		1.38486243709332		1.03550016880035	0.809146666138414	1.43329959758764	0.564534217061298	0.0172131187229987	96.1140507929154
270	0.743983606341153		1.30767354244325		1.01344335079193	0.74397708082753	1.324542824466	0.561685939544818	0.018350815193235	95.8625958039646
267	0.691153399643072		1.24515721517841		0.982183754444122	0.69114687412945	1.22228486341279	0.565454825481247	0.0188245908657552	95.7580754759569
264	0.643122884698274		1.18581891616014		0.94537228345871	0.643116359184651	1.12037780935401	0.574017401822214	0.018744585283402	95.7757176211513
261	0.588833675320477		1.11339543073176		0.90583062171936	0.588827149806854	1.00791285928129	0.584204422420731	0.01902116576167	95.7147422652626
258	0.528881329673804		1.02705185685802		0.866522550582886	0.528874804160181	0.889356326151593	0.594671436643082	0.0191020179653045	95.6969247984473
255	0.466293711210513		0.932098873533817		0.829135000705719	0.46628718569689	0.772254733333203	0.603799712154955	0.0192453470804738	95.6653473941236
252	0.403521887425692		0.833282843350054		0.794693946838379	0.403515361912069	0.661647901447878	0.609864190650435	0.0196080252435004	95.5854908664023
249	0.344402457730281		0.73759849039987		0.764530658721924	0.344395932216658	0.563380868331609	0.611302143142612	0.0207122268074578	95.3427717191818
246	0.289922741151096		0.645627999739534		0.739672303199768	0.289916215637473	0.477034779177586	0.607746496256086	0.0222143117586041	95.0135813424133
243	0.242131069131369		0.560606683550942		0.720351755619049	0.242124543617746	0.403329178357691	0.600314970029316	0.0231244692564241	94.8146684517227
240	0.197588185703396		0.476831064684033		0.706636786460876	0.197581660189774	0.336451152482688	0.587252142641835	0.0248962065414081	94.4286527445782
237	0.156929588377457		0.394677047067968		0.699079275131226	0.156923062863834	0.275420621611042	0.569757855987436	0.0273432436021816	93.8980895921382
234	0.11917564390246		0.31270326764088		0.698089838027954	0.119169118388837	0.217805744502358	0.547134873146316	0.031991264281526	92.8985072880688
231	0.0854705262392872		0.236300876283571		0.703528046607971	0.0854640007256643	0.1657512537919	0.515616013577575	0.0400035206967989	91.2003445983989
228	0.0573473420712664		0.169839124534979		0.713129818439484	0.0573408165576435	0.120617574905721	0.475393545281134	0.0533528549292595	88.4396764490479
225	0.036848340077981		0.119040457440598		0.724811732769012	0.0368418145643581	0.085773964276608	0.429522115190442	0.0725516169613153	84.6151995596616
222	0.0229742700040245		0.0830229565164012		0.735610008239746	0.0229677444904016	0.0605569942276219	0.379274843200942	0.100125519719044	79.4098691282682
219	0.0138333709020992		0.0583406761317808		0.742441356182098	0.0138268453884762	0.0427942197253796	0.323100771020159	0.142245423363228	72.0700090569615
216	0.00867516250958625		0.0433285254654481		0.744040012359619	0.00866863699596334	0.0317167252847082	0.273314376504778	0.184872014018741	65.3323057679248
213	0.00578952534746404		0.0343942418631472		0.741997599601746	0.00578299983384113	0.0250004449095377	0.231315876768053	0.234018786179865	58.3419866864411
210	0.0039368093404819		0.0284538235099614		0.738943815231323	0.00393028382685899	0.0205079170346516	0.191647148767869	0.287175944222936	51.6207197665988
207	0.00279099859791373		0.0241475039280169		0.738099575042725	0.00278447308429082	0.017305994172606	0.160896453362871	0.336182429732447	46.112383420224
204	0.00198556534212177		0.0205303603114889		0.741282522678375	0.00197903982849886	0.0146992984238473	0.134634985387342	0.380818887379273	41.608409271084
201	0.00135125020917739		0.0171253382236924		0.760777771472931	0.00134472469555448	0.0124954153076676	0.107617447075113	0.429168101408661	37.2247593309489
