# Supplementary material for: Physicochemical and major ion data for springs in the Black Forest National Park, Germany
Source: Data Brief. 2020 Apr 30;30:105645. doi: 10.1016/j.dib.2020.105645 (PMC7218150; doi:10.1016/j.dib.2020.105645)
Supplement: Supplementary file 3 [file mmc3.zip › Absorption/D808_5_2017-05-11.abs]

Wavelength	I1	I1 dark	R1	R1dark	XCorrect	I1c	R1c	I1c/R1c	Abs	Percent T
600	0.729889416944346	7.78098818530885E-6	1.04487100961885	6.99830795352723E-4	0.962875366210938	0.72988163595616	1.00540670619658	0.72595660189823	0.00316096237372047	99.2748038456531
597	0.753645779154107		1.07911290828573		0.961170494556427	0.753637998165922	1.03653883102755	0.727071650001593	0.00312361788875405	99.2833407393391
594	0.781846092151776		1.12008097819039		0.959443926811218	0.781838311163591	1.07398344365514	0.727979854608111	0.00330076666332713	99.2428513103686
591	0.811926343496425		1.16374521019365		0.957998394966125	0.81191856250824	1.11419560673634	0.728703790967621	0.00340358221993731	99.2193591830299
588	0.8407286044287		1.20506526557054		0.957209765911102	0.840720823440515	1.15283035589258	0.729266729613124	0.00330780243963441	99.241243542195
585	0.865024099021562		1.24047174827818		0.957147359848022	0.865016318033376	1.18664441763241	0.728960002828188	0.00326815852588152	99.25030304223
582	0.882769478894502		1.26607909955526		0.957540512084961	0.882761697906317	1.21165191299005	0.728560478832476	0.00326327504381174	99.2514190817391
579	0.900512391116086		1.29184346712809		0.957847774028778	0.9005046101279	1.23671905801273	0.728139996140198	0.00317768807577972	99.270980613061
576	0.918997237843982		1.31867981772886		0.957817375659943	0.918989456855796	1.26238413225698	0.727979252410882	0.00323828934026261	99.2571293497121
573	0.93871783468901		1.34770796092342		0.95768678188324	0.938710053700825	1.29001188131291	0.727675510046818	0.00339152536451768	99.2221137427214
570	0.958554058364631		1.37615283507734		0.957942962646484	0.958546277376446	1.31760552590289	0.727491087834958	0.0033211764615035	99.238187472683
567	0.977028551699014		1.40265330860426		0.958957612514496	0.977020770710829	1.34441395993602	0.726726142264487	0.00320582617880244	99.2645490172001
564	0.992698855896652		1.42576005167599		0.960622072219849	0.992691074908467	1.36894430242043	0.725150813771815	0.00338847549735965	99.222810540266
561	1.01234138206328		1.45463157866024		0.962333619594574	1.0123336010751	1.39916740156628	0.723525719611431	0.0035685543327919	99.1816766438276
558	1.03664308667809		1.48907390274136		0.963349342346191	1.03663530568991	1.43382418337431	0.722986344985705	0.00347411935602147	99.2032455057654
555	1.05888322788561		1.52090330691105		0.963210999965668	1.05887544689743	1.46427671038069	0.7231388981268	0.00352499527626558	99.191624909588
552	1.08435765130677		1.55728728869926		0.962077260017395	1.08434987031858	1.49755739647764	0.72407900549859	0.00353673161073901	99.1889444003813
549	1.10738746932998		1.59055941381045		0.960586667060852	1.1073796883418	1.52719791794323	0.725105551370296	0.00372524294585742	99.1458994537076
546	1.13555910831653		1.63026997517522		0.959542155265808	1.13555132732835	1.56364124849507	0.726222417335986	0.00371080938269979	99.1491945735888
543	1.16411364067314		1.67021363956639		0.959278583526611	1.16410585968495	1.601528841656	0.726871617548426	0.00363394200677418	99.1667449069081
540	1.18701688154842		1.70273711721964		0.959745705127716	1.18700910056023	1.63352297561294	0.726655895436572	0.0037678150486762	99.1361810650751
537	1.21580821993435		1.74265522008747		0.960788011550903	1.21580043894617	1.67364985468836	0.726436557527473	0.00374565735596153	99.1412391193802
534	1.25384294085171		1.79573502700428		0.962087333202362	1.25383515986352	1.72698062492503	0.726027346090204	0.0037034255023598	99.1508803237945
531	1.29667709442811		1.85542195425602		0.963314652442932	1.29666931343992	1.78668099773973	0.725741928794393	0.0037080420015591	99.1498263672146
528	1.34353548169204		1.9207192183994		0.964083611965179	1.34352770070386	1.85105922624448	0.725815620405442	0.00376002315270482	99.1379597331715
525	1.39439558891069		1.99192466733363		0.964276075363159	1.39438780792251	1.92009047054278	0.72620943091725	0.00382864430851837	99.122296573175
522	1.44639970003102		2.06374896758374		0.964098811149597	1.44639191904283	1.98898322012089	0.727201669883832	0.00400576854566103	99.0818784188233
519	1.50432229623512		2.14344860105434		0.964016735553741	1.50431451524693	2.06564567461687	0.728253898397145	0.00397821373738655	99.0881650950079
516	1.55725425525213		2.21581612151713		0.964349150657654	1.55724647426394	2.13614551356548	0.728998312322233	0.00399845795460832	99.0835463036817
513	1.61795597620098		2.29879413998439		0.965328872203827	1.6179481952128	2.21841678770749	0.72932561824182	0.0040463866347967	99.0726120602965
510	1.66659298406328		2.36487161896841		0.966961741447449	1.66658520307509	2.28606366937275	0.729019591800072	0.00418339205805184	99.0413628850294
507	1.71200436693846		2.4257281653561		0.969234704971313	1.71199658595028	2.35042162239506	0.728378504366281	0.00427914200732342	99.0195294044042
504	1.77742858664775		2.51293113864046		0.971734523773193	1.77742080565956	2.44122189353698	0.728086541565599	0.00426202553662581	99.0234320519019
501	1.84526253779271		2.60305213803622		0.973802864551544	1.84525475680453	2.53417813136347	0.728147218211419	0.00421559134034994	99.0340200733716
498	1.91126545256804		2.69023366967028		0.974870681762695	1.91125767157985	2.62194768712784	0.728945768431217	0.0042757072349817	99.0203125386598
495	2.05375830111976		2.8825257331109		0.974803626537323	2.05375052013157	2.80921434062639	0.731076475878175	0.0044070712268909	98.9903657237419
492	2.27448334784521		3.18388807199461		0.973194181919098	2.27447556685702	3.0978602762884	0.734208571079296	0.00439231963675042	98.9937281659658
489	2.33820755779566		3.26702278845929		0.972781896591187	2.33819977680747	3.17741984163566	0.735880020061755	0.00448745825723996	98.9720445028923
486	2.40427552628166		3.34764893926017		0.975464880466461	2.40426774529348	3.26483131201597	0.736414079479313	0.00460510739007013	98.9452368903668
483	2.69860219258606		3.74407873992221		0.980194926261902	2.69859441159787	3.66924101380196	0.735463928765385	0.00461368092318711	98.9432836030761
480	2.90372073424691		4.01980079570525		0.985221683979034	2.90371295325873	3.95970542073029	0.733315397164872	0.00474034485965111	98.9144305577324
477	2.95395591471025		4.07521197712446		0.990114986896515	2.95394813372206	4.03423554037234	0.732220046192303	0.00483127859138916	98.8937217597368
474	3.32957515026989		4.57360618411735		0.994495332241058	3.32956736928171	4.54773402315421	0.732137665116219	0.00490751353783205	98.8763637314116
471	3.95481758673639		5.41237912388101		0.997837543487549	3.95480980574821	5.39997677195503	0.732375336554714	0.00506130966712795	98.8413549749346
468	4.53231759419444		6.18048114717902		1.00013113021851	4.53230981320625	6.180591672458	0.733313257596869	0.0051459543571987	98.8220925137531
465	4.59843122674276		6.25482167422572		1.00181019306183	4.59842344575458	6.26544301139917	0.733934286432473	0.00523346848350354	98.802181006359
462	4.28164276853593		5.80934693967762		1.00316655635834	4.28163498754775	5.82704051731824	0.734787234587185	0.00533803363213475	98.7783952537368
459	3.95278198127578		5.3556918096544		1.00411581993103	3.95277420028759	5.37703216157614	0.735121918840994	0.00541592818141098	98.7606800652687
456	3.6063169509219		4.88921415038554		1.00429058074951	3.60630916993371	4.90948888502353	0.734558984527863	0.00534294792850659	98.7772775246769
453	3.34172797614907		4.54538741958167		1.00348424911499	3.34172019516088	4.56052241249545	0.732749429320827	0.0054654002296108	98.7494305213446
450	3.18127721140934		4.34986569795083		1.00161564350128	3.18126943042115	4.35619256872474	0.730286685042589	0.00557338817451491	98.7248793864845
447	2.91302205989334		4.00460110460387		0.998890042304993	2.91301427890516	3.99945711277961	0.728352423031891	0.00574223460505387	98.686504264941
444	2.63147671678006		3.62830154189851		0.996111750602722	2.63146893579187	3.61349669093639	0.728233387453293	0.00585857528187682	98.6600712396755
441	2.56146570753833		3.53076559380191		0.99413388967514	2.56145792655014	3.50935800778676	0.729893593320099	0.00594704261498061	98.639975878513
438	2.58312417424866		3.55005027512134		0.993446111679077	2.58311639326047	3.52608839790206	0.732572783710518	0.00593860748054304	98.6418917433752
435	2.5984972869802		3.55476672041499		0.994355201721191	2.59848950599201	3.53400489895835	0.735281806416828	0.0059443733099761	98.6405821514485
432	2.6159283611293		3.56100203411078		0.996962368488312	2.61592058014111	3.54948731715151	0.73698547040884	0.00610504233940757	98.604096411905
429	2.6630560232945		3.61083381491752		1.00068998336792	2.66304824230631	3.61262491652718	0.737150494125005	0.00624491266758143	98.5723447613017
426	2.68659810083715		3.64055935312882		1.00434243679047	2.68659031984896	3.65566538223538	0.734911442634872	0.00637030514559132	98.543888386896
423	2.63216581223629		3.58018084140719		1.00653290748596	2.63215803124811	3.60286542890193	0.730573506890689	0.00649714933066647	98.5151109224761
420	2.52407009123267		3.45898887900083		1.00630366802216	2.52406231024449	3.48008895429002	0.725286722091685	0.00660078586569807	98.4916048751314
417	2.54894202106493		3.52422260920892		1.00381481647491	2.54893424007675	3.53696437115839	0.720655899409567	0.00678943399133242	98.4488315437216
414	2.34403730630752		3.26939810949472		1	2.34402952531933	3.26869827869937	0.717114069718307	0.00701464750992703	98.3977918442429
411	2.21501292938167		3.11148569069212		0.99593985080719	2.21500514839348	3.0981556051987	0.714943156720956	0.00719713836697804	98.3564537063355
408	2.1147986695282		2.98629304592869		0.992665886878967	2.11479088854001	2.96369653676016	0.713565259570012	0.00736995132316758	98.3173238326332
405	2.04009431679936		2.88859863103585		0.991216242313385	2.04008653581117	2.86253219695572	0.712685970128401	0.00756294655276933	98.2736425062028
402	2.01539326953478		2.85560113727122		0.992280185222626	2.01538548854659	2.83286199718219	0.711430874695367	0.00781391254983604	98.2168694663256
399	2.06123366608012		2.91652357843404		0.996225118637085	2.06122588509194	2.90481685891618	0.709588929424282	0.00808530592775472	98.1555122945189
396	2.13440454225259		3.01034348894782		1.00294554233551	2.13439676126441	3.01850869096236	0.707103069689661	0.00823509833995201	98.121663336576
393	2.15324595331012		3.02362619275217		1.01225340366364	2.15323817232193	3.05996749891532	0.703680079309731	0.00833372381863088	98.099383068979
390	2.14099964964811		2.99143152735347		1.02401208877563	2.14099186865993	3.06254541155998	0.699089019407998	0.00852679754570377	98.0557808479787
387	2.15887585685207		3.00092532248155		1.03790378570557	2.15886807586389	3.11394539579145	0.693290280164076	0.00872271404035714	98.0115564491106
384	2.20450391331038		3.04862169558198		1.05340039730072	2.20449613232219	3.21068210330779	0.686613019099905	0.00890404624451311	97.970641948725
381	2.25025663285412		3.09843995343956		1.06999289989471	2.25024885186594	3.31455993694828	0.678898223194522	0.00910739325560783	97.9247805003596
378	2.2727450067877		3.11814800756003		1.08720409870148	2.27273722579951	3.389302435268	0.670561942820486	0.00937485610882045	97.8644915053965
375	2.2770666339677		3.11439160010433		1.10362470149994	2.27705885297951	3.43634714946644	0.662639353341547	0.00961181703700078	97.8111089819066
372	2.28809822205838		3.12129618747909		1.11636197566986	2.2880904410702	3.48371511401562	0.656796082970387	0.00992386634153699	97.7408549788372
369	2.31023693901094		3.14452690882181		1.1217794418335	2.31022915802275	3.52668058480955	0.655071845171799	0.0101963961244537	97.6795395832024
366	2.34639807534105		3.18771374824885		1.11770451068878	2.34639029435287	3.5621398311657	0.658702466934044	0.0105156242547554	97.6077666256546
363	2.39274974751912		3.2468734904441		1.10513556003571	2.39274196653094	3.58746194532908	0.666973476790832	0.0110032712244492	97.498229385726
360	2.44954425412812		3.31937193864074		1.08772444725037	2.44953647313993	3.60980078411133	0.678579406354405	0.0114108768739898	97.4067656732125
357	2.52216456755865		3.41200830057527		1.06954944133759	2.52215678657046	3.64856306808329	0.691274000066946	0.0117070201922125	97.3403671092369
354	2.59391334046531		3.50214778019556		1.05303514003754	2.59390555947713	3.68714773173079	0.703499221676023	0.0118152763351323	97.3161061989978
351	2.65371478675956		3.57723348790335		1.03825736045837	2.65370700577138	3.71336239441948	0.714637227370919	0.0120548558014107	97.2624363688043
348	2.71188004775761		3.65079123785356		1.02429628372192	2.71187226676943	3.73877506349505	0.725337101246828	0.0123828046826191	97.1890182888708
345	2.75576366696703		3.70582198836609		1.01075196266174	2.75575588597884	3.74495949266614	0.735857328063365	0.012697805972683	97.1185509736573
342	2.79426361920577		3.7548042269399		0.99791157245636	2.79425583821758	3.74626422112194	0.745877939538592	0.0130672271356168	97.0359747617205
339	2.81924375094189		3.78686956372584		0.986706912517548	2.8192359699537	3.73583984744723	0.754645832015562	0.0133712915854057	96.9680603278114
336	2.82563120086754		3.79759516060681		0.97766101360321	2.82562341987935	3.71207653668876	0.761197510868097	0.0136900966331373	96.896904546216
333	2.81175218847182		3.78645475293648		0.970568954944611	2.81174440748364	3.67433619845893	0.765238741262415	0.0139802779167321	96.8321828475753
330	2.77066944449536		3.74540574431144		0.964463949203491	2.77066166350717	3.61163385395539	0.767149100807325	0.0143017348601465	96.7605359312572
327	2.71308468154186		3.68836721670732		0.95833683013916	2.71307690055368	3.53402747322244	0.767701134501879	0.0147669512061338	96.6569415186471
324	2.65260439125618		3.63170414320327		0.951819896697998	2.652596610268	3.45606214954609	0.767519939019726	0.015519874371138	96.4895154847554
321	2.59450814148833		3.57740508580305		0.945044338703156	2.59450036050014	3.38014505245485	0.767570716711068	0.0161399232352733	96.3518542238855
318	2.53111003016939		3.51134639832287		0.938388168811798	2.5311022491812	3.29434920384757	0.768316317597737	0.016505616322604	96.2707563100171
315	2.48244258529549		3.46327871418876		0.932277858257294	2.48243480430731	3.22808562545694	0.769011448993368	0.0168012277217595	96.2052499523621
312	2.44523917235821		3.43172077730315		0.927434146404266	2.44523139137003	3.18204598281961	0.768446277826352	0.0171805800862301	96.1212522137903
309	2.3935509120667		3.38197439444528		0.924172163009644	2.39354313107852	3.12487982721784	0.765963257284536	0.0177460128025417	95.9961879138694
306	2.32550648240695		3.31151654804713		0.923116862773895	2.32549870141877	3.05627074124883	0.760894206796791	0.0183153381996461	95.8704270239102
303	2.25069438431722		3.23308591725701		0.925122439861298	2.25068660332903	2.99035290288112	0.75264916096042	0.0188177610424141	95.7595814031764
300	2.15770340690559		3.13119622772273		0.931125819683075	2.1576956259174	2.91488602360392	0.740233274455671	0.0194308133208928	95.624502057437
297	2.0396307572309		2.99465744653003		0.942141830921173	2.03962297624271	2.82073270978866	0.723082683149913	0.020069972672456	95.4838731889581
294	1.90071410739536		2.82845425139337		0.958359718322754	1.90070632640717	2.71000593001024	0.701366113394442	0.0207187697620556	95.3413353234793
291	1.74800686801531		2.64164009076289		0.978849589824677	1.74799908702712	2.5850832902207	0.676186757169396	0.0214315431882832	95.1849874132257
288	1.5707525779521		2.41897023935771		1.00125563144684	1.57074479696391	2.42130686493431	0.648717772914971	0.0222813226954707	94.9989220313091
285	1.38604174494993		2.18333363141255		1.02218341827393	1.38603396396175	2.2310520791551	0.621246799620492	0.0230959231921712	94.8209008002421
282	1.22514995176958		1.97844746279764		1.03807401657104	1.2251421707814	2.05304842811649	0.596742947707946	0.0239580740046974	94.632851378086
279	1.08421686517452		1.79840608168111		1.04659152030945	1.08420908418633	1.88146411818432	0.576258177717804	0.0249214652455866	94.4231609040277
276	0.967249559123343		1.6480165754461		1.04627299308777	0.967241778135157	1.72354302098934	0.561193870043318	0.0257907246404151	94.2343578307097
273	0.878309744415252		1.53726507808591		1.03550016880035	0.878301963427067	1.59111357294213	0.552004569857951	0.0266786676219805	94.0418864565163
270	0.810083152890997		1.45474097807386		1.01344335079193	0.810075371902812	1.47358833248727	0.549729767835148	0.0276408218423351	93.8337727318587
267	0.750569571891009		1.38287739559734		0.982183754444122	0.750561790902823	1.35755234990565	0.552878709211462	0.0286171165760864	93.6230711686795
264	0.695587592130237		1.31454959923951		0.94537228345871	0.695579811142052	1.24207715571575	0.560013367882307	0.0294704157389005	93.4393017202047
261	0.636040378623059		1.23444211512357		0.90583062171936	0.636032597634874	1.11756154045449	0.569125345326587	0.0304223917612095	93.2347065479097
258	0.567995381946711		1.13432821659782		0.866522550582886	0.567987600958526	0.982314560278713	0.578213562056303	0.0312714168799472	93.0526151656161
255	0.495150383763664		1.02045010975305		0.829135000705719	0.495142602775479	0.845510648263247	0.585613680670427	0.0323708473867103	92.8173473847676
252	0.423225771929479		0.903372839407878		0.794693946838379	0.423217990941293	0.717348775918762	0.589975204738095	0.0336684009381483	92.5404483022423
249	0.356722031350488		0.789673864947646		0.764530658721924	0.356714250362303	0.603194838044947	0.59137483921194	0.0349085648410275	92.2765683239579
246	0.299178299204323		0.687712336119225		0.739672303199768	0.299170518216137	0.508164122139951	0.588728139555166	0.0361405112053113	92.0151818582944
243	0.249431062769802		0.595712091735863		0.720351755619049	0.249423281781617	0.428618126783356	0.581924249572597	0.0379349110313926	91.6357817024196
240	0.203664743372597		0.506391445120114		0.706636786460876	0.203656962384412	0.357340297286662	0.569924421988814	0.0405647605095442	91.082562293355
237	0.16038735676574		0.416309738326743		0.699079275131226	0.160379575777555	0.2905442728944	0.5519970301939	0.0447333296206477	90.2124900446188
234	0.12027759748082		0.326218297722985		0.698089838027954	0.120269816492635	0.227241133852619	0.529260765661546	0.0500667738710866	89.1113916589881
231	0.0853979845067889		0.244403217330908		0.703528046607971	0.0853902035186036	0.171452167481107	0.49804096835354	0.0590172273093416	87.2936740617871
228	0.0565686411123113		0.173652195961394		0.713129818439484	0.0565608601241259	0.123337488769538	0.458586117557595	0.0723879417499344	84.6470950161664
225	0.0358846961304155		0.120167560631284		0.724811732769012	0.0358769151422302	0.0865916122723618	0.414323214463133	0.0916841171502116	80.9684606838952
222	0.0220809835314587		0.0827119070944263		0.735610008239746	0.0220732025432734	0.0603289041221202	0.36588104598406	0.119582124445026	75.930782510311
219	0.0131979469868678		0.0575866657054114		0.742441356182098	0.0131901659986825	0.0422351388595311	0.312303128505185	0.162410850392207	68.8001126941629
216	0.00813348750679157		0.0421405511698105		0.744040012359619	0.00812570651860626	0.0308335540996031	0.263534540726554	0.207856410386366	61.9645913069986
213	0.00529967738894927		0.0329179232044955		0.741997599601746	0.00529189640076396	0.0239057472313312	0.221365027813409	0.26008872253387	54.9428618968634
210	0.00350854014663654		0.0268751441644628		0.738943815231323	0.00350075915845123	0.0193420859258457	0.180991810907705	0.320087729375224	47.8533416725952
207	0.00242985072833935		0.0227736239667709		0.738099575042725	0.00242206974015404	0.0162926573594047	0.148660202367536	0.380237260757092	41.6641704470151
204	0.0017287566092078		0.0197530481169096		0.741282522678375	0.00172097562102249	0.014123817001263	0.121849187147397	0.437398353886466	36.5259605833219
201	0.00121875206221919		0.0171759716205924		0.760777771472931	0.00121097107403388	0.0125346816995001	0.0966096390052073	0.495892509391031	31.9232787850697
