# Supplementary material for: Physicochemical and major ion data for springs in the Black Forest National Park, Germany
Source: Data Brief. 2020 Apr 30;30:105645. doi: 10.1016/j.dib.2020.105645 (PMC7218150; doi:10.1016/j.dib.2020.105645)
Supplement: Supplementary file 3 [file mmc3.zip › Absorption/D809_1_2016-05-31.abs]

Wavelength	I1	I1 dark	R1	R1dark	XCorrect	I1c	R1c	I1c/R1c	Abs	Percent T
600	0.799232413188261	4.53781078432752E-6	1.14662170074059	7.0330305199931E-4	0.962875366210938	0.799227875377476	1.10337659682225	0.724347315032119	0.0028178859636644	99.3532582144786
597	0.823949335086567		1.18266881912683		0.961170494556427	0.823944797275783	1.13607037963429	0.725258586128282	0.00294238449400658	99.3247808509198
594	0.855765240721156		1.22896031491354		0.959443926811218	0.855760702910372	1.17844373059385	0.726178671661424	0.00303516545405948	99.3035637629704
591	0.88681644298966		1.27416521280419		0.957998394966125	0.886811905178875	1.2199744655931	0.726910218360796	0.00306674198909455	99.2963438958058
588	0.915887918703574		1.3165732637822		0.957209765911102	0.915883380892789	1.25956357708001	0.727143430914414	0.00314290519955006	99.2789315971351
585	0.939481628326095		1.3513561292438		0.957147359848022	0.93947709051531	1.29277378666075	0.726714217297048	0.00322586048368674	99.2599699805031
582	0.958602940505549		1.37981566465254		0.957540512084961	0.958598402694765	1.32055595694969	0.725905174748523	0.00336756167663711	99.2275888142789
579	0.976486352299325		1.40643184313506		0.957847774028778	0.976481814488541	1.34647395300728	0.725214039460338	0.00349067257905079	99.1994644258259
576	0.997563811321549		1.43766451879151		0.957817375659943	0.997559273510765	1.37634642058474	0.724787930270458	0.00364463697192546	99.1643028500407
573	1.01688967367108		1.46646196862761		0.95768678188324	1.0168851358603	1.40373769945258	0.724412499754661	0.00382055346974694	99.1241432233723
570	1.03787063122885		1.49756000622308		0.957942962646484	1.03786609341807	1.43390334489295	0.723804778832947	0.00398578385340424	99.0864379204764
567	1.0577320612032		1.52696389099328		0.958957612514496	1.05772752339241	1.46361920948714	0.722679448681906	0.00407788904388194	99.0654258930939
564	1.07702769100891		1.55578034900802		0.960622072219849	1.07702315319813	1.49384133434779	0.720975600576986	0.0043415689129848	99.0052970371364
561	1.09802705921113		1.58681358740941		0.962333619594574	1.09802252140035	1.52636725102184	0.719369811338174	0.00453279293674674	98.9617136515285
558	1.12112619364032		1.62082523888483		0.963349342346191	1.12112165582953	1.5607434014052	0.718325417759348	0.00474848583014479	98.912576396681
555	1.14709334563617		1.65882276436777		0.963210999965668	1.14708880782538	1.59711890439649	0.718223799535349	0.00489084738288551	98.8801582084004
552	1.1731911818356		1.69707561760847		0.962077260017395	1.17318664402481	1.63204122835785	0.718846205377583	0.00514955061657646	98.8212742017084
549	1.19780815439348		1.73320978677561		0.960586667060852	1.1978036165827	1.66422262886138	0.719737609506132	0.00537806813360833	98.7692899997901
546	1.22642816770686		1.77498034935284		0.959542155265808	1.22642362989607	1.70249362104616	0.720369001525216	0.00563598178131101	98.7106514806738
543	1.25932771103243		1.82264162845927		0.959278583526611	1.25932317322164	1.74774641606953	0.720541127501612	0.00586480238755801	98.658656618235
540	1.29074887423695		1.8681162321594		0.959745705127716	1.29074433642617	1.7922415384108	0.72018436620473	0.00609114253782563	98.6072523334412
537	1.32315360372173		1.91481331449234		0.960788011550903	1.32314906591094	1.83905395178144	0.719472674865926	0.00631818260742285	98.555715997041
534	1.36529241397815		1.97524007450479		0.962087333202362	1.36528787616737	1.89967681675702	0.7186948138358	0.00656719847634528	98.4992222958949
531	1.40955534470949		2.03894827554417		0.963314652442932	1.40955080689871	1.96347124726985	0.717887164815195	0.00685311653663608	98.4343966089062
528	1.46031634914533		2.11093909801042		0.964083611965179	1.46031181133455	2.03444374730172	0.717794145584687	0.00722137146856382	98.350965689478
525	1.51349720769748		2.18713402568447		0.964276075363159	1.5134926698867	2.10832283627348	0.717865710055031	0.0075356868974542	98.2798111079443
522	1.56880421736418		2.26613183054459		0.964098811149597	1.5687996795534	2.18409695009999	0.718282986239037	0.00784792292357064	98.2091782296553
519	1.62647916464349		2.3482334964763		0.964016735553741	1.6264746268327	2.26305839367874	0.718706433460063	0.00818959585544855	98.1319444097984
516	1.68287485533611		2.42841691656606		0.964349150657654	1.68287031752533	2.3411635612323	0.718817918317302	0.0085283559491059	98.055428989517
513	1.7393325809406		2.50797855321103		0.965328872203827	1.73932804312981	2.42034518954059	0.718628091003811	0.0088834102390088	97.9752972478913
510	1.7878884712495		2.57624047310429		0.966961741447449	1.78788393343872	2.4904459071164	0.717897115665062	0.00931154060176455	97.8787601453695
507	1.83839224179966		2.64636826091001		0.969234704971313	1.83838770398887	2.56427029488245	0.716924306949141	0.00967889799628742	97.7960022822045
504	1.9057498550559		2.74048885135423		0.971734523773193	1.90574531724511	2.66234420502015	0.715814774683009	0.0101131040806355	97.6982750474157
501	1.97024584600912		2.83024504240184		0.973802864551544	1.97024130819834	2.75541585114703	0.71504317846548	0.0105956344696897	97.5897859711166
498	2.04692108862266		2.93610306199838		0.974870681762695	2.04691655081188	2.86163516425011	0.715296127327354	0.0111191849966554	97.4722104516182
495	2.22356026333189		3.18281359079773		0.974803626537323	2.2235557255211	3.10193264853626	0.716829144104839	0.0116418311595643	97.3549793157
492	2.43052238530764		3.47546180984321		0.973194181919098	2.43051784749686	3.3816147623831	0.718744747194095	0.012090538800813	97.2544453096751
489	2.47115204945194		3.52948373101407		0.972781896591187	2.47114751164115	3.4327337173668	0.71987742572026	0.0126022751812788	97.1399162750964
486	2.58137714544704		3.6762813891189		0.975464880466461	2.58137260763626	3.58539733837039	0.719968350511892	0.0130580446126926	97.0380264674634
483	2.90196833313087		4.1245078448474		0.980194926261902	2.90196379532008	4.04213228876364	0.717928951357428	0.0135498918272971	96.9281911625641
480	3.06098098630408		4.34603952364971		0.985221683979034	3.0609764484933	4.28111946871237	0.714994400615021	0.0140118758024681	96.8251379021002
477	3.16345073198838		4.47784412029101		0.990114986896515	3.1634461941776	4.43288422159446	0.713631585225509	0.0146249975371662	96.6885400092802
474	3.65904456057449		5.16371486950353		0.994495332241058	3.65904002276371	5.13459090314264	0.712625424651491	0.0153648063490667	96.5239739236314
471	4.3380504880371		6.10712854249165		0.997837543487549	4.33804595022631	6.09322036041283	0.711946342595823	0.0160845539368863	96.3641391477921
468	4.88321957277277		6.86349621769201		1.00013113021851	4.88321503496199	6.86369283417447	0.711455939672644	0.0168159181230722	96.201995778325
465	4.89265418699289		6.87080456483078		1.00181019306183	4.8926496491821	6.88253747141691	0.71087875213193	0.0176303615175821	96.0217548075386
462	4.60859333363575		6.4642833750489		1.00316655635834	4.60858879582497	6.48404736257151	0.710758040175272	0.0184793914727824	95.8342191331655
459	4.32322719952211		6.06597545916		1.00411581993103	4.32322266171133	6.09023572413523	0.709861302178939	0.0194083985819862	95.6294375416518
456	4.00170392199826		5.62784975046144		1.00429058074951	4.00169938418748	5.65129017363138	0.70810368274119	0.0203406659148964	95.4243771859199
453	3.76032764122447		5.31118221022288		1.00348424911499	3.76032310341369	5.32898193860336	0.705636301030363	0.0212821294934429	95.2177402755766
450	3.54441234667707		5.03913697937632		1.00161564350128	3.54440780886629	5.04657398895011	0.70233941216894	0.022265885851952	95.0022987943537
447	3.13700869596123		4.49306639317941		0.998890042304993	3.13700415815044	4.48737675714675	0.699073050452993	0.0233167295089341	94.772703705488
444	2.79494839703506		4.02697340187776		0.996111750602722	2.79494385922428	4.01061495654072	0.696886609537556	0.0244535692525504	94.5249444363001
441	2.71014090225675		3.91921861715208		0.99413388967514	2.71013636444596	3.89552887095791	0.695704345730992	0.0256899115633905	94.2562350561473
438	2.71875007214422		3.93799586317079		0.993446111679077	2.71874553433344	3.91148798439298	0.695066824998917	0.0270266013500881	93.9665752515335
435	2.73914547245335		3.96596456178951		0.994355201721191	2.73914093464257	3.94287815880916	0.694705954461918	0.0283957172919504	93.6708115066037
432	2.79028200789355		4.03336977880533		0.996962368488312	2.79027747008277	4.02041672099045	0.694026928978489	0.0297806942208512	93.3725685432182
429	2.88966300114879		4.1722276395786		1.00068998336792	2.889658463338	4.17440261893768	0.692232812002542	0.0313732013732708	93.0308092162324
426	2.95846903847151		4.27751646240008		1.00434243679047	2.95846450066073	4.29538495015718	0.688754217605681	0.0330726700102359	92.6674750955352
423	2.92928655079515		4.25919557868422		1.00653290748596	2.92928201298436	4.28631261169861	0.683403726781264	0.034789618268362	92.3018449167085
420	2.80085282816381		4.11439512271985		1.00630366802216	2.80084829035303	4.13962316724449	0.67659498876981	0.036717077328947	91.8931042399218
417	2.77850851672966		4.13129059872655		1.00381481647491	2.77850397891888	4.14634472814116	0.670109255523599	0.0384842432252258	91.5199463318679
414	2.52216594573247		3.80180018012126		1	2.52216140792168	3.80109687706926	0.66353515563811	0.0406321775770862	91.0684243226294
411	2.34265512979937		3.57807492955037		0.99593985080719	2.34265059198858	3.56284696397667	0.657522092774324	0.0429068544976406	90.5926879134232
408	2.19778298438216		3.39665668808779		0.992665886878967	2.19777844657137	3.37104707875618	0.651957209503668	0.045333764065869	90.0878528184888
405	2.0930642787459		3.2663312808937		0.991216242313385	2.09305974093512	3.23694349298971	0.646616088747946	0.0479106770594185	89.5548937447213
402	2.05888375886295		3.23622266284994		0.992280185222626	2.05887922105217	3.21054174963169	0.641287166344545	0.0506048037133003	89.001063520026
399	2.10086479385145		3.31956983536847		0.996225118637085	2.10086025604067	3.30633820489762	0.635403919940404	0.0534618993447576	88.4174734448202
396	2.15352396234221		3.41618976418161		1.00294554233551	2.15351942453142	3.42554692109723	0.628664407212859	0.0564556570640571	87.8100739575914
393	2.15110154047689		3.42268341894082		1.01225340366364	2.1510970026661	3.46391101957774	0.621002384445871	0.0597454400509503	87.1474251378106
390	2.13514333009143		3.40536804303345		1.02401208877563	2.13513879228065	3.48641785196915	0.612416205669297	0.0631873229244878	86.459491523014
387	2.15031665644682		3.43755434905718		1.03790378570557	2.15031211863604	3.56712071155491	0.602814508539217	0.0666964964689847	85.763698920675
384	2.17525548081006		3.48827904123731		1.05340039730072	2.17525094299928	3.67381366822075	0.592096153872921	0.0704198445393441	85.0315617010972
381	2.20323669895997		3.54822043015795		1.06999289989471	2.20323216114919	3.79581813825826	0.580436701891139	0.0742444235002486	84.2860257518438
378	2.19711613257818		3.55808488324353		1.08720409870148	2.19711159476739	3.86759983462937	0.568081417083301	0.0784459016304297	83.4745522795046
375	2.18313712506568		3.55792686566604		1.10362470149994	2.18313258725489	3.92583979245847	0.556093142529322	0.0827741111199235	82.6467707102598
372	2.17124063829681		3.56421931437136		1.11636197566986	2.17123610048602	3.97817377472767	0.545787143407193	0.0874459553759909	81.7624778758375
369	2.16833667590607		3.58691453156583		1.1217794418335	2.16833213809528	4.02293803021927	0.538992179796789	0.0920738850694321	80.8958262104065
366	2.17420093857795		3.62882726089055		1.11770451068878	2.17419640076716	4.05517051301418	0.536154125650094	0.0971630928324155	79.9533945542245
363	2.19267441750804		3.69383665272063		1.10513556003571	2.19266987969725	4.08141299267258	0.537233032685931	0.102263355366361	79.0199307294161
360	2.22442095180501		3.78477242628305		1.08772444725037	2.22441641399423	4.11602449542367	0.540428371227481	0.107563759338148	78.0613828792772
357	2.25483406813857		3.87707633460562		1.06954944133759	2.25482953032778	4.14597261031426	0.543860208993727	0.113029468089324	77.0851162893057
354	2.28479789492313		3.97231140990868		1.05303514003754	2.28479335711235	4.18224289897804	0.546308144290389	0.118677518794064	76.0891059592364
351	2.30331423396047		4.05069514494703		1.03825736045837	2.30330969614969	4.20493383964389	0.547763599615816	0.12442938638094	75.088013269919
348	2.30953155083016		4.11257954411382		1.02429628372192	2.30952701301938	4.21177955284409	0.54834945277699	0.130607073963913	74.0274732499927
345	2.31389190847875		4.17406533488376		1.01075196266174	2.31388737066797	4.21823386457195	0.548544117030072	0.136941464743419	72.9555834921293
342	2.30632269342111		4.21694206566946		0.99791157245636	2.30631815561032	4.20743345345505	0.548153210531809	0.14345871102912	71.8689481925427
339	2.28839027283847		4.24688807385059		0.986706912517548	2.28838573502768	4.1897398651737	0.546188023282635	0.150406165335616	70.7284001581171
336	2.26081937939395		4.26432242192545		0.97766101360321	2.26081484158316	4.16837418937585	0.542373294447849	0.15759417493356	69.5674084341324
333	2.20896364473787		4.24123597914661		0.970568954944611	2.20895910692709	4.11572936784562	0.536711457314155	0.164837084659332	68.4168248745408
330	2.13549907960173		4.18526784948743		0.964463949203491	2.13549454179095	4.03586164815203	0.529129769046657	0.172429992742525	67.2310675289812
327	2.04463918372456		4.09948881174425		0.95833683013916	2.04463464591377	3.92801711182046	0.520525900908353	0.180262619101613	66.0294045582866
324	1.9487174116469		4.00139721057371		0.951819896697998	1.94871287383612	3.80794006177762	0.511749881096191	0.188168995018181	64.8382082509854
321	1.85427927725863		3.90662277980006		0.945044338703156	1.85427473944785	3.69126708893115	0.502340983400575	0.196716497504964	63.5745804050482
318	1.76139248685831		3.80667307072679		0.938388168811798	1.76138794904752	3.57147700084141	0.493181938070036	0.20536883536889	62.3205338067168
315	1.68358277647586		3.73342287570698		0.932277858257294	1.68357823866508	3.47993180866987	0.48379633028171	0.214304521810334	61.0513790221131
312	1.61268298916151		3.67094409665976		0.927434146404266	1.61267845135072	3.40390663751773	0.473772821374077	0.22346407468074	59.7772491044295
309	1.53852641353009		3.59487222196372		0.924172163009644	1.5385218757193	3.32163086401268	0.463182677036153	0.232508762783048	58.5451923506551
306	1.45863074002121		3.50550341616848		0.923116862773895	1.45862620221042	3.23534008506968	0.450841693255567	0.242031414256703	57.2754599856644
303	1.37866336119035		3.4129583481789		0.925122439861298	1.37865882337957	3.15675371277682	0.436733096344991	0.251833581341703	55.9972137859677
300	1.28851961887477		3.2945144131053		0.931125819683075	1.28851508106398	3.0669525697296	0.420128792920194	0.262228731122765	54.6727940278406
297	1.19011515637735		3.14957849571569		0.942141830921173	1.19011061856656	2.96668703935843	0.401158127830003	0.273007971782779	53.3325105837759
294	1.08850353813102		2.98639523709039		0.958359718322754	1.08849900032024	2.86136688090355	0.380412245484758	0.283913635455568	52.0099414110475
291	0.982371536601981		2.80128588968552		0.978849589824677	0.982366998791196	2.74134911619635	0.358351657214036	0.295115133471576	50.6856320512194
288	0.863734652920757		2.57395158761539		1.00125563144684	0.863730115109973	2.57647933603001	0.335236577693986	0.307367478901574	49.2756680729773
285	0.743945238116209		2.33170742720639		1.02218341827393	0.743940700305424	2.38271376363876	0.312224116743807	0.320442448137642	47.8142724497379
282	0.637648894546807		2.10584202283547		1.03807401657104	0.637644356736023	2.18528980628486	0.291789379560628	0.333113101695197	46.4394318989624
279	0.54588862818983		1.90523089570739		1.04659152030945	0.545884090379046	1.99326242866849	0.273864636451156	0.34596090972216	45.0857283789148
276	0.468717200428124		1.73155719034666		1.04627299308777	0.46871266261734	1.81094567725739	0.258822044473023	0.358888598433043	43.7634349043287
273	0.412497912627863		1.61266334438619		1.03550016880035	0.412493374817078	1.66918489490098	0.247122638167384	0.372159224284217	42.4463915287004
270	0.371305921215309		1.53266747434451		1.01344335079193	0.371301383404525	1.55255890304787	0.239154458278918	0.385218053370686	41.1890662454999
267	0.338125930655751		1.47160891929064		0.982183754444122	0.338121392844967	1.44469960059021	0.234042698362228	0.398117820865271	39.9836262439437
264	0.309720467665006		1.41663876020853		0.94537228345871	0.309715929854222	1.33858613636222	0.231375420259404	0.409856555440146	38.9173665224607
261	0.280813969367425		1.34864031809743		0.90583062171936	0.28080943155664	1.22100262437714	0.229982660110897	0.420607490988105	37.9657959283212
258	0.24966367469209		1.25937199814163		0.866522550582886	0.249659136881306	1.0906648080079	0.228905466691742	0.430704738809295	37.0932819953363
255	0.218602006267623		1.15995713769902		0.829135000705719	0.218597468456838	0.961177929008168	0.227426641685798	0.440542305822069	36.2624960227817
252	0.187547496046251		1.05069672920006		0.794693946838379	0.187542958235467	0.834423419979955	0.224757543646093	0.450815630285108	35.414765440124
249	0.158350119911698		0.941982762959655		0.764530658721924	0.158345582100913	0.719637005524617	0.220035352386415	0.462585101487146	34.4679058916356
246	0.131087964106325		0.832104991181908		0.739672303199768	0.131083426295541	0.614964801543225	0.213155982206776	0.475319550446574	33.4719064886919
243	0.105305076369078		0.721926695723722		0.720351755619049	0.105300538558293	0.519534537104602	0.202682461006615	0.492454483228576	32.1769975003425
240	0.081318146571431		0.609603901067561		0.706636786460876	0.0813136087606467	0.430271561855822	0.188982066139648	0.513952031313399	30.6230165230099
237	0.0612041418681722		0.502972056858631		0.699079275131226	0.0611996040573879	0.351125676332204	0.174295439446833	0.537913114357165	28.9792329284106
234	0.0436634756632369		0.396623246706187		0.698089838027954	0.0436589378524526	0.276387689337589	0.157962671771267	0.56599244358457	27.1648653336358
231	0.0298806288669615		0.301579580704127		0.703528046607971	0.0298760910561772	0.211674899887279	0.141141396887807	0.599037427539983	25.1745996346958
228	0.0189569160466884		0.216561570789936		0.713129818439484	0.0189523782359041	0.153934967280616	0.123119383274073	0.637488120644725	23.0415600129457
225	0.0113999347803453		0.152336134187437		0.724811732769012	0.011395396969561	0.109905255079948	0.103683822591301	0.688037003751091	20.5098741846264
222	0.00656019773722974		0.106081366267709		0.735610008239746	0.00655565992644541	0.0775171579503968	0.0845704370462134	0.75076903390151	17.7513327967777
219	0.00353380506057138		0.0743484451756356		0.742441356182098	0.00352926724978706	0.0546771991944959	0.0645473305469226	0.841438366822167	14.4066044798405
216	0.00185009992337061		0.0550233089918687		0.744040012359619	0.00184556211258628	0.040416257890875	0.0456638543224202	0.963812560609312	10.868946208448
213	9.46472116503118E-4		0.0438127637638366		0.741997599601746	9.41934305718791E-4	0.0319871163683091	0.0294473029351281	1.13220525581955	7.3755556497627
210	4.37470625083008E-4		0.0362708819465909		0.738943815231323	4.32932814298681E-4	0.0262824424469106	0.0164723204539755	1.36241073515596	4.34099479238958
207	2.07625373964376E-4		0.0312958509720549		0.738099575042725	2.03087563180049E-4	0.0225803466192672	0.00899399670892384	1.60060236595718	2.50840486288269
204	1.07197107840399E-4		0.0269081861755918		0.741282522678375	1.02659297056072E-4	0.0194252218683486	0.00528484553493541	1.80546403957126	1.5650779053578
201	5.97343966958224E-5		0.0223897150289433		0.760777771472931	5.51965859114949E-5	0.0164985401750633	0.0033455436254246	1.96339384791194	1.08794302475544
