# Supplementary material for: Physicochemical and major ion data for springs in the Black Forest National Park, Germany
Source: Data Brief. 2020 Apr 30;30:105645. doi: 10.1016/j.dib.2020.105645 (PMC7218150; doi:10.1016/j.dib.2020.105645)
Supplement: Supplementary file 3 [file mmc3.zip › Absorption/D809_3_2016-09-07.abs]

Wavelength	I1	I1 dark	R1	R1dark	XCorrect	I1c	R1c	I1c/R1c	Abs	Percent T
600	0.795712698846856	1.01161226822037E-5	1.13363103825588	7.11428195971665E-4	0.962875366210938	0.795702582724174	1.09086038442399	0.729426601319228	-0.00598324504473544	101.387227008376
597	0.821267800063102		1.17040410848248		0.961170494556427	0.82125768394042	1.12427409199001	0.730478172352758	-0.00597476651442989	101.385247691757
594	0.852411538647154		1.21498796786243		0.959443926811218	0.852401422524472	1.16503025145233	0.731656041945579	-0.00601733185482647	101.395184979122
591	0.885642678956264		1.26295053633533		0.957998394966125	0.885632562833581	1.20922303966098	0.732398022354814	-0.00602441996853499	101.396839861916
588	0.914458364571102		1.30445975400394		0.957209765911102	0.91444824844842	1.24796062975364	0.732754084260607	-0.00603988084463695	101.400449651928
585	0.938634399325574		1.33958839186407		0.957147359848022	0.938624283202892	1.28150255093625	0.732440432925508	-0.00607444820994585	101.408520870952
582	0.956352626488662		1.36535720401696		0.957540512084961	0.95634251036598	1.30670361499421	0.731874083297933	-0.00606379038297028	101.406032280254
579	0.974221060255154		1.39158934136331		0.957847774028778	0.974210944132472	1.33224931307313	0.731252727678454	-0.00599462588985017	101.389883932409
576	0.993427396848331		1.41957604413234		0.957817375659943	0.993417280725649	1.35901318285293	0.73098428570075	-0.00596536722809897	101.383053469402
573	1.01439518607119		1.44962353058454		0.95768678188324	1.01438506994851	1.38760396856819	0.731033560674525	-0.00601873140570194	101.395511734249
570	1.0352781287978		1.47992700824666		0.957942962646484	1.03526801267512	1.41700415514659	0.730603371143974	-0.00602607495991146	101.397226261518
567	1.05312683295012		1.50566405892507		0.958957612514496	1.05311671682743	1.44318578171139	0.72971666584645	-0.00603255291045594	101.398738717106
564	1.0723517346067		1.53334275022072		0.960622072219849	1.07234161848401	1.47227947651246	0.728354660641048	-0.00606858361054258	101.407151485983
561	1.09328361135411		1.56343417221962		0.962333619594574	1.09327349523143	1.50386063467904	0.72697793267576	-0.00600588186357227	101.392511772978
558	1.11777127727189		1.59848939913033		0.963349342346191	1.11776116114921	1.53921835751485	0.726187519588769	-0.00599382148972188	101.389696138266
555	1.14342659607807		1.6350971138278		0.963210999965668	1.14341647995538	1.57425827058701	0.726320770434337	-0.00599668277313699	101.390364131122
552	1.1687161223442		1.67082613468113		0.962077260017395	1.16870600622152	1.60677938073	0.727359350162029	-0.00604013926582667	101.400509988943
549	1.19286594524575		1.70497231374391		0.960586667060852	1.19285582912307	1.63709028385067	0.728643887811308	-0.00603151819267801	101.39849713229
546	1.2209773996012		1.74473882237407		0.959542155265808	1.22096728347851	1.67346780465226	0.729603091307886	-0.0059919542253319	101.38926021064
543	1.25410909166851		1.79110868669074		0.959278583526611	1.25409897554583	1.71748974607879	0.730192991491841	-0.00599843329048419	101.390772807623
540	1.28524922063344		1.8348296069262		0.959745705127716	1.28523910451076	1.760287044733	0.730130411603241	-0.00597508565767774	101.385322195188
537	1.31745866050718		1.87957196148374		0.960788011550903	1.3174485443845	1.80518667575903	0.729812911914248	-0.00601020231971683	101.393520452797
534	1.35834707587114		1.93669222370667		0.962087333202362	1.35833695974846	1.86258260068388	0.729276091835994	-0.00594461338013297	101.378208742398
531	1.40367756763337		1.99969306207798		0.963314652442932	1.40366745151069	1.92564829788285	0.728932408401859	-0.00591650027572795	101.371646457954
528	1.4526918984922		2.06756680204115		0.964083611965179	1.45268178236952	1.9926213942263	0.729030505533429	-0.00596698532607759	101.383431203926
525	1.50648787728115		2.14086330687522		0.964276075363159	1.50647776115847	2.06369725425392	0.729989710483529	-0.00598807960596612	101.388355656116
522	1.56369683579279		2.21988892423523		0.964098811149597	1.56368671967011	2.13950638566139	0.730863310411071	-0.00597983708097423	101.386431413097
519	1.62261807457103		2.30085820857966		0.964016735553741	1.62260795844834	2.21737999051993	0.731768107128933	-0.00593058129700881	101.374933258756
516	1.67656040345705		2.37449354153738		0.964349150657654	1.67655028733436	2.28915476484712	0.732388352714252	-0.00588385334191234	101.364026400174
513	1.73739204872179		2.45672945795683		0.965328872203827	1.7373819325991	2.37086511478132	0.732805051526247	-0.00592229721914809	101.372999571211
510	1.78814715838226		2.52454859464873		0.966961741447449	1.78813704225958	2.44045398160295	0.732706724133796	-0.00591603975439677	101.371538964576
507	1.8392109411372		2.59209967836318		0.969234704971313	1.83920082501452	2.51166342611695	0.732264046961874	-0.00593156531385962	101.375162952569
504	1.9068530441384		2.68225586086427		0.971734523773193	1.90684292801572	2.60574930225558	0.731782956389981	-0.00586878333415743	101.360509131996
501	1.97310588444984		2.76957894523214		0.973802864551544	1.97309576832716	2.69633111965354	0.731770572963119	-0.00590498803732604	101.368959343237
498	2.04664676306224		2.86584526564826		0.974870681762695	2.04663664693956	2.79313497745848	0.732738182528446	-0.00588906722307804	101.365243323673
495	2.22193798184423		3.10170495953003		0.974803626537323	2.22192786572155	3.02285974021322	0.735041668048027	-0.0058476283927356	101.355571875138
492	2.44510278564001		3.40536440777955		0.973194181919098	2.44509266951733	3.31338847118426	0.737943253796439	-0.00583622143042808	101.352909755188
489	2.48541604109416		3.45331372399421		0.972781896591187	2.48540592497148	3.35862900948169	0.740006091162485	-0.00591281152584618	101.370785445262
486	2.58740171207336		3.58139885775975		0.975464880466461	2.58739159595068	3.49283483546719	0.740771241078337	-0.00586604349157309	101.359869678872
483	2.9154801775593		4.02221319437725		0.980194926261902	2.91547006143662	3.94185562716416	0.739618681451826	-0.00583078076709451	101.351640055413
480	3.08795166246584		4.24926266002274		0.985221683979034	3.08794154634316	4.18576479909157	0.737724572344183	-0.00588825091378211	101.36505279555
477	3.17245344923756		4.3478942526462		0.990114986896515	3.17244333311488	4.30421086526729	0.737055742021104	-0.00583818729190736	101.353368536592
474	3.64783737189857		4.97776997034419		0.994495332241058	3.64782725577589	4.94966148845689	0.736985198741973	-0.00577163808005486	101.337838820426
471	4.34571011202993		5.90730231526277		0.997837543487549	4.34569999590725	5.89381814113668	0.737331877544009	-0.00572061977751651	101.325934960092
468	4.94541642188948		6.69906935799747		1.00013113021851	4.9454063057668	6.69923628694046	0.738204489877064	-0.00575749164913481	101.334537960184
465	4.96103222504974		6.70236163825775		1.00181019306183	4.96102210892706	6.71378149077483	0.738931124842806	-0.00585129980976925	101.356428713439
462	4.64599225316405		6.25979814881521		1.00316655635834	4.64598213704136	6.2789064714718	0.739934916716848	-0.00578366276521519	101.340644687245
459	4.32510611308882		5.81898197870162		1.00411581993103	4.32509599696614	5.84221750440155	0.740317523903826	-0.00573181346482937	101.328546610705
456	3.96041291264177		5.33165698553169		1.00429058074951	3.96040279651909	5.35381840972071	0.73973424076699	-0.00570064306600879	101.321274269012
453	3.70699594954304		5.00398041335469		1.00348424911499	3.70698583342036	5.02070162069232	0.73834019893602	-0.00560475878523371	101.298906853505
450	3.50076833073818		4.74782154352864		1.00161564350128	3.5007582146155	4.75477975294038	0.736260856762212	-0.00564349339450624	101.30794207897
447	3.12555459932731		4.26067242926426		0.998890042304993	3.12554448320462	4.25523262457472	0.734517888670541	-0.00576044208646224	101.335226392184
444	2.8006975412992		3.83143726862588		0.996111750602722	2.80068742517652	3.81583102298972	0.733965264264288	-0.00571818694228386	101.325367353032
441	2.73054512458733		3.73799875703635		0.99413388967514	2.73053500846464	3.7153639890537	0.734930686874668	-0.00567005814486345	101.314139031987
438	2.75570226437938		3.76542710775683		0.993446111679077	2.7556921482567	3.74004215343699	0.736807777881407	-0.00563954464888615	101.307020958646
435	2.78193709581752		3.78671045728116		0.994355201721191	2.78192697969484	3.76462782828224	0.738964675019205	-0.00558152102638639	101.293486806298
432	2.83268866421824		3.83739487358254		0.996962368488312	2.83267854809556	3.82502901485249	0.74056393744893	-0.0053679892734979	101.243695569581
429	2.92320311331946		3.94281687999723		1.00068998336792	2.92319299719677	3.94482543899759	0.741019607179267	-0.0051846391528996	101.200961602996
426	2.98171200346653		4.01522744123133		1.00434243679047	2.98170188734384	4.03194879506628	0.739518788282336	-0.0050286719062985	101.164624043833
423	2.94290726485205		3.9737981921293		1.00653290748596	2.94289714872937	3.9990425721958	0.735900430065559	-0.0049829549768029	101.153975295669
420	2.81546248752926		3.82719206356472		1.00630366802216	2.81545237140658	3.85060149898732	0.731172096657373	-0.00507241667896991	101.174814471183
417	2.7995959800243		3.83833455497527		1.00381481647491	2.79958586390162	3.85226295470785	0.726737997072668	-0.0052245240147516	101.210256152879
414	2.56214947462544		3.54499516527826		1	2.56213935850276	3.54428373708229	0.722893410506674	-0.00524062315133954	101.214008049361
411	2.40009330461868		3.3471519641645		0.99593985080719	2.400083188496	3.33285348812763	0.720128621628774	-0.00520993795993587	101.206856999504
408	2.26902089303305		3.18380267892854		0.992665886878967	2.26901077691037	3.15974609942513	0.718099083126705	-0.00513416771555788	101.189201238961
405	2.17730942245224		3.06607502314896		0.991216242313385	2.17729930632956	3.03843818391355	0.7165850264313	-0.00502081662858153	101.16279425077
402	2.15361468133599		3.03600172492928		0.992280185222626	2.1536045652133	3.01185841784697	0.715041767053848	-0.0048848503602457	101.131127777206
399	2.21137655244307		3.11406774390446		0.996225118637085	2.21136643632039	3.1016037649762	0.712975158623254	-0.00469494707326543	101.086915989828
396	2.28963007019679		3.21479401059182		1.00294554233551	2.28961995407411	3.22354979871212	0.710279070293521	-0.00457553127955386	101.059124444324
393	2.29536791563285		3.20974979918619		1.01225340366364	2.29535779951017	3.24836001352206	0.706620506949724	-0.0043966383185469	101.01750511964
390	2.29283248961759		3.19004861396218		1.02401208877563	2.29282237349491	3.26591983340626	0.702044903258866	-0.00418009018052501	100.967148274782
387	2.31517222951856		3.20440670350442		1.03790378570557	2.31516211339588	3.32512745448967	0.69626266814822	-0.00405672839788577	100.938472528051
384	2.36295480379052		3.25432737591237		1.05340039730072	2.36294468766784	3.42736033198841	0.689435734437925	-0.00391121562024006	100.904658197511
381	2.40642879653673		3.30052051781763		1.06999289989471	2.40641868041405	3.53077229690322	0.681555897140316	-0.00377082204677759	100.872044207205
378	2.42548525642152		3.31515151751503		1.08720409870148	2.42547514029884	3.60347285000817	0.673093774050037	-0.00355317231088424	100.821504137691
375	2.42463351814367		3.30417774436552		1.10362470149994	2.42462340202099	3.64578702709772	0.665048008564326	-0.00332073330989163	100.767557839717
372	2.43741964358086		3.31331455585245		1.11636197566986	2.43740952745818	3.69806417220074	0.659104172875308	-0.00299183965448533	100.691274889433
369	2.45953310052375		3.33642681772298		1.1217794418335	2.45952298440107	3.74193694777902	0.657286057655486	-0.00270518291530981	100.624835388097
366	2.49097092632587		3.37329440546629		1.11770451068878	2.49096081020319	3.76955120636724	0.660810975586601	-0.00232431778575885	100.536628669671
363	2.53973913291811		3.43398589081949		1.10513556003571	2.53972901679543	3.79423369600772	0.669365468834384	-0.00198322229635232	100.457698062011
360	2.60116722593437		3.51147938538288		1.08772444725037	2.60115710981169	3.81874813565543	0.681154403854194	-0.00178395331365313	100.411615248753
357	2.66739378939045		3.59617770535695		1.06954944133759	2.66738367326777	3.84552894808565	0.693632451940226	-0.00146209813972127	100.33722787618
354	2.7342724939572		3.681651999449		1.05303514003754	2.73426237783452	3.87615976991928	0.705404972997657	-0.00116514995169608	100.268645899105
351	2.7902479514972		3.75145456264665		1.03825736045837	2.79023783537452	3.89423666653213	0.716504433167712	-0.00102446570434183	100.23617038986
348	2.83593787929315		3.80763439152373		1.02429628372192	2.83592776317047	3.89941704375227	0.727269674248937	-8.90801035324718E-4	100.205325022205
345	2.86884659864408		3.84867919848862		1.01075196266174	2.86883648252139	3.88934097608243	0.737615061308164	-5.46737717149714E-4	100.125970287726
342	2.89629297670823		3.88456840610889		0.99791157245636	2.89628286058555	3.87574582402469	0.747284004702343	-5.259022865389E-5	100.012110080865
339	2.91505646662349		3.9092840175824		0.986706912517548	2.91504635050081	3.8566155920242	0.755856081827126	3.28945203096226E-4	99.9242862452332
336	2.91137016292729		3.90577018092652		0.97766101360321	2.9113600468046	3.81782369837463	0.762570583875851	5.42437813703641E-4	99.8751770463664
333	2.88659164129778		3.87943015051419		0.970568954944611	2.8865815251751	3.76456397684449	0.766777120253558	7.09680487180337E-4	99.8367234703408
330	2.82982596891718		3.81851774963453		0.964463949203491	2.8298158527945	3.68213656206869	0.76852550281423	0.00103553967087792	99.7618422257662
327	2.75071751708485		3.73322574313941		0.95833683013916	2.75070740096216	3.57700593703193	0.768997158345396	0.0014366114975061	99.6697544921761
324	2.67393537017486		3.65296930913392		0.951819896697998	2.67392525405217	3.47629171894881	0.769188972109837	0.00177745631177899	99.5915619457163
321	2.58964594180072		3.56272361003164		0.945044338703156	2.58963582567804	3.36625944683547	0.769291810859228	0.00219847202240038	99.495062227806
318	2.51049702488066		3.47687726149771		0.938388168811798	2.51048690875798	3.26199289079816	0.769617529161353	0.00264407683440688	99.393028370436
315	2.44470015624709		3.40696225201145		0.932277858257294	2.4446900401244	3.17557222271384	0.769842368137096	0.00312860638258226	99.2822003345937
312	2.38588498192155		3.34613281255725		0.927434146404266	2.38587486579887	3.10265802596768	0.768977710669466	0.00357654985286026	99.1798506897359
309	2.32084304370488		3.27636716342195		0.924172163009644	2.3208329275822	3.02726984609874	0.766642237253171	0.00404248736418998	99.0735015780649
306	2.24178936726296		3.18882203071513		0.923116862773895	2.24177925114027	2.94299865757368	0.761733018590122	0.00453004915522116	98.9623388728718
303	2.15643713615869		3.09357004989456		0.925122439861298	2.15642702003601	2.86127291425185	0.753660026380203	0.00502022506740674	98.8507058871854
300	2.058628692946		2.98247706938144		0.931125819683075	2.05861857682332	2.77639897675165	0.741470730273744	0.00554495050926799	98.7313441174642
297	1.9396510322886		2.84179708703341		0.942141830921173	1.93964091616592	2.67670564442099	0.724637361679524	0.00604483393559938	98.617767335769
294	1.80834837290115		2.68364076564389		0.958359718322754	1.80833825677847	2.57121140411644	0.703302052053506	0.00662199123565092	98.4867959263249
291	1.6628787189414		2.50454381445523		0.978849589824677	1.66286860281872	2.45087530427961	0.678479480337123	0.00720200073879526	98.3553525111989
288	1.49108023574116		2.28727150575309		1.00125563144684	1.49107011961847	2.28943115429559	0.651284104709079	0.00782624534046633	98.2140804120331
285	1.31331459192022		2.06047742096596		1.02218341827393	1.31330447579754	2.10545864333401	0.623761706246536	0.0085492220650241	98.0507179308188
282	1.15336621914626		1.85609015981976		1.03807401657104	1.15335610302358	1.92602045219719	0.598828585494943	0.00928874785823006	97.8838971759177
279	1.01121277397453		1.67252063540678		1.04659152030945	1.01120265785185	1.74970133984209	0.577928721219992	0.00996763879583009	97.7310041939775
276	0.894302434781036		1.52301612306472		1.04627299308777	0.894292318658354	1.59274628949189	0.561478199358197	0.0108029307802449	97.5432157840097
273	0.809045742311646		1.41632348433089		1.03550016880035	0.809035626188964	1.46586652308352	0.551916298959553	0.0116786793109761	97.3467194851332
270	0.745985061411281		1.34010572462567		1.01344335079193	0.745974945288598	1.35740024380532	0.549561522987018	0.0123502626401201	97.196301014743
267	0.692181538066699		1.27572865243418		0.982183754444122	0.692171421944016	1.25230120428321	0.552719600984655	0.013242551819067	96.9968092445537
264	0.643538735526691		1.21630636354808		0.94537228345871	0.643528619404009	1.14918975979467	0.559984644763099	0.0139819063035215	96.831819776069
261	0.588632913297353		1.1423235614145		0.90583062171936	0.588622797174671	1.03410722839571	0.56920866715906	0.0146388716246953	96.6854512206912
258	0.529943152484503		1.05760947483894		0.866522550582886	0.52993303636182	0.915825991083137	0.578639437536682	0.015238972796633	96.5519450694998
255	0.466688148769972		0.960258639961824		0.829135000705719	0.46667803264729	0.795594178104651	0.586577988490388	0.0159364351472709	96.3970103320447
252	0.403964238192968		0.859418082503435		0.794693946838379	0.403954122070285	0.682408980287977	0.591953115710488	0.0166765640275677	96.232869514331
249	0.346174208516658		0.763327718812686		0.764530658721924	0.346164092393976	0.583043535017267	0.593719116332753	0.0174256433371858	96.0670283109619
246	0.291942562310018		0.669120202404453		0.739672303199768	0.291932446187335	0.494403457497721	0.59047411938595	0.0184526077954446	95.8401295742625
243	0.242947342245173		0.579843711977492		0.720351755619049	0.242937226122491	0.417178957357688	0.582333365185045	0.0198374560657016	95.5350079176396
240	0.197368540547414		0.491801607226752		0.706636786460876	0.197358424424732	0.347022385972807	0.568719576610244	0.0217491888944385	95.1153939704693
237	0.156692506164049		0.407640307819392		0.699079275131226	0.156682390041367	0.284475546197102	0.550776304451868	0.0250508213947417	94.3950408192666
234	0.118697692549389		0.322496383522769		0.698089838027954	0.118687576426707	0.224634807343917	0.528357906016745	0.0301159563063523	93.3005155849243
231	0.08530291317233		0.244133456971268		0.703528046607971	0.0852927970496478	0.171254224405634	0.498047842881953	0.0379670079961617	91.62900951927
228	0.0573369615171086		0.175724757674914		0.713129818439484	0.0573268453944264	0.124807223875807	0.459323135425806	0.0510061180946755	88.9188591384479
225	0.0370253182076144		0.123526466791569		0.724811732769012	0.0370152020849322	0.0890177809345679	0.41581807248307	0.0691807422252389	85.2745149497847
222	0.0231887715938962		0.0863106517394702		0.735610008239746	0.023178655471214	0.0629676455361489	0.368104210882515	0.0952898639777665	80.2989998477858
219	0.0140618697510549		0.0607660831884346		0.742441356182098	0.0140517536283727	0.0445870594976522	0.315153180915925	0.135037433210884	73.2761371403623
216	0.00886603634629457		0.0451549479206134		0.744040012359619	0.00885592022361236	0.0330677569652274	0.267811337579529	0.175684646363665	66.7291132501181
213	0.00596166466238137		0.0358975519843986		0.741997599601746	0.00595154853969916	0.0261080193903027	0.22795863794669	0.221778404534921	60.0097193192774
210	0.00409619832309468		0.0296844342762233		0.738943815231323	0.00408608220041248	0.0214094236516615	0.190854376413602	0.270610647664139	53.6277223649088
207	0.00293797702330605		0.0252376855413976		0.738099575042725	0.00292786090062384	0.0181028201240474	0.161735071141459	0.315505922869317	48.360866884528
204	0.00210338352078154		0.0213860133460948		0.741282522678375	0.00209326739809934	0.0153257086354121	0.136585357838695	0.356451555913725	44.0097036439783
201	0.00142892197753234		0.0177105748374886		0.760777771472931	0.00141880585485014	0.0129325728988748	0.109707934062648	0.403226068417943	39.5160868783968
