# Supplementary material for: Physicochemical and major ion data for springs in the Black Forest National Park, Germany
Source: Data Brief. 2020 Apr 30;30:105645. doi: 10.1016/j.dib.2020.105645 (PMC7218150; doi:10.1016/j.dib.2020.105645)
Supplement: Supplementary file 3 [file mmc3.zip › Absorption/D809_4_2016-11-04.abs]

Wavelength	I1	I1 dark	R1	R1dark	XCorrect	I1c	R1c	I1c/R1c	Abs	Percent T
600	0.785257945165487	6.50520608209974E-6	1.12034488077723	6.94947568023908E-4	0.962875366210938	0.785251439959405	1.07808333946687	0.728377307405314	0.00123876677599022	99.7151698218509
597	0.811144748040564		1.15755423579212		0.961170494556427	0.811138242834482	1.11193901419455	0.729480873033347	0.00126733115922321	99.7086115790537
594	0.842009424736082		1.20205153358795		0.959443926811218	0.84200291953	1.15263428039148	0.730503103936856	0.00134731262027772	99.6902505211277
591	0.874315278794006		1.24855872883669		0.957998394966125	0.874308773587924	1.19545149959174	0.731362814707672	0.00135435595269157	99.6886337704932
588	0.902253850459713		1.28894861514991		0.957209765911102	0.902247345253631	1.23312899158017	0.731673126991735	0.00130284970432491	99.7004572963058
585	0.927348832354067		1.32547978718411		0.957147359848022	0.927342327147985	1.26801431160523	0.7313342749058	0.00139430594973711	99.6794640075289
582	0.945417359198373		1.3516912018743		0.957540512084961	0.945410853992291	1.29363364517329	0.730818077838138	0.00138718696883685	99.6810979726057
579	0.962512649352231		1.3767270782391		0.957847774028778	0.962506144146149	1.31802931335537	0.73026156125151	0.0014699922813737	99.6620939604113
576	0.981622501265618		1.4043877495153		0.957817375659943	0.981615996059536	1.34448135579389	0.730107555474365	0.00147235696438404	99.6615513133628
573	1.00246918910957		1.43458970007821		0.95768678188324	1.00246268390348	1.37322205109074	0.730007709319284	0.00147646115657873	99.6606094910617
570	1.02303431689604		1.46446140528111		0.957942962646484	1.02302781168996	1.40220477712423	0.729585170711002	0.00150771340838754	99.653438075052
567	1.04234465708988		1.49225280897866		0.958957612514496	1.0423381518838	1.43034076570557	0.728734142852752	0.00150162218908048	99.6548357792094
564	1.05997868106727		1.51772429813469		0.960622072219849	1.05997217586119	1.45729187835968	0.72735749893445	0.00158423118880063	99.6358818119474
561	1.08219150202343		1.54952621573223		0.962333619594574	1.08218499681735	1.49049240043371	0.726058714893447	0.00160130206363043	99.6319654871722
558	1.10533859696268		1.58263738625422		0.963349342346191	1.1053320917566	1.52396320793788	0.725301034827644	0.0015978659554932	99.6327537715643
555	1.12974793249747		1.61750060877116		0.963210999965668	1.12974142729139	1.55732499767763	0.725437162426676	0.001639711630246	99.6231542967119
552	1.15552854030461		1.65406008006062		0.962077260017395	1.15552203509853	1.59066499647678	0.726439594545638	0.00163000748243935	99.6253803637138
549	1.17868784502164		1.68697664120839		0.960586667060852	1.17868133981556	1.61981971181973	0.727662054742753	0.00170305089578447	99.6086259120169
546	1.20790507329845		1.72791478069325		0.959542155265808	1.20789856809237	1.65734024129483	0.728817498058621	0.00170515752461966	99.6081427424088
543	1.23934923485493		1.77217166039922		0.959278583526611	1.23934272964885	1.69933967183509	0.72930841914054	0.00174651045537774	99.5986586418719
540	1.26940510540134		1.81413714485068		0.959745705127716	1.26939860019526	1.74044336033939	0.729353582611112	0.00174797013617529	99.598323887434
537	1.29944596953912		1.85598416006432		0.960788011550903	1.29943946433303	1.78253963332616	0.728982088273865	0.00176592241244286	99.594206912096
534	1.33793971633354		1.90947108367872		0.962087333202362	1.33793321112746	1.83640934247105	0.728559357755801	0.00177129221533884	99.5929754942983
531	1.38246549984703		1.97140337957383		0.963314652442932	1.38245899464095	1.89841230824403	0.72821851640842	0.0018138616856091	99.5832138864275
528	1.43066211830679		2.03825503702155		0.964083611965179	1.43065561310071	1.96437829063645	0.728299442078025	0.00186590179084452	99.5712818664082
525	1.48319179338986		2.11012446666602		0.964276075363159	1.48318528818378	2.03407241793101	0.729170345710911	0.00172783019087257	99.6029427610106
522	1.53958130244189		2.187807470506		0.964098811149597	1.5395747972358	2.1085925832149	0.730143323793954	0.00181332519850613	99.5833369023652
519	1.59794626558758		2.26815324166933		0.964016735553741	1.5979397603815	2.1858677426838	0.731032225407908	0.00204217353892378	99.5308760054141
516	1.65179417552866		2.34222765665655		0.964349150657654	1.65178767032258	2.25805507924663	0.731509025401487	0.00221030296497514	99.4923518449126
513	1.71346003954007		2.4257133789792		0.965328872203827	1.71345353433399	2.34094030746765	0.73195097237979	0.00221946735230992	99.4902524011779
510	1.76380532010062		2.49232580302944		0.966961741447449	1.76379881489454	2.40931171104117	0.732075806883587	0.00211977724582866	99.5130925078148
507	1.81746177496434		2.56347628370217		0.969234704971313	1.81745526975826	2.48393661223396	0.731683433790892	0.00210167080739337	99.5172414558654
504	1.88437102884738		2.65251993202801		0.971734523773193	1.8843645236413	2.57686988840408	0.73126102800958	0.00216627662612203	99.5024383327912
501	1.94983535964048		2.73875028080454		0.973802864551544	1.9498288544344	2.66632612680635	0.73127920655747	0.00214903121849464	99.5063895554073
498	2.02410974166792		2.83609310390191		0.974870681762695	2.02410323646183	2.7641465337339	0.732270598450368	0.00215968053083573	99.5039495943338
495	2.1883838389119		3.05716415648535		0.974803626537323	2.18837733370582	2.97945726925227	0.734488578268826	0.00217074146451677	99.5014153862839
492	2.4140577259496		3.36383177366817		0.973194181919098	2.41405122074352	3.27298519215852	0.737568635057425	0.00226193677306594	99.4805237792898
489	2.46109222649409		3.42137839819408		0.972781896591187	2.461085721288	3.3275789347381	0.739602506674032	0.00225270355832129	99.4826387838348
486	2.54288694540553		3.52228600155064		0.975464880466461	2.54288044019945	3.43518839652491	0.740244826971314	0.00229155512175743	99.4737395614509
483	2.8615584358314		3.94998188241001		0.980194926261902	2.86155193062532	3.87107101588453	0.739214527163992	0.0023914951971427	99.4508512456399
480	3.04992202516663		4.19891179718682		0.985221683979034	3.04991551996055	4.13617427429059	0.737375970572142	0.00240595854115243	99.4475392811034
477	3.1143507431709		4.27122741213224		0.990114986896515	3.11434423796482	4.22831819519314	0.736544435446057	0.00240501773093398	99.447754714102
474	3.54962810227146		4.84798850235691		0.994495332241058	3.54962159706538	4.82061081423971	0.736342702999395	0.00253855165666623	99.4171818924649
471	4.24392441297376		5.77363139782814		0.997837543487549	4.24391790776767	5.76045272623729	0.73673339743555	0.00257081494589022	99.4097965668669
468	4.86599318856426		6.59649442676671		1.00013113021851	4.86598668335818	6.59666438782561	0.737643511520541	0.0026899617667025	99.3825276580139
465	4.91807665271162		6.64935469999299		1.00181019306183	4.91807014750554	6.66069511017926	0.738371906558139	0.00271487123415825	99.3768276204855
462	4.60774898549459		6.21273428181576		1.00316655635834	4.60774248028851	6.23171010689984	0.739402571885805	0.0028132910015629	99.3543094064469
459	4.28508124142258		5.76857032851243		1.00411581993103	4.2850747362165	5.791614917397	0.739875630084605	0.00298201516816871	99.315717580269
456	3.92031910176682		5.27980517909825		1.00429058074951	3.92031259656074	5.30176068026418	0.739435978533341	0.00314179638224248	99.2791850710859
453	3.64601401619297		4.92363184922262		1.00348424911499	3.64600751098688	4.94008964019734	0.738044808199318	0.0033640503833454	99.2283910776968
450	3.44665724452862		4.67639390221249		1.00161564350128	3.44665073932254	4.68325321727449	0.735952249305961	0.00347718396474075	99.2025454783159
447	3.09255986679313		4.21797119164191		0.998890042304993	3.09255336158705	4.21259524585481	0.734120697835882	0.00356450819585583	99.1826006816208
444	2.76427707757754		3.78510419508055		0.996111750602722	2.76427057237146	3.76969452053683	0.733287686127365	0.00365064113614376	99.1629319032108
441	2.68093281277385		3.67475423458398		0.99413388967514	2.68092630756777	3.65250684989825	0.733996243605252	0.00372248990710444	99.1465279520651
438	2.70180645648927		3.696696378051		0.993446111679077	2.70179995128319	3.67177824987362	0.735828736764315	0.00372148164986122	99.146758130723
435	2.73014502449127		3.72106824074658		0.994355201721191	2.73013851928519	3.6993725364167	0.738000429102409	0.00379422437445863	99.1301528049665
432	2.77579096547099		3.7645616060513		0.996962368488312	2.7757844602649	3.75243341851568	0.739729170561246	0.00385115411589834	99.1171591236473
429	2.86583249343151		3.86885270182598		1.00068998336792	2.86582598822543	3.87082671877289	0.740365352529637	0.00397411853765294	99.08909945581
426	2.91440800349132		3.92725651995199		1.00434243679047	2.91440149828524	3.94361241781592	0.73901823747155	0.00421641734290636	99.0338317166704
423	2.87772907541522		3.88790848299984		1.00653290748596	2.87772257020914	3.91260834183697	0.735499778865689	0.0045258181186164	98.963303000521
420	2.75741264156981		3.7504849862345		1.00630366802216	2.75740613636373	3.77342747022302	0.730743113024711	0.00476197845778741	98.909503436082
417	2.75020436767283		3.77261680743513		1.00381481647491	2.75019786246675	3.78631104952022	0.726352860739015	0.00497626504629779	98.860712229044
414	2.51343759127516		3.48040339185471		1	2.51343108606908	3.47970844428669	0.72231082756254	0.00518372814709145	98.8134976022786
411	2.35048763831299		3.28150127961238		0.99593985080719	2.35048113310691	3.26748576886354	0.719354665750979	0.00534867780976602	98.7759743113936
408	2.22532066249478		3.12631209444147		0.992665886878967	2.22531415728869	3.10269351714523	0.717220100854882	0.00544737943915182	98.7535281550714
405	2.13581142212978		3.01122488054586		0.991216242313385	2.1358049169237	2.98408616753826	0.715731650163991	0.00555333782349826	98.7294373863271
402	2.10597640149704		2.97292773348209		0.992280185222626	2.10596989629096	2.94928769933158	0.714060515957211	0.00571314182558436	98.6931153571636
399	2.16217192251273		3.04862316286713		0.996225118637085	2.16216541730665	3.03642264788367	0.712076567737906	0.005792581205404	98.675064464957
396	2.24039922078413		3.14954383995411		1.00294554233551	2.24039271557805	3.15812396010673	0.709406199338147	0.00589837006279991	98.6510313457524
393	2.2535303266887		3.1547059944745		1.01225340366364	2.25352382148261	3.19265841742378	0.705845576584114	0.00601862382257855	98.6237191977754
390	2.24232046101083		3.12325270236385		1.02401208877563	2.24231395580475	3.19753688881103	0.701262888835203	0.00619634903266156	98.5833679246646
387	2.26572253489193		3.13917920498576		1.03790378570557	2.26571602968585	3.25744469215119	0.695550114832369	0.00640092699062184	98.5369403610226
384	2.30845332573681		3.18232492991101		1.05340039730072	2.30844682053073	3.35153028746399	0.688773969659535	0.00664080964884271	98.482528487655
381	2.35417534093498		3.2315160014918		1.06999289989471	2.35416883572889	3.45695558852879	0.680994816231	0.0069181924947909	98.4196480154052
378	2.37400887845338		3.24660821822837		1.08720409870148	2.3740023732473	3.52897021189144	0.672718167256757	0.0071727273798688	98.3619823181471
375	2.37563879421835		3.23915137377574		1.10362470149994	2.37563228901227	3.57404050669405	0.664690924616774	0.00752470348972359	98.282296658491
372	2.38518414574271		3.24365457688275		1.11636197566986	2.38517764053663	3.62031681879938	0.658831190726461	0.00795192375378948	98.1856628187149
369	2.4038771083145		3.26203433266868		1.1217794418335	2.40387060310842	3.65850347504781	0.657063911378957	0.00844531469749858	98.0741799163994
366	2.43884065920019		3.30319472190851		1.11770451068878	2.4388341539941	3.69121889432904	0.660712416091328	0.00892817686011399	97.9651985771811
363	2.4787721714918		3.35206615237729		1.10513556003571	2.47876566628572	3.70371949331442	0.669263876694801	0.00938713080246239	97.8617255488255
360	2.53833535973036		3.42734801242804		1.08772444725037	2.53832885452428	3.72725431089363	0.681018423429148	0.00975654865436853	97.7785181892551
357	2.60326064267406		3.50964722962849		1.06954944133759	2.60325413746797	3.75299795295801	0.693646564719322	0.0100357896338116	97.7156691447236
354	2.66678025057454		3.59014946563494		1.05303514003754	2.66677374536846	3.77982174109096	0.705528971479685	0.0102986473260221	97.6565444151327
351	2.71792594250884		3.65445789555376		1.03825736045837	2.71791943730276	3.79354627411627	0.716458754133931	0.0105484954317074	97.6003791020214
348	2.76135260981579		3.70876413312973		1.02429628372192	2.76134610460971	3.79816148655463	0.727021774715156	0.0108768394980342	97.5266171835209
345	2.80292709695435		3.76098469688591		1.01075196266174	2.80292059174827	3.80072024429989	0.737470903298378	0.0112385725953054	97.4454190133896
342	2.8320916195429		3.79745232735543		0.99791157245636	2.83208511433681	3.78882812709894	0.747483131810814	0.0116289427712079	97.3578685244113
339	2.84616572593197		3.81518810487245		0.986706912517548	2.84615922072589	3.76378676606316	0.756195660813939	0.0120178148699204	97.2707322257244
336	2.84654741782498		3.81811761535879		0.97766101360321	2.84654091261889	3.73214531474419	0.762709024585234	0.0125177825799412	97.1588168207264
333	2.82053294283127		3.79136241160828		0.970568954944611	2.82052643762519	3.67910415911608	0.766634027100452	0.012977604377094	97.0560015626453
330	2.76421484369107		3.73061034520064		0.964463949203491	2.76420833848499	3.59736893459566	0.768397233851045	0.0134745100037771	96.9450167457986
327	2.6922096901702		3.65413924443198		0.95833683013916	2.69220318496411	3.5012302265466	0.768930636023767	0.0139973414513467	96.8283783625692
324	2.61642603568786		3.57478004797174		0.951819896697998	2.61641953048177	3.40188531105612	0.769108682758473	0.0144875721525586	96.7191403573691
321	2.53732659630666		3.49098818429289		0.945044338703156	2.53732009110057	3.29848186378074	0.769238757672682	0.0149831945440687	96.6088262010478
318	2.45837238031355		3.40495199811323		0.938388168811798	2.45836587510746	3.19451453982577	0.769558518034338	0.015485586516148	96.4971337006372
315	2.39319407613063		3.33538855967049		0.932277858257294	2.39318757092455	3.10886101863517	0.769795612148396	0.0160437519437207	96.373192989863
312	2.33943361858177		3.28105651765126		0.927434146404266	2.33942711337569	3.04231933264751	0.768961722154215	0.0165860859048093	96.2529201407704
309	2.27637041082595		3.21385583432603		0.924172163009644	2.27636390561987	2.96951384681313	0.766577973045267	0.0171420567303329	96.1297788647099
306	2.19871756323584		3.12810034882885		0.923116862773895	2.19871105802976	2.88696066263403	0.761600629508987	0.0177807940473451	95.9885001965367
303	2.12036109748449		3.04249437260842		0.925122439861298	2.1203545922784	2.81403690566206	0.753492105242858	0.0183825779152	95.855585018053
300	2.02345741012755		2.93242754687635		0.931125819683075	2.02345090492147	2.72981191962255	0.741241874715402	0.0190202241251222	95.7149497940269
297	1.906394632275		2.79407764142331		0.942141830921173	1.90638812706892	2.63176268565234	0.724376911893324	0.0197006194626458	95.565113632022
294	1.77590288719095		2.63662596846847		0.958359718322754	1.77589638198487	2.52617011070836	0.702999522659578	0.020430342019587	95.4046753398862
291	1.63384052203595		2.46219437858929		0.978849589824677	1.63383401682987	2.40943770840884	0.67809763710755	0.0212917993242023	95.2156202182842
288	1.46221117457721		2.24475123126479		1.00125563144684	1.46220466937113	2.24687399133505	0.650772884910344	0.0222285973557424	95.0104560357868
285	1.28717116490066		2.02142975144425		1.02218341827393	1.28716465969458	2.06556160925129	0.623154813649515	0.0233224585513748	94.7714535094041
282	1.12826702735202		1.81779762823449		1.03807401657104	1.12826052214594	1.88628707824145	0.598138287199526	0.0243609312222181	94.5451094142666
279	0.990122967540246		1.63961000321407		1.04659152030945	0.990116462334164	1.71527459974664	0.57723495846112	0.025114252790643	94.3812548463556
276	0.875530197612394		1.49285607923992		1.04627299308777	0.875523692406312	1.56120789340359	0.560798914805372	0.0264554798526787	94.0902278328724
273	0.791106469617215		1.38632848323004		1.03550016880035	0.791099964411133	1.43482376007344	0.551356888856258	0.0274705836848769	93.8705616400221
270	0.728243035725338		1.31011253901554		1.01344335079193	0.728236530519256	1.32702055146247	0.548775623494821	0.0284495558369618	93.659200058995
267	0.675371794786699		1.2464397502685		0.982183754444122	0.675365289580617	1.2235503073956	0.551971819628873	0.0293055996481336	93.4747689519465
264	0.626547905821633		1.18614823805824		0.94537228345871	0.626541400615551	1.12069468416437	0.559065202564712	0.0302071822189924	93.2809193635451
261	0.573144917448595		1.11409034619529		0.90583062171936	0.573138412242513	1.00854764615801	0.56828094778253	0.0310229099071034	93.1058758950843
258	0.513830085837461		1.02755444077935		0.866522550582886	0.513823580631379	0.889796907147727	0.577461639284022	0.0318559574754448	92.9274548320347
255	0.452282237267476		0.932615946896009		0.829135000705719	0.452275732061394	0.772688318435483	0.585327513397833	0.0327393100655302	92.7386329958565
252	0.390626885035812		0.833294050015048		0.794693946838379	0.39062037982973	0.661661466857717	0.590362896126952	0.0337221043290892	92.529005769992
249	0.33287291859178		0.736205457263346		0.764530658721924	0.332866413385698	0.562320334474263	0.591951585206161	0.0346819572682614	92.3247292525068
246	0.280779359839975		0.645593790755295		0.739672303199768	0.280772854633893	0.477013812671195	0.588605292290413	0.0361126128862056	92.021092942747
243	0.234217095240262		0.560789408769938		0.720351755619049	0.23421059003418	0.403465028439304	0.580497871005476	0.0377030114420772	91.6847253927839
240	0.190585783463921		0.476499087146297		0.706636786460876	0.190579278257839	0.336220708176373	0.566827900909261	0.0402695972236172	91.1444865575288
237	0.151195619360452		0.394821930490241		0.699079275131226	0.15118911415437	0.27552600553092	0.548729016932679	0.0436756392667045	90.4324632864506
234	0.114496011276505		0.312549212236833		0.698089838027954	0.114489506070423	0.217702293110976	0.525899403420897	0.0491829827436973	89.2929183631514
231	0.0819641749349385		0.236071014605413		0.703528046607971	0.0819576697288564	0.165593664661081	0.494932399114413	0.0577840331528107	87.5418997151757
228	0.0549863374801756		0.169987469337243		0.713129818439484	0.0549798322740935	0.120727545312446	0.455404208971568	0.0720090955032573	84.7209670698455
225	0.0352305454372286		0.119003746854196		0.724811732769012	0.0352240402311465	0.085751605812432	0.410768287047516	0.0919402396630488	80.9207241072912
222	0.0219068254167676		0.0829204743695939		0.735610008239746	0.0219003202106855	0.0604859204480203	0.362073025399456	0.120283386306969	75.8082748626011
219	0.0131633155868978		0.0583309759479512		0.742441356182098	0.0131568103808157	0.0427913710753431	0.307464099658093	0.163789004074994	68.5821342273019
216	0.00823434599923982		0.0433831664831436		0.744040012359619	0.00822784079315772	0.0317617429292158	0.259048781154557	0.208152937232516	61.9222976691894
213	0.00546769559582795		0.034475849891233		0.741997599601746	0.00546119038974585	0.0250653484362022	0.217878095875906	0.260010657387668	54.9527388541746
210	0.00368819175915416		0.0284403682335259		0.738943815231323	0.00368168655307206	0.020502307001764	0.179574257314325	0.315434227693438	48.3688511606599
207	0.00259546018755462		0.0241452460850084		0.738099575042725	0.00258895498147252	0.0173086553700113	0.149575742663298	0.367867732944033	42.8679057362393
204	0.00182433049188255		0.020555498422503		0.741282522678375	0.00181782528580045	0.0147222792391904	0.123474446875144	0.418399725580779	38.1592890237334
201	0.00121471331587836		0.0171006847842691		0.760777771472931	0.00120820810979626	0.0124811201987456	0.0968028582817185	0.475162605973705	33.4840046853168
