# Supplementary material for: Physicochemical and major ion data for springs in the Black Forest National Park, Germany
Source: Data Brief. 2020 Apr 30;30:105645. doi: 10.1016/j.dib.2020.105645 (PMC7218150; doi:10.1016/j.dib.2020.105645)
Supplement: Supplementary file 3 [file mmc3.zip › Absorption/D809_5_2017-05-11.abs]

Wavelength	I1	I1 dark	R1	R1dark	XCorrect	I1c	R1c	I1c/R1c	Abs	Percent T
600	0.733006868714116	8.15831944066757E-6	1.04450133798946	6.91119516948963E-4	0.962875366210938	0.732998710394675	1.00505914636644	0.729309029269234	0.00116003106261746	99.7332493901843
597	0.758302478659426		1.08085712794429		0.961170494556427	0.758294320339985	1.03822369652315	0.730376625846043	0.00115396276462339	99.7346429499247
594	0.78169879723049		1.11436032818884		0.959443926811218	0.781690638911049	1.0685031587369	0.731575412313336	0.00116102716193909	99.7330206419218
591	0.814310124920005		1.16126624841157		0.957998394966125	0.814301966600565	1.11182911071865	0.732398494292192	0.00120716831730313	99.7224251760703
588	0.841223901362756		1.2002946997937		0.957209765911102	0.841215743043316	1.14827226226283	0.732592583387482	0.0013316855574428	99.693837704254
585	0.867552244153061		1.23833255059386		0.957147359848022	0.867544085833621	1.18460522819379	0.732348688985945	0.00125394982999368	99.7116838131468
582	0.883019906444771		1.26103916549336		0.957540512084961	0.88301174812533	1.20683431334954	0.731676037346465	0.00141005207773219	99.675850014695
579	0.900933785767722		1.28703959538215		0.957847774028778	0.900925627448281	1.23212602423279	0.731196005708314	0.00135876490734341	99.6876217372925
576	0.921593672159779		1.3169887154407		0.957817375659943	0.921585513840338	1.26077270891518	0.730968799787322	0.00145845112846064	99.6647424645883
573	0.94048547048517		1.3446121064436		0.95768678188324	0.940477312165729	1.28705536507513	0.730720167668022	0.0015781904165532	99.6372676961359
570	0.962799005857435		1.3767801690592		0.957942962646484	0.962790847537994	1.31821482098389	0.730374770645792	0.00160309086626231	99.6315551168763
567	0.979961163076456		1.40173144825638		0.958957612514496	0.979953004757015	1.34353828868449	0.72938226845513	0.00162140812477515	99.6273530407698
564	0.998901727881144		1.42931046670087		0.960622072219849	0.998893569561704	1.37236327770518	0.727863814042021	0.00176668533307714	99.5940319561343
561	1.01885320027457		1.45788061673319		0.962333619594574	1.01884504195513	1.4023024432913	0.726551570119086	0.00175608254915869	99.5964634558072
558	1.04157408061591		1.49058232436619		0.963349342346191	1.04156592229647	1.43528571235889	0.725685425088397	0.00185581357361152	99.5735948324492
555	1.06554642396494		1.52472068238408		0.963210999965668	1.0655382656455	1.46796203922649	0.725862275162759	0.00189249278650012	99.5651854995908
552	1.08673954369227		1.55513691883481		0.962077260017395	1.08673138537283	1.49549695545327	0.726669072384336	0.00198601034008936	99.5437482247881
549	1.11221912733069		1.59121320287034		0.960586667060852	1.11221096901125	1.52783430693512	0.72796569887371	0.00201555681430343	99.5369761683464
546	1.13873051272281		1.62893034139151		0.959542155265808	1.13872235440337	1.56236417224583	0.72884566519885	0.0021448849844326	99.5073395530896
543	1.16903192342936		1.67159721255891		0.959278583526611	1.16902376510992	1.60286443013927	0.729334148994963	0.00216510448015556	99.5027068868346
540	1.19845272043095		1.71295966722762		0.959745705127716	1.19844456211151	1.64334238469059	0.729272593025192	0.00220672388771997	99.4931717776903
537	1.22784230496927		1.75432537873225		0.960788011550903	1.22783414664983	1.68487077289901	0.728740842561596	0.00237023864558083	99.4557189885442
534	1.26495988538736		1.80611131602532		0.962087333202362	1.26495172706792	1.73697190216843	0.728251116491156	0.00237524525114776	99.4545724561636
531	1.30641700008987		1.86413191882083		0.963314652442932	1.30640884177043	1.7950798259294	0.727772003729163	0.00249491167571118	99.4271723070161
528	1.35409818672796		1.93064991660191		0.964083611965179	1.35409002840852	1.86064164803764	0.727754336702415	0.00260153155771469	99.4027657979348
525	1.40566221728364		2.00265155693921		0.964276075363159	1.4056540589642	1.93044255362985	0.72815119844987	0.00266896024032806	99.3873336947687
522	1.45862786160325		2.07525652857292		0.964098811149597	1.45861970328381	2.00008604452294	0.729278476432609	0.00276723983975498	99.3648451699835
519	1.5189205029639		2.15862518912847		0.964016735553741	1.51891234464446	2.08028455732709	0.73014643083063	0.00285106526165805	99.3456680986026
516	1.56947063581855		2.22801042444692		0.964349150657654	1.56946247749911	2.14791347995261	0.73069166525913	0.00299082732398706	99.313702411447
513	1.62918973592172		2.30973426811451		0.965328872203827	1.62918157760228	2.22898601850565	0.730907042070415	0.00310570926263803	99.2874348850466
510	1.67878392883879		2.37686915310016		0.966961741447449	1.67877577051934	2.29767324934279	0.73064164845873	0.0032181673514785	99.2617282962711
507	1.72886825358983		2.44431850097517		0.969234704971313	1.72886009527039	2.36844846412748	0.72995470302846	0.00334035155196102	99.2338059774239
504	1.79391229141586		2.53197021327142		0.971734523773193	1.79390413309642	2.45973128470654	0.729308987632138	0.00353346325549641	99.1896908660625
501	1.85906786000317		2.61931439505131		0.973802864551544	1.85905970168373	2.55002284689671	0.72903648841662	0.00368552064407833	99.154968146989
498	1.92473146203572		2.70603898698994		0.974870681762695	1.92472330371627	2.63736431996864	0.729790453728121	0.00377274830543883	99.1350549594524
495	2.07063506496834		2.90282109557863		0.974803626537323	2.0706269066489	2.8290068253476	0.731927151287264	0.00390202302217894	99.1055502121454
492	2.28972555237415		3.20273231264197		0.973194181919098	2.28971739405471	3.11620785941455	0.734776849733277	0.004056305007303	99.0703494760549
489	2.35517935704425		3.28820017362858		0.972781896591187	2.35517119872481	3.19802929271941	0.736444536041792	0.00415442545401222	99.0479689731532
486	2.42202325692364		3.37042961543868		0.975464880466461	2.42201509860419	3.28706155912752	0.736832899243623	0.00435818189817574	99.001509878552
483	2.71469619276589		3.76557568075428		0.980194926261902	2.71468803444645	3.6903207448866	0.73562387177537	0.00451924418473568	98.9648010235482
480	2.91943396782671		4.04092850558176		0.985221683979034	2.91942580950726	3.98052948117383	0.733426501000653	0.00467455034876872	98.9294169778888
477	2.97297277498582		4.10211081002479		0.990114986896515	2.97296461666638	4.06087710312428	0.732099135523973	0.0049029990698665	98.8773915512786
474	3.35677095460458		4.61267185168586		0.994495332241058	3.35676279628514	4.58659331052768	0.731864058795078	0.00506984356098391	98.8394127597334
471	3.98646109857284		5.45840900162677		0.997837543487549	3.9864529402534	5.44591580453254	0.73200781711233	0.00527930134337882	98.7917545612509
468	4.56509985968845		6.22982279737248		1.00013113021851	4.56509170136901	6.22994850525355	0.732765559381331	0.00547044212834308	98.7482841062755
465	4.62609321515762		6.29843506760613		1.00181019306183	4.62608505683818	6.30914408048919	0.733234967821418	0.00564747693684706	98.7080387850896
462	4.30558228748324		5.8487751133482		1.00316655635834	4.3055741291638	5.86660228138601	0.733912735626352	0.00585521226045151	98.6608352310037
459	3.97066858520821		5.38852832319507		1.00411581993103	3.97066042688877	5.41001257142616	0.733946617399827	0.00611082706023094	98.6027830326318
456	3.61615502095095		4.91369597035607		1.00429058074951	3.61614686263151	4.93408449487439	0.732891150605147	0.00633014519526261	98.5530013294098
453	3.34869109501773		4.56718627325433		1.00348424911499	3.34868293669829	4.5824059604354	0.730769592570125	0.00664042110402284	98.4826165958282
450	3.18845556465214		4.37333179038636		1.00161564350128	3.1884474063327	4.37970529935274	0.728005011388302	0.00693240172247549	98.4164279783835
447	2.91889675469409		4.02664833474039		0.998890042304993	2.91888859637465	4.02148857303263	0.725822924363924	0.00725312312813536	98.3437754249031
444	2.63930577436596		3.65422315068165		0.996111750602722	2.63929761604652	3.63932618744659	0.725216009807106	0.00766177853973586	98.2512810102536
441	2.56528202222034		3.55293921431878		0.99413388967514	2.5652738639009	3.53141021557645	0.726416277719851	0.00802102683647661	98.1700411783463
438	2.58607598209819		3.5740168863537		0.993446111679077	2.58606782377875	3.54990658882663	0.728488978250422	0.00836640189881747	98.0920019507795
435	2.59765181335076		3.57634260045573		0.994355201721191	2.59764365503132	3.55546764961356	0.730605341132455	0.00871535054541767	98.0132182563596
432	2.6148313372079		3.58425392976983		0.996962368488312	2.61482317888846	3.57267726693634	0.731894594310988	0.00911542869164824	97.9229686858791
429	2.65896298742218		3.63290102552271		1.00068998336792	2.65895482910274	3.6347160704297	0.731544026432965	0.00956060531089977	97.8226434850529
426	2.67922558988028		3.66071899538225		1.00434243679047	2.67921743156084	3.6759213155676	0.728856034054457	0.00996356100921796	97.731921838728
423	2.62235881886727		3.59968798122183		1.00653290748596	2.62235066054783	3.62250877524466	0.723904570906311	0.010479749603601	97.6158297932822
420	2.51119648288568		3.47640639235897		1.00630366802216	2.51118832456624	3.49762502806155	0.717969566325406	0.0110044771929404	97.4979586486243
417	2.51855255463363		3.52027993832623		1.00381481647491	2.51854439631419	3.5330154042202	0.712859726936308	0.0115133002746303	97.3837961070666
414	2.31997291065172		3.27469359775481		1	2.31996475233228	3.27400247823786	0.708602014736694	0.0122005081076294	97.2298222706204
411	2.18103942609945		3.10419586406109		0.99593985080719	2.18103126778001	3.0909040522607	0.705628913386941	0.0128922840571855	97.0750707954293
408	2.07421538844036		2.97140825961121		0.992665886878967	2.07420723012092	2.94892956453822	0.703376321721581	0.0136159050215332	96.9134591005435
405	1.99752091364916		2.87299861278764		0.991216242313385	1.99751275532972	2.84707784024835	0.701601033554977	0.0143709358178953	96.7451192299213
402	1.96862200019042		2.83679894984635		0.992280185222626	1.96861384187097	2.8142136031906	0.699525380603331	0.0151431448826455	96.5732517927599
399	2.0112865569047		2.89795956117423		0.996225118637085	2.01127839858526	2.88633159701351	0.69682859747173	0.0159661716275683	96.3904101798804
396	2.08434412741356		2.99853967918054		1.00294554233551	2.08433596909412	3.00667884951152	0.693235318242501	0.0168371403600375	96.1972948858341
393	2.09640802384973		3.00819279193493		1.01225340366364	2.09639986553029	3.04435380442918	0.688618997726306	0.0177299805308276	95.9997317428609
390	2.09151643573451		2.99149500879853		1.02401208877563	2.09150827741507	3.06261933778152	0.682914866896289	0.0186927109541686	95.7871582404702
387	2.10929412243105		3.00665535053483		1.03790378570557	2.10928596411161	3.11990165506898	0.676074504042333	0.0196432672951362	95.5777346266379
384	2.14564639645572		3.04897458620557		1.05340039730072	2.14563823813628	3.21106301489501	0.66820184723358	0.020708408311661	95.3436100157496
381	2.18684170757041		3.10077112042243		1.06999289989471	2.18683354925096	3.31706359007446	0.659267900619859	0.0218501345939368	95.0932882919548
378	2.20190249242233		3.11751685277739		1.08720409870148	2.20189433410289	3.38862571213899	0.649789773540082	0.0230408857922668	94.8329180529273
375	2.20208724828097		3.11506597998445		1.10362470149994	2.20207908996153	3.43710102574236	0.640679186753295	0.0242484259337026	94.5696047811786
372	2.20851911471035		3.12334331881856		1.11636197566986	2.20851095639091	3.48601017854219	0.63353542969702	0.0255835131075774	94.2793298612952
369	2.22443622768386		3.14665622521955		1.1217794418335	2.22442806936442	3.52907898030272	0.63031405128077	0.0269283413399949	93.9878377856121
366	2.25399286086654		3.19071523139116		1.11770451068878	2.2539847025471	3.56550433904778	0.632164341482489	0.0283749192642092	93.6752974369259
363	2.29104746032785		3.24674263351103		1.10513556003571	2.29103930200841	3.5873269578226	0.638648032070932	0.0298502568280074	93.3576138997229
360	2.34264085367638		3.32371291030308		1.08772444725037	2.34263269535694	3.61453204058377	0.648115072450316	0.0313594308919667	93.0337590564507
357	2.3971727357827		3.40570181256336		1.06954944133759	2.39716457746326	3.6418272844963	0.658231264197586	0.0329787366072344	92.6875202793177
354	2.45670253534952		3.49511874213771		1.05303514003754	2.45669437703008	3.67975508093749	0.667624426896419	0.0345466794504023	92.35349184056
351	2.50912077000334		3.57563226964803		1.03825736045837	2.5091126116839	3.71170896232912	0.675999286891671	0.0361942540153545	92.0037959239034
348	2.55326734209257		3.64568013679977		1.02429628372192	2.55325918377313	3.73354870461002	0.683869258386928	0.0379496154657445	91.6326791312805
345	2.58509418400641		3.6995223521608		1.01075196266174	2.58508602568697	3.73860092794932	0.691458135143867	0.0397255345923851	91.2587394092473
342	2.61379545708509		3.75065700039397		0.99791157245636	2.61378729876565	3.74213434884369	0.69847500252718	0.0415841216473201	90.8690271210432
339	2.62752963793841		3.78243995070643		0.986706912517548	2.62752147961897	3.73147771313982	0.704150388026321	0.0434490463798365	90.4796586812395
336	2.62297775807379		3.79232177805952		0.97766101360321	2.62296959975435	3.70692947283974	0.7075855149046	0.0454085222809297	90.0723466867418
333	2.59969264097933		3.78112572829957		0.970568954944611	2.59968448265989	3.66917246748259	0.708520655733451	0.0474247106867348	89.6551598708705
330	2.55204820879666		3.7412290512129		0.964463949203491	2.55204005047722	3.60761398574893	0.707403857662843	0.0495140913814654	89.2248668678123
327	2.48886934796513		3.68457478874396		0.95833683013916	2.48886118964568	3.53040139816843	0.704979663484413	0.0517825445106025	88.7600330947299
324	2.42595776374385		3.62912202651437		0.951819896697998	2.42594960542441	3.45361273107411	0.70243822753975	0.0540014026145141	88.3077048393642
321	2.35945136386311		3.56929195229055		0.945044338703156	2.35944320554367	3.37248601410406	0.69961541595021	0.0563989504724238	87.8215402214101
318	2.29415106261037		3.5088215326103		0.938388168811798	2.29414290429093	3.29198807429565	0.696886760375577	0.0588834594430735	87.3205656929967
315	2.23815384237514		3.45999692831321		0.932277858257294	2.2381456840557	3.22503421048159	0.693991299931506	0.0613800072676196	86.8200422270319
312	2.19165547342031		3.42530261936981		0.927434146404266	2.19164731510087	3.17610164313227	0.690043191734717	0.063917816107472	86.3141869315293
309	2.13558706422052		3.3758886901239		0.924172163009644	2.13557890590108	3.11926363941272	0.684642002977074	0.0664904104294889	85.8044060814536
306	2.06754047635766		3.30971191060317		0.923116862773895	2.06753231803822	3.0546128915211	0.676855756019758	0.0691434892048878	85.2818299621195
303	1.9893982916113		3.22945249930278		0.925122439861298	1.98939013329186	2.98699960539739	0.666016202244256	0.0719255484413948	84.7372667675067
300	1.89560987401731		3.12509139620416		0.931125819683075	1.89560171569787	2.9092097686484	0.65158646726893	0.0748273607112783	84.1729676712704
297	1.7830643971721		2.99037056910576		0.942141830921173	1.78305623885266	2.816702070503	0.633029761125657	0.0778338052416207	83.5922845957951
294	1.65309196605082		2.82538625824156		0.958359718322754	1.65308380773138	2.70707403749577	0.61065334188665	0.0808688106340319	83.0101482283556
291	1.51103794318094		2.63755927046669		0.978849589824677	1.5110297848615	2.58109730797891	0.585421471786621	0.0840295570094722	82.4082028117596
288	1.34822339060886		2.41293243908887		1.00125563144684	1.34821523228942	2.41527020563013	0.558204721420672	0.0875436136224564	81.7440943069424
285	1.18499313674449		2.18336701886359		1.02218341827393	1.18498497842505	2.23109511177826	0.531122573918679	0.0911653273369721	81.0652399739962
282	1.04050018260994		1.97755237124848		1.03807401657104	1.0404920242905	2.05212829978862	0.507030688284783	0.0947111232148094	80.40607761328
279	0.913783670054755		1.79521545425245		1.04659152030945	0.913775511735315	1.87813395172313	0.48653372721203	0.0984256152277212	79.7213023365975
276	0.810260180783356		1.64669474927951		1.04627299308777	0.810252022463915	1.722169144345	0.470483416291888	0.102359323275263	79.0024712865135
273	0.731275567146326		1.53730432369122		1.03550016880035	0.731267408826886	1.59116323230331	0.459580383697234	0.106259857353205	78.2961022812172
270	0.66909678779273		1.45301443755342		1.01344335079193	0.669088629473289	1.47184740986413	0.454591029606155	0.110169214876737	77.5944725096227
267	0.616184734476324		1.38209283993641		0.982183754444122	0.616176576156883	1.35679032815716	0.454142812908901	0.114054537004702	76.90338619542
264	0.567666685964138		1.31416324181918		0.94537228345871	0.567658527644697	1.24172013952021	0.457154965581885	0.117605368357181	76.277180531292
261	0.515139780656447		1.23136220150062		0.90583062171936	0.515131622337006	1.1147795513253	0.462092816220563	0.12090110164344	75.7005262056965
258	0.458384078978935		1.13321753148263		0.866522550582886	0.458375920659494	0.981359675098984	0.467082490029214	0.12396610397632	75.1681559331082
255	0.39769416741724		1.01880666310434		0.829135000705719	0.3976860090978	0.844155231950837	0.471105306282057	0.126864065289519	74.6682434364056
252	0.338381884023869		0.901563010008372		0.794693946838379	0.338373725704429	0.715917438250381	0.472643502763915	0.129968468391484	74.136406550054
249	0.284192050027144		0.789260511372638		0.764530658721924	0.284183891707704	0.602885476603377	0.471372926925989	0.13340677240499	73.5517868083689
246	0.236647239883872		0.686918809511067		0.739672303199768	0.236639081564431	0.507583615977406	0.466207092025139	0.137476429773062	72.8657719482085
243	0.196082944086486		0.595546291870803		0.720351755619049	0.196074785767046	0.428504967744171	0.457578792608322	0.142335478224853	72.0550662425728
240	0.158553948264765		0.505920364189379		0.706636786460876	0.158545789945324	0.357013569881382	0.44408897397934	0.148912037486426	70.9721501231952
237	0.124100497322112		0.415530959338155		0.699079275131226	0.124092339002671	0.290005934517763	0.427895860852016	0.155331985342237	69.930722405674
234	0.0917585910945324		0.325602043681869		0.698089838027954	0.0917504327750917	0.226817014423802	0.404513008021781	0.166803982725814	68.1076690880874
231	0.0643831424810799		0.243968345201298		0.703528046607971	0.0643749841616393	0.171152351369917	0.376126787896146	0.180948031023755	65.9252778683176
228	0.0421857364494761		0.173547356789449		0.713129818439484	0.0421775781300354	0.12326893710227	0.342159015251691	0.199580857930953	63.1566581842946
225	0.0264050548261312		0.120110299355268		0.724811732769012	0.0263968965066906	0.0865564226644664	0.304967507830325	0.224769813829194	59.5977941994423
222	0.0158274317395063		0.0826233732355271		0.735610008239746	0.0158192734200657	0.0602701858330242	0.262472617288625	0.263838034514305	54.4705757158105
219	0.00930631055451151		0.0574499893563176		0.742441356182098	0.00929815223507084	0.0421401322989041	0.220648387364286	0.313286427500627	48.6086514378165
216	0.00557790764487181		0.0420943157230653		0.744040012359619	0.00556974932543115	0.0308056346169265	0.180802940588368	0.371488465829725	42.5119997165249
213	0.00349950975450267		0.032849470369686		0.741997599601746	0.003491351435062	0.0238614191398817	0.146317845329937	0.43990043569606	36.3161301874007
210	0.00220846062254597		0.0268979738686563		0.738943815231323	0.0022003023031053	0.0193653929398622	0.11362032828036	0.522290615013221	30.0406541206724
207	0.00143891938349826		0.0227931152195922		0.738099575042725	0.00143076106405759	0.0163134736357171	0.0877042557585682	0.609411312849768	24.5803853530308
204	9.53977156641892E-4		0.0197328686259472		0.741282522678375	9.45818837201224E-4	0.0141153158157269	0.0670065657438155	0.697103630435953	20.0861346429971
201	6.21821176905279E-4		0.0171695520048726		0.760777771472931	6.13662857464611E-4	0.0125364251455297	0.0489503866007158	0.791156842577594	16.1749578425333
