# Supplementary material for: Physicochemical and major ion data for springs in the Black Forest National Park, Germany
Source: Data Brief. 2020 Apr 30;30:105645. doi: 10.1016/j.dib.2020.105645 (PMC7218150; doi:10.1016/j.dib.2020.105645)
Supplement: Supplementary file 3 [file mmc3.zip › Absorption/D810_1_2016-05-31.abs]

Wavelength	I1	I1 dark	R1	R1dark	XCorrect	I1c	R1c	I1c/R1c	Abs	Percent T
600	0.81971425911472	7.88857361502423E-6	1.19357609264281	6.99922291819948E-4	0.962875366210938	0.819706370541105	1.14859107937101	0.713662490736031	0.00979923808691459	97.7689074194017
597	0.845877318397385		1.2329842370166		0.961170494556427	0.84586942982377	1.18443532421814	0.71415417332486	0.0101183635473496	97.6970918923547
594	0.877481893466412		1.28051689216114		0.959443926811218	0.877474004892797	1.22791261917105	0.714606227831722	0.0105802662803762	97.5932393993886
591	0.907830271335868		1.32624485187832		0.957998394966125	0.907822382762253	1.26986991499935	0.71489399980211	0.0108844805629536	97.5249012955953
588	0.935873211287291		1.36889083193253		0.957209765911102	0.935865322713676	1.30964570033888	0.714594277270192	0.0112186627530786	97.449886413901
585	0.959485776500557		1.40535544848604		0.957147359848022	0.959477887926942	1.34446232839273	0.713651745879687	0.0116147849567202	97.3610424010466
582	0.978350382443244		1.43475723059512		0.957540512084961	0.978342493869629	1.37316796935192	0.712471100189853	0.0120212418802444	97.2699646670696
579	0.997125209943907		1.46414472925699		0.957847774028778	0.997117321370292	1.40175735076556	0.711333756035396	0.0124221608819256	97.1802113221085
576	1.01769369435879		1.49642491711628		0.957817375659943	1.01768580578517	1.43263138925175	0.710361236965988	0.0129211114668007	97.0686274025895
573	1.03825614514333		1.52849222899987		0.95768678188324	1.03824825656971	1.4631464975972	0.709599659552024	0.0133300653500861	96.9772656435301
570	1.05908282505278		1.56122875230656		0.957942962646484	1.05907493647917	1.49489761071957	0.708459849614302	0.0138022644519307	96.8718816379344
567	1.07761332607737		1.59075756444443		0.958957612514496	1.07760543750376	1.52479788027909	0.706720183337686	0.0143453296626569	96.7508235243036
564	1.09599525257863		1.61986515099804		0.960622072219849	1.09598736400501	1.5554058572661	0.70463111533565	0.0148545531926879	96.6374467138003
561	1.11731823802809		1.65345930003373		0.962333619594574	1.11731034945448	1.59050591430125	0.702487390589392	0.0154125912900615	96.5133540819069
558	1.1400896719581		1.68946056209691		0.963349342346191	1.14008178338448	1.62686645173636	0.700783879443619	0.016043551967794	96.3732373660267
555	1.1645395925147		1.72775729778372		0.963210999965668	1.16453170394108	1.66352066164564	0.700040420771853	0.0165993187779178	96.2499873766505
552	1.1895638477858		1.76711699733348		0.962077260017395	1.18955595921218	1.69942969960402	0.699973620261762	0.0172152649065867	96.1135758205238
549	1.21252905216181		1.80341522716891		0.960586667060852	1.21252116358819	1.73166428637147	0.700205676776364	0.0178564282392814	95.9717848552049
546	1.24101861351037		1.84773152948206		0.959542155265808	1.24101072493676	1.7723046892074	0.700224251785825	0.0185374971114353	95.8213980261933
543	1.27134066294976		1.89495749486953		0.959278583526611	1.27133277437614	1.8171207210569	0.699641338984176	0.0191865999883555	95.6782889380311
540	1.3011501681407		1.94170048662611		0.959745705127716	1.30114227956709	1.86286695527031	0.698462268540421	0.0199552622838261	95.5090967165286
537	1.33339839555091		1.99167589780337		0.960788011550903	1.33339050697729	1.91290584855737	0.697049730901749	0.0206286134634541	95.3611295288168
534	1.37332755676831		2.05346441196078		0.962087333202362	1.3733196681947	1.97493871355811	0.695373308937005	0.0214378507866087	95.1836049772697
531	1.41769516645431		2.12096527961098		0.963314652442932	1.4176872778807	2.04248268577269	0.694100022367812	0.0220285439851752	95.0542317252376
528	1.46460467432351		2.19352575539526		0.964083611965179	1.46459678574989	2.11406744958892	0.692786214571671	0.0231416918350948	94.8109085128414
525	1.51794877689356		2.27565283636592		0.964276075363159	1.51794088831995	2.19368266761936	0.691960104679704	0.0240436425852019	94.6142078046108
522	1.57039597272891		2.3562160757901		0.964098811149597	1.5703880841553	2.27095032323137	0.691511420611249	0.0248379901912006	94.441311574506
519	1.62709473348868		2.44354721679857		0.964016735553741	1.62708684491507	2.35494567430668	0.690923303525504	0.025790288729204	94.2344524159172
516	1.68021973571781		2.52543376432293		0.964349150657654	1.6802118471442	2.43472493619933	0.690103355070184	0.0267535999417596	94.0256620532171
513	1.73630789345268		2.61204496148661		0.965328872203827	1.73630000487907	2.52080676162097	0.688787427625973	0.0278450388878156	93.7896599190445
510	1.78270993062078		2.68421704127635		0.966961741447449	1.78270204204717	2.59485838657732	0.687013230189642	0.0289239365220586	93.5569517905435
507	1.82974124513012		2.75683167721667		0.969234704971313	1.82973335655651	2.67133854834665	0.684950006688208	0.0300111360221548	93.3230370934282
504	1.89223399268315		2.85305547810171		0.971734523773193	1.89222610410953	2.77173236765674	0.682687162075913	0.0311948970170466	93.0690118756143
501	1.95333645948001		2.94717623456156		0.973802864551544	1.95332857090639	2.86928707322154	0.680771397583882	0.0324120333108357	92.8085455529978
498	2.02695662764287		3.05964748777425		0.974870681762695	2.02694873906925	2.9820782986382	0.679710100165675	0.0337803218482772	92.5166030148191
495	2.20185981542055		3.32325177138891		0.974803626537323	2.20185192684694	3.23883559185813	0.679828248269844	0.0351449542569333	92.2263552322967
492	2.39412089253317		3.61692555805724		0.973194181919098	2.39411300395956	3.5192897492336	0.680283004399091	0.0364816105531655	91.9429405623774
489	2.41818526743702		3.65617120487308		0.972781896591187	2.4181773788634	3.55597628720402	0.680031919100552	0.0377885657309187	91.6666656447658
486	2.530308079489		3.82364639097146		0.975464880466461	2.53030019091538	3.72915002010027	0.678519281143682	0.0394018514696119	91.3267806243957
483	2.83715924037226		4.28934210322196		0.980194926261902	2.83715135179864	4.2037053063005	0.674916804359793	0.0410505676268909	90.9807331898135
480	2.96691138218778		4.49029939856156		0.985221683979034	2.96690349361416	4.42325075640186	0.670751819647598	0.0424806383186072	90.6816391297608
477	3.0799710252907		4.65883475555414		0.990114986896515	3.07996313671708	4.61208910939772	0.667802174602669	0.0442380203762058	90.3154353321515
474	3.57248030066648		5.40253095497505		0.994495332241058	3.57247241209286	5.37209574755837	0.66500534986119	0.0461586644480615	89.9169020550811
471	4.21990857810878		6.38323892957196		0.997837543487549	4.21990068953517	6.36873704423787	0.662596156855483	0.0480371407683313	89.5288197426361
468	4.7021770014747		7.12076262779684		1.00013113021851	4.70216911290109	7.12099636088336	0.660324605518795	0.0498951108910591	89.1466215578693
465	4.65621941376771		7.06385433212579		1.00181019306183	4.6562115251941	7.07594008294128	0.658034334747876	0.0516972959808124	88.7774576887025
462	4.37194932945438		6.64674916289403		1.00316655635834	4.37194144088077	6.66709433008286	0.655749150143857	0.05391035529129	88.3262199790407
459	4.09317301098824		6.24592696234719		1.00411581993103	4.09316512241462	6.27093126998064	0.6527204566902	0.0561444334809872	87.8730228584114
456	3.76422270224406		5.77862189585508		1.00429058074951	3.76421481367045	5.80271261435521	0.648699162587897	0.0586901367096932	87.3594444007258
453	3.53050785698654		5.46545566663768		1.00348424911499	3.53049996841292	5.48379631471173	0.643805817320644	0.0613947223191656	86.8171005830404
450	3.30184184349594		5.16638077037179		1.00161564350128	3.30183395492233	5.17402674677186	0.638155563649218	0.0641938982519652	86.2593342127163
447	2.90117490784107		4.59108279415494		0.998890042304993	2.90116701926746	4.58528774107146	0.632712096403688	0.0669176610430257	85.7200348543605
444	2.58953047427189		4.14017638848597		0.996111750602722	2.58952258569827	4.12338114931942	0.628009512563659	0.0700159292029365	85.1106820440089
441	2.51603836396984		4.05516174160887		0.99413388967514	2.51603047539623	4.03067789897701	0.624220177959345	0.0731776056507265	84.4933237254723
438	2.51328589449842		4.07603350055868		0.993446111679077	2.51327800592481	4.04862429712439	0.620773334712709	0.0765582720913094	83.838158001151
435	2.51902139496378		4.10479463325625		0.994355201721191	2.51901350639017	4.08092792420391	0.617264885137996	0.0801219580715255	83.1530228960476
432	2.55204212847442		4.17448159342702		0.996962368488312	2.5520342399008	4.16110326040805	0.613307115971581	0.0838922899058608	82.4342536220984
429	2.6285587407175		4.32042940900595		1.00068998336792	2.62855085214389	4.32271002821387	0.608079384226009	0.0880499249898489	81.6488505272048
426	2.66711087313181		4.41869489933595		1.00434243679047	2.6671029845582	4.43717984097255	0.60108065937071	0.0925239250673432	80.8120408934225
423	2.61497925102567		4.38832025101982		1.00653290748596	2.61497136245205	4.41628424641911	0.592120256881646	0.0973391481240361	79.9209894327195
420	2.47706244127402		4.23040498065473		1.00630366802216	2.47705455270041	4.25636771488246	0.58196441628841	0.102388345587898	78.9971920165549
417	2.43578773318699		4.24283689832966		1.00381481647491	2.43577984461338	4.25831995006288	0.572004892346667	0.107537522355954	78.0660989350065
414	2.19506536476411		3.90883329126584		1	2.19505747619049	3.90813336897402	0.561663911886085	0.113357006047735	77.0270018436353
411	2.02335504684671		3.68354415032035		0.99593985080719	2.0233471582731	3.66789133100885	0.551637705612335	0.119543204899616	75.9375873952004
408	1.88194817241175		3.50026672917769		0.992665886878967	1.88194028383813	3.47390058804955	0.541736942707034	0.12621245538548	74.7803588041504
405	1.77677460227536		3.37179556269885		0.991216242313385	1.77676671370174	3.34148475316329	0.531729708483551	0.133372572013696	73.5575791889853
402	1.73306284097541		3.34924834965417		0.992280185222626	1.7330549524018	3.32269825373005	0.521580601084157	0.140907244661991	72.2924187136668
399	1.74889867465237		3.43673138519328		0.996225118637085	1.74889078607876	3.42306085176976	0.510914313771126	0.148746040177403	70.9992824912856
396	1.76985205103349		3.5341610442278		1.00294554233551	1.76984416245987	3.54386908126152	0.499410142383098	0.157019096964214	69.6595882454884
393	1.74030306921797		3.53308062919305		1.01225340366364	1.74029518064435	3.57566439359653	0.486705403270216	0.166147796304224	68.2106524534303
390	1.70595813649387		3.5203083672812		1.02401208877563	1.70595024792026	3.60412159542594	0.473333155597557	0.175619088149978	66.7391869946578
387	1.69040557674157		3.5464207658585		1.03790378570557	1.69039768816795	3.68011708659299	0.459332583282806	0.18530398894087	65.2673547083742
384	1.68636259580069		3.60346466089423		1.05340039730072	1.68635470722708	3.79515380702481	0.444344232928226	0.195639692900762	63.7324049728078
381	1.67994354187126		3.66164907472424		1.06999289989471	1.67993565329765	3.91718959997826	0.428862481741238	0.206219399150581	62.1985987662619
378	1.64790162183328		3.67480424801152		1.08720409870148	1.64789373325966	3.99450128197928	0.412540544346284	0.217901909921751	60.5477612940383
375	1.60630953337643		3.66866925413955		1.10362470149994	1.60630164480281	4.04806155897138	0.396807613076659	0.229853880297832	58.9041806930713
372	1.57244876324805		3.6856827428411		1.11636197566986	1.57244087467444	4.11377470185789	0.382237966013132	0.242605254398104	57.1998309938829
369	1.54278918695055		3.71409397563773		1.1217794418335	1.54278129837694	4.1656091084702	0.37036151453575	0.255500278607888	55.5264260907226
366	1.51903648685015		3.76586456625118		1.11770451068878	1.51902859827654	4.20834150603929	0.360956589691358	0.269450008554624	53.7712325387505
363	1.50169908091357		3.83542269829745		1.10513556003571	1.50169119233995	4.23788850264266	0.354348914890878	0.283426814690167	52.0682744471688
360	1.49085380019519		3.92899036882201		1.08772444725037	1.49084591162157	4.27289755459095	0.348907478490739	0.298014786745808	50.3483466021687
357	1.47853231220731		4.02439084207362		1.06954944133759	1.4785244236337	4.30353637536774	0.343560340769132	0.312915947457169	48.6501353143783
354	1.46254034571848		4.11296785954195		1.05303514003754	1.46253245714486	4.33036264317407	0.337739025032983	0.327904687318325	46.9997245495984
351	1.44125809360625		4.19018918247558		1.03825736045837	1.44125020503264	4.3497680609471	0.331339553014885	0.343094455082402	45.3842899230933
348	1.41305690475409		4.25488428597684		1.02429628372192	1.41304901618048	4.35754523399048	0.324276385052338	0.359059546163391	43.7462120567428
345	1.38017995298117		4.3058791807926		1.01075196266174	1.38017206440755	4.35146838514029	0.317173869197961	0.37511538198544	42.1584483315484
342	1.34325723340214		4.34827192964665		0.99791157245636	1.34324934482853	4.33849241822671	0.30961200696936	0.391762829792227	40.5730045997275
339	1.29994039275491		4.37924941487443		0.986706912517548	1.2999325041813	4.32034505113146	0.300886269220755	0.409546353817115	38.9451737896005
336	1.24859088246205		4.38552770098216		0.97766101360321	1.24858299388843	4.28687517058991	0.291257138172423	0.427764654226626	37.3452478240005
333	1.18969964185264		4.36416373500307		0.970568954944611	1.18969175327903	4.23504251264178	0.280916130057194	0.44609008316027	35.8022166959405
330	1.11691957622549		4.29595101066626		0.964463949203491	1.11691168765187	4.1426148275142	0.269615142647013	0.465308899050205	34.2524074037147
327	1.04038470684136		4.20833594753979		0.95833683013916	1.04037681826775	4.03233257081547	0.258008683558893	0.485094654787658	32.7269358518443
324	0.965474958605531		4.11407095035786		0.951819896697998	0.965467070031916	3.91518838701435	0.246595303877105	0.505228003548183	31.244386137823
321	0.889381492112711		4.00960556015028		0.945044338703156	0.889373603539096	3.7885935774533	0.23475033290241	0.527060044649568	29.7125520378913
318	0.818067201321009		3.90689632227944		0.938388168811798	0.818059312747394	3.66552848680362	0.223176362069621	0.549637377415223	28.2073717737633
315	0.755692958711357		3.82849267146968		0.932277858257294	0.755685070137742	3.56856642605633	0.211761525474211	0.573040302391257	26.7275836601904
312	0.699024096022756		3.76368731406261		0.927434146404266	0.699016207449141	3.48992299961696	0.200295596070705	0.597226814079187	25.2797739339629
309	0.643500637687487		3.68367277824952		0.924172163009644	0.643492749113872	3.40370099059623	0.189056779926239	0.621494300207788	23.9059330989873
306	0.587313580722058		3.58805378571167		0.923116862773895	0.587305692148443	3.31154684405995	0.177350863449785	0.647040176639005	22.5403068183546
303	0.53419220947436		3.48852179758399		0.925122439861298	0.534184320900745	3.2266622830719	0.165553216927364	0.672908009752364	21.2369424545155
300	0.47960601798105		3.36323542845571		0.931125819683075	0.479598129407435	3.13094362939029	0.153180058850446	0.700171334231883	19.9447531599464
297	0.425256016672343		3.21084163511933		0.942141830921173	0.425248128098728	3.02440879083974	0.140605373647474	0.728061970228086	18.7041522855076
294	0.37293281924958		3.03934586309951		0.958359718322754	0.372924930675965	2.91211586791504	0.12805978456584	0.756459223893352	17.5202692509211
291	0.322339564217976		2.84569583091432		0.978849589824677	0.322331675644361	2.78482307820801	0.115745836123915	0.785591334958784	16.3835746780211
288	0.270790544724859		2.6116521160292		1.00125563144684	0.270782656151244	2.61423058741803	0.103580249368395	0.817037263696124	15.2392199136608
285	0.221623024550839		2.36056445834109		1.02218341827393	0.221615135977224	2.41221439812225	0.0918720724616091	0.851288572983628	14.0835268800084
282	0.180975526315432		2.1337479333685		1.03807401657104	0.180967637741817	2.21426171639724	0.0817282060208599	0.88531083609751	13.0223440107443
279	0.146810450158003		1.92713237267065		1.04659152030945	0.146802561584388	2.01618786701544	0.0728119457447683	0.920745017567544	12.0020375845763
276	0.119828491800242		1.75299899568091		1.04627299308777	0.119820603226627	1.83338319629972	0.065354915147285	0.956172052217949	11.061854653366
273	0.100038670636032		1.6356244600171		1.03550016880035	0.100030782062417	1.69296463479037	0.05908616164023	0.992960352315135	10.1634147265221
270	0.085022184566274		1.55199692617157		1.01344335079193	0.085014295992659	1.57215163368538	0.0540751249250504	1.03017437482669	9.32879662394238
267	0.0733602838064456		1.49020545669192		0.982183754444122	0.0733523952328306	1.46296813804239	0.0501394345682636	1.06638445078755	8.58253432881843
264	0.0638527653431541		1.43049891029963		0.94537228345871	0.063844876769539	1.3516923341799	0.0472332905611062	1.09885276317607	7.96429314352343
261	0.0552040801321986		1.35510689155792		0.90583062171936	0.0551961915585836	1.22686330703134	0.0449896832371183	1.12793408964691	7.44845006132524
258	0.0472033786222672		1.26388462873883		0.866522550582886	0.0471954900486522	1.09457803368776	0.043117519807743	1.15424381997614	7.01061600546623
255	0.0396700987756597		1.15782590388186		0.829135000705719	0.0396622102020447	0.959413651562261	0.0413400519551298	1.17930620102645	6.61749769916209
252	0.0327448025539422		1.04746884835358		0.794693946838379	0.0327369139803271	0.831860929279794	0.0393538304637892	1.20565514450248	6.22794624632253
249	0.0263767265410271		0.934799849780349		0.764530658721924	0.0263688379674121	0.714148032874906	0.0369234903039088	1.23561283845262	5.81282383816865
246	0.020627678330967		0.823865681827624		0.739672303199768	0.020619789757352	0.608872913271035	0.0338655067550578	1.27198466997594	5.34583229148879
243	0.0153864328151058		0.713056482136119		0.720351755619049	0.0153785442414907	0.513147298510587	0.0299690640214361	1.32000766648807	4.78621643264091
240	0.0109010332005746		0.600618510783641		0.706636786460876	0.0108931446269596	0.423924543510005	0.025695951776622	1.37749903827899	4.19276925149038
237	0.00741662676231866		0.494105801553483		0.699079275131226	0.00740873818870364	0.344929824419728	0.0214789724291522	1.44402879310874	3.59725485075224
234	0.00468322304523253		0.389772939116372		0.698089838027954	0.00467533447161751	0.271607919296099	0.0172135425348942	1.52519411632826	2.98404854251607
231	0.00271690161096234		0.295353127481936		0.703528046607971	0.00270901303734732	0.20729679387418	0.0130682823729129	1.62894732099061	2.3499178436653
228	0.00132359505601336		0.21250120299305		0.713129818439484	0.00131570648239834	0.151041808851718	0.00871087609716061	1.78384137452512	1.64497243747159
225	4.94149108342708E-4		0.149748673565452		0.724811732769012	4.86260534727684E-4	0.108032283677699	0.00450106688643538	2.04597865663137	0.899541788355176
222	1.52526881085326E-4		0.104614655343699		0.735610008239746	1.44638307470302E-4	0.0764407176365239	0.00189216312905457	2.39649964295892	0.401328828202044
219	5.4437577506935E-5		0.0736276847567626		0.742441356182098	4.65490038919107E-5	0.054144586867798	8.59716669471817E-4	2.71215131721076	0.194020975046743
216	2.76748799171876E-5		0.0548181532385991		0.744040012359619	1.97863063021634E-5	0.0402661292225223	4.91388337647718E-4	2.92707721674412	0.118283123185417
213	1.84279703357588E-5		0.0438716146432707		0.741997599601746	1.05393967207345E-5	0.0320332920955215	3.29013848757932E-4	3.07969542377198	0.0832347302178985
210	1.39793824590948E-5		0.036387526462116		0.738943815231323	6.09080884407053E-6	0.0263711343820639	2.30964992094278E-4	3.21159391181704	0.0614336173318251
207	1.25894784424317E-5		0.0313459403692852		0.738099575042725	4.70090482740752E-6	0.0226198129197287	2.0782244504363E-4	3.23175096668345	0.0586474364478908
204	1.0772240118852E-5		0.0268388773990132		0.741282522678375	2.88366650382778E-6	0.019376350582037	1.48824026052723E-4	3.35079403110839	0.0445867655857891
201	1.03946876110528E-5		0.0221406306335763		0.760777771472931	2.50611399602854E-6	0.0163116143110425	1.53639851227476E-4	3.29709860475772	0.050454672931929
