# Supplementary material for: Physicochemical and major ion data for springs in the Black Forest National Park, Germany
Source: Data Brief. 2020 Apr 30;30:105645. doi: 10.1016/j.dib.2020.105645 (PMC7218150; doi:10.1016/j.dib.2020.105645)
Supplement: Supplementary file 3 [file mmc3.zip › Absorption/D810_5_2017-05-11.abs]

Wavelength	I1	I1 dark	R1	R1dark	XCorrect	I1c	R1c	I1c/R1c	Abs	Percent T
600	0.725360939789589	8.02891918788873E-6	1.04405559092093	6.94409686651698E-4	0.962875366210938	0.725352910870401	1.00462677947124	0.722012319094436	0.00552701383911108	98.735421876215
597	0.748112984376411		1.07739846279698		0.961170494556427	0.748104955457223	1.03489616721896	0.722879240598192	0.00563507583615351	98.7108573928686
594	0.775499854689341		1.11761676433305		0.959443926811218	0.775491825770153	1.07162436988517	0.723660125285549	0.00588548487394707	98.6539582906698
591	0.804926764972148		1.16092296655259		0.957998394966125	0.80491873605296	1.11149709527143	0.724175294274068	0.00611090661364488	98.602764970723
588	0.833448200099881		1.20315701942338		0.957209765911102	0.833440171180693	1.15100895318295	0.724095298195498	0.00639847573918648	98.5374965262704
585	0.854579382571597		1.23461280024251		0.957147359848022	0.854571353652409	1.18104172978846	0.723574224431064	0.00648877049337089	98.5170115914522
582	0.872706983512347		1.2619887983631		0.957540512084961	0.872698954593159	1.20774047482314	0.722588149346372	0.00683804930755092	98.4378117094734
579	0.888924697375767		1.28677902073719		0.957847774028778	0.888916668456579	1.23187328190743	0.72159749019005	0.00709756122289266	98.3790079364043
576	0.907098698462815		1.31436152184768		0.957817375659943	0.907090669543627	1.25825318586085	0.720912674600564	0.00747463026586805	98.2936290501422
573	0.925567557947122		1.34230079541768		0.95768678188324	0.925559529027934	1.28483870210475	0.720370212628038	0.00777353792734365	98.2260007206357
570	0.946158933597265		1.37329873230554		0.957942962646484	0.946150904678077	1.31487665135091	0.719573888323289	0.00807345839191423	98.1581900094345
567	0.963562357905166		1.39969101491492		0.958957612514496	0.963554328985978	1.34157844446559	0.718224366946955	0.00831647417902845	98.1032795325071
564	0.980644467211909		1.42582449991792		0.960622072219849	0.980636438292721	1.36901142046082	0.716309903362698	0.00871585862451233	98.0131035912185
561	1.00147219417947		1.4572161843628		0.962333619594574	1.00146416526028	1.40165987144241	0.714484437818499	0.00902975432956249	97.9422881011317
558	1.02160390094717		1.48822844131896		0.963349342346191	1.02159587202798	1.43301493109056	0.712899670382723	0.00957580031339436	97.8192209471879
555	1.04472317270538		1.52282270753815		0.963210999965668	1.04471514378619	1.46613071984958	0.712566164559578	0.0099215219335093	97.7413826048446
552	1.06655864564059		1.55544589100154		0.962077260017395	1.0665506167214	1.49579104515142	0.7130344978188	0.0102121447428566	97.6759975398023
549	1.08996132956807		1.59053640477734		0.960586667060852	1.08995330064888	1.52718102321754	0.713702753032193	0.0106091010170392	97.5867599665198
546	1.11423524945399		1.62701957845969		0.959542155265808	1.1142272205348	1.56052755760751	0.714006756947665	0.0110781384415741	97.4814232961205
543	1.14288317475455		1.66963358951988		0.959278583526611	1.14287514583537	1.60097761242248	0.713860791660946	0.0114781238497466	97.3916841937609
540	1.17123523030533		1.71194085253442		0.959745705127716	1.17122720138614	1.64236142393823	0.71313608826591	0.0119242019435648	97.2917013600967
537	1.19950915383737		1.75429392487495		0.960788011550903	1.19950112491818	1.6848373912544	0.711938808542899	0.0125006816170812	97.1626426626373
534	1.23437245295343		1.80593429942447		0.962087333202362	1.23436442403425	1.73679843130838	0.71071253968393	0.0129624262502453	97.0593936251903
531	1.2736737330088		1.86400825793265		0.963314652442932	1.27366570408961	1.7949575321152	0.709579854286974	0.0134889796809336	96.9417868182159
528	1.31682577476752		1.92788079307782		0.964083611965179	1.31681774584833	1.85796880942987	0.708740501543946	0.0140990820687571	96.8056973809443
525	1.36601745669987		2.00046760553192		0.964276075363159	1.36600942778068	1.92833344890611	0.70838859770626	0.0146189667595256	96.6898826722845
522	1.41444977218017		2.07107693752517		0.964098811149597	1.41444174326098	1.99605333371401	0.708619213410076	0.0152477124760477	96.5500020916555
519	1.46883259544919		2.1510132055163		0.964016735553741	1.46882456653001	2.07294330595555	0.708569579452599	0.0158785287332088	96.4098642309096
516	1.51838346805393		2.22421521450115		0.964349150657654	1.51837543913474	2.14425039959248	0.708114798263913	0.0166213104370039	96.2451136252992
513	1.57412763042885		2.306068113344		0.965328872203827	1.57411960150966	2.22544379735991	0.707328400464245	0.0173467593534555	96.0844792307694
510	1.62155449547371		2.37594326443198		0.966961741447449	1.62154646655452	2.2967747689556	0.706010222888281	0.0181116022432889	95.9154122497094
507	1.66462417181529		2.43890426759837		0.969234704971313	1.6646161428961	2.36319761229121	0.704391428900518	0.0188221997908508	95.758602688185
504	1.72531285809622		2.52770313198964		0.971734523773193	1.72530482917704	2.4555816173378	0.702605369333035	0.0197335645140362	95.5578644536485
501	1.78460242573041		2.61418871880226		0.973802864551544	1.78459439681122	2.54502824470594	0.701208090921371	0.0205878674512203	95.3700768403603
498	1.84540531733316		2.70248867328342		0.974870681762695	1.84539728841397	2.63390001573512	0.700633007095722	0.0214803331877826	95.1742946348771
495	1.97824953555234		2.8949970746138		0.974803626537323	1.97824150663315	2.82137673406763	0.701161770686712	0.0225516517900546	94.9398078065777
492	2.18778965190256		3.19951553653177		0.973194181919098	2.18778162298337	3.11307410964557	0.702772097909502	0.023397259330713	94.7551319386123
489	2.24550063800008		3.28432622466945		0.972781896591187	2.24549260908089	3.19425758468612	0.702977937610983	0.0243527745228543	94.5468851293814
486	2.30009045467648		3.36049989135726		0.975464880466461	2.30008242575729	3.27737225256838	0.701806889331776	0.0255095633853603	94.2953846908011
483	2.57841280341787		3.76338228110484		0.980194926261902	2.57840477449869	3.68816756067131	0.699101852636374	0.0266346052751768	94.0514281767074
480	2.76508301629502		4.03527016087781		0.985221683979034	2.76507498737584	3.97495151572953	0.695624833770672	0.0276560707810977	93.8304781002345
477	2.80810395484382		4.09475432323778		0.990114986896515	2.80809592592464	4.05359007765922	0.69274294443364	0.0289007819003789	93.5619399579357
474	3.16263819659124		4.60529953482079		0.994495332241058	3.16263016767205	4.57925830375915	0.690642448598241	0.0302469957699998	93.2723683121977
471	3.74368168303903		5.44609192159787		0.997837543487549	3.74367365411985	5.4336220765987	0.688983076361337	0.0315864658874172	92.9851367506636
468	4.27749243530056		6.21795935991989		1.00013113021851	4.27748440638137	6.21808022154467	0.687910778564832	0.0329033767814376	92.7036050368443
465	4.3412081515987		6.31200855388002		1.00181019306183	4.34120012267951	6.32273884126821	0.686601207430032	0.03418608230972	92.430205305483
462	4.03369580297394		5.86883485447898		1.00316655635834	4.03368777405476	5.8867222422294	0.685217954589128	0.0356709022117549	92.1147330375008
459	3.71267113384654		5.41293343540223		1.00411581993103	3.71266310492735	5.43451482696912	0.683163672036191	0.0372505360934633	91.780298093348
456	3.37025776485343		4.93646400981588		1.00429058074951	3.37024973593424	4.95694691815957	0.679904342648389	0.038921807886365	91.4277836887115
453	3.107374891148		4.58414785765921		1.00348424911499	3.10736686222881	4.59942334159226	0.675599228740071	0.0407317439920828	91.0475483557574
450	2.9469154154708		4.38792433549406		1.00161564350128	2.94690738655161	4.39431812532567	0.670617670934603	0.042591777604654	90.6584359724466
447	2.68525249293237		4.03573152195995		0.998890042304993	2.68524446401318	4.03055839178089	0.666221451967779	0.0444651913238571	90.2682054483049
444	2.41654634776583		3.66063605470876		0.996111750602722	2.41653831884664	3.64571087912678	0.662844202123196	0.0467176996423746	89.8012331334847
441	2.33980355754514		3.56206439616708		0.99413388967514	2.33979552862595	3.54047859723209	0.660869841285067	0.0490906608925342	89.3119021728514
438	2.34345621133914		3.5766027969879		0.993446111679077	2.34344818241995	3.55247228308502	0.65966684485568	0.0514647305528632	88.8250108983861
435	2.34209490763364		3.57962338901684		0.994355201721191	2.34208687871445	3.55872664718769	0.658124973033628	0.0540898226332187	88.289727696107
432	2.34005195231954		3.58004501255031		0.996962368488312	2.34004392340035	3.56847785468102	0.655754083027515	0.0568229648240948	87.7358393367993
429	2.36843621612213		3.63280780897034		1.00068998336792	2.36842818720295	3.6346194971196	0.651630298324186	0.0597998045120091	87.1365168106758
426	2.37106447660968		3.66026541750321		1.00434243679047	2.37105644769049	3.67546246359822	0.645104247743905	0.0629754130281162	86.5016889105264
423	2.30708748345711		3.6022150002547		1.00653290748596	2.30707945453793	3.62504899139501	0.636427110368542	0.0664123971395916	85.8198207034203
420	2.19250408913958		3.47664120559045		1.00630366802216	2.19249606022039	3.49785801056785	0.626811052248646	0.069973867157231	85.1189255352656
417	2.18294743390433		3.52015379452791		1.00381481647491	2.18293940498514	3.53288547648534	0.617891358073915	0.0736052590354968	84.4101633986188
414	1.99023803648099		3.26801200232253		1	1.99023000756181	3.26731759263588	0.609132706305483	0.0778909721136876	83.5812819348412
411	1.85445709342003		3.09750124128511		0.99593985080719	1.85444906450085	3.08423333384085	0.60126743465011	0.0824009693273685	82.7178105634664
408	1.74883165927178		2.96960719394458		0.992665886878967	1.74882363035259	2.9471384420517	0.593397176528673	0.0874581737230056	81.760177620328
405	1.66709352483276		2.86923843824212		0.991216242313385	1.66708549591358	2.84334743289525	0.586310866068189	0.0923332129359681	80.8475357514144
402	1.62550966391494		2.83342132412743		0.992280185222626	1.62550163499575	2.81085878734641	0.578293595648861	0.0977982386247457	79.8365499970425
399	1.64369967116648		2.89859724793926		0.996225118637085	1.64369164224729	2.88696359883695	0.56934962495179	0.103713098302591	78.7565896175645
396	1.68052115295294		2.99554532372375		1.00294554233551	1.68051312403375	3.00367237419294	0.559486160498876	0.109928472706735	77.6374973255853
393	1.66967086613106		3.00762815570672		1.01225340366364	1.66966283721187	3.04377891899986	0.548549313745986	0.116493304370629	76.4727478347543
390	1.64397082717125		2.99291206689834		1.02401208877563	1.64396279825206	3.06406705323267	0.536529641711867	0.123465557784796	75.2548409510057
387	1.63129627888205		3.0015549184263		1.03790378570557	1.63128824996286	3.11460448239521	0.523754543854108	0.130510021801582	74.0440180818433
384	1.63646514238679		3.04748505374082		1.05340039730072	1.6364571134676	3.20949047493878	0.509880657458196	0.13814754308355	72.7532597530735
381	1.64253522659105		3.09890938092792		1.06999289989471	1.64252719767186	3.31506802157566	0.495473150771478	0.145891939854943	71.4674127512285
378	1.62677939535518		3.11644998144376		1.08720409870148	1.62677136643599	3.3874622281663	0.480233064419023	0.154361699620295	70.0871338682988
375	1.59871526094583		3.11246258277806		1.10362470149994	1.59870723202665	3.43422422116501	0.465522088561913	0.162948748918315	68.7149525729189
372	1.57437268902162		3.11965351414581		1.11636197566986	1.57436466010243	3.48188734788752	0.452158413757298	0.172063803798037	67.2877794073351
369	1.55781502917567		3.14429836145944		1.1217794418335	1.55780700025648	3.52643028636525	0.441751820893683	0.181306981749411	65.8708121757541
366	1.54375220818694		3.18048768870741		1.11770451068878	1.54374417926775	3.55406929101938	0.434359617908568	0.191355471771914	64.3642226114104
363	1.53977894404266		3.23952417650863		1.10513556003571	1.53977091512347	3.57934594821712	0.430182200155991	0.20145939868394	62.8840640414528
360	1.54540197258464		3.32187257095497		1.08772444725037	1.54539394366546	3.61252667968557	0.427787551675595	0.211783409591002	61.4068175570585
357	1.54999102163857		3.40755610454814		1.06954944133759	1.54998299271938	3.64380702245352	0.425374610446773	0.222585678481922	59.8982758440613
354	1.55378120228749		3.49478003120156		1.05303514003754	1.5537731733683	3.6793949417551	0.422290403168066	0.233467685715364	58.4160670762569
351	1.55239852407036		3.57477801550105		1.03825736045837	1.55239049515117	3.7108186106304	0.418341788710456	0.244609242828665	56.9364987527352
348	1.54394112908462		3.64439876839669		1.02429628372192	1.54393310016543	3.73223283360806	0.413675450862177	0.256262948119898	55.4290010677664
345	1.52769296874916		3.69940567857728		1.01075196266174	1.52768493982997	3.73847967435031	0.408638022111343	0.268152651628165	53.9321021435524
342	1.50651024422442		3.74533189909689		0.99791157245636	1.50650221530523	3.73681708533641	0.403151179440085	0.280267054876587	52.4484846642684
339	1.47854939228537		3.77841635697251		0.986706912517548	1.47854136336618	3.7275043589562	0.396657178901384	0.292699150548008	50.9683822813132
336	1.44063122471227		3.79071275462845		0.97766101360321	1.44062319579308	3.70535317669056	0.388795109965679	0.305466662108184	49.4918101025005
333	1.39013918633981		3.77540411821501		0.970568954944611	1.39013115742062	3.66361605702565	0.379442369446655	0.318631402957593	48.0140783747592
330	1.32914550982572		3.73610367769822		0.964463949203491	1.32913748090653	3.60266757451776	0.368931480191991	0.332235800895577	46.5333371410089
327	1.26138967513552		3.68077597284117		0.95833683013916	1.26138164621633	3.52675769988707	0.357660421711625	0.346488249326932	45.0310165131462
324	1.19644881907177		3.62902838759873		0.951819896697998	1.19644079015258	3.45352047204211	0.346440914376601	0.360980364805596	43.5531564365453
321	1.12830593421222		3.56843717690334		0.945044338703156	1.12829790529303	3.37167510410726	0.334640162665309	0.376680258337626	42.0068137939691
318	1.06277071383199		3.50681540590933		0.938388168811798	1.0627626849128	3.290102461278	0.32301811187363	0.392818798970003	40.4744728436049
315	1.00332977138152		3.45732192344108		0.932277858257294	1.00332174246233	3.22253729531621	0.311345269431204	0.409491761866997	38.9500696073158
312	0.950090232104506		3.42582065769781		0.927434146404266	0.950082203185318	3.17657903815108	0.299089741440311	0.426992574099441	37.4116985156872
309	0.893375903412668		3.3746125609786		0.924172163009644	0.89336787449348	3.11808123569698	0.286512058847558	0.444811044667505	35.9078130434431
306	0.832948888578439		3.30890293965914		0.923116862773895	0.832940859659251	3.05386307959004	0.272749903303153	0.463875010442743	34.3656837794625
303	0.770955839204569		3.22951217825762		0.925122439861298	0.770947810285381	2.98705177192788	0.258096567836788	0.483628113523906	32.837636151895
300	0.705004728628253		3.12547655489402		0.931125819683075	0.704996699709065	2.90956533628725	0.242303099681781	0.504440446704887	31.3010966321149
297	0.634990698451472		2.98791342434018		0.942141830921173	0.634982669532284	2.81438399182822	0.225620480849808	0.52587941309439	29.7934356392661
294	0.564399633670063		2.82579763153094		0.958359718322754	0.564391604750875	2.70746512791939	0.208457571228108	0.547645875386804	28.3370166017699
291	0.494589865577427		2.64129129071545		0.978849589824677	0.494581836658239	2.58474717388736	0.191346311026005	0.569678110369548	26.9353045049576
288	0.421509925073542		2.41764559702902		1.00125563144684	0.421501896154354	2.41998598725867	0.174175345796868	0.593350437722051	25.5064232644383
285	0.351426415832097		2.18037629255718		1.02218341827393	0.35141838691291	2.22803467778234	0.157725725913158	0.618457552783395	24.073677996561
282	0.293933602417418		1.97833135562037		1.03807401657104	0.29392557349823	2.05293352778471	0.143173448881904	0.643882882498996	22.7047705571884
279	0.24498956353523		1.79538384902717		1.04659152030945	0.244981534616042	1.87830674880271	0.130426797844496	0.670171734899612	21.3711683326406
276	0.205666977937961		1.64554680983097		1.04627299308777	0.205658949018773	1.7209646438866	0.119502134892392	0.697527979219895	20.0665180824483
273	0.175604850525124		1.53399595822592		1.03550016880035	0.175596821605936	1.58773401233426	0.110595868225923	0.72488243836852	18.8415905414308
270	0.152377349931291		1.45362778349823		1.01344335079193	0.152369321012103	1.47246566683303	0.103479031426124	0.752937721441286	17.6629109163751
267	0.133200200349716		1.38151699643286		0.982183754444122	0.133192171430528	1.35622151247163	0.098208272178041	0.779098912231311	16.6303384490812
264	0.11688721716905		1.31477746056672		0.94537228345871	0.116879188249862	1.24229769446488	0.0940830758767592	0.804157302319537	15.6979411881842
261	0.101587096533165		1.23298299678223		0.90583062171936	0.101579067613977	1.11624473698646	0.0910007135963853	0.826585520670356	14.9078316358247
258	0.0868002527201799		1.13290977574655		0.866522550582886	0.086792223800992	0.981090146807362	0.0884650855820222	0.846587788766803	14.2367943342284
255	0.0727537680007637		1.02010093891704		0.829135000705719	0.0727457390815758	0.845225633332854	0.086066650386274	0.865147160160143	13.6412082757368
252	0.0596497517681821		0.902074987545389		0.794693946838379	0.0596417228489942	0.716321689022018	0.0832610875295736	0.884060081391561	13.059902016627
249	0.048129328974097		0.789088553060337		0.764530658721924	0.0481213000549092	0.60275149376599	0.0798360527557507	0.904572351341923	12.4574068566196
246	0.0382425503347086		0.686293791508194		0.739672303199768	0.0382345214155207	0.507118873824277	0.0753955795949521	0.928709421424375	11.7839415200757
243	0.0300018642943336		0.594918624026631		0.720351755619049	0.0299938353751457	0.428050456031154	0.0700707941144272	0.957264326847923	11.0340684339943
240	0.0227465332838957		0.505995773734977		0.706636786460876	0.0227385043647078	0.357064532085406	0.0636817782822211	0.992366845596957	10.1773135411556
237	0.0163469174780922		0.416190096298412		0.699079275131226	0.0163388885589043	0.2904644234167	0.0562509114428259	1.03654050701721	9.19304726468209
234	0.0110871329389057		0.326316021187561		0.698089838027954	0.0110791040197178	0.227313138031071	0.048739391465369	1.08585637210236	8.20622892131904
231	0.00705945967714457		0.24455384202513		0.703528046607971	0.00705143075795669	0.171561950080019	0.0411013674924295	1.14242602454812	7.2040045003506
228	0.00409045562301768		0.17387491362713		0.713129818439484	0.00408242670382979	0.123500181332331	0.0330560381352335	1.21455804439796	6.10157502323368
225	0.00215046506976105		0.120253153358603		0.724811732769012	0.00214243615057316	0.0866575801685536	0.0247230091863402	1.31592205434935	4.83145507520165
222	9.54573791981152E-4		0.082666270497929		0.735610008239746	9.46544872793263E-4	0.060299321206811	0.0156974382770722	1.48709325235359	3.25766744374434
219	3.33401900389746E-4		0.0576027251993658		0.742441356182098	3.25372981201857E-4	0.0422510869472982	0.00770093753109147	1.77044358473072	1.69650996621702
216	1.202694983445E-4		0.0421872622520823		0.744040012359619	1.12240579156611E-4	0.0308723425356188	0.00363563532722255	2.06811364063279	0.85484299921954
213	5.7597460516617E-5		0.0329066305180782		0.741997599601746	4.95685413287283E-5	0.0239013905347598	0.00207387688413528	2.28841476191823	0.514736823434402
210	3.32674859624982E-5		0.0268753905366847		0.738943815231323	2.52385667746094E-5	0.0193462738758216	0.00130456991028912	2.46227929738803	0.344921846683368
207	2.37371610646664E-5		0.0227490628287159		0.738099575042725	1.57082418767776E-5	0.0162785301118723	9.6496684705711E-4	2.567919587684	0.270445906511734
204	1.91506551931006E-5		0.0197263639758572		0.741282522678375	1.11217360052118E-5	0.0141080550870018	7.88325246579074E-4	2.62651555492875	0.236311275909893
201	1.64689707097975E-5		0.0171278814775809		0.760777771472931	8.44005152190876E-6	0.0125022200466664	6.75084224274172E-4	2.65155500942053	0.223071963800064
