# Supplementary material for: Physicochemical and major ion data for springs in the Black Forest National Park, Germany
Source: Data Brief. 2020 Apr 30;30:105645. doi: 10.1016/j.dib.2020.105645 (PMC7218150; doi:10.1016/j.dib.2020.105645)
Supplement: Supplementary file 3 [file mmc3.zip › Absorption/D811_1_2016-05-31.abs]

Wavelength	I1	I1 dark	R1	R1dark	XCorrect	I1c	R1c	I1c/R1c	Abs	Percent T
600	0.802690431973271	5.84083316376445E-6	1.17003796895757	7.00989343703196E-4	0.962875366210938	0.802684591140108	1.1259257724697	0.712910753769705	0.0104176763432006	97.6297829198407
597	0.826845447135542		1.20753041326577		0.961170494556427	0.826839606302378	1.15996883423642	0.712811915198281	0.0110924144083545	97.478218975674
594	0.856640658198127		1.25445214769742		0.959443926811218	0.856634817364963	1.202903934615	0.71213901020212	0.0121503492612287	97.2410524786148
591	0.885701999024386		1.30091019255573		0.957998394966125	0.885696158191222	1.2455983297973	0.711060810699186	0.0132495703498479	96.995241714643
588	0.914215651254201		1.3455044178414		0.957209765911102	0.914209810421037	1.28725897498873	0.710198824155831	0.0139702083747494	96.8344280223933
585	0.940008727933364		1.38183237545992		0.957147359848022	0.9400028871002	1.32194625982437	0.711074962476223	0.0132757747148325	96.9893894136287
582	0.960567468695941		1.40835675523674		0.957540512084961	0.960561627862778	1.34788742291257	0.712642325712305	0.0119650401741642	97.282553110927
579	0.980653685046345		1.43655617223832		0.957847774028778	0.980647844213181	1.37533069076329	0.713026947481942	0.0114743618539493	97.3925278349049
576	1.00160035915698		1.46719310265789		0.957817375659943	1.00159451832382	1.4046316274006	0.713065617194852	0.0113530908426327	97.4197272123059
573	1.02112827350766		1.49861819896787		0.95768678188324	1.0211224326745	1.43453551201249	0.711813980291069	0.0120619554905682	97.2608463706592
570	1.04218850657781		1.53026836607773		0.957942962646484	1.04218266574464	1.46523830443601	0.711271786022408	0.0121670441706602	97.237314463446
567	1.06350372377779		1.56055370165008		0.958957612514496	1.06349788294463	1.49583263286758	0.710973847993845	0.0118166884507894	97.3157897745909
564	1.08303417535991		1.58858776281736		0.960622072219849	1.08302833452675	1.52535908278475	0.71001533130778	0.0116159883620138	97.3607726195127
561	1.10510241318677		1.61983658227257		0.962333619594574	1.1050965723536	1.55814861575764	0.709236950299671	0.0112613956594932	97.4402981916691
558	1.13018296789612		1.65506395762009		0.963349342346191	1.13017712706296	1.59372947749095	0.709139877893345	0.0108874056711194	97.5242444373198
555	1.15573184779892		1.69187232173082		0.963210999965668	1.15572600696575	1.62895483018187	0.709489290649464	0.0108353142255726	97.5359426830113
552	1.18237318741414		1.73098299662337		0.962077260017395	1.18236734658098	1.66466497262102	0.710273458039629	0.0109071599532165	97.5198085586659
549	1.20484569403821		1.76720758327062		0.960586667060852	1.20483985320505	1.69688268140127	0.71003132179421	0.0118580094658286	97.306531089325
546	1.23262101131004		1.80990470590274		0.959542155265808	1.23261517047688	1.73600723350197	0.710028821706219	0.0125133455456065	97.1598094633371
543	1.26653967023213		1.85836519826282		0.959278583526611	1.26653382939896	1.78201749100001	0.710730301916524	0.0123858293145019	97.1883414210035
540	1.29798882171779		1.9040006802582		0.959745705127716	1.29798298088463	1.8266837039261	0.710567997127727	0.0124993747258133	97.1629350476562
537	1.32661760028992		1.94869534194484		0.960788011550903	1.32661175945675	1.87160962054804	0.708807939910194	0.0133947809630372	96.9628158269334
534	1.36842755617754		2.01081824941146		0.962087333202362	1.36842171534438	1.93390835416262	0.707593879719755	0.0138903958328747	96.852225421093
531	1.41385854964835		2.07971887779825		0.963314652442932	1.41385270881519	2.00274839463923	0.705956231246848	0.0148963864654324	96.6281385919235
528	1.46233570948883		2.15123810297634		0.964083611965179	1.46232986865566	2.07329758817613	0.705315955121556	0.015370590708741	96.52268833128
525	1.51721619694043		2.22976119104149		0.964276075363159	1.51721035610727	2.14942942304135	0.705866561536355	0.0153556528701284	96.5260083484518
522	1.57758845866209		2.3151040935325		0.964098811149597	1.57758261782892	2.23131328126936	0.707019776681229	0.0152187607983504	96.5564386867143
519	1.63839958329703		2.40057168352302		0.964016735553741	1.63839374246386	2.31351551235384	0.708183599251908	0.015088235327306	96.5854626998179
516	1.69362470514667		2.47955905503358		0.964349150657654	1.69361886431351	2.39048467024891	0.708483465881069	0.0153334577563596	96.530941546022
513	1.75174684968982		2.56208519117843		0.965328872203827	1.75174100885665	2.47257812283781	0.708467406015125	0.0155647325636363	96.4795496161783
510	1.80365139538086		2.63375443771822		0.966961741447449	1.80364555454769	2.54606194776444	0.708405997792543	0.0156233404228503	96.4665306196674
507	1.85244613700717		2.70139706195966		0.969234704971313	1.85244029617401	2.61760836115911	0.707684282974143	0.0158422951289527	96.4179081336997
504	1.91926877834172		2.79707707622578		0.971734523773193	1.91926293750856	2.7173351850771	0.706303347503339	0.0164262165347279	96.288358597718
501	1.98448988647955		2.89301746890882		0.973802864551544	1.98448404564639	2.81654607299015	0.70458071489652	0.0175353260270687	96.0427692884328
498	2.06017915436559		3.00258104513118		0.974870681762695	2.06017331353242	2.92644485655538	0.70398501065808	0.0185766730902508	95.812754748628
495	2.23696358603224		3.25588557781044		0.974803626537323	2.23695774519907	3.17316574188577	0.704960889899712	0.0193515962255478	95.6419459498158
492	2.44409450683544		3.55280310103807		0.973194181919098	2.44408866600228	3.4568851086835	0.707020508105075	0.0197385275190323	95.556772449332
489	2.47994007431916		3.59802416042769		0.972781896591187	2.479934233486	3.4994108570185	0.708671926450758	0.0199289725865208	95.5148784645053
486	2.59565379578062		3.75000535122666		0.975464880466461	2.59564795494746	3.65731473119654	0.709714133379563	0.0199362478327633	95.5132784247414
483	2.92643378225186		4.21900645286825		0.980194926261902	2.9264279414187	4.13476161276962	0.707762191750268	0.0204013216520656	95.4110506712873
480	3.07902584218901		4.43163962096392		0.985221683979034	3.07902000135584	4.36545682025262	0.705314501582371	0.02074256514344	95.3361116299262
477	3.19301672552258		4.5826018469232		0.990114986896515	3.19301088468942	4.53660870756346	0.703832111278634	0.0215091359439276	95.167982809114
474	3.69388059070873		5.29415765706825		0.994495332241058	3.69387474987557	5.26431794747237	0.701681544833203	0.0228563775782948	94.8732159854397
471	4.36789522424597		6.25895504579123		0.997837543487549	4.36788938341281	6.24472085420659	0.69945310373169	0.0245302219214728	94.5082623226891
468	4.88870191405946		7.00364052621405		1.00013113021851	4.8886960732263	7.003857833862	0.69800047191001	0.0258089317321195	94.2304072909215
465	4.8831465381051		6.97720161518688		1.00181019306183	4.88314069727193	6.98912943887193	0.698676529027067	0.0257687129341442	94.2391341096132
462	4.61153632434665		6.56629729309831		1.00316655635834	4.61153048351348	6.58638663447654	0.700160913629692	0.0255413919062983	94.2884742353961
459	4.3331125461623		6.16791816627218		1.00411581993103	4.33310670532914	6.19260033230428	0.699723294384926	0.026056796450533	94.1766425517472
456	4.00109648791866		5.71272518469261		1.00429058074951	4.00109064708549	5.73653209640221	0.697475509566984	0.0272401044619747	93.9203917827025
453	3.76386513388612		5.39704876261414		1.00348424911499	3.76385929305295	5.41514999322364	0.695060948960405	0.0281088346192305	93.7327082413168
450	3.54747018846173		5.11673294830454		1.00161564350128	3.54746434762856	5.12429764274769	0.69228303953991	0.0287419437093046	93.5961654153267
447	3.13375341521251		4.55087331921795		0.998890042304993	3.13374757437935	4.54512183108309	0.6894749339717	0.0294981714558112	93.4333302145965
444	2.80036441263842		4.0893496833668		0.996111750602722	2.80035857180526	4.07275100820288	0.687584035008546	0.0305379576720352	93.2099000611225
441	2.73496073614195		4.00300245714932		0.99413388967514	2.73495489530879	3.97882352584212	0.687377783293349	0.0311737154882479	93.073551173514
438	2.75131036498287		4.02062695903202		0.993446111679077	2.75130452414971	3.99357982382461	0.688931897075444	0.0311456446352901	93.07956722602
435	2.77463903432325		4.04432647553889		0.994355201721191	2.77463319349008	4.02080003601056	0.690069928531704	0.0315768211773321	92.9872017657208
432	2.83104241300412		4.11771344057768		0.996962368488312	2.83103657217096	4.10450648447809	0.689738603867971	0.032722006458642	92.7423280573512
429	2.93297181933511		4.26319400884402		1.00068998336792	2.93296597850195	4.26543406878965	0.687612545687337	0.0344772189615782	92.3682639179853
426	2.99920009299626		4.36605049280803		1.00434243679047	2.99919425216309	4.38430575775141	0.684075066356981	0.0361085827635101	92.0219468748859
423	2.96289609411788		4.33689320044407		1.00653290748596	2.96289025328472	4.36452015365683	0.678858190356218	0.0376621967759888	91.6933422586496
420	2.82989518888761		4.18709714391372		1.00630366802216	2.82988934805445	4.21278580613765	0.671738245968155	0.0397236852302696	91.2591280184094
417	2.80492520607723		4.20039617462229		1.00381481647491	2.80491936524406	4.21571625166101	0.665348234511493	0.0414796212198685	90.8908947595119
414	2.54960465533963		3.86701513835676		1	2.54959881450646	3.86631414901306	0.659439123734239	0.0432188886521991	90.5276217859058
411	2.37035009184691		3.6403020679736		0.99593985080719	2.37034425101374	3.62482375524835	0.653919862333098	0.0451861328927882	90.1184818886725
408	2.22832870325424		3.46111487874819		0.992665886878967	2.22832286242108	3.435034822494	0.648704591822218	0.0474565447789073	89.6485883252002
405	2.12145481085902		3.3326352796522		0.991216242313385	2.12144897002586	3.3026673868747	0.642344118107932	0.0507638246933808	88.9684809150844
402	2.09524858293639		3.30613644186746		0.992280185222626	2.09524274210323	3.2799181030717	0.638809469096499	0.0522855095359839	88.6572978469836
399	2.1460466235049		3.38981087512686		0.996225118637085	2.14604078267174	3.37631639803844	0.635616017479444	0.053291521623478	88.4521672381013
396	2.20534435886366		3.48652851634196		1.00294554233551	2.2053385180305	3.49609517955331	0.630800480183799	0.0549264055710877	88.1198185940828
393	2.20149843114465		3.48838812326812		1.01225340366364	2.20149259031149	3.53042317222886	0.623577538134507	0.0578810840991006	87.5223390821559
390	2.19431346535305		3.47960472974853		1.02401208877563	2.19430762451989	3.56243948586131	0.615956462763424	0.0605607425234146	86.9839764567031
387	2.21025416231084		3.50703261049831		1.03790378570557	2.21024832147767	3.6392348635355	0.607338741344775	0.0633095081841538	86.4351702618813
384	2.24026405598975		3.5589036112676		1.05340039730072	2.24025821515659	3.7482120556111	0.597687159082397	0.0661568187496397	85.8703397582822
381	2.27046303047846		3.61669675800933		1.06999289989471	2.2704571896453	3.86908979852155	0.586819460874978	0.0692770999193035	85.2555970392688
378	2.2700660602652		3.63064800307077		1.08720409870148	2.27006021943204	3.94649327139326	0.575209448825596	0.0727326524108297	84.5799351042145
375	2.25882489453863		3.62934303237286		1.10362470149994	2.25881905370547	4.00465899158818	0.564047789949191	0.0762345533795746	83.9006734119626
372	2.25176562576801		3.63615806652532		1.11636197566986	2.25175978493485	4.05848604514544	0.554827529252759	0.0797740956774098	83.2196537155939
369	2.25580815138663		3.66315288575339		1.1217794418335	2.25580231055346	4.10846324409649	0.549062307858019	0.0834066848334455	82.5264787865881
366	2.26898601876561		3.70851943830649		1.11770451068878	2.26898017793245	4.14424540522079	0.547501404012914	0.0872909818481517	81.7916591829919
363	2.29519241758668		3.77786027299035		1.10513556003571	2.29518657675351	4.1742730402769	0.549841027313647	0.0913356279367354	81.0334579617029
360	2.33237116743812		3.86898061686454		1.08772444725037	2.33236532660495	4.20762231965495	0.554319078428176	0.0956421361186619	80.2338928005711
357	2.37023065947434		3.96506920290637		1.06954944133759	2.37022481864117	4.24008780807243	0.55900371075539	0.10019106431655	79.3978853352879
354	2.40424248551031		4.0551632015698		1.05303514003754	2.40423664467715	4.26949118342841	0.563120180224037	0.104605983450662	78.5948368115171
351	2.42992051275145		4.13647843317848		1.03825736045837	2.42991467191829	4.29400137227918	0.565885862916839	0.109393076946112	77.7332674098198
348	2.44490003539668		4.20524447294277		1.02429628372192	2.44489419456351	4.30669826499775	0.567695725153104	0.114624578275569	76.802511447635
345	2.4507219836156		4.25738019539069		1.01075196266174	2.45071614278244	4.30244686193342	0.569609857233923	0.119634811416148	75.9215714324473
342	2.44933906369925		4.29816732901678		0.99791157245636	2.44933322286609	4.28849139260143	0.571140990766989	0.124617802154946	75.0554439000217
339	2.44120872315557		4.33316135963867		0.986706912517548	2.4412028823224	4.27486859557837	0.571059163045951	0.130027142046574	74.1263913177473
336	2.41216983289074		4.34289812229507		0.97766101360321	2.41216399205758	4.24519685026619	0.568210162481941	0.136258559220805	73.0703926010712
333	2.36217952669401		4.32081671125049		0.970568954944611	2.36217368586085	4.19297020145086	0.563365245248698	0.142559678362227	72.017878142618
330	2.28824067200899		4.2579525782009		0.964463949203491	2.28823483117582	4.10596568014205	0.55729516742981	0.148627582699413	71.0186507849226
327	2.20144777440657		4.17176144817421		0.95833683013916	2.20144193357341	3.99728085843442	0.550734864909049	0.154398840505797	70.0811402694454
324	2.10964968395307		4.0724599251335		0.951819896697998	2.1096438431199	3.8755811696426	0.544342577480955	0.159937337197871	69.1930799944521
321	2.01749552904786		3.97334034789285		0.945044338703156	2.0174896882147	3.7543203355062	0.537378142492115	0.165963083309154	68.2396698003827
318	1.92528508630108		3.86874258708033		0.938388168811798	1.92527924546792	3.62972447178794	0.530420217962043	0.172228546589296	67.2622596855081
315	1.84623939936107		3.78877067089598		0.932277858257294	1.84623355852791	3.53153348964694	0.522785233083683	0.179101091648871	66.2062376098836
312	1.77974164083772		3.73080709446743		0.927434146404266	1.77973580000456	3.45942777160277	0.514459592020908	0.186048363807499	65.1555831601973
309	1.70156605277119		3.64618880867274		0.924172163009644	1.70156021193803	3.36905836321462	0.505055130690721	0.193224931176529	64.087756527164
306	1.62226606285368		3.56272167033438		0.923116862773895	1.62226022202052	3.28816135617185	0.493363933912657	0.20114841516386	62.9291093085232
303	1.53864938838311		3.46724229083308		0.925122439861298	1.53864354754995	3.20697514671381	0.479780315456013	0.209207071312945	61.7721800578101
300	1.44348445101923		3.34570390264685		0.931125819683075	1.44347861018607	3.11461857949167	0.463452770650862	0.217758022274234	60.5678249114034
297	1.33960252028198		3.1961367181859		0.942141830921173	1.33959667944881	3.01055366816232	0.444966882210248	0.226091621108069	59.4166796757986
294	1.22975847897285		3.02524929455233		0.958359718322754	1.22975263813968	2.8986052618333	0.424256677627741	0.234552708564145	58.2703050193048
291	1.11408546429833		2.8343943563501		0.978849589824677	1.11407962346517	2.77375958998312	0.401649669815815	0.243466838821638	57.0864663698319
288	0.985304050628349		2.60303917661049		1.00125563144684	0.985298209795185	2.60560576493002	0.378145544140537	0.252757941676076	55.8781550382704
285	0.852291917981128		2.35610469517531		1.02218341827393	0.852286077147965	2.40765461144203	0.353990174960145	0.263453715979711	54.5187994855977
282	0.733366863524689		2.12805426517836		1.03807401657104	0.733361022691525	2.20835015971125	0.332085479952788	0.274329437392949	53.1704777538118
279	0.630046024551552		1.9223898702482		1.04659152030945	0.630040183718388	2.0112232874276	0.3132621761377	0.284755761279488	51.9091883977842
276	0.543865782738929		1.74847804232983		1.04627299308777	0.543859941905765	1.82865192847792	0.297410312720611	0.29555428791142	50.6344051277435
273	0.48143522375377		1.63020605732879		1.03550016880035	0.481429382920606	1.68735277295959	0.285316378789117	0.30658538362949	49.3644856613177
270	0.435676073851165		1.54936509878951		1.01344335079193	0.435670233018002	1.56948334432796	0.277588312480341	0.317230618838489	48.1691941884972
267	0.399176672141541		1.48778627701408		0.982183754444122	0.399170831308377	1.46059101102271	0.273294048981498	0.327392822276814	47.0551516843661
264	0.366961972258058		1.43016678627752		0.94537228345871	0.366956131424894	1.35137734457345	0.271542314142258	0.336780873144769	46.0488858419306
261	0.333668606454812		1.35961443243346		0.90583062171936	0.333662765621648	1.23094540901679	0.271062195916681	0.345501767903829	45.1334188069021
258	0.297303194612816		1.26795314984074		0.866522550582886	0.297297353779653	1.09810257434556	0.270737325205556	0.353854527566126	44.2736647772068
255	0.260252214536255		1.16516033653077		0.829135000705719	0.260246373703092	0.965494001651732	0.269547374978893	0.362615006662754	43.3895347462873
252	0.223727236197095		1.05512336797632		0.794693946838379	0.223721395363931	0.837943081710264	0.266988773160236	0.371751111060754	42.4862978048735
249	0.18895860230282		0.943036149796267		0.764530658721924	0.188952761469656	0.720444120957628	0.262272612091687	0.381794710111369	41.5150236713481
246	0.156663575881572		0.832030900606033		0.739672303199768	0.156657735048408	0.614911710182266	0.254764598647785	0.393098179761761	40.4484440673248
243	0.127262748362333		0.720616213551224		0.720351755619049	0.127256907529169	0.518592195654769	0.245389168204693	0.404346946777673	39.4142306041757
240	0.099333012870602		0.606520454729784		0.706636786460876	0.0993271720374382	0.428094320195866	0.232021700245855	0.419487048861283	38.0638708496546
237	0.0759139329165726		0.500076540512779		0.699079275131226	0.0759080920834088	0.349103098329534	0.217437463163835	0.436352907150347	36.6139928884731
234	0.0551533072747354		0.394468963572706		0.698089838027954	0.0551474664415717	0.27488542135012	0.200619829784755	0.456370719117817	34.9646576982627
231	0.0384353262128446		0.298832354305192		0.703528046607971	0.0384294853796808	0.209743776823925	0.183221099389001	0.479606216498103	33.1431500859544
228	0.0250777600812212		0.214547948056283		0.713129818439484	0.0250719192480575	0.152500642840538	0.16440533483045	0.505386328637433	31.2329978544124
225	0.0156659919780359		0.150898542182684		0.724811732769012	0.0156601511448722	0.108864948530887	0.143849341373905	0.538953523923642	28.9098924537468
222	0.0095387406778656		0.105430613973862		0.735610008239746	0.00953289984470184	0.0770401600371364	0.123739356721308	0.578165201826385	26.4140379926874
219	0.00560358714725639		0.0740105720995931		0.742441356182098	0.00559774631409262	0.0544280660424266	0.102846687768204	0.631505088967838	23.3611872792978
216	0.00336003897754837		0.0549563669297582		0.744040012359619	0.00335419814438461	0.0403681718097042	0.083090167179141	0.695606118914993	20.1555141487134
213	0.00211260940661275		0.0438305983508625		0.741997599601746	0.00210676857344899	0.0320020663550741	0.0658322668940704	0.773716630760661	16.8377233351004
210	0.00131570601414425		0.0363727727008835		0.738943815231323	0.00130986518098048	0.02635944369006	0.0496924440584619	0.873126599322382	13.3928622093302
207	8.18816105431786E-4		0.0312365783778398		0.738099575042725	8.12975272268021E-4	0.0225383052897755	0.0360708252823617	0.984998633374578	10.3514542404016
204	4.87432001073558E-4		0.0268960014603695		0.741282522678375	4.81591167909794E-4	0.019417904663433	0.0248013972803516	1.11953622070747	7.59388086102704
201	2.67891749265251E-4		0.0222989410653778		0.760777771472931	2.62050916101486E-4	0.0164312415791956	0.0159483332308425	1.26773372251876	5.39841512234872
