# Supplementary material for: Physicochemical and major ion data for springs in the Black Forest National Park, Germany
Source: Data Brief. 2020 Apr 30;30:105645. doi: 10.1016/j.dib.2020.105645 (PMC7218150; doi:10.1016/j.dib.2020.105645)
Supplement: Supplementary file 3 [file mmc3.zip › Absorption/D811_3_2016-09-07.abs]

Wavelength	I1	I1 dark	R1	R1dark	XCorrect	I1c	R1c	I1c/R1c	Abs	Percent T
600	0.795194814327441	9.69003148975345E-6	1.13356855473562	7.11297345657094E-4	0.962875366210938	0.795185124295951	1.09080034657408	0.728992364912077	-0.00572462734240649	101.326869975733
597	0.820450764543906		1.17099804952014		0.961170494556427	0.820441074512416	1.12484509636038	0.729381385194357	-0.0053221986727164	101.23302132562
594	0.852986612802571		1.21518159396029		0.959443926811218	0.852976922771081	1.16521615037953	0.732033213316905	-0.00624115456628743	101.447454568617
591	0.885503263978793		1.26206552352149		0.957998394966125	0.885493573947304	1.20837532416019	0.732796802651293	-0.00626082277800849	101.452048997697
588	0.914438168648332		1.30401542234068		0.957209765911102	0.914428478616842	1.24753543639746	0.732987979289358	-0.00617848547872534	101.432816665086
585	0.939131880707863		1.33944330763613		0.957147359848022	0.939122190676374	1.28136380919356	0.732908315295263	-0.00635178660944497	101.473300553948
582	0.956482355797226		1.36488684635282		0.957540512084961	0.956472665765736	1.3062533537701	0.732225998122928	-0.006272566642842	101.454792424817
579	0.974820057445143		1.39217925835314		0.957847774028778	0.974810367413654	1.33281448908338	0.73139238461015	-0.00607756088818981	101.409247689369
576	0.994352667535552		1.42165123577444		0.957817375659943	0.994342977504062	1.36100096279626	0.730596821519601	-0.00573510486507453	101.329314555224
573	1.01144756126607		1.44887926300939		0.95768678188324	1.01143787123458	1.3868913186629	0.729284160643321	-0.00497819737321695	101.152867181476
570	1.03521968580487		1.48008274188862		0.957942962646484	1.03520999577338	1.41715346444009	0.730485456762009	-0.00595597714715999	101.380861443424
567	1.05532482488469		1.50830101936375		0.958957612514496	1.0553151348532	1.44571464047786	0.729960882532379	-0.00617787536224712	101.43267416779
564	1.07255417387591		1.53267699704955		0.960622072219849	1.07254448384442	1.47164006501929	0.728808972614075	-0.00633939079353585	101.470404301624
561	1.09503449238959		1.56398160752017		0.962333619594574	1.09502480235811	1.50438757599497	0.727887427303352	-0.00654887169672526	101.519360114022
558	1.11765971782409		1.59571154391682		0.963349342346191	1.1176500277926	1.53654243857634	0.72737986256217	-0.00670631421126557	101.55617007028
555	1.1453078970349		1.63482185992265		0.963210999965668	1.14529820700341	1.57399326903425	0.727638567162446	-0.00678392900375928	101.574321269005
552	1.17027651723543		1.67010875553361		0.962077260017395	1.17026682720394	1.60608933245347	0.728643671031819	-0.0068063102191661	101.579556001285
549	1.19478849955936		1.7055545476283		0.960586667060852	1.19477880952787	1.63764969565019	0.729569219046877	-0.0065826945627033	101.52726675241
546	1.22321360869871		1.74644534946686		0.959542155265808	1.22320391866722	1.67510541489329	0.730225040043307	-0.00636201000705326	101.47568928821
543	1.25442592028053		1.79039159074634		0.959278583526611	1.25441623024904	1.7168019768189	0.730670308624282	-0.00628223288227	101.457050563636
540	1.28748715214305		1.83634163939086		0.959745705127716	1.28747746211156	1.76173833698	0.730799480880104	-0.00637287766229472	101.478228617284
537	1.31790411460696		1.87874234356713		0.960788011550903	1.31789442457547	1.80438971453	0.730382363611929	-0.00634893748301415	101.47263485515
534	1.35964458685228		1.93744355915289		0.962087333202362	1.3596348968208	1.8633055768891	0.729689705051379	-0.00619085622184944	101.435705988444
531	1.40431850757221		2.0013683001084		0.963314652442932	1.40430881754072	1.92726220527391	0.728654779665096	-0.00575105887937224	101.333037004148
528	1.45262935576785		2.06707280790249		0.964083611965179	1.45261966573636	1.99214526872346	0.729173564068034	-0.00605219909507282	101.403325796801
525	1.50924345588342		2.14247506223987		0.964276075363159	1.50923376585193	2.06525155756722	0.730774786404107	-0.00645489567896919	101.497394941889
522	1.56544544418424		2.21970243497816		0.964098811149597	1.56543575415275	2.13932671774299	0.731742253845313	-0.00650181011140071	101.508359736686
519	1.62461711142827		2.30083608333561		0.964016735553741	1.62460742139678	2.21735878755628	0.732676836294607	-0.00646956518250581	101.500823356484
516	1.67853851990422		2.37439632962371		0.964349150657654	1.67852882987273	2.28906114480612	0.733282653318942	-0.00641383566997941	101.487799409081
513	1.73928053870447		2.45655606318213		0.965328872203827	1.73927084867299	2.3706978581126	0.733653528525851	-0.0064248534114353	101.490374114874
510	1.79178100236188		2.52773016079813		0.966961741447449	1.79177131233039	2.44353056087455	0.733271496996995	-0.00625066648570244	101.44967649549
507	1.8390797179932		2.59163223207599		0.969234704971313	1.83907002796171	2.51121048777735	0.732344037631608	-0.00597900395204425	101.386236918597
504	1.90457184907916		2.6806514944156		0.971734523773193	1.90456215904767	2.6041904111404	0.731345200758053	-0.00560890881788541	101.29987485056
501	1.97369050358813		2.77372546499096		0.973802864551544	1.97368081355664	2.70036913989501	0.730892967334598	-0.00538383014011907	101.24738849499
498	2.04207417518988		2.86611274855734		0.974870681762695	2.04206448515839	2.79339586626655	0.731032973098677	-0.00487721044752241	101.129348739649
495	2.217916733081		3.10185376446107		0.974803626537323	2.21790704304951	3.02300492335301	0.733676292061572	-0.00504015487696516	101.167298924165
492	2.44607233763809		3.40648188214032		0.973194181919098	2.4460626476066	3.31447611807337	0.737993746362679	-0.00586593630701306	101.3598446631
489	2.4913784092344		3.45894184897172		0.972781896591187	2.49136871920291	3.36410407486039	0.740574210477213	-0.00624610124378356	101.448610076503
486	2.59103407045729		3.58240708895689		0.975464880466461	2.5910243804258	3.49381845723128	0.741602465080308	-0.00635309481151682	101.473606217012
483	2.92135438896161		4.02455279275657		0.980194926261902	2.92134469893012	3.94414901788388	0.740678074201538	-0.00645239734790434	101.496811067637
480	3.09619101546026		4.25408565072612		0.985221683979034	3.09618132542877	4.19051664303074	0.73885432016552	-0.00655281864257467	101.520282744299
477	3.1781443781699		4.3513773043901		0.990114986896515	3.17813468813841	4.30765961655592	0.737786865963985	-0.00626877306190333	101.453906216721
474	3.64814349982703		4.98139423912853		0.994495332241058	3.64813380979554	4.95326593697573	0.736510790297472	-0.00549198617972173	101.272606131132
471	4.35215462616434		5.91620810136		0.997837543487549	4.35214493613285	5.90270479942612	0.737313669583472	-0.00570989500802388	101.323432777993
468	4.95379953831106		6.70158799568271		1.00013113021851	4.95378984827957	6.70175538576269	0.739177956092441	-0.00632981612475732	101.46816726007
465	4.96812530363468		6.71156681400222		1.00181019306183	4.96811561360319	6.72300346075174	0.738972639625515	-0.00587569874762466	101.362123141476
462	4.64279798437798		6.25684339296764		1.00316655635834	4.64278829434649	6.27594249048797	0.739775468207884	-0.00569006660131125	101.318806800793
459	4.32362849956934		5.81787960077634		1.00411581993103	4.32361880953785	5.8411107206761	0.740204905589839	-0.00566574285158389	101.313132346271
456	3.96415996340805		5.33842696597339		1.00429058074951	3.96415027337656	5.36061756872191	0.739495071707139	-0.00556020533540877	101.288515323199
453	3.70670587752272		5.00372754470336		1.00348424911499	3.70669618749123	5.02044800228984	0.738319804487687	-0.00559276252833964	101.296108772993
450	3.49903949895798		4.74821358820481		1.00161564350128	3.49902980892649	4.7551725620827	0.735836557610428	-0.00539314204737417	101.249559409976
447	3.12222402316874		4.26044069464604		0.998890042304993	3.12221433313725	4.2550012778772	0.733775181072309	-0.00532108315228694	101.232761300768
444	2.79849722514588		3.83270969049579		0.996111750602722	2.79848753511439	3.8170986277076	0.733145199550438	-0.00523267528395279	101.212155785088
441	2.72931004402586		3.7389777658215		0.99413388967514	2.72930035399437	3.71633738494804	0.734405967835056	-0.00535987382813772	101.241803696585
438	2.75317177244613		3.76452500448895		0.993446111679077	2.75316208241464	3.73914609244592	0.736307706183712	-0.00534468876072765	101.238263847931
435	2.78333499742326		3.79141457713541		0.994355201721191	2.78332530739177	3.76930552444052	0.738418599751184	-0.00526047030047732	101.218633609892
432	2.83569667446013		3.84014997122778		0.996962368488312	2.83568698442864	3.82777587397915	0.740818448568363	-0.00551721850274173	101.278490197016
429	2.92722647023697		3.94709664438443		1.00068998336792	2.92721678020548	3.94910828729163	0.741234873104232	-0.00531078321959672	101.230360445342
426	2.98297330839313		4.01853314312242		1.00434243679047	2.98296361836164	4.0352689831774	0.739222993757612	-0.00485492699269907	101.124159971301
423	2.93495982347756		3.96830669556921		1.00653290748596	2.93495013344607	3.99351533190188	0.734928975982752	-0.00440926885494686	101.020443042829
420	2.80977344580395		3.82793468319066		1.00630366802216	2.80976375577246	3.851348931516	0.729553152865445	-0.00410974605564465	100.950795613603
417	2.7948038499165		3.83808708427314		1.00381481647491	2.79479415988501	3.85201467129989	0.725540891811268	-0.00450855089001294	101.043539494831
414	2.5625588508445		3.54879759812439		1	2.56254916081302	3.54808630077874	0.722234168952031	-0.00484438825366982	101.121706087483
411	2.39771834369067		3.34725056523833		0.99593985080719	2.39770865365918	3.33295181918543	0.719394933901319	-0.00476724071078004	101.103744546139
408	2.2666317536383		3.18635653634021		0.992665886878967	2.26662206360681	3.16228135644829	0.716767993772876	-0.00432839979959635	101.001633991409
405	2.17109250109037		3.06763857905091		0.991216242313385	2.17108281105888	3.03998813562029	0.714174764572192	-0.00355758789915461	100.822529222127
402	2.14342595334936		3.03533042854525		0.992280185222626	2.14341626331787	3.01119243358685	0.711816435047522	-0.0029214509469801	100.674956573949
399	2.20179420018644		3.11514349341188		0.996225118637085	2.20178451015495	3.10267558401323	0.709640582953569	-0.00265899256673518	100.61413378065
396	2.28243759341889		3.2174868389502		1.00294554233551	2.2824279033874	3.22625069014617	0.70745522360012	-0.00284547133282255	100.657345078529
393	2.28986750061577		3.21247209653859		1.01225340366364	2.28985781058428	3.25111580073649	0.704329821184944	-0.00298647802922668	100.690031803064
390	2.28567389467549		3.19022329902008		1.02401208877563	2.285664204644	3.26609884700958	0.699814767313838	-0.00279830201413324	100.646413140051
387	2.30837840508282		3.20624876770604		1.03790378570557	2.30836871505133	3.32703947570809	0.693820657045267	-0.00253084427491465	100.5844497118
384	2.35458287755444		3.25554071819267		1.05340039730072	2.35457318752295	3.42863860506632	0.68673705768923	-0.00220790927753064	100.509684393122
381	2.39549026874841		3.30019606469393		1.06999289989471	2.39548057871692	3.53042527437341	0.678524651436525	-0.00183497278617872	100.42341196454
378	2.41287203015356		3.3142569472061		1.08720409870148	2.41286234012207	3.60250041176272	0.669774341244681	-0.00140610474673297	100.32429227625
375	2.41381756359705		3.30744961691104		1.10362470149994	2.41380787356556	3.64939809086875	0.661426299204027	-9.49195030550946E-4	100.218799249746
372	2.42456731330995		3.31500026629493		1.11636197566986	2.42455762327846	3.69994618131703	0.655295375787174	-4.74881717799597E-4	100.109405360483
369	2.44560702758135		3.33861477791932		1.1217794418335	2.44559733754986	3.74439150333201	0.653136119813756	4.55353815022929E-5	99.9895156405823
366	2.47703596544405		3.37766611809531		1.11770451068878	2.47702627541256	3.77443763554411	0.656263664840094	6.74570433923751E-4	99.8447949852179
363	2.52035471893307		3.43305699311812		1.10513556003571	2.52034502890158	3.79320728273364	0.664436409888269	0.0012266589915536	99.7179498401598
360	2.5817180524281		3.5139320489473		1.08772444725037	2.58170836239661	3.82141610010442	0.675589439822079	0.0017787630179992	99.5912622948501
357	2.64395032757006		3.59586700345389		1.06954944133759	2.64394063753857	3.84519677698969	0.687595665678375	0.00233417507870772	99.463978077817
354	2.70415944231971		3.6745537340965		1.05303514003754	2.70414975228822	3.86868518485977	0.698984182758267	0.00280601884917353	99.355973083417
351	2.75396832029451		3.73944663788994		1.03825736045837	2.75395863026302	3.88176948612595	0.709459600861438	0.00326674587714415	99.2506258785753
348	2.80117748880705		3.80102186469468		1.02429628372192	2.80116779877556	3.89264399112476	0.719605441741456	0.00371023879424609	99.1493248387088
345	2.83009619718759		3.83996408866017		1.01075196266174	2.8300865071561	3.88053229397572	0.729303686391073	0.00437462946153249	98.9977605728613
342	2.85921643510834		3.88012571691766		0.99791157245636	2.85920674507685	3.87131254364497	0.738562622584021	0.00504577128198034	98.844891429072
339	2.87284471630388		3.90079868924716		0.986706912517548	2.87283502627239	3.84824318901175	0.746531569126262	0.00571987930450117	98.6915842816979
336	2.86934114942335		3.9018749929538		0.97766101360321	2.86933145939186	3.8140156528803	0.752312449799458	0.00642423729394635	98.5316516354625
333	2.8406084285909		3.87564858436719		0.970568954944611	2.84059873855941	3.76089383314039	0.755298837081894	0.00726001001583493	98.3422159365939
330	2.78305337266853		3.81760168274366		0.964463949203491	2.78304368263704	3.6812531747778	0.756004423087534	0.00816948701342575	98.1364882516732
327	2.70506315691571		3.73578222750419		0.95833683013916	2.70505346688422	3.57945603555305	0.755716354668474	0.0090025254576082	97.9484289611615
324	2.62541063526133		3.6527248572306		0.951819896697998	2.62540094522984	3.47605916930938	0.755280856094131	0.00970202853884617	97.7907938016709
321	2.53749858727277		3.5620081034427		0.945044338703156	2.53748889724128	3.36558338504364	0.753952170229285	0.0109457857515802	97.511135611814
318	2.44947528562254		3.47031544877979		0.938388168811798	2.44946559559105	3.25583548616609	0.752330885881282	0.0125101361354931	97.1605274711412
315	2.38415791283666		3.40116098738619		0.932277858257294	2.38414822280517	3.17016395414267	0.752058334298337	0.0132788866523275	96.9886944385628
312	2.32929755661055		3.34134174934397		0.927434146404266	2.32928786657906	3.09821475170115	0.751816143571103	0.0133786545411285	96.9664163615345
309	2.26680844431142		3.27292568028141		0.924172163009644	2.26679875427993	3.024089444109	0.749580591505225	0.0138168968183827	96.868617859435
306	2.18844130717339		3.18697232002916		0.923116862773895	2.1884316171419	2.94129127923834	0.74403770636025	0.0147378850869251	96.6634107148211
303	2.10474116346487		3.09406529647462		0.925122439861298	2.10473147343338	2.86173119902888	0.735474902096888	0.0156278491411835	96.4655291375497
300	2.00558673270873		2.98083725615557		0.931125819683075	2.00557704267724	2.77487222615569	0.722763745217835	0.0166426026866955	96.2403951109224
297	1.88942703834866		2.84333479942961		0.942141830921173	1.88941734831717	2.67815451087293	0.70549228606729	0.0176732865704075	96.0122646220019
294	1.75742718047767		2.68233170925263		0.958359718322754	1.75741749044618	2.56995698260372	0.683831481360312	0.0188147853944297	95.7602375196905
291	1.61221640347001		2.50072428444119		0.978849589824677	1.61220671343852	2.44713668697483	0.658813511325166	0.0199762209547676	95.5044876424718
288	1.44582280916418		2.28726477113398		1.00125563144684	1.44581311913269	2.28942454223489	0.631518135872398	0.0212108971243427	95.2333590360451
285	1.26970135173805		2.05930176667378		1.02218341827393	1.26969166170656	2.10425704276395	0.603391903129294	0.0229684531415152	94.8487358281123
282	1.11277743879087		1.8576323485343		1.03807401657104	1.11276774875938	1.92762149406272	0.577275026340399	0.0252085016027258	94.3607748347978
279	0.974674846264083		1.67331788515946		1.04659152030945	0.974665156232593	1.75053587161964	0.55678102461894	0.0261574909760521	94.1548095019272
276	0.862810906891733		1.52347363893203		1.04627299308777	0.862801216860243	1.59322511289291	0.541543821948427	0.0265022235832923	94.0801013132722
273	0.779793362667791		1.41612867231994		1.03550016880035	0.779783672636301	1.46566493070883	0.532034066107579	0.0276124579336983	93.8399012450705
270	0.717082840762608		1.33795765944871		1.01344335079193	0.717073150731118	1.35522343404403	0.52911802786006	0.028814022191232	93.5806328446842
267	0.666478033225557		1.27717545266033		0.982183754444122	0.666468343194067	1.25372235648031	0.531591655639853	0.0301692627407288	93.2890643397444
264	0.618989879423611		1.21774971437239		0.94537228345871	0.618980189392121	1.15055438736154	0.537984293651317	0.0313884280561119	93.0275475450553
261	0.565216896545216		1.14296120514975		0.90583062171936	0.565207206513726	1.03468494414506	0.546260201921411	0.0325108150401897	92.78743834011
258	0.507686346543163		1.05734072209343		0.866522550582886	0.507676656511673	0.915593224153371	0.554478389659459	0.0337623781885871	92.520425584077
255	0.44674128727741		0.960560757575363		0.829135000705719	0.44673159724592	0.795844782884941	0.561330056881841	0.0350438995715614	92.2478176042446
252	0.386757405986332		0.86059485495967		0.794693946838379	0.386747715954842	0.683344258221707	0.565963218833931	0.0361756669055321	92.0077336236098
249	0.330513149924452		0.762284422918417		0.764530658721924	0.330503459892962	0.582246003359057	0.567635428987477	0.0369371815914803	91.8465438062175
246	0.278673080932986		0.668722280347937		0.739672303199768	0.278663390901496	0.494109222360038	0.563971240145049	0.0383965173449659	91.5384348900308
243	0.231997110050158		0.580067536744664		0.720351755619049	0.231987420018668	0.417340284179925	0.555871141158885	0.0400350024755102	91.1937337729679
240	0.188320037089307		0.491759517688346		0.706636786460876	0.188310347057817	0.34699273642029	0.542692475354092	0.0420935668428888	90.7624965290916
237	0.14957222695666		0.407465777180441		0.699079275131226	0.14956253692517	0.284353626919279	0.52597372695945	0.0450620179778652	90.1442400932809
234	0.113671640323378		0.322281889352484		0.698089838027954	0.113661950291889	0.224485162488599	0.506322774440209	0.0486167041971165	89.4094237442217
231	0.0824170003268058		0.24481986466811		0.703528046607971	0.0824073102953161	0.171737223528636	0.479845362595927	0.0541367694652272	88.280184173995
228	0.0559714907126283		0.176045102903736		0.713129818439484	0.0559618006811385	0.125035764923937	0.447566348037954	0.0622670138160568	86.642901232056
225	0.0367221487866762		0.123709767114323		0.724811732769012	0.0367124587551864	0.0891507340009635	0.411802091890681	0.0733955547083185	84.4509317057503
222	0.0236030847369245		0.0863518403226797		0.735610008239746	0.0235933947054348	0.0629980405249839	0.374509976958379	0.0877972577015723	81.6963666638773
219	0.0149216534447477		0.0608506420755784		0.742441356182098	0.0149119634132579	0.0446499366611855	0.333975018294281	0.109845145819576	77.6523948476833
216	0.00988414514406814		0.0451906904894403		0.744040012359619	0.00987445511257838	0.0330944482244488	0.298371951863622	0.128755609608721	74.3437374478364
213	0.00699943090026194		0.0359197348875998		0.741997599601746	0.00698974086877219	0.0261245761418494	0.267554230576595	0.152222635490397	70.4331909692384
210	0.00508597314709689		0.0297658168175546		0.738943815231323	0.00507628311560714	0.0214696574682767	0.23643987441848	0.177592050707369	66.4366842384049
207	0.00382505201480236		0.0252648678533007		0.738099575042725	0.00381536198331261	0.0181229799574733	0.210526193389034	0.201003988893571	62.9500401016215
204	0.00286541730451029		0.0214175480368257		0.741282522678375	0.00285572727302053	0.0153491817475603	0.186050782379617	0.222224200061457	59.9481520188072
201	0.00204765248434118		0.0177456799656366		0.760777771472931	0.00203796245285142	0.0129593796480452	0.157257716665383	0.246852139694279	56.6432104217641
