# Supplementary material for: Physicochemical and major ion data for springs in the Black Forest National Park, Germany
Source: Data Brief. 2020 Apr 30;30:105645. doi: 10.1016/j.dib.2020.105645 (PMC7218150; doi:10.1016/j.dib.2020.105645)
Supplement: Supplementary file 3 [file mmc3.zip › Absorption/D811_4_2016-11-04.abs]

Wavelength	I1	I1 dark	R1	R1dark	XCorrect	I1c	R1c	I1c/R1c	Abs	Percent T
600	0.765274448846411	5.05207536586027E-6	1.09063166800533	6.77324783002925E-4	0.962875366210938	0.765269396771045	1.0494901873834	0.729182040928864	9.6178826654614E-4	99.778785109069
597	0.790159506120022		1.12659737525908		0.961170494556427	0.790154454044656	1.08220113174709	0.730136414447324	9.56075471794333E-4	99.7800976274009
594	0.818561358423526		1.16746237356991		0.959443926811218	0.81855630634816	1.11946482895273	0.731203236741189	0.00105426180625684	99.7575416542982
591	0.850091375387382		1.21262666294023		0.957998394966125	0.850086323312016	1.16104552073488	0.73217312166534	9.52405020118954E-4	99.7809409251848
588	0.879121504055563		1.25471525316512		0.957209765911102	0.879116451980197	1.20037735187029	0.732366743349883	0.00104773482777108	99.7590409140128
585	0.902113719234687		1.28802831943825		0.957147359848022	0.902108667159321	1.232184605732	0.73212135824681	0.00105930354551172	99.7563835723624
582	0.918591053763573		1.31224563806707		0.957540512084961	0.918586001688207	1.25587979433644	0.731428283049619	0.00111120868935259	99.7444617998156
579	0.936020940473712		1.33783043654882		0.957847774028778	0.936015888398346	1.28078913164055	0.730811860652983	0.00123447950035112	99.7161541966159
576	0.955297024991415		1.36587190738404		0.957817375659943	0.955291972916049	1.3076070923721	0.730564998070695	0.00124290257547718	99.7142202357942
573	0.973933902358352		1.39313059868137		0.95768678188324	0.973928850282986	1.33353409480251	0.730336670115075	0.00141065764103525	99.6757110306706
570	0.994897470694996		1.42336443523049		0.957942962646484	0.99489241861963	1.36285310550103	0.730007081910619	0.00141659968077869	99.6743472717252
567	1.01278497855809		1.44910131501046		0.958957612514496	1.01277992648273	1.38897721157724	0.729155178386745	0.00138494936767257	99.6816115575688
564	1.03265696639373		1.47713905903905		0.960622072219849	1.03265191431836	1.41832173071436	0.728080161190404	0.00125977142505518	99.7103472151017
561	1.05270270178726		1.5054664588282		0.962333619594574	1.05269764971189	1.4481091740923	0.726946330114746	0.00116259129698424	99.7326614487054
558	1.0751913546515		1.53742434322199		0.963349342346191	1.07518630257614	1.48042422956567	0.726269052548253	0.0011362596622953	99.7387085060153
555	1.09956681140225		1.57207466290775		0.963210999965668	1.09956175932688	1.51358720139853	0.726460793478502	0.0011686593038589	99.7312679835044
552	1.12313569436471		1.60558333464886		0.962077260017395	1.12313064228934	1.54404357655719	0.727395689695253	0.00118456265260353	99.7276160096431
549	1.14850158415593		1.64161485672168		0.960586667060852	1.14849653208057	1.57626271466004	0.728619995511516	0.00130702010479508	99.6994999071264
546	1.17563307605191		1.67982353454752		0.959542155265808	1.17562802397655	1.61121157312386	0.729654654662894	0.00130568802713628	99.6998057081108
543	1.20671435797118		1.72368205610079		0.959278583526611	1.20670930589581	1.65284153806817	0.730081667300182	0.00140937618506647	99.6760051403786
540	1.23653940606977		1.76504707058394		0.959745705127716	1.23653435399441	1.69334628578973	0.730231237621739	0.00136831701092748	99.6854291788863
537	1.26839550884776		1.80879425424702		0.960788011550903	1.26839045677239	1.73721706931126	0.730127788391613	0.00124748985745652	99.7131669992257
534	1.30636841305394		1.86163354846948		0.962087333202362	1.30636336097857	1.79040241045286	0.729647901137565	0.00128049761924338	99.7055887694101
531	1.3478273591163		1.91915690517322		0.963314652442932	1.34782230704094	1.84809949020247	0.729301812043287	0.00133546807412235	99.6929694179241
528	1.39499086844933		1.9845755682419		0.964083611965179	1.39498581637396	1.91264378432523	0.729349514952208	0.00136701606717451	99.6857277903953
525	1.44772546662728		2.057475681476		0.964276075363159	1.44772041455192	1.98332144720532	0.72994744073982	0.00139200198754784	99.6799928153652
522	1.50023442881981		2.12873226200182		0.964098811149597	1.50022937674445	2.05165523503369	0.731228790844974	0.00145318013760712	99.6659520934364
519	1.5590641795613		2.20963310396371		0.964016735553741	1.55905912748594	2.12947033922836	0.732134699772754	0.00155223259001065	99.6432232040114
516	1.61122256924547		2.28080516788831		0.964349150657654	1.6112175171701	2.19883934888947	0.732758178983768	0.00160674026563892	99.6307179111953
513	1.67187100528242		2.36314283357493		0.965328872203827	1.67186595320706	2.28055616522255	0.733095715291848	0.00168422571000187	99.6129437000796
510	1.7221425504917		2.43077168462305		0.966961741447449	1.72213749841634	2.34980827407256	0.732884260140775	0.00178070063123406	99.5908179674974
507	1.77088637231842		2.49507556131923		0.969234704971313	1.77088132024305	2.41765733887016	0.732478210113364	0.00180840707534446	99.58446463
504	1.83598456175556		2.58202436834485		0.971734523773193	1.8359795096802	2.50838404006891	0.73193716765546	0.00192910623790969	99.5567919519572
501	1.90110422213989		2.66785095735737		0.973802864551544	1.90109917006452	2.59730132365727	0.731951719559277	0.00198047463264662	99.5450170610336
498	1.96860856391117		2.75604208493467		0.974870681762695	1.96860351183581	2.68612432223396	0.732878778372621	0.00200459054130169	99.5394895860417
495	2.12213079108093		2.96221106604445		0.974803626537323	2.12212573900556	2.8869138310943	0.735084544661023	0.00209266560457858	99.5193049917183
492	2.34454607705744		3.264408712542		0.973194181919098	2.34454102498207	3.1762443979138	0.738148810753352	0.00212346064804591	99.5122485063217
489	2.40504160049735		3.34133637702954		0.972781896591187	2.40503654842198	3.2497326487089	0.740072125433916	0.00221747175416045	99.4907095633755
486	2.4742039879163		3.42539178318781		0.975464880466461	2.47419893584094	3.34068867979961	0.740625413796222	0.00227728015429501	99.4770092500884
483	2.77990495349166		3.83520275689208		0.980194926261902	2.77989990141629	3.75858237317555	0.739613935630633	0.00235888372002321	99.458319360172
480	2.97748231598343		4.09721008982953		0.985221683979034	2.97747726390806	4.03599290925443	0.737731044343706	0.00242988932895657	99.4420596066146
477	3.03552353645463		4.1618769902059		0.990114986896515	3.03551848437926	4.12006615220397	0.736764501403808	0.00251794745273989	99.4218986470335
474	3.43568544525605		4.69141888750401		0.994495332241058	3.43568039318069	4.66492058887517	0.736492792904994	0.00264317061631036	99.3932357685465
471	4.11072855046887		5.59172680382844		0.997837543487549	4.11072349839351	5.57895907768804	0.736826250408171	0.00273429384529938	99.3723833680256
468	4.73578767028571		6.41869295775061		1.00013113021851	4.73578261821034	6.41885722875993	0.737792172256379	0.002820848806924	99.3525804091194
465	4.82627206933822		6.5241728694385		1.00181019306183	4.82626701726285	6.53530433102931	0.738491548794135	0.00289814867092647	99.3348982652286
462	4.52937679708705		6.10576229493851		1.00316655635834	4.52937174501168	6.12441706578595	0.739559650552706	0.00298614623027751	99.3147728815369
459	4.21060943385883		5.66667715509145		1.00411581993103	4.21060438178346	5.68932006533924	0.740089208099842	0.00310630514417608	99.2872986560331
456	3.85672612838811		5.19380153564308		1.00429058074951	3.85672107631274	5.21540572962901	0.739486298142155	0.00333822044652362	99.2342929240262
453	3.58254030428839		4.83843934101811		1.00348424911499	3.58253525221303	4.85461798425871	0.737964400871405	0.00362066248701651	99.1697771970632
450	3.38518165639536		4.59426656489417		1.00161564350128	3.38517660431999	4.60101084271451	0.73574627838147	0.00381191606232594	99.1261146601737
447	3.04853193239875		4.15899799119396		0.998890042304993	3.04852688032338	4.15370510638897	0.73392954055268	0.00388983641513664	99.1083312222479
444	2.71268967177781		3.71432694316609		0.996111750602722	2.71268461970245	3.69921002249271	0.73331457343817	0.00381558680363079	99.1252768305422
441	2.61717153129035		3.58701477204395		0.99413388967514	2.61716647921498	3.56529959613314	0.734066355055691	0.00384297749187093	99.1190252569
438	2.63771014937234		3.60983133689418		0.993446111679077	2.63770509729697	3.58550001978279	0.73565892699584	0.00397184940462454	99.0896171850124
435	2.66524955477988		3.63454923474464		0.994355201721191	2.66524450270451	3.61335943605887	0.737608463776723	0.00417290990372832	99.0437533813911
432	2.70635776140272		3.6730340148643		0.996962368488312	2.70635270932736	3.66120142367734	0.73919798343383	0.00432779752405925	99.0084365245705
429	2.78726523910678		3.76607826498079		1.00068998336792	2.78726018703141	3.76799900422007	0.739718928776187	0.00455024776336464	98.9577363390972
426	2.84317646691071		3.8349700957602		1.00434243679047	2.84317141483535	3.85094294497131	0.738305255482441	0.00477706780379652	98.9060669342251
423	2.81287147679743		3.80414155706503		1.00653290748596	2.81286642472206	3.82831191223769	0.73475372153726	0.00508313330659014	98.8363882438609
420	2.69792430318447		3.67354066891501		1.00630366802216	2.6979192511091	3.69601585534416	0.72995337593266	0.00533186628546095	98.7797979999342
417	2.69292576682749		3.69870441881446		1.00381481647491	2.69292071475212	3.71213438871444	0.725437290993313	0.00560816224443235	98.716974776682
414	2.46027733636062		3.41190008768508		1	2.46027228428526	3.41122276290208	0.721228854075832	0.00591970324629501	98.6461855810624
411	2.29796378598381		3.21442216611088		0.99593985080719	2.29795873390844	3.20069655780446	0.717955823805034	0.00623356333073525	98.5749207676959
408	2.17219436265823		3.05890785276744		0.992665886878967	2.17218931058286	3.03580111934201	0.71552424720552	0.00656828788594196	98.4989752150133
405	2.07983670921868		2.94024399093691		0.991216242313385	2.07983165714331	2.91374622485476	0.713799863351855	0.00678978371501493	98.4487522660068
402	2.04934396031708		2.90206024108949		0.992280185222626	2.04933890824172	2.87898477759436	0.711826934338332	0.00712751894976074	98.3722219653068
399	2.10053315811059		2.97284528108985		0.996225118637085	2.10052810603522	2.96094837488113	0.709410580695975	0.00748069015933821	98.2922575273851
396	2.17690364974879		3.07359652336305		1.00294554233551	2.17689859767342	3.08197061217306	0.706333340452755	0.00788367091815275	98.2010946899595
393	2.1911905637542		3.08224721668785		1.01225340366364	2.19118551167883	3.11932961170807	0.702453983527248	0.00827189297956229	98.1133505477756
390	2.18041013655118		3.05330282349296		1.02401208877563	2.18040508447582	3.12592541318375	0.697523067978477	0.00866907909530495	98.0236615282323
387	2.1999547116684		3.06620767085351		1.03790378570557	2.19994965959303	3.18172555138187	0.691432879444163	0.00910097460404702	97.926227789506
384	2.24164861286899		3.1099244590089		1.05340039730072	2.24164356079362	3.27528216649969	0.684412348872304	0.00954863526760272	97.8253397141409
381	2.28594871034822		3.15948600666243		1.06999289989471	2.28594365827286	3.37990286173676	0.676334129051928	0.00999954483171336	97.7238245163216
378	2.30408694269762		3.17459922925829		1.08720409870148	2.30408189062225	3.45070090350393	0.667714170266867	0.0105282780353842	97.6049227275051
375	2.30371059870498		3.16608028031772		1.10362470149994	2.30370554662962	3.49341689192902	0.6594419211609	0.0110689413922199	97.4834876809829
372	2.31247415824028		3.17126149977944		1.11636197566986	2.31246910616491	3.53951961362661	0.653328518723913	0.0117061234645569	97.3405680970296
369	2.32869730636881		3.18809367744655		1.1217794418335	2.32869225429345	3.57557813698188	0.651277126405936	0.0123321060248142	97.2003646001912
366	2.35440001134423		3.21906617610209		1.11770451068878	2.35439495926887	3.59720773626983	0.654506253706184	0.0130344148035934	97.0433064157884
363	2.38957655905524		3.26434524696609		1.10513556003571	2.38957150697987	3.60679547695237	0.662519270152514	0.0137877387714694	96.8751217286773
360	2.44206342652129		3.33361261973618		1.08772444725037	2.44205837444593	3.62531520142418	0.673612703658589	0.0144780052906015	96.7212709597473
357	2.50497483007851		3.41721249122831		1.06954944133759	2.50496977800314	3.65415327858179	0.685513055154419	0.0151386246867207	96.5742569455057
354	2.56878587718681		3.50267336491026		1.05303514003754	2.56878082511144	3.6877248905263	0.696576046578364	0.0158296709425158	96.4207108755947
351	2.61570778129619		3.56593919717699		1.03825736045837	2.61570272922083	3.70165938097466	0.7066297733024	0.0166132553767753	96.2468987444035
348	2.66165038853449		3.62831500991603		1.02429628372192	2.66164533645913	3.71577579957136	0.716309454614071	0.0174313219911415	96.065772186681
345	2.69635258932356		3.67629402461689		1.01075196266174	2.6963475372482	3.71513679334939	0.725773420261412	0.0182616969085036	95.882269060378
342	2.72415217539412		3.71491578593718		0.99791157245636	2.72414712331876	3.70648154324825	0.734968484675467	0.0190577214695884	95.706686042918
339	2.73243363654267		3.72881427343047		0.986706912517548	2.73242858446731	3.67857849804254	0.742794692548032	0.0198976197473034	95.5217741789363
336	2.7337181128559		3.73691381807584		0.97766101360321	2.73371306078053	3.65277275709398	0.74839395784242	0.020841697096624	95.3143527156279
333	2.70906942765165		3.71515070781124		0.970568954944611	2.70906437557629	3.60515254953529	0.751442369872945	0.0217601799628233	95.1129868328828
330	2.65698259070158		3.66267441773772		0.964463949203491	2.65697753862621	3.53186417824281	0.752287575211379	0.0228128725079163	94.8827203030169
327	2.5853218390348		3.58887728912635		0.95833683013916	2.58531678695943	3.43870417973425	0.751828785446508	0.0238691031675583	94.6522401266103
324	2.50556268041795		3.50623704775735		0.951819896697998	2.50555762834259	3.3366614933901	0.750917536377626	0.0249746136394116	94.4116062274464
321	2.42858406500289		3.4269927157986		0.945044338703156	2.42857901292752	3.23801996289078	0.750019777753125	0.0260941958217631	94.1685328572615
318	2.34955801307257		3.34242696296268		0.938388168811798	2.3495529609972	3.13585832359892	0.749253543540418	0.0272330161658355	93.9219247079666
315	2.28610490541596		3.27694310458176		0.932277858257294	2.28609985334059	3.05439004427245	0.748463627828886	0.0283668459372342	93.6770388321464
312	2.2328544222303		3.22547164238509		0.927434146404266	2.23284937015493	2.99078436527462	0.746576515538895	0.0295608588935406	93.4198447257906
309	2.17192596788391		3.16255596636696		0.924172163009644	2.17192091580855	2.92212022336664	0.743268842411361	0.0307287684546679	93.1689565350093
306	2.09602185319698		3.07964552846583		0.923116862773895	2.09601680112161	2.84224746876427	0.737450494426125	0.031966924942601	92.903713782071
303	2.0158197270526		2.99181319239101		0.925122439861298	2.01581467497724	2.76716691179816	0.728475997014334	0.0332278867817553	92.6343616739373
300	1.92160343104235		2.88485414496683		0.931125819683075	1.92159837896699	2.68553150580459	0.715537454993019	0.034569551091509	92.3486282735819
297	1.81115543465751		2.75421243162166		0.942141830921173	1.81115038258215	2.5942206070627	0.698148175082463	0.0359672227950427	92.0519042824168
294	1.6866241009266		2.6024640667495		0.958359718322754	1.68661904885123	2.49344760916689	0.676420488102721	0.0373853104318849	91.7518203890716
291	1.5503291783755		2.43175787602536		0.978849589824677	1.55032412630014	2.37966220041433	0.651489159272355	0.0388957904956795	91.4332610404149
288	1.38945712945777		2.22350413662313		1.00125563144684	1.3894520773824	2.22561786308595	0.624299481248702	0.040464397969999	91.1036132943837
285	1.22197606628422		2.00349900810769		1.02218341827393	1.22197101420885	2.04725111445397	0.596883794851306	0.0422095870733888	90.7382528885026
282	1.06823279297276		1.79970254896109		1.03807401657104	1.0682277408974	1.86752134037517	0.572002963394678	0.0439111057689157	90.3834457529833
279	0.936147493817933		1.62475950522653		1.04659152030945	0.936142441742567	1.69975063833788	0.550752810811112	0.0455992809328657	90.0327921743371
276	0.824594627747563		1.47504775411577		1.04627299308777	0.824589575672197	1.54259396201809	0.53454738964065	0.0473467454938131	89.671256343634
273	0.743883339923097		1.36993055971157		1.03550016880035	0.743878287847731	1.41786195589897	0.524647893084973	0.0491257966045292	89.3046768672849
270	0.683426318680296		1.29403811769305		1.01344335079193	0.68342126660493	1.31074789574967	0.521397950605945	0.0507591118834301	88.9694463747773
267	0.633181816012411		1.23218413417556		0.982183754444122	0.633176763937045	1.20956598167268	0.52347434826287	0.0524904057189716	88.6154800063598
264	0.588072875152618		1.1756792381611		0.94537228345871	0.588067823077252	1.11081424191861	0.529402487729664	0.053974212587192	88.3132337239618
261	0.538880127546448		1.10729791702321		0.90583062171936	0.538875075471082	1.00241081907639	0.537579069595033	0.0553536316170441	88.0331756084319
258	0.483748239949362		1.02386237658512		0.866522550582886	0.483743187873996	0.88661292080585	0.545608096297894	0.056632649439884	87.7742951306574
255	0.425669493538366		0.929971194404136		0.829135000705719	0.425664441463001	0.770510073244138	0.552445005255795	0.0580302314758972	87.4922869249203
252	0.368778747610906		0.834038253503285		0.794693946838379	0.36877369553554	0.662266885585618	0.556835474582799	0.0592720724415057	87.242464932974
249	0.314590320169351		0.738552664285217		0.764530658721924	0.314585268093985	0.564128319364291	0.55764842376374	0.0608184260356843	86.9323808477971
246	0.265140438622558		0.647672017370526		0.739672303199768	0.265135386547192	0.478564054424239	0.554022777298175	0.0625375809841369	86.588939175298
243	0.220749723620491		0.562144637036007		0.720351755619049	0.220744671545125	0.404453964104161	0.545784418343038	0.0647965480437609	86.1397192494456
240	0.180034113660502		0.479257135841331		0.706636786460876	0.180029061585136	0.33818209975131	0.532343556082728	0.0677826887043729	85.5494676305206
237	0.142797004052824		0.39716641778556		0.699079275131226	0.142791951977459	0.277177307733665	0.515164654513006	0.0715597443374781	84.8086706174465
234	0.108308747736165		0.313908180966144		0.698089838027954	0.108303695660799	0.218663277658246	0.495298967529744	0.076131116838982	83.9206585357158
231	0.0782554936143084		0.238026450464909		0.703528046607971	0.0782504415389426	0.166981766755101	0.468616682285475	0.0826196351501331	82.6761729048979
228	0.053062712361977		0.171038322680822		0.713129818439484	0.0530576602866111	0.121489507500041	0.436726276848172	0.0913113047624341	81.0379964631097
225	0.0345993843031234		0.119512885569813		0.724811732769012	0.0345943322277576	0.0861334087284654	0.401636632503606	0.102894373438947	78.9052002891171
222	0.0221122891114728		0.0831660188022065		0.735610008239746	0.0221072370361069	0.0606795088871522	0.364327883358787	0.119025639698352	76.0281390436304
219	0.0137882414696013		0.0582489249572207		0.742441356182098	0.0137831893942354	0.0427435369109198	0.322462537972944	0.145020380332503	71.6109804217489
216	0.00903040766445491		0.0431475667564544		0.744040012359619	0.00902535558908905	0.0315995593628428	0.285616501339628	0.168056975303775	67.9114533407723
213	0.00631908240654341		0.0341685495537158		0.741997599601746	0.00631403033117755	0.0248504083875915	0.254081552009034	0.196301313905406	63.6353864826411
210	0.00450971606598351		0.0281730747050834		0.738943815231323	0.00450466399061765	0.0203178143500685	0.221710067480878	0.227719723012768	59.1943528562457
207	0.00335603045076233		0.0239590946384561		0.738099575042725	0.00335097837539647	0.0171842644365525	0.195002724019344	0.257716813133729	55.2437545313862
204	0.00249423620657863		0.0204283649915763		0.741282522678375	0.00248918413121277	0.0146411009113333	0.170013453652652	0.287020751715112	51.6391694150021
201	0.00177461212879615		0.017126899450531		0.760777771472931	0.00176956005343029	0.0125144707572396	0.141401109783776	0.319436493884265	47.9251527889867
