# Supplementary material for: Physicochemical and major ion data for springs in the Black Forest National Park, Germany
Source: Data Brief. 2020 Apr 30;30:105645. doi: 10.1016/j.dib.2020.105645 (PMC7218150; doi:10.1016/j.dib.2020.105645)
Supplement: Supplementary file 3 [file mmc3.zip › Absorption/D811_5_2017-05-09.abs]

Wavelength	I1	I1 dark	R1	R1dark	XCorrect	I1c	R1c	I1c/R1c	Abs	Percent T
600	0.728838990617977	8.0923967038094E-6	1.04324036234753	6.96339196283728E-4	0.962875366210938	0.728830898221273	1.00383995808278	0.726042923827476	0.00310932442629901	99.2866083978412
597	0.751496746569921		1.076005447971		0.961170494556427	0.751488654173217	1.03355538788203	0.72709083904364	0.00311215604025091	99.2859610480803
594	0.780176519709717		1.11729843944419		0.959443926811218	0.780168427313013	1.0713171037475	0.72823296163569	0.00314979561666556	99.2773564727636
591	0.810552447627891		1.16169154198897		0.957998394966125	0.810544355231188	1.11223154083876	0.728755052765303	0.00337303217597451	99.2263389226438
588	0.838524503485359		1.20203039192544		0.957209765911102	0.838516411088655	1.14992868739391	0.729189923062959	0.00335354484943501	99.2307914301747
585	0.86140465415077		1.23493346460891		0.957147359848022	0.861396561754066	1.1813468060151	0.729164845892894	0.00314613576038074	99.2781930995298
582	0.879422708583168		1.26133323806299		0.957540512084961	0.879414616186464	1.20711090169402	0.728528435086057	0.00328237672267121	99.2470537786556
579	0.896382952045672		1.28667881199736		0.957847774028778	0.896374859648968	1.23177544901253	0.727709632764282	0.00343445146824415	99.2123070137894
576	0.914613178108081		1.31380899133231		0.957817375659943	0.914605085711378	1.2577221144148	0.727191702546261	0.00370837650446532	99.1497499999254
573	0.934947199938452		1.34324982861701		0.95768678188324	0.934939107541748	1.28574573078945	0.727157077136622	0.0037010490356936	99.1514228805538
570	0.955578119655819		1.37352766052728		0.957942962646484	0.955570027259116	1.3150941031697	0.726617224543822	0.00384316515757944	99.1189824259665
567	0.972994788592573		1.39962386281558		0.958957612514496	0.97298669619587	1.34151219813078	0.725290979501788	0.0040643332337069	99.0685181107548
564	0.989587198194242		1.42418998210219		0.960622072219849	0.989579105797538	1.36743941304005	0.723673090274279	0.00427439045432354	99.0206127686545
561	1.01087236137823		1.45520472929271		0.962333619594574	1.01086426898153	1.39972232377217	0.722189145528028	0.00437157148154114	98.9984576442021
558	1.03377618727548		1.48780615006088		0.963349342346191	1.03376809487878	1.43260625829298	0.721599594371846	0.00430793381865261	99.0129650633254
555	1.05819995243668		1.52336184694029		0.963210999965668	1.05819186003998	1.46664816632734	0.721503550977613	0.00450824555622042	98.9673073663893
552	1.08353684198388		1.56019917467396		0.962077260017395	1.08352874958717	1.50036221494572	0.722178110588033	0.00467836629870274	98.9285477334949
549	1.10692283279619		1.59366847263592		0.960586667060852	1.10691474039949	1.5301877923816	0.723384898187352	0.00475703509103825	98.9106292821463
546	1.13085497808631		1.62809499715656		0.959542155265808	1.1308468856896	1.56155761573589	0.724178777839515	0.00493466654253083	98.8701819663806
543	1.15913578516324		1.66869540104707		0.959278583526611	1.15912769276654	1.60007577737594	0.724420498801292	0.00510092215023823	98.8323399560676
540	1.18858823316568		1.7112331376935		0.959745705127716	1.18858014076897	1.64168034582062	0.724002174841682	0.00535674564516536	98.7741393792603
537	1.21769385621832		1.75273358918783		0.960788011550903	1.21768576382162	1.68333638558249	0.723376369839625	0.00557903126931093	98.7235965927654
534	1.2552523823744		1.80557246226771		0.962087333202362	1.25524428997769	1.73644845600641	0.722880247689345	0.00559004632586974	98.7210926875695
531	1.29674690308262		1.86437354113432		0.963314652442932	1.29673881068591	1.79530755605075	0.722293406673132	0.00577660610732108	98.6786941975264
528	1.34278807568917		1.92976509116599		0.964083611965179	1.34277998329247	1.85978357012812	0.722008735242223	0.0060438817206721	98.6179835609733
525	1.39240260674092		1.99965172174611		0.964276075363159	1.39239451434422	1.92754485111121	0.722366856232432	0.0061327175022836	98.5978131235011
522	1.44487824251757		2.07333472560208		0.964098811149597	1.44487015012086	1.99822820427685	0.723075646229183	0.00647690164562952	98.5197040027931
519	1.49981374400704		2.15088058588793		0.964016735553741	1.49980565161034	2.07281359833476	0.723560310881422	0.00678629516683945	98.4495430764104
516	1.55183373891637		2.22307662930062		0.964349150657654	1.55182564651966	2.14315054520042	0.724086159040469	0.00693473486487917	98.4158992612708
513	1.61245564785382		2.30739931817267		0.965328872203827	1.61244755545712	2.22672698520448	0.724133477597859	0.00714922954133851	98.3673044131831
510	1.66017697822954		2.3736819314332		0.966961741447449	1.66016888583284	2.29458628069912	0.723515563479712	0.00747471421278066	98.2936100504859
507	1.70964242969204		2.44161911377893		0.969234704971313	1.70963433729534	2.36582706528037	0.722637069456611	0.00771602656964894	98.2390091399351
504	1.77118927514924		2.52548598844381		0.971734523773193	1.77118118275254	2.45342526743904	0.721921798988135	0.00795487300549941	98.1849960516645
501	1.8361049194211		2.61419346123389		0.973802864551544	1.8360968270244	2.54503098393743	0.721443801121729	0.00823227986204672	98.1223001271618
498	1.90140334567385		2.70274883075308		0.974870681762695	1.90139525327715	2.63415175460257	0.721824492440461	0.00853931228667125	98.0529552882073
495	2.04523727332178		2.90136082947119		0.974803626537323	2.04522918092507	2.82757826448801	0.723314790826984	0.00904253496638108	97.9394058485428
492	2.26105009350435		3.20105397524633		0.973194181919098	2.26104200110765	3.11456943146426	0.725956524926355	0.00930115669020386	97.8811004388386
489	2.32488131151101		3.286856168507		0.972781896591187	2.32487321911431	3.19671679125864	0.727269061016486	0.00959935727330477	97.8139151902234
486	2.38565724388535		3.36389088011324		0.975464880466461	2.38564915148865	3.28067816084102	0.727181708941872	0.0100842441760178	97.7047675466348
483	2.67444331695017		3.76089988975734		0.980194926261902	2.67443522455347	3.68573244197194	0.725618385669523	0.010466779980687	97.6187450028004
480	2.87205437206876		4.03157874853904		0.985221683979034	2.87204627967205	3.97131275525414	0.723198210937245	0.0107738055771992	97.5497575692457
477	2.92497227591004		4.0950030012153		0.990114986896515	2.92496418351334	4.05383438701527	0.721530261049197	0.0112183429365321	97.4499581764928
474	3.30223485618969		4.60748842275149		0.994495332241058	3.30222676379298	4.58143322370072	0.720784654616348	0.011694731406827	97.3431214887064
471	3.91848440939134		5.45219555438598		0.997837543487549	3.91847631699463	5.43971058520918	0.720346469837779	0.0122535880673403	97.2179394586395
468	4.48075588419539		6.21862581499535		1.00013113021851	4.48074779179869	6.21874483424988	0.72052285649684	0.0127877289486612	97.0984441442456
465	4.53330311421003		6.2814314836897		1.00181019306183	4.53329502181333	6.29210448767516	0.720473576160893	0.0132725877251858	96.990101154917
462	4.22014283592034		5.83887803330962		1.00316655635834	4.22013474352364	5.85666862547796	0.720569151746952	0.0138239707371965	96.8670400471757
459	3.89132353425573		5.38185290818268		1.00411581993103	3.89131544185902	5.40330444044502	0.720173272623989	0.0143383006984544	96.7523894285616
456	3.54569426073445		4.9112908202192		1.00429058074951	3.54568616833775	4.93166378317185	0.718963482554624	0.0146627906246189	96.6801263646004
453	3.28207459137766		4.56542807379846		1.00348424911499	3.28206649898096	4.58063639710864	0.71650884603123	0.0151993325293986	96.560758259029
450	3.12529654879123		4.37597959921367		1.00161564350128	3.12528845639452	4.3823521579827	0.713153198038099	0.0158839365291426	96.408663751402
447	2.85533948444024		4.02384555154846		0.998890042304993	2.85533139204353	4.01868368692576	0.71051409229668	0.0165111078285396	96.2695390067602
444	2.57838712470704		3.65032571295308		0.996111750602722	2.57837903231034	3.635438704544	0.709234632147029	0.0173392273362786	96.0861456489577
441	2.50508325659174		3.55175212325907		0.99413388967514	2.50507516419504	3.53022489906374	0.70960781134919	0.0181882066839213	95.898495390672
438	2.51812121552402		3.56657765176428		0.993446111679077	2.51811312312732	3.54251092467976	0.710827200442565	0.0190253492306614	95.7138202693718
435	2.52901374843948		3.57350304358231		0.994355201721191	2.52900565604278	3.5526389312506	0.711866785503169	0.0199994634019743	95.4993765975302
432	2.54192632285078		3.58107731479228		0.996962368488312	2.54191823045407	3.56950509752068	0.712120633255195	0.0210103988464702	95.2773350327367
429	2.58093297430624		3.62935867568335		1.00068998336792	2.58092488190954	3.63116605314704	0.710770271624653	0.0220718187587008	95.0447606276558
426	2.5972544866922		3.65722141605053		1.00434243679047	2.59724639429549	3.67240330587324	0.707233432161915	0.0230425322302164	94.8325585359965
423	2.54141662436648		3.60048114772256		1.00653290748596	2.54140853196978	3.62330186964975	0.701406789552273	0.0241911029838741	94.5820879388375
420	2.42963379156119		3.47695963210285		1.00630366802216	2.42962569916449	3.49817650266265	0.694540626327794	0.0254128583648941	94.3163839270671
417	2.43180074101543		3.5197818816876		1.00381481647491	2.43179264861872	3.53251020799545	0.6884035729365	0.0266742644546903	94.0428399207548
414	2.23335845299		3.27041745519378		1	2.2333503605933	3.26972111599749	0.683040015145748	0.0281567438268607	93.7223686853623
411	2.09523862688175		3.09971878644226		0.99593985080719	2.09523053448504	3.08643995375829	0.678850250086261	0.0296946695802713	93.3910655252328
408	1.99080854551192		2.97106400057939		0.992665886878967	1.99080045311521	2.94858264894346	0.67517200300577	0.0313892239361959	93.027377064638
405	1.91353788053747		2.87382576366324		0.991216242313385	1.91352978814077	2.84789255180016	0.671910808900155	0.0331495283940903	92.6510769084046
402	1.88020092388357		2.83591279384403		0.992280185222626	1.88019283148687	2.8133291087641	0.668315991054753	0.0349647685518939	92.2646272328139
399	1.91495203824667		2.89622074404251		0.996225118637085	1.91494394584996	2.8845941437345	0.663852122839993	0.0370207888419268	91.8288638719757
396	1.97840165957517		2.9974978041847		1.00294554233551	1.97839356717846	3.00562867057466	0.65822953665138	0.0393404545183344	91.3396925597331
393	1.98324772767104		3.00656748676565		1.01225340366364	1.98323963527433	3.0427033001014	0.651801848444519	0.0415933927010312	90.8670873251807
390	1.97160635076443		2.98846743434774		1.02401208877563	1.97159825836772	3.0595137199295	0.644415563664527	0.0438932574855398	90.387160335067
387	1.98330600159658		3.00573033222798		1.03790378570557	1.98329790919988	3.11893615754151	0.635889229218212	0.0462563566274406	89.8966780122062
384	2.01021567189922		3.04861058474218		1.05340039730072	2.01020757950251	3.21067407719657	0.626101413961563	0.0489713956368148	89.3364322325697
381	2.03938893105999		3.09840574811743		1.06999289989471	2.03938083866328	3.31452707348268	0.615285617963121	0.0518353015406067	88.7492513981776
378	2.04513961585146		3.11437149268254		1.08720409870148	2.04513152345476	3.38520038889521	0.604138983961953	0.0546768970360362	88.1704592648665
375	2.06031027741194		3.14551357873974		1.10362470149994	2.06030218501523	3.47069798726301	0.593627619739967	0.0573749423868077	87.6244000846835
372	2.04985708897714		3.14203353969115		1.11636197566986	2.04984899658044	3.50686940338968	0.584523904596816	0.0605521436967158	86.9856987156195
369	2.05662482698721		3.1683345356798		1.1217794418335	2.05661673459051	3.55339140798175	0.578775738009291	0.0639750126663912	86.3028201064709
366	2.06980033596777		3.20719755188194		1.11770451068878	2.06979224357106	3.5839208689478	0.577521747621267	0.0676365711808683	85.5782554230227
363	2.09620920427045		3.26543990760624		1.10513556003571	2.09620111187374	3.60798421184771	0.58098954673647	0.0709435165475435	84.9290924895141
360	2.1330662463595		3.34191781013268		1.08772444725037	2.1330581539628	3.63432827761535	0.586919505070795	0.0744330096954349	84.2494336906097
357	2.17109800279933		3.42412916844676		1.06954944133759	2.17108991040263	3.6615306699816	0.592945985186446	0.0783421100459897	83.4945041595766
354	2.20687346408216		3.50379097354837		1.05303514003754	2.20686537168546	3.68888174884969	0.598247794842875	0.0821977911522338	82.7565179070754
351	2.24119367512666		3.58343217684342		1.03825736045837	2.24118558272996	3.71980185401514	0.60250133493289	0.0861824783289923	82.0006928083166
348	2.26549512034206		3.65003231329605		1.02429628372192	2.26548702794536	3.73800127632312	0.606069088925994	0.0904005625821695	81.2081164284789
345	2.28414868227924		3.71073587628591		1.01075196266174	2.28414058988254	3.74992974366601	0.60911556909584	0.0947917248626908	80.3911562609167
342	2.29581968687128		3.76270804038488		0.99791157245636	2.29581159447458	3.75415501233234	0.611538838149429	0.0993109457590185	79.5589521003785
339	2.29144299499424		3.79141699290689		0.986706912517548	2.29143490259753	3.74033027243929	0.612629028907427	0.103916897687433	78.7196405431665
336	2.27381189887328		3.80372142034795		0.97766101360321	2.27380380647658	3.71806935559717	0.611554973565406	0.108751953609091	77.8481051925027
333	2.23352817222761		3.78503381788356		0.970568954944611	2.2335200798309	3.67296047184724	0.608098044329783	0.113803619878614	76.947830582459
330	2.17556704086741		3.74356411590083		0.964463949203491	2.17555894847071	3.60986103726696	0.602671107283906	0.119101143779278	76.0149223530422
327	2.10435526991172		3.68547004630874		0.95833683013916	2.10434717751502	3.53125435425428	0.595920589798299	0.124770742510895	75.029017164688
324	2.0362012259946		3.63173516737307		0.951819896697998	2.0361931335979	3.45609500234165	0.58916005845276	0.130376244401635	74.0668296587614
321	1.96763519965725		3.57757634190588		0.945044338703156	1.96762710726055	3.38031019678123	0.582084777052159	0.136272079451468	73.0681178468984
318	1.89694804539869		3.51570342589335		0.938388168811798	1.89693995300198	3.29844106344615	0.575101969843928	0.142300818059741	72.0608170412996
315	1.83876783444952		3.47368250198899		0.932277858257294	1.83875974205282	3.2377881016056	0.567906139731932	0.14845746937792	71.0464742675928
312	1.78503893940054		3.4374365963721		0.927434146404266	1.78503084700384	3.18735026682704	0.560035985245139	0.154578157804891	70.052210206308
309	1.72491743695523		3.38618428456518		0.924172163009644	1.72490934455852	3.12877371731465	0.551305239817398	0.160561829934843	69.0936554672781
306	1.6536393769373		3.31625621721764		0.923116862773895	1.6536312845406	3.06064923293808	0.540287748999317	0.167014495691822	68.0746636650174
303	1.57620403667055		3.23498968678065		0.925122439861298	1.57619594427385	2.99211735294441	0.526782795709125	0.173778760044083	67.022595153273
300	1.48663120988003		3.12974167450589		0.931125819683075	1.48662311748332	2.91353490266566	0.510247231335097	0.181018759766164	65.9145422211447
297	1.38325345150404		2.99378880395538		0.942141830921173	1.38324535910734	2.8199176148645	0.49052686923047	0.188595132168971	64.774619097977
294	1.26998788616073		2.83155840177159		0.958359718322754	1.26997979376403	2.71298416890024	0.468111759855509	0.196313997247682	63.6335280717338
291	1.14916794950971		2.64443653362281		0.978849589824677	1.14915985711301	2.58782400491741	0.444064146143387	0.204052494690404	62.5097130536294
288	1.01386458945466		2.41970596689383		1.00125563144684	1.01385649705795	2.42204701225629	0.418594887682829	0.212543199172619	61.2994814663385
285	0.878576708830689		2.18645886455436		1.02218341827393	0.878568616433985	2.23425020970556	0.393227496462791	0.221716209355905	60.0183139081011
282	0.761005320750677		1.97907306826389		1.03807401657104	0.760997228353973	2.0537014774339	0.370549097186627	0.230899609753201	58.7625170553468
279	0.660563653671553		1.79955684217456		1.04659152030945	0.660555561274849	1.88267214863665	0.35086064334313	0.240403911418819	57.4905003734327
276	0.577481775646598		1.64987676708906		1.04627299308777	0.577473683249894	1.72549294243314	0.334671715571083	0.250284633229936	56.1972891801341
273	0.513561238792637		1.53903179560815		1.03550016880035	0.513553146395933	1.59294662478605	0.322391936054297	0.260237170422233	54.924084872552
270	0.463685855080797		1.4553928701611		1.01344335079193	0.463677762684093	1.47425252672638	0.314517190425783	0.27014568899612	53.6851673193833
267	0.421532899926966		1.38591229792896		0.982183754444122	0.421524807530262	1.36053661106398	0.309822465711244	0.280134076667835	52.4645465156542
264	0.383232162164969		1.31656264244435		0.94537228345871	0.383224069768265	1.243983531828	0.308062012046999	0.289030662158625	51.4007360235771
261	0.344024348600932		1.23354826960712		0.90583062171936	0.344016256204229	1.11675503061196	0.308049882717533	0.297009270810733	50.4650524759285
258	0.302831008464019		1.13424799168359		0.866522550582886	0.302822916067315	0.982248069130745	0.308295761105749	0.304392137292707	49.6144135971867
255	0.260618305004153		1.02103791614718		0.829135000705719	0.260610212607449	0.84600091412526	0.308049563843453	0.311361462992043	48.8245823530807
252	0.219750333518283		0.903555239614669		0.794693946838379	0.21974224112158	0.717496503011646	0.30626245591334	0.318408399795071	48.0387391550595
249	0.183057205079086		0.792225143929151		0.764530658721924	0.183049112682383	0.605148038479796	0.302486500893606	0.326065409716186	47.1991948524214
246	0.150235889673735		0.6874086785887		0.739672303199768	0.150227797277031	0.507942097714089	0.295757721112518	0.33511921434277	46.2254114687396
243	0.12333373050999		0.595975043089793		0.720351755619049	0.123325638113287	0.428810059432321	0.287599685223222	0.344012959864455	45.2884065102221
240	0.0983428816871194		0.505905837211898		0.706636786460876	0.0983347892904156	0.356999616167267	0.275447885199805	0.356342585606002	44.0207476541101
237	0.0756649395589554		0.415733618944279		0.699079275131226	0.0756568471622516	0.290143960678664	0.260756236267285	0.370435366958169	42.6152100131257
234	0.0552988627131492		0.326199747384314		0.698089838027954	0.0552907703164454	0.227230621499529	0.243324468997942	0.387550690314033	40.9684289179994
231	0.0383461217873892		0.244107833726131		0.703528046607971	0.0383380293906854	0.171246813268511	0.223875870499105	0.406275008637026	39.239637924274
228	0.0249181588703111		0.173372874291977		0.713129818439484	0.0249100664736073	0.123140786121551	0.202289324749144	0.427835880559151	37.3391235303723
225	0.0154670455743738		0.120142267586341		0.724811732769012	0.01545895317767	0.0865758103286011	0.178559728392897	0.457239867927375	34.8947532829922
222	0.00934369661412317		0.0825207750456295		0.735610008239746	0.00933560421741936	0.0601908739293498	0.155099994533676	0.49231025391743	32.1876852642432
219	0.00554201131990386		0.0575440151204073		0.742441356182098	0.00553391892320005	0.0422060656089067	0.131116673477194	0.539329262857294	28.8848912737194
216	0.00332929366211947		0.0420051455726648		0.744040012359619	0.00332120126541566	0.0307354048068437	0.108057833833252	0.595037698149546	25.407521505671
213	0.00208163730266394		0.0328488105987231		0.741997599601746	0.00207354490596013	0.0238570566018738	0.0869153701801281	0.666101148603813	21.5724192194747
210	0.00127915728296323		0.0268533969378346		0.738943815231323	0.00127106488625942	0.0193285960427676	0.0657608490263332	0.759779243087336	17.3868439757299
207	8.00709962029555E-4		0.0227724554487091		0.738099575042725	7.92617565325746E-4	0.016294372024509	0.0486436399103654	0.865405915514494	13.6330831797069
204	5.00501535323093E-4		0.0197211181806282		0.741282522678375	4.92409138619283E-4	0.0141027361589134	0.0349158583888037	0.980198266830716	10.4665061548548
201	3.1319387310767E-4		0.0171207740481049		0.760777771472931	3.0510147640386E-4	0.0124953449442708	0.0244172111906163	1.09321690916474	8.06831955918967
