# Supplementary material for: Physicochemical and major ion data for springs in the Black Forest National Park, Germany
Source: Data Brief. 2020 Apr 30;30:105645. doi: 10.1016/j.dib.2020.105645 (PMC7218150; doi:10.1016/j.dib.2020.105645)
Supplement: Supplementary file 3 [file mmc3.zip › Absorption/D812_1_2016-05-25.abs]

Wavelength	I1	I1 dark	R1	R1dark	XCorrect	I1c	R1c	I1c/R1c	Abs	Percent T
600	0.833329099148209	7.70155998967286E-6	1.19411508922269	6.97411909177696E-4	0.962875366210938	0.833321397588219	1.14911248308586	0.725186968076785	0.00284211840071146	99.3477147307165
597	0.860498001932713		1.23343278437809		0.961170494556427	0.860490300372724	1.18486886761314	0.726232517279433	0.00283465130676589	99.3494228921773
594	0.892614358310731		1.2800020697755		0.959443926811218	0.892606656750741	1.22742108453115	0.727221218536995	0.00298052101321829	99.3160592685301
591	0.925892373009301		1.32843586383246		0.957998394966125	0.925884671449311	1.27197130587731	0.727913174747842	0.00304655266005914	99.3009600565923
588	0.955344475247573		1.37151694642399		0.957209765911102	0.955336773687584	1.31216184573929	0.728063216279038	0.0031091067707701	99.2866581573606
585	0.980266060536175		1.40835396409906		0.957147359848022	0.980258358976185	1.34733475250131	0.727553681188988	0.00323607509866373	99.2576354114611
582	0.999747278720051		1.43683626989345		0.957540512084961	0.999739577160061	1.37516113749937	0.726998131272101	0.0032552002065996	99.2532644805093
579	1.02083718616752		1.46767553734835		0.957847774028778	1.02082948460753	1.40514173200082	0.726495741574724	0.00326250634312977	99.2515947567805
576	1.04141117778453		1.49792504162201		0.957817375659943	1.04140347622454	1.4340706390571	0.726187014685175	0.0033518874684315	99.231170121476
573	1.06253173373041		1.52881079955524		0.95768678188324	1.06252403217042	1.46345399256745	0.726038561899954	0.00338377592616595	99.2238842522393
570	1.08525456536569		1.56205621446146		0.957942962646484	1.0852468638057	1.4956926770711	0.725581451619361	0.00343133493993222	99.213018970966
567	1.10592136887197		1.59237644017038		0.958957612514496	1.10591366731198	1.52635272083076	0.724546595435726	0.00352650415184127	99.1912802872951
564	1.1251415259607		1.62123115318985		0.960622072219849	1.12513382440071	1.55672048065122	0.722759055582048	0.00382282844906761	99.1236239794151
561	1.14834296873908		1.65598937448651		0.962333619594574	1.1483352671791	1.59294310583285	0.720889065638476	0.00418268625304348	99.0415238448152
558	1.17282223011588		1.69017331722101		0.963349342346191	1.17281452855589	1.62755550229189	0.720598791810391	0.00393412527475874	99.0982247821557
555	1.20007087655241		1.7292928873772		0.963210999965668	1.20006317499242	1.66500217646168	0.720757721496011	0.0039331322581305	99.0984513710294
552	1.2259773040612		1.76662527370263		0.962077260017395	1.22596960250121	1.69895903866262	0.721600447451787	0.00400014424472468	99.0831615802108
549	1.25296403155346		1.80543914195574		0.960586667060852	1.25295632999347	1.73361084337107	0.722743708476728	0.00409773583545048	99.0608988129285
546	1.28495088628405		1.85124093132351		0.959542155265808	1.28494318472406	1.775674517032	0.723636664489509	0.00425408215376708	99.025243238226
543	1.3177611336505		1.89786514866651		0.959278583526611	1.31775343209051	1.81991237922896	0.724075206658469	0.00427838537355617	99.0197019177285
540	1.35027935739752		1.94421447343247		0.959745705127716	1.35027165583753	1.86528215263942	0.723896732688328	0.00442159600911428	98.9870550911619
537	1.38464845393987		1.99294995541547		0.960788011550903	1.38464075237988	1.91413235978264	0.723377746216629	0.00452723321576897	98.9629805408399
534	1.42913084511955		2.05580649935376		0.962087333202362	1.42912314355956	1.9771944213795	0.722803548354368	0.00463559167273374	98.9382919052529
531	1.47620376363263		2.12131777106465		0.963314652442932	1.47619606207264	2.04282466424326	0.722624945699626	0.00453765263406681	98.9606062893493
528	1.52880456786581		2.19546911354179		0.964083611965179	1.52879686630582	2.11594342954893	0.722513109261961	0.00489519777832723	98.8791677154217
525	1.58602724463911		2.27575151312334		0.964276075363159	1.58601954307912	2.19378023995765	0.722961905751205	0.00500928420060076	98.8531961928992
522	1.64474472365253		2.35880386630711		0.964098811149597	1.64473702209254	2.27344762924924	0.723454985693112	0.00522583332747941	98.8039180228999
519	1.70663216237009		2.44570254393839		0.964016735553741	1.7066244608101	2.35702586579095	0.724058435496806	0.00544651202070521	98.7537253961627
516	1.76572345974139		2.52731814541891		0.964349150657654	1.7657157581814	2.43654455839413	0.724680265788016	0.00552130381865855	98.7367200391162
513	1.82807173952156		2.61263736138659		0.965328872203827	1.82806403796157	2.52138104569315	0.725024898987062	0.00557732879102892	98.7239836000049
510	1.88303986186051		2.68747169214225		0.966961741447449	1.88303216030052	2.59800793689039	0.724798463300447	0.00567177321913492	98.7025167916226
507	1.93778860675893		2.76156165400441		0.969234704971313	1.93778090519894	2.67592543915302	0.724153549589292	0.0058393464651179	98.6644396083961
504	2.00557119559941		2.85330335651868		0.971734523773193	2.00556349403942	2.7719756790977	0.723514101931894	0.00596963272046999	98.6348451904626
501	2.07760611352447		2.95012128948143		0.973802864551544	2.07759841196448	2.87215742075658	0.723358126873561	0.00605996892009751	98.614330606926
498	2.16521978016657		3.06758914545736		0.974870681762695	2.16521207860658	2.98982283517649	0.724194107133028	0.00624905864444013	98.5714037484024
495	2.35683169956694		3.33012774059972		0.974803626537323	2.35682399800695	3.24554075871089	0.726172978010317	0.00650407658680875	98.5135395602023
492	2.57037574046171		3.62604370865558		0.973194181919098	2.57036803890172	3.52816592343554	0.728528106296891	0.00672492029129031	98.4634570349792
489	2.60435529354859		3.66648641967562		0.972781896591187	2.6043475919886	3.56601318347816	0.730324723434817	0.00680186076428433	98.4460145984802
486	2.7347176819437		3.83511605401157		0.975464880466461	2.73470998038371	3.74034072237678	0.731139268682975	0.00696393476221797	98.4092824662878
483	3.07641342764867		4.30248758168506		0.980194926261902	3.07640572608868	4.21659289825765	0.729595149524605	0.00721887108311475	98.3515319320661
480	3.2229904692993		4.49882580111538		0.985221683979034	3.22298276773931	4.43165362636763	0.727264140988609	0.00735032337730251	98.3217673860256
477	3.35831707886598		4.6685869173804		0.990114986896515	3.35830937730599	4.62174735654402	0.726631968004676	0.00757134868311162	98.2717412617692
474	3.90955558496412		5.41361524692295		0.994495332241058	3.90954788340413	5.38312152072557	0.72626038040419	0.00789145080195346	98.1993355465795
471	4.63476452982024		6.39589631233388		0.997837543487549	4.63475682826025	6.38136956091406	0.726295003606776	0.00817299682226322	98.1356951517461
468	5.17766596197708		7.12641239828207		1.00013113021851	5.17765826041709	7.12664938293607	0.726520694677978	0.00840460194689238	98.0833742694364
465	5.14994055193162		7.07347316509517		1.00181019306183	5.14993285037163	7.08557884278228	0.726818932459922	0.00851961923927966	98.0574015921695
462	4.8596545582185		6.65957077905373		1.00316655635834	4.85964685665851	6.67995906494465	0.727496502510195	0.00881718194275111	97.9902392562791
459	4.5674739771106		6.25469285098404		1.00411581993103	4.56746627555061	6.27973575815158	0.727334150903036	0.00913767775868045	97.9179521844536
456	4.22521421529461		5.79227551396458		1.00429058074951	4.22520651373462	5.81642733556938	0.726426424670706	0.00954184019937986	97.8268703231753
453	3.97979996212485		5.47335731699673		1.00348424911499	3.97979226056486	5.4917280155185	0.724688522322806	0.00999823591752677	97.7241190452608
450	3.74478225920651		5.17797387579421		1.00161564350128	3.74477455764652	5.18564109695825	0.722143026798191	0.0104972362200621	97.6118994274069
447	3.30395930442498		4.5946261999025		0.998890042304993	3.30395160286499	4.58882972138477	0.719998736816924	0.0107920640749551	97.5456564934461
444	2.96869606968064		4.14502992606423		0.996111750602722	2.96868836812065	4.12821831575477	0.719120972064648	0.0111801968469387	97.4585180321909
441	2.90173709167671		4.05870640712205		0.99413388967514	2.90172939011673	4.03420426674768	0.719281721561426	0.0116163846867944	97.3606837708838
438	2.9166602996249		4.07679473102438		0.993446111679077	2.91665259806491	4.04938303250051	0.720270859697819	0.0119954809475757	97.2757345753536
435	2.9442375224151		4.10454027900922		0.994355201721191	2.94422982085511	4.08067750194734	0.721505146988482	0.0123540961097611	97.1954430774672
432	3.0090766994021		4.17886459633919		0.996962368488312	3.00906899784211	4.16547545212949	0.722383082657181	0.0128027268077654	97.0950910193495
429	3.12668400117826		4.32731234232805		1.00068998336792	3.12667629961827	4.32960022276026	0.722162818447223	0.0133750803108259	96.9672143954592
426	3.20016392275965		4.42553047181841		1.00434243679047	3.20015622119966	4.44404761778025	0.720099444568531	0.014064203276738	96.8134722929311
423	3.1686196272314		4.39750606153		1.00653290748596	3.16861192567141	4.42553259376227	0.715984315681581	0.0148455582249905	96.6394482582584
420	3.03213423348966		4.2397121522484		1.00630366802216	3.03212653192967	4.26573608200335	0.710809687622698	0.0155314383170426	96.4869462955788
417	3.00492033833473		4.24105044570008		1.00381481647491	3.00491263677474	4.25652920240366	0.705953722830766	0.0161610328660108	96.3471709900033
414	2.74638968018808		3.91640321921411		1	2.74638197862809	3.91570580730493	0.701375975055273	0.016882640996499	96.1872169109935
411	2.5611806843461		3.68717593619451		0.99593985080719	2.56117298278612	3.67151087148064	0.697580116861604	0.0176030549733753	96.0277924267903
408	2.41475939586868		3.50410998233616		0.992665886878967	2.41475169430869	3.47771814632582	0.694349453494341	0.0184228098420128	95.8467056138211
405	2.31376512503199		3.37625121819862		0.991216242313385	2.313757423472	3.34590375959686	0.691519418882144	0.0192591174024845	95.6623141486892
402	2.29265356505776		3.35521425417135		0.992280185222626	2.29264586349777	3.32862059357233	0.688767553720283	0.0201559948663828	95.4649622444464
399	2.34875422401328		3.43969469816972		0.996225118637085	2.34874652245329	3.42601547949752	0.685562145445346	0.0210472809993344	95.2692440157599
396	2.41607875743567		3.53524425345199		1.00294554233551	2.41607105587568	3.54495799890142	0.681551391194034	0.0219778464127996	95.0653285737574
393	2.42070330087422		3.53435114066259		1.01225340366364	2.42069559931423	3.57695301429933	0.676747944308239	0.0229870187627871	94.8446812334938
390	2.42100277597068		3.52417720881847		1.02401208877563	2.42099507441069	3.60808590659184	0.670991527665022	0.0240689781913724	94.6086884197514
387	2.44252074829681		3.54528267138062		1.03790378570557	2.44251304673682	3.67893845956156	0.663917886527492	0.0253168735508969	94.3372313967652
384	2.49013598980577		3.60480335229514		1.05340039730072	2.49012828824578	3.79656662951645	0.655889526312075	0.0265285449547971	94.0743995547621
381	2.5311666476008		3.65771392703489		1.06999289989471	2.53115894604081	3.91298170598222	0.646861942178554	0.0277258532056714	93.8154026329695
378	2.5423712459447		3.6707630480765		1.08720409870148	2.54236354438471	3.99011040214455	0.637166215505785	0.0291158070983751	93.5156276147419
375	2.54006386924494		3.66658759155021		1.10362470149994	2.54005616768495	4.04576695523789	0.627830568539406	0.0305914188427746	93.1984267316322
372	2.54917189044878		3.6809094738172		1.11636197566986	2.54916418888879	4.1084488083157	0.620468772479082	0.0322191470028971	92.8497744296968
369	2.56857461986344		3.71243777203106		1.1217794418335	2.56856691830345	4.16375402940839	0.616887284926483	0.0339203112122168	92.4867862572436
366	2.60257824765725		3.76692587117858		1.11770451068878	2.60257054609726	4.20953053720987	0.618256720812929	0.0357361372434987	92.1008975952028
363	2.64612706828402		3.83575534722191		1.10513556003571	2.64611936672403	4.23825889911121	0.624341133874323	0.0374359730857332	91.7411176981755
360	2.70706210466163		3.93023825700062		1.08772444725037	2.70705440310164	4.27425764367483	0.633339079853461	0.0390887782055843	91.3926398112648
357	2.76989471305314		4.02859678321893		1.06954944133759	2.76988701149315	4.30803752234836	0.642957958728098	0.0407363957749016	91.0465731392384
354	2.8258830648802		4.11797133242235		1.05303514003754	2.82587536332021	4.33563411946049	0.65177902135152	0.0423855548396933	90.70149494195
351	2.8709198042022		4.19275110629347		1.03825736045837	2.87091210264221	4.35243060363121	0.659611229699337	0.0440796963390336	90.3483662388412
348	2.91034584530443		4.26131034308007		1.02429628372192	2.91033814374444	4.36412999177591	0.666877052065106	0.0459290959855135	89.9644447766588
345	2.93673568772827		4.31198818345374		1.01075196266174	2.93672798616828	4.35764560894413	0.673925383041845	0.047800968010369	89.5775194600148
342	2.95884459633134		4.35809749723434		0.99791157245636	2.95883689477135	4.34829997096831	0.680458320384105	0.0497790955405697	89.1704389410172
339	2.96572168004409		4.3855675081109		0.986706912517548	2.9657139784841	4.32658163441373	0.685463543527007	0.0519643614919123	88.7228815666181
336	2.9550168119228		4.39130790359578		0.97766101360321	2.95500911036281	4.29252870363921	0.688407536531451	0.0541956159034186	88.2682231137533
333	2.91851064751789		4.36522139002814		0.970568954944611	2.9185029459579	4.23607147627361	0.688964518730277	0.0564699034679754	87.8071935220441
330	2.851592725422		4.3021389684052		0.964463949203491	2.85158502386201	4.14858531084617	0.687363235946181	0.0588668793753866	87.3238993953261
327	2.76386406000107		4.21356108789977		0.95833683013916	2.76385635844108	4.03734242105723	0.684573184584458	0.0613090942570122	86.8342196423569
324	2.66969561189102		4.11638656680368		0.951819896697998	2.66968791033103	3.91739482625276	0.681495746213755	0.0637496558663595	86.3476145376964
321	2.57048611643783		4.01161450667546		0.945044338703156	2.57047841487784	3.79049449341658	0.678138015855795	0.0663481702180519	85.8325133594766
318	2.47669673082626		3.91099367333728		0.938388168811798	2.47668902926627	3.66937574827314	0.674961955158678	0.0690062772962181	85.3087783390236
315	2.4006966334737		3.83497331475433		0.932277858257294	2.40068893191371	3.57461052667203	0.671594545475911	0.0717801989903674	84.7656313380732
312	2.33096684371326		3.76702183187155		0.927434146404266	2.33095914215327	3.49301787350935	0.667319557632671	0.0745643613498324	84.2239564404154
309	2.25386269241002		3.6854661962111		0.924172163009644	2.25385499085003	3.40536073757873	0.661854988218537	0.0773237104245971	83.6905244855883
306	2.16936290637072		3.59343369535814		0.923116862773895	2.16935520481073	3.31651544675135	0.654106769481712	0.0802248401010578	83.1333267247107
303	2.08046143211657		3.49411667915343		0.925122439861298	2.08045373055658	3.23184055597147	0.643736500772765	0.0831374989229507	82.5776464904367
300	1.97291422063225		3.3656245849403		0.931125819683075	1.97290651907226	3.13317057216246	0.62968372568066	0.0862510972646854	81.9877376453924
297	1.85459974478665		3.21835929133929		0.942141830921173	1.85459204322666	3.03149385437155	0.611774963868806	0.0894721890191197	81.3818973757878
294	1.72198113325602		3.04513672000997		0.958359718322754	1.72197343169603	2.91766799776219	0.590188271255249	0.0928814162066877	80.745547528321
291	1.57583508769741		2.84618644614673		0.978849589824677	1.57582738613742	2.78530577401404	0.565764592469293	0.0964609471864237	80.0827637633323
288	1.41141584641104		2.61398164238708		1.00125563144684	1.41140814485105	2.61656555233721	0.53941249191725	0.100393216150603	79.3609364587125
285	1.23682167169365		2.36074335238334		1.02218341827393	1.23681397013366	2.41239982671738	0.512690291400254	0.104616992871297	78.5928444476101
282	1.0822162945038		2.13408327150192		1.03807401657104	1.08220859294381	2.21461242816331	0.488667262578917	0.10866955692548	77.8628763546718
279	0.944353733409166		1.92797140098761		1.04659152030945	0.944346031849176	2.01706861428245	0.468177445805489	0.112537166409382	77.1725469403784
276	0.828827979476253		1.75523147858214		1.04627299308777	0.828820277916263	1.83572160941238	0.451495626388345	0.116796759664361	76.4193325702112
273	0.745150227125066		1.63506055621076		1.03550016880035	0.745142525565076	1.69238331180537	0.440291818270288	0.12070551528926	75.7346259352989
270	0.684678209544434		1.55342460438852		1.01344335079193	0.684670507984445	1.57360104881202	0.435097897590583	0.124584921481186	75.061126604021
267	0.636855342914236		1.49203104140142		0.982183754444122	0.636847641354246	1.46476366334347	0.434778426917403	0.128295895938734	74.4224741778438
264	0.59235505378541		1.43107780556099		0.94537228345871	0.59234735222542	1.35224197896118	0.438048338567681	0.131578927948879	73.8620015235438
261	0.543964396630136		1.3562414679694		0.90583062171936	0.543956695070147	1.22789331506901	0.442999964569051	0.134643333558903	73.3426616024508
258	0.490522874321706		1.26396909254464		0.866522550582886	0.490515172761716	1.09465339878337	0.448100899615246	0.137521775713103	72.8581642198798
255	0.434288596592305		1.15895076502238		0.829135000705719	0.434280895032315	0.960348394750918	0.452211819591736	0.140335309689594	72.3876854080945
252	0.377501275041872		1.04659578561293		0.794693946838379	0.377493573481883	0.831169106590478	0.454171805097992	0.143421985053462	71.8750260244227
249	0.323512680973542		0.935269655686675		0.764530658721924	0.323504979413553	0.714509133158436	0.4527653523245	0.147042400486536	71.2783437163326
246	0.272041284618543		0.824033593203906		0.739672303199768	0.272033583058553	0.608998969525974	0.446689726372273	0.151736284598985	70.5121107677076
243	0.223418809608361		0.712398720297926		0.720351755619049	0.223411108048371	0.512675286974209	0.435775068010271	0.157418466641142	69.5955599398805
240	0.177559195228619		0.599792550398757		0.706636786460876	0.177551493668629	0.42334266344661	0.419403733663666	0.164731454469206	68.4334674096453
237	0.138181284314188		0.494275281228098		0.699079275131226	0.138173582754198	0.345050059104286	0.400445034302798	0.173499381058391	67.065724249931
234	0.102776869630217		0.389415774200807		0.698089838027954	0.102769168070228	0.271360338570655	0.378718454625856	0.182747904917067	65.6526249759066
231	0.0729530443709696		0.29519993984522		0.703528046607971	0.0729453428109799	0.207190788199953	0.352068465228207	0.198538703857216	63.30839394368
228	0.0484511935968344		0.212649153126736		0.713129818439484	0.0484434920368447	0.15114910673241	0.320501345222024	0.218073354238578	60.5238638665345
225	0.0309266902260019		0.149704234631304		0.724811732769012	0.0309189886660122	0.108001893371629	0.28628191322185	0.242500212348546	57.2136674905689
222	0.0191467154882213		0.104736424523511		0.735610008239746	0.0191390139282316	0.0765321389264844	0.250078126610524	0.275382511174576	53.0417065899129
219	0.0114160194322281		0.0737927031047971		0.742441356182098	0.0114083178722384	0.0542689671258011	0.210218076304875	0.32383660721874	47.4420440889911
216	0.00706231694260557		0.0548960067081366		0.744040012359619	0.0070546153826159	0.0403259231440914	0.17493996002047	0.375613038754941	42.1101667577381
213	0.00466650434298305		0.0439479064329744		0.741997599601746	0.00465880278299338	0.0320917631182456	0.145171294136365	0.435028853923044	36.7257899582023
210	0.0031300076741081		0.0364122721933709		0.738943815231323	0.00312230611411842	0.0263912751188554	0.118308270443806	0.502124964236674	31.4684270881539
207	0.00218004851185399		0.031394812305888		0.738099575042725	0.00217234695186432	0.0226577381877282	0.0958766022391808	0.567730781982643	27.0563506048714
204	0.00150120080586444		0.0268201112247718		0.741282522678375	0.00149349924587477	0.0193643004478323	0.0771264239520699	0.636263884885371	23.1066036609094
201	9.41537874751137E-4		0.0221593396064325		0.760777771472931	9.33836314761464E-4	0.0163277575250306	0.0571931763029847	0.726258266347567	18.7819955646324
