# Supplementary material for: Physicochemical and major ion data for springs in the Black Forest National Park, Germany
Source: Data Brief. 2020 Apr 30;30:105645. doi: 10.1016/j.dib.2020.105645 (PMC7218150; doi:10.1016/j.dib.2020.105645)
Supplement: Supplementary file 3 [file mmc3.zip › Absorption/D812_3_2016-09-05.abs]

Wavelength	I1	I1 dark	R1	R1dark	XCorrect	I1c	R1c	I1c/R1c	Abs	Percent T
600	0.797470575731922	9.32526775448612E-6	1.13336035679944	7.0993835070174E-4	0.962875366210938	0.797461250464167	1.0906011864528	0.731212527888333	-0.0070452711469449	101.635463283492
597	0.824131677920311		1.17159268422236		0.961170494556427	0.824122352652557	1.12541794791704	0.732281153128814	-0.00704538009374105	101.635488779694
594	0.855560725341114		1.21656337007782		0.959443926811218	0.855551400073359	1.16654319096316	0.733407392628961	-0.00705565181015704	101.637892639996
591	0.887761041679733		1.26284678755645		0.957998394966125	0.887751716411978	1.20912507576671	0.734209995478797	-0.0070975496936295	101.647698470321
588	0.917794485163241		1.3060755199887		0.957209765911102	0.917785159895486	1.24950868282812	0.734516832502665	-0.00708338575443146	101.644383419351
585	0.940839077661491		1.33939739455038		0.957147359848022	0.940829752393736	1.28132116436318	0.734265364969078	-0.00715518072835974	101.661188051666
582	0.960075251595857		1.3673109735404		0.957540512084961	0.960065926328103	1.30857585505138	0.733672352750544	-0.00712957563955758	101.655194498621
579	0.977881877501268		1.39297556816441		0.957847774028778	0.977872552233514	1.33357853437384	0.733269565329843	-0.0071907866049001	101.669523142828
576	0.99757685148263		1.42129839031687		0.957817375659943	0.997567526214875	1.36066430295505	0.733147422217506	-0.00724863830443155	101.683067285608
573	1.01919968556371		1.45257098662745		0.95768678188324	1.01919036029596	1.39042813506579	0.73300470164014	-0.00718817647243091	101.668912105532
570	1.03935083813212		1.48160237078879		0.957942962646484	1.03934151286436	1.4186104840905	0.732647562188785	-0.00723951203764699	101.680930539488
567	1.05839556004088		1.50887149543569		0.958957612514496	1.05838623477313	1.44626300606837	0.73180758294463	-0.00727519308989515	101.689284851573
564	1.07734217098812		1.53603883663573		0.960622072219849	1.07733284572037	1.47487082780958	0.730459119135456	-0.00732159528095568	101.700150422999
561	1.09911519580346		1.5670380686896		0.962333619594574	1.09910587053571	1.50733021914183	0.729173910652083	-0.00731577525808508	101.698787538458
558	1.12319572884933		1.60130225800581		0.963349342346191	1.12318640358158	1.54192955850411	0.728429127898182	-0.0073323444492632	101.702667621831
555	1.14736066802279		1.63551742266401		0.963210999965668	1.14735134275504	1.57466455171678	0.728632229324104	-0.00737659633142598	101.71303101337
552	1.1731844444699		1.67197834659059		0.962077260017395	1.17317511920215	1.60788933095306	0.729636733460229	-0.00739780359476441	101.717997937405
549	1.19952502053652		1.7091359172429		0.960586667060852	1.19951569526877	1.64109121698423	0.730925668759032	-0.00738940576624357	101.716031064509
546	1.22654072172252		1.74688325962136		0.959542155265808	1.22653139645477	1.6755269121597	0.732027273064689	-0.00743255063208562	101.726136517589
543	1.25926811142329		1.79260912613787		0.959278583526611	1.25925878615554	1.71893051468296	0.732582716636336	-0.00741744149669429	101.722597519749
540	1.29112530795127		1.83702580442719		0.959745705127716	1.29111598268352	1.76239626572479	0.732591192907766	-0.00743634082292591	101.727024309559
537	1.32279628377687		1.88077613872502		0.960788011550903	1.32278695850911	1.80634506624171	0.732300258256475	-0.00748784694415893	101.739089567987
534	1.363822089277		1.9376288545623		0.962087333202362	1.36381276400924	1.86348515472723	0.731861351591434	-0.00748145061986733	101.737591157473
531	1.40916668748448		2.0002953008451		0.963314652442932	1.40915736221673	1.92622987850127	0.73156240485333	-0.00748061973790155	101.737396515697
528	1.45797207791447		2.06752790921903		0.964083611965179	1.45796275264671	1.99258533462929	0.731694009440233	-0.00755078339257579	101.753834311954
525	1.51316507207869		2.14241717649792		0.964276075363159	1.51315574681094	2.06519705017747	0.732693157140093	-0.00759347654881678	101.763837676173
522	1.57005121931232		2.22071631436864		0.964098811149597	1.57004189404457	2.14030550786342	0.733559712983159	-0.00757914829463548	101.760480336531
519	1.62939204915333		2.30177978206231		0.964016735553741	1.62938272388558	2.21826983901602	0.734528638142752	-0.00756583665269315	101.757361304688
516	1.68494539121651		2.37702189968158		0.964349150657654	1.68493606594875	2.29159442160705	0.735268008187566	-0.00758809436183788	101.762576530496
513	1.74623420811028		2.45963595086514		0.965328872203827	1.74622488284253	2.37367227449321	0.73566384947364	-0.00761325811193233	101.768472995543
510	1.79582644546095		2.52527210416732		0.966961741447449	1.7958171201932	2.44115502825038	0.735642390348428	-0.00765260951683851	101.777694650421
507	1.84822248651135		2.59440861634224		0.969234704971313	1.8482131612436	2.51390277294761	0.73519675507439	-0.00766743538846294	101.781169179466
504	1.91617995938434		2.68399024196085		0.971734523773193	1.91617063411658	2.6074361079786	0.734886898380066	-0.00770699782609359	101.790441446877
501	1.98236150575075		2.77096392203324		0.973802864551544	1.98235218048299	2.69768126484539	0.734835581325287	-0.00772022405374149	101.793541472569
498	2.05927878449614		2.87111895825414		0.974870681762695	2.05926945922838	2.79827759817105	0.735906066136654	-0.00776262714793147	101.803480746567
495	2.23299904014964		3.10352516460088		0.974803626537323	2.23298971488189	3.0246355350239	0.738267367762128	-0.00774934186969901	101.80036657649
492	2.45699227167648		3.40675668560602		0.973194181919098	2.45698294640873	3.31474487777335	0.741228371113492	-0.00776528854463505	101.804104609613
489	2.50192245216101		3.46091346761619		0.972781896591187	2.50191312689326	3.36602335179039	0.74328454244457	-0.00783261818719351	101.819888750597
486	2.59865598571003		3.58072276523315		0.975464880466461	2.59864666044228	3.49217678424329	0.744133765554877	-0.00783294146149115	101.819964541947
483	2.93015580372136		4.02359588602211		0.980194926261902	2.93014647845361	3.94321239483782	0.743086140196139	-0.00786206969553196	101.82679386017
480	3.10399163920839		4.25148641611737		0.985221683979034	3.10398231394064	4.18795715964374	0.741168592613942	-0.00791100920091664	101.838269100876
477	3.19156337591902		4.35320666107224		0.990114986896515	3.19155405065126	4.30947223558456	0.740590465880642	-0.00791597017006664	101.839432411528
474	3.67068137571354		4.98466133994556		0.994495332241058	3.67067205044579	4.95651640500236	0.740574982611005	-0.0078819093403158	101.831445665911
471	4.37308469321938		5.91509915605193		0.997837543487549	4.37307536795162	5.90159960822024	0.740998315416118	-0.0078748299918071	101.829785745172
468	4.98089819665005		6.71336785891689		1.00013113021851	4.98088887138229	6.71353815286607	0.741917117020614	-0.00793620028473488	101.844176361696
465	4.99469260577462		6.71406212160943		1.00181019306183	4.99468328050686	6.72550464680248	0.742648104909346	-0.00803041691210909	101.866273017567
462	4.67289428186514		6.26376403747123		1.00316655635834	4.67288495659739	6.28288641290071	0.743748119813611	-0.0080160219266067	101.862896646733
459	4.35263627289093		5.82561538687824		1.00411581993103	4.35262694762317	5.84887971046895	0.744181307034298	-0.0079925407177271	101.857389325335
456	3.99667322865899		5.35149817197584		1.00429058074951	3.99666390339123	5.37374622261505	0.743738862578129	-0.00804539657102303	101.869786643469
453	3.73590375460332		5.01528118357321		1.00348424911499	3.73589442933556	5.03204326064573	0.742420968148863	-0.007998473689557	101.858780826205
450	3.52383975276513		4.75258525688851		1.00161564350128	3.52383042749738	4.75955265501511	0.740370089988256	-0.00806064701802465	101.873363909873
447	3.14681127404706		4.26585363041543		0.998890042304993	3.1468019487793	4.26040956300341	0.73861489188869	-0.00817612450288387	101.900455306339
444	2.82068977266463		3.83675136772574		0.996111750602722	2.82068044739687	3.82112594359934	0.738180444463422	-0.00820521589960268	101.907281379393
441	2.75326846556098		3.74741283658858		0.99413388967514	2.75325914029323	3.72472432568234	0.739184675040038	-0.00817663091731085	101.900574128689
438	2.77695358387454		3.77217350909706		0.993446111679077	2.77694425860679	3.74674581969726	0.741161635253701	-0.00819827378711465	101.905652424419
435	2.80209256326628		3.79117156932388		0.994355201721191	2.80208323799853	3.76906523968277	0.74344248767484	-0.00820522022444303	101.907282394217
432	2.85524025592501		3.84377122853753		0.996962368488312	2.85523093065725	3.83138748611041	0.745221134904279	-0.00809059272097963	101.880388578157
429	2.94673873944612		3.94902597665211		1.00068998336792	2.94672941417836	3.95104031069913	0.745811022529644	-0.00798373732715253	101.855324640357
426	3.00284254171217		4.01707188580404		1.00434243679047	3.00283321644442	4.03380274533779	0.744417465607372	-0.00789601375254846	101.834752859695
423	2.96562926915579		3.97759914670395		1.00653290748596	2.96561994388804	4.00286985763335	0.740873435650847	-0.00790792148406737	101.837545060773
420	2.83694377040241		3.83018094538871		1.00630366802216	2.83693444513466	3.85361072096685	0.736175667588679	-0.00803426624280152	101.867175904261
417	2.82667184539463		3.84788220630431		1.00381481647491	2.82666252012688	3.86184852410323	0.731945466655314	-0.00832538169699894	101.935482207511
414	2.58664274479124		3.55302936812701		1	2.58663341952348	3.55231942977631	0.728153385599775	-0.00838923030843247	101.950469543787
411	2.42251330697051		3.35327998782166		0.99593985080719	2.42250398170275	3.33895811489076	0.7255269153869	-0.00845339399466695	101.965533058212
408	2.29052090271276		3.18954261176694		0.992665886878967	2.29051157744501	3.16544541386535	0.72359850762615	-0.0084474579830641	101.96413938531
405	2.19993656347511		3.07374382316714		0.991216242313385	2.19992723820736	3.04604109980946	0.722225067266811	-0.00842564561796028	101.959018382678
402	2.17148512560052		3.03691173224987		0.992280185222626	2.17147580033276	3.01276287842353	0.720758947172443	-0.00834348201530711	101.93973071446
399	2.23354186973732		3.11937433812153		0.996225118637085	2.23353254446956	3.10689181165095	0.718896144401855	-0.00828670298390264	101.926404132913
396	2.31110181083365		3.21787306453459		1.00294554233551	2.3110924855659	3.22663941637231	0.716253720152048	-0.00821340438586316	101.909202827339
393	2.3216827592777		3.21845462703227		1.01225340366364	2.32167343400995	3.2571730132385	0.712787876042723	-0.00817070539182538	101.899183804025
390	2.31551639943906		3.19285720525955		1.02401208877563	2.31550707417131	3.26879739046676	0.708366655248909	-0.00807330897151783	101.876334094054
387	2.34111548380943		3.21074716124275		1.03790378570557	2.34110615854167	3.33170978589544	0.702674094980475	-0.00803756136097071	101.867948802995
384	2.38789320945259		3.25783115641594		1.05340039730072	2.38788388418484	3.43105278516653	0.695962444678314	-0.00800323083335733	101.859896565736
381	2.43488188358124		3.30747711202811		1.06999289989471	2.43487255831348	3.53821739743974	0.688163638581213	-0.00796106367336362	101.850007114624
378	2.45253023922361		3.3188794740431		1.08720409870148	2.45252091395586	3.60752751939115	0.679834291151789	-0.00788066566280545	101.831154054337
375	2.45650441767453		3.31363459247226		1.10362470149994	2.45649509240677	3.65622548249669	0.671866410911104	-0.00775066561740031	101.800676868727
372	2.46799635854658		3.31977845963521		1.11636197566986	2.46798703327882	3.70528189180482	0.666072678231961	-0.00755939804029693	101.755852716901
369	2.49157705425313		3.34371576910987		1.1217794418335	2.49156772898538	3.75011521487515	0.664397648131547	-0.0073788492314077	101.713558650468
366	2.52929808193444		3.38739471913065		1.11770451068878	2.52928875666669	3.7853128557588	0.668184864249395	-0.00714370385742101	101.65850154063
363	2.5731666559779		3.43957957609987		1.10513556003571	2.57315733071014	3.80041712300371	0.677072344278992	-0.00695499299327637	101.614338197278
360	2.63666863570463		3.51794383481994		1.08772444725037	2.63665931043687	3.82578129588726	0.689181922989508	-0.00687226203925141	101.59498301127
357	2.70319600482356		3.59972411281348		1.06954944133759	2.70318667955581	3.84932359966271	0.702249787415292	-0.0068243109165193	101.583766371934
354	2.76665101555634		3.67763891841035		1.05303514003754	2.76664169028858	3.87193542342519	0.714537146862113	-0.00675144441396647	101.566723943002
351	2.82466307343		3.74860070035336		1.03825736045837	2.82465374816225	3.89127516984321	0.725894115649514	-0.00667885976414549	101.549750277973
348	2.87327067943695		3.80715029728738		1.02429628372192	2.87326135416919	3.89892271386798	0.736937242677152	-0.00662582739820333	101.537350639145
345	2.9064520220778		3.84607710499316		1.01075196266174	2.90644269681004	3.88671241083889	0.747789491371894	-0.00649631950786575	101.507076417052
342	2.93636957444849		3.88135766271352		0.99791157245636	2.93636024918073	3.87254327276809	0.758251113636188	-0.00637996058980483	101.479883643605
339	2.95721906533197		3.90632692164695		0.986706912517548	2.95720974006422	3.85369927506434	0.767369098880931	-0.00623624956579178	101.446308809171
336	2.95889937172174		3.90939790307999		0.97766101360321	2.95889004645399	3.8213718374559	0.774300479595276	-0.0060870420766026	101.411461603474
333	2.93167144092234		3.88043961340078		0.970568954944611	2.93166211565458	3.76554517618095	0.778549181722447	-0.00590722654379694	101.369481835844
330	2.87888289132858		3.82425428403544		0.964463949203491	2.87887356606083	3.68767067959378	0.780675341209686	-0.00577663833500512	101.339005581618
327	2.79729253154718		3.73585990450583		0.95833683013916	2.79728320627943	3.5795317786595	0.781466230571357	-0.00554886916788362	101.28587147521
324	2.71946642712183		3.6541511829085		0.951819896697998	2.71945710185408	3.47741806798721	0.782033407742701	-0.00541480068693807	101.25460893855
321	2.63449959640665		3.56327635905287		0.945044338703156	2.6344902711389	3.36678322713854	0.782494771241323	-0.0051918627976996	101.202644898341
318	2.55294950395907		3.47399463943892		0.938388168811798	2.55294017869132	3.2592892704162	0.78328125148748	-0.00499870378705378	101.157643506329
315	2.48963840924135		3.40755512676494		0.932277858257294	2.48962908397359	3.17612633566899	0.78385707017199	-0.00470646479270859	101.089596903874
312	2.43341820072576		3.34978528080437		0.927434146404266	2.433408875458	3.1060468314721	0.783442429393347	-0.00451678669090206	101.045455665535
309	2.36807760162161		3.279629576739		0.924172163009644	2.36806827635386	3.03028625454411	0.781466857397643	-0.00427533410147782	100.989293528871
306	2.28698684999251		3.1897181452135		0.923116862773895	2.28697752472476	2.94382725127939	0.776872190353844	-0.00401674493703421	100.92918002295
303	2.20121344335282		3.09442408553568		0.925122439861298	2.20120411808507	2.86206438007718	0.769096646954429	-0.00378521169356131	100.875386494971
300	2.10216399672712		2.98278360746615		0.931125819683075	2.10215467145937	2.77668578951044	0.757073299183053	-0.00349896721415675	100.808921204739
297	1.98519808899137		2.84674065512889		0.942141830921173	1.98518876372361	2.6813645903633	0.740365100239739	-0.00328038247615218	100.758195837074
294	1.85034210930562		2.68579995630909		0.958359718322754	1.85033278403786	2.57328211328184	0.719055549520778	-0.00299856661535452	100.692834548927
291	1.70018646659506		2.5029943930747		0.978849589824677	1.70017714132731	2.44936011213125	0.694131145888524	-0.00270281346910262	100.624286395434
288	1.52784510375831		2.2894192376781		1.00125563144684	1.52783577849056	2.29158307469631	0.666716295542999	-0.0023443458429745	100.54126515451
285	1.34728044505599		2.06340864898159		1.02218341827393	1.34727111978823	2.1084564189019	0.638984570755274	-0.00192244033622826	100.443639424873
282	1.18355300064185		1.85769960683481		1.03807401657104	1.18354367537409	1.92769272389423	0.61396905259006	-0.0015552094971352	100.358742165338
279	1.03864588665788		1.67439539370007		1.04659152030945	1.03863656139013	1.75166500523391	0.59294246233539	-0.00117063569692823	100.269912439996
276	0.919531459338429		1.52517673462835		1.04627299308777	0.919522134070675	1.59500843780434	0.576499855597299	-6.63373593475835E-4	100.152864133026
273	0.832053294099596		1.41714638960103		1.03550016880035	0.832043968831841	1.46672018436469	0.567282006275954	-2.47109348040555E-4	100.056915220683
270	0.768131853925326		1.34154002027424		1.01344335079193	0.768122528657571	1.35885533106721	0.565271748284131	1.09300653023184E-4	99.9748357612952
267	0.714070716751206		1.27810489937293		0.982183754444122	0.714061391483452	1.25463657872481	0.569138030559583	5.29811259874245E-4	99.8780808309735
264	0.664761696562493		1.21905508729198		0.94537228345871	0.664752371294739	1.15178973549546	0.577147330635644	8.71333419290686E-4	99.7995691971028
261	0.609053513801694		1.14573874969431		0.90583062171936	0.609044188533939	1.03720216006597	0.587199113136445	0.00112498496984885	99.7412978501292
258	0.547487605234222		1.05836087101514		0.866522550582886	0.547478279966468	0.916478383798756	0.59737173254125	0.00140233466809236	99.6776212695291
255	0.482772877404431		0.961307082950799		0.829135000705719	0.482763552136676	0.796464714165913	0.606133006962203	0.00169426291853132	99.6106415194716
252	0.418636624303773		0.861242515174367		0.794693946838379	0.418627299036019	0.683860029858999	0.612153482814799	0.00210355008233083	99.5168108267396
249	0.358354222811251		0.763338204957664		0.764530658721924	0.358344897543497	0.58305269102898	0.614601223966713	0.00241325491946656	99.4458685235783
246	0.302535556423574		0.669135893322359		0.739672303199768	0.302526231155819	0.49441616563239	0.611885800232419	0.00298310010639131	99.3154694737698
243	0.252139564956245		0.580173270997172		0.720351755619049	0.252130239688491	0.41741742898875	0.604024226538193	0.00395477218938194	99.0935136379069
240	0.205095450688047		0.492178386705227		0.706636786460876	0.205086125420293	0.347289684992155	0.590533304854492	0.00540297085034024	98.7636266694087
237	0.163051575886564		0.407912774554143		0.699079275131226	0.16304225061881	0.284667063564481	0.572747154438112	0.00806312894992063	98.1605246727332
234	0.123739352990669		0.322785848929938		0.698089838027954	0.123730027722915	0.224837920248965	0.550307650888727	0.0124386158060732	97.1765293441441
231	0.0890787027232827		0.244704285444939		0.703528046607971	0.0890693774555282	0.171656866394596	0.518880364801603	0.0201708347798257	95.4617002468122
228	0.0599471589554093		0.175968416044912		0.713129818439484	0.0599378336876548	0.124982046378052	0.479571549871664	0.0322710277512591	92.8386832731915
225	0.0387564729667799		0.123698057672231		0.724811732769012	0.0387471476990254	0.0891432318754396	0.434661688653683	0.0499327402472499	89.1388978017694
222	0.0243422557811816		0.0864324670008243		0.735610008239746	0.0243329305134271	0.0630583500066485	0.385879594230766	0.0748088363379025	84.176558057059
219	0.014823503783122		0.060921167473551		0.742441356182098	0.0148141785153675	0.0447033066073593	0.331388875670525	0.113221202552003	77.0510918844318
216	0.00937012565683373		0.0451466881283186		0.744040012359619	0.00936080038907924	0.0330627198537593	0.283122514738148	0.151539197821962	70.5441170652821
213	0.00635733983837448		0.0360304169359551		0.741997599601746	0.00634801457062	0.0262077103270429	0.242219350389786	0.195425622876768	63.763827339537
210	0.00441072046901656		0.0298034146262422		0.738943815231323	0.00440139520126208	0.0214984443573899	0.204730869270973	0.240129440298501	57.5268454572765
207	0.00318168712298302		0.0252614633885926		0.738099575042725	0.00317236185522853	0.0181214701971181	0.175060953704134	0.281120836663976	52.3454771993107
204	0.002298983445518		0.0214204064657694		0.741282522678375	0.00228965817776351	0.0153523080501874	0.149140974130959	0.318258725308464	48.0552979948944
201	0.00158619866452597		0.0177346974808629		0.760777771472931	0.00157687339677148	0.0129520583109075	0.121746934650806	0.35800606990493	43.8524568705532
