# Supplementary material for: Physicochemical and major ion data for springs in the Black Forest National Park, Germany
Source: Data Brief. 2020 Apr 30;30:105645. doi: 10.1016/j.dib.2020.105645 (PMC7218150; doi:10.1016/j.dib.2020.105645)
Supplement: Supplementary file 3 [file mmc3.zip › Absorption/D812_4_2016-11-04.abs]

Wavelength	I1	I1 dark	R1	R1dark	XCorrect	I1c	R1c	I1c/R1c	Abs	Percent T
600	0.769830155615317	5.27744720257569E-6	1.09525326893901	6.84652180320143E-4	0.962875366210938	0.769824878168114	1.05393315770453	0.730430457131454	2.18878212220738E-4	99.9496141270824
597	0.794418679076636		1.13064385412475		0.961170494556427	0.794413401629434	1.08608344496151	0.731447850821063	1.76716050838411E-4	99.9593179029748
594	0.824298446413297		1.17342425312373		0.959443926811218	0.824293168966095	1.12517788785616	0.732589200216728	2.31854948263987E-4	99.9466276733352
591	0.856479793635781		1.21961558838838		0.957998394966125	0.856474516188579	1.16773388046187	0.73345008697514	1.95622342701908E-4	99.9549664341394
588	0.885126741153149		1.26104228408466		0.957209765911102	0.885121463705947	1.20642663379942	0.73367201859463	2.74393766590242E-4	99.9368384556505
585	0.911088237326268		1.29849922820989		0.957147359848022	0.911082959879065	1.24219979501898	0.733443173579932	2.7590950388506E-4	99.9364896652901
582	0.928551764783343		1.32371800130248		0.957540512084961	0.92854648733614	1.26685803062391	0.732952284226229	2.07255775528433E-4	99.9522889794121
579	0.946741349061247		1.35009302439045		0.957847774028778	0.946736071614044	1.29252780557727	0.732468630484287	2.51036739593673E-4	99.9422133574771
576	0.964541332815805		1.37587432311556		0.957817375659943	0.964536055368602	1.31718056164985	0.732273223164227	2.2860986912804E-4	99.9473744844079
573	0.983210614967769		1.40291321094697		0.95768678188324	0.983205337520566	1.34289575591001	0.732153134890431	3.31838450001811E-4	99.9236205571321
570	1.00495847529347		1.43400357581297		0.957942962646484	1.00495319784626	1.37303777612193	0.731919554817127	2.80322547545389E-4	99.9354741749493
567	1.02400396716072		1.46140181178748		0.958957612514496	1.02399868971352	1.40076583993584	0.731027742481517	2.71055091049375E-4	99.9376067314969
564	1.04204236918826		1.48738532364655		0.960622072219849	1.04203709174105	1.42815747979453	0.72963738697148	3.31889584143942E-4	99.9236087920545
561	1.06229439059171		1.51606403446945		0.962333619594574	1.0622891131445	1.45830052601729	0.728443207824716	2.6924152112937E-4	99.9380240617266
558	1.08753446525892		1.55201104360316		0.963349342346191	1.08752918781172	1.49446925894148	0.727702615028698	2.79862676922316E-4	99.9355799958036
555	1.11378085400902		1.5892296213353		0.963210999965668	1.11377557656182	1.5301039882302	0.727908420034952	3.04096953242565E-4	99.9300035977831
552	1.13482520206947		1.61896460778875		0.962077260017395	1.13481992462226	1.55691034563283	0.728892275528556	2.91938098355396E-4	99.932801357073
549	1.15923169763845		1.65319016185121		0.960586667060852	1.15922642019124	1.58737475983445	0.730278979812013	3.19305328087191E-4	99.9265042525083
546	1.18745129957647		1.69275406550171		0.959542155265808	1.18744602212927	1.62361193171776	0.73136073893776	2.91402583918615E-4	99.9329245810444
543	1.21935515534498		1.73744055702237		0.959278583526611	1.21934987789778	1.66603274432836	0.731888302945296	3.360131108007E-4	99.9226600447745
540	1.25071448810542		1.78119783467956		0.959745705127716	1.25070921065822	1.70883987982693	0.731905443817761	3.73746750155781E-4	99.9139786500482
537	1.28109551795228		1.82325107303691		0.960788011550903	1.28109024050508	1.75109996741425	0.731591721971643	3.77584949242731E-4	99.9130956361878
534	1.31842481284707		1.87514701521236		0.962087333202362	1.31841953539987	1.80339649603769	0.731075799635084	4.31427209300451E-4	99.9007095395461
531	1.36162410710805		1.93505290486557		0.963314652442932	1.36161882966084	1.86340528103213	0.730715343313104	4.9453408915702E-4	99.8861941258928
528	1.41012289475605		2.00198438286961		0.964083611965179	1.41011761730885	1.92942027298787	0.730850420227608	4.74213523053637E-4	99.8908678935356
525	1.4609000222387		2.07078881130561		0.964276075363159	1.4608947447915	1.99615191415429	0.731855493779108	2.5825494520839E-4	99.9405522784612
522	1.51718257206264		2.14754253292275		0.964098811149597	1.51717729461544	2.06978313053092	0.733012687288771	3.94971123992111E-4	99.9090958806247
519	1.57335714703349		2.2242975497059		0.964016735553741	1.57335186958629	2.1436000466078	0.733976411353451	4.61120748069406E-4	99.8938793717492
516	1.62830093465574		2.29881611019915		0.964349150657654	1.62829565720854	2.21620111964009	0.734723776997716	4.43320329706507E-4	99.8979738038911
513	1.68876751278327		2.38001970484538		0.965328872203827	1.68876223533607	2.29684082298419	0.73525436261705	4.07296847877279E-4	99.9062603980063
510	1.74072802771236		2.44936840696085		0.966961741447449	1.74072275026516	2.36778350777666	0.735169724997236	4.28481179276728E-4	99.9013872167909
507	1.79171404923715		2.51664741792249		0.969234704971313	1.79170877178995	2.43855842897292	0.734740964375655	4.68862873374957E-4	99.8920985891925
504	1.85856381337433		2.60504343929779		0.971734523773193	1.85855853592712	2.53074534573413	0.734391762908878	4.7511027919539E-4	99.8906616333584
501	1.92434280359		2.69133342308385		0.973802864551544	1.9243375261428	2.62016148060795	0.734434705793896	5.09718722346567E-4	99.8827017750421
498	1.99515198055316		2.78337652940552		0.974870681762695	1.99514670310595	2.71276472748604	0.735466176956261	4.74031817577793E-4	99.8909096871163
495	2.14971927851952		2.98985302760392		0.974803626537323	2.14971400107232	2.9138521726936	0.737756712992443	5.16787378247005E-4	99.8810760792691
492	2.37511418362475		3.29465702052661		0.973194181919098	2.37510890617754	3.20567474427688	0.740907638997952	5.03312515252915E-4	99.8841751393574
489	2.43401151371167		3.36840912106199		0.972781896591187	2.43400623626447	3.27606139603525	0.742967222534396	5.21864292100839E-4	99.8799084737017
486	2.50349655860004		3.45184916345318		0.975464880466461	2.50349128115284	3.36648977745888	0.743650344021701	5.07107304765977E-4	99.8833023726516
483	2.81558698459908		3.86883172770497		0.980194926261902	2.81558170715188	3.79153813746408	0.742596172073596	6.11262958441428E-4	99.8593505066428
480	3.01420341935232		4.13104405820019		0.985221683979034	3.01419814190512	4.06931964943754	0.740713043351543	6.77956359512897E-4	99.8440165601112
477	3.07372969596994		4.19619005159223		0.990114986896515	3.07372441852273	4.15403277356298	0.739937450201278	6.51631405349359E-4	99.8500688332371
474	3.48698501902568		4.73920262022324		0.994495332241058	3.48697974157848	4.71243400095906	0.739953013849916	6.07528526381603E-4	99.8602091856702
471	4.16963788861239		5.64463305849985		0.997837543487549	4.16963261116518	5.63174361333234	0.740380403911531	6.44468121478758E-4	99.85171578091
468	4.79588744665689		6.4678733139994		1.00013113021851	4.79588216920969	6.46803670568143	0.741474173298531	6.58863519922676E-4	99.8484060878985
465	4.88680383179165		6.57212694639533		1.00181019306183	4.88679855434445	6.5833378734622	0.7422980026657	6.65386356293803E-4	99.8469064374287
462	4.57980690308671		6.14185530260679		1.00316655635834	4.57980162563951	6.16061701339722	0.743399827595194	7.36898760575366E-4	99.8304666602802
459	4.25933652350787		5.70188167155234		1.00411581993103	4.25933124606067	5.72466211969508	0.744031902146137	7.98819205911513E-4	99.816234137053
456	3.90248793850799		5.22494146227646		1.00429058074951	3.90248266106079	5.24667190579604	0.743801543364982	8.11276689348551E-4	99.8133710077673
453	3.62557427140159		4.86630972909034		1.00348424911499	3.62556899395439	4.88257812677812	0.742552172195717	9.29101738507223E-4	99.7862950934901
450	3.42773658054172		4.62148330062526		1.00161564350128	3.42773130309452	4.62826421175203	0.740608389294385	9.51362808782352E-4	99.7811803778072
447	3.08667070910182		4.18292093787572		0.998890042304993	3.08666543165462	4.17759418034775	0.738861961790094	9.8089603741401E-4	99.7743952116563
444	2.75090569701574		3.74238199920634		0.996111750602722	2.75090041956853	3.72714869457165	0.738071014868563	0.0010077525029512	99.7682254239478
441	2.65948073888496		3.6217132094053		0.99413388967514	2.65947546143776	3.59978720421883	0.738786853378705	0.00105913809586617	99.7564215757498
438	2.67857952665044		3.64130455210046		0.993446111679077	2.67857424920324	3.61675968367713	0.740600560576907	0.00106432233393062	99.7552307755606
435	2.70374676898152		3.66116540163047		0.994355201721191	2.70374149153432	3.63981807401604	0.742823250105769	0.00111331279736996	99.7439785502647
432	2.75177512328179		3.70728975813562		0.996962368488312	2.75176984583459	3.69534580548407	0.744658278462285	0.00113154898577349	99.7397903510771
429	2.83411541225942		3.80005459052862		1.00068998336792	2.83411013481222	3.80199144041434	0.745427805198677	0.00121139149650796	99.7214554570382
426	2.88768857366644		3.86353398358552		1.00434243679047	2.88768329621924	3.87962351045792	0.74432049616031	0.00125304946715511	99.7118905318399
423	2.85543272784807		3.82895818904594		1.00653290748596	2.85542745040086	3.85328329371292	0.741037508210161	0.00138473706350733	99.6816602867776
420	2.74521926393299		3.70483055038177		1.00630366802216	2.74521398648579	3.72749560424935	0.736476787083596	0.00146792482301013	99.6625684028201
417	2.74403385134007		3.73408033786255		1.00381481647491	2.74402857389287	3.74763790505135	0.732202161311865	0.00157703240789363	99.6375333706435
414	2.50418933203477		3.43906455412927		1	2.50418405458757	3.43837990194895	0.728303481871837	0.00168041015369759	99.6138188676923
411	2.33924546672705		3.23845180102463		0.99593985080719	2.33924018927985	3.22462133116842	0.725430972830612	0.00173519185437041	99.6012544201174
408	2.21410170502007		3.08415777210014		0.992665886878967	2.21409642757287	3.06085857925267	0.723357963213531	0.00183937647857723	99.5773635462656
405	2.12250188727085		2.96702804844708		0.991216242313385	2.12249660982365	2.94028775465866	0.721866969129372	0.00190907418188228	99.5613841660258
402	2.09119511249361		2.92648238088448		0.992280185222626	2.0911898350464	2.9032111121625	0.720302366674517	0.00198709417734441	99.5434998009819
399	2.14522418088123		2.99837805076321		0.996225118637085	2.14521890343403	2.98637746164085	0.718334815671744	0.00205143576844083	99.5287533259291
396	2.22571521327445		3.10170194805543		1.00294554233551	2.22570993582725	3.11015147360326	0.715627503906958	0.00220635371239682	99.4932565817443
393	2.23901833333848		3.10663997537945		1.01225340366364	2.23901305589128	3.1440138475355	0.712151143242061	0.00231759683943445	99.4677749694862
390	2.23283811729872		3.08114953846958		1.02401208877563	2.23283283985152	3.15443328260907	0.707839614856181	0.00229278930355805	99.4734568765224
387	2.25232813186928		3.09118139756036		1.03790378570557	2.25232285442208	3.20763827174067	0.702174828834369	0.00240574507571609	99.4475881618018
384	2.29578562803352		3.1341251632579		1.05340039730072	2.29578035058632	3.3007674792873	0.695529256450996	0.00255106950230903	99.4143163920868
381	2.34453669229185		3.18624735543245		1.06999289989471	2.34453141484465	3.40852947464919	0.687842494037976	0.00267184562277838	99.3866733835565
378	2.35956008822791		3.19395587468875		1.08720409870148	2.35955481078071	3.47173756137665	0.67964665216373	0.00283568901663729	99.3491855054318
375	2.36329324373057		3.18829474922309		1.10362470149994	2.36328796628337	3.51792524184702	0.671784590010949	0.0030154560765969	99.3080705110766
372	2.37383047757519		3.19264000189128		1.11636197566986	2.37382520012799	3.56337758045331	0.666172794359335	0.00325084695431404	99.2542593737993
369	2.39724240130976		3.21558946713161		1.1217794418335	2.39723712386256	3.60641412886387	0.664714876940037	0.00346253275094406	99.2058921987559
366	2.42534868659785		3.24576223922784		1.11770451068878	2.42534340915065	3.62703785657808	0.668684338309838	0.00372706390099467	99.1454837453254
363	2.46634097403171		3.29383117458264		1.10513556003571	2.4663356965845	3.63937332631473	0.677681423543857	0.00396067251295692	99.0921673628625
360	2.52780844570992		3.3693942589975		1.08772444725037	2.52780316826272	3.66422779502222	0.689859722066595	0.00412748511151246	99.0541133500316
357	2.59205817933991		3.44871981776256		1.06954944133759	2.59205290189271	3.68784408506084	0.702864015426495	0.00428304546588791	99.0186394163679
354	2.65852139440637		3.53118419487446		1.05303514003754	2.65851611695917	3.71774008034338	0.715089290672956	0.00443793306993409	98.9833315183548
351	2.71440348646823		3.59983615016655		1.03825736045837	2.71439820902103	3.73684553418898	0.72638758658515	0.00463677371333114	98.9380226204164
348	2.76339838007129		3.65949370608051		1.02429628372192	2.76339310262408	3.74770451675809	0.737356184370299	0.00485467834332139	98.8883935174659
345	2.79727718486755		3.69961170274638		1.01075196266174	2.79727190742035	3.73869777610226	0.748194177475512	0.00504843190312137	98.8442858768183
342	2.8317728829719		3.74113084808829		0.99791157245636	2.8317676055247	3.73263454504693	0.758651180915194	0.00528430029773094	98.7906174235489
339	2.8489840035086		3.76126186729496		0.986706912517548	2.8489787260614	3.7105875332096	0.767797202077342	0.00551988650876442	98.7370422646207
336	2.85461126666971		3.76939593220386		0.97766101360321	2.85460598922251	3.68452209000567	0.774756106623889	0.00580696163103402	98.6717971751512
333	2.83139108365702		3.74483621916723		0.970568954944611	2.83138580620982	3.63395727352471	0.779146696863486	0.0060366251088068	98.6196313793045
330	2.78095873278432		3.6912186107389		0.964463949203491	2.78095345533712	3.559386956341	0.781301243570297	0.00637824601291048	98.5420865754031
327	2.71049971451117		3.61633969624318		0.95833683013916	2.71049443706397	3.46501539380387	0.782246001536061	0.00664470087904975	98.4816460991171
324	2.63295239304369		3.53451788260528		0.951819896697998	2.63294711559649	3.36357278033104	0.782782858451293	0.00692555346527231	98.4179798892501
321	2.55446119462686		3.45143320276149		0.945044338703156	2.55445591717966	3.26111038201485	0.783308633546286	0.00723399823693029	98.3481062545523
318	2.47736159288415		3.36789730343708		0.938388168811798	2.47735631543695	3.15975251381275	0.784034921914699	0.0075264146077001	98.2819094275215
315	2.41247191540907		3.2985477407259		0.932277858257294	2.41246663796186	3.07452473701506	0.784663271339959	0.00785422170106706	98.2077538659996
312	2.35853507968709		3.24357486863111		0.927434146404266	2.35852980223988	3.00756711977679	0.784198559271033	0.00820914336462712	98.1275276096894
309	2.29413260313779		3.17437819044081		0.924172163009644	2.29412732569058	2.93303922198393	0.782167285215784	0.00857504888016567	98.0448871810018
306	2.22078689176094		3.0947803123409		0.923116862773895	2.22078161431374	2.85621187892976	0.777526916226495	0.0089843638216395	97.9525251239747
303	2.14273191038338		3.01012068865574		0.925122439861298	2.14272663293618	2.78409680867066	0.769630792385872	0.00936069810458487	97.867681940753
300	2.04930565587388		2.90613331724509		0.931125819683075	2.04930037842668	2.70533826980553	0.75750245405503	0.00981787889347939	97.764711068181
297	1.93167530234		2.76876991569435		0.942141830921173	1.9316700248928	2.60792891831303	0.740691209537383	0.010277639421964	97.6612684192855
294	1.80484557384288		2.61880134573696		0.958359718322754	1.80484029639568	2.50909757697304	0.71931849640261	0.0106808361038392	97.5706422932102
291	1.65867912301092		2.44099213013885		0.978849589824677	1.65867384556371	2.3886939738458	0.694385243034396	0.0112025012701568	97.4535129024823
288	1.49136097426542		2.23355726890718		1.00125563144684	1.49135569681822	2.2356762818012	0.667071395334879	0.0116850539462416	97.3452906268294
285	1.31455969567501		2.01221172169593		1.02218341827393	1.31455441822781	2.056149615868	0.639328192891681	0.0123755189728414	97.190648742284
282	1.15235917569325		1.80785697153593		1.03807401657104	1.15235389824605	1.87597862818948	0.614268137669666	0.0129513956536704	97.0618588570915
279	1.01177256401136		1.63110817707616		1.04659152030945	1.01176728656415	1.70638743566903	0.592929404785183	0.0135530146384743	96.927494199183
276	0.894895245752788		1.48305060320488		1.04627299308777	0.894889968305586	1.55095946042986	0.576991205210198	0.0141637651164117	96.7912803862122
273	0.808534854862516		1.37569179137801		1.03550016880035	0.808529577415313	1.4238201247409	0.567859354820152	0.0147529450647645	96.6600587873991
270	0.745029696730039		1.29985290465712		1.01344335079193	0.745024419282837	1.31663342703258	0.565855616290987	0.0152228009405152	96.5555404484429
267	0.693189960914232		1.23950922386797		0.982183754444122	0.693184683467029	1.2167533689178	0.569700237677218	0.0157394099430361	96.4407524247063
264	0.64413230608096		1.1802688911579		0.94537228345871	0.644127028633757	1.11514624553414	0.577616641057899	0.0161204936548064	96.3561649348434
261	0.59067495277894		1.11008685988316		0.90583062171936	0.590669675331737	1.00493049154029	0.587771672074947	0.0165873317076511	96.252644033211
258	0.532022949229122		1.0275180482624		0.866522550582886	0.532017671781919	0.889774293396734	0.597924300274993	0.0168672516821475	96.1906253852113
255	0.468947054400594		0.932886155635164		0.829135000705719	0.468941776953392	0.772920894224904	0.606713805328879	0.0173354057681689	96.0869911613482
252	0.406319302270471		0.834983108541014		0.794693946838379	0.406314024823269	0.663011933126447	0.612830636256102	0.0176584995781779	96.0155337328014
249	0.347085676103348		0.738721167702513		0.764530658721924	0.347080398656146	0.564251543373015	0.615116436512249	0.0182215730553215	95.8911278968805
246	0.293159898578347		0.647727046667182		0.739672303199768	0.293154621131144	0.47859933819799	0.61252617321813	0.0189405502219312	95.7325108810782
243	0.244905348600264		0.562665469248282		0.720351755619049	0.244900071153061	0.404823868199134	0.604954624445697	0.0200948798887417	95.4783972518127
240	0.199984667780002		0.479017107766118		0.706636786460876	0.1999793903328	0.338007309275088	0.591642206677981	0.0219155418798102	95.0789677656622
237	0.158737020697505		0.396559977968647		0.699079275131226	0.158731743250303	0.276748235794441	0.573560090797482	0.0249268779071872	94.4219841047504
234	0.120379447761175		0.313557027403094		0.698089838027954	0.120374170313972	0.218413025742687	0.551130913115893	0.0297437680880394	93.380507935944
231	0.0867512873425679		0.237870858653397		0.703528046607971	0.0867460098953654	0.166867148522359	0.51985073553134	0.0375587173484966	91.7151926515175
228	0.0583340482288227		0.170841515278044		0.713129818439484	0.0583287707816201	0.121343932887112	0.480689634774605	0.0496558705684162	89.1957433929727
225	0.0375481051089068		0.11952261785432		0.724811732769012	0.0375428276617042	0.0861351518189165	0.435859540140258	0.0673811342357778	85.6286043887711
222	0.0234758789650329		0.0830865973395111		0.735610008239746	0.0234706015178303	0.0606156955575236	0.387203368730744	0.0925789232895989	80.8018076591531
219	0.0142246960643767		0.058247639823864		0.742441356182098	0.0142194186171742	0.0427371426119661	0.33271804683528	0.131423290238934	73.8884761239548
216	0.00897854269254759		0.0431320228760538		0.744040012359619	0.00897326524534501	0.031582542217087	0.284121055982955	0.170336850132303	67.5558791106874
213	0.00603995359868353		0.0342240878072781		0.741997599601746	0.00603467615148095	0.0248861807272	0.242491052268426	0.216578729361383	60.732515633937
210	0.00413047440785762		0.0281980928820159		0.738943815231323	0.00412519696065505	0.0203308868422519	0.202902952176293	0.266216771224179	54.1730426730996
207	0.00296270410307556		0.0239771979327563		0.738099575042725	0.00295742665587298	0.0171922181215363	0.1720212386189	0.312175420828555	48.7331606685907
204	0.00212803270920157		0.0204434685986937		0.741282522678375	0.002122755261999	0.0146468652797509	0.144928981147501	0.356348802300909	44.0201175249915
201	0.00145860453499659		0.0170938934596808		0.760777771472931	0.00145332708779402	0.0124837860120736	0.116417173955757	0.403872259396493	39.4573342290121
