# Supplementary material for: Physicochemical and major ion data for springs in the Black Forest National Park, Germany
Source: Data Brief. 2020 Apr 30;30:105645. doi: 10.1016/j.dib.2020.105645 (PMC7218150; doi:10.1016/j.dib.2020.105645)
Supplement: Supplementary file 3 [file mmc3.zip › Absorption/D812_5_2017-05-09.abs]

Wavelength	I1	I1 dark	R1	R1dark	XCorrect	I1c	R1c	I1c/R1c	Abs	Percent T
600	0.730376988963882	7.2877416319514E-6	1.04420940561758	6.93409030527767E-4	0.962875366210938	0.73036970122225	1.00477584736073	0.726898146627158	0.00259805993918706	99.4035603967084
597	0.753623195841209		1.0778291048851		0.961170494556427	0.753615908099577	1.03531104948892	0.727912551953925	0.00262162052288596	99.3981678750987
594	0.782244711534949		1.11923889140177		0.959443926811218	0.782237423793317	1.07318166992321	0.728895624772728	0.00275478454310474	99.3676949330406
591	0.811555190848982		1.1616858702971		0.957998394966125	0.81154790310735	1.11222891446115	0.729659058990146	0.00283463233168712	99.3494272329259
588	0.841047065731139		1.20427412848874		0.957209765911102	0.841039777989507	1.15207921872771	0.730019051049547	0.00286000930448312	99.3436221532879
585	0.863500406400697		1.23717884881624		0.957147359848022	0.863493118659065	1.18349877418142	0.729610488406556	0.00288078977316135	99.3388687941603
582	0.881304705951136		1.26342231611861		0.957540512084961	0.881297418209504	1.2091140843176	0.728878630759554	0.00307366625999087	99.2947607550298
579	0.898330092235645		1.28846568607469		0.957847774028778	0.898322804494013	1.23348980902272	0.728277443334326	0.00309571630515686	99.2897194789603
576	0.917531665034896		1.31666953453377		0.957817375659943	0.917524377293264	1.26046479896065	0.727925427231153	0.00327040130319714	99.2497904965663
573	0.936092802045691		1.3437772102067		0.95768678188324	0.936085514304059	1.28625360334792	0.727761237649848	0.003340364054973	99.2338031205572
570	0.956470099327548		1.37358043030246		0.957942962646484	0.956462811585916	1.31514746053614	0.727266591988095	0.00345521570340492	99.207563646068
567	0.973996879653022		1.3992695256588		0.958957612514496	0.97398959191139	1.34117521372164	0.726220990327325	0.00350781198785308	99.1955496014486
564	0.992016524966762		1.42552872721402		0.960622072219849	0.99200923722513	1.36872825592546	0.724767120814926	0.00361833090343029	99.1703096082613
561	1.01317309745303		1.45636380277441		0.962333619594574	1.01316580971139	1.40084055894821	0.723255621947517	0.00373071004078405	99.1446513682385
558	1.03491225141889		1.4879577613884		0.963349342346191	1.03490496367726	1.43275513573889	0.722318097393208	0.00387571815297695	99.1115531378017
555	1.0596201666644		1.52364293702706		0.963210999965668	1.05961287892277	1.46692173775878	0.722337703265404	0.00400643446736917	99.0817264925938
552	1.08127220362623		1.55497517689209		0.962077260017395	1.08126491588459	1.49533914451925	0.723090089527631	0.00413027775207077	99.0534764051553
549	1.10624992477886		1.59089701146535		0.960586667060852	1.10624263703723	1.52752837841103	0.72420431114214	0.00426536720573003	99.0226701212668
546	1.13315593571871		1.62953069905512		0.959542155265808	1.13314864797708	1.56293804384752	0.725011879029821	0.00443533777863188	98.9839230325407
543	1.16219356377651		1.67081638980812		0.959278583526611	1.16218627603488	1.60211320731557	0.725408336145102	0.00450911108470952	98.9671101293941
540	1.19063636273513		1.71136845141366		0.959745705127716	1.1906290749935	1.64181302479639	0.725191636935122	0.00464382935278658	98.9364152655578
537	1.2201118331984		1.75325323884396		0.960788011550903	1.22010454545677	1.68383847401043	0.724597141761956	0.00484673246563949	98.890202801949
534	1.25760376572682		1.80644500376813		0.962087333202362	1.25759647798518	1.73729073620701	0.723883718352673	0.00498759581984549	98.8581329797622
531	1.29950717681426		1.86568518663689		0.963314652442932	1.29949988907263	1.7965739060538	0.723321141809859	0.00515909741608074	98.8191019048877
528	1.34549131054165		1.93059969443414		0.964083611965179	1.34548402280002	1.86059102238622	0.723148723503152	0.00535870971972282	98.7736926792825
525	1.39555024344709		2.00112393853711		0.964276075363159	1.39554295570546	1.92896730002925	0.723466362381726	0.00547218551372651	98.7478877025062
522	1.44853826081349		2.07430621485601		0.964098811149597	1.44853097307186	1.99916764088093	0.724567036526043	0.00558206369541809	98.7229072656406
519	1.50653319710519		2.15600966667798		0.964016735553741	1.50652590936356	2.0777609427832	0.725071820507674	0.0058800049996916	98.655203102012
516	1.56097423448531		2.23205484581748		0.964349150657654	1.56096694674368	2.15181150637574	0.725419927404697	0.00613549930510028	98.5971815732345
513	1.62249573814573		2.31764811818054		0.965328872203827	1.6224884504041	2.23662327633113	0.725418745111859	0.00637908173068131	98.5418969499367
510	1.67998572815039		2.39722585467897		0.966961741447449	1.67997844040876	2.31735518707953	0.7249550909483	0.00661148782973613	98.4891778568976
507	1.72797085247037		2.46220741814002		0.969234704971313	1.72796356472874	2.38578480440199	0.724274696334927	0.00673294987185793	98.4616365813805
504	1.78980077287761		2.54661091633792		0.971734523773193	1.78979348513597	2.47395593652918	0.723454067515427	0.00703406613317005	98.3933922789472
501	1.85826959950831		2.64035212323874		0.973802864551544	1.85826231176668	2.5705072173344	0.722916589860304	0.00734659475485389	98.3226115282795
498	1.92286597742403		2.72731550912172		0.974870681762695	1.9228586896824	2.65810394562513	0.723394844226147	0.00759551729822912	98.2662725627542
495	2.06667719755251		2.92411903250525		0.974803626537323	2.06666990981088	2.84976589967529	0.725206905608057	0.00790794999201072	98.1956049472004
492	2.2843566864288		3.22538027519795		0.973194181919098	2.28434939868717	3.13824649666507	0.727906300895958	0.00813629101351961	98.1439897592884
489	2.34874485511683		3.31154454243178		0.972781896591187	2.3487375673752	3.22073604488115	0.72925490777431	0.00841510923934645	98.0810012753636
486	2.41107248426231		3.3898838182418		0.975464880466461	2.41106519652068	3.30603621739935	0.729291828030037	0.00882584339623702	97.9882849845319
483	2.70423202532723		3.79078551585863		0.980194926261902	2.7042247375856	3.71502905317819	0.72791482889539	0.0090944914896928	97.9276896355532
480	2.90470049742659		4.06449922692313		0.985221683979034	2.90469320968496	4.00374961126794	0.725493223030268	0.00939778871351009	97.8593239784363
477	2.95529831216582		4.12374592590514		0.990114986896515	2.95529102442419	4.08229608871895	0.723928632367178	0.00977713919206801	97.7738824763401
474	3.33673144662802		4.63937587013384		0.994495332241058	3.33672415888638	4.61314805531571	0.723307407192685	0.0101773508095206	97.6838232627404
471	3.96065403324627		5.48965997318159		0.997837543487549	3.96064674550464	5.47709691265779	0.723128841549514	0.0105793368099399	97.5934482671768
468	4.5287619911813		6.2590136810449		1.00013113021851	4.52875470343967	6.25914092691912	0.723542536638301	0.010971422927785	97.5053795258305
465	4.58156786987655		6.32004017005887		1.00181019306183	4.58156058213492	6.33078599869044	0.723695380491876	0.0113348446965145	97.4238202229062
462	4.27457075440403		5.88640483976034		1.00316655635834	4.2745634666624	5.90434886768413	0.723968647933065	0.0117798772413624	97.3240387022001
459	3.94347629649851		5.42824279569263		1.00411581993103	3.94346900875687	5.44988820260437	0.723587138332926	0.0122844615831742	97.2110285881689
456	3.59203051909422		4.95434576633622		1.00429058074951	3.59202323135259	4.97490640274973	0.722028303762099	0.0128154005726999	97.0922575907522
453	3.32299366592119		4.60325592887192		1.00348424911499	3.32298637817956	4.61859899422784	0.719479301479195	0.0134025847608524	96.9610735266198
450	3.16295131304506		4.40868749214938		1.00161564350128	3.16294402530343	4.41511583011293	0.716389817845963	0.0139173660813829	96.8462109594997
447	2.89300323184833		4.0575566244118		0.998890042304993	2.8929959441067	4.05236026883777	0.713903935529508	0.0144440278547813	96.7288383350462
444	2.61401793511154		3.68197847771918		0.996111750602722	2.61401064736991	3.66697131423912	0.712852766864991	0.0151293219051415	96.5763256313357
441	2.53623470300047		3.57666403355992		0.99413388967514	2.53622741525884	3.55499358632744	0.71342672037812	0.0158572230532009	96.4145940356572
438	2.55218721392306		3.5944927529711		0.993446111679077	2.55217992618143	3.57024598439258	0.714847082620734	0.0165762382447275	96.2551027077278
435	2.56161276076039		3.59742323269572		0.994355201721191	2.56160547301876	3.57642700934723	0.716247099779707	0.0173353169294453	96.0870108167822
432	2.57780243476797		3.60815618431299		0.996962368488312	2.57779514702634	3.59650463267902	0.716750125553474	0.0181961905186437	95.8967324608358
429	2.62117469899896		3.66076176027466		1.00068998336792	2.62116741125733	3.66259373753194	0.715658792400932	0.0190950623770344	95.6984574767696
426	2.63823233320814		3.68871212515321		1.00434243679047	2.63822504546651	3.7040337042795	0.712257300039793	0.0199684054921914	95.5062063345029
423	2.57976505927185		3.62745763076907		1.00653290748596	2.57975777153021	3.65045753687255	0.706694365150831	0.0209294400115921	95.2950977752055
420	2.46527301016879		3.50004864690317		1.00630366802216	2.46526572242715	3.52141401158378	0.700078353274452	0.0219638634343788	95.0683894411949
417	2.4691286827608		3.54391921191342		1.00381481647491	2.46912139501917	3.55674255905007	0.694208634453043	0.0230273691288983	94.835869609142
414	2.27043994332035		3.29475690455941		1	2.27043265557872	3.29406349552888	0.689249815208612	0.0242262325755272	94.574437609655
411	2.12902909061391		3.11955111424387		0.99593985080719	2.12902180287228	3.10619467761903	0.685411580353432	0.02551721414412	94.2937235486131
408	2.02242495285629		2.98733880520185		0.992665886878967	2.02241766511466	2.96474100098339	0.682156608096231	0.0269195587438389	93.989738490327
405	1.94521213822341		2.88888266423784		0.991216242313385	1.94520485048178	2.86282010063649	0.679471563738602	0.0282898699678084	93.6936439704961
402	1.91394122526242		2.85297170124657		0.992280185222626	1.91393393752079	2.83025923210661	0.676239800160008	0.0298458937052131	93.3585518181085
399	1.95476498974774		2.91903765557243		0.996225118637085	1.95475770200611	2.90732784323506	0.672355443695334	0.0314932117336472	93.0051051859965
396	2.01809199510993		3.01452611710494		1.00294554233551	2.0180847073683	3.02271007990819	0.667640843487575	0.03317492380727	92.6456592858337
393	2.02812939985498		3.02810432139639		1.01225340366364	2.02812211211335	3.06450700033077	0.661810239589741	0.0349754981268564	92.2623477932935
390	2.02022068650767		3.01303433366363		1.02401208877563	2.02021339876604	3.08467352233787	0.654919680846783	0.0368712367518517	91.8604911753898
387	2.03153814495855		3.02612306041797		1.03790378570557	2.03153085721691	3.1401048885609	0.646962738288642	0.0387585572614351	91.4621577115457
384	2.06118252838501		3.06789422602255		1.05340039730072	2.06117524064338	3.23099055922049	0.637939109652076	0.0408368522847166	91.0255156226772
381	2.09367590594072		3.11640741308456		1.06999289989471	2.09366861819909	3.33379186244035	0.628014196623097	0.0429426039750272	90.5852309732818
378	2.10526504285731		3.13690423307102		1.08720409870148	2.10525775511568	3.40970126228876	0.617431731747233	0.0452248124117202	90.1104560342093
375	2.10007007949916		3.13472194059927		1.10362470149994	2.10006279175753	3.45879130264484	0.607166668353672	0.0475811195025385	89.6228768621168
372	2.09821737564914		3.13959524258175		1.11636197566986	2.09821008790751	3.50415065233699	0.598778504716448	0.0500882189897866	89.106991517448
369	2.10757238903949		3.16302355547642		1.1217794418335	2.10756510129786	3.54743694657331	0.594109249308488	0.052619016403071	88.5892415653364
366	2.1259318701673		3.20256357851178		1.11770451068878	2.12592458242567	3.57874473106905	0.594041973424188	0.0553877820365549	88.0262534581296
363	2.15817055412052		3.26440453895804		1.10513556003571	2.15816326637888	3.6068432273672	0.598352390257401	0.0581548048483724	87.4671941671661
360	2.19783690528038		3.33847692391596		1.08772444725037	2.19782961753875	3.63058872877015	0.605364523974396	0.060994585823267	86.8971262338206
357	2.25562822218813		3.44214988736889		1.06954944133759	2.25562093444649	3.68080785379441	0.612805944793139	0.0640342731547314	86.2910446901086
354	2.30443592707122		3.5333326409108		1.05303514003754	2.30442863932959	3.71999324824513	0.619471188668604	0.0670577852825231	85.6923819191595
351	2.34263102945767		3.61030727195088		1.03825736045837	2.34262374171604	3.74770816158964	0.625081687449853	0.0702037159331886	85.0738885721952
348	2.37108139311352		3.67471641964273		1.02429628372192	2.37107410537189	3.76328811607891	0.630053833837836	0.0735450384629349	84.4218687760203
345	2.39380531147975		3.73235639743976		1.01075196266174	2.39379802373812	3.77178568952681	0.634659076835945	0.0769509294743227	83.7623919120343
342	2.41133651746438		3.78435622023002		0.99791157245636	2.41132922972275	3.77576090556874	0.638633983991509	0.0804829643889639	83.0839308518934
339	2.41260986096516		3.81442991639892		0.986706912517548	2.41260257322352	3.76304017434092	0.641131229391162	0.0841675375136106	82.3820249077636
336	2.40025087297743		3.82767508846513		0.97766101360321	2.4002435852358	3.74149078775695	0.641520645484406	0.087976818652115	81.6625959260407
333	2.36780394317544		3.81551383485162		0.970568954944611	2.36779665543381	3.70254627399053	0.639504946114244	0.0919333187978044	80.9220136606076
330	2.31320725149907		3.77451212481037		0.964463949203491	2.31319996375744	3.63971210219908	0.635544762554111	0.0960353710866364	80.1612773427267
327	2.24401748004702		3.71505822001864		0.95833683013916	2.24401019230539	3.55961259894279	0.630408543045348	0.100337043702838	79.3712018121821
324	2.1747170762712		3.65556929203369		0.951819896697998	2.17470978852956	3.47878358540408	0.625135118394254	0.10463564391442	78.5894693021343
321	2.11010568492781		3.60522643456884		0.945044338703156	2.11009839718618	3.40644352945353	0.619443234253374	0.109256807205337	77.7576618119213
318	2.03870425699046		3.53976255177378		0.938388168811798	2.03869696924883	3.32102061215718	0.613876638339979	0.113964567004273	76.9193194266927
315	1.98104482728921		3.49465152168059		0.932277858257294	1.98103753954758	3.2573397861021	0.608176508941425	0.118704391984178	76.0843978778908
312	1.92960469077601		3.45981745809908		0.927434146404266	1.92959740303438	3.20810975975436	0.601474870729523	0.123576603918796	75.2356012617891
309	1.86797367661798		3.4056298399074		0.924172163009644	1.86796638887634	3.14674746623381	0.593618143470541	0.128446783793538	74.3966219106928
306	1.7931170802374		3.32940279431355		0.923116862773895	1.79310979249577	3.07278776482848	0.583544953224538	0.133565298308876	73.5249438799118
303	1.71256069506124		3.24309186570335		0.925122439861298	1.71255340731961	2.99961557123967	0.570924295679613	0.138831818067751	72.6387198750337
300	1.62004587609498		3.13458993254316		0.931125819683075	1.62003858835334	2.91805196925764	0.555178113831019	0.144367079548646	71.7187844971125
297	1.51309460088757		2.99695520286851		0.942141830921173	1.51308731314593	2.82290357236567	0.536003896115348	0.15008998705448	70.7799111195897
294	1.39334536796762		2.83080504850311		0.958359718322754	1.39333808022599	2.7122649936269	0.513717532578847	0.155939160873254	69.8330224397442
291	1.26713041180691		2.64693746989211		0.978849589824677	1.26712312406528	2.59027491355035	0.489184803295071	0.162025247171452	68.8612263560166
288	1.12368602944552		2.42420141487392		1.00125563144684	1.12367874170389	2.42655103870719	0.463076491604544	0.168684384854204	67.8134149505386
285	0.97941031865727		2.19155717508086		1.02218341827393	0.979403030915638	2.23946461335382	0.437338024934847	0.175542848356218	66.7509039947625
282	0.853616856635502		1.98544502502554		1.03807401657104	0.85360956889387	2.06031908191181	0.414309403037605	0.18242057921045	65.7021257021874
279	0.742048680506599		1.79804541639935		1.04659152030945	0.742041392764968	1.88109336992337	0.394473450722542	0.189520787615078	64.6367054736736
276	0.653584411450906		1.65065287304299		1.04627299308777	0.653577123709274	1.72630802688581	0.378598207000347	0.196725090334594	63.5733225485552
273	0.584410449019792		1.53787848384518		1.03550016880035	0.58440316127816	1.59175540444795	0.36714382099481	0.203785117283103	62.5482095847328
270	0.531659604198835		1.45609237211143		1.01344335079193	0.531652316457203	1.47496440188381	0.360450947682657	0.210943904775807	61.5256336563899
267	0.48545239155388		1.38366313411959		0.982183754444122	0.485445103812248	1.35833039687053	0.357383671108788	0.218112276934475	60.5184397902808
264	0.443971147823147		1.3151298775575		0.94537228345871	0.443963860081515	1.24263180571275	0.35727707760294	0.224663656389428	59.6123638585536
261	0.400674121628966		1.23327741267461		0.90583062171936	0.400666833887334	1.11651233434225	0.358855716648549	0.230710449565475	58.7881170809004
258	0.354113253589916		1.1337958368392		0.866522550582886	0.354105965848284	0.981858805816435	0.360648561433269	0.236275486552528	58.0396137332648
255	0.306364714504587		1.02236421039237		0.829135000705719	0.306357426762955	0.847103020608166	0.361653092138675	0.241689878547101	57.3205199840644
252	0.25902034984086		0.904566877489045		0.794693946838379	0.259013062099228	0.718302774091794	0.360590368632111	0.247488038057631	56.560333550797
249	0.215762714744544		0.791018279004774		0.764530658721924	0.215755427002912	0.60422759344573	0.357076421771014	0.254010233718179	55.7172619557774
246	0.178406655628675		0.689256045219502		0.739672303199768	0.178399367887043	0.509310711007202	0.350276096754855	0.261644804000568	54.7463533301883
243	0.146227045848201		0.597184421136718		0.720351755619049	0.146219758106569	0.429683347781678	0.340296543632552	0.270943828221392	53.5865962095642
240	0.117339587467536		0.507061764026127		0.706636786460876	0.117332299725904	0.357818507139571	0.32791009236461	0.280627244433431	52.4050036497745
237	0.0904153580676731		0.416773320173035		0.699079275131226	0.0904080703260412	0.290872842678169	0.310816470501757	0.294166046328864	50.7965192149564
234	0.0660647342140152		0.326821422796869		0.698089838027954	0.0660574464723832	0.227666652306524	0.290149856393748	0.31111411465877	48.8523978545516
231	0.0458515434149613		0.244935399717087		0.703528046607971	0.0458442556733294	0.171831090607357	0.266798374562411	0.330099116804863	46.7628404672388
228	0.0296819854503969		0.174110530691618		0.713129818439484	0.0296746977087649	0.123668920484471	0.239952751204707	0.353683111515157	44.2911430437368
225	0.0182707649597619		0.120494940467012		0.724811732769012	0.0182634772181299	0.0868335555888597	0.210327414261418	0.386127501877234	41.102903187401
222	0.0109035560029174		0.0829598116039337		0.735610008239746	0.0108962682612855	0.0605159890748774	0.180056022017642	0.427514385389572	37.3667747962242
219	0.00630530935152184		0.0576966780073705		0.742441356182098	0.00629802160988989	0.0423215843259801	0.148813465048465	0.484344956063328	32.7834793546529
216	0.00367824976405		0.0421332801470429		0.744040012359619	0.00367096202241805	0.0308329222177129	0.119059815235714	0.552928751162824	27.9944054841097
213	0.00221911210603918		0.0329191883869856		0.741997599601746	0.00221182436440723	0.0239114509277872	0.092500633737658	0.639053024635364	22.9586831986142
210	0.00130385166839312		0.0269161195633164		0.738943815231323	0.00129656392676117	0.0193771097668054	0.0669121423351944	0.752241719784669	17.6912402453623
207	7.625694006013E-4		0.0228268215793207		0.738099575042725	7.55281658969348E-4	0.0163366623965094	0.0462323111439658	0.887486376144162	12.9572734395945
204	4.44802351604768E-4		0.0197376773903857		0.741282522678375	4.37514609972817E-4	0.0141171832923594	0.0309916362855195	1.0319764836782	9.29016690122183
201	2.66193646320986E-4		0.0171611071425406		0.760777771472931	2.58905904689035E-4	0.0125282586709461	0.0206657534370244	1.16566172518502	6.82870379256963
