# Supplementary material for: Physicochemical and major ion data for springs in the Black Forest National Park, Germany
Source: Data Brief. 2020 Apr 30;30:105645. doi: 10.1016/j.dib.2020.105645 (PMC7218150; doi:10.1016/j.dib.2020.105645)
Supplement: Supplementary file 3 [file mmc3.zip › Absorption/D813_1_2016-05-31.abs]

Wavelength	I1	I1 dark	R1	R1dark	XCorrect	I1c	R1c	I1c/R1c	Abs	Percent T
600	0.824476802735827	6.36706969578037E-6	1.17320852039754	6.96394627172636E-4	0.962875366210938	0.824470435666131	1.12898304248791	0.730277076482273	-1.95558845302365E-4	100.045039227815
597	0.851524868423647		1.21213199009064		0.961170494556427	0.851518501353951	1.16439615041488	0.73129621825918	-1.82985584648196E-4	100.042142865556
594	0.884404076666291		1.25926144180662		0.959443926811218	0.884397709596595	1.20752259101319	0.73240676089921	-1.05281588531603E-4	100.024244920238
591	0.917169877621791		1.30633515865954		0.957998394966125	0.917163510552095	1.25079984034856	0.733261614661311	-1.32818257072256E-4	100.030587210815
588	0.947858565243306		1.35073047922189		0.957209765911102	0.94785219817361	1.29226581008692	0.733480829389008	-1.10570750339888E-4	100.025463097442
585	0.972138241049609		1.38573362361327		0.957147359848022	0.972131873979914	1.32568472701527	0.733305479175758	-1.83812461368146E-4	100.042333341376
582	0.991274890143065		1.41354605148065		0.957540512084961	0.991268523073369	1.35286078392254	0.732720273108398	-1.4971316028065E-4	100.034478671637
579	1.01138022453538		1.44274729037764		0.957847774028778	1.01137385746569	1.3812652405308	0.732208288306043	-1.39061288418782E-4	100.032025171936
576	1.03250882491483		1.47339538839971		0.957817375659943	1.03250245784513	1.41057668535225	0.731971872615555	-9.40265266065222E-5	100.021652751721
573	1.05377760168531		1.50407344613846		0.95768678188324	1.05377123461561	1.43976433041896	0.731905362809605	-1.1146551770253E-4	100.025669177914
570	1.0758231612896		1.53581085690031		0.957942962646484	1.07581679421991	1.4705520959914	0.731573398285238	-1.40398072035141E-4	100.032333076788
567	1.09628056202573		1.56540992904766		0.958957612514496	1.09627419495603	1.50049395523699	0.730608871251923	-9.21169879401516E-5	100.021212969957
564	1.11589291302158		1.59339195530304		0.960622072219849	1.11588654595189	1.52997850991181	0.72934785601414	-1.18340461917042E-4	100.0272526112
561	1.13887543917486		1.62638194296419		0.962333619594574	1.13886907210517	1.56445185805375	0.727966837868679	-6.04712175930873E-5	100.013924981854
558	1.16384902519568		1.6619468354002		0.963349342346191	1.16384265812598	1.60036451959102	0.72723597897772	-4.77019508968423E-5	100.010984383343
555	1.19004177136787		1.69918772148187		0.963210999965668	1.19003540429818	1.63600552937272	0.727403045364072	-5.26789995574799E-5	100.012130523598
552	1.21786714204526		1.73861118812121		0.962077260017395	1.21786077497557	1.67200830266844	0.728382014031822	-6.22751260090487E-5	100.014340405819
549	1.24420112448398		1.77563817527795		0.960586667060852	1.24419475741429	1.70498540930238	0.729739240362982	-8.56446166558162E-5	100.01972234636
546	1.27573711556891		1.82005795537389		0.959542155265808	1.27573074849921	1.74575411320667	0.730761989244809	-1.30404739102975E-6	100.000300268459
543	1.30879862178446		1.86640381700511		0.959278583526611	1.30879225471476	1.78973317341379	0.731277865414056	-2.03659769466765E-5	100.004689549448
540	1.34230681470477		1.91322494840982		0.959745705127716	1.34230044763507	1.83554106542702	0.731283256429243	1.25825848786229E-5	99.9971027947325
537	1.37760453306958		1.96217422677868		0.960788011550903	1.37759816599989	1.88456438605402	0.73099023636139	-1.91989055469857E-5	100.004420809086
534	1.42202971965965		2.02399464645353		0.962087333202362	1.42202335258995	1.94658961937262	0.730520361578966	2.35421843654577E-5	99.9945793586444
531	1.47006097557124		2.08965701679663		0.963314652442932	1.47005460850154	2.01232637571214	0.730524941800908	-1.84445952506893E-4	100.042479269958
528	1.52339536012375		2.16354507802482		0.964083611965179	1.52338899305405	2.08516697082414	0.730583696351162	7.09528057066223E-5	99.9836638472222
525	1.58025058694735		2.24189362385434		0.964276075363159	1.58024421987765	2.16113286831395	0.731211043544263	8.19563263702504E-5	99.9811306389502
522	1.63924962845965		2.32298501024906		0.964098811149597	1.63924326138995	2.23891569346731	0.732159440470638	3.16807122307735E-5	99.9927055124889
519	1.70080248710041		2.40738248793917		0.964016735553741	1.70079612003072	2.32008567117722	0.733074705455911	7.18950336611591E-5	99.9834469268955
516	1.75914670073447		2.4866175425542		0.964349150657654	1.75914033366477	2.39729594760533	0.733801905193218	8.89037650744212E-5	99.9795312467181
513	1.82285598026506		2.57264198679054		0.965328872203827	1.82284961319536	2.48277333785267	0.734198964280778	1.16482750035974E-4	99.973182452165
510	1.87426867781353		2.64103241132196		0.966961741447449	1.87426231074383	2.55310391270961	0.734111252351918	1.27156182623353E-4	99.9707254927613
507	1.92941248374553		2.71388621352108		0.969234704971313	1.92940611667583	2.62971773364681	0.733693237106552	1.554943322793E-4	99.9642025156738
504	1.99894294611418		2.80598850685423		0.971734523773193	1.99893657904448	2.72599919471965	0.733285828886702	1.43340922990305E-4	99.9669999789558
501	2.07102607570896		2.90103595886702		0.973802864551544	2.07101970863927	2.82435897582894	0.733270708986782	1.48996867728358E-4	99.9656980877982
498	2.15755850334171		3.01375831315293		0.974870681762695	2.15755213627202	2.93734572670642	0.7345244097947	9.78123386005371E-5	99.9774804127625
495	2.34899314369006		3.2708337381511		0.974803626537323	2.34898677662036	3.18774174174225	0.736881142490713	1.46718068545612E-4	99.9662226220906
492	2.56498432324692		3.56470620157645		0.973194181919098	2.56497795617723	3.46847360842564	0.739512029137648	2.25988849969288E-4	99.9479776805912
489	2.60191234189819		3.60730261009765		0.972781896591187	2.6019059748285	3.50844123454293	0.741613098492575	1.40471893403098E-4	99.9676603816088
486	2.73253663703054		3.77221943194844		0.975464880466461	2.73253026996084	3.67898826877709	0.742739598587833	1.27466162608671E-4	99.9706541381522
483	3.07765316030973		4.23515044572366		0.980194926261902	3.07764679324003	4.15059037637393	0.741496152151913	1.91907463193045E-4	99.9558214352048
480	3.23201140065974		4.43722337338301		0.985221683979034	3.23200503359004	4.37096258102825	0.739426378898382	1.47557950781193E-4	99.966029297568
477	3.36733476559753		4.60165379630996		0.990114986896515	3.36732839852783	4.55547687747858	0.739182414727044	1.34222918211203E-4	99.9690988063415
474	3.91995662862374		5.33258626775454		0.994495332241058	3.91995026155404	5.30253959084853	0.739259027564706	1.87166916380279E-4	99.9569125101703
471	4.64586875707079		6.29494900316694		0.997837543487549	4.64586239000109	6.28064156099542	0.739711436305047	2.23720195157177E-4	99.9484997872773
468	5.20338749996024		7.02894025999968		1.00013113021851	5.20338113289055	7.02916548052628	0.740255887744581	2.70721171350279E-4	99.9376835714058
465	5.1822774231403		6.98337732072861		1.00181019306183	5.1822710560706	6.99532092666683	0.740819629348996	2.33369452774368E-4	99.9462791325161
462	4.88537253785206		6.56437897279347		1.00316655635834	4.88536617078237	6.5844668489683	0.741953188138207	2.71586391655824E-4	99.9374844714158
459	4.59906837883983		6.17145020483229		1.00411581993103	4.59906201177013	6.19615152172664	0.742244923424426	3.24421539998535E-4	99.9253270739319
456	4.25594147713472		5.71368540685674		1.00429058074951	4.25593511006503	5.73750105290761	0.741775046456546	4.6125456850915E-4	99.8938485911582
453	4.00706323227958		5.39271026653773		1.00348424911499	4.00705686520989	5.41080099147178	0.740566299061008	5.85674167187641E-4	99.8652344297913
450	3.77777430497312		5.10819085117071		1.00161564350128	3.77776793790342	5.11574634677008	0.738458805778864	7.94184543360918E-4	99.8172993521317
447	3.34230887458425		4.54279538712132		0.998890042304993	3.34230250751455	4.53705745476595	0.736667441582348	8.52322761207703E-4	99.8039378849204
444	3.00351436299855		4.09483898754408		0.996111750602722	3.00350799592885	4.07822354544763	0.736474585676295	8.24386551470552E-4	99.8103580296237
441	2.9308227568437		3.99813094593832		0.99413388967514	2.930816389774	3.97398515921675	0.737500587534063	7.53038171835198E-4	99.8267567926971
438	2.95282635538859		4.02165189921348		0.993446111679077	2.95281998831889	3.99460261126584	0.739202437807243	7.27935175319141E-4	99.8325271242532
435	2.98433051663966		4.04985938323162		0.994355201721191	2.98432414956996	4.02630628033576	0.741206441284713	6.5434486924886E-4	99.8494449738006
432	3.05588334716429		4.12684857603922		0.996962368488312	3.0558769800946	4.11361845152377	0.742868356923728	6.58433958702588E-4	99.8485048481318
429	3.17453521558667		4.26773979251727		1.00068998336792	3.17452884851697	4.26998758686483	0.743451540300101	7.57539151108705E-4	99.8257222047535
426	3.25534009319348		4.36750306970652		1.00434243679047	3.25533372612378	4.38576925704207	0.742249200843572	9.06940538025797E-4	99.7913871234497
423	3.22841492484403		4.34077236180552		1.00653290748596	3.22840855777434	4.36842928195397	0.739031892106146	0.00108588670419192	99.750277672503
420	3.09231425278044		4.18371014807764		1.00630366802216	3.09230788571074	4.20938208348433	0.734622760391253	0.00122039677661724	99.7193877118414
417	3.07200049309599		4.18963783115942		1.00381481647491	3.07199412602629	4.20492147933679	0.730571103675119	0.00127477513847483	99.7069025486475
414	2.80768775733572		3.8629245109317		1	2.80768139026602	3.86222811630453	0.726958974384061	0.00132362413713666	99.6956882490344
411	2.6209714287361		3.63452803723496		0.99593985080719	2.6209650616664	3.61907774399724	0.72420800189044	0.0013338292740739	99.6933456077173
408	2.47802607530337		3.45749995810834		0.992665886878967	2.47801970823368	3.43145097510941	0.722149238385861	0.00137395030233451	99.6841361543303
405	2.37824864406144		3.33040898571578		0.991216242313385	2.37824227699174	3.30046520252241	0.720577897677621	0.00138256079253454	99.6821597977233
402	2.35760273472011		3.30449524314355		0.992280185222626	2.35759636765041	3.27829413334412	0.719153398613893	0.00140713795823803	99.6765188427005
399	2.42232470345563		3.39102663684075		0.996225118637085	2.42231833638594	3.37753214776812	0.71718587134296	0.00146238490529703	99.6638397198009
396	2.49781387063446		3.4865106928557		1.00294554233551	2.49780750356477	3.49608191181769	0.714459090652743	0.00149908854658214	99.655417159987
393	2.50937854710192		3.4872549811828		1.01225340366364	2.50937218003223	3.52928079631361	0.711015168487956	0.00153509811506443	99.6471545640986
390	2.5172769992188		3.47955238599874		1.02401208877563	2.51727063214911	3.56239059027403	0.706623984192444	0.00159764058814076	99.6328054737542
387	2.54788782185039		3.50244077335845		1.03790378570557	2.5478814547807	3.63447374725838	0.701031739932819	0.00169356108691658	99.6108024930893
384	2.60572088314274		3.5632975773145		1.05340039730072	2.60571451607304	3.75284550126685	0.694330346184898	0.00179309399382508	99.5879760075867
381	2.65324899086298		3.61310600729126		1.06999289989471	2.65324262379329	3.86525263706198	0.686434464426119	0.00193837318632085	99.5546676380402
378	2.67476068999578		3.62901960830189		1.08720409870148	2.67475432292608	3.94472786932086	0.678058008444211	0.00210169749932673	99.5172353394914
375	2.67962345608963		3.62392679460153		1.10362470149994	2.67961708901993	3.99868656863721	0.670124312827342	0.00227850126220898	99.4767295504893
372	2.69651423727214		3.63620080334155		1.11636197566986	2.69650787020244	4.05853888426887	0.664403606099293	0.00250709486613028	99.4243831323134
369	2.72655889901732		3.66791701659373		1.1217794418335	2.72655253194762	4.11381270238993	0.662779939000049	0.00275677528037157	99.3672394482756
366	2.76484871697955		3.71131528424258		1.11770451068878	2.76484234990986	4.14737547037014	0.666648672072872	0.00300796498113521	99.309783479312
363	2.82091284761491		3.77951759964389		1.10513556003571	2.82090648054521	4.17610968868095	0.675486682783041	0.00324113053770322	99.2564800018821
360	2.89370819278302		3.8696390897623		1.08772444725037	2.89370182571332	4.20834355450919	0.687610644956197	0.00338247355619454	99.224181807024
357	2.9709797745055		3.9655967590566		1.06954944133759	2.97097340743581	4.24065696973468	0.700592721514489	0.00345335119017178	99.2079895649318
354	3.04665443484765		4.06026813441073		1.05303514003754	3.04664806777796	4.27487169549541	0.712687604399525	0.0035867273804412	99.1775264745305
351	3.10888630349547		4.13751874201221		1.03825736045837	3.10887993642578	4.29508625108121	0.723822469372571	0.00373567648224538	99.1435175907849
348	3.16072764728247		4.20054880645762		1.02429628372192	3.16072128021277	4.30189321761849	0.734727972156067	0.00384829475731728	99.1178117048895
345	3.20398735414086		4.25227518808687		1.01075196266174	3.20398098707116	4.29729160990044	0.745581468031999	0.00391767738544412	99.101977967071
342	3.24205964158638		4.29789852530691		0.99791157245636	3.24205327451669	4.28822773538944	0.756035703925192	0.0040383187499765	99.074452548446
339	3.26420159950572		4.32422811504546		0.986706912517548	3.26419523243603	4.26605863502561	0.765154797835176	0.00419941741944038	99.037708350109
336	3.26949962926971		4.33293326393645		0.97766101360321	3.26949326220001	4.23545908881811	0.771933618915524	0.00446127659831963	98.9780112616904
333	3.24965661665368		4.31434636703807		0.970568954944611	3.24965024958399	4.18669474571969	0.776185140535097	0.00470143578848655	98.9232928417061
330	3.18848967842153		4.24864114635335		0.964463949203491	3.18848331135184	4.09698957124807	0.778250287412991	0.00493388954257912	98.8703588560224
327	3.1044903513646		4.15902848924072		0.95833683013916	3.1044839842949	3.98508279821788	0.779026218898946	0.00517690311386803	98.8150504903105
324	3.01421806046554		4.06319944543418		0.951819896697998	3.01421169339585	3.86677123415443	0.779516426203834	0.00538753404477454	98.7671372412931
321	2.92025248833125		3.96276853397025		0.945044338703156	2.92024612126155	3.74433384481967	0.779910724387395	0.00562136919273548	98.7139728270523
318	2.82929255583338		3.8632608927663		0.938388168811798	2.82928618876368	3.62458482632623	0.780582142322589	0.00586695987844026	98.6581665023521
315	2.76131120112455		3.79225365305979		0.932277858257294	2.76130483405485	3.53478488035146	0.781180447331861	0.00613599472301005	98.597069099363
312	2.69638618063202		3.72468678321259		0.927434146404266	2.69637981356233	3.45375584725541	0.780709445835627	0.00640878063662722	98.5351584658268
309	2.62260607350496		3.64476049202805		0.924172163009644	2.62259970643526	3.36774259904076	0.7787411387029	0.00669343893250389	98.4705947627164
306	2.53802854210463		3.55203904708605		0.923116862773895	2.53802217503494	3.27830428797296	0.774187492096484	0.00702733335186983	98.3949176640355
303	2.44725445311188		3.45191185144122		0.925122439861298	2.44724808604218	3.19279686389483	0.766490381432169	0.00733892453216946	98.3243480527266
300	2.34143708903275		3.33307782359574		0.931125819683075	2.34143072196306	3.10286638954501	0.75460249588974	0.00765532895145729	98.2527401239243
297	2.21369451141819		3.18443612863304		0.942141830921173	2.21368814434849	2.99953438217278	0.738010591745561	0.00800129431391186	98.1745017152445
294	2.07010789456029		3.01370555070197		0.958359718322754	2.07010152749059	2.88754660611972	0.716906706580363	0.00840934759095754	98.0823024938112
291	1.91191944060253		2.82261432587959		0.978849589824677	1.91191307353284	2.76223320952533	0.692162076301076	0.00888891095913609	97.9740563127678
288	1.72494589886918		2.59122594911863		1.00125563144684	1.72493953179948	2.59378230486404	0.665028645065838	0.00947386367915344	97.8421835517857
285	1.52644176025806		2.34340418131005		1.02218341827393	1.52643539318837	2.39467705340844	0.637428496262461	0.0100406116169959	97.714584211073
282	1.34565150585351		2.11721249276074		1.03807401657104	1.34564513878382	2.19710036712679	0.612464118124724	0.0106021519496864	97.5883214470852
279	1.18316411148325		1.91262771208408		1.04659152030945	1.18315774441355	2.00101110426447	0.591279949367625	0.0111545022917609	97.4642842287526
276	1.0474934839736		1.74166844274767		1.04627299308777	1.04748711690391	1.82153203566917	0.57505830059096	0.011738430761325	97.3333271723038
273	0.949533728810831		1.62293275352485		1.03550016880035	0.949527361741135	1.67982602347261	0.565253394383205	0.0122029515479636	97.2292752348855
270	0.879169677273144		1.54123426874388		1.01344335079193	0.879163310203448	1.56124786516671	0.563115780535957	0.012574208241781	97.1461942923588
267	0.825014264281531		1.48205541399987		0.982183754444122	0.825007897211835	1.45496676332714	0.56702868959374	0.0129588496442594	97.0601929552581
264	0.773746181600646		1.42364597819811		0.94537228345871	0.77373981453095	1.34521709706708	0.575178397760409	0.0132983987440196	96.9843370039966
261	0.715598717538558		1.3504744611565		0.90583062171936	0.715592350468862	1.22267030518742	0.585270082566674	0.013690700332189	96.896769852981
258	0.650021882473442		1.26072246169824		0.866522550582886	0.650015515403746	1.09184100143934	0.595338986671912	0.0141332676117336	96.7980776085977
255	0.578371675545386		1.15541130641836		0.829135000705719	0.57836530847569	0.957414549202891	0.604090786960796	0.0145750068099141	96.6996702649774
252	0.507168871569645		1.04624080758701		0.794693946838379	0.507162504499949	0.830887816129866	0.610386257512146	0.0150374076806877	96.5967672391503
249	0.437713361898445		0.935138441697942		0.764530658721924	0.437706994828749	0.714409593784478	0.612683534259474	0.0156793768219349	96.4540844834453
246	0.371301872905999		0.823989047610823		0.739672303199768	0.371295505836304	0.608966772839864	0.609713899667792	0.0166161528816958	96.2462566111414
243	0.308816149278727		0.713891051529756		0.720351755619049	0.308809782209031	0.513751023197901	0.60108840326353	0.0177424967302922	95.9969651074853
240	0.248451599959385		0.600510515788955		0.706636786460876	0.248445232889689	0.423850723051617	0.586162107028972	0.0193460071849208	95.6431767970484
237	0.19622543157371		0.495184311375833		0.699079275131226	0.196219064504014	0.345686254401804	0.567621830505131	0.0219832037493167	95.064155881411
234	0.147663649236015		0.390117514005132		0.698089838027954	0.147657282166319	0.271850926151224	0.543155339791562	0.0261403198837356	94.1585322590772
231	0.106925748016349		0.295642244759834		0.703528046607971	0.106919380946654	0.207502677798959	0.515267475488888	0.0331331009528677	92.6545815555266
228	0.0723296681184251		0.212444554357412		0.713129818439484	0.0723233010487293	0.151003926703321	0.478949803675131	0.0436132113618867	90.4454634861391
225	0.0471560410522659		0.149467619413133		0.724811732769012	0.0471496739825701	0.10783112922328	0.437254754932037	0.0585595823729989	87.3857096866795
222	0.0299050933596616		0.104287615778966		0.735610008239746	0.0298987262899659	0.0762027390450361	0.392357632608135	0.0797761130266164	83.2192671513628
219	0.0185577985212752		0.0731244934593348		0.742441356182098	0.0185514314515794	0.0537736159226416	0.344991333264019	0.108698479745307	77.8576910735998
216	0.0119386627912313		0.054346559936803		0.744040012359619	0.0119322957215355	0.039917869660073	0.298921155441082	0.142945409397196	71.9539418070451
213	0.00829298185372659		0.0433830672437946		0.741997599601746	0.00828661478403081	0.0316734086165191	0.261626870803826	0.17922725545887	66.1870072986842
210	0.00594794190891142		0.0360008184711075		0.738943815231323	0.00594157483921564	0.026087985649781	0.22775138406539	0.217679044764736	60.5788403194689
207	0.00445760580665881		0.0310076231480418		0.738099575042725	0.00445123873696303	0.0223727048902764	0.19895845222084	0.250681022979871	56.1460201276277
204	0.00333956767655138		0.0265987768064057		0.741282522678375	0.0033332006068556	0.0192009832052013	0.173595308700269	0.283929095718751	52.0080899643821
201	0.00237056086785086		0.022030309264846		0.760777771472931	0.00236419379815508	0.0162303680348429	0.145664829847339	0.320247776840936	47.8357098689914
