# Supplementary material for: Physicochemical and major ion data for springs in the Black Forest National Park, Germany
Source: Data Brief. 2020 Apr 30;30:105645. doi: 10.1016/j.dib.2020.105645 (PMC7218150; doi:10.1016/j.dib.2020.105645)
Supplement: Supplementary file 3 [file mmc3.zip › Absorption/D813_3_2016-09-06.abs]

Wavelength	I1	I1 dark	R1	R1dark	XCorrect	I1c	R1c	I1c/R1c	Abs	Percent T
600	0.797558048570928	9.13955255671135E-6	1.13420298924236	7.089649844451E-4	0.962875366210938	0.797548909018371	1.09141347370525	0.730748637645789	-0.00676966193918166	101.570984492559
597	0.824304187074895		1.17265419117612		0.961170494556427	0.824295047522339	1.1264391726517	0.731770580724661	-0.00674246895802407	101.564624910493
594	0.854888344667531		1.21652825228011		0.959443926811218	0.854879205114974	1.16651043129577	0.732851744982143	-0.00672649482520496	101.560889249464
591	0.888367783010316		1.26450565778908		0.957998394966125	0.88835864345776	1.21071520327034	0.733746996038505	-0.00682359329044755	101.583598515555
588	0.916836606138748		1.30549256100665		0.957209765911102	0.916827466586191	1.24895160051306	0.734077658581455	-0.00682363969461599	101.583609369717
585	0.941426070456997		1.34095672804024		0.957147359848022	0.94141693090444	1.28281460795107	0.733868265195455	-0.00692024537763747	101.606208426196
582	0.95946952589027		1.36721405459548		0.957540512084961	0.959460386337713	1.30848398327285	0.733261085808524	-0.00688605952152041	101.598210722655
579	0.978141647092516		1.39424421439958		0.957847774028778	0.978132507539959	1.33479463668292	0.732796252441275	-0.0069103664759141	101.603897214856
576	0.996814860824053		1.42120526653794		0.957817375659943	0.996805721271497	1.36057603968862	0.73263506940753	-0.00694502981068337	101.612007081791
573	1.01843461354528		1.45231348784919		0.95768678188324	1.01842547399273	1.39018246406949	0.732584031459786	-0.00693886404402589	101.610564485801
570	1.03934391155744		1.48241607195742		0.957942962646484	1.03933477200488	1.41939089582804	0.732239987631142	-0.00699784517941189	101.624365060499
567	1.05742198155356		1.50844681648231		0.958957612514496	1.057412842001	1.44585669037013	0.731340006961764	-0.00699761934744769	101.624312216116
564	1.07626014676149		1.53553934200882		0.960622072219849	1.07625100720893	1.47439193728313	0.729962623908639	-0.00702630366860825	101.631024529532
561	1.09887252826293		1.56777016585464		0.962333619594574	1.09886338871037	1.50803567755963	0.728672010259465	-0.00701674148988744	101.62878686969
558	1.12229888986366		1.60097546479422		0.963349342346191	1.1222897503111	1.54161568017039	0.727995806443184	-0.00707391832937022	101.642167641499
555	1.14798875304226		1.63754094682585		0.963210999965668	1.1479796134897	1.57661457000525	0.728129522160817	-0.00707685897839291	101.642855872562
552	1.17283048878284		1.67258079653935		0.962077260017395	1.17282134923028	1.60846987080261	0.72915344609163	-0.00711004590626746	101.650623281898
549	1.19782330118297		1.70778326588111		0.960586667060852	1.19781416163042	1.63979281312356	0.730466771194561	-0.00711665673441508	101.652170618888
546	1.22732474210513		1.74920442660427		0.959542155265808	1.22731560255257	1.67775510371517	0.73152249683809	-0.00713297552639616	101.655990312349
543	1.25976686844034		1.79488658462486		0.959278583526611	1.25975772888778	1.72111616556381	0.731942302380915	-0.00703762088403491	101.633672951818
540	1.29014643252793		1.83742203611506		0.959745705127716	1.29013729297538	1.76277748156954	0.731877566206863	-0.00701308268110016	101.627930679368
537	1.32257794149258		1.88251391459699		0.960788011550903	1.32256880194003	1.80801563566488	0.731502967038039	-0.00701475164706602	101.628321229768
534	1.36359663517634		1.93912323321844		0.962087333202362	1.36358749562378	1.86492381396665	0.731175979099895	-0.00707455257748213	101.642316080871
531	1.408398622302		2.00078096856777		0.963314652442932	1.40838948274945	1.92669866699271	0.73098586036172	-0.00713821722004519	101.657217251204
528	1.45978975246775		2.0707520302999		0.964083611965179	1.45978061291519	1.9956945953328	0.731464932725221	-0.00741479440162194	101.721977505963
525	1.51393212285688		2.14538849728683		0.964276075363159	1.51392298330432	2.06806316232024	0.732048716348583	-0.00721132444025633	101.674331219807
522	1.57074972883102		2.22337029995374		0.964098811149597	1.57074058927846	2.14286515063207	0.733009535768101	-0.0072533008244513	101.684158945534
519	1.62870013387289		2.3023665948041		0.964016735553741	1.62869099432034	2.21883647466111	0.734029304511543	-0.00727050223963242	101.688186503211
516	1.68641672543915		2.38072743189333		0.964349150657654	1.68640758588659	2.29516878711312	0.734764081559233	-0.00729034227320261	101.692832067919
513	1.74608304722222		2.46104538445326		0.965328872203827	1.74607390766966	2.37503378104783	0.735178556870596	-0.00732667417017323	101.701339769949
510	1.79680789199023		2.52825652798352		0.966961741447449	1.79679875243768	2.44404179310884	0.735175133872048	-0.0073766719340858	101.713048719734
507	1.84855384026979		2.59636736389301		0.969234704971313	1.84854470071724	2.51580220247245	0.7347734646629	-0.00741731781115994	101.722568549516
504	1.91812492641758		2.68869889672719		0.971734523773193	1.91811578686503	2.61201261622918	0.734343997784401	-0.00738604249597331	101.715243356645
501	1.98319928040561		2.77393681386707		0.973802864551544	1.98319014085305	2.70057722329601	0.734357871252648	-0.00743780126531421	101.727366397046
498	2.05891564973196		2.87241670849309		0.974870681762695	2.05890651017941	2.79954368573749	0.735443608424002	-0.00748962224256525	101.739505455409
495	2.23552333091104		3.10908124368024		0.974803626537323	2.23551419135848	3.03005256990074	0.737780662145975	-0.00746293713654101	101.73325429129
492	2.45925490228268		3.41186204935515		0.973194181919098	2.45924576273012	3.31971433534496	0.740800416634215	-0.00751447253409794	101.745327147397
489	2.5004381394228		3.46100390340684		0.972781896591187	2.50042899987025	3.36611227296342	0.742824004996408	-0.00756344689523963	101.756801374149
486	2.60180270933027		3.58707487946558		0.975464880466461	2.60179356977772	3.49837399807834	0.743715100560114	-0.00758852967218702	101.762678531159
483	2.93206763720982		4.02834933326874		0.980194926261902	2.93205849765726	3.94787265379989	0.742693281870455	-0.00763240410122302	101.772959585
480	3.10601020731556		4.2564198731289		0.985221683979034	3.106001067763	4.19281866745003	0.740790698122892	-0.00768952201596124	101.786345528757
477	3.18918938422928		4.35196745087211		0.990114986896515	3.18918024467673	4.30824623873802	0.740250224325829	-0.00771640105591823	101.792645410586
474	3.66603111694306		4.98180648522064		0.994495332241058	3.6660219773905	4.9536782333124	0.740060578165393	-0.00758014295417453	101.760713397628
471	4.37387607993496		5.91981332595497		0.997837543487549	4.37386694038241	5.90630455519726	0.740542059676488	-0.00760733899439198	101.767085974815
468	4.97502188807978		6.70846954350678		1.00013113021851	4.97501274852722	6.70864016863268	0.741582887660109	-0.00774050905594418	101.798296150611
465	4.99692055376376		6.72001513916377		1.00181019306183	4.9969114142112	6.73146941559613	0.742321045481373	-0.00783911313036706	101.821411494643
462	4.67140699061132		6.2645487249681		1.00316655635834	4.67139785105877	6.28367456160324	0.743418171208868	-0.00782331333501524	101.817707261069
459	4.35610494597277		5.83225465931265		1.00411581993103	4.35609580642021	5.85554728632563	0.743926330608402	-0.00784371431153905	101.822490258621
456	3.99145046256658		5.34634216613707		1.00429058074951	3.99144132301402	5.36856907205944	0.743483276351487	-0.00789612540827172	101.834779041087
453	3.73207171848581		5.01216903758955		1.00348424911499	3.73206257893326	5.02892124792789	0.742119909010509	-0.00782232721044335	101.817476070406
450	3.52593019220991		4.75726509939911		1.00161564350128	3.52592105265735	4.76424103342171	0.74008032505547	-0.00789064022592076	101.833492865857
447	3.14958605430941		4.27092119265104		0.998890042304993	3.14957691475685	4.26547247274518	0.738388756434722	-0.00804313988812004	101.86925730861
444	2.81967616549094		3.83652007866416		0.996111750602722	2.81966702593839	3.82089652342888	0.737959536105943	-0.00807522920099847	101.876784540424
441	2.75187701537123		3.74614561491395		0.99413388967514	2.75186787581867	3.72346550532625	0.739060929094751	-0.00810392015643104	101.883515086075
438	2.77481735097292		3.76971825764203		0.993446111679077	2.77480821142037	3.74430762667298	0.741073781345774	-0.00814679145570617	101.893572994805
435	2.80140034281006		3.79040179027422		0.994355201721191	2.80139120325751	3.76830077375237	0.743409661662426	-0.00818604393167862	101.902782772831
432	2.85359425983783		3.84179733450245		0.996962368488312	2.85358512028528	3.82942055844758	0.7451741266679	-0.00806319674328654	101.87396200601
429	2.94683478925042		3.94886694833244		1.00068998336792	2.94682564969786	3.95088214669042	0.745865237252487	-0.008015306047006	101.862728738752
426	3.00668145038824		4.02226201639854		1.00434243679047	3.00667231083568	4.03901639133936	0.744407058432028	-0.00788994214538307	101.833329179867
423	2.96514404332765		3.97674172361168		1.00653290748596	2.96513490377509	4.0020078128005	0.740911822883267	-0.00793042321044529	101.84282161858
420	2.83850845423405		3.83201658258841		1.00630366802216	2.8384993146815	3.85545890891609	0.736228651825911	-0.00806552227969917	101.874507516608
417	2.82638377166531		3.84715827198103		1.00381481647491	2.82637463211276	3.86112280518284	0.732008479066989	-0.00836276804071368	101.944257725444
414	2.58758393375232		3.55338948775448		1	2.58757479419977	3.55268052277004	0.728344352275792	-0.00850311414352567	101.97720723762
411	2.42213164681578		3.35179272952682		0.99593985080719	2.42212250726322	3.33747786450073	0.725734403522572	-0.00857757694066359	101.994693435185
408	2.2909917694101		3.18919386787184		0.992665886878967	2.29098262985755	3.16510019392492	0.723826258092824	-0.00858412936535133	101.996232293303
405	2.20165989232565		3.07491669425621		0.991216242313385	2.20165075277309	3.04720463349952	0.722514900564665	-0.00859989566491803	101.999935154863
402	2.17673104843112		3.0424008606459		0.992280185222626	2.17672190887856	3.01821059761711	0.721196165236811	-0.00860684860269721	102.001568159447
399	2.23651378256724		3.12122504123914		0.996225118637085	2.23650464301468	3.10873649827576	0.719425607237906	-0.00860644062006635	102.001472337717
396	2.31427938772525		3.21936153864974		1.00294554233551	2.3142702481727	3.22813325108432	0.716906666537181	-0.00860913264390905	102.002104607428
393	2.32182534350565		3.21542885433928		1.01225340366364	2.32181620395309	3.25411114982462	0.713502427253669	-0.00860585617872532	102.001335071784
390	2.31953133838786		3.19506674626635		1.02401208877563	2.3195221988353	3.27106098390718	0.709103929962414	-0.00852509170611217	101.982367945981
387	2.34263116495571		3.20873224914143		1.03790378570557	2.34262202540316	3.32961951125814	0.703570488304223	-0.00859123279405391	101.997900582723
384	2.39086515402079		3.25719433512943		1.05340039730072	2.39085601446824	3.43038298271471	0.696964748984436	-0.00862823881144245	102.006592143536
381	2.43910762086904		3.30791609273925		1.06999289989471	2.43909848131648	3.53868814517883	0.689266299049141	-0.00865638681952902	102.0132037298
378	2.45481119990786		3.31614535540168		1.08720409870148	2.4548020603553	3.60455603264565	0.68102757680078	-0.00864229697560322	102.009894162529
375	2.4603022887531		3.31239270160808		1.10362470149994	2.46029314920054	3.65485597529346	0.673157346235236	-0.00858432562814699	101.996278386613
372	2.47374811389469		3.3205005983042		1.11636197566986	2.47373897434213	3.70608914658512	0.667479619755368	-0.00847578829752045	101.970791024861
369	2.49858292946928		3.34545859869275		1.1217794418335	2.49857378991672	3.7520713771741	0.665918512402753	-0.00837185114788401	101.946389873883
366	2.53030669032885		3.3803589098326		1.11770451068878	2.53029755077629	3.77744998790587	0.669842766648786	-0.0082199420687095	101.910736936312
363	2.58227575017978		3.4425909310683		1.10513556003571	2.58226661062723	3.80374615416488	0.678874589935449	-0.00810947151274893	101.884817417405
360	2.64341768719133		3.51647229185707		1.08772444725037	2.64340854763877	3.82418172138564	0.691235077260129	-0.00816415315271014	101.897646453657
357	2.70877924332664		3.5956278848025		1.06954944133759	2.70877010377409	3.84494352234532	0.704501922598282	-0.00821487715665508	101.909548420382
354	2.77697022816159		3.67855883661956		1.05303514003754	2.77696108860903	3.87290515461432	0.717022745909606	-0.00825956578670356	101.920035388598
351	2.83230743375102		3.7449004073994		1.03825736045837	2.83229829419846	3.88743432405258	0.728577786298352	-0.00828150973643197	101.925185315043
348	2.88251584175352		3.80446171819656		1.02429628372192	2.88250670220096	3.8961698093122	0.739830870644166	-0.00832777133336935	101.936043092845
345	2.91169330379514		3.83682828911215		1.01075196266174	2.91168416424258	3.87736513586672	0.750944020543405	-0.00832452528882169	101.935281195759
342	2.94596238813086		3.87653064124843		0.99791157245636	2.9459532485783	3.86772730352104	0.761675531234173	-0.00833690790427473	101.938187618556
339	2.96504321324993		3.8980387710453		0.986706912517548	2.96503407369737	3.84552226000092	0.771035472746597	-0.00830630185560794	101.931003978587
336	2.97226267977382		3.90729686060792		0.97766101360321	2.97225354022126	3.81931868176527	0.77821564207559	-0.00827746965631551	101.924237147345
333	2.94321857588596		3.87491898231932		0.970568954944611	2.94320943633341	3.76018796776065	0.782729337354433	-0.00823278580847093	101.913750869009
330	2.89352222110407		3.82218155821364		0.964463949203491	2.89351308155151	3.68567254903874	0.785070578857086	-0.00821487872418412	101.909548788211
327	2.81186965917448		3.73320229587388		0.95833683013916	2.81186051962192	3.57698582724013	0.786097752529103	-0.00811520815480614	101.886163233696
324	2.73622399053143		3.65371912602546		0.951819896697998	2.73621485097888	3.47700775411879	0.786945282977183	-0.00813403109051073	101.890579219485
321	2.65546188758266		3.56797426552823		0.945044338703156	2.6554527480301	3.37122387693112	0.787682113371659	-0.0080614022502972	101.873541066439
318	2.57064880198405		3.47392990066964		0.938388168811798	2.5706396624315	3.25922943371643	0.788726204985284	-0.00800724258917797	101.860837491622
315	2.50869589085465		3.40859254009087		0.932277858257294	2.5086867513021	3.17709440059043	0.789616685873697	-0.00788590198312905	101.832381847409
312	2.45107893185636		3.34842417485278		0.927434146404266	2.45106979230381	3.10478539806882	0.789449020801366	-0.00783378887084372	101.820163216529
309	2.38084849268386		3.27121994786635		0.924172163009644	2.38083935313131	3.02251520919677	0.787701364045085	-0.00772636764234969	101.79498146799
306	2.30570647272045		3.18894263496269		0.923116862773895	2.30569733316789	2.94311226322042	0.783421469164394	-0.00766263856108431	101.780045002155
303	2.22378846889738		3.0989552683789		0.925122439861298	2.22377932934483	2.86625717948753	0.775847800839151	-0.00758082718715534	101.760873722233
300	2.12237243536707		2.98383022367291		0.931125819683075	2.12236329581452	2.7776612272103	0.764082846037377	-0.00750148737126173	101.742285064329
297	2.00364603203289		2.84588582358934		0.942141830921173	2.00363689248033	2.68056013486057	0.747469480883164	-0.00742790908923742	101.725049320496
294	1.8691323680196		2.68633557764484		0.958359718322754	1.86912322846704	2.57379636402931	0.726212553016784	-0.00729987587081465	101.695064445309
291	1.71877065475323		2.50440853857686		0.978849589824677	1.71876151520067	2.45074530065515	0.701321967134322	-0.00717872398248084	101.666699289225
288	1.54388723382117		2.28865055604055		1.00125563144684	1.54387809426861	2.29081440246636	0.673942896729835	-0.00702637604695915	101.631041467086
285	1.36129505559569		2.06137235382371		1.02218341827393	1.36128591604313	2.10637594671565	0.646269208573952	-0.00684553324780817	101.58873050827
282	1.19709570078305		1.8570446751968		1.03807401657104	1.19708656123049	1.92701386680441	0.621213257388561	-0.00664944411712871	101.542872340139
279	1.05095447608624		1.67333631655587		1.04659152030945	1.05094533653368	1.7505576027923	0.600348903033712	-0.00656180456776353	101.522383307722
276	0.932352627194913		1.52649250000395		1.04627299308777	0.932343487642356	1.5963861059889	0.584033827496142	-0.00630217311389143	101.461708977723
273	0.843019902942494		1.41677645307908		1.03550016880035	0.843010763389937	1.46633812295468	0.574908849598252	-0.00604709484503753	101.402134013555
270	0.77826324731746		1.34020945753541		1.01344335079193	0.778254107764903	1.35750786755829	0.573296204289942	-0.00601248533187719	101.394053462675
267	0.723918320776799		1.27707201180381		0.982183754444122	0.723909181224242	1.25362304935878	0.577453630574609	-0.0057696982211786	101.337386176712
264	0.673878693901552		1.21725429597838		0.94537228345871	0.673869554348995	1.15008823749277	0.585928568244516	-0.00568664874954513	101.318009435608
261	0.617938809786698		1.14478061920498		0.90583062171936	0.617929670234141	1.03633513783408	0.596264323841803	-0.00552844912143751	101.281109237459
258	0.555919969702481		1.05792273686162		0.866522550582886	0.555910830149925	0.91609957411836	0.606823587583178	-0.00541545098772199	101.25476055457
255	0.490384797540031		0.961266033756627		0.829135000705719	0.490375657987474	0.796431485894306	0.615716061798882	-0.00511828583628875	101.185500880426
252	0.425098731211546		0.860603539041667		0.794693946838379	0.425089591658989	0.68335301292244	0.62206441417598	-0.00487148298439382	101.128015057503
249	0.363879330516225		0.762695568546657		0.764530658721924	0.363870190963668	0.582562119958699	0.624603245726764	-0.00459756096469551	101.064250821128
246	0.307372622215403		0.668876059339022		0.739672303199768	0.307363482662846	0.494224693603547	0.62191041168292	-0.00407435265746937	100.942568831396
243	0.256611685147116		0.580498155334252		0.720351755619049	0.256602545594559	0.417652161157431	0.614392955332595	-0.00343709732132502	100.794560918882
240	0.208822746663144		0.492036423815169		0.706636786460876	0.208813607110587	0.347190056608132	0.601438903955341	-0.00254415012562868	100.587531450643
237	0.166211593879308		0.407537923786598		0.699079275131226	0.166202454326752	0.2844056936218	0.584385116240907	-6.73077191464843E-4	100.155101909532
234	0.126571076764755		0.322431837777178		0.698089838027954	0.126561937212198	0.224591468157767	0.563520681575015	0.00213430706079489	99.5097632400158
231	0.091809646315886		0.244777399534613		0.703528046607971	0.0918005067633293	0.171708988997745	0.534628427429241	0.00718602396595631	98.3589708625588
228	0.062345459250239		0.175998938200552		0.713129818439484	0.0623363196976823	0.125004506773864	0.498672578345116	0.0153089515067447	96.5363887211347
225	0.0408815598380186		0.123774483376882		0.724811732769012	0.0408724202854619	0.0891993316301386	0.458214423118525	0.0270153478803418	93.9690101517136
222	0.0261360020356109		0.0863964393215249		0.735610008239746	0.0261268624830541	0.0630325637031423	0.414497855522758	0.0437383615172192	90.4194036730334
219	0.0163551903786405		0.0609443422171107		0.742441356182098	0.0163460508260838	0.0447212351627606	0.365509824730762	0.0706600730515179	84.9845397888153
216	0.0106677338936837		0.0451432846935787		0.744040012359619	0.0106585943411269	0.0330609117855751	0.322392631221303	0.0951284981604431	80.3288411693228
213	0.00746009064077658		0.0358987693115117		0.741997599601746	0.00745095108821987	0.0261107503411385	0.285359516324608	0.124242097718629	75.1204018148641
210	0.00536049239877706		0.0297855889083874		0.738943815231323	0.00535135284622035	0.0214859914164043	0.249062411992525	0.15500458109917	69.9834613848432
207	0.00398569692926437		0.0252957658138401		0.738099575042725	0.00397655737670766	0.0181475072438366	0.219124165279406	0.183619852043504	65.5209443039855
204	0.00294346372620313		0.0214769303989542		0.741282522678375	0.00293432417364642	0.0153949297933645	0.190603283875394	0.211725321954096	61.4150313742396
201	0.00205098714962632		0.0177476687628164		0.760777771472931	0.0020418475970696	0.0129626670892967	0.157517552753905	0.246135149409221	56.7368016969613
