# Supplementary material for: Physicochemical and major ion data for springs in the Black Forest National Park, Germany
Source: Data Brief. 2020 Apr 30;30:105645. doi: 10.1016/j.dib.2020.105645 (PMC7218150; doi:10.1016/j.dib.2020.105645)
Supplement: Supplementary file 3 [file mmc3.zip › Absorption/D813_4_2016-11-02.abs]

Wavelength	I1	I1 dark	R1	R1dark	XCorrect	I1c	R1c	I1c/R1c	Abs	Percent T
600	0.774581533464984	5.45667598451334E-6	1.10269574327451	6.89015043843359E-4	0.962875366210938	0.774576076788999	1.06109513201202	0.729977975980598	4.87994808393033E-4	99.887698148653
597	0.800266644141159		1.13966282442562		0.961170494556427	0.800261187465175	1.0947480196503	0.73100035177118	4.42498283319746E-4	99.8981628941272
594	0.83089106754174		1.18358968338096		0.959443926811218	0.830885610865755	1.13492686225698	0.732104982706472	5.19004310715374E-4	99.8805662200731
591	0.863066870635828		1.22981718716353		0.957998394966125	0.863061413959843	1.17750281609831	0.732959108174046	4.86440748259469E-4	99.8880555830063
588	0.892461895542785		1.272246193952		0.957209765911102	0.8924564388668	1.21714694956526	0.733236392849334	5.32337427479241E-4	99.8774998702454
585	0.915873980715348		1.30600114376829		0.957147359848022	0.915868524039364	1.24937605778621	0.733060729258896	5.024257261808E-4	99.8843790937918
582	0.933169587946043		1.33110658281593		0.957540512084961	0.933164131270058	1.27392871913131	0.732508905134333	4.70049632199445E-4	99.8918256231005
579	0.951308189863311		1.35737107611918		0.957847774028778	0.951302733187326	1.29949489226579	0.732055769398711	4.95898888728645E-4	99.8858802273138
576	0.970407250761116		1.3848963885092		0.957817375659943	0.970401794085131	1.32581787382173	0.731926920918563	4.34042381581612E-4	99.9001079735794
573	0.990232329722426		1.41352620528933		0.95768678188324	0.990226873046441	1.35305550205116	0.731844977198136	5.14668176612977E-4	99.8815634643612
570	1.01102547813788		1.44342366366596		0.957942962646484	1.01102002146189	1.3820575036138	0.731532529448505	5.10030083138477E-4	99.8826301656912
567	1.03033190475751		1.47121070945336		0.958957612514496	1.03032644808152	1.41016797322172	0.730640936148621	5.00912735697958E-4	99.8847270705323
564	1.04758486886093		1.49592143079017		0.960622072219849	1.04757941218495	1.43635326166453	0.729332706754154	5.13279099422538E-4	99.8818829328997
561	1.06839098053317		1.52582410767264		0.962333619594574	1.06838552385718	1.46768877406017	0.727937382052483	5.70917267215456E-4	99.8686278100306
558	1.09260660696228		1.56049234117669		0.963349342346191	1.0926011502863	1.50263550841948	0.727123207300973	6.25792187335786E-4	99.8560097893368
555	1.11669292461506		1.59469234104003		0.963210999965668	1.11668746793908	1.53536153758139	0.727312389040411	6.59854629099002E-4	99.8481782227915
552	1.14064913026885		1.62846905843437		0.962077260017395	1.14064367359287	1.56605016405615	0.728357047413182	6.10959179867332E-4	99.8594203558879
549	1.16643394217754		1.66439400946269		0.960586667060852	1.16642848550155	1.59813283556129	0.729869544975517	5.62863146803453E-4	99.870479920628
546	1.19384797466077		1.70273489065714		0.959542155265808	1.19384251798479	1.63318476784727	0.730990480371926	5.11324109379301E-4	99.8823325552972
543	1.22418870299413		1.74511882969677		0.959278583526611	1.22418324631814	1.67339416166185	0.731557020076133	5.32637230910762E-4	99.8774309225426
540	1.25466474260624		1.78757434710525		0.959745705127716	1.25465928593025	1.71495552300165	0.731598731921775	5.55780102870655E-4	99.8721087526644
537	1.28461309911499		1.82887045167657		0.960788011550903	1.284607642439	1.75649480725663	0.731347247445244	5.22736511937768E-4	99.8797078790507
534	1.32470175862277		1.8845145835343		0.962087333202362	1.32469630194678	1.81240471740741	0.7309053486915	5.32695142411416E-4	99.8774176042718
531	1.36908552187315		1.94592041214636		0.963314652442932	1.36908006519717	1.87386990722089	0.730616389068136	5.5335069002055E-4	99.8726674317937
528	1.41454071944543		2.00869245169046		0.964083611965179	1.41453526276945	1.93588320604076	0.730692460348593	5.68088434282377E-4	99.8692783192938
525	1.46627721215862		2.07875354516051		0.964276075363159	1.46627175548264	2.00382790945228	0.731735369372823	3.29544495070952E-4	99.9241483577306
522	1.52163769655655		2.15474411248382		0.964098811149597	1.52163223988057	2.07672195859261	0.732708696792409	5.75116407328656E-4	99.8676621971776
519	1.58191665261452		2.23715678549436		0.964016735553741	1.58191119593854	2.15599235924086	0.733727644793481	6.08341088381628E-4	99.8600223480778
516	1.63653746538455		2.31133184989523		0.964349150657654	1.63653200870856	2.22826645526213	0.734441792113252	6.10033303902922E-4	99.8596332472313
513	1.69765731621454		2.39381769063009		0.965328872203827	1.69765185953856	2.31015620544231	0.734864532337337	6.37619910736494E-4	99.8532903138881
510	1.74846462924395		2.46137262078007		0.966961741447449	1.74845917256796	2.37938690455389	0.734836007217489	6.25666522940113E-4	99.8560386829734
507	1.79860718153382		2.52712831509741		0.969234704971313	1.79860172485784	2.44871264961535	0.734509100175707	6.05935990952215E-4	99.8605753685699
504	1.86424831774614		2.61375036187042		0.971734523773193	1.86424286107016	2.53920192344866	0.734184565573345	5.97657072765526E-4	99.862479020235
501	1.93363515218568		2.70501513689637		0.973802864551544	1.9336296955097	2.63348052414156	0.734248716777584	6.19713841334287E-4	99.8574073747324
498	2.00147026055721		2.7931183665248		0.974870681762695	2.00146480388122	2.7222575056524	0.735222439363452	6.17983285459976E-4	99.8578052825448
495	2.1589766503087		3.00337110372178		0.974803626537323	2.15897119363272	2.92702538938191	0.737599066090991	6.09599133378804E-4	99.8597330784122
492	2.38632127342371		3.31109363911327		0.973194181919098	2.38631581674773	3.22166651994245	0.740708512807328	6.20049102128731E-4	99.8573302881882
489	2.44208606201925		3.38010107780238		0.972781896591187	2.44208060534326	3.28743087577338	0.742853826475897	5.88153947377908E-4	99.8646642104279
486	2.51699605561641		3.47110391801492		0.975464880466461	2.51699059894042	3.38526785849571	0.743512981586895	5.87334871704535E-4	99.8648525545069
483	2.82852560759425		3.88700199130424		0.980194926261902	2.82852015091827	3.80934426119624	0.742521535722276	6.54914926746068E-4	99.8493139109166
480	3.02393602917671		4.14415737601889		0.985221683979034	3.02393057250073	4.08223487611369	0.740753696019454	6.54121562708664E-4	99.8494963146322
477	3.08482437610138		4.21133109279149		0.990114986896515	3.0848189194254	4.16901982563503	0.739938654274813	6.50924694171807E-4	99.8502313156542
474	3.50254817448107		4.76109489064357		0.994495332241058	3.50254271780509	4.73420142285684	0.739838127903626	6.74962816551808E-4	99.8447047760465
471	4.19542416658552		5.68031093921666		0.997837543487549	4.19541870990954	5.66733998875463	0.740280046412296	7.03340104170808E-4	99.8381810244021
468	4.82074903347161		6.50237707850997		1.00013113021851	4.82074357679563	6.50254063124255	0.741363084089557	7.23935300802692E-4	99.8334465911971
465	4.8998596166516		6.59031544729921		1.00181019306183	4.89985415997561	6.60155492830308	0.742227280268213	7.06765708134056E-4	99.8373935294327
462	4.59473596918917		6.16237638162636		1.00316655635834	4.59473051251318	6.18119869689126	0.743339720631216	7.72014693053014E-4	99.8223949523773
459	4.27083543337404		5.71805157383148		1.00411581993103	4.27082997669805	5.74089419356002	0.74393114255423	8.57636976940059E-4	99.8027166481007
456	3.91349782982142		5.24065761944023		1.00429058074951	3.91349237314543	5.26245111281845	0.743663416390287	8.91934432162844E-4	99.7948352584207
453	3.63258910535794		4.87663510014283		1.00348424911499	3.63258364868195	4.89293509593074	0.742414027053625	0.00100990583103935	99.7677307522482
450	3.44135908048729		4.64067829444505		1.00161564350128	3.4413536238113	4.64748584792649	0.740476407334665	0.00102876423387189	99.7633986244275
447	3.09820074445614		4.19900249054583		0.998890042304993	3.09819528778015	4.1936535251538	0.73878189249469	0.00102796238983312	99.7635828191701
444	2.75682174557608		3.75087592251224		0.996111750602722	2.7568162889001	3.73560524548575	0.737983836014669	0.00105905316458439	99.7564410842675
441	2.66828535310759		3.63373308240415		0.99413388967514	2.66827989643161	3.61173223004609	0.738781207043567	0.00106245729619144	99.7556591661511
438	2.68958734154786		3.65575462162279		0.993446111679077	2.68958188487188	3.63111071478779	0.740705006299723	0.00100307879017185	99.7692990975923
435	2.71924306530632		3.68164331780841		0.994355201721191	2.71923760863033	3.66017605825195	0.742925358057504	0.00105361909168759	99.7576892860908
432	2.76424473260697		3.72357172950611		0.996962368488312	2.76423927593098	3.71157396861449	0.744762006444089	0.00107105767832202	99.7536837132513
429	2.85058938924437		3.82154546202478		1.00068998336792	2.85058393256839	3.82349277438056	0.745544480080836	0.00114342073930215	99.7370639290901
426	2.90570708555734		3.88743900424195		1.00434243679047	2.90570162888135	3.90362795534655	0.744359263259605	0.00123043031457995	99.7170839139664
423	2.87385508617289		3.85334599656568		1.00653290748596	2.87384962949691	3.87782603315726	0.741098132026584	0.00134920915601417	99.6898151812426
420	2.75489352414824		3.71742505228457		1.00630366802216	2.75488806747225	3.74016510734548	0.736568570746197	0.00141380410223816	99.6749888832922
417	2.7495883544917		3.74064975556091		1.00381481647491	2.74958289781572	3.75422800436553	0.732396352757057	0.00146186600185947	99.6639588001533
414	2.51130112643994		3.44740580165453		1	2.51129566976396	3.44671678661069	0.728605169858887	0.0015005479094184	99.6550822877426
411	2.34788788978822		3.24859007979271		0.99593985080719	2.34788243311224	3.2347141018625	0.725839242411057	0.00149084145190052	99.6573095981796
408	2.2245960653297		3.09656286360331		0.992665886878967	2.22459060865372	3.07316835954568	0.7238752806184	0.00152889701045656	99.6485773932309
405	2.13388741823122		2.98020543608973		0.991216242313385	2.13388196155523	2.95334507078013	0.722530524003944	0.00151004518590337	99.6529030256048
402	2.10207791396379		2.93868227341386		0.992280185222626	2.10207245728781	2.91531249459822	0.721045329165479	0.00153936801162462	99.6461748580037
399	2.15701032707437		3.01139021867997		0.996225118637085	2.15700487039839	2.99933616377321	0.719160758454244	0.00155236997827492	99.6431916820652
396	2.23855009847707		3.11507268286528		1.00294554233551	2.23854464180109	3.12355721676403	0.716665162970888	0.00157708331979333	99.6375216902376
393	2.25350199661068		3.12203025119686		1.01225340366364	2.2534965399347	3.15958829029155	0.713224740976224	0.00166337269397889	99.6177268144603
390	2.24215648640211		3.09008922593386		1.02401208877563	2.24215102972613	3.16358316301738	0.708737818539785	0.00174204644052078	99.5996823992427
387	2.26670283396028		3.10652495829006		1.03790378570557	2.2666973772843	3.22355888327567	0.703166115266043	0.00179306770305644	99.5879820363175
384	2.30848825371519		3.14624871301415		1.05340039730072	2.30848279703921	3.31353383557505	0.696683031346978	0.00183123935889066	99.5792292861031
381	2.35829521152398		3.19845775577428		1.06999289989471	2.358289754848	3.42158984808683	0.689238003253554	0.00179163250462443	99.5883111419308
378	2.37694079250417		3.20995500304279		1.08720409870148	2.37693533582818	3.4891271359757	0.681240678025191	0.001818298470216	99.5821965421323
375	2.38045933130847		3.20348797914285		1.10362470149994	2.38045387463248	3.53468805071808	0.673455150914629	0.00193681450360492	99.5550249403423
372	2.389999040743		3.20571859314761		1.11636197566986	2.38999358406702	3.57797315189226	0.667974152573793	0.0020780819756651	99.522646910722
369	2.41142893811831		3.22555378349804		1.1217794418335	2.41142348144233	3.61758699994506	0.666583410842352	0.00224343031036417	99.4847630038387
366	2.44046710572689		3.25599421672602		1.11770451068878	2.44046164905091	3.63846930758882	0.670738555897886	0.00239494382682911	99.4500615331049
363	2.48806764874958		3.31198878925618		1.10513556003571	2.48806219207359	3.65943513042026	0.679903346664287	0.00253907463823914	99.4170621734148
360	2.5489822664261		3.3859213817342		1.08772444725037	2.54897680975011	3.68220000487231	0.692242899999264	0.00262976412494673	99.3963040440594
357	2.61418132866558		3.46558562946275		1.06954944133759	2.61417587198959	3.70587823824423	0.705413320117105	0.00271069868272176	99.3777824033208
354	2.68109424099586		3.54706929002583		1.05303514003754	2.68108878431988	3.73446304949201	0.71793153360684	0.00271517786622492	99.3767574558563
351	2.73801606205747		3.61582630513195		1.03825736045837	2.73801060538149	3.75344290050152	0.729466433341946	0.00279987505152494	99.3573786442449
348	2.78614315415032		3.67279559323439		1.02429628372192	2.78613769747434	3.76132512147141	0.740733014960542	0.00287030359272985	99.3412673921657
345	2.82577995330835		3.71931004007001		1.01075196266174	2.82577449663237	3.75860349944042	0.751815001782727	0.00295176863929526	99.3226346847972
342	2.85544278400037		3.75303274745479		0.99791157245636	2.85543732732439	3.74450723440698	0.762566914302305	0.00304847998513439	99.3005193767918
339	2.87495303660796		3.77508842973971		0.986706912517548	2.87494757993197	3.7242259930826	0.77195841102874	0.00317250817167681	99.272164641981
336	2.88114938546015		3.78265788527587		0.97766101360321	2.88114392878417	3.69748351908683	0.779217517511944	0.00331326235125354	99.2399958979461
333	2.85600082354892		3.75465776453814		0.970568954944611	2.85599536687294	3.64348552609141	0.783863513775706	0.00341540899425154	99.2166572629274
330	2.80566100197273		3.70035032212819		0.964463949203491	2.80565554529674	3.56818995494592	0.786296576337754	0.00361037689252989	99.1721259079839
327	2.73376307989673		3.62326591325652		0.95833683013916	2.73375762322075	3.47164886156849	0.787452225794991	0.00376383789692279	99.1370889316452
324	2.65745198156885		3.54257522144027		0.951819896697998	2.65744652489286	3.37123776308831	0.78827027686663	0.00389170925523305	99.1079038310096
321	2.5819453973979		3.46322759846631		0.945044338703156	2.58193994072191	3.27225248580465	0.789040562096789	0.00406758205611433	99.0677770126496
318	2.50087793678433		3.37398710199673		0.938388168811798	2.50087248010834	3.16546301467206	0.790049502558296	0.00420751778584648	99.0358611374975
315	2.44112311158364		3.31122139423972		0.932277858257294	2.44111765490766	3.08633603616815	0.790943573966248	0.00439204428255631	98.993790930629
312	2.38806955832884		3.25682933146877		0.927434146404266	2.38806410165285	3.01985571493607	0.790787483601152	0.00457539665925508	98.9520061125866
309	2.32619877976747		3.19080297309002		0.924172163009644	2.32619332309148	2.94821451685479	0.789017661297288	0.00478797163031397	98.9035837319233
306	2.25079235428753		3.10831463723799		0.923116862773895	2.25078689761154	2.86870161503564	0.784601258567487	0.00505079563569853	98.8437478989427
303	2.17246992051846		3.02364999768372		0.925122439861298	2.17246446384247	2.7966090398653	0.776820940243799	0.00532220925391818	98.7819945054636
300	2.07391842677162		2.91258870174078		0.931125819683075	2.07391297009564	2.71134498261057	0.764901915247542	0.00559617468013834	98.7196996384141
297	1.95999014719756		2.7816692845393		0.942141830921173	1.95998469052158	2.6200778428581	0.748063534014522	0.00597634530342384	98.6333206731331
294	1.82743056886982		2.62485044605458		0.958359718322754	1.82742511219384	2.51489060985689	0.726641987938326	0.00628157458449286	98.5640239128159
291	1.68242342833596		2.45037299191778		0.978849589824677	1.68241797165998	2.39787215596313	0.701629554134514	0.00669510982497668	98.4702159104262
288	1.5104718884957		2.2385343807037		1.00125563144684	1.51046643181972	2.24065527467414	0.674118169310711	0.00712133932240027	98.373621725204
285	1.33073534014163		2.01475984668574		1.02218341827393	1.33072988346564	2.05874980733353	0.646377660231183	0.00761303704347746	98.2623085120726
282	1.16802498190507		1.81204957039613		1.03807401657104	1.16801952522908	1.8803263271529	0.621179158299422	0.00809250860736164	98.1538844201765
279	1.02674724717906		1.63609937700739		1.04659152030945	1.02674179050307	1.71160661705725	0.599870192292397	0.00849872095143539	98.0621202363028
276	0.908524782441491		1.4872093678367		1.04627299308777	0.908519325765507	1.55530609880247	0.584141813926554	0.00881466365176998	97.9908074620968
273	0.821906151806157		1.38041691953295		1.03550016880035	0.821900695130173	1.42870847799703	0.575275297786733	0.00911800383628143	97.9223880543718
270	0.757565106225849		1.30388600522694		1.01344335079193	0.757559649549864	1.32071632447312	0.573597551201681	0.0093211431148173	97.8765960108468
267	0.704857809073176		1.24249683646589		0.982183754444122	0.704852352397191	1.21968346834238	0.577897766668203	0.00953479448197676	97.8284574169619
264	0.655186068854174		1.18272040390445		0.94537228345871	0.655180612178189	1.11745971320703	0.58631251259866	0.0096310277235836	97.8067824774738
261	0.601332435341335		1.11275528791205		0.90583062171936	0.60132697866535	1.00734368334534	0.596943216706709	0.00986296141881803	97.7545629970142
258	0.540194592262876		1.02695174730031		0.866522550582886	0.540189135586891	0.889279800323036	0.607445637909086	0.0100060379243253	97.7223634682862
255	0.476398478931367		0.932382898496061		0.829135000705719	0.476393022255382	0.772500008713669	0.616689989490938	0.01025238414213	97.6669478245795
252	0.413119109982558		0.834979626180188		0.794693946838379	0.413113653306574	0.663005698574145	0.623092160738608	0.0104466803973535	97.6232630005794
249	0.352593166620892		0.737854764812908		0.764530658721924	0.352587709944908	0.563585816258184	0.625614945893855	0.0108717895689169	97.5277512190377
246	0.29843453829726		0.648232921909301		0.739672303199768	0.298429081621276	0.478970293014149	0.623063864239406	0.0115326367804101	97.3794602923264
243	0.249069556881354		0.562159522900206		0.720351755619049	0.24906410020537	0.40445626606265	0.61579983079503	0.0123781156006844	97.1900676453539
240	0.203635218912876		0.478668308329035		0.706636786460876	0.203629762236892	0.337757751801889	0.602887013401044	0.0137387611218601	96.886047456539
237	0.16209241405568		0.396727544191122		0.699079275131226	0.162086957379695	0.276862327880316	0.585442442172064	0.0160215989282705	96.3781090350222
234	0.123026074490102		0.313172704360806		0.698089838027954	0.123020617814117	0.218141688061656	0.563948225152389	0.0197593053271719	95.5522008674376
231	0.0890360554761386		0.237508738217222		0.703528046607971	0.0890305988001541	0.166609317242407	0.534367466800308	0.0255973704496586	94.2763216718371
228	0.0602114388539504		0.170442484594214		0.713129818439484	0.0602059821779659	0.121056260919928	0.497338854846911	0.0348682379709976	92.2851371594075
225	0.0391949165113231		0.119322421779681		0.724811732769012	0.0391894598353386	0.0859868851004934	0.455760896438307	0.0479906298802158	89.5384083698821
222	0.024914541526423		0.0829741224406686		0.735610008239746	0.0249090848504385	0.060529748530187	0.411518062693024	0.0661291479920828	85.8758110989257
219	0.0154719642354717		0.0582695262297214		0.742441356182098	0.0154665075594872	0.0427501528145018	0.361788357262681	0.095045061464877	80.3442754362007
216	0.010040908592157		0.0431881882849175		0.744040012359619	0.0100354519161724	0.0316210853835624	0.317365827087933	0.12228010873274	75.4605369687982
213	0.00694822909916648		0.0342262240186648		0.741997599601746	0.00694277242318197	0.0248845285566596	0.278999556185039	0.155670935040313	69.87616553007
210	0.00490813047832051		0.0282437133423439		0.738943815231323	0.004902673802336	0.020361373888242	0.240783054682136	0.19187921734865	64.2866481554264
207	0.0036067038558848		0.024008313254745		0.738099575042725	0.00360124717990029	0.0172119640997611	0.209229298819551	0.227134991631781	59.2741054407769
204	0.00262571466588832		0.0204345089000524		0.741282522678375	0.00262025798990381	0.014636989497261	0.179016182965365	0.264611748683349	54.3736204492502
201	0.0018057509517041		0.0170687723622165		0.760777771472931	0.00180029427571959	0.0124613552699393	0.144470182955337	0.310111089137049	48.9653553792814
