# Supplementary material for: Physicochemical and major ion data for springs in the Black Forest National Park, Germany
Source: Data Brief. 2020 Apr 30;30:105645. doi: 10.1016/j.dib.2020.105645 (PMC7218150; doi:10.1016/j.dib.2020.105645)
Supplement: Supplementary file 3 [file mmc3.zip › Absorption/D813_5_2017-05-08.abs]

Wavelength	I1	I1 dark	R1	R1dark	XCorrect	I1c	R1c	I1c/R1c	Abs	Percent T
600	0.733494956785896	7.30755469263273E-6	1.04269872935409	6.94186520663668E-4	0.962875366210938	0.733487649231203	1.0033205057742	0.731060159749471	1.18504474854919E-4	99.9727170587461
597	0.757537267480843		1.076938251312		0.961170494556427	0.75752995992615	1.03445404001891	0.732299290853273	1.22152666562549E-5	99.9971873704642
594	0.786011918551146		1.11758411571258		0.959443926811218	0.786004610996453	1.07159325947979	0.73349155945421	2.50072798021881E-5	99.9942420268087
591	0.816850408418156		1.16157382012665		0.957998394966125	0.816843100863463	1.1121208257434	0.734491326801156	-3.20607151957118E-5	100.007382524983
588	0.84384555357396		1.20051813057894		0.957209765911102	0.843838246019268	1.14848319662656	0.734741482067716	5.96432486566012E-5	99.986267577458
585	0.865867145893193		1.23221208949771		0.957147359848022	0.8658598383385	1.17874410944005	0.734561327945737	-5.62022698034384E-5	100.012941888254
582	0.885046406070463		1.25997240005573		0.957540512084961	0.88503909851577	1.2058099054458	0.733978958473193	4.52741954610509E-5	99.9895757746036
579	0.903416695608875		1.28655902226395		0.957847774028778	0.903409388054182	1.23166277061859	0.733487614958482	-2.09891120294616E-7	100.000048329228
576	0.922621460241609		1.31430084191628		0.957817375659943	0.922614152686917	1.25819527932047	0.733283750027427	8.52304324491106E-5	99.9803768932608
573	0.942410323993103		1.34285258496626		0.95768678188324	0.942403016438411	1.28536735738492	0.733177959611272	1.19883364068446E-4	99.9723996448988
570	0.963135377621227		1.37265067200539		0.957942962646484	0.963128070066535	1.3142560603273	0.732831370643769	1.44801708373082E-4	99.9666637322549
567	0.981465755660776		1.39889336965444		0.958957612514496	0.981458448106083	1.34081375047768	0.731987159108732	7.31468656630007E-5	99.9831587300536
564	0.998743404212343		1.42384295573639		0.960622072219849	0.998736096657651	1.36710811976113	0.730546532656213	1.68930342673395E-4	99.9611099152752
561	1.02027520008578		1.45450248442247		0.962333619594574	1.02026789253109	1.39904860151647	0.729258362736782	1.41110119561008E-4	99.9675134722384
558	1.04313674845634		1.48696506485916		0.963349342346191	1.04312944090165	1.43179807319569	0.728545079386402	1.4778492374229E-4	99.96597705288
555	1.06609364075963		1.51956465945546		0.963210999965668	1.06608633320494	1.46299274705385	0.728702404951632	1.96515591979583E-4	99.954760848728
552	1.0901912041399		1.55350455067727		0.962077260017395	1.09018389658521	1.4939235404744	0.729745443491051	1.51295060302127E-4	99.96516909232
549	1.11660293560175		1.59076237523542		0.960586667060852	1.11659562804706	1.527398301797	0.731044172782813	1.82853360493828E-4	99.9579053200898
546	1.1469889590399		1.63383147662583		0.959542155265808	1.14698165148521	1.56706407519247	0.731930282649315	3.10744258568725E-4	99.9284740822372
543	1.17657811297441		1.67502630556278		0.959278583526611	1.17657080541971	1.60615094350784	0.732540618411669	2.59942371468023E-4	99.9401639659412
540	1.20752828863199		1.71814618332017		0.959745705127716	1.20752098107729	1.64831717769135	0.732578048339313	2.42715515017145E-4	99.944128301378
537	1.23707683801343		1.75899802641866		0.960788011550903	1.23706953045874	1.68935725003791	0.732272306778791	2.70738842776842E-4	99.9376795049452
534	1.27560663766416		1.81243435555084		0.962087333202362	1.27559933010947	1.74305226767784	0.731819322784203	2.525320631251E-4	99.941869246068
531	1.31874220908603		1.87238452620973		0.963314652442932	1.31873490153134	1.80302672905836	0.731400638869095	3.34921252927019E-4	99.9229112602166
528	1.3648531915678		1.93594569905145		0.964083611965179	1.36484588401311	1.86574426826176	0.731528917028206	3.54835368090889E-4	99.9183295056143
525	1.41851009931238		2.00986489797484		0.964276075363159	1.41850279175769	1.93739524837564	0.732170058199018	2.78564276455594E-4	99.9358787714112
522	1.47090424339013		2.08097620872585		0.964098811149597	1.47089693583544	2.0055974244639	0.733395903830809	3.22156031454449E-4	99.9258483383783
519	1.52978370482479		2.16174581045389		0.964016735553741	1.52977639727009	2.08328993186722	0.734307968309999	3.82790893408707E-4	99.9118979721568
516	1.58464234230089		2.23639868124934		0.964349150657654	1.5846350347462	2.1559997306131	0.734988512403748	4.44429577708315E-4	99.8977186510146
513	1.64442752028466		2.31723171925642		0.965328872203827	1.64442021272997	2.23622056389365	0.73535689604193	4.69685954790651E-4	99.8919092723685
510	1.69237676203642		2.3810371218335		0.966961741447449	1.69236945448173	2.30170054997223	0.735269170658254	4.76235160763862E-4	99.8904029033416
507	1.74539923130698		2.45164449581895		0.969234704971313	1.74539192375229	2.37554609993207	0.734732920486029	5.06763278989556E-4	99.8833814951035
504	1.81038257211177		2.53804402550301		0.971734523773193	1.81037526455708	2.4656304374295	0.73424436893489	6.04404357813549E-4	99.8609275490432
501	1.87866210919246		2.62829899462479		0.973802864551544	1.87865480163776	2.55876908904121	0.734202554534419	6.18894803200521E-4	99.8575956964936
498	1.94731610183805		2.71785693982357		0.974870681762695	1.94730879428336	2.64888230577261	0.735143569814204	5.98763555725405E-4	99.8622245938142
495	2.09496102434379		2.91514070612511		0.974803626537323	2.0949537167891	2.84101303665949	0.737396727771576	6.68674825074161E-4	99.8461504015931
492	2.31661282155382		3.21519558041443		0.973194181919098	2.31660551399913	3.12833405430825	0.740523701683575	6.72806354226195E-4	99.8452005499691
489	2.38040808619148		3.29584288233827		0.972781896591187	2.38040077863679	3.20546099786743	0.742607936961471	5.34883143019143E-4	99.8769144173582
486	2.4367038147263		3.36145880614835		0.975464880466461	2.43669650717161	3.27830785796103	0.743278731817191	5.7548448955163E-4	99.8675775553112
483	2.74230373293878		3.76949890827767		0.980194926261902	2.74229642538409	3.69416326633812	0.742332221851803	5.7674624326362E-4	99.8672874109301
480	2.94838017132432		4.04301018159883		0.985221683979034	2.94837286376963	3.9825773718463	0.740317786319059	6.12965138570626E-4	99.8589591172144
477	3.00463228657807		4.10512244941705		0.990114986896515	3.00462497902337	4.06385593573534	0.739353221801573	6.20923406947273E-4	99.8571292594835
474	3.38930096546093		4.61030151722268		0.994495332241058	3.38929365790624	4.58423297384732	0.73933713169507	6.57745122802683E-4	99.8486632182979
471	4.02531042214807		5.45384304461377		0.997837543487549	4.02530311459338	5.44135666083156	0.739760939320274	7.03624186136892E-4	99.838115717983
468	4.60574630483853		6.21640814410577		1.00013113021851	4.60573899728384	6.21652902551454	0.740885947508727	6.84133515336594E-4	99.842596446138
465	4.66790797695343		6.28351038016577		1.00181019306183	4.66790066939874	6.29418930392759	0.741620635160426	7.08839838899994E-4	99.8369167208992
462	4.34797873628844		5.83695634386417		1.00316655635834	4.34797142873375	5.85474301038677	0.742640867587204	7.20791552153474E-4	99.834169263052
459	4.02137685648996		5.39065200971002		1.00411581993103	4.02136954893527	5.41214191902545	0.743027364969651	7.7049161648901E-4	99.8227450314671
456	3.67101662961845		4.92506633530087		1.00429058074951	3.67100932206376	4.9455005651252	0.742292771726905	7.94391456289016E-4	99.8172517957256
453	3.39688515854586		4.57143194584479		1.00348424911499	3.39687785099117	4.5866633483169	0.740598904481984	8.3782381206514E-4	99.8072699014096
450	3.23808307544017		4.37947781819383		1.00161564350128	3.23807576788547	4.3858581849912	0.738299240720199	8.34348824097332E-4	99.8080685080326
447	2.96540339391255		4.03078388770238		0.998890042304993	2.96539608635786	4.02561647210631	0.736631546225337	8.33490383688789E-4	99.8082657920584
444	2.68389316188311		3.65875114626902		0.996111750602722	2.68388585432842	3.64383352197941	0.736555563842136	9.23647052958894E-4	99.7875484050164
441	2.60882352595261		3.55532431440691		0.99413388967514	2.60881621839792	3.53377827539199	0.738251246991021	0.00100240502831818	99.7694538792044
438	2.62833532152894		3.57192910926243		0.993446111679077	2.62832801397425	3.54782944789034	0.740827047235075	0.00107255750753344	99.7533392160571
435	2.64272734905932		3.57494347448476		0.994355201721191	2.64272004150463	3.55407337173537	0.74357498146254	0.00107342441899323	99.7531400948843
432	2.6642384952136		3.58580237580856		0.996962368488312	2.66423118765891	3.5742179516793	0.745402553419316	0.00117309209165752	99.7302500445019
429	2.71290909682577		3.63597297375262		1.00068998336792	2.71290178927107	3.6377870691329	0.745756070301751	0.00120427653870811	99.7230891866591
426	2.7371006201666		3.66514363525715		1.00434243679047	2.73709331261191	3.68036208883949	0.743702181073978	0.00120625942497847	99.7226338755713
423	2.68331146999091		3.60568774560215		1.00653290748596	2.68330416243621	3.62854464849045	0.739498730862392	0.00122363548820934	99.7186440663516
420	2.56975477610872		3.47822984572082		1.00630366802216	2.56974746855403	3.49945688953096	0.73432751128946	0.00122071353724686	99.7193149797073
417	2.57847023749968		3.51987563412863		1.00381481647491	2.57846292994498	3.53260647897252	0.729903810484701	0.00125174927761438	99.7121890494509
414	2.37327964505786		3.26714916907402		1	2.37327233750317	3.26645498255336	0.72655902199148	0.00133199095578806	99.693767599006
411	2.24006821614679		3.10495488383345		0.99593985080719	2.24006090859209	3.09165693574832	0.724550283277113	0.00140012132811312	99.6781292682156
408	2.13214676638271		2.97029030063131		0.992665886878967	2.13213945882801	2.94781676028598	0.723294435242023	0.00148852546152714	99.6578410486002
405	2.05644974153869		2.87205105175627		0.991216242313385	2.056442433984	2.84613556229958	0.722538469784786	0.00160018096561314	99.6322226798095
402	2.0315271329957		2.83787171107253		0.992280185222626	2.03151982544101	2.8152750395718	0.721606165254105	0.00164638625952614	99.621623209994
399	2.07915447533469		2.89943171204725		0.996225118637085	2.07914716777999	2.8877951352655	0.719977377338729	0.00177328667874109	99.5925181224069
396	2.15610822014438		2.9965305910538		1.00294554233551	2.15610091258969	3.00466076749295	0.717585471184061	0.00184418390807259	99.576261279198
393	2.17213367540261		3.00540662251247		1.01225340366364	2.17212636784792	3.04153039036316	0.714155733814176	0.00191605303929195	99.5597842858756
390	2.17272658189439		2.99073990382108		1.02401208877563	2.17271927433969	3.06184296050744	0.709611597447705	0.00203857354557604	99.53170104923
387	2.1964478708621		3.00690607807289		1.03790378570557	2.19644056330741	3.12015870287514	0.703951552619245	0.00209505439284919	99.5187575984067
384	2.23853596151424		3.04797227908067		1.05340039730072	2.23852865395954	3.21000395338849	0.697360092530897	0.00215898961273381	99.5041078950664
381	2.28256021304731		3.09403287215834		1.06999289989471	2.28255290549262	3.30985043060196	0.689624184944662	0.00229958161973063	99.471901135166
378	2.30756092461733		3.11540150854756		1.08720409870148	2.30755361706264	3.38632256676315	0.68143349358131	0.00239028183538304	99.4511290986486
375	2.316165044456		3.11639917577991		1.10362470149994	2.31615773690131	3.4385689887331	0.673581872136486	0.00249865092778677	99.4263162481082
372	2.32613578172085		3.12014868626297		1.11636197566986	2.32612847416615	3.48244038834456	0.667959308636413	0.00260441386791393	99.4021060873769
369	2.35025338050143		3.14466427210251		1.1217794418335	2.35024607294674	3.52684100774521	0.666388438771528	0.00275787623356945	99.366987548825
366	2.38473554467029		3.18378885812782		1.11770451068878	2.38472823711559	3.55775927240474	0.670289374442055	0.00294257926623798	99.3247363057881
363	2.43273430180271		3.24153714158847		1.10513556003571	2.43272699424802	3.58157079413663	0.679234652636385	0.00309200082663805	99.2905689265431
360	2.49613548319		3.31946408341576		1.08772444725037	2.4961281756353	3.60990715165138	0.691466032441702	0.00324070163959007	99.2565780250894
357	2.56700739819001		3.40681310284212		1.06954944133759	2.56700009063532	3.643012584081	0.704636624603612	0.00339203028920177	99.2219983839789
354	2.63915553144664		3.49552254218492		1.05303514003754	2.63914822389195	3.68017706691407	0.717125338239486	0.00348382988979155	99.2010274124295
351	2.70286698627019		3.57354235266419		1.03825736045837	2.7028596787155	3.70953590629872	0.728624751717889	0.00363657148235653	99.1661444946169
348	2.75914488521524		3.6418668128404		1.02429628372192	2.75913757766054	3.7296395895293	0.739786650004099	0.00381620714166315	99.1251352419708
345	2.80947959082466		3.70277251816344		1.01075196266174	2.80947228326996	3.74188293963544	0.750817791094148	0.00395687019671702	99.0930349341126
342	2.84857955282662		3.74991512783834		0.99791157245636	2.84857224527193	3.74139096503664	0.761367168492115	0.00414084423446148	99.051066441121
339	2.87630118113382		3.78394642897189		0.986706912517548	2.87629387357913	3.73296113942414	0.77051267509922	0.00433468197074901	99.0068670528664
336	2.88203588081794		3.79265159251133		0.97766101360321	2.88202857326324	3.70724892108103	0.777403577319768	0.00454092133812491	98.9598614681932
333	2.86513154861009		3.7770776240677		0.970568954944611	2.8651242410554	3.66524052645016	0.78170156102424	0.0047362473579625	98.9153638045848
330	2.82427088593157		3.73650920504035		0.964463949203491	2.82426357837687	3.60305890625521	0.783851624927286	0.00494765221780744	98.8672257306083
327	2.76661754631819		3.6790666735316		0.95833683013916	2.7666102387635	3.52511982927316	0.784827288930471	0.00518503828766518	98.8131995110465
324	2.70957877213204		3.62430047624067		0.951819896697998	2.70957146457735	3.44902056435551	0.785606062364451	0.00540471483254874	98.7632300683256
321	2.65114014565657		3.56853439125842		0.945044338703156	2.65113283810187	3.37176718688492	0.786273989620018	0.00568441181517077	98.699644447768
318	2.58848779361199		3.50498303653189		0.938388168811798	2.5884804860573	3.28838319694963	0.787159017373164	0.00598319829385231	98.6317642916968
315	2.53934842002905		3.45768970908414		0.932277858257294	2.53934111247435	3.22288038178054	0.78791044397107	0.00625717610882453	98.5695613524826
312	2.50168977393929		3.42612425388801		0.927434146404266	2.5016824663846	3.17686081059634	0.78746996344325	0.00656009396913978	98.5008336314922
309	2.44887460325189		3.37473567621249		0.924172163009644	2.4488672956972	3.11819522161277	0.785347651976264	0.0068920005091731	98.4255838120757
306	2.38072189112187		3.30444024192306		0.923116862773895	2.38071458356718	3.04974369406469	0.780627758391777	0.00719562540987278	98.3567963525373
303	2.30715557671856		3.2285241850975		0.925122439861298	2.30714826916387	2.98613796374089	0.772619449328317	0.00744470632450501	98.3004019525147
300	2.21207580170786		3.12527509371319		0.931125819683075	2.21206849415316	2.90937795837573	0.760323521316611	0.00780099062576882	98.219791837812
297	2.0935416249354		2.99045371729878		0.942141830921173	2.09353431738071	2.81677751834133	0.743237370984663	0.00813039511562441	98.1453221521568
294	1.95161210890096		2.82332318329864		0.958359718322754	1.95160480134627	2.70509393028177	0.721455465741621	0.00845402084012077	98.0722138788946
291	1.79700706313201		2.63779912764347		0.978849589824677	1.79699975557732	2.58132908994269	0.696152909204313	0.0087935618447657	97.9955688243284
288	1.61581785609234		2.41460718395522		1.00125563144684	1.61581054853765	2.41694398250407	0.668534546201435	0.00921326501416216	97.9009114309423
285	1.42818933877566		2.18084487531898		1.02218341827393	1.42818203122097	2.22851388342811	0.640867459629194	0.00959186703173134	97.8156021934034
282	1.26412505598396		1.97664620425991		1.03807401657104	1.26411774842927	2.05118444760625	0.616286726386069	0.00996255525792956	97.7321481693037
279	1.1196694187438		1.79570275161379		1.04659152030945	1.1196621111891	1.87864074310929	0.595995863123875	0.0102953215261188	97.6572922656883
276	1.00160763729416		1.64795276929401		1.04627299308777	1.00160032973947	1.72348216778779	0.5811492271052	0.0106159786424872	97.5852145638096
273	0.912690064102094		1.54074821283761		1.03550016880035	0.912682756547401	1.59472620421287	0.572313136973809	0.0109876258495032	97.5017418039014
270	0.840441182554849		1.45353770293218		1.01344335079193	0.840433875000156	1.47237460144842	0.570801665672169	0.0113048446946699	97.4305502548488
267	0.780258397761147		1.38253687924128		0.982183754444122	0.780251090206455	1.35722344398751	0.57488771923515	0.0116639512682849	97.3500208187009
264	0.72427203934228		1.31449316369286		0.94537228345871	0.724264731787587	1.24202913905499	0.583130225381547	0.0119032569749789	97.2963936158189
261	0.661383485211246		1.23087461361194		0.90583062171936	0.661376177656553	1.11433510109908	0.593516418000502	0.0121975815731638	97.2304774651867
258	0.591913223342839		1.13215949468266		0.866522550582886	0.591905915788147	0.980440204724581	0.603714446771816	0.0125281221919682	97.1565037070342
255	0.517268644173331		1.01918584126445		0.829135000705719	0.517261336618638	0.844467078874757	0.612529901470977	0.0128547669963141	97.0834571065719
252	0.442582183900474		0.901382669127745		0.794693946838379	0.442574876345782	0.715771685114892	0.618318502323463	0.0132899182411063	96.9862308433547
249	0.374922102688897		0.790848466383383		0.764530658721924	0.374914795134204	0.604097172075392	0.620620013575257	0.0139456313407586	96.8399081066901
246	0.314487705957725		0.688029973752233		0.739672303199768	0.314480398403032	0.5084032448132	0.61856489235937	0.0146700382845953	96.6785129459069
243	0.262469101658134		0.595669947570992		0.720351755619049	0.262461794103442	0.428591834023384	0.612381695749065	0.0157791651986383	96.431924655888
240	0.214893057155246		0.506576716420644		0.706636786460876	0.214885749600553	0.35747520525522	0.601120711147323	0.017420336449376	96.0682022150238
237	0.169970257804719		0.416689948286161		0.699079275131226	0.169962950250026	0.290814015592686	0.58443864854188	0.0199311429837818	95.5144011277644
234	0.128028159431052		0.32665972037442		0.698089838027954	0.128020851876359	0.227553226730664	0.56259739189674	0.0235387600899636	94.7242640836434
231	0.0914220440072541		0.244764168180906		0.703528046607971	0.0914147364525615	0.171710077433074	0.532378400960139	0.0300618687022429	93.3121360770471
228	0.0611100177039671		0.173688380348456		0.713129818439484	0.0611027101492744	0.123367318035498	0.49529090136897	0.0389484953175516	91.4221656165953
225	0.0393445362426283		0.120190950981533		0.724811732769012	0.0393372286879357	0.086612656909173	0.454174136802973	0.0518009851315162	88.7562643262069
222	0.0247077147831698		0.0827605222828307		0.735610008239746	0.0247004072284772	0.0603688179262134	0.409158371440494	0.0710305950927864	84.9120654243311
219	0.0152296454774754		0.0576445746598004		0.742441356182098	0.0152223379227828	0.0422823234051175	0.360016590785084	0.100664670210535	79.3113477163609
216	0.00972309282709235		0.0421648439248404		0.744040012359619	0.00971578527239972	0.0308558284475652	0.314876824289785	0.130553258745657	74.0366468675055
213	0.00659804660068018		0.0328903295347144		0.741997599601746	0.00659073904598755	0.0238894608328602	0.275884796735217	0.164469964465725	68.474683811591
210	0.004588267536903		0.0268859530900483		0.738943815231323	0.00458095998221037	0.0193542439164293	0.236690206137255	0.203566366863652	62.5797225191526
207	0.00335116008849999		0.0228135050052773		0.738099575042725	0.00334385253380736	0.016326259573728	0.204814367841379	0.241071561048028	57.4021869729698
204	0.00250037327244156		0.0197729371091397		0.741282522678375	0.00249306571774893	0.0141427443657771	0.176278779653382	0.27702095494535	52.8419754619023
201	0.00184342440106986		0.0171721994953634		0.760777771472931	0.00183611684637723	0.0125361059891941	0.146466282907941	0.315175308740204	48.3976964413567
