# Supplementary material for: Physicochemical and major ion data for springs in the Black Forest National Park, Germany
Source: Data Brief. 2020 Apr 30;30:105645. doi: 10.1016/j.dib.2020.105645 (PMC7218150; doi:10.1016/j.dib.2020.105645)
Supplement: Supplementary file 3 [file mmc3.zip › Absorption/D814_1_2016-06-02.abs]

Wavelength	I1	I1 dark	R1	R1dark	XCorrect	I1c	R1c	I1c/R1c	Abs	Percent T
600	0.831477492405119	7.89773604098249E-6	1.18781554945294	6.98253150057208E-4	0.962875366210938	0.831469594669078	1.14304600141298	0.727415688993493	0.00150944569681215	99.6530405840404
597	0.858338398975034		1.22661855711039		0.961170494556427	0.858330501238993	1.17831842484432	0.728436798696749	0.00151846490164235	99.6509710623456
594	0.890562786663655		1.27346616068296		0.959443926811218	0.890554888927614	1.22114943912267	0.72927592675916	0.00175518523051149	99.5966692375058
591	0.923320112582568		1.3208603438432		0.957998394966125	0.923312214846527	1.26471316397915	0.730056617693075	0.00176959051876491	99.5933657303347
588	0.953581222996318		1.36458870426417		0.957209765911102	0.953573325260277	1.30552925943933	0.730411301290788	0.00171071244516243	99.606868694953
585	0.977888354552024		1.39972747487572		0.957147359848022	0.977880456815983	1.33907712592495	0.73026447684298	0.00162094231340013	99.6274598981699
582	0.998557087989943		1.42991692299727		0.957540512084961	0.998549190253902	1.36853477700689	0.729648385288258	0.00167486901187904	99.6150898435894
579	1.01884979237663		1.45963844509531		0.957847774028778	1.01884189464059	1.39744261529588	0.729076016065872	0.00172276755496007	99.6041038542206
576	1.0399199717358		1.49045193984523		0.957817375659943	1.03991207399976	1.42691196657009	0.728785025539748	0.00180092573716421	99.586180128367
573	1.06090832919588		1.52107322878537		0.95768678188324	1.06090043145984	1.45604301767199	0.728618879101571	0.00184304383904899	99.576522677776
570	1.08423429742543		1.55498426014401		0.957942962646484	1.08422639968939	1.48891734233976	0.728197844741048	0.0018681178479167	99.5707737893094
567	1.10426774735758		1.58408710670741		0.958957612514496	1.10425984962154	1.51840279468942	0.727250933338416	0.00190853695809121	99.5615073238819
564	1.12348993752736		1.61200517422281		0.960622072219849	1.12348203979132	1.54785699350309	0.725830644889659	0.00198106982581552	99.5448806363816
561	1.14694848052444		1.64581577955646		0.962333619594574	1.1469405827884	1.58315190384514	0.724466540451818	0.00203279215521402	99.5330260383129
558	1.17111799214662		1.6808268499732		0.963349342346191	1.17111009441057	1.6185507788066	0.723554744000099	0.00215625957596981	99.5047333939799
555	1.19745448465613		1.71877604659891		0.963210999965668	1.19744658692009	1.65487142944667	0.723588893742921	0.00223054363299272	99.4877150262991
552	1.22473723692748		1.75783151275144		0.962077260017395	1.22472933919144	1.69049795188274	0.724478451942186	0.00227146523576459	99.4783411909744
549	1.25116619861387		1.79567974380138		0.960586667060852	1.25115830087783	1.72423528754067	0.72563084047676	0.0023663229798622	99.4566157006168
546	1.28194465033415		1.83964790646749		0.959542155265808	1.2819367525981	1.76454971376952	0.726495118043213	0.00254194505292897	99.4164050910329
543	1.31582743248635		1.88778267556226		0.959278583526611	1.31581953475031	1.81023967172671	0.726875869146767	0.00260181089052464	99.4027018633326
540	1.34763329783778		1.93253572958266		0.959745705127716	1.34762540010174	1.85407272101095	0.726846031889694	0.00265578863859617	99.3903480324656
537	1.38272522396709		1.9816387176677		0.960788011550903	1.38271732623105	1.90326384990463	0.726497971524198	0.00265797130761227	99.3898485195842
534	1.4276846988851		2.0447796536947		0.962087333202362	1.42767680114906	1.96658482349854	0.725967567780386	0.00273864832992062	99.371387008726
531	1.47656492207845		2.11241524668616		0.963314652442932	1.47655702434241	2.03424792168606	0.725849100594673	0.00260425935601693	99.4021414523455
528	1.52912485595047		2.18550406719489		0.964083611965179	1.52911695821442	2.10633548064687	0.72596078462526	0.00282776774783604	99.3509975910404
525	1.5881822849137		2.26727908884079		0.964276075363159	1.58817438717766	2.18560967273321	0.726650511750149	0.00279911454517965	99.3575526321407
522	1.64603890943838		2.34713972206661		0.964098811149597	1.64603101170234	2.26220143061456	0.727623539365887	0.00273060676812076	99.3732270241564
519	1.70817924732484		2.43273218754491		0.964016735553741	1.7081713495888	2.34452141419125	0.728579973400689	0.00274290003978244	99.3704141751865
516	1.7668573403521		2.51300807467531		0.964349150657654	1.76684944261605	2.42274384257676	0.729276208060397	0.00277569340751683	99.3629110462227
513	1.82988997071546		2.5984914190603		0.965328872203827	1.82988207297942	2.50772474706694	0.729698135778127	0.00278701354319081	99.3603211285016
510	1.88376043925021		2.67070908356665		0.966961741447449	1.88375254151417	2.58179832226318	0.729628075620905	0.00278750009326469	99.3602098129162
507	1.93881666827826		2.74360476442772		0.969234704971313	1.93880877054222	2.6585201832221	0.729281192889949	0.00277499639196171	99.3630705176253
504	2.01034339772878		2.83938809290241		0.971734523773193	2.01033549999274	2.75845291957156	0.728790941374844	0.00281366717804632	99.3542233479311
501	2.08146800926099		2.93332491747823		0.973802864551544	2.08146011152495	2.85580024638302	0.728853537344287	0.0027730681270111	99.3635116900546
498	2.16778810168951		3.04711709964073		0.974870681762695	2.16778020395347	2.96986441781308	0.729925646083788	0.00282542228376111	99.3515341505285
495	2.36195782137263		3.30991404805353		0.974803626537323	2.36194992363659	3.2258355578665	0.73219786975091	0.00291569969753581	99.3308839516984
492	2.57720679756332		3.60410614160456		0.973194181919098	2.57719889982728	3.50681559212531	0.734911440913654	0.00293622319450509	99.3261899732762
489	2.61103452936174		3.64275471811029		0.972781896591187	2.6110266316257	3.5429265954762	0.736968876227805	0.00286871661688035	99.3416304004166
486	2.74662840699376		3.8156800262572		0.975464880466461	2.74662050925772	3.72138073928569	0.738064901627059	0.00286949164746074	99.3414531180979
483	3.0893418235931		4.2787197973562		0.980194926261902	3.08933392585706	4.19329501206997	0.736731834265112	0.00299137297429176	99.3135776331682
480	3.24020786913285		4.47708408733507		0.985221683979034	3.24019997139681	4.41023238969565	0.734700506705138	0.00293215847215001	99.3271196081001
477	3.37893510368594		4.64744938938869		0.990114986896515	3.3789272059499	4.60081794036828	0.734418803296404	0.00294206175452055	99.3248546626811
474	3.935739686422		5.38971043256534		0.994495332241058	3.93573178868596	5.35934745781871	0.734367722873453	0.00307022320909922	99.2955479588373
471	4.66724821499318		6.3661622499527		0.997837543487549	4.66724031725713	6.35169895772798	0.734801877154238	0.00311579625546012	99.2851288460472
468	5.21368686881557		7.09003570409149		1.00013113021851	5.21367897107953	7.09026707731044	0.735328995964598	0.00317089978966313	99.2725322908146
465	5.19349103271463		7.04591144157249		1.00181019306183	5.19348313497859	7.05796638445522	0.735832795465979	0.00316671061642441	99.2734898711171
462	4.8978601293549		6.62649543738902		1.00316655635834	4.89785223161886	6.64677814444177	0.736876141370024	0.00325359657321469	99.253630974096
459	4.60867935780533		6.22782349562266		1.00411581993103	4.60867146006929	6.25275496865859	0.737062540139485	0.00336731793119905	99.2276445052441
456	4.26005212653236		5.76005291155428		1.00429058074951	4.26004422879632	5.78406563463118	0.736513811892102	0.00355257839719533	99.1853252032472
453	4.01714641705374		5.44560256613107		1.00348424911499	4.0171385193177	5.46387571601472	0.73521776996929	0.00373362363980684	99.1439862278731
450	3.78522819166208		5.15490955459731		1.00161564350128	3.78522029392604	5.16253866944067	0.733209092714873	0.0038926160416638	99.1076968985886
447	3.34535452886895		4.57843281129533		0.998890042304993	3.34534663113291	4.57265346644676	0.731598546813226	0.00385096441158377	99.1172024190554
444	3.00619589252885		4.12756249693481		0.996111750602722	3.00618799479281	4.11081796637621	0.731287062424426	0.00389426115495314	99.1073214780221
441	2.93852709641252		4.03804626072023		0.99413388967514	2.93851919867648	4.01366447873792	0.732128760199829	0.00392794123515287	99.0996358793158
438	2.95811305702762		4.05879877650645		0.993446111679077	2.95810515929158	4.03150418573124	0.733747262314956	0.00394483178234584	99.0957817789363
435	2.99012053126496		4.08825760695514		0.994355201721191	2.99011263352892	4.0644859058002	0.735668102394425	0.00391160365848978	99.1033639449936
432	3.05902221555995		4.16345428268006		0.996962368488312	3.05901431782391	4.15011111063924	0.737092149167239	0.00404850806198838	99.0721281148894
429	3.17938613963955		4.30858318468805		1.00068998336792	3.17937824190351	4.31085730049167	0.737528064670777	0.00423165383725928	99.0303573415361
426	3.25738459391773		4.4056482648666		1.00434243679047	3.25737669618169	4.42407822870759	0.736283702002545	0.00441149195136962	98.9893580966043
423	3.22593880791057		4.37291980796613		1.00653290748596	3.22593091017452	4.40078487374181	0.733035356811623	0.00462414434271202	98.9408997997877
420	3.09020592881426		4.21525596582268		1.00630366802216	3.09019803107821	4.24112488535353	0.728626983315211	0.00477952601432976	98.9055071038391
417	3.06869142206429		4.22133905417728		1.00381481647491	3.06868352432824	4.23674177108968	0.724302704797367	0.00501715866719976	98.8514038396295
414	2.80582055885685		3.89400306427432		1	2.80581266112081	3.89330481112426	0.720676339829294	0.0050932622812975	98.8340831268398
411	2.62064660818076		3.66647592162878		0.99593985080719	2.62063871044472	3.65089406423703	0.717807382064476	0.0051892279856818	98.8122462512509
408	2.47728331529658		3.48744276438518		0.992665886878967	2.47727541756054	3.46117233256558	0.715733046358967	0.00524983821978894	98.7984569545145
405	2.37819942897375		3.36053046874972		0.991216242313385	2.37819153123771	3.33032026355015	0.714102951979319	0.00530266926922565	98.7864390521107
402	2.3591529629854		3.33714812753455		0.992280185222626	2.35914506524936	3.31069309934026	0.712583436296007	0.00539295202557824	98.7659050932046
399	2.42351875740594		3.42447988988091		0.996225118637085	2.4235108596699	3.41085726723966	0.710528371546663	0.00551268614133987	98.7386792849051
396	2.49601337747759		3.51833533628322		1.00294554233551	2.49600547974155	3.52799843208249	0.707484860833178	0.00575930402283072	98.6826255878294
393	2.50432555029594		3.51584637755293		1.01225340366364	2.5043176525599	3.55822065330866	0.703811791500685	0.00595742536313375	98.6376177049054
390	2.51147787448611		3.5063567084014		1.02401208877563	2.51146997675007	3.58983663729589	0.699605645186652	0.00593270955098042	98.6432313571721
387	2.54762577229089		3.53624323416089		1.03790378570557	2.54761787455485	3.66955552032345	0.69425789048432	0.00591041826854069	98.6482946049343
384	2.60252997617307		3.59371956693903		1.05340039730072	2.60252207843703	3.78489007945526	0.687608364788124	0.00601808954397908	98.6238405269131
381	2.65306203895943		3.64844756354652		1.06999289989471	2.65305414122339	3.90306586272006	0.679735939524851	0.0061972207005723	98.5831700592169
378	2.67179495270294		3.6609160400592		1.08720409870148	2.6717870549669	3.97940378006767	0.67140385912823	0.0063847140427835	98.5406189803955
375	2.67676928862056		3.65666134281058		1.10362470149994	2.67676139088452	4.03481117352139	0.663416768658439	0.00664743151393839	98.4810268958241
372	2.69435369040577		3.67123638547695		1.11636197566986	2.69434579266973	4.09764920117601	0.657534518058906	0.00702051924988727	98.39646149729
369	2.72187027598918		3.70074938218519		1.1217794418335	2.72186237825314	4.15064129028443	0.655769118045519	0.00737516931198743	98.3161425705264
366	2.76250083979167		3.74860280850765		1.11770451068878	2.76249294205563	4.18904982715422	0.659455737229151	0.0077193323900938	98.2382613540378
363	2.81704169284522		3.81583923157883		1.10513556003571	2.81703379510918	4.21624796181105	0.668137600213424	0.0079920090024758	98.1766007300984
360	2.8902797504139		3.90803637110301		1.08772444725037	2.89027185267786	4.25010719457066	0.680046813023932	0.00818625529719487	98.1326992357317
357	2.96959073642512		4.0085002476547		1.06954944133759	2.96958283868908	4.2865423842141	0.692768803505841	0.00833064982257447	98.1000774323579
354	3.03833348029106		4.0967560871458		1.05303514003754	3.03832558255502	4.31329283482355	0.704409762774502	0.00866056621993496	98.0255829696209
351	3.10016622296391		4.17413160319404		1.03825736045837	3.10015832522787	4.33309789406561	0.715460024448948	0.00878236407662874	97.9980955564208
348	3.15332514975345		4.23829668838687		1.02429628372192	3.15331725201741	4.3405563291189	0.726477670814493	0.00875259887155005	98.0048122739804
345	3.19823907291383		4.29258439935159		1.01075196266174	3.19823117517779	4.33803234579394	0.737253879233685	0.00879571578945249	97.9950828026999
342	3.23269799977809		4.33475717750338		0.99791157245636	3.23269010204205	4.32500755631995	0.747441492285547	0.0090034214520769	97.9482268836227
339	3.25543716594699		4.36324924159852		0.986706912517548	3.25542926821095	4.30455921651236	0.756274708853597	0.0092691461464298	97.8883152270849
336	3.25923028604902		4.37072286095342		0.97766101360321	3.25922238831298	4.27240268753601	0.762854680768083	0.00959941679861353	97.8139017836448
333	3.23541290333169		4.34737778902522		0.970568954944611	3.23540500559565	4.21875221461348	0.766910413555084	0.00992212512728723	97.7412468514438
330	3.17458979932668		4.28208240598535		0.964463949203491	3.17458190159064	4.12924066810077	0.768805249380338	0.0102368392640322	97.6704437197217
327	3.09382044540138		4.19633275056627		0.95833683013916	3.09381254766533	4.02083106467636	0.769446041850644	0.0105508077294376	97.5998594533875
324	3.00260801046311		4.09903544504684		0.951819896697998	3.00260011272707	3.90087888262476	0.769724004018993	0.0108777749062405	97.5264071253609
321	2.90577658384807		3.99547167837082		0.945044338703156	2.90576868611203	3.7752380099067	0.769691521034418	0.0113495590935281	97.4205194476385
318	2.81395425389271		3.89414173004525		0.938388168811798	2.81394635615667	3.65356129465592	0.770192732300029	0.0116861552033526	97.3450437849696
315	2.74443682497127		3.81988152038104		0.932277858257294	2.74442892723523	3.56053999666619	0.770790085156998	0.0119512396452273	97.2856444972477
312	2.67980714139163		3.75178443935431		0.927434146404266	2.67979924365559	3.47888541519118	0.77030396918328	0.0122360789022841	97.2218590093894
309	2.60548652645422		3.67028524656473		0.924172163009644	2.60547862871818	3.3913301490561	0.768276314661774	0.0125691123436122	97.1473341871505
306	2.52165369597866		3.57772521031349		0.923116862773895	2.52164579824262	3.30201390275436	0.763669043349332	0.0129682977781888	97.0580814208836
303	2.4325038208466		3.47858310377605		0.925122439861298	2.43249592311056	3.21746931856776	0.756027698251174	0.0133079270164541	96.9822092241461
300	2.32202737963765		3.35146374759454		0.931125819683075	2.32201948190161	3.11998426758038	0.744240766221039	0.0136601112019527	96.9035949277202
297	2.19546979835624		3.2023936725066		0.942141830921173	2.1954619006202	3.01645118444451	0.727829414890566	0.0140342856523666	96.8201417971168
294	2.05403954501512		3.03265906014772		0.958359718322754	2.05403164727908	2.90570910495991	0.706895140939244	0.0145169943561585	96.7125881353938
291	1.89524354101096		2.83825795740888		0.978849589824677	1.89523564327492	2.77754415261678	0.682342220010935	0.0150944673502142	96.5840767312585
288	1.70804975513786		2.6037574114709		1.00125563144684	1.70804185740182	2.60632764125801	0.655344259241862	0.0158447165383922	96.4173705570281
285	1.51245698980613		2.35728072056124		1.02218341827393	1.51244909207009	2.40885952198277	0.627869362355	0.0166027946873742	96.2492170355192
282	1.33246227250777		2.12891568729405		1.03807401657104	1.33245437477173	2.20924721999838	0.603125971014104	0.0172747722287639	96.1004071758923
279	1.16994962850382		1.92135990687341		1.04659152030945	1.16994173076778	2.01014820017038	0.582017649578582	0.0180114996226489	95.9375228017557
276	1.03467090956195		1.74837514682243		1.04627299308777	1.03466301182591	1.82854713449293	0.565838852227798	0.018757543215666	95.7728600284375
273	0.938527807834301		1.63074372639403		1.03550016880035	0.93851991009826	1.68791236269638	0.556024074969749	0.0193525342810591	95.6417393679656
270	0.869304833257386		1.54930817374091		1.01344335079193	0.869296935521345	1.56942842699322	0.553893965834926	0.0197452723179859	95.5552884189311
267	0.81457420481397		1.48777824600826		0.982183754444122	0.814566307077929	1.4605858105442	0.557698357191644	0.0201645176225844	95.4630888229558
264	0.76332915832684		1.42799291055379		0.94537228345871	0.763321260590799	1.34932480943818	0.56570608889095	0.0205101121997766	95.3871532446993
261	0.705055378042113		1.35271425606943		0.90583062171936	0.705047480306072	1.22469749649898	0.575691125622105	0.020857490264821	95.3108866613799
258	0.640951073793866		1.26278240828425		0.866522550582886	0.640943176057825	1.09362438115713	0.586072500852318	0.0209462472255177	95.2914099224474
255	0.570246411600802		1.15717893733171		0.829135000705719	0.570238513864761	0.958878612895103	0.594693119854935	0.0213843050553807	95.1953412303157
252	0.499353585651166		1.04653692574989		0.794693946838379	0.499345687915125	0.831121662484569	0.600809376598816	0.0219054529380962	95.0811765372355
249	0.430618053699257		0.934842629321194		0.764530658721924	0.430610155963216	0.7141820152555	0.602941752613533	0.0226402267330882	94.9204466796604
246	0.364832509833705		0.823103107978132		0.739672303199768	0.364824612097664	0.608310093133353	0.599734602821538	0.0237831416403155	94.6709768519189
243	0.303215725259357		0.713092472431385		0.720351755619049	0.303207827523316	0.513174426552166	0.590847501034804	0.0252054429430929	94.3614394034748
240	0.243472536487459		0.599757166792942		0.706636786460876	0.243464638751418	0.423317065637352	0.57513542097542	0.027593631442618	93.8439692552118
237	0.191638591458371		0.494322027748908		0.699079275131226	0.19163069372233	0.345082150534104	0.555319054972075	0.0314997177286625	93.0037119234899
234	0.143522926062253		0.389419126251575		0.698089838027954	0.143515028326212	0.271362091341524	0.528869112176729	0.0377161699229257	91.6819475232113
231	0.10316068066384		0.294946943477822		0.703528046607971	0.103152782927799	0.207012206323246	0.498293239610845	0.047680835814697	89.6023013373494
228	0.0689805274495871		0.21219545516102		0.713129818439484	0.0689726297135462	0.150824961270537	0.457302485825467	0.0636996487920885	86.3575576531665
225	0.0443073604911389		0.149385858015144		0.724811732769012	0.0442994627550979	0.107770520523538	0.411053621527443	0.0853956444442579	82.1493923880566
222	0.0274672100686217		0.104178746226789		0.735610008239746	0.0274593123325807	0.0761212863648274	0.360731060179095	0.116274680297872	76.5112539477995
219	0.0165145523555809		0.0734785545274086		0.742441356182098	0.01650665461954	0.0540351056579426	0.305480195116703	0.161523605457439	68.940812035697
216	0.0102924275368459		0.0546922083004426		0.744040012359619	0.0102845298008049	0.0401736630574375	0.256001793665188	0.210259053506253	61.6227317089802
213	0.00687256497021162		0.043706108281017		0.741997599601746	0.00686466723417064	0.0319117252711918	0.21511426210377	0.26424039718419	54.4201334984017
210	0.00471352182173805		0.036265245674183		0.738943815231323	0.00470562408569707	0.0262820091520815	0.179043544900539	0.322181401755896	47.6232026482321
207	0.00337261674010187		0.0312361286822545		0.738099575042725	0.00336471900406089	0.0225399929530224	0.149277730967955	0.375448391554698	42.1261343460306
204	0.00239544359203656		0.0267041642266389		0.741282522678375	0.00238754585599557	0.019277727367398	0.12384996480619	0.430571192682713	37.1046899824196
201	0.00157685127105059		0.0220768999171256		0.760777771472931	0.00156895353500961	0.0162643992445573	0.0964655079734743	0.499230427138399	31.6788620603897
