# Supplementary material for: Physicochemical and major ion data for springs in the Black Forest National Park, Germany
Source: Data Brief. 2020 Apr 30;30:105645. doi: 10.1016/j.dib.2020.105645 (PMC7218150; doi:10.1016/j.dib.2020.105645)
Supplement: Supplementary file 3 [file mmc3.zip › Absorption/D814_3_2016-09-06.abs]

Wavelength	I1	I1 dark	R1	R1dark	XCorrect	I1c	R1c	I1c/R1c	Abs	Percent T
600	0.759312263811641	5.48448941900303E-6	1.08192555262264	6.97739036633054E-4	0.962875366210938	0.759306779322222	1.04108762696408	0.729339932255695	-0.00593163994519112	101.375180373385
597	0.785377273473115		1.11939635630592		0.961170494556427	0.785371788983697	1.07526010322031	0.730401682933808	-0.00592928853417816	101.374631496804
594	0.815297373146041		1.16237517998673		0.959443926811218	0.815291888656622	1.11456436563316	0.731489282984092	-0.0059183362241652	101.372075000146
591	0.847002692538396		1.20789321538834		0.957998394966125	0.846997208048977	1.1564913287553	0.732385264799672	-0.00601685497806883	101.395073642269
588	0.87600800034486		1.24992537678045		0.957209765911102	0.876002515855441	1.19577289469444	0.732582683335778	-0.00593828170670242	101.376730738282
585	0.898216126781999		1.28206784369303		0.957147359848022	0.89821064229258	1.22646001266005	0.732360315885443	-0.0060269408769936	101.397428432353
582	0.91506618164631		1.30658976284553		0.957540512084961	0.915060697156891	1.25044451720564	0.731788323724888	-0.0060128976235366	101.39414971981
579	0.931647987915502		1.33076399248526		0.957847774028778	0.931642503426083	1.27400100017657	0.731272976470948	-0.00600665157776923	101.392691474375
576	0.95130464494145		1.35929518255681		0.957817375659943	0.951299160452031	1.3012882379308	0.731044155109485	-0.00600093555650758	101.391356990539
573	0.969845799042168		1.38617379450995		0.95768678188324	0.969840314552749	1.32685210494253	0.730933244888478	-0.00595913143088633	101.381597775973
570	0.989223096022846		1.41409216842183		0.957942962646484	0.989217611533427	1.3539512470733	0.730615384912656	-0.0060332162772862	101.398893599597
567	1.0079437554329		1.44126524204372		0.958957612514496	1.00793827094349	1.38144317334965	0.729627023672275	-0.00597919865001901	101.386282370934
564	1.02535182085407		1.46621723169011		0.960622072219849	1.02534633636465	1.40781037191137	0.728327022461518	-0.00605210353943258	101.403303485538
561	1.04480914804683		1.4940486366082		0.962333619594574	1.04480366355741	1.43710177458485	0.727021343954035	-0.00603181485943516	101.398566397673
558	1.06835719757432		1.52780296630731		0.963349342346191	1.0683517130849	1.47113581638464	0.726208757333096	-0.00600652247955025	101.392661334425
555	1.09166992666818		1.56095116563775		0.963210999965668	1.09166444217876	1.50285326323632	0.726394564847876	-0.00604080498461878	101.400665423285
552	1.1163547758127		1.59607707980403		0.962077260017395	1.11634929132328	1.53487818485386	0.727321101009445	-0.00601730071610192	101.395177709131
549	1.14014555483141		1.62956973836161		0.960586667060852	1.14014007034199	1.56467272490032	0.728676388485409	-0.00605088917605364	101.403019944551
546	1.16786917318987		1.66874974186716		0.959542155265808	1.16786368870045	1.60056621389145	0.729656591876338	-0.00602379914222446	101.396694914688
543	1.19873068246597		1.71186887865776		0.959278583526611	1.19872519797655	1.64148982698737	0.730266601881154	-0.00604221209280306	101.400993960587
540	1.22954720639068		1.75497621369059		0.959745705127716	1.22954172190126	1.68366123164713	0.730278573141699	-0.00606320582055758	101.40589578735
537	1.26026823409996		1.79781089857802		0.960788011550903	1.26026274961054	1.72664477908773	0.729891153568018	-0.0060567595902255	101.404390631431
534	1.29823362670949		1.85058947380658		0.962087333202362	1.29822814222007	1.77975740581791	0.729441067628793	-0.00604284774489804	101.401142375554
531	1.34324305737681		1.91329089567518		0.963314652442932	1.34323757288739	1.84242901195199	0.729057979533372	-0.0059913085187574	101.389109465775
528	1.3897558501597		1.97760486270335		0.964083611965179	1.38975036567028	1.9059037603043	0.729181816320248	-0.0060571140940479	101.404473405356
525	1.44028825352224		2.04741776769783		0.964276075363159	1.44028276903282	1.97360315660459	0.729773239474696	-0.00585927490473688	101.358289972562
522	1.49493738538395		2.12170053229359		0.964098811149597	1.49493190089453	2.044856271424	0.731069426142837	-0.00610229815362687	101.415024090009
519	1.55152646352697		2.19936030981531		0.964016735553741	1.55152097903755	2.11954751406625	0.732005755351541	-0.0060715994081599	101.407855672935
516	1.60308556976626		2.2694539728653		0.964349150657654	1.60308008527684	2.18787314714194	0.732711623327422	-0.0060755053083793	101.408767705585
513	1.6620097064937		2.34914255286915		0.965328872203827	1.66200422200428	2.26702158356987	0.733122363743504	-0.00611031054874669	101.416895135518
510	1.70897443653065		2.41145211316705		0.966961741447449	1.70896895204123	2.3311072478112	0.733114683438899	-0.00615778063593512	101.427981005069
507	1.75679897857588		2.47476090563869		0.969234704971313	1.75679349408646	2.39794788336194	0.732623718086578	-0.00614482832502635	101.424956082558
504	1.8221256372504		2.5614963313175		0.971734523773193	1.82212015276098	2.48841640054911	0.732240855010799	-0.00614044947678159	101.423933453281
501	1.88544307230013		2.64518727580731		0.973802864551544	1.88543758781071	2.57521148618387	0.732148640189813	-0.00612930712886708	101.421331333513
498	1.95481756054831		2.73574603643178		0.974870681762695	1.95481207605889	2.66631839833551	0.733150278406065	-0.00613324810743517	101.422251679323
495	2.11919111457901		2.95653216347925		0.974803626537323	2.11918563008959	2.88135811639052	0.735481514093878	-0.00610743077955483	101.416222651077
492	2.33886514812506		3.25530066326199		0.973194181919098	2.33885966363564	3.167360630313	0.738425438913318	-0.00611990442099268	101.419135531201
489	2.38355164452853		3.3101504579647		0.972781896591187	2.38354616003911	3.2193756925977	0.740375273851881	-0.00612942328810157	101.421358460328
486	2.47074126087936		3.41808965675214		0.975464880466461	2.47073577638994	3.33354579852141	0.741173490847442	-0.00610180782960281	101.414909591215
483	2.78817137069495		3.84394006398608		0.980194926261902	2.78816588620554	3.76712662731044	0.740130651832153	-0.00613129912509591	101.421796527941
480	2.9651048990407		4.07802300006245		0.985221683979034	2.96509941455128	4.01706925979811	0.738125041613124	-0.00612394104954772	101.420078194067
477	3.03637662116802		4.15880765916347		0.990114986896515	3.0363711366786	4.11700694908066	0.737519070099368	-0.00611110777402758	101.417081304558
474	3.47533574661129		4.73868993345771		0.994495332241058	3.47533026212187	4.71191112154633	0.737562779193797	-0.00611186439980122	101.417257993067
471	4.14858318776878		5.63466083197719		0.997837543487549	4.14857770327936	5.62177989275932	0.737947372970366	-0.00608300036779363	101.410517834424
468	4.74920212457781		6.4280393786117		1.00013113021851	4.74919664008839	6.42818445828867	0.738808394641608	-0.00611263076024311	101.417436955146
465	4.79371723060111		6.47155385109407		1.00181019306183	4.79371174611169	6.48256961089558	0.739477095325697	-0.00617206639581211	101.431317449978
462	4.48238754922794		6.03390461944439		1.00316655635834	4.48238206473852	6.05231137001608	0.74060665268228	-0.00617774996834504	101.432644881125
459	4.17093595379275		5.60549999713278		1.00411581993103	4.17093046930333	5.6278706149395	0.741120532911926	-0.00620262952586835	101.438455849753
456	3.82660319637957		5.1446529164547		1.00429058074951	3.82659771189015	5.16602573247865	0.740723703297188	-0.00628116368481014	101.456800784991
453	3.56909671425422		4.81025161285926		1.00348424911499	3.5690912297648	4.82631155765099	0.739507010090726	-0.00629053976192917	101.458991181362
450	3.37295376826062		4.56710861700464		1.00161564350128	3.3729482837712	4.57378857002718	0.737451727846519	-0.00634537903835117	101.47180343018
447	3.02030925428886		4.11096622624917		0.998890042304993	3.02030376979944	4.10570626307661	0.735635619372385	-0.0064208144447756	101.489430252245
444	2.70107585956836		3.68891909048442		0.996111750602722	2.70107037507894	3.67388062700099	0.735209074357934	-0.0064535387314646	101.497077815083
441	2.62580441821874		3.58829740997828		0.99413388967514	2.62579893372932	3.56655441547047	0.736228479324336	-0.00643628964271942	101.493046685496
438	2.64713861124873		3.61035576926514		0.993446111679077	2.64713312675931	3.58600073462166	0.738185327516	-0.00645075166619974	101.496426464251
435	2.66975190949821		3.62708384048736		0.994355201721191	2.66974642500879	3.60591588342696	0.740379562728885	-0.00641226494185027	101.487432355251
432	2.72258505870116		3.68027537103653		0.996962368488312	2.72257957421175	3.66840043103523	0.742170770447605	-0.00630927563326028	101.463368311829
429	2.80765013648626		3.77778554764885		1.00068998336792	2.80764465199684	3.77969393637934	0.742823281264502	-0.00624044646817532	101.447289163125
426	2.86520999831681		3.84778618213477		1.00434243679047	2.86520451382739	3.86379418148962	0.74155205459799	-0.00622110223482696	101.442770624641
423	2.83084592496779		3.81095273379562		1.00653290748596	2.83084044047838	3.83514703813767	0.738130875381773	-0.00629727011888492	101.460563525812
420	2.71485022108559		3.67848436152221		1.00630366802216	2.71484473659617	3.70097016841005	0.733549478395952	-0.00648222000910378	101.503781013297
417	2.70680670915484		3.69880361070859		1.00381481647491	2.70680122466542	3.71221346687719	0.729160984091373	-0.00667007879167928	101.547697070797
414	2.47520507189668		3.41272503397085		1	2.47519958740726	3.41202729493421	0.725433700686437	-0.00676408443337305	101.569680057108
411	2.31215187674743		3.21270471128376		0.99593985080719	2.31214639225801	3.19896574473146	0.722779353316303	-0.0068056037403346	101.57939075915
408	2.18822165141255		3.05841546141199		0.992665886878967	2.18821616692313	3.03529207470727	0.720924416189558	-0.00683952990870638	101.587326236725
405	2.09823897477015		2.94241780318409		0.991216242313385	2.09823349028073	2.91588070792213	0.719588248099471	-0.0068371496890597	101.586769472831
402	2.07043745754725		2.90577740171917		0.992280185222626	2.07043197305783	2.88265298577311	0.718238366975191	-0.0068220404119714	101.583235290351
399	2.12963758426383		2.98472382596426		0.996225118637085	2.12963209977441	2.97276174246563	0.716381696303746	-0.00676502959044228	101.569901103909
396	2.20876132906485		3.0859715635968		1.00294554233551	2.20875584457543	3.09436162922705	0.713800165990024	-0.0067231583336042	101.560109005261
393	2.21745363860043		3.08424313342793		1.01225340366364	2.21744815411101	3.12132932082391	0.710417878471628	-0.00672428372664376	101.560372179656
390	2.21112787812766		3.05917791868433		1.02401208877563	2.21112239363824	3.13192067723992	0.705995656182086	-0.00661722835119432	101.535340215703
387	2.2335332173936		3.07323481438012		1.03790378570557	2.23352773290418	3.18899786221971	0.700385459446351	-0.00662073958464532	101.536161123495
384	2.28180703311868		3.12289015964069		1.05340039730072	2.28180154862926	3.28891873631361	0.693784715151345	-0.00664215348333269	101.541167723309
381	2.32943087570182		3.17367114210379		1.06999289989471	2.3294253912124	3.39505901283663	0.686122209482929	-0.00667081965909578	101.547870302204
378	2.34598313027435		3.18353456125383		1.08720409870148	2.34597764578493	3.46039323861252	0.677951170291147	-0.00667601360822794	101.549084772221
375	2.34830778236467		3.17510331983244		1.10362470149994	2.34830229787525	3.50335241154552	0.670301477560829	-0.00673791269371778	101.563559382684
372	2.35506268834354		3.17390132032553		1.11636197566986	2.35505720385412	3.54244381921035	0.664811447702533	-0.00673626759244564	101.563174662105
369	2.37744763820527		3.19465081365082		1.1217794418335	2.37744215371585	3.58291089728308	0.66355045432993	-0.00682471365580808	101.583860574818
366	2.41189852185667		3.23218212941882		1.11770451068878	2.41189303736725	3.61184467935056	0.667773188353418	-0.00687604788533963	101.595868642245
363	2.4527359850724		3.27920183748289		1.10513556003571	2.45273050058298	3.62319146291576	0.676953046971783	-0.00687846538501183	101.59643417709
360	2.519674023135		3.36163665282733		1.08772444725037	2.51966853864559	3.65577542224523	0.689229574473726	-0.00690228903292719	101.602007501565
357	2.5810820172744		3.43670552215627		1.06954944133759	2.58107653278498	3.67498020486721	0.702337533510127	-0.00687857261214679	101.596459261212
354	2.64763465616862		3.5191234307625		1.05303514003754	2.6476291716792	3.70502589099821	0.714604769189852	-0.00679254320686073	101.576336009112
351	2.70462945086276		3.58891832794455		1.03825736045837	2.70462396637334	3.72549643738192	0.725976795799596	-0.00672832357349538	101.561316907888
348	2.75083340575626		3.64423839852428		1.02429628372192	2.75082792126684	3.73206515710292	0.737079285990337	-0.00670952880330815	101.556921778805
345	2.78742328964326		3.68718668692689		1.01075196266174	2.78741780515384	3.7261259394109	0.748073964884431	-0.00666150206876781	101.545691662263
342	2.82023443819379		3.72564670752516		0.99791157245636	2.82022895370437	3.71716968246408	0.758703313171021	-0.00663888434525053	101.540403378232
339	2.84211215295012		3.7509124471703		0.986706912517548	2.8421066684607	3.70036277594046	0.768061630859522	-0.00662801303829871	101.537861639566
336	2.84394344566741		3.75302383632202		0.97766101360321	2.84393796117799	3.66850293564181	0.775231207680755	-0.00660876115289602	101.533360656866
333	2.82284940888647		3.73082058323691		0.970568954944611	2.82284392439705	3.62034143071048	0.779717598028613	-0.00655851020847592	101.521613208281
330	2.77262241567896		3.67649926021178		0.964463949203491	2.77261693118954	3.54517805160078	0.782081151026421	-0.00655799565296738	101.521492924748
327	2.699903692825		3.59798135769349		0.95833683013916	2.69989820833558	3.44740938021514	0.783167274484555	-0.00649318523123173	101.506343849352
324	2.62197543996256		3.51476255309437		0.951819896697998	2.62196995547314	3.34475680830651	0.783904512567738	-0.00645265905509841	101.496872229947
321	2.54639680501065		3.43488406586472		0.945044338703156	2.54639132052123	3.24545834622067	0.78460144881739	-0.00635952434377434	101.475108498715
318	2.46936964711531		3.3505817297758		0.938388168811798	2.46936416262589	3.14349150380168	0.785548222299784	-0.0062538224804755	101.450413727542
315	2.4052918165608		3.2815701065164		0.932277858257294	2.40528633207138	3.05868466396957	0.786379308859447	-0.00610166273962033	101.414875710321
312	2.35225964025904		3.22687831352205		0.927434146404266	2.35225415576962	2.9920700272439	0.786162801789889	-0.0060221892979057	101.396319057758
309	2.29189577697485		3.16226981158294		0.924172163009644	2.29189029248543	2.92183690079601	0.784400488562877	-0.00590262560981642	101.368407928985
306	2.21739274748739		3.07994286977323		0.923116862773895	2.21738726299797	2.84250310479736	0.780082617765881	-0.00580777044193673	101.346270260242
303	2.14098819334933		2.99677776024226		0.925122439861298	2.14098270885991	2.77174085923744	0.772432495528798	-0.00566482959996271	101.312919301232
300	2.04432095618677		2.88676383734201		0.931125819683075	2.04431547169735	2.68729066144413	0.760734780583335	-0.00559431019401016	101.296469755681
297	1.93211499227965		2.75670140011758		0.942141830921173	1.93210950779023	2.59654633527626	0.744107463649273	-0.00547010461820033	101.267503724749
294	1.80439523815132		2.60473857845917		0.958359718322754	1.8043897536619	2.49560784536993	0.72302615854072	-0.00539013421545601	101.248858179326
291	1.66232038886551		2.43249461186226		0.978849589824677	1.66231490437609	2.3803633715023	0.698345019200563	-0.00533132167508747	101.235147898331
288	1.49622992444128		2.22665347621015		1.00125563144684	1.49622443995186	2.22875071719639	0.67132875310255	-0.00533852425676543	101.236826852354
285	1.32059306235012		2.00688326102386		1.02218341827393	1.3205875778607	2.05068957455656	0.643972444316086	-0.00529935297254248	101.227696186755
282	1.15965335474125		1.80499080333449		1.03807401657104	1.15964787025183	1.87298974832695	0.619142668179412	-0.00519946305184674	101.204415983593
279	1.02087228504433		1.6314974690668		1.04659152030945	1.02086680055491	1.70678116877251	0.598124012165605	-0.00494932100701101	101.146141721557
276	0.902625643060766		1.48179481341498		1.04627299308777	0.902620158571347	1.54963186906337	0.582473925963404	-0.00514065999101017	101.190713929325
273	0.817071526581335		1.3763428424008		1.03550016880035	0.817066042091916	1.42448073674297	0.573588691666067	-0.00504868163630009	101.169285220825
270	0.753777695657487		1.30133506163362		1.01344335079193	0.753772211168068	1.31812224637773	0.571853038092234	-0.00491785168108952	101.138812856665
267	0.704007777033115		1.24478668936202		0.982183754444122	0.704002292543696	1.22192395609303	0.576142475178788	-0.00478247609780009	101.107291406069
264	0.656360629701531		1.18860569135652		0.94537228345871	0.656355145212112	1.12301525342341	0.584457907594105	-0.00459521416008533	101.063704699962
261	0.603300118438941		1.12029688883406		0.90583062171936	0.603294633949522	1.01416719393747	0.594867037265572	-0.00450952854245721	101.043766957023
258	0.543986443444013		1.0378533280673		0.866522550582886	0.543980958954594	0.898718706358147	0.605285007540294	-0.00431291416197482	100.998032640521
255	0.481964127712838		0.94682474047937		0.829135000705719	0.481958643223419	0.784467012008924	0.614377196039362	-0.00417289045707245	100.965474457706
252	0.418464928442643		0.849127631799925		0.794693946838379	0.418459443953224	0.674242100095723	0.620636777047613	-0.00387363216691579	100.895926377096
249	0.358700999543264		0.753847938271952		0.764530658721924	0.358695515053845	0.575806417937926	0.622944628402029	-0.00344276956779375	100.79587738812
246	0.304064678503035		0.663429380893989		0.739672303199768	0.304059194013616	0.490204239935994	0.620270428614238	-0.00292760173705893	100.67638241502
243	0.253464057443629		0.575443188618611		0.720351755619049	0.25345857295421	0.414018893640438	0.612190836813187	-0.00187769476746383	100.433291201629
240	0.206182567382922		0.48862443621894		0.706636786460876	0.206177082893503	0.344786953325374	0.597984004049406	-4.22000553749287E-5	100.009717393951
237	0.163733046678519		0.405134979765438		0.699079275131226	0.1637275621891	0.282733693084766	0.579087551974263	0.00328183965520114	99.2471765119604
234	0.123867328911789		0.320350701310884		0.698089838027954	0.12386184442237	0.223146484659188	0.555069664716182	0.00869667340653318	98.017433474213
231	0.0889976697798809		0.243099187795103		0.703528046607971	0.0889921852904619	0.170536217739989	0.521837451714483	0.0177028267097567	96.0057342161628
228	0.0594043647871985		0.174447918690758		0.713129818439484	0.0593988802977795	0.123906434070574	0.479384954811528	0.0324400389745935	92.8025609475594
225	0.0378962003147303		0.122065204514083		0.724811732769012	0.0378907158253113	0.0879685629544935	0.430730189885133	0.0538787906086429	88.3326397944833
222	0.023421230871074		0.0849995491446115		0.735610008239746	0.023415746381655	0.0620132552281555	0.377592601702736	0.084237173077413	82.3688166836269
219	0.0139089385001401		0.0595499989609635		0.742441356182098	0.0139034540107211	0.0436943516726013	0.318197970183851	0.130861723219836	73.9840798471809
216	0.00858005405335465		0.044140800643019		0.744040012359619	0.00857456956393565	0.0323233760945551	0.265274565962806	0.179817992316921	66.0970394849371
213	0.00563385713233441		0.0350774979524886		0.741997599601746	0.00562837264291541	0.0255096985904515	0.220636579572216	0.235956941718455	58.0822000471439
210	0.00375880291152094		0.0290554573233227		0.738943815231323	0.00375331842210194	0.0209547605420215	0.17911530960114	0.298180062637635	50.3291895899644
207	0.00261422113089244		0.0247802990876894		0.738099575042725	0.00260873664147343	0.0177753273396256	0.146761665291976	0.357697495754961	43.8836259127074
204	0.00179314904688538		0.0211188975825442		0.741282522678375	0.00178766455746637	0.0151378479229281	0.118092384503265	0.419633808816061	38.0510102022595
201	0.00113488648914808		0.0175516286768535		0.760777771472931	0.00112940199972908	0.0128220646011377	0.0880826945474029	0.498573513528206	31.7268157490856
