# Supplementary material for: Physicochemical and major ion data for springs in the Black Forest National Park, Germany
Source: Data Brief. 2020 Apr 30;30:105645. doi: 10.1016/j.dib.2020.105645 (PMC7218150; doi:10.1016/j.dib.2020.105645)
Supplement: Supplementary file 3 [file mmc3.zip › Absorption/D814_4_2016-11-02.abs]

Wavelength	I1	I1 dark	R1	R1dark	XCorrect	I1c	R1c	I1c/R1c	Abs	Percent T
600	0.778167937259247	5.72755429840289E-6	1.10807238082627	6.92279232596795E-4	0.962875366210938	0.778162209704948	1.06626902085671	0.729799135568734	5.944074980945E-4	99.86322623626
597	0.804130681906481		1.14547332702692		0.961170494556427	0.804124954352183	1.10032976586729	0.730803600244662	5.59406029630405E-4	99.8712749234194
594	0.835167550678948		1.19007516248102		0.959443926811218	0.83516182312465	1.14114618398592	0.731862258179322	6.63015625703362E-4	99.8474514840995
591	0.86646002308809		1.23517763514016		0.957998394966125	0.866454295533791	1.18263498956863	0.732647269171221	6.71251571010447E-4	99.8455579984892
588	0.894581744777479		1.2757488767383		0.957209765911102	0.89457601722318	1.22049662722184	0.732960663119131	6.95682322012143E-4	99.8399414561224
585	0.917520930171658		1.30906215480343		0.957147359848022	0.91751520261736	1.2523027721073	0.732662438392128	7.38453284051205E-4	99.830109325493
582	0.936382656475685		1.33648503128076		0.957540512084961	0.936376928921386	1.27907567583558	0.732073126408006	7.28493744832293E-4	99.8323987243482
579	0.954746569060998		1.3631420062719		0.957847774028778	0.954740841506699	1.30501943827072	0.731591280181871	7.71546095624825E-4	99.8225026593475
576	0.97483402137331		1.39237057182894		0.957817375659943	0.974828293819012	1.33297364997754	0.731318502684159	7.9520216087302E-4	99.8170654654096
573	0.994505490105742		1.42082628216446		0.95768678188324	0.994499762551444	1.36004356311077	0.73122640298136	8.81900272927427E-4	99.7971409953748
570	1.01564652853445		1.45123160552929		0.957942962646484	1.01564080098015	1.38953393966789	0.730921909847628	8.72692647506472E-4	99.7992568510249
567	1.03323641158184		1.47678975850334		0.958957612514496	1.03323068402754	1.41551491456013	0.729932742777645	9.22068479740354E-4	99.7879111133728
564	1.0517453150113		1.50334550058472		0.960622072219849	1.051739587457	1.44348185132311	0.72861296211862	9.42075803797366E-4	99.7833141332802
561	1.07283898222438		1.53358193356937		0.962333619594574	1.07283325467008	1.47515124949699	0.727270003693455	9.69264281980126E-4	99.777067515712
558	1.09720078998836		1.5683861118971		0.963349342346191	1.09719506243406	1.51023682269753	0.726505304296774	9.95008777539966E-4	99.7711530170366
555	1.12151360513779		1.60290980926892		0.963210999965668	1.1215078775835	1.54327354926881	0.726707120791942	0.0010214242968881	99.7650847228644
552	1.14497309692638		1.63617334063014		0.962077260017395	1.14496736937208	1.57345913835969	0.727675311966278	0.00101764514730011	99.7659528638032
549	1.17077739827591		1.67269956973224		0.960586667060852	1.17077167072161	1.6061079104825	0.728949570001117	0.00111062140378562	99.7445966818481
546	1.198436213473		1.71154414355163		0.959542155265808	1.19843048591871	1.64163448522921	0.730022728385469	0.00108666375246773	99.7500991974931
543	1.22855590420959		1.75387395905632		0.959278583526611	1.22855017665529	1.68178963848611	0.730501692091045	0.0011595931750248	99.7333499486217
540	1.25940114059756		1.79675943495918		0.959745705127716	1.25939541304327	1.72376773882954	0.730606209104722	0.00114536537469749	99.7366173385885
537	1.29058192874202		1.84028647091806		0.960788011550903	1.29057620118772	1.76746004549007	0.730186916802339	0.0012123205307014	99.7212421350949
534	1.32727055499922		1.89123284766762		0.962087333202362	1.32726482744492	1.81886513379653	0.729721408576632	0.00123674738415205	99.7156334806737
531	1.37239390198689		1.9539769086962		0.963314652442932	1.37238817443259	1.88162770395385	0.729362228005465	0.00129949225201753	99.7012280655378
528	1.41917324872379		2.01855844286197		0.964083611965179	1.4191675211695	1.94539169949413	0.729502198214648	0.00127610963987967	99.7065961694449
525	1.47258915427207		2.09141411761968		0.964276075363159	1.47258342671778	2.01603304899595	0.730436154035853	0.00110133110301863	99.7467304119624
522	1.52674821289356		2.16607867542681		0.964098811149597	1.52674248533926	2.08764645025035	0.731322339161485	0.00139762308134543	99.6787026609039
519	1.58503782569775		2.24590462481487		0.964016735553741	1.58503209814345	2.16442227601318	0.732311857861233	0.00144715701695466	99.667334344978
516	1.6397879109282		2.3204131999566		0.964349150657654	1.6397821833739	2.23702089966298	0.733020502231758	0.00145129314152211	99.666385139855
513	1.69963885185116		2.40133808244574		0.965328872203827	1.69963312429686	2.3174127057766	0.733418402367518	0.00149310416958303	99.6567903749829
510	1.75294378327879		2.47296315173962		0.966961741447449	1.75293805572449	2.39059134820919	0.733265456280356	0.00155486914646966	99.6426182822424
507	1.80288266003236		2.53907703086997		0.969234704971313	1.80287693247807	2.46029059585693	0.732790238484049	0.00162344137603689	99.6268866130911
504	1.87174971175914		2.63059914109997		0.971734523773193	1.87174398420484	2.55557129198455	0.732417049007983	0.00164446222424434	99.6220645601618
501	1.93776716266722		2.71764661145527		0.973802864551544	1.93776143511292	2.64577791157417	0.732397616079576	0.00171598801113083	99.6056587338852
498	2.00913756643477		2.81098317114091		0.974870681762695	2.00913183888047	2.73967019774615	0.73334806522819	0.00172658622068443	99.6032280588305
495	2.16797305530205		3.02407016858047		0.974803626537323	2.16796732774775	2.94719973092907	0.735602444922974	0.0017867932648737	99.5894208368938
492	2.39311750264461		3.3297935413823		0.973194181919098	2.39311177509031	3.23986197934362	0.738646210964561	0.00183091067053757	99.5793046509687
489	2.44396587402346		3.39223476427733		0.972781896591187	2.44396014646916	3.2992311309714	0.740766575438313	0.00181014065618328	99.5840671177534
486	2.52089634734887		3.48641063426235		0.975464880466461	2.52089061979457	3.40019583852885	0.741395713514336	0.00182581972508865	99.5804719597887
483	2.83319916470449		3.90493610744352		0.980194926261902	2.83319343715019	3.82691999130169	0.740332550351151	0.0019371246426248	99.5549538459856
480	3.0264118018719		4.15997560837756		0.985221683979034	3.0264060743176	4.09781612568612	0.738541208656811	0.00195321583567137	99.5512652697525
477	3.08621405383021		4.22638066426456		0.990114986896515	3.08620832627591	4.18391739997468	0.737636055218152	0.00200450345729541	99.5395095455364
474	3.51373921691682		4.79200567787358		0.994495332241058	3.51373348936252	4.76493881025249	0.737414189202638	0.00210018196818363	99.5175826193645
471	4.20180451323971		5.70858821449429		0.997837543487549	4.20179878568542	5.6955528585241	0.737733261380747	0.00220001915927241	99.494707785805
468	4.83106460471946		6.53924551097984		1.00013113021851	4.83105887716516	6.53941063366123	0.73876059293441	0.00225117080170731	99.4829898887832
465	4.90631597160627		6.62266092080278		1.00181019306183	4.90631024405197	6.6339556832608	0.739575372267239	0.00226123753871472	99.4806839476972
462	4.59604476801206		6.1866282760607		1.00316655635834	4.59603904045777	6.20552411179113	0.740636722646008	0.00235411313283057	99.4594118842779
459	4.27174851320437		5.74021914698509		1.00411581993103	4.27174278565007	5.76314972682947	0.741216693670758	0.00244518463443019	99.4385574440072
456	3.91351884300493		5.26071708835421		1.00429058074951	3.91351311545063	5.28259337030959	0.740831792476444	0.00254874022678863	99.4148495877965
453	3.6356071619865		4.89984258296026		1.00348424911499	3.6356014344322	4.91622016383763	0.739511517644123	0.00271113223422426	99.3776831956007
450	3.43969841399002		4.65729458588256		1.00161564350128	3.43969268643572	4.66412571590475	0.737478553527472	0.00279059485259625	99.3595017798793
447	3.09215061996859		4.20802695828321		0.998890042304993	3.0921448924143	4.20266471554813	0.735758168139046	0.00280911256430213	99.3552653194572
444	2.75454937009688		3.76337702719862		0.996111750602722	2.75454364254258	3.74805449126259	0.734926252796999	0.00286214140045409	99.3431344436222
441	2.66870288850631		3.6500735693994		0.99413388967514	2.66869716095201	3.62797361690121	0.735588910713042	0.00294312325755425	99.3246118930626
438	2.69234738792355		3.67596185787017		0.993446111679077	2.69234166036925	3.6511822722699	0.737389004328029	0.00295170149478301	99.322650040669
435	2.71859797131475		3.6974536546593		0.994355201721191	2.71859224376045	3.67589390317753	0.739573098508214	0.00301769574764739	99.3075583773831
432	2.76557372552158		3.74260205169569		0.996962368488312	2.76556799796728	3.73054322942437	0.741331175619165	0.00307630682513429	99.2941570322149
429	2.84831094687066		3.83627053764954		1.00068998336792	2.84830521931637	3.8382247436216	0.74208922342281	0.00316085499754706	99.2748283906343
426	2.90613575743062		3.90678925074666		1.00434243679047	2.90613002987632	3.9230589507103	0.740781636572183	0.00332281970917054	99.2378119841186
423	2.87002949780927		3.86739355022049		1.00653290748596	2.87002377025497	3.8919620726671	0.73742336555921	0.00350803347869708	99.1954990115809
420	2.755102349831		3.73672896211955		1.00630366802216	2.7550966222767	3.75958741785447	0.732818875069272	0.00363034090588	99.167567185222
417	2.74756962647243		3.75773025109813		1.00381481647491	2.74756389891813	3.77137038221749	0.728531971262557	0.00375942358312308	99.1380965991658
414	2.50991463352556		3.46422910603067		1	2.50990890597126	3.46353682679807	0.72466644112215	0.00385464652590699	99.1163620691574
411	2.34224662638303		3.25882239420495		0.99593985080719	2.34224089882873	3.24490162061598	0.721821852455455	0.00390126026383719	99.1057242729605
408	2.21759147673464		3.10424636210776		0.992665886878967	2.21758574918035	3.08079226615412	0.719810216853294	0.00397463665474601	99.0889812417233
405	2.12909383914881		2.99062597437817		0.991216242313385	2.12908811159451	2.96367084206837	0.718395606344935	0.00400257664032905	99.0826066370057
402	2.09893426895682		2.95156054118466		0.992280185222626	2.09892854140252	2.92808810553736	0.716825609664272	0.0040884231544197	99.0630230223825
399	2.15124454950952		3.020982585585		0.996225118637085	2.15123882195522	3.00888906876436	0.714961161010384	0.00409590157718537	99.0613172010584
396	2.23255611656743		3.12551172335091		1.00294554233551	2.23255038901313	3.13402373208179	0.712359120372756	0.0041943883174312	99.038855207006
393	2.2464303792073		3.13051905243247		1.01225340366364	2.246424651653	3.16817780404914	0.709058894605574	0.00420746336574727	99.035873547376
390	2.24211319782807		3.10798051248347		1.02401208877563	2.24210747027377	3.18190071415917	0.704644070223999	0.00425785238049329	99.0243835772963
387	2.26229913768881		3.11875315648339		1.03790378570557	2.26229341013452	3.23624718855902	0.699048397209063	0.00434375785036241	99.0047980304528
384	2.30677217217908		3.16294079058417		1.05340039730072	2.30676644462478	3.33111383822136	0.692491027522636	0.00445232149540795	98.9800521980876
381	2.3559810977637		3.21544018368494		1.06999289989471	2.3559753702094	3.43975743271542	0.684924857724501	0.00451791991563217	98.9651027916655
378	2.37289921537188		3.22550025932833		1.08720409870148	2.37289348781758	3.50602445348532	0.676804602848306	0.00465556737431767	98.9337412687027
375	2.37433292630365		3.21611363949279		1.10362470149994	2.37432719874935	3.54861843891369	0.66908495224868	0.00476423077917742	98.9089904767379
372	2.38501332176879		3.22037044977852		1.11636197566986	2.38500759421449	3.59432628349177	0.663547882441416	0.00496547208136946	98.8631691183273
369	2.40767469496925		3.24230843186859		1.1217794418335	2.40766896741495	3.63637835834245	0.662106285472567	0.00517022082773332	98.8165709229876
366	2.43530145755417		3.2715438699842		1.11770451068878	2.43529572999987	3.65584557677664	0.666137471853249	0.0053843508618117	98.7678611625811
363	2.4795662620648		3.32403890883694		1.10513556003571	2.4795605345105	3.67274853870057	0.67512395917739	0.00560273278178306	98.718208924248
360	2.53960932945183		3.3973950718739		1.08772444725037	2.53960360189753	3.69467666759953	0.687368295084814	0.00569877781989373	98.6963796213289
357	2.60710793635985		3.48071081006638		1.06954944133759	2.60710220880556	3.72205187549771	0.700447574620903	0.0057787189177556	98.6782141341677
354	2.67298731475872		3.56184049602149		1.05303514003754	2.67298158720442	3.75001421116072	0.712792388692594	0.00583515348444258	98.6653921880464
351	2.72560593759534		3.62548430436094		1.03825736045837	2.72560021004105	3.76346700022031	0.724225882645308	0.00593114579443747	98.643586540769
348	2.77838371448406		3.68939838979891		1.02429628372192	2.77837798692977	3.77832796079542	0.735345903203399	0.00604032826869517	98.6187904689975
345	2.81581401584817		3.7332832504634		1.01075196266174	2.81580828829387	3.77272364998503	0.746359540091161	0.006114667640472	98.601911066163
342	2.84834026938031		3.77121530597589		0.99791157245636	2.84833454182601	3.76264856260031	0.75700254606228	0.00622909829338355	98.5759342343276
339	2.86738865797607		3.79315198557573		0.986706912517548	2.86738293042178	3.74204620769304	0.76626069569288	0.00638986210524406	98.5394509014171
336	2.8699375275948		3.79626031564144		0.97766101360321	2.8699318000405	3.71077889367542	0.773404151061643	0.006565470947881	98.4996141050377
333	2.84733421103472		3.77169349567124		0.970568954944611	2.84732848348042	3.66001670973371	0.777955050289261	0.00670135447995585	98.4688000321941
330	2.79659906109097		3.71645885477867		0.964463949203491	2.79659333353667	3.5837229057695	0.780359812147972	0.00690186606457003	98.4233479742719
327	2.72488563974666		3.63932064463768		0.95833683013916	2.72487991219236	3.48703157375674	0.781432532099709	0.00709656526380141	98.3792335473291
324	2.64960450479356		3.55956636028839		0.951819896697998	2.64959877723926	3.38740716019171	0.782190817914345	0.00725414678848094	98.3435436225001
321	2.57125053660079		3.47569025466651		0.945044338703156	2.57124480904649	3.28402716368875	0.782954793272284	0.00743022433588269	98.3036799334647
318	2.49152393657756		3.38759847157125		0.938388168811798	2.49151820902327	3.178232699766	0.783931966091313	0.00758344788612279	98.2690035037849
315	2.42961743047727		3.32158130386629		0.932277858257294	2.42961170292298	3.09599130739565	0.784760505340943	0.00780040807754207	98.2199235866744
312	2.37577395412992		3.26588063880565		0.927434146404266	2.37576822657562	3.02824717910978	0.784535768072285	0.00802243498279863	98.1697228746052
309	2.31333103811967		3.19854638614502		0.924172163009644	2.31332531056537	2.95536774697453	0.782753791954849	0.00824951597500312	98.1184059641948
306	2.23896834554571		3.11663033056414		0.923116862773895	2.23896261799141	2.87637495854298	0.778397340493312	0.00849845264210033	98.0621808195971
303	2.15852197867966		3.02769300303865		0.925122439861298	2.15851625112536	2.80034629506937	0.770803330618754	0.0086995507369658	98.0167840816423
300	2.06304877227404		2.91967611260113		0.931125819683075	2.06304304471974	2.71794121448692	0.759046234599742	0.00893369283544292	97.9639543288443
297	1.9499838777063		2.78825678329227		0.942141830921173	1.949978150152	2.62628112566565	0.74248645017306	0.0092262974233667	97.8979736418404
294	1.81901431890345		2.6317987199526		0.958359718322754	1.81900859134915	2.52154642740561	0.721386119081184	0.00943428253997321	97.8511011911496
291	1.67307867129322		2.45444445918666		0.978849589824677	1.67307294373892	2.40185431487944	0.696575530569972	0.00983476956306503	97.7609088570329
288	1.50191638315879		2.24189698567073		1.00125563144684	1.5019106556045	2.24401883354634	0.669295031375004	0.0102397710748005	97.6697843738077
285	1.32492698811406		2.02036836717115		1.02218341827393	1.32492126055976	2.06447940737514	0.641770150783105	0.0107198613459916	97.5618750925492
282	1.16392748680425		1.81797517095839		1.03807401657104	1.16392175924996	1.88647415065963	0.616982617462833	0.0110364559056355	97.4907797767966
279	1.0209845201513		1.63777304155149		1.04659152030945	1.02097879259701	1.71335484390468	0.595894537683876	0.0113865987709575	97.4122110972123
276	0.904024493458009		1.48992795425162		1.04627299308777	0.90401876590371	1.55814706711524	0.58018834356722	0.0117639593458433	97.3276059183063
273	0.818245281154281		1.38364809505715		1.03550016880035	0.818239553599983	1.43205098072976	0.571375994717043	0.0120717393708202	97.2586552819048
270	0.75372070377539		1.30626716763198		1.01344335079193	0.753714976221092	1.32312618960927	0.569647084412765	0.0123225527913524	97.2025027530515
267	0.700146270395713		1.24266492240272		0.982183754444122	0.700140542841414	1.21984535358572	0.573958445456516	0.0125053599341453	97.1615960106078
264	0.651204114219206		1.18386287490819		0.94537228345871	0.651198386664907	1.11853668775504	0.582187776041479	0.0126971078673726	97.1187070866946
261	0.598146563161682		1.11473424023568		0.90583062171936	0.598140835607384	1.00913332215688	0.592727266530989	0.0129410768934252	97.0641650571257
258	0.537088403310444		1.02832419144766		0.866522550582886	0.537082675756145	0.890466225632965	0.603147722278151	0.013089763551585	97.0309395000643
255	0.473154945619132		0.932911386042778		0.829135000705719	0.473149218064833	0.772935489782944	0.612145805593301	0.0134644048129685	96.9472724946748
252	0.409607841991218		0.834258051781215		0.794693946838379	0.409602114436919	0.662429673736044	0.618332980355182	0.0137765564182609	96.8776161324057
249	0.350129416325561		0.73863365702171		0.764530658721924	0.350123688771263	0.564178807659275	0.620589933577784	0.0143741782756226	96.7443969301881
246	0.295525005990771		0.647357765052446		0.739672303199768	0.295519278436473	0.478320549296165	0.61782685036493	0.0151984225006785	96.5609605944465
243	0.24628859703834		0.561197377213132		0.720351755619049	0.246282869484042	0.403760831363706	0.609972167563206	0.0165076618076138	96.2703028851329
240	0.200831690023932		0.477386123885916		0.706636786460876	0.200825962469634	0.336849406511502	0.596189153335428	0.0185906195808384	95.8096779648265
237	0.15930203931097		0.395540660650943		0.699079275131226	0.159296311756672	0.276030320268675	0.577097152231756	0.0222568715073497	95.0042707106058
234	0.120470290961496		0.313095924575957		0.698089838027954	0.120464563407197	0.218085810177089	0.552372313033014	0.0287666375305623	93.5908437237824
231	0.0861293986121427		0.236845924422873		0.703528046607971	0.0861236710578443	0.166140712700067	0.518377883772071	0.038790915746644	91.4553432878143
228	0.0574740495292562		0.170320346380591		0.713129818439484	0.0574683219749578	0.120966832727489	0.475075032380328	0.0547584213768767	88.1539097477593
225	0.0365191390867122		0.119104966488802		0.724811732769012	0.0365134115324138	0.085826905032005	0.42543083102901	0.0778987304594168	83.5797888311599
222	0.0224891459901549		0.083074521991659		0.735610008239746	0.0224834184358565	0.0606012022748025	0.371006144959024	0.111136947497614	77.4217622734299
219	0.0132724416774652		0.058247407451581		0.742441356182098	0.0132667141231668	0.0427313074501372	0.310468247166264	0.161482458407339	68.9473441137012
216	0.0081205191907652		0.0432179167355739		0.744040012359619	0.0081147916364668	0.0316407758533158	0.256466266000757	0.214810021490087	60.9803592415057
213	0.00524268307975165		0.0342048377959109		0.741997599601746	0.00523695552545325	0.024866238010492	0.210605059086283	0.277805648010419	52.746585591065
210	0.0034298752647678		0.0282443318001356		0.738943815231323	0.00342414771046939	0.0203594188417111	0.168184943641624	0.347718023138096	44.9036844025529
207	0.00232867747806842		0.0240078214639755		0.738099575042725	0.00232294992377001	0.0172091918128713	0.134983092118981	0.417478118756584	38.240351997179
204	0.00154546333410707		0.0204279090732661		0.741282522678375	0.00153973577980867	0.0146296774749379	0.105247417958898	0.495292591356034	31.9674068710755
201	9.35003069479397E-4		0.0170373856435919		0.760777771472931	9.29275515180994E-4	0.0124349936298448	0.0747306788280675	0.59639038465262	25.3285084278083
