# Supplementary material for: Physicochemical and major ion data for springs in the Black Forest National Park, Germany
Source: Data Brief. 2020 Apr 30;30:105645. doi: 10.1016/j.dib.2020.105645 (PMC7218150; doi:10.1016/j.dib.2020.105645)
Supplement: Supplementary file 3 [file mmc3.zip › Absorption/D814_5_2017-05-08.abs]

Wavelength	I1	I1 dark	R1	R1dark	XCorrect	I1c	R1c	I1c/R1c	Abs	Percent T
600	0,734035466732466	7,22828242274685E-6	1,04253646281421	6,91761304952228E-4	0,962875366210938	0,734028238450044	1,00316659850065	0,731711202852182	-2,68082865979393E-4	100,061747416963
597	0,758428311788806		1,07743638851704		0,961170494556427	0,758421083506383	1,03493516584842	0,732819898804621	-2,96424701501166E-4	100,068277608442
594	0,787221958219162		1,118570098985		0,959443926811218	0,78721472993674	1,07254158200095	0,733971291321034	-2,58945271183044E-4	100,059642130983
591	0,817880972378882		1,16246208641948		0,957998394966125	0,817873744096459	1,112974106779	0,734854242443634	-2,46594678381513E-4	100,056796646236
588	0,845724070106981		1,2022267069271		0,957209765911102	0,845716841824559	1,15012098403298	0,73532859026621	-2,8724887470661E-4	100,066163376
585	0,86894502307816		1,23584241785234		0,957147359848022	0,868937794795737	1,18222118992889	0,735004415584874	-3,18089869395619E-4	100,073269728311
582	0,886659494748099		1,261436645045		0,957540512084961	0,886652266465676	1,20721430158494	0,734461367216741	-2,40072725644958E-4	100,055294069468
579	0,904119818775011		1,28662986943163		0,957847774028778	0,904112590492588	1,23173295440792	0,734016725993325	-3,13381043384178E-4	100,072184692511
576	0,923675028047458		1,31465554650471		0,957817375659943	0,923667799765035	1,25853734445223	0,733921646295726	-2,92405646996541E-4	100,067351559372
573	0,943080961502631		1,34271055982034		0,95768678188324	0,943073733220208	1,28523366437701	0,733776090184613	-2,34271998726879E-4	100,053957673116
570	0,963626767389772		1,37201023743764		0,957942962646484	0,963619539107349	1,31364488375841	0,733546448527536	-2,78764987205634E-4	100,064208615311
567	0,982239273418915		1,39876797780924		0,958957612514496	0,982232045136493	1,34069583069225	0,732628552017897	-3,07230617485402E-4	100,070767492376
564	1,00081347073239		1,42524983195147		0,960622072219849	1,00080624244997	1,36846192582196	0,731336563747535	-3,00472686527687E-4	100,06921033219
561	1,02043859272429		1,4533233511264		0,962333619594574	1,02043136444186	1,39791621577029	0,729966040117486	-2,80127909218556E-4	100,064522641697
558	1,04370438517282		1,48633378678551		0,963349342346191	1,0436971568904	1,43119226820856	0,72925013645917	-2,72304834649818E-4	100,062720166177
555	1,06834494293569		1,52117022219319		0,963210999965668	1,06833771465327	1,46454157873842	0,729469023046486	-2,6013584502494E-4	100,05991643462
552	1,09262167745783		1,5553466954453		0,962077260017395	1,09261444917541	1,49569815931027	0,730504642513741	-3,00293306770803E-4	100,069168999897
549	1,11692486858386		1,58951386571893		0,960586667060852	1,11691764030144	1,52620132983163	0,731828506809556	-2,82849468160702E-4	100,065149710105
546	1,14259406434311		1,62553885458865		0,959542155265808	1,14258683606069	1,55910928186682	0,732845894351032	-2,32198981028707E-4	100,053480086734
543	1,17202757222111		1,66655032170993		0,959278583526611	1,17202034393868	1,59802244018097	0,733419202677752	-2,60623525144236E-4	100,060028794462
540	1,20356397407263		1,7103040300312		0,959745705127716	1,20355674579021	1,64079303234366	0,733521365623476	-3,16151835761646E-4	100,072823153607
537	1,23256067531175		1,75048487703861		0,960788011550903	1,23255344702932	1,6811802482912	0,73314770874933	-2,48132588549404E-4	100,057150964892
534	1,26905334270743		1,80086147595841		0,962087333202362	1,26904611442501	1,7319204800826	0,732739250455936	-2,93051529673322E-4	100,06750037963
531	1,31311611535852		1,86180183704303		0,963314652442932	1,31310888707609	1,79283460576766	0,732420538320566	-2,7025755230653E-4	100,062248467443
528	1,36064377630142		1,92727791100015		0,964083611965179	1,36063654801899	1,85739013396023	0,732552910205199	-2,52664363846089E-4	100,058195046523
525	1,41350095748669		1,99990475275096		0,964276075363159	1,41349372920427	1,9277932572066	0,73321852533733	-3,42900330873768E-4	100,078986897258
522	1,46608758081172		2,07131180202618		0,964098811149597	1,4660803525293	1,99628231960187	0,734405318392888	-2,75177226939738E-4	100,063381975959
519	1,52583705444993		2,15280925409311		0,964016735553741	1,52582982616751	2,07467727992574	0,735454058773961	-2,94517209499197E-4	100,067838093256
516	1,58123660256841		2,22802295008163		0,964349150657654	1,58122937428599	2,1479249401301	0,736166029242257	-2,50791977937376E-4	100,057763663767
513	1,64292648391371		2,31142111136949		0,965328872203827	1,64291925563128	2,23061375746608	0,736532378199621	-2,23987859031485E-4	100,051588412769
510	1,69477523248582		2,38062192530196		0,966961741447449	1,6947680042034	2,30130141590186	0,736438952539053	-2,14159782148234E-4	100,04932427261
507	1,74365278356005		2,44520652587397		0,969234704971313	1,74364555527763	2,36930854663507	0,735930133605427	-2,00323452843165E-4	100,046136819387
504	1,81093006478536		2,53452023401318		0,971734523773193	1,81092283650294	2,46220860425009	0,735487169274389	-1,3007189742666E-4	100,029954646712
501	1,87544933454709		2,61918568289363		0,973802864551544	1,87544210626467	2,54989688165386	0,735497235107116	-1,46258431433814E-4	100,033682919816
498	1,94299847490218		2,70750336198408		0,974870681762695	1,94299124661975	2,63879127055724	0,736318657826032	-9,4878915263906E-5	100,021849064153
495	2,08805830464481		2,90035953797128		0,974803626537323	2,08805107636239	2,82660666444776	0,738712995559409	-1,05858367741249E-4	100,024377760846
492	2,31117373222008		3,20130457827267		0,973194181919098	2,31116650393766	3,11481777204868	0,741990919878937	-1,86820882857922E-4	100,043026351673
489	2,37825620021375		3,28696264921946		0,972781896591187	2,37824897193133	3,19682482705788	0,743940972868412	-2,44008543508139E-4	100,056200830237
486	2,44457954955811		3,36642942868708		0,975464880466461	2,44457232127569	3,28315889139438	0,744579352428925	-1,83798273480185E-4	100,042330073111
483	2,7426845715603		3,76336045859517		0,980194926261902	2,74267734327788	3,68814876628835	0,743646072074809	-1,91230049417087E-4	100,044042041773
480	2,94948051555821		4,03701654636888		0,985221683979034	2,94947328727578	3,976674701827	0,741693376609536	-1,93252060087844E-4	100,044507833073
477	3,00257038717224		4,09469856029855		0,990114986896515	3,00256315888982	4,05353748813979	0,74072662894447	-1,8506461384887E-4	100,042621782611
474	3,39215553820343		4,60512368765352		0,994495332241058	3,39214830992101	4,57908605837536	0,740791561171167	-1,95762956775755E-4	100,045086247398
471	4,0355029819218		5,45621907976052		0,997837543487549	4,03549575363938	5,44372997787692	0,74131078691255	-2,0529938708267E-4	100,047283105768
468	4,61656032701212		6,21838618120724		1,00013113021851	4,6165530987297	6,21850974753017	0,742388978414526	-1,96024627339729E-4	100,045146526455
465	4,6744535714097		6,27929020928419		1,00181019306183	4,67444634312727	6,28996392332778	0,743159483918661	-1,91379331452441E-4	100,044076430376
462	4,36024173672772		5,8407325206069		1,00316655635834	4,3602345084453	5,85853357750126	0,744253566317357	-2,21288017380029E-4	100,050966432483
459	4,0313481772509		5,39234404583607		1,00411581993103	4,03134094896848	5,41384335446498	0,744635683934908	-1,68544039995025E-4	100,038816230951
456	3,67642330928435		4,92147065172149		1,00429058074951	3,67641608100192	4,94189188959637	0,743928876457514	-1,61793705215938E-4	100,037261317682
453	3,40311944685102		4,56940843022787		1,00348424911499	3,4031122185686	4,58463521593326	0,742286367024701	-1,50595185870249E-4	100,034681835765
450	3,245333939669		4,37894275838152		1,00161564350128	3,24532671138658	4,38532468984697	0,740042514731065	-1,89899637389765E-4	100,043735568634
447	2,9755849685789		4,03531853368035		0,998890042304993	2,97557774029648	4,03014850734292	0,738329551597164	-1,66447431744732E-4	100,038333282836
444	2,69181755027918		3,66080915895611		0,996111750602722	2,69181032199676	3,64588594838578	0,738314461863122	-1,12213807418258E-4	100,025841522365
441	2,61505231499022		3,55456073408769		0,99413388967514	2,6150450867078	3,5330215853083	0,740172405847218	-1,26296015031616E-4	100,029084961006
438	2,63568597091363		3,57232966956357		0,993446111679077	2,63567874263121	3,54822979228511	0,742815121039213	-9,13484773365026E-5	100,02103597647
435	2,65263603432246		3,57871585606149		0,994355201721191	2,65262880604004	3,55782687050492	0,74557557255831	-9,34773342275918E-5	100,021526268201
432	2,671792666326		3,58601910310262		0,996962368488312	2,67178543804357	3,5744364384845	0,74747040100575	-3,00315470803975E-5	100,006915258356
429	2,72060528575986		3,63622045666179		1,00068998336792	2,72059805747743	3,63803714969023	0,747820306812724	3,81955425178947E-6	99,9991205189992
426	2,74166644900578		3,66079273683704		1,00434243679047	2,74165922072336	3,67599473266506	0,745827842559416	-3,3277429673366E-5	100,00766270492
423	2,68959530663572		3,60379115625426		1,00653290748596	2,6895880783533	3,62663810995924	0,741620199425834	-2,048164765293E-5	100,004716184865
420	2,57744628486705		3,47842562208723		1,00630366802216	2,57743905658463	3,49965634051005	0,736483473176963	-5,24929201969753E-5	100,012087672054
417	2,58560619938522		3,51910448789148		1,00381481647491	2,5855989711028	3,53183482542146	0,732083774839119	-4,34015171388595E-5	100,009994068011
414	2,3849776454994		3,27318355869835		1	2,38497041721697	3,2724917973934	0,728793398081746	-1,53892403798985E-6	100,000354350983
411	2,24434944415702		3,10096049175956		0,99593985080719	2,2443422158746	3,08768117687116	0,726869805304464	1,20235848983241E-5	99,9972315055884
408	2,13896840942185		2,97018000644229		0,992665886878967	2,13896118113943	2,94770968243593	0,725634954447698	8,54543841432932E-5	99,9803253366099
405	2,06509109892604		2,8742606440326		0,991216242313385	2,06508387064361	2,84832814996597	0,725016136454743	1,13483318524518E-4	99,9738729139639
402	2,03764628946539		2,83676114467072		0,992280185222626	2,03763906118297	2,8141754530304	0,72406255231484	1,70534483019525E-4	99,9607406926394
399	2,08876188618497		2,9020316876228		0,996225118637085	2,08875465790255	2,89038771230251	0,722655527842188	1,60808109400853E-4	99,962979418755
396	2,16592510975359		2,99888963035101		1,00294554233551	2,16591788147117	3,00702918779957	0,720284954419118	2,13477789468398E-4	99,9508570015575
393	2,18559434307344		3,01241200090245		1,01225340366364	2,18558711479101	3,04862406341523	0,716909356263037	2,44732120373159E-4	99,9436642213473
390	2,1842426084597		2,99455593407927		1,02401208877563	2,18423538017727	3,06575310507316	0,712462910520366	2,97017549587978E-4	99,9316325629857
387	2,20745165011501		3,0096088173199		1,03790378570557	2,20744442183258	3,12296640331196	0,70684219320821	3,15359781281551E-4	99,9274120846522
384	2,25123805374864		3,05246372193382		1,05340039730072	2,25123082546621	3,21473779579764	0,70028443016692	3,41609683497239E-4	99,9213723912329
381	2,29779212582824		3,10105703472793		1,06999289989471	2,29778489754582	3,31736882964272	0,692652826846899	3,96454302389119E-4	99,9087546772113
378	2,32077356982821		3,11913060277094		1,08720409870148	2,32076634154579	3,39037948999171	0,684515213826833	4,30652808432634E-4	99,9008876750471
375	2,32800955856883		3,11796687596895		1,10362470149994	2,3280023302864	3,44030181791425	0,676685492582102	5,02175796417828E-4	99,884436575725
372	2,34044112590197		3,12469703341276		1,11636197566986	2,34043389761954	3,48752069757334	0,671088174257445	5,74834537468768E-4	99,8677270142413
369	2,36346619294863		3,14716391808862		1,1217794418335	2,36345896466621	3,52964777978142	0,669601929746252	6,68633493018111E-4	99,8461599040092
366	2,39833766375656		3,18691704537118		1,11770451068878	2,39833043547414	3,56125837207146	0,673450276532199	8,99378611092819E-4	99,7931247042367
363	2,44373935913178		3,24097421556533		1,10513556003571	2,44373213084936	3,58095136476291	0,68242538977101	0,0010566586356185	99,7569911035658
360	2,50910556370458		3,31905209733343		1,08772444725037	2,50909833542215	3,60946166228411	0,69514475292539	9,36303358844574E-4	99,7846404165741
357	2,58181567327732		3,40708792339767		1,06954944133759	2,5818084449949	3,64330911214076	0,70864380856168	9,29245828631068E-4	99,7862619864214
354	2,65158235146535		3,49187847115456		1,05303514003754	2,65157512318292	3,67634228590367	0,721253603982945	9,90901354074547E-4	99,7720966263387
351	2,72039992443255		3,57525544103625		1,03825736045837	2,72039269615013	3,71131705090819	0,732999271911956	0,00103694856540312	99,7615185889456
348	2,77918333240079		3,64572528938748		1,02429628372192	2,77917610411837	3,73359429685674	0,74437013857079	0,00113375453812171	99,7392838266348
345	2,82788068816324		3,70342482651044		1,01075196266174	2,82787345988081	3,74254471286898	0,755601783502276	0,00119845079748292	99,7244269075664
342	2,86583308303112		3,74796115689889		0,99791157245636	2,8658258547487	3,73944349497474	0,766377633088973	0,00129216829618149	99,7029094443689
339	2,89106812077208		3,77774534379159		0,986706912517548	2,89106089248966	3,72684487878874	0,775739529419127	0,00139854693606334	99,6784906192004
336	2,90137260071137		3,79141341746745		0,97766101360321	2,90136537242895	3,70604077665147	0,782874649061588	0,00149522606966504	99,6563034674952
333	2,88860772771551		3,78039385208179		0,970568954944611	2,88860049943308	3,66846150824724	0,787414694944757	0,00157371113302677	99,6382953533868
330	2,84864686239667		3,74071790619541		0,964463949203491	2,84863963411424	3,60712038582536	0,78972679850341	0,00170463962597383	99,6082615257577
327	2,79138152693213		3,68346554802574		0,95833683013916	2,7913742986497	3,52933775688559	0,790905969031683	0,00183428040070374	99,5785320091347
324	2,73129906989681		3,6247127333191		0,951819896697998	2,73129184161439	3,44941526721388	0,791812997285327	0,00198691474745818	99,5435409276443
321	2,67333043243313		3,56881414833738		0,945044338703156	2,67332320415071	3,37203386166498	0,792792514494716	0,00209878010566154	99,5179038534588
318	2,61194302667257		3,50652504214096		0,938388168811798	2,61193579839014	3,28983247256316	0,793941886151772	0,00225695849886363	99,4816641211184
315	2,56416265332833		3,46081246664003		0,932277858257294	2,56415542504591	3,2257939204815	0,794891269639186	0,00242630620446729	99,4428800516439
312	2,52375377897808		3,42487669529924		0,927434146404266	2,52374655069565	3,17570603138934	0,794704083359862	0,00258864688194318	99,4057149291365
309	2,47485331774769		3,37809817864046		0,924172163009644	2,47484608946527	3,1213049940716	0,792888261213122	0,00274196200835928	99,3706288052948
306	2,40775951796696		3,3090295680766		0,923116862773895	2,40775228968454	3,05398241718331	0,78839756120967	0,00289434355035531	99,3357686030672
303	2,33137627486397		3,22922044241894		0,925122439861298	2,33136904658154	2,98678433063435	0,780561563374212	0,00300318104227267	99,310877424939
300	2,23620830283213		3,12594083345662		0,931125819683075	2,23620107454971	2,91000010402099	0,768453950039301	0,00318156930830806	99,2700934453592
297	2,11849974495286		2,99297886499377		0,942141830921173	2,11849251667044	2,8191588505112	0,751462627331657	0,0033505469767902	99,2314764084885
294	1,97387181706397		2,82282959077131		0,958359718322754	1,97386458878155	2,70462321531537	0,72981130147971	0,0034529644734522	99,2080779045423
291	1,8182171936625		2,63695404585974		0,978849589824677	1,81820996538007	2,58050425590671	0,704594833051809	0,00355875014787546	99,1839156924793
288	1,63515914629826		2,41317648816016		1,00125563144684	1,63515191801583	2,41551391854326	0,676937485420062	0,00378855532624789	99,1314468054815
285	1,44629127595919		2,17964514021635		1,02218341827393	1,44628404767676	2,22729001311517	0,649346981830146	0,00388326138331169	99,1098316911505
282	1,2806057755226		1,97521949039843		1,03807401657104	1,28059854724018	2,04970593057097	0,624771840750567	0,00402392211928469	99,0777368681996
279	1,13422315220615		1,79331976944558		1,04659152030945	1,13421592392373	1,87614927238919	0,604544606666266	0,00411021574522353	99,0580522344705
276	1,01423751883549		1,6442995613008		1,04627299308777	1,01423029055307	1,71966245236405	0,589784517978388	0,00421027519195451	99,0352323447477
273	0,922315126929845		1,53332301145127		1,03550016880035	0,922307898647422	1,58703991823521	0,581149779567631	0,0043332633320562	99,0071904629204
270	0,852118577222544		1,45053025177233		1,01344335079193	0,852111348940121	1,46932917788637	0,579932231500284	0,00441282980818211	98,9890531574705
267	0,791757907297717		1,38016715879177		0,982183754444122	0,791750679015295	1,3548983250669	0,584361692953014	0,00456524400139822	98,95431937616
264	0,735984378162667		1,31341744714442		0,94537228345871	0,735977149880244	1,24101447917696	0,593044772828391	0,00458132742708093	98,9506548235615
261	0,672393800413833		1,2297677633356		0,90583062171936	0,67238657213141	1,11333467905977	0,603939304845199	0,00463702383846415	98,9379656386219
258	0,601475058631781		1,12992853064128		0,866522550582886	0,601467830349358	0,978509125577291	0,614677793622527	0,00471216704498252	98,9208485138186
255	0,526503567537309		1,01849178059828		0,829135000705719	0,526496339254886	0,843893619715051	0,623889465395724	0,00487440875023046	98,8839010267613
252	0,450649085113358		0,900782451234635		0,794693946838379	0,450641856830935	0,715296622892699	0,630006968309894	0,00515680751886653	98,8196229480788
249	0,381314286501246		0,789024839986861		0,764530658721924	0,381307058218823	0,602704807936962	0,632659725287449	0,00560121938717313	98,7185529301514
246	0,319874988727336		0,686258099980016		0,739672303199768	0,319867760444913	0,507094432724017	0,630785391838445	0,00617367848943025	98,5885141950673
243	0,267380170669273		0,594964035403403		0,720351755619049	0,26737294238685	0,428085075962544	0,624578985346932	0,00721399842166542	98,3526354146718
240	0,218651395763275		0,50548860454755		0,706636786460876	0,218644167480852	0,356708019124544	0,612949963999864	0,00895700408196305	97,9586961441409
237	0,172792993846907		0,416200053268587		0,699079275131226	0,172785765564484	0,290473235556952	0,594842293243251	0,0122682315496014	97,2146615326446
234	0,129684043213498		0,32604292418853		0,698089838027954	0,129676814931075	0,227124340599603	0,570950760225571	0,0171378190518374	96,1307168666904
231	0,0920478396743092		0,244013437974555		0,703528046607971	0,0920406113918865	0,171183623884742	0,537671824577433	0,0257650172731887	94,2399360478941
228	0,0609712448544849		0,173422692483307		0,713129818439484	0,0609640165720622	0,123179577590103	0,494919837888456	0,0392739832630515	91,3536736922007
225	0,0386562787227954		0,120097134300999		0,724811732769012	0,0386490504403727	0,0865464153031952	0,446570205189606	0,0591336406621317	87,2702779841727
222	0,0237343762975266		0,0827221410116217		0,735610008239746	0,0237271480151039	0,0603423682919326	0,393208763373579	0,0882988481132015	81,6020655362626
219	0,0141322463376877		0,0576289145646481		0,742441356182098	0,014125018055265	0,0422724972832766	0,334142029996723	0,133056078471692	73,611204055707
216	0,00866630609387304		0,0421161464534163		0,744040012359619	0,0086590778114503	0,0308214000378528	0,280943688502657	0,180074675449967	66,0579853796513
213	0,00563139505043507		0,032918143121792		0,741997599601746	0,00562416676801232	0,0239118979519445	0,235203695637844	0,233753591500999	58,3776231264256
210	0,00372417668046576		0,0268874926255646		0,738943815231323	0,00371694839804301	0,019357173644828	0,192019169029676	0,294402068818335	50,7689207438819
207	0,00258385520856275		0,0228085270923943		0,738099575042725	0,00257662692614001	0,0163243754290305	0,157839234789826	0,354217013644714	44,2367269570314
204	0,00183440196257976		0,0197289810012221		0,741282522678375	0,00182717368015701	0,0141119582412334	0,129476976116485	0,411028442176939	38,812494664881
201	0,00126968213050857		0,0171191717369769		0,760777771472931	0,00126245384808582	0,0124976086995469	0,101015632545096	0,476524381033376	33,3791765769193
