# Supplementary material for: Physicochemical and major ion data for springs in the Black Forest National Park, Germany
Source: Data Brief. 2020 Apr 30;30:105645. doi: 10.1016/j.dib.2020.105645 (PMC7218150; doi:10.1016/j.dib.2020.105645)
Supplement: Supplementary file 3 [file mmc3.zip › Absorption/D816_1_2016-06-02.abs]

Wavelength	I1	I1 dark	R1	R1dark	XCorrect	I1c	R1c	I1c/R1c	Abs	Percent T
600	0.811389679375034	8.01273342745535E-6	1.18880639661695	7.04220052289378E-4	0.962875366210938	0.811381666641607	1.14399431835571	0.709253231089315	0.0124907864810767	97.1648564796595
597	0.837630212107096		1.22805974667983		0.961170494556427	0.837622199373669	1.17969791852516	0.710031090349683	0.0126329762636188	97.1330495169804
594	0.868180514719399		1.27369393686614		0.959443926811218	0.868172501985971	1.22136225269018	0.710823099431582	0.0128855305467595	97.0765803762035
591	0.900175237186769		1.32180434652497		0.957998394966125	0.900167224453341	1.26561180075037	0.711250656733476	0.0131034521453247	97.0278812153418
588	0.928902968090045		1.36545935977827		0.957209765911102	0.928894955356617	1.30635694782308	0.711057538220724	0.0133734517238695	96.967578019321
585	0.952725789650127		1.40195958302109		0.957147359848022	0.952717776916699	1.34120787113847	0.710343114902833	0.013632942186443	96.9096573064444
582	0.971429030237014		1.43059742348283		0.957540512084961	0.971421017503586	1.36918067023969	0.709490747728369	0.013841758408732	96.8630726842976
579	0.990485814523659		1.45992967312149		0.957847774028778	0.990477801790232	1.39771585202847	0.708640315091783	0.0140697232787672	96.8122417749542
576	1.01047315666791		1.49078476821304		0.957817375659943	1.01046514393449	1.42722504016126	0.70799286412486	0.0143714858284237	96.7449967075254
573	1.0310388652039		1.52255994264662		0.95768678188324	1.03103085247048	1.45746110946196	0.707415687305094	0.0146687775222622	96.6787936052511
570	1.05193461646318		1.55466152210819		0.957942962646484	1.05192660372975	1.48860246175757	0.706653811715292	0.0149108011595276	96.624931454827
567	1.07061742339536		1.5839275571475		0.958957612514496	1.07060941066194	1.51824407141806	0.705162912088289	0.0153033616511245	96.5376312604032
564	1.09007362143774		1.61393849330688		0.960622072219849	1.09006560870431	1.54970845054991	0.703400441752451	0.0156137334534139	96.4686645663332
561	1.11102027143949		1.64626680006247		0.962333619594574	1.11101225870606	1.58358019389058	0.701582567774163	0.0159723349236468	96.3890422637627
558	1.13396461674576		1.68169230895412		0.963349342346191	1.13395660401233	1.61937876993536	0.700241737797757	0.0163796616492477	96.2986809342147
555	1.1588351833578		1.7200806596308		0.963210999965668	1.15882717062438	1.65612229968383	0.699723185205349	0.0167961715290062	96.2063700106164
552	1.1845383485383		1.7595071975592		0.962077260017395	1.18453033580488	1.69210434951028	0.700033857928261	0.0171778924116721	96.1218470715521
549	1.20939642064356		1.7975447328076		0.960586667060852	1.20938840791014	1.72602103938754	0.700679991907444	0.017562339354531	96.0367955673762
546	1.23826388268642		1.84148289425313		0.959542155265808	1.23825586995299	1.76630473641001	0.701043169068171	0.0180298833725379	95.933461838125
543	1.26926721935453		1.88862918556864		0.959278583526611	1.2692592066211	1.81104598672506	0.700843167939828	0.018441218216296	95.8426430601588
540	1.29921354766504		1.93398517049483		0.959745705127716	1.29920553493162	1.85545808899246	0.700207427286651	0.0188714993209097	95.747733136829
537	1.33263878739965		1.98439392883833		0.960788011550903	1.33263077466622	1.90590529083853	0.699211435674177	0.0192838547224055	95.656865399111
534	1.37394457458811		2.04659631506439		0.962087333202362	1.37393656185469	1.96832686970999	0.698022560682272	0.019786407968935	95.5462380095791
531	1.41922179486618		2.11321887095053		0.963314652442932	1.41921378213275	2.03501631671064	0.697396758187543	0.0199706781335474	95.5057065565978
528	1.46838717797051		2.18691362773613		0.964083611965179	1.46837916523708	2.1076886622721	0.696677451239008	0.0207091747825549	95.3434417473498
525	1.5210538745374		2.26563274607393		0.964276075363159	1.52104586180398	2.18401639005021	0.696444343885626	0.0212382826392355	95.2273540499006
522	1.57650591533145		2.34804835975829		0.964098811149597	1.57649790259803	2.26307169444953	0.696618629654813	0.021642262653498	95.1388149073259
519	1.63445353594951		2.43446925662976		0.964016735553741	1.63444552321609	2.34619022566625	0.696638109449098	0.0222129008195864	95.0138900237171
516	1.68851015682727		2.51463916475669		0.964349150657654	1.68850214409384	2.42431102873428	0.696487424295304	0.0227544595043864	94.8954829736276
513	1.74694551425978		2.60113962705753		0.965328872203827	1.74693750152636	2.51027537868327	0.695914685839244	0.0233742487902507	94.7601525517017
510	1.79669052993015		2.67434610869861		0.966961741447449	1.79668251719673	2.58530941665229	0.694958408314331	0.0239302232811793	94.638920250705
507	1.84620848749596		2.74653508546093		0.969234704971313	1.84620047476253	2.66135456873547	0.693707067991224	0.0244938908415646	94.5161687801658
504	1.91091611907334		2.84183787804887		0.971734523773193	1.91090810633991	2.7608276621293	0.692150449139631	0.0252161279944758	94.3591178348906
501	1.97507560245955		2.93589688157928		0.973802864551544	1.97506758972612	2.85829902180566	0.690994040392046	0.0259390322758952	94.2021831442666
498	2.05220435093066		3.0477305078414		0.974870681762695	2.05219633819723	2.97045659452583	0.690868986935936	0.0267083475556293	94.0354597997337
495	2.23516832602965		3.31477608538762		0.974803626537323	2.23516031329622	3.23056927293419	0.691878156590685	0.0275145410819207	93.8610609511938
492	2.43142582280403		3.60381424829518		0.973194181919098	2.43141781007061	3.50652571630034	0.693397969040405	0.02818866633676	93.7154799418657
489	2.46157728020308		3.64594832161315		0.972781896591187	2.46156926746966	3.54602747065421	0.694176592776231	0.0288478982487363	93.5733336055842
486	2.580433859318		3.81465810853668		0.975464880466461	2.58042584658457	3.72037807393502	0.693592370265551	0.0298597376518084	93.355575887582
483	2.89756457338284		4.27810882201685		0.980194926261902	2.89755656064941	4.19269028841497	0.691097209983717	0.0307616694578921	93.1618985682183
480	3.0363209021741		4.48029300333787		0.985221683979034	3.03631288944067	4.41338800460221	0.687977781757338	0.0314680849174469	93.0104863038454
477	3.1567692171225		4.64873123996951		0.990114986896515	3.15676120438907	4.60208121191998	0.685942089898947	0.0325983970177671	92.7687282520892
474	3.66898867308359		5.39208939739959		0.994495332241058	3.66898066035016	5.36170739318552	0.684293340030689	0.0337414904022639	92.5248755447263
471	4.34018001927859		6.36758640033763		0.997837543487549	4.34017200654516	6.35311407445057	0.683156630855949	0.0347657653153572	92.3069145920638
468	4.84191368426595		7.09716209566458		1.00013113021851	4.84190567153252	7.09738843568413	0.682209479643029	0.035734841624576	92.1011723577169
465	4.805664037194		7.04188928826825		1.00181019306183	4.80565602446057	7.0539309725735	0.681273469097659	0.0366243741985019	91.9127215457934
462	4.52150600366147		6.62502104286366		1.00316655635834	4.52149799092804	6.64529309536629	0.680406104898646	0.0378798900684787	91.6473918161784
459	4.24259925062553		6.22494564407166		1.00411581993103	4.24259123789211	6.24985928092789	0.678829881952514	0.0391107058454875	91.3880254899043
456	3.91614330710577		5.765378692783		1.00429058074951	3.91613529437234	5.78940827405061	0.676431011425696	0.0405099641063005	91.0940552132483
453	3.67982159784499		5.44765278584944		1.00348424911499	3.67981358511156	5.46592709151693	0.673227711145763	0.0419876349603099	90.7846377609264
450	3.45515670250247		5.15335146256252		1.00161564350128	3.45514868976904	5.16097208354199	0.669476337759565	0.0433852264222298	90.4929557239603
447	3.04410081181098		4.57729296022567		0.998890042304993	3.04409279907756	4.57150892028434	0.665883596020244	0.044725482349611	90.2141201096681
444	2.72556181283966		4.12765583311608		0.996111750602722	2.72555380010623	4.1109049959417	0.663005786510978	0.0464648325098626	89.8535349547812
441	2.65380239296038		4.03795268894326		0.99413388967514	2.65379438022695	4.01356552396359	0.661206192942929	0.0481784962284748	89.4996843777975
438	2.66066293370445		4.05962714076095		0.993446111679077	2.66065492097103	4.0323211931831	0.659832090129385	0.0500578925388412	89.1132140076515
435	2.67715529203699		4.08842287550917		0.994355201721191	2.67714727930356	4.06464430822631	0.658642448463539	0.0519438127991919	88.7270795991473
432	2.72732713753964		4.16504265669715		0.996962368488312	2.72731912480621	4.15168871098438	0.656918019308715	0.0540591188178152	88.2959698369625
429	2.81860853610068		4.30677918811323		1.00068998336792	2.81860052336725	4.30904608816991	0.654112410425467	0.0563578156778072	87.829858752403
426	2.87314610424213		4.40446343699048		1.00434243679047	2.8731380915087	4.42288226297817	0.649607636078935	0.0588055578596857	87.3362302264895
423	2.83515187465762		4.37971569172803		1.00653290748596	2.83514386192419	4.40761914850017	0.643237032602724	0.0613780272324489	86.8204380578246
420	2.69851813863132		4.21876773826959		1.00630366802216	2.69851012589789	4.24465279033251	0.635743430427085	0.0640028954804109	86.2972794230477
417	2.66580585238507		4.22667306538644		1.00381481647491	2.66579783965165	4.2420901409078	0.628416122973089	0.0666899466795794	85.7649923711466
414	2.4191259876481		3.89623527007594		1	2.41911797491468	3.89553105002365	0.620998252574572	0.0697431483479581	85.1641569516706
411	2.24375958209883		3.66929304319956		0.99593985080719	2.24375156936541	3.65369380519821	0.614104982243766	0.0729545275363108	84.5367354053493
408	2.10180777968753		3.48596795237935		0.992665886878967	2.1017997669541	3.45970241385754	0.607508830394059	0.0764483128904207	83.859387706785
405	2.00113925958197		3.35960988647801		0.991216242313385	2.00113124684854	3.32940185295963	0.601048276905852	0.080154141198444	83.1468611204617
402	1.96733359199244		3.33587731210995		0.992280185222626	1.96732557925901	3.30942617353649	0.594461237718654	0.0841051337768135	82.3938632243486
399	2.0045658318339		3.42629834324278		0.996225118637085	2.00455781910047	3.41266291177795	0.587388168981544	0.0881689153913526	81.6264829883818
396	2.04464727088273		3.51887612607598		1.00294554233551	2.0446392581493	3.52853483031649	0.579458431466272	0.0924541685456005	80.825021992351
393	2.03196029339436		3.51945358090766		1.01225340366364	2.03195228066093	3.56186601716509	0.570474091633063	0.0971780384925737	79.9506431130892
390	2.01444162158936		3.50944020082072		1.02401208877563	2.01443360885593	3.5929880606289	0.560656916990515	0.102088830195363	79.0516919856173
387	2.0190105266004		3.53836576100787		1.03790378570557	2.01900251386697	3.67175230590279	0.549874377588374	0.107167759227619	78.1325935787372
384	2.03681396524996		3.59389797392074		1.05340039730072	2.03680595251654	3.78507172790349	0.538115549436285	0.11248369916294	77.1820484601134
381	2.04993314732645		3.64578053230718		1.06999289989471	2.04992513459302	3.90020577368714	0.525594097732716	0.117886974004295	76.2277368401684
378	2.03992126870435		3.66385509888535		1.08720409870148	2.03991325597092	3.98259264962922	0.512207357225157	0.12392273494092	75.1756626671992
375	2.0173519621539		3.6613847778503		1.10362470149994	2.01734394942048	4.04001748788646	0.499340400250558	0.130037171110763	74.1246795535324
372	1.99828893732773		3.66962919798337		1.11636197566986	1.9982809245943	4.09584833694764	0.487879618629504	0.136626400155319	73.0085292731201
369	1.9934601775814		3.70634579451634		1.1217794418335	1.99345216484797	4.15691253703729	0.479551144530153	0.143291198170401	71.8966742990373
366	1.99098545835301		3.75290033656665		1.11770451068878	1.99097744561958	4.19384652441703	0.474737793581118	0.15045117632925	70.7210701303753
363	1.9986472967013		3.8204786883474		1.10513556003571	1.99863928396787	4.22136859622941	0.473457656778204	0.157576777491947	69.5701952970073
360	2.0161061113288		3.91104054711639		1.08772444725037	2.01609809859538	4.25336841991883	0.474000345033326	0.164946407166453	68.399604859484
357	2.03551321452274		4.00872952011472		1.06954944133759	2.03550520178931	4.28678122054868	0.474833003380747	0.172378075219909	67.2391051146656
354	2.05031826573311		4.1008085090046		1.05303514003754	2.05031025299969	4.3175538940854	0.474877744041226	0.179904116561541	66.0839331862602
351	2.05496720370282		4.17537263468322		1.03825736045837	2.05495919096939	4.33438020896366	0.47410681386918	0.18749154006863	64.939428146649
348	2.0528948599611		4.24080570571083		1.02429628372192	2.05288684722767	4.34312019436385	0.472675577777411	0.195411705399059	63.765870759157
345	2.04288964027452		4.29215989007594		1.01075196266174	2.04288162754109	4.33759724115227	0.470970796495251	0.203418803512571	62.6009892931017
342	2.02702605147072		4.33529455176881		0.99791157245636	2.02701803873729	4.32553785387737	0.468616414238587	0.21176312780149	61.4096853559415
339	2.00184862969632		4.36542263392382		0.986706912517548	2.00184061696289	4.30669783015966	0.464820309180753	0.220663627993209	60.1639542039013
336	1.96442993599818		4.37276009727341		0.97766101360321	1.96442192326475	4.27438858045387	0.459579630230101	0.229680460766885	58.9277066083274
333	1.91166034270318		4.35067716767414		0.970568954944611	1.91165232996975	4.22194869781067	0.452789094988543	0.238770801319147	57.707093191972
330	1.83718904173122		4.28683822505814		0.964463949203491	1.83718102899779	4.13382172928332	0.444426767604298	0.248252970886666	56.4608002193273
327	1.75035624666803		4.197774977123		0.95833683013916	1.7503482339346	4.02220748520091	0.435171044849063	0.258068986818595	55.1989749837411
324	1.66049232612867		4.09773431346025		0.951819896697998	1.66048431339524	3.89963476027615	0.425805085724915	0.268001960995855	53.9508186436038
321	1.56952545637497		3.99492845449604		0.945044338703156	1.56951744364154	3.77471900027201	0.415797160935275	0.278784741825574	52.6278051611232
318	1.48303228899597		3.89453654205539		0.938388168811798	1.48302427626254	3.65392618230468	0.405871438630744	0.289897080535683	51.2982936707165
315	1.40936226609698		3.82039999572076		0.932277858257294	1.40935425336355	3.56101779693464	0.395772875546071	0.301441332896281	49.9526654707631
312	1.34123950880083		3.75525889978965		0.927434146404266	1.3412314960674	3.48210221453036	0.385178668928963	0.313235986550413	48.6142973970915
309	1.2690021183424		3.67059361326272		0.924172163009644	1.26899410560898	3.39160961852943	0.374156889600755	0.325032810202901	47.3115514545978
306	1.19526676097102		3.58026690097716		0.923116862773895	1.19525874823759	3.30435467211788	0.361722292804455	0.337498208869975	45.9728884554296
303	1.12039377787176		3.479326081068		0.925122439861298	1.12038576513833	3.2181511434177	0.348145787816688	0.350084488808193	44.6596701584416
300	1.03939014873987		3.35413792849206		0.931125819683075	1.03938213600644	3.12246871052383	0.332871913977345	0.363096413107581	43.3414649921171
297	0.95388225418408		3.2057882672196		0.942141830921173	0.953874241450653	3.01964375245445	0.315889661048697	0.376528477228081	42.0214972756722
294	0.864801447350088		3.03218235116525		0.958359718322754	0.864793434616661	2.905246527835	0.29766611071767	0.390142597730522	40.7246539132412
291	0.774139791828565		2.84003536951115		0.978849589824677	0.774131779095138	2.77927813102424	0.278536995075714	0.404213825477771	39.4263138289403
288	0.674364846853711		2.60308086972556		1.00125563144684	0.674356834120283	2.60564427563111	0.258806177200434	0.419339578053238	38.0767981678052
285	0.575759498736976		2.35588300938518		1.02218341827393	0.575751486003549	2.40742470552654	0.239156591141496	0.435789731835051	36.6615032144824
282	0.489425422543864		2.12838357914188		1.03807401657104	0.489417409810437	2.20868865826544	0.221587324215624	0.452137888934465	35.3071051580367
279	0.414309639762957		1.92311405725702		1.04659152030945	0.41430162702953	2.01197783417794	0.205917590140255	0.469254207344139	33.9426536526294
276	0.352089688839701		1.74963633578224		1.04627299308777	0.352081676106274	1.82986043943209	0.192409032142114	0.487224852342663	32.5668045433812
273	0.306557168651157		1.63052678425622		1.03550016880035	0.306549155917729	1.6876815403478	0.181639218412353	0.50523650606173	31.243774448688
270	0.272441289652345		1.54761229240003		1.01344335079193	0.272433276918918	1.56770370020718	0.173778550680791	0.52317573538093	29.9794916637089
267	0.245591701594348		1.48708771866727		0.982183754444122	0.24558368886092	1.45990172521345	0.168219329164101	0.540687986082247	28.7946639158062
264	0.222450626552537		1.42866756875422		0.94537228345871	0.22244261381911	1.34995697165769	0.164777558462445	0.556202901874594	27.7841489229127
261	0.199248559994858		1.35406081246053		0.90583062171936	0.19924054726143	1.22591184350915	0.162524367731946	0.570128539866984	26.9073829753286
258	0.175826790755561		1.26277803236874		0.866522550582886	0.175818778022133	1.09361541887232	0.160768378890844	0.582696958950578	26.1398469868067
255	0.152237263643399		1.15634048945908		0.829135000705719	0.152229250909971	0.958178479050155	0.158873585911548	0.594625521080343	25.4316465390132
252	0.130243174833578		1.04610913919154		0.794693946838379	0.13023516210015	0.830776961235025	0.156763088262034	0.605398344280048	24.8085656617797
249	0.108944511588605		0.934530250782403		0.764530658721924	0.108936498855178	0.713938630405773	0.1525852422263	0.619403054279432	24.0213242590416
246	0.0891300629678285		0.82417145453148		0.739672303199768	0.089122050234401	0.609095905936767	0.146318583601928	0.63644276022537	23.0970885722024
243	0.0707219264256306		0.712532264303741		0.720351755619049	0.0707139136922031	0.512766581375407	0.137906634832803	0.657095684939765	22.0244116177554
240	0.0537878964754428		0.599450138290751		0.706636786460876	0.0537798837420154	0.423095891570593	0.127110389898556	0.683182695963431	20.7404084092534
237	0.0398947922066161		0.494056468362762		0.699079275131226	0.0398867794731887	0.344892332133245	0.11564994566994	0.712896860561675	19.368818942464
234	0.0279290066556741		0.388957187776858		0.698089838027954	0.0279209939222467	0.271035451352717	0.103016021641801	0.748159599427829	17.8583117689382
231	0.018687904283237		0.295110275386349		0.703528046607971	0.0186798915498095	0.207122917018729	0.090187468478538	0.790019634266325	16.217367776809
228	0.0114076184532196		0.212025245277057		0.713129818439484	0.0113996057197921	0.150699324350984	0.0756447035770517	0.845124685554176	14.2848378322726
225	0.00663017421457311		0.149486844113984		0.724811732769012	0.00662216148114566	0.107839391552077	0.0614076302345207	0.911071785326872	12.2723636225634
222	0.00357771033764814		0.104358039515257		0.735610008239746	0.00356969760422069	0.0762487869892347	0.0468164510567845	1.00305972975797	9.92979471732205
219	0.00172636526610059		0.073553849155251		0.742441356182098	0.00171835253267314	0.0540865774285657	0.0317704061593218	1.14448389780976	7.16994958868218
216	7.25338642083074E-4		0.0546329433546956		0.744040012359619	7.17325908655619E-4	0.0401251279524608	0.0178772242048795	1.36620197486745	4.30326434477783
213	2.88835984506421E-4		0.0437341361968596		0.741997599601746	2.80823251078966E-4	0.0319280944903355	0.00879549047826735	1.65264953951828	2.22510474819346
210	1.24150995712108E-4		0.0362279388124547		0.738943815231323	1.16138262284653E-4	0.0262500322718411	0.00442430931443984	1.92929458770127	1.17680745863849
207	6.54190227755553E-5		0.031261291131037		0.738099575042725	5.74062893480999E-5	0.0225541611777739	0.00254526377175451	2.14371062072265	0.718272731637591
204	4.18391679045658E-5		0.0267590709952184		0.741282522678375	3.38264344771104E-5	0.0193140056349834	0.00175139404618587	2.28008321119089	0.524706916327959
201	2.85691736987094E-5		0.0220953752969957		0.760777771472931	2.05564402712541E-5	0.0162739154162991	0.0012631527045216	2.38214662644142	0.414813969556366
