# Supplementary material for: Physicochemical and major ion data for springs in the Black Forest National Park, Germany
Source: Data Brief. 2020 Apr 30;30:105645. doi: 10.1016/j.dib.2020.105645 (PMC7218150; doi:10.1016/j.dib.2020.105645)
Supplement: Supplementary file 3 [file mmc3.zip › Absorption/D816_3_2016-09-07.abs]

Wavelength	I1	I1 dark	R1	R1dark	XCorrect	I1c	R1c	I1c/R1c	Abs	Percent T
600	0.77520878443904	7.21830317473985E-6	1.10778734878395	7.0473594670031E-4	0.962875366210938	0.775201566135865	1.06598257626143	0.727217858339319	-0.00466618292029729	101.080221032035
597	0.801077084811749		1.14537405578708		0.961170494556427	0.801069866508575	1.10022237625455	0.728098140701002	-0.00455744536194561	101.054915988962
594	0.832107492707777		1.19030142895961		0.959443926811218	0.832100274404603	1.14135132246595	0.729048328963959	-0.00446668740683817	101.033799949838
591	0.863696357022472		1.23603532587159		0.957998394966125	0.863689138719298	1.1834447224006	0.72980944726114	-0.00448673796790432	101.038464598422
588	0.892329290868022		1.27793345406111		0.957209765911102	0.892322072564847	1.22257580228123	0.729870549457828	-0.00432747309925539	101.001418473707
585	0.915953610841983		1.31278073572118		0.957147359848022	0.915946392538808	1.2558500791041	0.729343739176436	-0.00423439679213921	100.979774561263
582	0.93332256188342		1.3382476020745		0.957540512084961	0.933315343580245	1.2807514809676	0.728724781856298	-0.00419096083320253	100.969675574997
579	0.949780542469513		1.36244654118679		0.957847774028778	0.949773324166338	1.30434135695115	0.728163159977076	-0.00415582967008475	100.961508216617
576	0.969561079499848		1.39135676201854		0.957817375659943	0.969553861196674	1.33199067406831	0.727898385531002	-0.00412808251610333	100.955057973424
573	0.988682085893171		1.41947290204291		0.95768678188324	0.988674867589997	1.35873551922706	0.727643351925044	-0.00399998196121726	100.925284415653
570	1.00897296715975		1.44941399689397		0.957942962646484	1.00896574885657	1.38778084144523	0.72703536374363	-0.00389993906198429	100.902038218369
567	1.02588468614735		1.47409455709809		0.958957612514496	1.02587746784417	1.4129183851945	0.726069869706562	-0.00385670265443929	100.891993364766
564	1.04518082742767		1.50241224375252		0.960622072219849	1.04517360912449	1.44257337801653	0.724520239352787	-0.00377620197024934	100.873293790753
561	1.06430821138444		1.53020667723521		0.962333619594574	1.06430099308127	1.47189113933709	0.723084041093286	-0.0036734302541532	100.849425895989
558	1.0882867827608		1.56493720444018		0.963349342346191	1.08827956445762	1.50690231979975	0.722196488888702	-0.00360041340616008	100.832471758828
555	1.11367996808413		1.60173080780878		0.963210999965668	1.11367274978096	1.54212592364938	0.722167193159878	-0.00350597428253774	100.810547706415
552	1.13635958225132		1.63428225787403		0.962077260017395	1.13635236394815	1.57162778632185	0.723041660269704	-0.00345443445663961	100.798584741184
549	1.16040025598339		1.66907973698303		0.960586667060852	1.16039303768021	1.60261878165313	0.72406055074635	-0.00329107829598133	100.760677344034
546	1.1891391325165		1.71014790820565		0.959542155265808	1.18913191421333	1.64028278581377	0.72495543115962	-0.00321659662482355	100.743398330727
543	1.21943160065718		1.7533879214606		0.959278583526611	1.219424382354	1.68131144357069	0.725281676406275	-0.0030674786222733	100.70881332865
540	1.25096128070697		1.79841532606584		0.959745705127716	1.2509540624038	1.72534501792946	0.725045744128925	-0.0029400551496866	100.679269355933
537	1.28109842993958		1.84103487423538		0.960788011550903	1.2810912116364	1.76816713416358	0.724530609626115	-0.00285539770933757	100.659645761974
534	1.32115767050216		1.89788224583441		0.962087333202362	1.32115045219899	1.82525045109936	0.723818723837735	-0.00268245054606113	100.619568498593
531	1.36500154117658		1.96016736643514		0.963314652442932	1.36499432287341	1.88757906286388	0.72314550936076	-0.00245493448032639	100.566870216809
528	1.41291393356326		2.02778153120403		0.964083611965179	1.41290671526008	1.95427151850248	0.722983834069672	-0.00234987059232364	100.54254416874
525	1.46407544947211		2.09888399185741		0.964276075363159	1.46406823116893	2.02322405829798	0.723631287975377	-0.00218867739034631	100.505233615613
522	1.51905101199658		2.17635168319826		0.964098811149597	1.5190437936934	2.09753863532648	0.724203010190068	-0.00200400203568224	100.462504788339
519	1.57574687236574		2.25575029616225		0.964016735553741	1.57573965406256	2.17390165948395	0.724844036614157	-0.00180167398334346	100.41571246261
516	1.62992647786214		2.33127958785263		0.964349150657654	1.62991925955896	2.24748787897958	0.725218264713842	-0.00161115763268326	100.371671747521
513	1.68710947201841		2.41061062025049		0.965328872203827	1.68710225371523	2.32635172941234	0.725213746651033	-0.00139987046658834	100.322852135331
510	1.73130696329688		2.47099186634711		0.966961741447449	1.73129974499371	2.3886731454872	0.724795582963942	-0.00120140063403166	100.277015700439
507	1.77913749655303		2.53609037560847		0.969234704971313	1.77913027824985	2.45738375244608	0.723993668664451	-9.98622146422301E-4	100.230205814418
504	1.84639427118663		2.62796037279997		0.971734523773193	1.84638705288345	2.55299500510805	0.723223919039868	-7.5927405200322E-4	100.174982226905
501	1.91004730193814		2.71438275282574		0.973802864551544	1.91004008363497	2.64258742630736	0.722791633919176	-5.43164124391933E-4	100.125146404428
498	1.97960410341802		2.80825160132761		0.974870681762695	1.97959688511484	2.7369951267346	0.723273807022308	-2.42981917909726E-4	100.055964308383
495	2.14680823482998		3.03759550177838		0.974803626537323	2.14680101652681	2.96037213193043	0.725179443952844	1.88456580958571E-5	99.9956607210095
492	2.36143319490988		3.33585297739325		0.973194181919098	2.36142597660671	3.24574686441349	0.727544714745776	3.27055265690903E-4	99.9247210908623
489	2.40585960342377		3.39301398058281		0.972781896591187	2.40585238512059	3.29997702082093	0.72905125397573	5.6442170918653E-4	99.8701215138317
486	2.49851844216485		3.51242429748848		0.975464880466461	2.49851122386168	3.42555910233109	0.729373264107877	8.68230139017964E-4	99.8002823241485
483	2.81450552098035		3.94620480845049		0.980194926261902	2.81449830267718	3.86735915263418	0.727757157170193	0.00119060613815967	99.7262282457213
480	2.9858662112136		4.17955677040869		0.985221683979034	2.98585899291042	4.11709563849186	0.725234304735311	0.00152765966356588	99.648861302049
477	3.06017984128775		4.26948123294		0.990114986896515	3.06017262298457	4.22657958538467	0.724030521882641	0.00190527212181139	99.5622557866336
474	3.51110583435899		4.88103060549637		0.994495332241058	3.51109861605581	4.85346129708243	0.723421575065705	0.00229567084237176	99.4727968734877
471	4.18947241612102		5.80584116820725		0.997837543487549	4.18946519781785	5.79258307717694	0.723246458790473	0.00265607476212701	99.3902825517626
468	4.76544940966914		6.58554985649794		1.00013113021851	4.76544219136597	6.58570859273073	0.723603561297267	0.0029184950438699	99.3302446082569
465	4.77930670697705		6.5929268242419		1.00181019306183	4.77929948867388	6.60415528298147	0.723680665260834	0.00320569060543718	99.2645800045408
462	4.47117555830594		6.15548696270857		1.00316655635834	4.47116834000276	6.17427169155621	0.724161255507663	0.00357457369091052	99.1803019869574
459	4.15644114672176		5.71908160312424		1.00411581993103	4.15643392841858	5.74191267666061	0.723876199879077	0.00402191831669656	99.0781940065972
456	3.80837544254615		5.24853168312946		1.00429058074951	3.80836822424298	5.27034317245912	0.722603462359741	0.00447504053172763	98.9748744381179
453	3.55515873335288		4.91824868518163		1.00348424911499	3.55515151504971	4.93467789738798	0.720442466352569	0.00505245113358046	98.8433711147324
450	3.35527290285276		4.66900109828695		1.00161564350128	3.35526568454958	4.67583866502012	0.717575161360949	0.00552082114250066	98.7368297754567
447	2.99805631004184		4.19819126862525		0.998890042304993	2.99804909173867	4.19282750020191	0.715042317289298	0.00591019033954537	98.6483463781286
444	2.68128899197164		3.77224640338388		0.996111750602722	2.68128177366847	3.75687697282196	0.713699648156016	0.00644183732705034	98.5276586646457
441	2.60737106746232		3.67552815059652		0.99413388967514	2.60736384915914	3.6532664950751	0.713707541640907	0.00705603758114635	98.3884145721018
438	2.62385262013084		3.69761577868209		0.993446111679077	2.62384540182766	3.67268190062891	0.714422177803733	0.00775972916732936	98.2291239489784
435	2.64828110391994		3.72317529274011		0.994355201721191	2.64827388561677	3.70145796140151	0.715467773302506	0.00845208045589523	98.0726520566975
432	2.69248052635075		3.7723982490864		0.996962368488312	2.69247330804758	3.76023649807175	0.716038288928975	0.00925832443452836	97.8907544299488
429	2.77676876698075		3.87948593420537		1.00068998336792	2.77676154867758	3.88145749277327	0.715391461544411	0.0101013079111886	97.7009287331215
426	2.82628927215397		3.948445024506		1.00434243679047	2.8262820538508	3.96488310122754	0.712828595873551	0.0109354267312567	97.5134615264289
423	2.78238330553254		3.90472905300099		1.00653290748596	2.78237608722936	3.92952894674055	0.708068606935006	0.0117607619037338	97.3283224840103
420	2.65848522863503		3.76371155356447		1.00630366802216	2.65847801033186	3.78672756336114	0.70205156453668	0.0125781810881705	97.1453056208282
417	2.64312811565928		3.78174825515255		1.00381481647491	2.64312089735611	3.79546750631529	0.696388756578265	0.0133015929290298	96.9836236981888
414	2.40748561171805		3.4845260725023		1	2.40747839341488	3.4838213365556	0.691045309400141	0.014327119364308	96.7548804450657
411	2.24951699906801		3.28996255277193		0.99593985080719	2.24950978076484	3.2759029393553	0.686683892169145	0.0154432743219222	96.5065356261471
408	2.1208118042698		3.12919740448853		0.992665886878967	2.12080458596662	3.10554794941242	0.6829083371158	0.0166877897756817	96.2303820961462
405	2.02917690717501		3.01286816789281		0.991216242313385	2.02916968887184	2.98570531824742	0.679628252818648	0.017975487771772	95.9454783046526
402	2.0007127849743		2.98281015043479		0.992280185222626	2.00070556667112	2.95908411304164	0.676123249708707	0.0194206900254208	95.6267310665805
399	2.04765092687658		3.05905176878249		0.996225118637085	2.04764370857341	3.04680213562021	0.672063237922271	0.0209693114159922	95.2863493910302
396	2.11186098277236		3.1566644441737		1.00294554233551	2.11185376446918	3.16525572115675	0.667198466889558	0.0225984465838981	94.9295786888248
393	2.1137370911633		3.15784450764555		1.01225340366364	2.11372987286012	3.19582547974399	0.661403410873815	0.0243231684437317	94.5533306590644
390	2.09937207413085		3.13251301848896		1.02401208877563	2.09936485582768	3.20700954105093	0.65461758967506	0.0261971299134004	94.146216193854
387	2.11544741342209		3.15227921591974		1.03790378570557	2.11544019511891	3.27103108369707	0.646719685930941	0.0280003006978286	93.7561357774731
384	2.14679088497653		3.19629698185713		1.05340039730072	2.14678366667336	3.36623814145315	0.637739689369281	0.0299391282377415	93.338511713869
381	2.18280890851425		3.25016533857548		1.06999289989471	2.18280169021108	3.47689977330039	0.627801154054863	0.0319085481156009	92.916202516723
378	2.18843519755427		3.261996391995		1.08720409870148	2.1884279792511	3.54568965551664	0.617207988253056	0.0340908628374969	92.4504729363988
375	2.17679871932929		3.24991013593978		1.10362470149994	2.17679150102611	3.58590333967935	0.607041321203252	0.0363140095906245	91.9784296136724
372	2.17527728256779		3.25462978069631		1.11636197566986	2.17527006426461	3.63255819163832	0.598825937399105	0.0386616185673502	91.4825752210531
369	2.18576974834617		3.27892926912461		1.1217794418335	2.185762530043	3.67744488703319	0.594369894638009	0.0409924333039192	90.9929126154366
366	2.20104064672265		3.3127129347611		1.11770451068878	2.20103342841948	3.70184650325308	0.594577172901489	0.0435446982116641	90.4597330490705
363	2.22751450892156		3.36486709470895		1.10513556003571	2.22750729061838	3.71785545240176	0.599137680078282	0.0461534485049651	89.9179819773009
360	2.2688497455728		3.44068798429856		1.08772444725037	2.26884252726962	3.74175387736405	0.606358034662598	0.0487324788417733	89.385592069906
357	2.31334014090283		3.52281194515205		1.06954944133759	2.31333292259966	3.76706779793667	0.614093785056573	0.0514326033657457	88.8315820233239
354	2.3572078177295		3.60551572778057		1.05303514003754	2.35720059942633	3.79599264759463	0.620970802174759	0.0542021868152584	88.2668876182571
351	2.39105942037744		3.67391579952874		1.03825736045837	2.39105220207426	3.81373842328119	0.626957577236537	0.0569562605999966	87.7089151580805
348	2.41805725596292		3.7343686569532		1.02429628372192	2.41805003765975	3.82437807895358	0.632272748075516	0.0599002142075864	87.1163730139297
345	2.43298829105951		3.77731876054134		1.01075196266174	2.43298107275633	3.8172200375749	0.637369878814222	0.0628915027576116	86.5184035630514
342	2.44273325684088		3.8139924713323		0.99791157245636	2.44272603853771	3.8053239602472	0.641923280134873	0.0659499700457348	85.9112484039996
339	2.44043969239692		3.83461476250967		0.986706912517548	2.44043247409375	3.78294552518001	0.645114358070916	0.0691313491493773	85.2842139219983
336	2.42619048591089		3.84102400076531		0.97766101360321	2.42618326760771	3.75453042500249	0.646201520022601	0.0724545109366893	84.634121200767
333	2.38606064598335		3.81198054507081		0.970568954944611	2.38605342768018	3.69910597906726	0.645035162869765	0.075795436017811	83.9855487117035
330	2.32734032151095		3.7605162264288		0.964463949203491	2.32733310320778	3.62620263837103	0.641809996656246	0.0792873461462438	83.3129771112059
327	2.2417761629173		3.6701875829909		0.95833683013916	2.24176894461413	3.51660055988636	0.637481825540792	0.0828935388177444	82.6240465980201
324	2.16381808095342		3.59336347074905		0.951819896697998	2.16381086265024	3.41956406583073	0.632773891933087	0.0865619534319874	81.9290740521527
321	2.07990347801724		3.50680140932736		0.945044338703156	2.07989625971407	3.31341681212436	0.627719474381663	0.0905239789828677	81.1850422474312
318	1.99547062801282		3.41561066872494		0.938388168811798	1.99546340970965	3.20450732492432	0.622705210934968	0.0946365276579433	80.419889557767
315	1.93030191733572		3.3532949096966		0.932277858257294	1.93029469903255	3.125545586798	0.617586480640667	0.098832634667669	79.6466227797743
312	1.86868608994521		3.29568132716314		0.927434146404266	1.86867887164203	3.05587380229686	0.611503940456408	0.103091041600532	78.86947653899
309	1.80071645032422		3.22520104790375		0.924172163009644	1.80070923202105	2.97998973123796	0.604266925199433	0.107406406275243	78.089671111544
306	1.72375054120794		3.13969660976884		0.923116862773895	1.72374332290476	2.89765633083545	0.594875004520558	0.111907109269312	77.2845870503637
303	1.64665670850818		3.0535599975642		0.925122439861298	1.646649490205	2.82426490817098	0.583036486924799	0.116499972131787	76.4715737509825
300	1.55593700061872		2.94180287887014		0.931125819683075	1.55592978231555	2.73853241909795	0.568161899952258	0.121166855083139	75.6542177166032
297	1.45331751006197		2.80569214088862		0.942141830921173	1.4533102917588	2.64269596940281	0.549934728998438	0.12585440932728	74.8420355093589
294	1.34159800733455		2.64915948282268		0.958359718322754	1.34159078903138	2.53817234520663	0.528565678987476	0.130664915860707	74.017614491673
291	1.221958980713		2.4730453795225		0.978849589824677	1.22195176240982	2.42004962487104	0.504928390662623	0.135508927799718	73.1966276000837
288	1.08571548394295		2.26186195995619		1.00125563144684	1.08570826563977	2.2639964041262	0.479553882533133	0.140759312770214	72.3170475687417
285	0.945509233587654		2.03684227823813		1.02218341827393	0.945502015284479	2.08130603305533	0.454283032032774	0.14624141550999	71.4099262403222
282	0.820084618915486		1.83333239379741		1.03807401657104	0.820077400612312	1.90240315366427	0.431074453925676	0.152038984651486	70.4629814696481
279	0.710607737028716		1.65276180369862		1.04659152030945	0.710600518725541	1.72902891817646	0.410982437167671	0.158018653624973	69.4994465852052
276	0.620784841269466		1.50534439461971		1.04627299308777	0.620777622966291	1.57426383919836	0.394328833267491	0.164277295470185	68.5050684376248
273	0.554994178995732		1.40075359425638		1.03550016880035	0.554986960692557	1.44975082910842	0.382815411827609	0.170562485178651	67.5207899821401
270	0.504137403381074		1.32263872274234		1.01344335079193	0.504130185077899	1.33970520910391	0.376299339326371	0.176833125228188	66.552883211365
267	0.463449414041702		1.26273631331373		0.982183754444122	0.463442195738528	1.23954691288539	0.373880319430378	0.183014812908296	65.6122886893747
264	0.426581473515191		1.20524465460791		0.94537228345871	0.426574255212016	1.13873865342191	0.374602419905708	0.188587446202566	64.7757654628803
261	0.387478680397512		1.13493122410273		0.90583062171936	0.387471462094338	1.02741708493695	0.377131612638228	0.193417437767342	64.059355103468
258	0.345577860557616		1.04980931984081		0.866522550582886	0.345570642254441	0.909072779864124	0.380135287194598	0.197708816574146	63.4294847313526
255	0.302587009441557		0.95486380783006		0.829135000705719	0.302579791138382	0.791126682739378	0.382466926903111	0.201668310743255	62.8538217044752
252	0.260336263837067		0.856250201656718		0.794693946838379	0.260329045533892	0.679896802844773	0.382894940003605	0.20588424767482	62.2466168707281
249	0.220660897632077		0.758872358723067		0.764530658721924	0.220653679328902	0.579642392062851	0.380672087394492	0.210455642191026	61.5948437416048
246	0.184497125651336		0.666553111045081		0.739672303199768	0.184489907348161	0.492509601190843	0.374591494058352	0.216095563417837	60.8001200210153
243	0.151628277363484		0.577942331980207		0.720351755619049	0.151621059060309	0.415814115712056	0.364636632887431	0.223148832572835	59.8206554743651
240	0.121743631563097		0.490389035210912		0.706636786460876	0.121736413259922	0.346028939612409	0.351809919124917	0.230339286764564	58.8383808760957
237	0.0948255593897725		0.405597636623941		0.699079275131226	0.0948183410865978	0.283052235511225	0.334985310804365	0.241000305599961	57.4116058218988
234	0.0703684306384688		0.321268325055997		0.698089838027954	0.0703612123352941	0.223782183998968	0.314418293172161	0.25553636083327	55.5218130139322
231	0.0495628007052771		0.242911651022171		0.703528046607971	0.0495555824021024	0.170399357837989	0.290820241524728	0.271613440655972	53.5040379351301
228	0.0326326072151876		0.174618566730848		0.713129818439484	0.0326253889120129	0.124023138571214	0.263058887945167	0.293071458986465	50.9247072447787
225	0.0205628423632085		0.122229861877316		0.724811732769012	0.0205556240600337	0.0880828371007422	0.233366961562828	0.320044731411889	47.8580796975472
222	0.0124557419899098		0.0853321452736536		0.735610008239746	0.0124485236867351	0.0622527692723085	0.199967388314602	0.360301474996006	43.6212920393927
219	0.007326146435074		0.0598595579807227		0.742441356182098	0.00731892813189926	0.0439189862956502	0.166646107964112	0.411763953006445	38.7468183744702
216	0.00443577834025814		0.0445019605002795		0.744040012359619	0.0044285600370834	0.0325868874981621	0.135900062174799	0.470293949515663	33.861488917986
213	0.00282530016723849		0.0354031877628938		0.741997599601746	0.00281808186406375	0.0257461679575124	0.109456361378295	0.5403934509958	28.8141988528505
210	0.00179048683643154		0.0292473700689853		0.738943815231323	0.0017832685332568	0.021091402955073	0.0845495454738288	0.624201493479739	23.7573779336536
207	0.00116494187604809		0.0249326440005633		0.738099575042725	0.00115772357287335	0.0178826086387305	0.0647401951394237	0.713136122653126	19.3581511858838
204	7.26467709022685E-4		0.0211669559395909		0.741282522678375	7.19249405847945E-4	0.0151682860559299	0.0474179747926605	0.815912699262866	15.2787315642367
201	4.24250963423185E-4		0.0175647918237736		0.760777771472931	4.17032660248445E-4	0.0128267557370689	0.0325127155141213	0.931410861263056	11.7108694269547
