# Supplementary material for: Physicochemical and major ion data for springs in the Black Forest National Park, Germany
Source: Data Brief. 2020 Apr 30;30:105645. doi: 10.1016/j.dib.2020.105645 (PMC7218150; doi:10.1016/j.dib.2020.105645)
Supplement: Supplementary file 3 [file mmc3.zip › Absorption/D816_4_2016-11-07.abs]

Wavelength	I1	I1 dark	R1	R1dark	XCorrect	I1c	R1c	I1c/R1c	Abs	Percent T
600	0.769720870947785	6.10767028275438E-6	1.11312818647013	6.98641221592675E-4	0.962875366210938	0.769714763277502	1.07113100576505	0.718600021038264	0.00731052653126689	98.3307775753959
597	0.794654974852059		1.15013363554101		0.961170494556427	0.794648867181776	1.10480300195046	0.719267476445008	0.00746966124493827	98.2947536923252
594	0.824379709230355		1.19402590099063		0.959443926811218	0.824373601560073	1.14493059208367	0.720020590994765	0.00774745051291438	98.2319011855471
591	0.856484424983419		1.24172540488938		0.957998394966125	0.856478317313136	1.18890164770375	0.720394591905346	0.00799574289866588	98.1757566492389
588	0.884261822333363		1.28324164343199		0.957209765911102	0.884255714663081	1.22766268691674	0.720275792436015	0.00827753073577392	98.1120769060779
585	0.906165686076406		1.31646396690764		0.957147359848022	0.906159578406123	1.25938130765997	0.719527575083545	0.00859493786023759	98.0403972133928
582	0.923634417390882		1.3431793208048		0.957540512084961	0.923628309720599	1.28547963739227	0.718508705119809	0.00885092420884039	97.9826262553701
579	0.940547913722225		1.3692977069309		0.957847774028778	0.940541806051942	1.31090956862753	0.717472683517487	0.00923469584661728	97.8960805008899
576	0.959186086560348		1.39762244070444		0.957817375659943	0.959179978890065	1.33799788761758	0.716877050230603	0.00945708626167218	97.8459634083969
573	0.977893638670655		1.42616152018025		0.95768678188324	0.977887531000372	1.36514695724393	0.716324001464729	0.00982426163994196	97.7632742486857
570	0.997809808024667		1.45652833646516		0.957942962646484	0.997803700354385	1.39460181137035	0.715475695083125	0.0101487877421594	97.6902480309444
567	1.01562821218931		1.48394269792788		0.958957612514496	1.01562210451903	1.42236817939538	0.71403601348193	0.0104847971996043	97.6146952580083
564	1.03225956710332		1.50943405402719		0.960622072219849	1.03225345943304	1.44932453868078	0.712230719816988	0.0108182672736938	97.5397712445591
561	1.04883142494726		1.53476835080096		0.962333619594574	1.04882531727698	1.47628685632991	0.710448184768362	0.0111325307646646	97.4692151993754
558	1.07486038358349		1.57423189312374		0.963349342346191	1.0748542759132	1.5158622233798	0.709071219887442	0.0115439398701354	97.3769258957369
555	1.09830314990827		1.60975721280601		0.963210999965668	1.09829704223799	1.54986291573915	0.708641410207685	0.0119543128419727	97.2849560775678
552	1.1209637461312		1.64414382765884		0.962077260017395	1.12095763846092	1.58112124195633	0.708963745926249	0.0123312585346397	97.2005542789409
549	1.14476271301609		1.67999230285739		0.960586667060852	1.1447566053458	1.61310710144715	0.709659392311162	0.0127581505026711	97.1050574423877
546	1.17096633901001		1.71948365279725		0.959542155265808	1.17096023133973	1.64924667444587	0.709997024388822	0.0131665167368747	97.0137926655266
543	1.19858621255688		1.76119296049192		0.959278583526611	1.19858010488659	1.68880449689628	0.709721052430502	0.0136931315388063	96.8962274205567
540	1.22652624052141		1.80333334850713		0.959745705127716	1.22652013285112	1.73007091823145	0.708942113254481	0.0142179486537094	96.7792052458968
537	1.2557528044305		1.84707303827376		0.960788011550903	1.25574669676022	1.77397438552225	0.707871943929187	0.0146916680247412	96.6736980584814
534	1.29203617952966		1.90113710544054		0.962087333202362	1.29203007185938	1.8283877739556	0.706649918722741	0.0151895218187972	96.5629395908082
531	1.33275551713551		1.96187800241463		0.963314652442932	1.33274940946523	1.88923281470592	0.705444770539137	0.0157797423089929	96.4317965128247
528	1.37736130186938		2.02820923750114		0.964083611965179	1.3773551941991	1.95468973895886	0.704641338595621	0.0163345965557182	96.3086740020737
525	1.42691908243308		2.10052267349149		0.964276075363159	1.4269129747628	2.02481007679046	0.704714477233639	0.0166703987441727	96.2342356544698
522	1.4783945924813		2.17644768539514		0.964098811149597	1.47838848481102	2.09763706684759	0.704787547939737	0.0174482403452872	96.06202992615
519	1.53437582150566		2.25898980298524		0.964016735553741	1.53436971383537	2.17703047369326	0.704799373447615	0.0180777141405548	95.9228968443733
516	1.58550806617439		2.33437269575043		0.964349150657654	1.58550195850411	2.25047659239669	0.704518306860323	0.0186751322562231	95.791035442852
513	1.64198123489405		2.41768876231205		0.965328872203827	1.64197512722376	2.33319034772004	0.703746751236253	0.0194285039173931	95.6250105514568
510	1.68548779233739		2.48178854965358		0.966961741447449	1.68548168466711	2.39911901854508	0.702541921279607	0.0201438511824024	95.4676316602212
507	1.73453589150664		2.55383091020555		0.969234704971313	1.73452978383635	2.47458440148141	0.700937815173319	0.0209236262858537	95.2963734609302
504	1.79602483046992		2.64379097210195		0.971734523773193	1.79601872279964	2.5683840674366	0.69927965430504	0.0217520148314214	95.1147750603837
501	1.85438843619375		2.72892220711334		0.973802864551544	1.85438232852346	2.65675192360242	0.697988514489911	0.0226146337362188	94.9260405114421
498	1.91900021083791		2.82287249238247		0.974870681762695	1.91899410316763	2.75125454633405	0.69749783993074	0.0234938697661725	94.7340556486581
495	2.06620557035713		3.03729486823466		0.974803626537323	2.06619946268685	2.96008501442189	0.698020311112713	0.0245618973174584	94.5013695860984
492	2.27795779851492		3.34630997198037		0.973194181919098	2.27795169084463	3.25592948205705	0.699631765183519	0.0253978656336128	94.3196399772058
489	2.32142129199359		3.40906660503039		0.972781896591187	2.32141518432331	3.31559865211456	0.700149634468816	0.0263006523036359	94.1237773183238
486	2.39116313497663		3.50769589906988		0.975464880466461	2.39115702730635	3.42095266092318	0.698974018149982	0.0274148577827184	93.8826072854806
483	2.68328497340898		3.93186240738476		0.980194926261902	2.6832788657387	3.85330677789776	0.696357445799477	0.0285317455110525	93.6414768525212
480	2.85742011187333		4.18519180700727		0.985221683979034	2.85741400420305	4.12265340339412	0.693100710782667	0.0295316044282014	93.4261377821668
477	2.90652488706774		4.25254299814439		0.990114986896515	2.90651877939746	4.20981481974064	0.690414876627881	0.030736499367686	93.1672980412496
474	3.30112670800075		4.82340597315826		0.994495332241058	3.30112060033047	4.79615993037574	0.688284095662309	0.0320439376137669	92.8872407916821
471	3.93792933729215		5.74788227683728		0.997837543487549	3.93792322962187	5.7347556009346	0.686676731085123	0.0333470526017695	92.6089472701239
468	4.50385468415192		6.56854565734714		1.00013113021851	4.50384857648164	6.56870825933988	0.685652094546554	0.0346510849535713	92.3312924936345
465	4.55091002209866		6.63771949496136		1.00181019306183	4.55090391442838	6.64903514284042	0.684445760424162	0.0359046405937711	92.0651699952685
462	4.25396865731839		6.20729078574376		1.00316655635834	4.2539625496481	6.22624566834102	0.683230758349048	0.037391945187464	91.7504186990257
459	3.93826651380448		5.75649274555288		1.00411581993103	3.9382604061342	5.7794839164248	0.681420774429703	0.038975006824357	91.4165849208006
456	3.59719842678841		5.27819964199529		1.00429058074951	3.59719231911813	5.30014454497315	0.678697022051944	0.0405924082376216	91.0767640484663
453	3.32800591443632		4.91490972279263		1.00348424911499	3.32799980676604	4.93133341718288	0.674868139146678	0.0424371492393732	90.6907201994356
450	3.1346213278067		4.66964381068673		1.00161564350128	3.13461522013642	4.67648852038602	0.670292508250971	0.0442756246688908	90.307615520539
447	2.80585906837818		4.21917471702773		0.998890042304993	2.8058529607079	4.21379374582459	0.665873350704029	0.0461525706596302	89.9181637299228
444	2.49300980693296		3.78174964553341		0.996111750602722	2.49300369926267	3.76634933502322	0.661915153775109	0.0483035789162422	89.4739109692884
441	2.40390513199603		3.66894223143338		0.99413388967514	2.40389902432575	3.64672526861315	0.659193892398687	0.0505651218584873	89.0091959941451
438	2.40901807264943		3.68986112539276		0.993446111679077	2.40901196497915	3.66498412525217	0.657304883909529	0.0528814995855025	88.5357153027556
435	2.4201610804174		3.71309937847373		0.994355201721191	2.42015497274712	3.69144498396025	0.655611822270945	0.0553520249902784	88.03350127851
432	2.4464199963281		3.75657751428633		0.996962368488312	2.44641388865782	3.74446989704583	0.653340514391075	0.0579489808409372	87.5086570820028
429	2.50875202122552		3.85876112715928		1.00068998336792	2.50874591355524	3.86072448488538	0.649812210992239	0.0608291116714777	86.9302419388971
426	2.54306266561967		3.93085948258408		1.00434243679047	2.54305655794939	3.94722731639247	0.644264024873438	0.0639491462699191	86.3079604191725
423	2.49787486550727		3.89814820219721		1.00653290748596	2.49786875783698	3.92291123838867	0.636738535757179	0.067263793370221	85.6517432783533
420	2.37662610012261		3.76229716270098		1.00630366802216	2.37661999245233	3.78531038979142	0.6278533984589	0.0707687383923125	84.9632783656908
417	2.34745458412589		3.77746293046264		1.00381481647491	2.34744847645561	3.79117195187352	0.619188078582284	0.0743854527536237	84.2586598377571
414	2.12622108525404		3.48492868724679		1	2.12621497758376	3.48423004602519	0.610239550631664	0.0784924448269641	83.4656068185895
411	1.96767879218637		3.28345676544441		0.99593985080719	1.96767268451609	3.26942963647456	0.601839740658202	0.0828504243627987	82.6322494827249
408	1.84198181759098		3.12657471284862		0.992665886878967	1.84197570992069	3.10295054291539	0.593620711785519	0.0876835979787072	81.7177503147363
405	1.74803029452889		3.00990948504331		0.991216242313385	1.7480241868586	2.98277866494165	0.586038852766435	0.0924398346903988	80.8276896598648
402	1.7037561553015		2.97246544222418		0.992280185222626	1.70375004763122	2.94882531173729	0.577772457679922	0.09774510065036	79.8463189724084
399	1.72521807538176		3.04464448856662		0.996225118637085	1.72521196771148	3.03245531289617	0.568915874992335	0.103330299283668	78.8260384294005
396	1.76567169826699		3.14791894982388		1.00294554233551	1.76566559059671	3.15649057926045	0.559376163577967	0.109189421234613	77.7697277769948
393	1.75119091463345		3.1524380037609		1.01225340366364	1.75118480696316	3.19035889719107	0.548898999578067	0.1153973334148	76.6659755995778
390	1.72103605147269		3.12797271699343		1.02401208877563	1.72102994380241	3.20236645850501	0.537424422252365	0.121910255701669	75.5248278978742
387	1.71213168017038		3.14205899257191		1.03790378570557	1.7121255725001	3.26042980093186	0.525122660825501	0.128590242168753	74.3720508963477
384	1.71787996628022		3.18757674019276		1.05340039730072	1.71787385860994	3.35705865560519	0.511719941426001	0.135834130692431	73.1418379445967
381	1.7239618729942		3.23789401294092		1.06999289989471	1.72395576532392	3.46377606331171	0.497709936731778	0.143184536621732	71.9143340960565
378	1.70640221730265		3.25067909223554		1.08720409870148	1.70639610963236	3.53339206704204	0.482934267484465	0.151230848334861	70.5942212390763
375	1.6771504095582		3.24332266648368		1.10362470149994	1.67714430188792	3.5786399719564	0.468654101846139	0.159393070969518	69.2798484566058
372	1.65147249462174		3.24751858809777		1.11636197566986	1.65146638695146	3.62462633053901	0.455623900603811	0.168231241909319	67.8842084071054
369	1.63251525959007		3.26651936438904		1.1217794418335	1.63250915191979	3.66353054796304	0.445610901982919	0.177142124130654	66.5055479248672
366	1.6190435006107		3.30313629173296		1.11770451068878	1.61903739294042	3.69114945824502	0.438626886083935	0.186852966644712	65.0349833441848
363	1.61141302334627		3.35411466433199		1.10513556003571	1.61140691567598	3.70597929473282	0.434812714136374	0.196684018947104	63.579334985141
360	1.61425963222161		3.42957644381562		1.08772444725037	1.61425352455133	3.72967421251564	0.432813546860042	0.206587428693016	62.1459127975661
357	1.61731352869378		3.51152313538271		1.06954944133759	1.6173074210235	3.75500037636433	0.430707658833689	0.21697176030382	60.6775783478435
354	1.61725116419208		3.58976379180836		1.05303514003754	1.6172450565218	3.77941172345197	0.427909202505374	0.227446580664434	59.2315938775758
351	1.61045307217823		3.65623243778299		1.03825736045837	1.61044696450795	3.79538487068422	0.424317169240763	0.238114582448163	57.7943545069825
348	1.59943530488827		3.71974812722646		1.02429628372192	1.59942919721799	3.80940856749272	0.41986286555519	0.249424539969548	56.3086947020728
345	1.57906283670795		3.76443637533891		1.01075196266174	1.57905672903767	3.80420530170314	0.415081890646314	0.260928969830108	54.8366644602461
342	1.55426892323281		3.80119762519202		0.99791157245636	1.55426281556252	3.79256191721273	0.409818705532117	0.272734661270854	53.3660844004712
339	1.520792095974		3.82151458067725		0.986706912517548	1.52078598830371	3.77002549891812	0.403388780457886	0.285042596769101	51.8749156123286
336	1.47811054951368		3.82283342222471		0.97766101360321	1.4781044418434	3.73675216412359	0.395558596589472	0.29776114228308	50.377760536338
333	1.4244594706265		3.79861081734103		0.970568954944611	1.42445336295622	3.68613565174766	0.386435415712621	0.31057893752834	48.9126353264438
330	1.3567231195788		3.74212658050618		0.964463949203491	1.35671701190852	3.6084723659827	0.37598098982228	0.324030874689504	47.4208271837203
327	1.28111933997367		3.66476778076647		0.95833683013916	1.28111323230339	3.51141240460215	0.36484271418086	0.337882374877767	45.9322399721393
324	1.2051215674502		3.58213961947554		0.951819896697998	1.20511545977991	3.40888678195165	0.353521702791773	0.352150779875074	44.4476925626739
321	1.12969234778089		3.49964089421925		0.945044338703156	1.12968624011061	3.3066555676447	0.341640130639695	0.36759803229014	42.8945353466304
318	1.05610860112668		3.41175231913098		0.938388168811798	1.0561024934564	3.20089241453214	0.329940015684895	0.383426831041415	41.3592989695755
315	0.992534402772309		3.34387424078893		0.932277858257294	0.992528295102027	3.11676858774268	0.318447862637394	0.399499207923577	39.8566499227632
312	0.933324257440054		3.28498295806526		0.927434146404266	0.933318149769771	3.04595742194083	0.306412080171192	0.416329300263303	38.3416412864758
309	0.875654716654865		3.22082644342904		0.924172163009644	0.875648608984582	2.97595247613355	0.294241462525723	0.433170825597538	36.883249328625
306	0.813675545454768		3.13824619717698		0.923116862773895	0.813669437784485	2.89632305665744	0.280931864943103	0.451098793847365	35.3916822487832
303	0.752540176131181		3.05048343385579		0.925122439861298	0.752534068460899	2.82142434841363	0.26672133487613	0.469585377269454	33.9167806521216
300	0.688374190974978		2.94063350509551		0.931125819683075	0.688368083304696	2.73744925993945	0.251463321486339	0.488727275348087	32.4543357420873
297	0.621040552328015		2.80262200174073		0.942141830921173	0.621034444657732	2.6398092049803	0.235257322190588	0.508371680564725	31.0190376154286
294	0.554170214765626		2.64864648966067		0.958359718322754	0.554164107095343	2.53768655416342	0.218373741306294	0.528401649154268	29.6209068803102
291	0.487038202399595		2.47223902332455		0.978849589824677	0.487032094729312	2.4192662892566	0.201313967334687	0.548929076323467	28.2534133752163
288	0.415225660572285		2.25586649123014		1.00125563144684	0.415219552902003	2.25799950967892	0.183888238736175	0.571303418842081	26.8346899114784
285	0.345898289328308		2.0281421220229		1.02218341827393	0.345892181658025	2.07241910756266	0.166902621383772	0.595636217418081	25.3725304615573
282	0.28734001304252		1.8259177673622		1.03807401657104	0.287333905372237	1.89471254939507	0.151650394390418	0.620465840433116	23.9626122100129
279	0.237862216761952		1.64556041578795		1.04659152030945	0.237856109091669	1.7214983853423	0.138168069814585	0.646148312607699	22.5866429922082
276	0.198027664613994		1.49678131359924		1.04627299308777	0.198021556943711	1.5653108955353	0.12650621516053	0.67322109597241	21.2216380971364
273	0.168249507384349		1.38793903986423		1.03550016880035	0.168243399714066	1.43648766696112	0.117121367334802	0.700357595818615	19.9362010253895
270	0.145845458554193		1.31268894739147		1.01344335079193	0.14583935088391	1.32962785209133	0.109684338105977	0.727783812865947	18.7161357767743
267	0.128022891868207		1.24943492512225		0.982183754444122	0.128016784197924	1.22648849163215	0.104376669713032	0.752782374632347	17.6692300564094
264	0.11260658493823		1.18914149915467		0.94537228345871	0.112600477267947	1.12352093836439	0.100221075925714	0.776801129552265	16.7185600888489
261	0.0984155475498661		1.11761677654008		0.90583062171936	0.0984094398795834	1.01173864892518	0.0972676490950789	0.797827563580558	15.9284103829729
258	0.0846506660893649		1.03120572616515		0.866522550582886	0.0846445584190822	0.892957627639026	0.0947912373433461	0.816745263344329	15.2494695346902
255	0.071603255138387		0.934996107408959		0.829135000705719	0.0715971474681043	0.774658730286614	0.0924241148636048	0.834533982807178	14.6374699734757
252	0.0594604952915824		0.836201886612315		0.794693946838379	0.0594543876212996	0.663969371675828	0.0895438707831349	0.852963103689373	14.02932888321
249	0.0485150085418003		0.739954956454907		0.764530658721924	0.0485089008715176	0.565184117649668	0.0858284926215603	0.873547419790606	13.3798911468473
246	0.0387694539428327		0.648737098848204		0.739672303199768	0.03876334627255	0.479336098514701	0.0808688233426699	0.898284076954082	12.6390933956632
243	0.0302503692753352		0.56272783558104		0.720351755619049	0.0302442616050525	0.404858716865988	0.0747032491709042	0.928478189243695	11.7902173355169
240	0.022695528187664		0.478569082560389		0.706636786460876	0.0226894205173812	0.337680833012287	0.0671919111161266	0.966657696335443	10.7979746526106
237	0.0161917707463818		0.395951039372448		0.699079275131226	0.0161856630760991	0.276312759993178	0.0585773276503722	1.01577624783505	9.64325724373863
234	0.0108438857694294		0.312845811585623		0.698089838027954	0.0108377780991466	0.21790676760031	0.0497358490445121	1.07432900330279	8.42696124618462
231	0.00676338211694916		0.236824365508775		0.703528046607971	0.00675727444666641	0.166121069561654	0.0406768055641403	1.14409054061314	7.17644662933932
228	0.00375153348854202		0.170264274450883		0.713129818439484	0.00374542581825927	0.12092230923838	0.0309738198174477	1.24052586038076	5.74743594301274
225	0.001792359127989		0.118866004850352		0.724811732769012	0.00178625145770624	0.0856490915885072	0.0208554629661236	1.38750785544305	4.09724698717434
222	6.39992022341247E-4		0.082902065403603		0.735610008239746	6.33884352058493E-4	0.0604696615398639	0.0104826839760069	1.66004555715951	2.18753214146234
219	1.55462555264117E-4		0.0582174028359172		0.742441356182098	1.49354884981363E-4	0.0427043073788539	0.00349741967844957	2.10975189885648	0.776690693109615
216	4.81024096474224E-5		0.0432412959278328		0.744040012359619	4.1994739364668E-5	0.0316534373334419	0.00132670391914437	2.50106625819632	0.315452331638417
213	2.26770972299434E-5		0.0342362797513516		0.741997599601746	1.65694269471891E-5	0.0248848472853922	6.65844027779732E-4	2.77790193872775	0.16676237101785
210	1.44621109384586E-5		0.0282627583518808		0.738943815231323	8.35444065570422E-6	0.0203683338757382	4.10168092622226E-4	2.96054326400313	0.109510745636967
207	1.08079480693014E-5		0.0239950839037542		0.738099575042725	4.70027778654699E-6	0.0171950944437106	2.73349925581025E-4	3.11103853126501	0.07743930894254
204	9.43057294892007E-6		0.0204466539185815		0.741282522678375	3.3229026661657E-6	0.0146388566699085	2.26991953066679E-4	3.16149357982693	0.068945578531688
201	8.46047159629006E-6		0.0170284208570982		0.760777771472931	2.35280131353568E-6	0.0124233333597439	1.89385670126152E-4	3.19254219690795	0.0641885851583455
