# Supplementary material for: Physicochemical and major ion data for springs in the Black Forest National Park, Germany
Source: Data Brief. 2020 Apr 30;30:105645. doi: 10.1016/j.dib.2020.105645 (PMC7218150; doi:10.1016/j.dib.2020.105645)
Supplement: Supplementary file 3 [file mmc3.zip › Absorption/D816_5_2017-05-09.abs]

Wavelength	I1	I1 dark	R1	R1dark	XCorrect	I1c	R1c	I1c/R1c	Abs	Percent T
600	0,722278530439113	8,008265940138E-6	1,04428237375694	6,93389881701244E-4	0,962875366210938	0,722270522173173	1,00484612502257	0,718787189587807	0,00747129308001998	98,2943843564649
597	0,74712079291309		1,08112393580455		0,961170494556427	0,74711278464715	1,03847796215854	0,719430562680629	0,007711945369165	98,239932326833
594	0,776010234325974		1,12395784890244		0,959443926811218	0,776002226060034	1,07770926341034	0,720047838880431	0,00805877665530303	98,1615083961783
591	0,806714247875162		1,16941992483162		0,957998394966125	0,806706239609222	1,11963814463635	0,720506213077651	0,00831688092035594	98,1031876532844
588	0,834072138696021		1,21015533940274		0,957209765911102	0,834064130430081	1,15770878957942	0,720443809304658	0,00859408933725422	98,0405887645523
585	0,856426494380623		1,24381088126045		0,957147359848022	0,856418486114683	1,18984662485406	0,719772169139636	0,00877680815303701	97,9993492527868
582	0,873893840502233		1,27052204906143		0,957540512084961	0,873885832236293	1,21591238457112	0,718707896494151	0,00917646753651081	97,9092068603659
579	0,890615324505242		1,29623135987178		0,957847774028778	0,890607316239301	1,24092816072476	0,717694500315911	0,00945295697487766	97,8468937355878
576	0,907745110508572		1,32272306356232		0,957817375659943	0,907737102242631	1,26626299258934	0,716863011518983	0,00992111896059854	97,7414732971039
573	0,921657012613627		1,34424134350563		0,95768678188324	0,921649004347687	1,28669811601191	0,716290008416515	0,0102403911365937	97,6696449263569
570	0,943059513443634		1,3768201495278		0,957942962646484	0,943051505177694	1,31825094511249	0,715380867864445	0,0106115326033762	97,586213586177
567	0,959505105113761		1,40213422413368		0,958957612514496	0,95949709684782	1,3439223564946	0,713952775776803	0,0109071229469687	97,5198168683325
564	0,975186871408521		1,42653893350882		0,960622072219849	0,975178863142581	1,36969870078452	0,711965969292395	0,0113575785464049	97,4187205483101
561	0,994236795953984		1,45580282987626		0,962333619594574	0,994228787688043	1,4003007342962	0,71001090218506	0,0117575108516524	97,3290510694354
558	1,01418549338404		1,48638212418766		0,963349342346191	1,0141774851181	1,43123726512479	0,708601927738144	0,0122018847367431	97,2295140714664
555	1,03712065289933		1,52138721071771		0,963210999965668	1,03711264463339	1,46474901580907	0,70804802286249	0,01268400402166	97,1216374664393
552	1,05832260288785		1,5539474034587		0,962077260017395	1,05831459462191	1,49435036549318	0,708210483337777	0,0131603358612408	97,0151733748822
549	1,08107109187166		1,5885382297365		0,960586667060852	1,08106308360572	1,52526258252589	0,708771785259059	0,0136200521650902	96,9125336637137
546	1,10654312515611		1,62711458578353		0,959542155265808	1,10653511689017	1,56061969968563	0,709035722868978	0,0141123436489211	96,8027413753561
543	1,13400391850341		1,66879549992362		0,959278583526611	1,13399591023747	1,60017462929876	0,708670097297079	0,0146475452549719	96,6835202602077
540	1,16210743981446		1,71134829150163		0,959745705127716	1,16209943154852	1,64179369478541	0,707823056721149	0,01517191113103	96,5668553077442
537	1,18958543286872		1,7529403457788		0,960788011550903	1,18957742460278	1,6835378685025	0,70659380276424	0,0157735249521356	96,4331770396513
534	1,22479854918309		1,80578786876099		0,962087333202362	1,22479054091715	1,73665853336328	0,705256973312523	0,0163090153866477	96,3143470215013
531	1,26373789228922		1,86448132433701		0,963314652442932	1,26372988402328	1,79541422630715	0,703865361823801	0,0170006631015427	96,1610810149264
528	1,30744060817905		1,93013353965085		0,964083611965179	1,30743259991311	1,86014162866008	0,702867233208954	0,0177130361224951	96,0034773358985
525	1,35349039009953		1,99908865534211		0,964276075363159	1,35348238183359	1,92700474360249	0,702376258453465	0,0183207056536533	95,8692421667469
522	1,40327189014476		2,07264436793883		0,964098811149597	1,40326388187882	1,99756547470512	0,702487052188347	0,0190223120368475	95,714489636475
519	1,45595887601821		2,15146314081724		0,964016735553741	1,45595086775227	2,07337803422461	0,702211967002322	0,0197928054730836	95,5448305476439
516	1,50583200692245		2,22632362025444		0,964349150657654	1,50582399865651	2,14628462233795	0,701595670482981	0,0206380805007244	95,3590508067393
513	1,56045567491707		2,30788961724297		0,965328872203827	1,56044766665113	2,22720313211158	0,700631048938806	0,0214784760021751	95,1747016322383
510	1,60557012908251		2,37549066555684		0,966961741447449	1,60556212081656	2,29633810927149	0,699183676103312	0,0223313116017291	94,9879879321923
507	1,64857851025831		2,4398046313643		0,969234704971313	1,64857050199237	2,3640712645306	0,697343826612477	0,0231893020135121	94,8005152956989
504	1,70907512622751		2,52956454189431		0,971734523773193	1,70906711796157	2,45739140458474	0,69548022133266	0,024160245213217	94,5888084848928
501	1,76668550929809		2,61548056938304		0,973802864551544	1,76667750103215	2,54628724559106	0,693824902941013	0,0251849024339732	94,365902453142
498	1,82688808352043		2,70522233660257		0,974870681762695	1,82688007525449	2,63656597813672	0,692901330899201	0,0262995309238013	94,1240203530537
495	1,96347072945905		2,90585562071299		0,974803626537323	1,96346272119311	2,8319626782936	0,693322244760722	0,0274347464418574	93,8783079989381
492	2,16592009022236		3,2043455865613		0,973194181919098	2,16591208195642	3,11777567870092	0,694697856793497	0,0284158107075865	93,6664777582215
489	2,22318177090176		3,28977603788009		0,972781896591187	2,22317376263582	3,19956005636504	0,694837328717476	0,0294113277920343	93,4520154716603
486	2,27768289617227		3,36855328365907		0,975464880466461	2,27767488790633	3,28522904871133	0,69330778893477	0,0308011112772091	93,1534381615721
483	2,54845021686768		3,76624397909146		0,980194926261902	2,54844220860174	3,69097358212592	0,690452573527739	0,0320412055953909	92,8878251197303
480	2,73244932623987		4,03853203830618		0,985221683979034	2,73244131797393	3,9781661928364	0,686859519065424	0,0331632272431011	92,6481544833011
477	2,77223567007504		4,09512993724995		0,990114986896515	2,7722276618091	4,05396298844613	0,683831517384347	0,0345237798067838	92,3583616187769
474	3,12043050999231		4,60569279409656		0,994495332241058	3,12042250172637	4,57965041246453	0,681366964874317	0,0361191898391609	92,0196993864351
471	3,69216147206326		5,44598813741859		0,997837543487549	3,69215346379732	5,43351953444786	0,679514160276687	0,0375965089082826	91,707212100233
468	4,21523579614503		6,21417364704439		1,00013113021851	4,21522778787909	6,21429503218649	0,67831150050756	0,0390063106280084	91,4099958808476
465	4,26099004278838		6,28458070730993		1,00181019306183	4,26098203452244	6,29526236665155	0,676855353494799	0,0403947768779652	91,1182191476336
462	3,95579717047271		5,8401347520546		1,00316655635834	3,95578916220677	5,85793228234742	0,675287622242978	0,042010847014714	90,7797856577466
459	3,63858685557811		5,38536634566864		1,00411581993103	3,63857884731217	5,40683530006044	0,672959068546345	0,043786650419199	90,4093505612127
456	3,30530804343327		4,91640562122415		1,00429058074951	3,30530003516733	4,93680349161239	0,669522301380441	0,0456045752977763	90,0316946159519
453	3,04512420169947		4,56397141853085		1,00348424911499	3,04511619343353	4,57917762608192	0,664991935689339	0,0476045104271709	89,6180499403119
450	2,88992617131375		4,37355584434054		1,00161564350128	2,88991816304781	4,37992744126538	0,659809597716281	0,0496481420251244	89,1973307014161
447	2,63534066573923		4,02667284157623		0,998890042304993	2,63533265747329	4,02151078482217	0,655309111048379	0,0516375977661508	88,78966189627
444	2,37077472563427		3,65303840947544		0,996111750602722	2,37076671736833	3,63814379127266	0,651641840835273	0,0541201996614059	88,2835524259519
441	2,29197217712103		3,55136052536025		0,99413388967514	2,29196416885509	3,52983853033497	0,64931133511016	0,0567536097665678	87,749851511332
438	2,29707063657331		3,57083219154221		0,993446111679077	2,29706262830737	3,54674051066423	0,64765454969165	0,0594459666144999	87,2075395078192
435	2,29521452329948		3,57512778966957		0,994355201721191	2,29520651503354	3,55425743864023	0,645762597295604	0,0623253063851942	86,6312724903184
432	2,29727254209008		3,58425121614679		0,996962368488312	2,29726453382414	3,57267229808807	0,643010145389919	0,0653461429524505	86,0307793241674
429	2,32320477099037		3,63620329967943		1,00068998336792	2,32319676272443	3,6380183511694	0,638588522231523	0,0685799652400965	85,3925602379659
426	2,32137999438633		3,65798346316662		1,00434243679047	2,32137198612039	3,67317162425256	0,631980267623013	0,0719017961023816	84,7419013263406
423	2,2570493366844		3,59852489284757		1,00653290748596	2,25704132841846	3,62133580332482	0,623262091945802	0,0754903554485261	84,0445671006275
420	2,14441476438056		3,47465929519798		1,00630366802216	2,14440675611462	3,49586463310368	0,613412411856115	0,0793579534216307	83,2994332500638
417	2,13372939455021		3,51845596128274		1,00381481647491	2,13372138628427	3,53118219001326	0,604251287945088	0,0832997954138815	82,5467928670551
414	1,94676881790469		3,27063982213625		1	1,94676080963875	3,26994643225455	0,595349449898024	0,0878309342411935	81,6900319201124
411	1,81358640388608		3,10197058330826		0,99593985080719	1,81357839562014	3,08868554533299	0,587168350096519	0,0927060139758976	80,7781655103447
408	1,70666642384456		2,97002060214606		0,992665886878967	1,70665841557862	2,94754983059625	0,579009181749232	0,0981181985813702	79,7777532757279
405	1,62763160970724		2,87381114940549		0,991216242313385	1,6276236014413	2,84788098931902	0,571520933474996	0,103429013738273	78,8081234305961
402	1,58243138283707		2,83319194058342		0,992280185222626	1,58242337457113	2,81063218653312	0,563013325668568	0,109427947269232	77,7270263097168
399	1,59790770235531		2,89729338197767		0,996225118637085	1,59789969408937	2,88566567076999	0,553736945438658	0,115788636512949	76,596930000066
396	1,6322500911341		2,9946065334443		1,00294554233551	1,63224208286816	3,0027318414758	0,5435856976379	0,122449799530018	75,431058221276
393	1,61953901208333		3,00581919453231		1,01225340366364	1,61953100381739	3,041948824195	0,532399161661101	0,129471617503218	74,2212702065238
390	1,59268844700507		2,9905966030404		1,02401208877563	1,59268043873913	3,06169703454362	0,520195310237983	0,136892845719682	72,9637512859759
387	1,58285451882171		3,00705292133402		1,03790378570557	1,58284651055577	3,12031193888637	0,507271882285167	0,144397035177517	71,7138378369775
384	1,58431775001703		3,05008836427729		1,05340039730072	1,58430974175109	3,21223387755513	0,493211205081035	0,152583145605957	70,3747482700477
381	1,58741811987769		3,09986789166627		1,06999289989471	1,58741011161175	3,31609471244423	0,478698664924954	0,160849849049998	69,047848539088
378	1,57195414899222		3,12109757786074		1,08720409870148	1,57194614072628	3,39251622277607	0,46335700038008	0,169898029171357	67,6241735952526
375	1,54129349603856		3,11410111548635		1,10362470149994	1,54128548777262	3,43603367181804	0,448565303772798	0,179063363410081	66,2119893597818
372	1,51482515507987		3,11969303929213		1,11636197566986	1,51481714681393	3,48193261072943	0,43505067908152	0,188814569502347	64,7418984903853
369	1,49889231700877		3,1489855049954		1,1217794418335	1,49888430874283	3,53168937162104	0,424410006380273	0,198699715308465	63,2849271775018
366	1,48563128312621		3,19043285834541		1,11770451068878	1,48562327486027	3,56518619182392	0,416702857838748	0,209378435240248	61,7478107976183
363	1,47744156147925		3,24477098679039		1,10513556003571	1,47743355321331	3,58514551185897	0,412098629839776	0,22011066453819	60,2406064705663
360	1,47744975239718		3,32063255753219		1,08772444725037	1,47744174413124	3,61117899603747	0,409130022563942	0,231150202501984	58,7286202094797
357	1,48243233172298		3,41339960305995		1,06954944133759	1,48242432345704	3,6500580237541	0,406137193932155	0,242684478983881	57,1893974751585
354	1,48375036760638		3,50142185978831		1,05303514003754	1,48374235934044	3,68639009454149	0,402491955894046	0,254321692532615	55,6773180654143
351	1,47823859760888		3,5778894168558		1,03825736045837	1,47823058934294	3,71405010480831	0,398010405791019	0,266246065179223	54,1693887257829
348	1,46445587915809		3,64117942636853		1,02429628372192	1,46444787089215	3,72893631811502	0,392725363471058	0,278833746712389	52,621867083983
345	1,44774218781862		3,70037659532145		1,01075196266174	1,44773417955268	3,73946206112491	0,38715038577425	0,291611728795051	51,0961609558774
342	1,42425866618394		3,74558493254315		0,99791157245636	1,424250657918	3,73707060801581	0,38111419539761	0,304679864282918	49,5815541465314
339	1,39400903983997		3,77762068436826		0,986706912517548	1,39400103157403	3,72672026954609	0,374055719439286	0,318178169680971	48,0642124156111
336	1,35576960884042		3,79256806834174		0,97766101360321	1,35576160057448	3,70716804159959	0,365713554217384	0,332046399471717	46,5536353552262
333	1,30385568692872		3,77485141802191		0,970568954944611	1,30384767866278	3,66308061316785	0,355942938841089	0,34639684471344	45,0404950490403
330	1,24509351064985		3,74102500702426		0,964463949203491	1,24508550238391	3,60741500279999	0,345146178473368	0,361178446034174	43,5332964199045
327	1,1780414277879		3,68415242790581		0,95833683013916	1,17803341952196	3,52999445844746	0,333721039335589	0,376575546136125	42,0169432256104
324	1,11272710798052		3,6266860084577		0,951819896697998	1,11271909971458	3,45129191964071	0,322406543874857	0,392205692904693	40,5316521774425
321	1,04750188729388		3,56831279335891		0,945044338703156	1,04749387902794	3,37155851990367	0,310685361931037	0,408937529243185	38,9998081617054
318	0,983607345007687		3,50624770571629		0,938388168811798	0,983599336741747	3,28957069510631	0,299005380308435	0,42636667011118	37,4656550222176
315	0,926912088276223		3,45845093222563		0,932277858257294	0,926904080010282	3,22359079594941	0,287537761050497	0,444039146593386	35,9716909401231
312	0,875420446331094		3,42590202488499		0,927434146404266	0,875412438065154	3,1766554466608	0,27557676706341	0,462551490509146	34,4705735397533
309	0,82253176429145		3,37908323356816		0,924172163009644	0,82252375602551	3,12221384932953	0,263442478868685	0,481268145907785	33,016562433594
306	0,767044611192854		3,31973962784826		0,923116862773895	0,767036602926913	3,06386755059319	0,25034913887789	0,5010935138332	31,5432534968706
303	0,708461377479187		3,23720135791439		0,925122439861298	0,708453369213247	2,99416614801693	0,236611241391017	0,521374968770203	30,1040572502296
300	0,645491149764495		3,12283264621318		0,931125819683075	0,645483141498554	2,90710447421636	0,222036444587205	0,542375152155778	28,6830181578478
297	0,582333079338151		2,98962299220445		0,942141830921173	0,582325071072211	2,81599560802684	0,206791896057055	0,563724418325997	27,3071000588771
294	0,51715038703269		2,82408872162565		0,958359718322754	0,51714237876675	2,70582835484391	0,191121649620152	0,585353663548042	25,9804301006536
291	0,452212314477228		2,63422772384915		0,978849589824677	0,452204306211288	2,57783400259324	0,175420258153311	0,607418458435599	24,6934369644343
288	0,384984640490486		2,410572205944		1,00125563144684	0,384976632224546	2,41290473568682	0,159549039185322	0,631442925962868	23,3645313363773
285	0,320720015960898		2,1755555357405		1,02218341827393	0,320712007694958	2,22310802252851	0,144262898808753	0,657205433027557	22,0188466571682
282	0,267564949568681		1,97234100896462		1,03807401657104	0,26755694130274	2,04671616320414	0,130724985766409	0,683386766018482	20,7306650157338
279	0,222714283472871		1,79155930558542		1,04659152030945	0,22270627520693	1,87430508138673	0,11882071783221	0,710646395034588	19,4694464953816
276	0,186725773103368		1,6439426765366		1,04627299308777	0,186717764837428	1,71928734953776	0,108601837201692	0,739066470983744	18,2361656714938
273	0,159288944752307		1,53401056515946		1,03550016880035	0,159280936486367	1,5877501938246	0,100318637721396	0,767239714724692	17,0907170940553
270	0,137590538238057		1,44976321930469		1,01344335079193	0,137582529972117	1,46855018346192	0,0936859574303299	0,796115577014155	15,9913240141661
267	0,12033627233105		1,38063177182702		0,982183754444122	0,120328264065109	1,3553530608806	0,0887800142546843	0,822931772184028	15,0337812877211
264	0,105411904943785		1,31315817224311		0,94537228345871	0,105403896677845	1,24076782826015	0,0849505397199462	0,848502667324009	14,1741600601479
261	0,0915239769139513		1,23117716182851		0,90583062171936	0,0915159686480112	1,11460988015816	0,0821058293822279	0,87125632616728	13,4506624440209
258	0,0781233731390673		1,13074559362629		0,866522550582886	0,0781153648731272	0,979215717880576	0,0797733976760512	0,891501601015308	12,8380303775725
255	0,0653893748150109		1,01773654622629		0,829135000705719	0,0653813665490708	0,843266078153521	0,0775334953496941	0,910492698030886	12,288738479588
252	0,0535195651967604		0,90016104559747		0,794693946838379	0,0535115569308202	0,714801501374228	0,074862121621097	0,930240029570176	11,7424838197204
249	0,0430802779383639		0,788250371300991		0,764530658721924	0,0430722696724237	0,602111457785539	0,0715353762421928	0,952250542139154	11,1621912122423
246	0,0340721592113886		0,686733065493255		0,739672303199768	0,0340641509454484	0,50744454694602	0,0671288146664665	0,979146326916881	10,4918886570189
243	0,0264804343309875		0,595237617250454		0,720351755619049	0,0264724260650474	0,428280977978252	0,061810884503938	1,01173640792054	9,73337805289332
240	0,0197516221496989		0,505494434930827		0,706636786460876	0,0197436138837587	0,356710988275607	0,0553490487613018	1,05327186653904	8,84561704530389
237	0,013890420705605		0,415654999865004		0,699079275131226	0,0138824124396649	0,290091061514413	0,0478553608897568	1,10673947509704	7,82096828733361
234	0,00915028705755347		0,325815624537338		0,698089838027954	0,00914227879161333	0,22696452813004	0,0402806503154327	1,16864000115676	6,78203456485318
231	0,00559621572642555		0,244339533325425		0,703528046607971	0,00558820746048541	0,171411895360529	0,0326010481870689	1,2430507324654	5,71411882826162
228	0,00300410719147976		0,173144474100629		0,713129818439484	0,00299609892553962	0,122980010378736	0,024362487174238	1,3470872217743	4,49689532175788
225	0,00137702537224807		0,120031532723503		0,724811732769012	0,00136901710630794	0,086497686098602	0,0158272107388785	1,50961899956299	3,09300769474658
222	4,49264946572898E-4		0,0824264639040385		0,735610008239746	4,4125668063276E-4	0,0601236672550313	0,00733915113263213	1,8172762053552	1,5230837852324
219	1,19245531082509E-4		0,057471640681457		0,742441356182098	1,11237265142371E-4	0,0421545215254179	0,00263879795374496	2,23558104656609	0,581324937293305
216	4,163846714548E-5		0,0419989970627101		0,744040012359619	3,3630201205342E-5	0,0307330244774794	0,0010942691706111	2,58956979161412	0,257294325631194
213	2,29408120192339E-5		0,0328792687246695		0,741997599601746	1,49325460790959E-5	0,0238818448425551	6,25267695085583E-4	2,80913174169324	0,155191617027305
210	1,46388625513693E-5		0,0268557984804886		0,738943815231323	6,63059661123127E-6	0,0193325500256287	3,42975789662577E-4	3,04248319006544	0,0906811063209976
207	1,20674705023179E-5		0,0227773397870685		0,738099575042725	4,05920456217988E-6	0,0163001540404164	2,49028601331928E-4	3,15618275104496	0,0697938649809143
204	1,05064057884018E-5		0,0197510926792572		0,741282522678375	2,49813984826377E-6	0,014127142006227	1,76832642240209E-4	3,27565855402858	0,0530080033484122
201	9,99484773456817E-6		0,0171437029201217		0,760777771472931	1,98658179443018E-6	0,0125150324934016	1,58735648147743E-4	3,28023849906794	0,0524519333798154
