# Supplementary material for: Physicochemical and major ion data for springs in the Black Forest National Park, Germany
Source: Data Brief. 2020 Apr 30;30:105645. doi: 10.1016/j.dib.2020.105645 (PMC7218150; doi:10.1016/j.dib.2020.105645)
Supplement: Supplementary file 3 [file mmc3.zip › Absorption/D818_1_2016-06-02.abs]

Wavelength	I1	I1 dark	R1	R1dark	XCorrect	I1c	R1c	I1c/R1c	Abs	Percent T
600	0.820711400529193	7.73624989279353E-6	1.19437762767379	7.00715454639502E-4	0.962875366210938	0.8207036642793	1.14936209399056	0.714051445206303	0.00956260695223559	97.822192626468
597	0.846450058873612		1.23301774928453		0.961170494556427	0.846442322623719	1.18446677285659	0.714618883383575	0.00983585399084036	97.7606647495967
594	0.878425320891841		1.28073615699181		0.959443926811218	0.878417584641948	1.22812223048595	0.715252572453127	0.0101876346141623	97.6815102021252
591	0.909826973903573		1.32788759479168		0.957998394966125	0.909819237653681	1.27144290022499	0.71558009997357	0.0104678780653708	97.6184981806148
588	0.938791803804925		1.37187323304366		0.957209765911102	0.938784067555033	1.31249972458512	0.715264201561476	0.0108117071716784	97.5412446127673
585	0.961915702638308		1.40720022875211		0.957147359848022	0.961907966388415	1.3462272957802	0.714521217482036	0.0110859879896714	97.4796614081905
582	0.980981521653922		1.43701120519549		0.957540512084961	0.980973785404029	1.37532548185945	0.713266640037632	0.0115365824760172	97.3785755747459
579	1.00003370114322		1.46637660058596		0.957847774028778	1.00002596489333	1.4038943840207	0.712322790286615	0.011818739799883	97.3153301137064
576	1.01966046681187		1.49690006848157		0.957817375659943	1.01965273056198	1.43308573778036	0.711508532728312	0.0122202535718737	97.2254017577743
573	1.03997982921847		1.52841794921501		0.95768678188324	1.03997209296858	1.46307460122753	0.710812758348775	0.0125882494733941	97.1430534968369
570	1.06129049868898		1.56150616563553		0.957942962646484	1.06128276243909	1.49516259706106	0.709810935964542	0.0129748208777574	97.0566236202421
567	1.08074501948527		1.59206756077708		0.958957612514496	1.08073728323537	1.52605335062514	0.708191022805761	0.0134424070028197	96.9521831757802
564	1.09878490649814		1.62042627038056		0.960622072219849	1.09877717024825	1.55594411900039	0.706180354956551	0.0139007383093851	96.8499189677972
561	1.12016789927159		1.65380185862611		0.962333619594574	1.1201601630217	1.59083480666413	0.704133551974887	0.0143960855481212	96.739516940917
558	1.1439984695499		1.69074979549019		0.963349342346191	1.14399073330001	1.62810766978503	0.7026505399677	0.0148882705637833	96.6299443523688
555	1.16792853537225		1.72776380413135		0.963210999965668	1.16792079912236	1.66352616464809	0.702075401001838	0.0153386792622807	96.5297809651861
552	1.19367900035725		1.76778366725269		0.962077260017395	1.19367126410735	1.70007032448932	0.702130521845276	0.0158790857077498	96.4097405871433
549	1.21878365357725		1.80655533091613		0.960586667060852	1.21877591732735	1.73467986626261	0.702594144908838	0.016377529373632	96.2991537374434
546	1.24742188313811		1.85053377678532		0.959542155265808	1.24741414688821	1.77499280255119	0.70277138312635	0.0169605765940696	96.1699573418453
543	1.27828146431363		1.89789193821718		0.959278583526611	1.27827372806373	1.81993490885077	0.702373322170584	0.0174940546004693	96.051896759808
540	1.30777334896141		1.94321083818258		0.959745705127716	1.30776561271151	1.86431574745525	0.701472169881408	0.0180877668900397	95.9206765129352
537	1.33884005202331		1.99081136167402		0.960788011550903	1.33883231577341	1.9120744505474	0.700198841833865	0.0186709892538488	95.7919492568578
534	1.38015777890899		2.05364671176474		0.962087333202362	1.3801500426591	1.97511333879845	0.698770048051373	0.0193215863932018	95.6485550550445
531	1.42567444620758		2.12165702887579		0.963314652442932	1.42566670995769	2.04314829390994	0.697779360512993	0.0197324829972568	95.5581024202053
528	1.47451612814133		2.19612249488684		0.964083611965179	1.47450839189143	2.11657015890201	0.696649901109986	0.0207263493094045	95.3396713883165
525	1.52713044799945		2.27577810614081		0.964276075363159	1.52712271174956	2.19380269743832	0.696107591413194	0.0214483282966913	95.1813086663734
522	1.58188268044669		2.35811365390752		0.964098811149597	1.58187494419679	2.2727790113511	0.696009130802565	0.0220224101885028	95.055574241599
519	1.63999104935512		2.44588716674039		0.964016735553741	1.63998331310523	2.35720066058873	0.695733435224659	0.0227772546091833	94.8905022616894
516	1.69246119074702		2.52529149015357		0.964349150657654	1.69245345449713	2.43458696933907	0.695170669937741	0.0235762983231797	94.7160769479624
513	1.74944800570486		2.61230344415159		0.965328872203827	1.74944026945497	2.52105551673747	0.693931671809808	0.0246135406446019	94.4901327981813
510	1.79690787612069		2.68759513940738		0.966961741447449	1.7969001398708	2.59812411127079	0.691614435228772	0.0260249879104333	94.1835404777883
507	1.84589748896205		2.76032068721249		0.969234704971313	1.84588975271216	2.67471944915966	0.690124623459889	0.0267424870790261	94.0280680419828
504	1.90963546111947		2.85370238972021		0.971734523773193	1.90962772486958	2.77236022326658	0.688809379402915	0.0273175808411767	93.9036382590653
501	1.97432016911296		2.94939686077339		0.973802864551544	1.97431243286307	2.87144875300349	0.687566661532081	0.0280985233902064	93.7349337148967
498	2.05086624424655		3.06285488888448		0.974870681762695	2.05085850799666	2.98520432671403	0.687007750070542	0.0291424089030796	93.5098996850102
495	2.23062424279585		3.32854576184627		0.974803626537323	2.23061650654596	3.24399541977683	0.68761395066933	0.0301994814162622	93.2825734124846
492	2.42636581305863		3.62151732561702		0.973194181919098	2.42635807680873	3.52375765880606	0.688571210549947	0.0312223708979074	93.0631244278702
489	2.45372907100593		3.66225982423352		0.972781896591187	2.45372133475604	3.56189841431865	0.68888021199375	0.0321741538067876	92.8593942261545
486	2.57032903269822		3.83112841364664		0.975464880466461	2.57032129644833	3.73644769675229	0.687905065199347	0.0334355375011097	92.5900806738723
483	2.88653768255776		4.30050210317737		0.980194926261902	2.88652994630787	4.2146435041797	0.684881163364177	0.0346855873962604	92.3239575429918
480	3.01820095351604		4.49770666415696		0.985221683979034	3.01819321726614	4.43054777364423	0.681223490066016	0.0357528828729316	92.0973464154566
477	3.13529729093877		4.66437206632303		0.990114986896515	3.13528955468887	4.61757089845471	0.678991102386347	0.0370217660651617	91.8286572444403
474	3.6408792957545		5.41044785435748		0.994495332241058	3.64087155950461	5.37996827824329	0.676745915812992	0.0385581601275959	91.504370966391
471	4.30568320178948		6.39291155160362		0.997837543487549	4.30567546553959	6.37838795819739	0.675041326077698	0.0399556921729017	91.2103889766775
468	4.79869041539569		7.12501768149077		1.00013113021851	4.7986826791458	7.12525117927659	0.673475581198107	0.0413307377336459	90.9220590354402
465	4.76367429737155		7.07768821390645		1.00181019306183	4.76366656112165	7.08979821212016	0.671904392564808	0.0426383704001858	90.6487103057171
462	4.47789835857204		6.65883628198635		1.00316655635834	4.47789062232215	6.67921892804459	0.670421297843744	0.0443002892612635	90.302486886929
459	4.19610716340896		6.25396462344789		1.00411581993103	4.19609942715907	6.27900121621976	0.668274982384111	0.0459164543342273	89.9670635428165
456	3.86591844646662		5.78785677863068		1.00429058074951	3.86591071021672	5.81198632357512	0.665161701178727	0.0478062386375668	89.5764323477784
453	3.63119953627169		5.47231112559466		1.00348424911499	3.6311918000218	5.49067486386912	0.661337975758958	0.0497261571512707	89.1813090471881
450	3.4057742832662		5.17801165899719		1.00161564350128	3.40576654701631	5.1856756323226	0.656764284635926	0.0517109306887696	88.7746705574856
447	2.99341009301939		4.59394442012007		0.998890042304993	2.9934023567695	4.58814539847039	0.652420988612839	0.0535958745709038	88.3902018018742
444	2.67830976713003		4.14432062552996		0.996111750602722	2.67830203088014	4.12750848245742	0.648890739356045	0.0558105751506589	87.9406000924802
441	2.60488749935701		4.05556281582602		0.99413388967514	2.60487976310712	4.03107583193851	0.646199642901397	0.0581486951206311	87.4684246790054
438	2.60908496638125		4.07907384478481		0.993446111679077	2.60907723013136	4.05164392730949	0.643955213474035	0.0606356620385286	86.9689722705091
435	2.61828182669607		4.10313286080196		0.994355201721191	2.61827409044617	4.07927474343433	0.641847939921265	0.0631613780413194	86.464656793367
432	2.66422127353398		4.18123710853674		0.996962368488312	2.66421353728409	4.16783746399872	0.639231630383203	0.0659120370326437	85.9187525629788
429	2.75056299438039		4.32598815410092		1.00068998336792	2.75055525813049	4.32827181504042	0.635485795640773	0.0689043570629867	85.3288009533146
426	2.79715551982898		4.42131317203057		1.00434243679047	2.79714778357909	4.43980868674376	0.630015386007672	0.0721055234494129	84.7021582608224
423	2.75415246336018		4.39583300977887		1.00653290748596	2.75414472711029	4.42384528699161	0.622568048482368	0.0755622390016954	84.0306573633294
420	2.61536939262567		4.23405719621631		1.00630366802216	2.61536165637578	4.26004215463583	0.613928586018734	0.079166920822639	83.3360821327932
417	2.57747281929077		4.2414844483839		1.00381481647491	2.57746508304088	4.25696154458018	0.605470605277705	0.0828442020552667	82.6334333958832
414	2.33605054852693		3.91414423728954		1	2.33604281227704	3.9134435218349	0.596927692770621	0.0869117992439039	81.8631026820982
411	2.16132514517236		3.68600517325973		0.99593985080719	2.16131740892247	3.67034157188548	0.588860019317546	0.0911850794974303	81.0615531272081
408	2.02053268723885		3.50367875919335		0.992665886878967	2.02052495098896	3.47728680650544	0.58106364629138	0.0957772028010941	80.2089437367683
405	1.91747140102957		3.37513896966791		0.991216242313385	1.91746366477968	3.34479800625981	0.573267402453341	0.100706250337653	79.3037546701793
402	1.88153116191537		3.35503091066622		0.992280185222626	1.88152342566547	3.3284353874024	0.565287652206422	0.1059591760604	78.3503289079928
399	1.9066710775864		3.43819122649604		0.996225118637085	1.9066633413365	3.42451439217607	0.556768967212584	0.111419089336411	77.3714811270993
396	1.94168578447773		3.53732251150032		1.00294554233551	1.94167804822784	3.54703906527062	0.547408137462873	0.117165205935487	76.3545275150663
393	1.92147434412881		3.53579815969977		1.01225340366364	1.92146660787892	3.57841442021975	0.536960335566979	0.123471757773155	75.2537666205069
390	1.8974381931018		3.52492312190143		1.02401208877563	1.89743045685191	3.60884634773547	0.525772026299357	0.12998853898946	74.1329804700755
387	1.89527244970226		3.55513221113619		1.03790378570557	1.89526471345236	3.68915790539898	0.51373911392589	0.136688610297585	72.998071977669
384	1.90244548067945		3.60972008445322		1.05340039730072	1.90243774442956	3.8017424371691	0.500412054701469	0.144031477697689	71.77422673709
381	1.90610792939529		3.66246833741628		1.06999289989471	1.90610019314539	3.91806535656331	0.48649014747863	0.15146340433211	70.5564295666698
378	1.8881766245353		3.67961979852939		1.08720409870148	1.8881688882854	3.99973590590994	0.472073390019445	0.159359026547255	69.2852795292101
375	1.85878923939882		3.67572944332032		1.10362470149994	1.85878150314892	4.05585248279446	0.458296131586184	0.167287684711595	68.0318553784222
372	1.83517416014747		3.68864899649135		1.11636197566986	1.83516642389758	4.11708522918641	0.445744093633989	0.175853478583573	66.7031773120875
369	1.8190286939034		3.71872766214265		1.1217794418335	1.8190209576535	4.17080619297758	0.43613173892285	0.184508436974113	65.3870227241994
366	1.81002627938859		3.77116837116162		1.11770451068878	1.81001854313869	4.21426870618985	0.429497658865503	0.19394418244569	63.9817062474281
363	1.80788408335222		3.8390896514078		1.10513556003571	1.80787634710233	4.24194010636945	0.426190917780222	0.203253731298037	62.6247880022579
360	1.81482480964285		3.93068854874687		1.08772444725037	1.81481707339296	4.27474384366846	0.424544052173086	0.212802304141527	61.2629204142069
357	1.82211729008246		4.02823880714614		1.06954944133759	1.82210955383257	4.30765111593449	0.42299376267785	0.222585008829177	59.8983682032264
354	1.82572843142545		4.12154063538661		1.05303514003754	1.82572069517556	4.33938924215783	0.420732179874164	0.232480202186017	58.5490425967407
351	1.8199349133822		4.19660244050659		1.03825736045837	1.8199271771323	4.35642584979518	0.417756950280209	0.24244405307533	57.2210663544069
348	1.8061155726171		4.26030610846494		1.02429628372192	1.80610783636721	4.36309797418231	0.413950786128219	0.25302615744285	55.8436559236273
345	1.78690685931495		4.31377120102474		1.01075196266174	1.78689912306506	4.35944445838842	0.409891475879849	0.263743895356938	54.482384223895
342	1.76116296171274		4.35376041839425		0.99791157245636	1.76115522546285	4.34396865315688	0.405425399233249	0.274669671329281	53.128839378522
339	1.72963140910436		4.38698730546851		0.986706912517548	1.72962367285447	4.32797929864971	0.399637695446948	0.286282277318286	51.7270513618479
336	1.6857984002463		4.39344072707358		0.97766101360321	1.68579066399641	4.29461065225476	0.392536320635105	0.298161384765244	50.3313541636224
333	1.62859969686158		4.36728670496129		0.970568954944611	1.62859196061168	4.23807280051125	0.38427654202052	0.310022886067135	48.975301011673
330	1.55488174427528		4.3040098546282		0.964463949203491	1.55487400802539	4.15038652701081	0.374633542660722	0.322446520126454	47.5941395736518
327	1.47054167869432		4.21299529322429		0.95833683013916	1.47053394244443	4.03679703327214	0.364282358098257	0.33529083842474	46.2071477633773
324	1.38669882624613		4.11661118350201		0.951819896697998	1.38669108999624	3.91760547651505	0.353963945146867	0.348253778311988	44.8483243888033
321	1.30155944670352		4.01511803571419		0.945044338703156	1.30155171045363	3.79380236170318	0.343073145715823	0.362279536776463	43.4230638519355
318	1.21906825623724		3.90997381616363		0.938388168811798	1.21906051998735	3.66841562635952	0.332312541476421	0.376738839552493	42.0011479512574
315	1.14914892485159		3.83532724785838		0.932277858257294	1.14914118860169	3.57493741084595	0.321443722375483	0.391782410598144	40.5711753473368
312	1.08423056634634		3.76943524128574		0.927434146404266	1.08422283009645	3.49525308798845	0.310198661671286	0.407258294829	39.150895953298
309	1.01831782399497		3.68756913687653		0.924172163009644	1.01831008774508	3.40730116375742	0.298861192129588	0.422617032310091	37.7905286851971
306	0.948668067193196		3.5894816873173		0.923116862773895	0.948660330943303	3.31286423192851	0.286356537584718	0.438966381252609	36.3943207890204
303	0.881624352251129		3.48991200265656		0.925122439861298	0.881616616001236	3.22794765920782	0.273119861000967	0.45549235111828	35.0354458760391
300	0.81020220104726		3.36653950192883		0.931125819683075	0.810194464797367	3.13401939897687	0.258516097590801	0.472885974829681	33.6599932981819
297	0.736245078540044		3.21740254085483		0.942141830921173	0.736237342290151	3.03058934731002	0.242935369301566	0.49057314011681	32.3166890786478
294	0.661194642743739		3.04477471927899		0.958359718322754	0.661186906493846	2.91731790485873	0.226642048640861	0.508531503608523	31.0076245187394
291	0.585605752054566		2.84976524618126		0.978849589824677	0.585598015804673	2.78880564728579	0.209981651598636	0.526915364170613	29.722452100112
288	0.505490182611509		2.61670429008127		1.00125563144684	0.505482446361616	2.61928831097998	0.192984653213871	0.546791442109968	28.3928218769582
285	0.425664625374323		2.36381262727342		1.02218341827393	0.425656889124431	2.41553381178675	0.176216489724719	0.568425540597154	27.013102058581
282	0.357306349890634		2.13390543947138		1.03807401657104	0.357298613640741	2.21442439602839	0.161350558764419	0.58991232839351	25.7091472437286
279	0.298757127178418		1.9276383358034		1.04659152030945	0.298749390928525	2.01671657362228	0.14813652787706	0.612285493222256	24.4182483662972
276	0.2507655079549		1.75456648224691		1.04627299308777	0.250757771705007	1.83502238529592	0.136651069607834	0.635837271957346	23.129312719973
273	0.215701868644934		1.63528757403212		1.03550016880035	0.215694132395041	1.69261496797582	0.127432485518539	0.659165976613909	21.9196705963483
270	0.189419148947098		1.55363884266892		1.01344335079193	0.189411412697205	1.57381481921659	0.120351778611089	0.682719393399898	20.7625459497085
267	0.168496445554749		1.49077359755879		0.982183754444122	0.168488709304856	1.46352537774043	0.115125239280094	0.705393336959836	19.7063713769969
264	0.150932646796805		1.4317281217205		0.94537228345871	0.150924910546912	1.35285364675355	0.111560412250865	0.725590854975671	18.8108813894461
261	0.134327486340695		1.35673437568227		0.90583062171936	0.134319750090802	1.22833681351638	0.109350911421667	0.742224617886239	18.1040350649257
258	0.117495889728264		1.26319116255508		0.866522550582886	0.117488153478371	1.093976442308	0.107395505912817	0.757911483327401	17.4617801771689
255	0.101039601265577		1.15732923243609		0.829135000705719	0.101031865015684	0.959001186243668	0.105351136646054	0.773037993503687	16.8640548665993
252	0.0853968685552553		1.04678293801697		0.794693946838379	0.0853891323053625	0.831315210165521	0.10271571031205	0.789005281070026	16.2552898901392
249	0.0708020869096242		0.935439585495566		0.764530658721924	0.0707943506597314	0.714636524045376	0.099063437534626	0.807002191665671	15.5954463257025
246	0.0571288658529621		0.82328966010141		0.739672303199768	0.0571211296030693	0.608446259273543	0.0938803201309337	0.829167686773203	14.8194577604038
243	0.0447426589703871		0.713030199482415		0.720351755619049	0.0447349227204943	0.513127794398619	0.0871808606137252	0.8562596941012	13.9232398910666
240	0.0333897718239785		0.599838135725724		0.706636786460876	0.0333820355740857	0.423372541308819	0.0788478994667158	0.890573618766523	12.8654914712838
237	0.0242437302002155		0.494259298256971		0.699079275131226	0.0242359939503227	0.345036576300249	0.0702418109123383	0.929446594006206	11.7639563933276
234	0.0164453714047389		0.389505749176034		0.698089838027954	0.0164376351548461	0.271420843015021	0.0605614328371104	0.97886823166325	10.4986091633331
231	0.0106505300954583		0.295475354349124		0.703528046607971	0.0106427938455655	0.207382225891007	0.0513197010970412	1.0348817126783	9.22822739042374
228	0.00628358223311653		0.21231209067386		0.713129818439484	0.00627584598322374	0.150906381589812	0.0415876778510435	1.10493853978152	7.85346766965421
225	0.00343752945718487		0.149801109096859		0.724811732769012	0.00342979320729208	0.108069714672359	0.0317368581724342	1.19773019223566	6.34263628546411
222	0.00165418926054869		0.104679819909479		0.735610008239746	0.0016464530106559	0.0764880698847858	0.0215256184805808	1.34050257988236	4.56559538048508
219	6.11252617777739E-4		0.0737077407371251		0.742441356182098	6.03516367884946E-4	0.0542034348615494	0.0111342827152282	1.59984442031751	2.51278643949277
216	1.94762255367246E-4		0.0548994650745168		0.744040012359619	1.87026005474452E-4	0.0403260383370494	0.00463784723684654	1.95218562211088	1.11638599047165
213	8.0202254928551E-5		0.043896222396926		0.741997599601746	7.24660050357575E-5	0.0320509624647571	0.00226096190139189	2.24261635803121	0.571983685810625
210	4.02811477958926E-5		0.0364303011582952		0.738943815231323	3.25448979030991E-5	0.0264021563764939	0.00123266059934688	2.48429655521051	0.327871331813712
207	2.66815351373739E-5		0.0311873421376496		0.738099575042725	1.89452852445804E-5	0.0225021661992159	8.41931620131775E-4	2.62416659622863	0.237592870080909
204	1.99296187558144E-5		0.0268196347500118		0.741282522678375	1.21933688630209E-5	0.0193614983849064	6.29774029913222E-4	2.72428233259071	0.188676437457826
201	1.56793903677987E-5		0.0221623825904291		0.760777771472931	7.94314047500516E-6	0.0163275592956598	4.86486702094942E-4	2.79653150920159	0.159760161467427
