# Supplementary material for: Physicochemical and major ion data for springs in the Black Forest National Park, Germany
Source: Data Brief. 2020 Apr 30;30:105645. doi: 10.1016/j.dib.2020.105645 (PMC7218150; doi:10.1016/j.dib.2020.105645)
Supplement: Supplementary file 3 [file mmc3.zip › Absorption/D818_3_2016-09-07.abs]

Wavelength	I1	I1 dark	R1	R1dark	XCorrect	I1c	R1c	I1c/R1c	Abs	Percent T
600	0.779028222595165	7.44735237960464E-6	1.11690807720209	7.0600833658399E-4	0.962875366210938	0.779020775242785	1.07476347582428	0.724829967491516	-0.00323778815946795	100.748314256193
597	0.805447182755713		1.15525778408011		0.961170494556427	0.805439735403333	1.1097211012824	0.725803748773057	-0.00318673033912734	100.736470479266
594	0.83657843324167		1.20062412972403		0.959443926811218	0.836570985889291	1.15125415423591	0.726660557802309	-0.00304195643349501	100.702895146566
591	0.866981528518135		1.24499692404135		0.957998394966125	0.866974081165755	1.1920287001161	0.727309737660944	-0.00299665924004002	100.692392317645
588	0.896031550985064		1.28758843906892		0.957209765911102	0.896024103632685	1.23181643027641	0.727400675627963	-0.00285533313803239	100.659630795806
585	0.91967153013865		1.32229052450154		0.957147359848022	0.919664082786271	1.26495113046332	0.727035266927207	-0.00285761561787502	100.660159824361
582	0.937277014687443		1.3484759870434		0.957540512084961	0.937269567335064	1.29054435558366	0.726259088484546	-0.00271900217806966	100.628037324163
579	0.953999648592791		1.37338998962939		0.957847774028778	0.953992201240411	1.31482229592628	0.725567404961242	-0.00260489127060075	100.601600773115
576	0.973044367449797		1.40158813404797		0.957817375659943	0.973036920097418	1.3417892412578	0.725178657108093	-0.00250234018999204	100.5778482611
573	0.993453995358967		1.43178008094881		0.95768678188324	0.993446548006587	1.37052072323655	0.724867950672442	-0.00234031444080192	100.540331869814
570	1.01424843619385		1.46247071070899		0.957942962646484	1.01424098884147	1.40028720968268	0.724309257292512	-0.00226843905295754	100.523693902486
567	1.03221700545798		1.4891202418525		0.958957612514496	1.0322095581056	1.42732615980502	0.72317707555126	-0.00212293849290348	100.490021349538
564	1.05042939918404		1.51595290898161		0.960622072219849	1.05042195183166	1.45557961762233	0.7216520066058	-0.0020535035965029	100.473956313576
561	1.06918676910421		1.54366224114628		0.962333619594574	1.06917932175183	1.48483865639577	0.720064309442957	-0.00185593906400267	100.428260186351
558	1.09238563528348		1.57777918314863		0.963349342346191	1.0923781879311	1.51927240578701	0.719014038410862	-0.00168241058601126	100.388140675989
555	1.11637165142299		1.61313799160109		0.963210999965668	1.11636420407061	1.55311222297683	0.718791718689127	-0.00147128390264716	100.339350131409
552	1.14027058717954		1.64813345776985		0.962077260017395	1.14026313982716	1.5849524866282	0.719430487315703	-0.00127995120421879	100.295154381607
549	1.16544806571663		1.68485865415631		0.960586667060852	1.16544061836425	1.61777457686969	0.720397411992544	-0.00108833595423366	100.250912875223
546	1.19327399669676		1.72510298627089		0.959542155265808	1.19326654934438	1.65463159274093	0.721167512199925	-9.41442811694723E-4	100.217010345757
543	1.22468276884909		1.77036031519161		0.959278583526611	1.22467532149671	1.69759147681166	0.721419339237515	-7.48553444541001E-4	100.172509426877
540	1.25476773210778		1.81360449226491		0.959745705127716	1.2547602847554	1.73992153378276	0.721159121484878	-6.05748480705699E-4	100.139576059015
537	1.28700874455219		1.8596708824617		0.960788011550903	1.28700129719981	1.78607116495365	0.72057671746423	-4.78885182353657E-4	100.110328205051
534	1.3257302888921		1.91492066861789		0.962087333202362	1.32572284153972	1.8416416776869	0.719859274256228	-3.00241468417795E-4	100.06915705542
531	1.37124867371998		1.97957983339858		0.963314652442932	1.3712412263676	1.90627815101802	0.719329036864485	-1.56832489761927E-4	100.036118536476
528	1.41804045575957		2.04648074987931		0.964083611965179	1.41803300840719	1.97229790209364	0.718975062997287	6.48884480454251E-5	99.9850599988117
525	1.47095421409306		2.12077330207268		0.964276075363159	1.47094676674068	2.04433016950964	0.71952504966138	2.82740857478805E-4	99.9349176993616
522	1.52477391724715		2.19707902320333		0.964098811149597	1.52476646989477	2.11752061247408	0.720071606818151	4.80637048531009E-4	99.8893904472028
519	1.58121430154311		2.2768957831383		0.964016735553741	1.58120685419073	2.19428503620516	0.720602304669269	7.47249505212133E-4	99.8280873821712
516	1.63350106891231		2.35013381751363		0.964349150657654	1.63349362155993	2.26566871231135	0.720976377827761	9.3654002348815E-4	99.7845860398991
513	1.69101410457117		2.42969868658047		0.965328872203827	1.69100665721879	2.34477676268052	0.721180235207401	0.00102234135886485	99.7648740578133
510	1.73878022620647		2.49476602762906		0.966961741447449	1.73877277885409	2.41166061952951	0.720985682966166	0.00108749660740175	99.7499079049806
507	1.78710929827899		2.56039496901721		0.969234704971313	1.78710185092661	2.48093937462362	0.720332737351845	0.00120299331391007	99.7233838423256
504	1.85267097770451		2.65032770669497		0.971734523773193	1.85266353035213	2.57472887923341	0.719556744515851	0.00144845873775179	99.6670356102419
501	1.91771663052078		2.73925733402517		0.973802864551544	1.9177091831684	2.66680912567697	0.719102527700246	0.00167913764033189	99.6141107436127
498	1.98999165830815		2.83693857875204		0.974870681762695	1.98998421095577	2.76495997955848	0.719715375870844	0.00189897474302931	99.5636994747506
495	2.15771118522587		3.06852998651806		0.974803626537323	2.15770373787349	2.99052593950946	0.721513132311242	0.00222009055255425	99.4901096355944
492	2.37118823027129		3.36683952390029		0.973194181919098	2.37118078291891	3.27590155290948	0.723825409470245	0.00255292069667397	99.4138926362304
489	2.41087831800332		3.41714396095514		0.972781896591187	2.41087087065094	3.32344899113439	0.725412328301763	0.00273755090536449	99.371638111935
486	2.50556992407027		3.53933668873837		0.975464880466461	2.50556247671789	3.45180995367308	0.725869184672729	0.00295971022915768	99.3208184691884
483	2.82917018034558		3.98575714471823		0.980194926261902	2.82916273299321	3.90612690477552	0.724288483698354	0.00326551145987109	99.2509079840732
480	2.99358336084097		4.21023908107711		0.985221683979034	2.99357591348859	4.14732326269086	0.721809158311499	0.00358361030720769	99.1782383065602
477	3.07167683342931		4.30500802601093		0.990114986896515	3.07166938607693	4.26175393582827	0.720752402022467	0.00387604819590893	99.1114778178137
474	3.53425061209853		4.93496427227304		0.994495332241058	3.53424316474616	4.90709681155668	0.720230983913478	0.00421532717363042	99.0340803124519
471	4.21111918483335		5.86166126075764		0.997837543487549	4.21111173748098	5.84828119156628	0.720059723454091	0.00457387132931626	98.9523536526286
468	4.78707927652607		6.64607564238891		1.00013113021851	4.78707182917369	6.64624104282449	0.720267561517646	0.00492533464477738	98.872306461119
465	4.80050879429468		6.65265447048762		1.00181019306183	4.8005013469423	6.66398977310486	0.720364452886257	0.00520038626806143	98.8097075112297
462	4.48220355264664		6.19977272913318		1.00316655635834	4.48219610529426	6.21869641493709	0.720761363189909	0.0056183609201859	98.7146566017158
459	4.17024404827793		5.76530735489266		1.00411581993103	4.17023660092555	5.78832740767267	0.720456240156307	0.00607860882726376	98.6100981734091
456	3.82175153746341		5.29138010580981		1.00429058074951	3.82174409011103	5.31337416190779	0.719268768518048	0.00648387555247927	98.5181219847137
453	3.56442398966351		4.95333535618401		1.00348424911499	3.56441654231113	4.96988554226954	0.71720294401054	0.00700969183875995	98.3989146535402
450	3.36703506589169		4.70579601635282		1.00161564350128	3.36702761853932	4.71269175611063	0.714459547279645	0.00741057441459473	98.3081278446257
447	3.00282790792317		4.22285482931771		0.998890042304993	3.00282046057079	4.21746241440781	0.711996970100425	0.00776378960483912	98.2282055597943
444	2.69024510887922		3.79962916328423		0.996111750602722	2.69023766152684	3.78415199428011	0.710922200163533	0.00813524370939762	98.1442264344782
441	2.6192634905105		3.70520586776309		0.99413388967514	2.61925604315812	3.68276885455268	0.711219233843625	0.00857283053178192	98.0453879892818
438	2.64122130414347		3.73347380832396		0.993446111679077	2.64121385679109	3.70830365669832	0.712243144387664	0.00908637937694546	97.9295188272924
435	2.66226842319999		3.75366986415147		0.994355201721191	2.66226097584761	3.73177913190115	0.713402610859054	0.00970746273252213	97.789570183111
432	2.70872423722335		3.80631202702706		0.996962368488312	2.70871678987097	3.79404598992703	0.713938839187098	0.0105335617444467	97.6037352547208
429	2.78986496443819		3.91088968041778		1.00068998336792	2.78985751708581	3.91288163378044	0.712993077275987	0.0115597471533291	97.3733816724141
426	2.83528233974499		3.97604689329219		1.00434243679047	2.83527489239261	3.99260355146908	0.710131836492849	0.0125815570010851	97.1445504815601
423	2.79184198591466		3.93400914443673		1.00653290748596	2.79183453856228	3.95899904160253	0.705186970045894	0.0135318226439698	96.932224024513
420	2.66498300204657		3.78764083813682		1.00630366802216	2.66497555469419	3.81080640978883	0.699320634039203	0.0142708499567196	96.7674173128921
417	2.65320160194716		3.80834767765369		1.00381481647491	2.65319415459478	3.82216712348779	0.694159640035232	0.0146939843708156	96.6731824425729
414	2.42225409310435		3.51300342468343		1	2.42224664575197	3.51229741634685	0.689647361433121	0.0152065638755356	96.5591504595242
411	2.26148295361004		3.31206782123829		0.99593985080719	2.26147550625766	3.29791718990995	0.685728408577602	0.0160479924786673	96.3722519880437
408	2.13514742677111		3.15319553305475		0.992665886878967	2.13513997941873	3.12936880993101	0.682290937598307	0.0170806016190852	96.1433827314507
405	2.04663830114821		3.03961540289336		0.991216242313385	2.04663085379583	3.01221635080341	0.679443511170756	0.0180935570023713	95.9193976852899
402	2.0177793864686		3.00718419086474		0.992280185222626	2.01777193911622	2.98326872782683	0.676362782975329	0.0192668577868614	95.6606091846287
399	2.06779184110275		3.08586202624372		0.996225118637085	2.06778439375037	3.07350991995346	0.672776222496032	0.0205088173508028	95.3874376419154
396	2.13341645753974		3.18346057932053		1.00294554233551	2.13340901018736	3.19212950931632	0.668334102347961	0.0218598643235051	95.0911578904571
393	2.1376453845248		3.18600946969121		1.01225340366364	2.13763793717242	3.22433427045778	0.662970324373014	0.023295509580172	94.7773344784703
390	2.12640039799746		3.16285671221536		1.02401208877563	2.12639295064508	3.23808054730225	0.656683155215719	0.0248289243941632	94.4432830356569
387	2.14233040159592		3.17937270824312		1.03790378570557	2.14232295424354	3.29915020132921	0.649355992758501	0.0262335287327777	94.1383260003051
384	2.17636632431148		3.22412565362094		1.05340039730072	2.1763588769591	3.39555153500948	0.640944145456188	0.0277623892010068	93.8075105342186
381	2.21345621185859		3.27641402865614		1.06999289989471	2.21344876450621	3.5049843238701	0.631514597492461	0.0293472640750674	93.4658017970902
378	2.21740779997757		3.28240323151307		1.08720409870148	2.21740035262519	3.56787467173473	0.621490538945155	0.0310878794583687	93.0919484914694
375	2.21179217744141		3.27616609530752		1.10362470149994	2.21178473008903	3.61487866075827	0.611855870599286	0.0328831326899716	92.7079263996027
372	2.21564403411547		3.28560537383426		1.11636197566986	2.21563658676309	3.66713674554366	0.604187064868949	0.034790798408538	92.3015940984917
369	2.22503715907794		3.30475067527143		1.1217794418335	2.22502971172556	3.70640938226711	0.60031946885602	0.0366668091001799	91.9037411950844
366	2.24439576739902		3.34072909553782		1.11770451068878	2.24438832004665	3.7331588703695	0.601203537802961	0.0387314023566669	91.4678766970141
363	2.27773775334978		3.3973230870109		1.10513556003571	2.2777303059974	3.75372231746759	0.606792435177797	0.0406399241171768	91.0667999434634
360	2.32189788867137		3.47193922440807		1.08772444725037	2.32189044131899	3.77574523122846	0.614948917134314	0.0426225743920782	90.6520074090951
357	2.37104730742029		3.55552633222836		1.06954944133759	2.37103986006791	3.80205609147395	0.623620431425232	0.0447469701224754	90.2096566576842
354	2.4163059193		3.63405723401418		1.05303514003754	2.41629847194762	3.82604651673696	0.631539230215202	0.0468730336869342	89.7691196827607
351	2.45610138544958		3.70551513289857		1.03825736045837	2.4560939380972	3.84654534266983	0.638519429590932	0.0490202991072258	89.3263731234052
348	2.48265258041184		3.75833771935742		1.02429628372192	2.48264513305946	3.8489281971943	0.645022459725074	0.0512298406050319	88.8730652630638
345	2.50648438207443		3.80847974674496		1.01075196266174	2.50647693472205	3.84871477946811	0.651250372746105	0.0535350533682567	88.4025813624281
342	2.51916828827374		3.84279691457658		0.99791157245636	2.51916084092136	3.83406697776624	0.657046644080551	0.0558368947938216	87.9352707706105
339	2.5181577499477		3.85897646529318		0.986706912517548	2.51815030259532	3.80698213024131	0.66145577164443	0.0582672467641136	87.4445512227506
336	2.50746229100607		3.86439753338675		0.97766101360321	2.50745484365369	3.77738057263068	0.663807841291305	0.0607801079389221	86.9400512891131
333	2.47819257310544		3.84704465870023		0.970568954944611	2.47818512575306	3.73313688424651	0.663834518420895	0.0633189947036786	86.4332822342663
330	2.41499227794782		3.78386592970464		0.964463949203491	2.41498483059544	3.648721358231	0.661871541697088	0.0659201151569864	85.917154440183
327	2.33531875897907		3.69978615098787		0.95833683013916	2.33531131162669	3.54496473833914	0.658768558787079	0.0686284831549137	85.3830210019865
324	2.25833812085894		3.62125821795204		0.951819896697998	2.25833067350656	3.44611363014589	0.655326816199892	0.0713525656270243	84.849137957923
321	2.17392458359858		3.53078153618466		0.945044338703156	2.1739171362462	3.33607789278738	0.651638602607638	0.0742827777084211	84.2785824589411
318	2.09136783099878		3.4400076791255		0.938388168811798	2.0913603836464	3.22739999684297	0.648001606770824	0.0773429449276849	83.6868179913265
315	2.02934887860987		3.37922813957344		0.932277858257294	2.02934143125749	3.14972137658437	0.644292363871931	0.0804474309825294	83.0907289485405
312	1.96777043891452		3.31823372087185		0.927434146404266	1.96776299156214	3.07678848224764	0.639550948307197	0.0836151542911105	82.4868740426359
309	1.9012580197467		3.24784127120195		0.924172163009644	1.90125057239432	3.00091201946718	0.633557585181019	0.0868491350708067	81.8749155279039
306	1.82684874636238		3.1653463923812		0.923116862773895	1.82684129901	2.92133290312684	0.625345128264789	0.0902130595412891	81.243184928996
303	1.74727980380923		3.07410865470866		0.925122439861298	1.74727235645685	2.8432737548879	0.614528359590102	0.0936537765197625	80.6020752154507
300	1.65457855784176		2.9602777579467		0.931125819683075	1.65457111048938	2.7557336712666	0.60041038353641	0.0971907679849443	79.9482997349694
297	1.54841103385192		2.82164574189909		0.942141830921173	1.54840358649954	2.65772532549686	0.582604820612929	0.100791482297691	79.2881925308637
294	1.43220641761703		2.66238941318974		0.958359718322754	1.43219897026465	2.55085015813942	0.561459467030901	0.10444546673549	78.6238910990248
291	1.30837951503565		2.48632419904951		0.978849589824677	1.30837206768327	2.43304634644011	0.537750573308067	0.108157836233088	77.9546747302276
288	1.16507037498328		2.27260715644645		1.00125563144684	1.1650629276309	2.27475381863554	0.512170995422149	0.112181743769982	77.2357300990348
285	1.0177237859114		2.04714846472039		1.02218341827393	1.01771633855902	2.09183954536729	0.486517400826903	0.116469553355245	76.476930146878
282	0.885375304689754		1.84259058223698		1.03807401657104	0.885367857337374	1.91201251768903	0.463055471209718	0.120958251416547	75.690565261135
279	0.768538942851922		1.65908561592921		1.04659152030945	0.768531495499542	1.73564603476056	0.442792758493275	0.125641407113228	74.8787512169626
276	0.67475195866857		1.51400399419448		1.04627299308777	0.674744511316191	1.58332281309723	0.426157259741798	0.130565938050477	74.0344853859544
273	0.604142445400907		1.40627161547457		1.03550016880035	0.604134998048528	1.45546342345135	0.415080852128827	0.135419199331418	73.211752129821
270	0.551572592095341		1.33025286089551		1.01344335079193	0.551565144742962	1.34742041729218	0.409348958695018	0.140272891086879	72.3980900139045
267	0.509127405802541		1.27098403605909		0.982183754444122	0.509119958450162	1.24764644245637	0.408064288988638	0.145018828035528	71.6112363810383
264	0.46873483668904		1.20969497227811		0.94537228345871	0.46872738933666	1.14294465751778	0.410105061739935	0.149262895143651	70.9148363245832
261	0.427047895937644		1.13942592806427		0.90583062171936	0.427040448585264	1.03148737285115	0.41400453347759	0.152905279145292	70.3225678668506
258	0.381152856753356		1.052270977851		0.866522550582886	0.381145409400976	0.911204759487243	0.418287333810082	0.156172288856133	69.7955463409601
255	0.334060041694947		0.956037170862481		0.829135000705719	0.334052594342568	0.792098504115105	0.421731126377716	0.159226541241611	69.3064188300065
252	0.288202747642954		0.857462657706561		0.794693946838379	0.288195300290575	0.680859323167852	0.423281712512477	0.162334369218274	68.8122297643886
249	0.244869394010564		0.759856656509661		0.764530658721924	0.244861946658184	0.580393945116938	0.421889216312981	0.165808250977634	68.2640025774639
246	0.205419179629625		0.667394235309298		0.739672303199768	0.205411732277245	0.493130816361077	0.416546128252589	0.169990372828447	67.6097962547475
243	0.169124449473748		0.577511295299801		0.720351755619049	0.169117002121369	0.415502701114302	0.407017816413293	0.175395710045867	66.7735229309903
240	0.13601906592378		0.490625200371101		0.706636786460876	0.1360116185714	0.34619492348478	0.392875831922416	0.18239205314543	65.7064414021147
237	0.106861584503422		0.406100337427596		0.699079275131226	0.106854137151042	0.283402773723254	0.377039842437769	0.189638823861852	64.61914034741
234	0.0794047713730828		0.32093954545526		0.698089838027954	0.0793973240207032	0.223551778058295	0.355163017312253	0.202616429713818	62.716753652363
231	0.0560587868357841		0.242819962256058		0.703528046607971	0.0560513394834045	0.1703339570575	0.329067324282751	0.217953311566931	60.5405954871921
228	0.036872120786199		0.174347523259641		0.713129818439484	0.0368646734338194	0.123828942010636	0.297706439506306	0.23933621012591	57.6320131023447
225	0.0231501542692214		0.12200693417435		0.724811732769012	0.0231427069168418	0.0879203342429564	0.263223600275335	0.267759278195483	53.9809746670622
222	0.0139824925769946		0.0853213044381256		0.735610008239746	0.013975045224615	0.0622438586624636	0.224520868804085	0.31000393541757	48.9774381192235
219	0.00815928056794491		0.0599303380860307		0.742441356182098	0.00815183321556531	0.043970591698155	0.185392847827139	0.365466152418048	43.1056151892304
216	0.00488576115324892		0.044508028195873		0.744040012359619	0.00487831380086931	0.0325904553974816	0.149685352394501	0.428334300825532	37.2962956762439
213	0.00309225920872091		0.0354471749033735		0.741997599601746	0.0030848118563413	0.0257778621999222	0.119669033545792	0.501652674278395	31.5026672337444
210	0.00195326227838137		0.0292974804470505		0.738943815231323	0.00194581492600176	0.0211274914843881	0.0920987201646537	0.587059175581255	25.8786027753958
207	0.00127101978032546		0.0249325226931907		0.738099575042725	0.00126357242794586	0.0178815799513779	0.0706633547696377	0.675115874884968	21.1292521127944
204	7.99780232094763E-4		0.0211680426133232		0.741282522678375	7.92332879715159E-4	0.0151681483877926	0.0522366250288553	0.77388059099914	16.8313677487783
201	4.74327555191625E-4		0.0175839757693528		0.760777771472931	4.66880202812021E-4	0.0128403824504945	0.0363603034887827	0.88283660575176	13.0967456808286
