# Supplementary material for: Physicochemical and major ion data for springs in the Black Forest National Park, Germany
Source: Data Brief. 2020 Apr 30;30:105645. doi: 10.1016/j.dib.2020.105645 (PMC7218150; doi:10.1016/j.dib.2020.105645)
Supplement: Supplementary file 3 [file mmc3.zip › Absorption/D818_4_2016-11-07.abs]

Wavelength	I1	I1 dark	R1	R1dark	XCorrect	I1c	R1c	I1c/R1c	Abs	Percent T
600	0.769651493811832	6.06931016404169E-6	1.11781591899534	7.00128907743957E-4	0.962875366210938	0.769645424501668	1.07564327548062	0.71552106729601	0.00917532677115482	97.9094640397282
597	0.79485670397723		1.1556270977383		0.961170494556427	0.794850634667066	1.11008172580742	0.716028933895772	0.00942951223499949	97.8521759967889
594	0.823687825688198		1.1986459913042		0.959443926811218	0.823681756378034	1.1493618823249	0.7166426597617	0.00978971002971529	97.7710524108759
591	0.855207289978756		1.24577456106217		0.957998394966125	0.855201220668592	1.1927793076173	0.716981938911185	0.0100579710164576	97.7106784911743
588	0.883290942515465		1.28815973942064		0.957209765911102	0.883284873205301	1.23236891239905	0.716737386279742	0.0104162910434882	97.6300943369357
585	0.905786440167277		1.3224064290421		0.957147359848022	0.905780370857113	1.26506769566809	0.715993597780364	0.0107332413161403	97.5588694018885
582	0.9226295257323		1.34860070017766		0.957540512084961	0.922623456422136	1.29066940325341	0.71484103837626	0.0110734814204539	97.482468613296
579	0.939259464630694		1.37431033264329		0.957847774028778	0.93925339532053	1.31570947603131	0.713875982829949	0.011417295496918	97.405326067817
576	0.957953865801111		1.40335764331824		0.957817375659943	0.957947796490947	1.34348973940236	0.713029484629397	0.0117942747441879	97.3208123202069
573	0.976220582341891		1.43167459755079		0.95768678188324	0.976214513031727	1.37042533383184	0.712344181716297	0.0122438832804832	97.220111924471
570	0.995194999990682		1.4612761147665		0.957942962646484	0.995188930680518	1.39914848706384	0.711281854557805	0.0127019433841305	97.1176257546934
567	1.01317118522159		1.48938730239831		0.958957612514496	1.01316511591142	1.42758789767147	0.709704192340095	0.013127543138752	97.0224990764593
564	1.03019052536354		1.51605682499682		0.960622072219849	1.03018445605338	1.45568508954932	0.707697333337615	0.0135914097826672	96.9189254036569
561	1.04929779396395		1.54566210930235		0.962333619594574	1.04929172465379	1.48676885472915	0.705753097609072	0.014012146736152	96.8250774979638
558	1.0707911175475		1.57909283548713		0.963349342346191	1.07078504823734	1.52054357584728	0.704212010261313	0.0145303706121575	96.7096094366787
555	1.09465438618994		1.61588476649246		0.963210999965668	1.09464831687978	1.55576360989716	0.703608382350668	0.0150498353070844	96.5940030977475
552	1.11610798473703		1.6492026044941		0.962077260017395	1.11610191542687	1.58598674484401	0.703727139621612	0.0155509857400417	96.4826035539905
549	1.1392828451791		1.68513725522941		0.960586667060852	1.13927677586893	1.61804784504689	0.704105740356469	0.016170220512152	96.3451327546876
546	1.16607807547974		1.7262769694205		0.959542155265808	1.16607200616958	1.65576372062237	0.704250245156521	0.016696038483172	96.2285543760888
543	1.19319971538602		1.76791418971311		0.959278583526611	1.19319364607585	1.69525060103768	0.70384499220675	0.0173037944284543	96.0939853765484
540	1.22071662323505		1.81033875375257		0.959745705127716	1.22071055392489	1.73679289802805	0.702853262073376	0.0179640593309586	95.9480031390523
537	1.24817112507847		1.8525958177927		0.960788011550903	1.24816505576831	1.77927917652347	0.701500400969731	0.0186184440966944	95.8035397967905
534	1.2844265521797		1.90784720917349		0.962087333202362	1.28442048286953	1.83484204847755	0.700016921857266	0.0192852966034604	95.6565478136965
531	1.32404755818593		1.96823324164705		0.963314652442932	1.32404148887577	1.89535347666842	0.698572327101282	0.0200313829829157	95.4923578851366
528	1.36739919253419		2.0342812382093		0.964083611965179	1.36739312322403	1.9605422210796	0.697456605892959	0.0207855225276862	95.3266821123674
525	1.41548673872876		2.10639677136841		0.964276075363159	1.4154806694186	2.03047289429735	0.697118722143013	0.0213768457130104	95.1969762976954
522	1.46593730249201		2.1831816965987		0.964098811149597	1.46593123318185	2.10412788476676	0.696693030777615	0.0224649965972019	94.9587531271508
519	1.51791546634682		2.26208351879319		0.964016735553741	1.51790939703665	2.18001143335282	0.696285062460491	0.0233561451945784	94.7641027175798
516	1.567765534507		2.3381170023761		0.964349150657654	1.56775946519684	2.25408597666207	0.6955189293704	0.0242584606338485	94.5674197046853
513	1.62465991050037		2.42443666755852		0.965328872203827	1.6246538411902	2.33970285937496	0.694384688500239	0.0252447710300599	94.3528947706847
510	1.66762318181307		2.49004541241355		0.966961741447449	1.66761711250291	2.40710165040277	0.692790481957366	0.0262141828499245	94.1425195364107
507	1.7135892753794		2.55986346755449		0.969234704971313	1.71358320606923	2.48042992350668	0.690841208546086	0.0272248815764403	93.9236839369686
504	1.77334467797266		2.65036003091359		0.971734523773193	1.77333860866249	2.57476600303658	0.688737775227375	0.0283490039574476	93.6808874147002
501	1.83201342163471		2.73934328983537		0.973802864551544	1.83200735232455	2.66689855509582	0.686943021819863	0.0295421938417764	93.4238597980072
498	1.89327815893874		2.83180880094051		0.974870681762695	1.89327208962858	2.75996484124886	0.685976886854793	0.0307272538183549	93.1692814696718
495	2.03630122111139		3.04612970950795		0.974803626537323	2.03629515180122	2.96869579953312	0.685922468755965	0.0321549280267249	92.8635051091652
492	2.24347756061558		3.35629532838578		0.973194181919098	2.24347149130542	3.26564572500768	0.686991694820216	0.0333158982190784	92.6155908683999
489	2.28513808413076		3.42008519751565		0.972781896591187	2.28513201482059	3.32631589221599	0.686985869312082	0.0345437146165048	92.3541223198988
486	2.34937345496784		3.51555028502482		0.975464880466461	2.34936738565767	3.42861288739427	0.685223868315791	0.036043408208688	92.0357576408878
483	2.63567241988829		3.94329256725119		0.980194926261902	2.63566635057813	3.86450910438279	0.682018408907095	0.0375678719518943	91.7132593841147
480	2.80052579569442		4.19173029819208		0.985221683979034	2.80051972638425	4.12909380098925	0.678240762104582	0.0389440614304592	91.4230989870299
477	2.84646856284482		4.25983838263673		0.990114986896515	2.84646249353466	4.21703661628132	0.674991173314671	0.0405485463701604	91.0859628728939
474	3.22716482108926		4.8287571523361		0.994495332241058	3.2271587517791	4.80148017359316	0.672117479423866	0.0423664819142251	90.7054783700443
471	3.83873818778616		5.74355326318271		0.997837543487549	3.83873211847599	5.7304344641147	0.669885004795888	0.0440991272948687	90.3443240142336
468	4.39422083083023		6.57656077450261		1.00013113021851	4.39421476152007	6.57672293963819	0.668146552903415	0.0458831598529136	89.9739609860554
465	4.44111931697096		6.65372996364738		1.00181019306183	4.4411132476608	6.66507310318662	0.666326262128688	0.047556747743172	89.6279064643088
462	4.14345342338498		6.21777225542844		1.00316655635834	4.14344735407482	6.23675883579318	0.664359078676459	0.0495564806492021	89.2161585089578
459	3.82998406794809		5.76423871720161		1.00411581993103	3.82997799863793	5.78726027528883	0.661794669058112	0.0516671120910277	88.7836280229599
456	3.4954845844214		5.28840889488419		1.00429058074951	3.49547851511124	5.31039610741676	0.658233104349651	0.0538886314914899	88.3306382463461
453	3.2303025847486		4.92619702865573		1.00348424911499	3.23029651543843	4.94265855796182	0.653554454056906	0.0563742958370902	87.8265259387027
450	3.03851693976298		4.68093080771194		1.00161564350128	3.03851087045282	4.6877922630849	0.648175238988355	0.0588475535686995	87.3277853354391
447	2.71089916031036		4.22153352927416		0.998890042304993	2.7108930910002	4.21614845385434	0.642978566971933	0.0613477083471827	86.8264993616054
444	2.40492531509742		3.78420435743766		0.996111750602722	2.40491924578726	3.76879302049374	0.638113908805796	0.0642076918522851	86.2565945788163
441	2.31436074880891		3.67075864255894		0.99413388967514	2.31435467949875	3.64852954551142	0.634325322196161	0.0672662479850483	85.6512591795364
438	2.31933600025388		3.69891317125503		0.993446111679077	2.31932993094371	3.67397536708076	0.631286195254648	0.0704220663429436	85.0311266899366
435	2.32603137498298		3.72348988990683		0.994355201721191	2.32602530567282	3.70177536376383	0.628353986155389	0.0737944268366729	84.3734044513717
432	2.34446833779994		3.76426076987087		0.996962368488312	2.34446226848977	3.75212833056398	0.624835309973893	0.0773230070497198	83.6906600292401
429	2.3939107704637		3.8592922782802		1.00068998336792	2.39390470115354	3.86125451377911	0.619981069005099	0.0812385512249742	82.9395068520697
426	2.41938153085997		3.92907026017912		1.00434243679047	2.41937546154981	3.94542883025597	0.613209758847137	0.0854039699175983	82.1478175901965
423	2.36412242585617		3.88639261386527		1.00653290748596	2.364116356546	3.91107735448065	0.604466785561681	0.0898524856666773	81.3106652570569
420	2.24248953571719		3.7500399935605		1.00630366802216	2.24248346640702	3.77297445846176	0.594354266400542	0.0945816032349815	80.4300607561829
417	2.21488154266344		3.77541443925989		1.00381481647491	2.21487547335328	3.78911415269138	0.584536486392227	0.099396414177586	79.5432965738781
414	1.99717095027165		3.47914635328552		1	1.99716488096149	3.47844622437777	0.574154306875548	0.104964169462143	78.5300421470055
411	1.84254748531332		3.27918461458257		0.99593985080719	1.84254141600316	3.26517334953667	0.564301254101751	0.110820270583818	77.478236916283
408	1.71753700973862		3.12115789646402		0.992665886878967	1.71753094042846	3.09757197729961	0.554476523230225	0.117309480648087	76.3291663871084
405	1.62747679647544		3.01183525407858		0.991216242313385	1.62747072716528	2.98468604386968	0.545273674766556	0.123751713277393	75.2052720663053
402	1.57618033305736		2.9689342349629		0.992280185222626	1.5761742637472	2.94531988854052	0.535145357174847	0.131030173986012	73.9553890421993
399	1.59088335179744		3.04579559573976		0.996225118637085	1.59087728248728	3.03360059270597	0.524418832957905	0.13870007204071	72.6607586409821
396	1.61982333703336		3.14846210411858		1.00294554233551	1.6198172677232	3.15703384137093	0.51308200960551	0.146706590201065	71.3334797090121
393	1.59736446383209		3.15199647300095		1.01225340366364	1.59735839452193	3.18991045026112	0.500753365785291	0.155265895592004	69.9413650821229
390	1.55981775133564		3.12584909639644		1.02401208877563	1.55981168202547	3.20019032193312	0.487412161500209	0.164331292815247	68.4965514934265
387	1.54154367059811		3.13758503629095		1.03790378570557	1.54153760128794	3.25578472069569	0.473476514429539	0.173552560315583	67.0575125705353
384	1.53614330929156		3.1816021198553		1.05340039730072	1.5361372399814	3.35076342103881	0.458443956483553	0.183580220254071	65.5269237277685
381	1.53221344480531		3.23309769948352		1.06999289989471	1.53220737549515	3.45864245015301	0.443008318314998	0.193748967104586	64.0104724849123
378	1.50625651009458		3.2466481364411		1.08720409870148	1.50625044078441	3.52900797796215	0.426819789071207	0.204874324140991	62.3915357588037
375	1.46907988548727		3.23761463061782		1.10362470149994	1.4690738161771	3.5723388007306	0.411235859229436	0.216154515915973	60.7918673817368
372	1.4352799515403		3.24057532640677		1.11636197566986	1.43527388223013	3.61687347640379	0.396827229814299	0.228236274365818	59.1239887429708
369	1.40882715379443		3.26122249307231		1.1217794418335	1.40882108448427	3.65758695775816	0.385177741706454	0.24043674897866	57.4861536076885
366	1.38575206599601		3.29767867700867		1.11770451068878	1.38574599668585	3.68504779485656	0.376045596645996	0.253707707710006	55.756087669114
363	1.36735545107929		3.34708657231906		1.10513556003571	1.36734938176912	3.69821065623526	0.369732692069269	0.2670984005832	54.0631815026854
360	1.35742047553305		3.42008294165629		1.08772444725037	1.35741440622288	3.71934627993431	0.364960480702231	0.280642434259453	52.403170771392
357	1.34977671213586		3.5056302606504		1.06954944133759	1.34977064282569	3.74869606433262	0.36006403817803	0.29477460688773	50.7253898060459
354	1.33791585402895		3.5841263785008		1.05303514003754	1.33790978471879	3.77347376255441	0.354556535676852	0.309112711772958	49.0780488124411
351	1.32099406698719		3.65156504278211		1.03825736045837	1.32098799767703	3.79053736886929	0.348496233944549	0.323607098307757	47.4671221175858
348	1.29771856781262		3.70963079938603		1.02429628372192	1.29771249850246	3.79904390235317	0.341589234517305	0.339027830404884	45.8112529063882
345	1.26803349102694		3.75127547329189		1.01075196266174	1.26802742171677	3.79090139044702	0.334492325469655	0.354676598208374	44.1899389726359
342	1.23721702325457		3.79108818675586		0.99791157245636	1.2372109539444	3.78247210702702	0.327090569060888	0.370658416102274	42.5933289024396
339	1.20040831795731		3.81716974304812		0.986706912517548	1.20040224864715	3.76573694968549	0.318769543567668	0.387289591094601	40.9930666727596
336	1.1537086043988		3.81452715272665		0.97766101360321	1.15370253508863	3.72862999381411	0.30941727578297	0.404427411534934	39.4069287321751
333	1.10048528735072		3.7897068696227		0.970568954944611	1.10047921804056	3.6774923126138	0.299247183812163	0.421625786964323	37.8768813082978
330	1.03731002087953		3.73201488132784		0.964463949203491	1.03730395156936	3.59871856184033	0.288242587950224	0.439438613183612	36.3547687787003
327	0.968700257664909		3.65317063237531		0.95833683013916	0.968694188354745	3.50029700446989	0.276746283848976	0.457906254918622	34.8412513860632
324	0.903510452627543		3.57879994175451		0.951819896697998	0.903504383317379	3.40570659423893	0.265291315712792	0.476843826656206	33.3546335266856
321	0.836508273635017		3.49250176705051		0.945044338703156	0.836502204324853	3.29990737000123	0.253492631923345	0.497201571007608	31.8271996904654
318	0.77234079830548		3.40541612530864		0.938388168811798	0.772334728995316	3.19494520918688	0.241736455064867	0.518519672629042	30.3026303012052
315	0.717169860110405		3.34175077888335		0.932277858257294	0.717163790800241	3.1147875442884	0.230244849962659	0.540347621423111	28.8172396745841
312	0.665817109766284		3.28590686431157		0.927434146404266	0.66581104045612	3.04681290441079	0.218527051494446	0.563129977434784	27.3445022634554
309	0.614593335251726		3.21635378841762		0.924172163009644	0.614587265941562	2.97181759799911	0.206805177530194	0.586313288693686	25.9230866371522
306	0.562253394664967		3.13409123625609		0.923116862773895	0.562247325354803	2.89248616885902	0.194382027270536	0.611043688870122	24.4881688498613
303	0.512084824613966		3.04723975466953		0.925122439861298	0.512078755303802	2.81842217171887	0.181689869048788	0.636312421394021	23.1040214240917
300	0.460309417411183		2.93410022020951		0.931125819683075	0.460303348101019	2.73136456447176	0.168525049379499	0.662537459975808	21.7501642036143
297	0.409024861646867		2.80003369608701		0.942141830921173	0.409018792336703	2.63736925234137	0.15508590311106	0.689342506518393	20.4483134358193
294	0.358403847444842		2.64178301922911		0.958359718322754	0.358397778134678	2.53110745483543	0.141597219608355	0.716547338238144	19.206695967383
291	0.309598689329921		2.46401203727343		0.978849589824677	0.309592620019757	2.411211851114	0.128397104500263	0.744247753966728	18.0198945838455
288	0.259423528168717		2.24975771317838		1.00125563144684	0.259417458858553	2.2518815716992	0.115200311649962	0.774403718051433	16.8111058220944
285	0.212146649085165		2.02406004074038		1.02218341827393	0.212140579775001	2.06824495107551	0.102570336102929	0.807077596592512	15.5927387817336
282	0.172864811931337		1.82274043094911		1.03807401657104	0.172858742621173	1.8914126946944	0.0913913410362838	0.840404334512207	14.4409467143719
279	0.140287271091661		1.64423933791237		1.04659152030945	0.140281201781497	1.72011419944034	0.0815534235035906	0.875113806357846	13.3317203022368
276	0.11471586494384		1.49423814588479		1.04627299308777	0.114709795633676	1.56264849131294	0.0734072929845509	0.909593749549154	12.3142013491732
273	0.0955901988215316		1.38766943781452		1.03550016880035	0.0955841295113676	1.43620695349388	0.0665531727714024	0.945824965431072	11.3285684878945
270	0.0810535955432828		1.31113628382346		1.01344335079193	0.0810475262331187	1.32805280783668	0.0610273369815321	0.982404012406343	10.4134824056441
267	0.0695179309546724		1.24956958057826		0.982183754444122	0.0695118616445084	1.22661928685232	0.0566694673641452	1.01803667985566	9.59319605410103
264	0.0599461987579644		1.18754011030609		0.94537228345871	0.0599401294478003	1.12200562331465	0.0534223075199249	1.05003754738223	8.91173887435462
261	0.0515285743180278		1.11552216015441		0.90583062171936	0.0515225050078637	1.00983993367061	0.051020466996772	1.07805155348291	8.35503832791435
258	0.0437359033362873		1.02970769455492		0.866522550582886	0.0437298340261233	0.891658260353681	0.0490432668775788	1.10293406388311	7.88979894230505
255	0.0365502291554051		0.934168160634924		0.829135000705719	0.0365441598452411	0.773971017144882	0.047216444848348	1.12622599901007	7.47780267889933
252	0.0298980512378026		0.834660041220527		0.794693946838379	0.0298919819276385	0.662742894220834	0.0451034363224393	1.15078933673926	7.06660250887434
249	0.0240053718942831		0.739023196815075		0.764530658721924	0.0239993025841191	0.564470621456784	0.0425164776905161	1.1786216271176	6.62793701801034
246	0.0187615723050984		0.647307548683018		0.739672303199768	0.0187555029949343	0.478277599451236	0.039214679960872	1.21261652604697	6.12891324517373
243	0.0141017955121182		0.561457820327326		0.720351755619049	0.0140957262019541	0.403942787490981	0.034895353100639	1.25905008359329	5.50744179968518
240	0.010149654595827		0.477342572250348		0.706636786460876	0.010143585285663	0.336813084454478	0.0301163635079443	1.31517215960333	4.83980473818581
237	0.00692384125803926		0.395049085030348		0.699079275131226	0.00691777194787522	0.275681182394946	0.0250933773853476	1.38394668461882	4.13098212136659
234	0.00431687792722006		0.312249433566766		0.698089838027954	0.00431080861705602	0.217489403627138	0.0198207753810683	1.47387789960462	3.35832018985153
231	0.00240028939241697		0.236027939425531		0.703528046607971	0.00239422008225293	0.16555971484611	0.0144613687241392	1.59322798059287	2.5513616272629
228	0.00104508340417977		0.169593195046826		0.713129818439484	0.00103901409401572	0.120442681591452	0.00862662704189964	1.79567960556974	1.60073851464877
225	3.04648061965517E-4		0.118781387388532		0.724811732769012	2.98578751801476E-4	0.0855866815670057	0.00348861232068822	2.16407498029512	0.685369888147626
222	7.58002826522867E-5		0.0827952419024429		0.735610008239746	6.9730972488245E-5	0.0603899867464734	0.00115467772465304	2.61805726262571	0.240958769861847
219	2.57838462752993E-5		0.0581695569765808		0.742441356182098	1.97145361112576E-5	0.0426676801144368	4.62048465217284E-4	2.98881211616128	0.102609573826992
216	1.37067245889379E-5		0.0431138749116488		0.744040012359619	7.63741442489622E-6	0.0315575241009631	2.42015641038935E-4	3.23999683569798	0.0575444130050772
213	9.99891753969718E-6		0.0342626835026194		0.741997599601746	3.92960737565549E-6	0.0249033349459001	1.57794423284759E-4	3.40318279700494	0.0395200243037482
210	8.2115649848884E-6		0.028248498899118		0.738943815231323	2.14225482084671E-6	0.02035669762483	1.05235871767025E-4	3.55134133407823	0.0280969168305772
207	7.43413922200363E-6		0.024030273074451		0.738099575042725	1.36482905796194E-6	0.0172199694951319	7.9258506140082E-5	3.64871160873974	0.0224537245812664
204	6.99174639769102E-6		0.0204640280144288		0.741282522678375	9.22436233649332E-7	0.0146506329877642	6.29622101939023E-5	3.71842407654769	0.0191238761938719
201	6.85137030724852E-6		0.0170329053865755		0.760777771472931	7.82060143206829E-7	0.012425613291531	6.29393596000501E-5	3.67096699220129	0.0213320703768583
