# Supplementary material for: Physicochemical and major ion data for springs in the Black Forest National Park, Germany
Source: Data Brief. 2020 Apr 30;30:105645. doi: 10.1016/j.dib.2020.105645 (PMC7218150; doi:10.1016/j.dib.2020.105645)
Supplement: Supplementary file 3 [file mmc3.zip › Absorption/D818_5_2017-05-09.abs]

Wavelength	I1	I1 dark	R1	R1dark	XCorrect	I1c	R1c	I1c/R1c	Abs	Percent T
600	0,721373449876323	7,09010026006047E-6	1,05010454658524	6,90396832091622E-4	0,962875366210938	0,721366359776063	1,0104550337505	0,713902485198743	0,0104327276730449	97,6263994262358
597	0,743638865741945		1,08376352411188		0,961170494556427	0,743631775641685	1,04101793338829	0,714331378731704	0,0108011008620152	97,5436267873548
594	0,772993124352678		1,12761875464953		0,959443926811218	0,772986034252418	1,08122456885928	0,714917193444778	0,0111643861248244	97,4620661260749
591	0,798295420088977		1,16566678794476		0,957998394966125	0,798288329988717	1,11604551285937	0,715282952881965	0,0114767363384863	97,3919953473214
588	0,823605984868213		1,20391980353898		0,957209765911102	0,823598894767953	1,15174293873126	0,715089163624668	0,011834006358358	97,3119092918278
585	0,847360426911966		1,2402828374513		0,957147359848022	0,847353336811706	1,18647263182624	0,714178577812994	0,0121650391282617	97,2377633878427
582	0,863454947416504		1,26529428083281		0,957540512084961	0,863447857316244	1,21090945067067	0,713057327976105	0,0126044366280307	97,1394328191863
579	0,879641214746846		1,29076442568953		0,957847774028778	0,879634124646586	1,23569453687343	0,711854020874969	0,0130016327534651	97,0506318567924
576	0,897116901017349		1,31821122398073		0,957817375659943	0,897109810917089	1,26194434103683	0,710894911720125	0,0135518855829661	96,9277461864129
573	0,914900959173826		1,34604359203358		0,95768678188324	0,914893869073566	1,28842697200885	0,710085933428659	0,0140183748293498	96,8236889671219
570	0,933880932242517		1,37562814513803		0,957942962646484	0,933873842142257	1,31711194006667	0,709031490592199	0,0144833296433919	96,720085185961
567	0,951274871381999		1,40309220020407		0,958957612514496	0,951267781281739	1,34484388514761	0,707344392748847	0,0149456942303273	96,6171685076186
564	0,967278612162777		1,42870839761148		0,960622072219849	0,967271522062517	1,37178561107594	0,705118579938927	0,0155546556481593	96,4817882528327
561	0,984946169160053		1,45657860746105		0,962333619594574	0,984939079059793	1,40105017145963	0,703000577084024	0,016066846667254	96,3680682342814
558	1,00576524592013		1,48911186172558		0,963349342346191	1,00575815581987	1,4338698393391	0,70142918710351	0,0166203809173784	96,245319618747
555	1,02811132432205		1,52432641969034		0,963210999965668	1,02810423422179	1,46758297716101	0,700542490763023	0,0173122362755637	96,0921175129619
552	1,04890513374824		1,557011640507		0,962077260017395	1,04889804364798	1,49730127782162	0,700525711948889	0,0178986068389674	95,9624645458267
549	1,07056501403278		1,59096586644555		0,960586667060852	1,07055792393252	1,52759741306462	0,700811558579952	0,0185252169250046	95,8241075270443
546	1,09610082539315		1,63089904987973		0,959542155265808	1,09609373529289	1,5642539244783	0,700713431585889	0,019240017826759	95,6665213165594
543	1,12323087594392		1,67299497012168		0,959278583526611	1,12322378584366	1,60420596229031	0,700174299464665	0,019885487574724	95,524442651332
540	1,14929522612053		1,71389196092506		0,959745705127716	1,14928813602027	1,64423784315631	0,69897925096656	0,0206323324201571	95,3603129345284
537	1,17690441027535		1,75689335601691		0,960788011550903	1,17689732017509	1,68733874903499	0,697487283361547	0,0214070551247218	95,1903546509757
534	1,20955571080406		1,80770281015959		0,962087333202362	1,2095486207038	1,73850375380182	0,69574116136288	0,0222087065732182	95,014807635163
531	1,24944517963881		1,86916603134954		0,963314652442932	1,24943808953855	1,79992995646326	0,694159283838805	0,0230311202215862	94,8350504953481
528	1,29216952486604		1,93534648152455		0,964083611965179	1,29216243476578	1,86517022604072	0,69278525719806	0,0239876965325033	94,6263968436924
525	1,33687807815419		2,00438344413932		0,964276075363159	1,33687098805393	1,93211326788986	0,691921643659113	0,0248336131192822	94,4422634136686
522	1,38418064754526		2,07653174707368		0,964098811149597	1,384173557445	2,00131617790309	0,691631623592473	0,0257857936598311	94,2354277739075
519	1,43493565588737		2,15527528435669		0,964016735553741	1,43492856578711	2,07705588974489	0,690847354118793	0,0268789332311494	93,9985310494572
516	1,48405066545674		2,2310915157432		0,964349150657654	1,48404357535648	2,15088542464781	0,689968679107808	0,0278956043189645	93,778740511336
513	1,53808440303381		2,31492422536916		0,965328872203827	1,53807731293355	2,23399673171763	0,688486823233165	0,0290722226385177	93,5250130267453
510	1,57970959329717		2,38015123560657		0,966961741447449	1,57970250319691	2,30084759636738	0,686574158884305	0,0302351383143434	93,2749149438394
507	1,62156804283694		2,44556655761081		0,969234704971313	1,62156095273668	2,36965882438376	0,684301442912726	0,0313888068359118	93,0274664090014
504	1,680165114136		2,53642996423016		0,971734523773193	1,68015802403574	2,46406568093841	0,681864139025659	0,0327471784845963	92,7369527999338
501	1,73689209022769		2,62432111744342		0,973802864551544	1,73688500012743	2,55489911125674	0,679825278608777	0,0340374766843583	92,4618382165938
498	1,78947580095508		2,70657976823778		0,974870681762695	1,78946871085482	2,63789221627669	0,67837067026969	0,0355038637418021	92,1501690471824
495	1,91970805141126		2,90452605528862		0,974803626537323	1,919700961311	2,83066953073182	0,678179116449066	0,0370254687260064	91,82787434496
492	2,11799562752324		3,2065488702439		0,973194181919098	2,11798853742298	3,11992281438042	0,678859274229701	0,0384320142571658	91,5309533328531
489	2,17373572739817		3,29476375148321		0,972781896591187	2,1737286372979	3,20441492544801	0,678354298014011	0,0398378887682983	91,2351333660843
486	2,22441009609216		3,3728420995599		0,975464880466461	2,2244030059919	3,28941555761615	0,676230463141585	0,0416324593965342	90,8589137993336
483	2,48481204939735		3,76877070149347		0,980194926261902	2,48480495929709	3,69345319637648	0,672759292505682	0,0433153531149719	90,5075162377256
480	2,66296917515032		4,04336261201735		0,985221683979034	2,66296208505006	3,98292832762007	0,668594025803437	0,0448686570271114	90,1843839531164
477	2,69933528950696		4,1010150019237		0,990114986896515	2,6993281994067	4,05979284264174	0,664893087906974	0,0467210749628048	89,8005352043798
474	3,03070770395434		4,60497097403108		0,994495332241058	3,03070061385408	4,57893554235256	0,661878854991912	0,0487217564926034	89,3877989488793
471	3,58375545320932		5,44803090108231		0,997837543487549	3,58374836310906	5,43556086730126	0,659315285137884	0,0507018759958485	88,9811724754133
468	4,08784840285522		6,21856157183154		1,00013113021851	4,08784131275496	6,21868652580527	0,657348026113218	0,052640127879019	88,5849352610569
465	4,12819854795766		6,28931950123631		1,00181019306183	4,1281914578574	6,30001273717742	0,655267160571955	0,0544722417732781	88,2120181645307
462	3,83056052424462		5,84935982525993		1,00316655635834	3,83055343414436	5,86718956979424	0,652877052731517	0,0566682320341893	87,7671039059901
459	3,52117114803947		5,39690212687254		1,00411581993103	3,52116405793921	5,41842156583101	0,64985051738018	0,05896183127342	87,3048094368076
456	3,19188721380835		4,9237456895542		1,00429058074951	3,19188012370809	4,94417805898984	0,645583570337721	0,0614171536158497	86,8126165982551
453	2,93944460495378		4,57517387698218		1,00348424911499	2,93943751485352	4,59042212016734	0,640341440918807	0,0640092801732486	86,2960107503043
450	2,78394443589739		4,38270888019264		1,00161564350128	2,78393734579713	4,38909826304568	0,634284579417299	0,0667826175538232	85,7466935687429
447	2,53362954920229		4,03465812230604		0,998890042304993	2,53362245910203	4,02949019195564	0,628769977939164	0,0695920068069107	85,1938006209437
444	2,27281060126986		3,65601720340885		0,996111750602722	2,2728035111696	3,64111398432424	0,624205537358758	0,0728015445225486	84,5665192574886
441	2,19428075539224		3,55567858320432		0,99413388967514	2,19427366529198	3,53413423346739	0,620880113865722	0,0761988441640564	83,90757230322
438	2,19397385720011		3,57308859167967		0,993446111679077	2,19396676709985	3,54898509604068	0,61819554259258	0,0796635180285877	83,2408453393363
435	2,18765387431521		3,57637061925445		0,994355201721191	2,18764678421495	3,55549622885726	0,615285924496132	0,083321213244108	82,5427220587102
432	2,17697123641844		3,57122631141368		0,996962368488312	2,17696414631818	3,55968994217384	0,61156004643167	0,087124863253112	81,822950656768
429	2,20172388402461		3,63135772963044		1,00068998336792	2,20171679392435	3,63317243287243	0,60600393584503	0,0913256288451501	81,0353236780062
426	2,1984779917036		3,65914423830847		1,00434243679047	2,19847090160334	3,67434044603383	0,598330757286364	0,0956639861888225	80,2298562029175
423	2,13379409303628		3,60313157739947		1,00653290748596	2,13378700293602	3,62597559552365	0,588472521869764	0,100434879769205	79,3533234096638
420	2,02089504929795		3,47847642653038		1,00630366802216	2,02088795919769	3,4997088382816	0,577444596845368	0,105600190716804	78,4151196174581
417	2,00308768486715		3,52026352841419		1,00381481647491	2,00308059476689	3,53299965714912	0,566963144395896	0,110962551810011	77,4528580697958
414	1,82221095463287		3,27372841953601		1	1,82220386453261	3,27303802270392	0,556731651723144	0,116956978074118	76,3911454155044
411	1,69233584040573		3,10596857279424		0,99593985080719	1,69232875030547	3,09267028328257	0,547206328283152	0,123317540679657	75,2804938261718
408	1,5859306040145		2,97254570223362		0,992665886878967	1,58592351391424	2,95005938241237	0,537590369661429	0,130352169062728	74,0709357055265
405	1,50580135750851		2,87440799876834		0,991216242313385	1,50579426740825	2,84847556286108	0,528631625646031	0,137308014498859	72,894034081871
402	1,4603101150145		2,83849089075756		0,992280185222626	1,46030302491424	2,81589319973722	0,518593185654382	0,145119815516419	71,5945863937273
399	1,46678239526207		2,90007583557984		0,996225118637085	1,46677530516181	2,88844060269111	0,507808713045802	0,153391988924407	70,2438021645457
396	1,49296581068479		3,00099168356527		1,00294554233551	1,49295872058453	3,00913880119254	0,496141527267824	0,162112241755713	68,8474339776719
393	1,4750433449361		3,01477307755317		1,01225340366364	1,47503625483584	3,05101545248353	0,483457484174705	0,171350692721623	67,3983566284017
390	1,44197523837878		2,99775408470125		1,02401208877563	1,44196814827852	3,06902944720851	0,46984500249422	0,181104666421153	65,9015051274945
387	1,42313859050483		3,00972903460458		1,03790378570557	1,42313150040457	3,12309259347838	0,455680213701104	0,190977654239341	64,4202410819012
384	1,41576262739953		3,05272608033121		1,05340039730072	1,41575553729927	3,21501560157394	0,44035728368042	0,201810896077783	62,833189247596
381	1,40835039598384		3,09931461041848		1,06999289989471	1,40834330588358	3,31550590797928	0,424774783991239	0,212753337590709	61,2698281764562
378	1,38396016658911		3,11722016088405		1,08720409870148	1,38395307648885	3,38830393320243	0,408450098861354	0,224674752370309	59,6108408154865
375	1,34982080881537		3,11412299536908		1,10362470149994	1,34981371871511	3,43606112220056	0,39283751676997	0,236676084478727	57,9861020496381
372	1,31831451743735		3,12149817112086		1,11636197566986	1,31830742733709	3,48395113259087	0,378394350886524	0,249409776273815	56,3106089298626
369	1,29580254487106		3,15179038657599		1,1217794418335	1,2957954547708	3,53483918765644	0,366578332416274	0,262318538827919	54,6614894160334
366	1,27630074990504		3,19776692936103		1,11770451068878	1,27629365980478	3,57338686142484	0,357166382846069	0,276334338645427	52,9255843015676
363	1,26005053878833		3,25345911419708		1,10513556003571	1,26004344868807	3,59475037813178	0,350523211946339	0,290395052501089	51,2395075855217
360	1,24799039723496		3,32322885512924		1,08772444725037	1,2479833071347	3,61400630801935	0,345318519330049	0,304791682280142	49,5687900045633
357	1,24033196098626		3,41127958109576		1,06954944133759	1,240324870886	3,64779375666122	0,34002055862425	0,319852066330181	47,8793155795922
354	1,23157709712964		3,50011665105329		1,05303514003754	1,23157000702938	3,68501881566485	0,334209964354601	0,335059503529454	46,2317674018318
351	1,21795170594873		3,57983576450428		1,03825736045837	1,21794461584847	3,71607402213614	0,327750364657256	0,350597308260768	44,6069666767908
348	1,1985814985066		3,65045450079436		1,02429628372192	1,19857440840634	3,73843980815023	0,32060818681454	0,366948089043646	42,9587772062368
345	1,17283696369736		3,70454326400597		1,01075196266174	1,1728298735971	3,74367655490632	0,313282906895372	0,383554725263983	41,3471209732571
342	1,14385366364228		3,75115221035293		0,99791157245636	1,14384657354202	3,74262924576811	0,305626472308309	0,400544020945979	39,7608792019895
339	1,11009122420199		3,78590775830976		0,986706912517548	1,11008413410173	3,73490013595145	0,297219227742201	0,418037567893119	38,1911232840373
336	1,06837004028667		3,796768125698		0,97766101360321	1,06836295018641	3,71127720011962	0,287869348630701	0,435992030988289	36,6444298592615
333	1,01854156911126		3,78081506667972		0,970568954944611	1,018534479011	3,66887165037435	0,27761518419623	0,454334010361358	35,1290163812214
330	0,962183950928252		3,74173623260735		0,964463949203491	0,962176860827992	3,60810384092308	0,266671055836861	0,473205634755933	33,6352271715815
327	0,901920696774521		3,68704796378291		0,95833683013916	0,901913606674261	3,53277222547115	0,255299110475195	0,492909831991717	32,1432782654084
324	0,844524174176717		3,63344851453419		0,951819896697998	0,844517084076457	3,45773145632003	0,244240217826301	0,512792362370313	30,7048964878361
321	0,78708722738474		3,57789311314485		0,945044338703156	0,78708013728448	3,38061517544492	0,232821571352289	0,534235104981755	29,2256981861333
318	0,730116808911211		3,51178657166095		0,938388168811798	0,730109718810951	3,29477111001976	0,221596491662382	0,556482792891452	27,7662485611209
315	0,680622299221285		3,46643825641247		0,932277858257294	0,680615209121025	3,23103999178939	0,21064895849342	0,579174717123436	26,3527100026817
312	0,635079705409124		3,43436988373787		0,927434146404266	0,635072615308864	3,1845116039643	0,199425436075749	0,603013541023725	24,9451694829002
309	0,588161920562419		3,38180865714126		0,924172163009644	0,588154830462159	3,12473537602132	0,188225484620412	0,627275526152295	23,5898116782488
306	0,539318337383564		3,31183428852438		0,923116862773895	0,539311247283304	3,05657276149193	0,176443124167626	0,653034876780414	22,2313135101852
303	0,491764031848484		3,2336043413272		0,925122439861298	0,491756941748224	2,99084123619293	0,16442094478214	0,679453203482866	20,919283064318
300	0,442902385010035		3,12893925019269		0,931125819683075	0,442895294909775	2,91279327775802	0,152051743009607	0,706808013682878	19,6422840123621
297	0,393050898392825		2,99052303858757		0,942141830921173	0,393043808292565	2,81684639925139	0,139533276786771	0,734580140283721	18,4255245172088
294	0,34448407485642		2,82935600554015		0,958359718322754	0,34447698475616	2,71087917599072	0,127072053895676	0,762613499230281	17,2737448663954
291	0,297323350252384		2,64336208416421		0,978849589824677	0,297316260152124	2,58677809718633	0,114936901806737	0,791038717941551	16,1793579004517
288	0,24893587653826		2,41682560435651		1,00125563144684	0,248928786438	2,4191689828708	0,102898469764026	0,82192820287204	15,0685615754433
285	0,204194570030636		2,18434853131084		1,02218341827393	0,204187479930376	2,23209913624315	0,0914777827807616	0,855044457928625	13,9622542470713
282	0,167364684923895		1,97848802310021		1,03807401657104	0,167357594823635	2,05310032586483	0,0815145722375448	0,888510115381224	12,9267659204565
279	0,136772066714228		1,79560088882123		1,04659152030945	0,136764976613968	1,87853810063029	0,0728039407707943	0,923383679114489	11,9293373693595
276	0,113203037954035		1,64771662549613		1,04627299308777	0,113195947853775	1,72323906195838	0,0656878957497244	0,957418293322898	11,0301573193379
273	0,0948073892238295		1,53684692012859		1,03550016880035	0,0948002991235694	1,59069033917729	0,0595969540951637	0,993397276529973	10,1531949121614
270	0,0805441405511168		1,45362592680879		1,01344335079193	0,0805370504508568	1,47246785198423	0,0546952861091865	1,02984017801154	9,3359780506055
267	0,0688804412378289		1,38295714413218		0,982183754444122	0,0688733511375688	1,35763994350647	0,0507302038857851	1,0659803748447	8,59052339992336
264	0,0593658440888051		1,31452617882944		0,94537228345871	0,059358753988545	1,2420639333166	0,0477904175431964	1,09832798480682	7,97392258874036
261	0,0508583873814662		1,2324998018989		0,90583062171936	0,0508512972812061	1,11581067923143	0,0455734097438758	1,1269187954408	7,46588342752447
258	0,0429322733880214		1,13300585973054		0,866522550582886	0,0429251832877614	0,981176882975208	0,043748669615615	1,15239483996449	7,04052686566543
255	0,0355561611471397		1,02015248615805		0,829135000705719	0,0355490710468796	0,84527170015273	0,0420563838118044	1,17615013376555	6,66576296772721
252	0,0287274382206295		0,901506708739066		0,794693946838379	0,0287203481203695	0,715873270285745	0,040119319036602	1,20114860766063	6,29290814158195
249	0,0227977751774593		0,789682089740094		0,764530658721924	0,0227906850771992	0,603208338705081	0,037782443668011	1,22948136431124	5,89547274149048
246	0,0175387608542579		0,687421091308377		0,739672303199768	0,0175316707539978	0,50795567446125	0,0345141744357759	1,26805781586157	5,39438804436361
243	0,0132619516033494		0,595848880065394		0,720351755619049	0,0132548615030893	0,42872345826868	0,0309170427870139	1,31260341924596	4,86851576609153
240	0,00953776999954001		0,506438606374809		0,706636786460876	0,00953067989927995	0,357380289549608	0,0266681744292364	1,37038874089065	4,26197854484758
237	0,00645129955098122		0,417119479534445		0,699079275131226	0,00644420945072116	0,291116941279122	0,0221361540225255	1,44156790285493	3,61769622869485
234	0,00395951237526896		0,326331252510742		0,698089838027954	0,0039524222750089	0,227326572195993	0,0173865388319024	1,53352333975061	2,92736354546756
231	0,0021673816570462		0,244577291503186		0,703528046607971	0,00216029155678614	0,171581270601239	0,0125904858334261	1,6562398074672	2,20678585991837
228	9,21250189437915E-4		0,174004062872829		0,713129818439484	9,14160089177854E-4	0,123595143196713	0,00739640786469164	1,8647879935468	1,36524943806709
225	2,67899676682974E-4		0,120412958808404		0,724811732769012	2,60809576422914E-4	0,0867763175975967	0,0030055386497541	2,23110106742552	0,587352650060588
222	7,49239870892294E-5		0,0826376817071496		0,735610008239746	6,78338868291689E-5	0,0602812429021662	0,00112529011618523	2,63165753209728	0,233529886313887
219	2,78879188376926E-5		0,0575747454631495		0,742441356182098	2,07978185776321E-5	0,0422332929431779	4,92450792449791E-4	2,96462434455064	0,108486489325428
216	1,616633647181E-5		0,0420742222439891		0,744040012359619	9,07623621174951E-6	0,0307912219709565	2,94767002761715E-4	3,15921508993356	0,0693082462988054
213	1,18624138358094E-5		0,0329319697971518		0,741997599601746	4,77231357574889E-6	0,0239231697474592	1,99485002452727E-4	3,30528748239589	0,0495122334748113
210	9,8567604624759E-6		0,0268755205224935		0,738943815231323	2,76666020241543E-6	0,0193493352020897	1,42984767875469E-4	3,4224568800844	0,037804467046361
207	9,20813795225029E-6		0,0228038789982357		0,738099575042725	2,11803769218982E-6	0,0163219517895458	1,2976620195303E-4	3,43927038669609	0,0363688537371013
204	8,84287353796884E-6		0,0197375659344688		0,741282522678375	1,75277327790837E-6	0,0141193335620917	1,24139944013668E-4	3,42930944506488	0,0372126462885139
201	8,41992851707584E-6		0,0171524788028076		0,760777771472931	1,32982825701537E-6	0,012523986035486	1,06182508767367E-4	3,45485998652998	0,0350864972106566
