# Supplementary material for: Physicochemical and major ion data for springs in the Black Forest National Park, Germany
Source: Data Brief. 2020 Apr 30;30:105645. doi: 10.1016/j.dib.2020.105645 (PMC7218150; doi:10.1016/j.dib.2020.105645)
Supplement: Supplementary file 3 [file mmc3.zip › Absorption/D820_1_2016-06-02.abs]

Wavelength	I1	I1 dark	R1	R1dark	XCorrect	I1c	R1c	I1c/R1c	Abs	Percent T
600	0.814317667339409	7.82532164307848E-6	1.18913383832707	7.03884745646278E-4	0.962875366210938	0.814309842017766	1.14430992677076	0.711616514868263	0.0110460909996649	97.488616907017
597	0.840610474851536		1.22854761197329		0.961170494556427	0.840602649529892	1.1801671625374	0.71227422369774	0.0112631139235147	97.4399126748496
594	0.871698882320086		1.2749556479817		0.959443926811218	0.871691056998443	1.22257311546532	0.712997076388901	0.0115593140117196	97.3734787873581
591	0.903262705436151		1.32229575521441		0.957998394966125	0.903254880114507	1.26608289070936	0.713424758159739	0.0117779558595067	97.3244692788331
588	0.93284456566951		1.36697077700856		0.957209765911102	0.932836740347867	1.30780401211507	0.71328481309613	0.0120152193079145	97.2713135662245
585	0.95655718123638		1.40307981495021		0.957147359848022	0.956549355914737	1.34228041910971	0.712630045329263	0.0122369887734391	97.2216553243872
582	0.974805589671764		1.43120013832418		0.957540512084961	0.97479776435012	1.3697581151872	0.711656863749916	0.0125178523539024	97.1588012111452
579	0.993982031550705		1.46087278713139		0.957847774028778	0.993974206229062	1.39861953285623	0.710682342752064	0.0128200540062296	97.0912172599047
576	1.01443523550951		1.49246251112626		0.957817375659943	1.01442741018786	1.42883233263796	0.709969523376471	0.0131606599712436	97.0151009733719
573	1.03415796156595		1.52274051149355		0.95768678188324	1.03415013624431	1.45763435897863	0.709471569378307	0.0134084671309809	96.959760230956
570	1.05547161840217		1.55574453113707		0.957942962646484	1.05546379308053	1.4896402438399	0.708536035761104	0.0137555639307405	96.8822990178319
567	1.07431750699874		1.58532133155599		0.958957612514496	1.0743096816771	1.51958096354207	0.706977586224125	0.0141871789506043	96.7860622819161
564	1.09351794668032		1.61508324794098		0.960622072219849	1.09351012135868	1.55080844922166	0.705122622918069	0.014551721522567	96.7048550878725
561	1.11498031140169		1.64806217114904		0.962333619594574	1.11497248608005	1.5853082625237	0.703315886529913	0.0149006971114658	96.6271795015999
558	1.13879624636512		1.68451855650142		0.963349342346191	1.13878842104348	1.62210175666879	0.702044995859038	0.0152627068377293	96.5466686837474
555	1.16362536797001		1.7224834330587		0.963210999965668	1.16361754264837	1.65843700045105	0.701635058993433	0.0156111544145622	96.4692374429941
552	1.18968218305144		1.76251215726399		0.962077260017395	1.1896743577298	1.69499567550043	0.701874568133373	0.0160374316948509	96.3745955105525
549	1.21346861087388		1.79895874037031		0.960586667060852	1.21346078555223	1.72737963829049	0.70248644748015	0.0164441054822757	96.2843924825746
546	1.2423999321694		1.84292561031181		0.959542155265808	1.24239210684776	1.76768940502726	0.702833938651459	0.0169219206229168	96.1785176821291
543	1.27260976664342		1.8890400046588		0.959278583526611	1.27260194132178	1.81144039833243	0.702535916993628	0.0173935299077973	96.0741321447006
540	1.30362802427094		1.93587559407126		0.959745705127716	1.3036201989493	1.85727273670992	0.701900250395428	0.0178228151094155	95.9792130797013
537	1.33714071975471		1.98618760803038		0.960788011550903	1.33713289443306	1.90762895846143	0.700939712883951	0.0182117109936691	95.8933054399812
534	1.37745014220106		2.04664298498608		0.962087333202362	1.37744231687942	1.96837209284476	0.699787566531025	0.0186896456932828	95.7878343109199
531	1.42369803264126		2.11475061044636		0.963314652442932	1.42369020731962	2.0364921868165	0.699089452213991	0.0189178527926589	95.737514257282
528	1.4719058730248		2.18639642925187		0.964083611965179	1.47189804770316	2.10719036295293	0.698512138998446	0.0195669712644075	95.5945270167316
525	1.52672677978817		2.26777386545014		0.964276075363159	1.52671895446653	2.18608134356736	0.698381585369165	0.0200319187342622	95.492240084589
522	1.58202955300469		2.34983675574723		0.964098811149597	1.58202172768305	2.26479620816507	0.698527188441736	0.0204540326407539	95.3994711881646
519	1.6401692109755		2.43609412112522		0.964016735553741	1.64016138565386	2.3477569454741	0.698607830259301	0.0209866805200488	95.2825386002155
516	1.69464754449805		2.51724954560563		0.964349150657654	1.69463971917641	2.42682867064153	0.698293925598149	0.0216294745938342	95.1416163676359
513	1.75251547151292		2.60174950010197		0.965328872203827	1.75250764619128	2.51086443042263	0.69796984056853	0.0220935932004405	95.0399954399569
510	1.80199798474293		2.67361483428747		0.966961741447449	1.80199015942129	2.58460262650291	0.697202015096404	0.0225304034440288	94.9444529570975
507	1.85324816764361		2.74805145752519		0.969234704971313	1.85324034232197	2.66282461415663	0.695967857766302	0.0230808274379436	94.8241967617409
504	1.91963891566935		2.84509038413939		0.971734523773193	1.9196310903477	2.76398856041528	0.694514846349177	0.023735099141142	94.6814501185456
501	1.98376827332325		2.9380774015901		0.973802864551544	1.98376044800161	2.86042274496097	0.693520023044243	0.0243543296377652	94.5465465779751
498	2.06369255156834		3.05263931763624		0.974870681762695	2.0636847262467	2.97524237615778	0.693619028413994	0.0249830463664233	94.4097730483344
495	2.24490327716262		3.31516777239777		0.974803626537323	2.24489545184098	3.23095141771029	0.69480941110278	0.0256784684359361	94.2587186251677
492	2.44510506835484		3.60845127342314		0.973194181919098	2.4450972430332	3.51103876849475	0.696402803914768	0.026310720571076	94.1215952680855
489	2.47467435534606		3.64917057501824		0.972781896591187	2.47466653002442	3.54916234661315	0.697253686460953	0.0269270445688285	93.9881184267556
486	2.5958464300572		3.81877805480928		0.975464880466461	2.59583860473555	3.7243972639132	0.696982201626934	0.0277423568212632	93.8118376235388
483	2.91462179011156		4.28118420774675		0.980194926261902	2.91461396478992	4.19570509456959	0.694666069014774	0.0285247228825878	93.6429910661368
480	3.05572503295594		4.48564976357037		0.985221683979034	3.0557172076343	4.41866593129052	0.691547461417125	0.0292205064172132	93.4930856695656
477	3.17774387646252		4.65275750216045		0.990114986896515	3.17773605114088	4.60606800644854	0.689902113188952	0.0300983741105341	93.304292886294
474	3.69356682117874		5.39463442180348		0.994495332241058	3.69355899585709	5.36423874153652	0.688552313538364	0.0310468617351563	93.100741143138
471	4.37129532310934		6.37145701067373		0.997837543487549	4.37128749778769	6.3569766493417	0.687636236360938	0.0319272987259937	92.9121909578032
468	4.88249495973856		7.10777629972373		1.00013113021851	4.88248713441692	7.10800436693679	0.686899850136281	0.0327591698529622	92.7343922617362
465	4.84597986222822		7.05147668080806		1.00181019306183	4.84597203690657	7.06353605605838	0.686054689669233	0.0335871133025988	92.5577708761691
462	4.56213119637023		6.63578283969566		1.00316655635834	4.56212337104859	6.65608930640288	0.685405973543657	0.0347002065720588	92.3208497958169
459	4.28209261838765		6.2354290571157		1.00411581993103	4.28208479306601	6.260386178499	0.683996908652796	0.0358175185502237	92.0836406658807
456	3.94993178841607		5.7686586585902		1.00429058074951	3.94992396309443	5.79270264956127	0.681879288831369	0.0370259744725853	91.8277674092097
453	3.71480195537123		5.45298322039845		1.00348424911499	3.71479413004958	5.47127643510274	0.678962975845294	0.0383035262442221	91.5580371911486
450	3.4922998066021		5.16301248669384		1.00161564350128	3.49229198128046	5.17064905229254	0.675406887213136	0.0395549732829053	91.2945866687025
447	3.07797812124593		4.5856580224481		0.998890042304993	3.07797029592429	4.57986503257605	0.672065721157946	0.0407120538785695	91.0516763778191
444	2.75386407468946		4.1288761077694		0.996111750602722	2.75385624936782	4.11212085986573	0.669692439306791	0.0421067554537623	90.7597403046332
441	2.68638284693176		4.0435392343311		0.99413388967514	2.68637502161012	4.01911963139954	0.668398870395074	0.0434797015480986	90.4732722973738
438	2.6944042104251		4.06295610070859		0.993446111679077	2.69439638510346	4.0356286686081	0.667652206473387	0.0449410370368922	90.1693549740466
435	2.71580524427513		4.09451336498679		0.994355201721191	2.71579741895349	4.07070075153331	0.667157225431157	0.0463653357965709	89.8741227263208
432	2.76728801506551		4.16671111982525		0.996962368488312	2.76728018974387	4.15335244022441	0.666276274303933	0.0479159449989145	89.5538074612887
429	2.86605674147749		4.31208115464477		1.00068998336792	2.86604891615585	4.31435204850819	0.664305759922134	0.049642186677636	89.1985538455351
426	2.92647262380444		4.41188476142371		1.00434243679047	2.9264647984828	4.43033615080636	0.660551411646305	0.0515500541981483	88.8075616108742
423	2.88814921087163		4.38324003985848		1.00653290748596	2.88814138554999	4.41116685836807	0.65473410512031	0.0536841030781893	88.3722468340086
420	2.75313696165526		4.22398890402021		1.00630366802216	2.75312913633361	4.24990720599901	0.647809235092803	0.0558376415188812	87.9351195750126
417	2.7216153968398		4.23082597064328		1.00381481647491	2.72160757151816	4.24625922532182	0.640942398261589	0.0581182646156892	87.4745537036509
414	2.47243392200541		3.89842334379767		1	2.47242609668376	3.89771945905202	0.634326334323992	0.0605207847766813	86.9919798823576
411	2.29826810483025		3.67309487057694		0.99593985080719	2.2982602795086	3.65748053053449	0.628372525929138	0.0629799600651533	86.5007832478008
408	2.15909357413636		3.49321350410821		0.992665886878967	2.15908574881472	3.46689515873787	0.622772149129753	0.0656717255253312	85.966307803269
405	2.0591337771725		3.36521917234426		0.991216242313385	2.05912595185085	3.33496220057944	0.617436069138381	0.0684715013146866	85.4138894727325
402	2.0267564848214		3.33772716805958		0.992280185222626	2.02674865949976	3.31126208165897	0.612077392099493	0.0714223366188001	84.8355077294875
399	2.06978996121195		3.42789437839265		0.996225118637085	2.06978213589031	3.41425325612538	0.6062181041131	0.0744652082137836	84.2431876835978
396	2.11859506965951		3.52414221858424		1.00294554233551	2.11858724433787	3.53381677061747	0.599518136297622	0.0776741293613787	83.6230243961668
393	2.11036560191896		3.5232483098964		1.01225340366364	2.11035777659731	3.56570758391522	0.591848245245085	0.0812035996710819	82.9461820031854
390	2.09858924820625		3.51361066955405		1.02401208877563	2.0985814228846	3.59725901438576	0.58338346349045	0.0848319002296329	82.2560972098554
387	2.10909928600605		3.54113977466866		1.03790378570557	2.10909146068441	3.67463181319896	0.573959941539921	0.0885496599429394	81.554952677545
384	2.1368412023991		3.60107107569872		1.05340039730072	2.13683337707746	3.79262822937845	0.563417568989528	0.0925288553848633	80.8111234819055
381	2.15668690910691		3.65213446782867		1.06999289989471	2.15667908378527	3.90700479835725	0.552003182768569	0.0965958717699215	80.0578878882617
378	2.15122114130649		3.66576891723708		1.08720409870148	2.15121331598485	3.98467372533214	0.539871885195702	0.101077835831258	79.2359308246649
375	2.13383850831931		3.66162381349387		1.10362470149994	2.13383068299766	4.04028166357994	0.528139090458103	0.105685562968305	78.3997065333734
372	2.12466892949852		3.67524739009959		1.11636197566986	2.12466110417688	4.10212064732179	0.517942129655314	0.11065783764587	77.5072204101197
369	2.12444572271231		3.70618119002481		1.1217794418335	2.12443789739066	4.15672826324275	0.511084141866263	0.115633724324031	76.6242568833056
366	2.13222633059137		3.75607170374148		1.11770451068878	2.13221850526973	4.19739155058713	0.507986562504866	0.121052759060388	75.6740958860618
363	2.14961596675236		3.82398228818692		1.10513556003571	2.14960814143071	4.22524091955949	0.508753981691256	0.126350100675302	74.7566616732771
360	2.17914937727888		3.91600599753601		1.08772444725037	2.17914155195723	4.25876982645308	0.51168333597689	0.131723791464424	73.8373681806944
357	2.20813549898923		4.01046234481483		1.06954944133759	2.20812767366758	4.28863492086565	0.514878910052311	0.137213869231245	72.9098375804589
354	2.23456334312191		4.10322709786213		1.05303514003754	2.23455551780026	4.32010110623136	0.517246115971017	0.142788694456489	71.9799110351944
351	2.25054705277484		4.1796771183086		1.03825736045837	2.25053922745319	4.33884971890527	0.518694901472878	0.148455758014373	71.0467542310527
348	2.2589769148017		4.2469435584695		1.02429628372192	2.25896908948006	4.34940751758794	0.51937397917885	0.15449468160496	70.0656763095628
345	2.25770594923061		4.29850571158378		1.01075196266174	2.25769812390896	4.34401163160787	0.519726537443296	0.160637889523625	69.0815559010072
342	2.25169494583666		4.34319042454		0.99791157245636	2.25168712051501	4.33341757129676	0.519610003759966	0.166903120662728	68.092123684027
339	2.23486581138242		4.37216028770549		0.986706912517548	2.23485798606077	4.31334625056957	0.518126265834945	0.173513114298758	67.0636035341779
336	2.20440057346704		4.38020802204833		0.97766101360321	2.2043927481454	4.2816704539548	0.514844094577455	0.180365496530596	66.0137650989893
333	2.15356711785961		4.35372793182211		0.970568954944611	2.15355929253797	4.22491000021977	0.509729033855384	0.187327388597229	64.9639781189756
330	2.08176966941603		4.29304397332436		0.964463949203491	2.08176184409439	4.13980727315509	0.502864434678818	0.194602258257286	63.8848297478902
327	1.99126601255111		4.19867070465849		0.95833683013916	1.99125818722946	4.02306621522464	0.494960331424292	0.202158583828699	62.7829063436654
324	1.9025199521147		4.10555911689578		0.951819896697998	1.90251212679306	3.90708288302537	0.486939280213039	0.209737995805989	61.6967097809453
321	1.80903025278124		4.0022662974843		0.945044338703156	1.80902242745959	3.781653904126	0.478368056232181	0.217904090204681	60.5474573276641
318	1.71859309616018		3.89867542143338		0.938388168811798	1.71858527083854	3.65781037239291	0.469839903076839	0.226335673171282	59.3832998142652
315	1.64323813064098		3.82296760191168		0.932277858257294	1.64323030531933	3.56341183193411	0.461139599580731	0.235054941116201	58.2029582532531
312	1.5732553904421		3.7553682308439		0.927434146404266	1.57324756512045	3.48220392285817	0.451796505883304	0.243955346741575	57.0222898403245
309	1.49981949107733		3.67341699215769		0.924172163009644	1.49981166575569	3.39421921659086	0.441872362994307	0.252789717423708	55.8740667864684
306	1.42244149089824		3.58111077426481		0.923116862773895	1.42243366557659	3.30513397530697	0.430370955066801	0.26203052993408	54.6977510242606
303	1.34451020092643		3.48365353344329		0.925122439861298	1.34450237560479	3.22215487691721	0.417268078960604	0.271430471441331	53.5265840523086
300	1.25530832628286		3.3560265564142		0.931125819683075	1.25530050096122	3.12422757295859	0.401795474768336	0.281368525084749	52.3156318464528
297	1.16032417016826		3.20740783020141		0.942141830921173	1.16031634484662	3.02116992639384	0.384061927371164	0.291662632026281	51.0901723758184
294	1.06031590427149		3.0358429700471		0.958359718322754	1.06030807894984	2.90875503885989	0.364522988283483	0.302147068899578	49.8715574489618
291	0.955678872829245		2.84217485680729		0.978849589824677	0.955671047507602	2.78137269550127	0.343596904166548	0.313047469335845	48.6354043226475
288	0.839756871644497		2.60817298152161		1.00125563144684	0.839749046322854	2.61074311697054	0.321651349328188	0.324928838332187	47.3228793889509
285	0.72254781113872		2.35957431063997		1.02218341827393	0.722539985817077	2.41119823520593	0.299660133815322	0.337843117218556	45.9363921633372
282	0.619103151212709		2.13097068240303		1.03807401657104	0.619095325891066	2.21137461101214	0.279959497955757	0.350587596085004	44.6079642384982
279	0.528306146875809		1.92319874109457		1.04659152030945	0.528298321554166	2.01206681449332	0.262564999208142	0.363710821666845	43.2801919610395
276	0.453917543657426		1.75143514070669		1.04627299308777	0.453909718335783	1.83174283126667	0.247802098956162	0.37734532669234	41.9425347775997
273	0.399669249196458		1.63238732135816		1.03550016880035	0.399661423874814	1.689608474041	0.236540849560817	0.390539978248533	40.6874077975916
270	0.359806188137481		1.55173102895584		1.01344335079193	0.359798362815838	1.57187814619762	0.228897108650688	0.403531599400574	39.4882966497136
267	0.327570487506401		1.48898471939211		0.982183754444122	0.327562662184757	1.46176525784029	0.224087048469547	0.416147126419815	38.3577278582001
264	0.299535484871841		1.42985482338814		0.94537228345871	0.299527659550198	1.35107968627162	0.221695035898853	0.427344996741907	37.3813518683012
261	0.270599313265052		1.35442858711727		0.90583062171936	0.270591487943409	1.22624528878614	0.220666689134657	0.437310246107957	36.5333715633147
258	0.240475147812302		1.26188624068529		0.866522550582886	0.240467322490659	1.09284295181895	0.220038315743739	0.446399279487577	35.7767363486402
255	0.210048876800457		1.15702826380936		0.829135000705719	0.210041051478814	0.958749014851033	0.219078244905888	0.455077966106325	35.0688911367294
252	0.180343621944788		1.04651270852586		0.794693946838379	0.180335796623145	0.831097941808302	0.216985011695216	0.464212418989622	34.3389950398581
249	0.152002461321949		0.934923382189523		0.764530658721924	0.151994636000306	0.714239447771632	0.212806274526725	0.474931156888958	33.5018541123632
246	0.125979562408598		0.824353957887685		0.739672303199768	0.125971737086955	0.609231146631629	0.206771662583961	0.486251228855923	32.6398963641988
243	0.10110098737373		0.712425455222136		0.720351755619049	0.101093162052087	0.512689882804686	0.197181893855705	0.5018138124529	31.4909808299781
240	0.0780576234178029		0.599406525620026		0.706636786460876	0.0780497980961599	0.423065310193112	0.18448640485445	0.521399379133634	30.1023652408733
237	0.0589551358156049		0.494473199928479		0.699079275131226	0.0589473104939618	0.345183894940057	0.170770743821053	0.543628823576859	28.600338708154
234	0.0421764041741228		0.389445855987796		0.698089838027954	0.0421685788524797	0.2713768197391	0.155387548918217	0.569648157166955	26.9371622915272
231	0.0288794498052577		0.295263312418819		0.703528046607971	0.0288716244836146	0.207230818760869	0.139321094498645	0.601148953320957	25.0524986083821
228	0.0183384173995627		0.212402495870642		0.713129818439484	0.0183305920779196	0.150968592115459	0.121419904769997	0.639613323018136	22.9290825032141
225	0.0111486949904328		0.149467084363696		0.724811732769012	0.0111408696687897	0.107825312487421	0.103323323733371	0.685095755058419	20.649248223797
222	0.00649465393809131		0.104421270182118		0.735610008239746	0.00648682861644823	0.0762955467555282	0.0850223753849461	0.743924984195562	18.0332920350498
219	0.00358441190241018		0.0735495450514169		0.742441356182098	0.00357658658076711	0.0540836308293968	0.0661306670043883	0.826103761692171	14.9243779355421
216	0.00195660908632469		0.0547291923624897		0.744040012359619	0.00194878376468161	0.0401969905469684	0.0484808374498719	0.932931948540529	11.6699246377444
213	0.00107559552239738		0.0438144161762446		0.741997599601746	0.00106777020075431	0.0319879108390596	0.0333804294418153	1.0734176826959	8.44466289074438
210	5.45601012910828E-4		0.0363070840338486		0.738943815231323	5.3777569126775E-4	0.0263087639164654	0.0204409334081706	1.26463934626572	5.43701653448103
207	2.85547555736145E-4		0.0313090965164355		0.738099575042725	2.77722234093066E-4	0.0225896938021121	0.0122942009097573	1.45974311069053	3.46942009262388
204	1.56699301570363E-4		0.0267833222463422		0.741282522678375	1.48873979927285E-4	0.0193322312205489	0.00770081726360906	1.63693026226229	2.30711762917834
201	8.82825609494253E-5		0.0221409093925779		0.760777771472931	8.04572393063469E-5	0.0163088118379029	0.00493335995939067	1.79045967808331	1.62009440400979
