# Supplementary material for: Physicochemical and major ion data for springs in the Black Forest National Park, Germany
Source: Data Brief. 2020 Apr 30;30:105645. doi: 10.1016/j.dib.2020.105645 (PMC7218150; doi:10.1016/j.dib.2020.105645)
Supplement: Supplementary file 3 [file mmc3.zip › Absorption/D820_3_2016-09-06.abs]

Wavelength	I1	I1 dark	R1	R1dark	XCorrect	I1c	R1c	I1c/R1c	Abs	Percent T
600	0.784585018532433	8.41755291436317E-6	1.1217033762552	7.07532791171557E-4	0.962875366210938	0.784576600979519	1.07937928329636	0.726877579661772	-0.00446292094614694	101.032923728284
597	0.810274674496677		1.15888265589179		0.961170494556427	0.810266256943763	1.11320375585358	0.727868777555885	-0.00442061375148619	101.023081992877
594	0.840899595638954		1.20320764594906		0.959443926811218	0.84089117808604	1.15373143055913	0.728844821085023	-0.00434544073054129	101.005597190828
591	0.873708813342328		1.25084832874209		0.957998394966125	0.873700395789414	1.19763287600266	0.729522722109606	-0.00431608024466666	100.998768936518
588	0.901627315122861		1.29140335635104		0.957209765911102	0.901618897569947	1.23546664713218	0.729780038710739	-0.00427361319828656	100.988893356959
585	0.925439084742069		1.32634518024706		0.957147359848022	0.925430667189155	1.26883057437755	0.729357162317076	-0.00424238965195599	100.981633034357
582	0.943077726944538		1.35239974313123		0.957540512084961	0.943069309391624	1.29430005127028	0.72863267560413	-0.00413606525914324	100.956913639859
579	0.961119385502818		1.37904380918688		0.957847774028778	0.961110967949904	1.32023633420874	0.72798403062125	-0.00404897935759294	100.936671516652
576	0.980078930715146		1.40694219042306		0.957817375659943	0.980070513162231	1.34691598933503	0.727640417756188	-0.00397414092137461	100.919279419467
573	1.0002861257638		1.43648879675031		0.95768678188324	1.00027770821088	1.37502873816928	0.727459492623157	-0.00389023153226284	100.899782839522
570	1.0208200816754		1.46661625878813		0.957942962646484	1.02081166412248	1.40425694795086	0.726940796420548	-0.00384344560938692	100.888913635819
567	1.03918192181199		1.49364731825043		0.958957612514496	1.03917350425908	1.43166597229191	0.725849132668489	-0.00372465000113226	100.86132055942
564	1.05739937230072		1.52026717288039		0.960622072219849	1.05739095474781	1.45972253032415	0.724378046362685	-0.00369095978068565	100.85349658636
561	1.07741437252592		1.54937445425822		0.962333619594574	1.07740595497301	1.49033424408177	0.722929073965429	-0.00358034483457952	100.827812438924
558	1.10138329760104		1.58415269386535		0.963349342346191	1.10137488004813	1.52541085456207	0.722018515047425	-0.00349337524720118	100.807623199467
555	1.12559509926211		1.61928139733826		0.963210999965668	1.1255866817092	1.5590281505887	0.721979703371081	-0.00339320766393286	100.784375168425
552	1.14984999632095		1.6541382404607		0.962077260017395	1.14984157876804	1.59072808486332	0.722839805061236	-0.0033331733355142	100.770444288906
549	1.1751888142739		1.69059139339121		0.960586667060852	1.17518039672099	1.62327990537372	0.723954256336607	-0.0032273177937193	100.745885353623
546	1.2030486249536		1.73047256876897		0.959542155265808	1.20304020740068	1.65978247072557	0.724817997911965	-0.00313425755022204	100.724299925752
543	1.23563502863198		1.77702461081928		0.959278583526611	1.23562661107907	1.70398293050493	0.725140251676652	-0.00298278605291091	100.689175831718
540	1.26723048596423		1.82187877689982		0.959745705127716	1.26722206841131	1.74786127983537	0.72501295327663	-0.00292041334313529	100.674716044535
537	1.29760232879941		1.86493882555588		0.960788011550903	1.2975939112465	1.79113107684638	0.724455026223516	-0.00281008952423209	100.649144896407
534	1.3392774922071		1.92387291467586		0.962087333202362	1.33926907465419	1.85025305356455	0.723830219911846	-0.00268934818733184	100.621166592119
531	1.38324970882828		1.98589820007255		0.963314652442932	1.38324129127536	1.91236325768512	0.72331513676421	-0.00255679448714079	100.590460070922
528	1.4298135685055		2.05144210483995		0.964083611965179	1.42980515095258	1.97707959340265	0.723190485463368	-0.00247398780192737	100.571282372693
525	1.48510257829434		2.1281521704514		0.964276075363159	1.48509416074142	2.0514439657554	0.7239262614685	-0.00236567258089136	100.546202518325
522	1.53777546504676		2.2016158591227		0.964098811149597	1.53776704749384	2.12189310086548	0.724714664874787	-0.0023107259017427	100.533482277372
519	1.59675478365875		2.28397643740688		0.964016735553741	1.59674636610583	2.20110943581901	0.725427977419806	-0.00215140462821852	100.496608254082
516	1.65105783275817		2.35941160067968		0.964349150657654	1.65104941520525	2.27461426452103	0.725859079035062	-0.00199473765744359	100.460361743113
513	1.70975434985761		2.44042205689895		0.965328872203827	1.7097459323047	2.35512687005625	0.725967655519067	-0.00185111452224097	100.427144543246
510	1.75913873442591		2.5076572568256		0.966961741447449	1.75913031687299	2.42412447087353	0.725676564058235	-0.00172896026452353	100.39890131495
507	1.80511400279689		2.5694812934438		0.969234704971313	1.80510558524397	2.4897446780442	0.725016344512064	-0.00161165110702422	100.37178579657
504	1.87218183944296		2.66053359044325		0.971734523773193	1.87217342189004	2.58464480745207	0.724344566221314	-0.00143169955621408	100.33020498507
501	1.93845798419766		2.74988203613115		0.973802864551544	1.93844956664475	2.67715400650454	0.724070995518001	-0.0013111980983586	100.302370740427
498	2.01200868458736		2.84833394003463		0.974870681762695	2.01200026703445	2.77606749703489	0.724766335538837	-0.00113825699945754	100.262437124804
495	2.18364144024921		3.08300727894068		0.974803626537323	2.18363302269629	3.00463697062161	0.726754361357851	-9.23316035775051E-4	100.212827530974
492	2.40212970353633		3.38435962636934		0.973194181919098	2.40212128598341	3.29295053110865	0.729473845200669	-8.2297977715216E-4	100.189677757781
489	2.44120749268682		3.43255427949708		0.972781896591187	2.44119907513391	3.33843838707087	0.731239816971972	-7.3734827779471E-4	100.169924924337
486	2.53953865196188		3.5591419523311		0.975464880466461	2.53953023440897	3.47112780570426	0.73161530677022	-4.6471323948979E-4	100.107061447672
483	2.86264657059268		3.99995224231776		0.980194926261902	2.86263815303976	3.92003937315772	0.730257500126541	-2.98934735598199E-4	100.068855961438
480	3.0309507996565		4.22556642964867		0.985221683979034	3.03094238210358	4.16242259693575	0.728167866553211	-2.25511571666587E-4	100.051939442181
477	3.11477281470242		4.32728347025786		0.990114986896515	3.11476439714951	4.2838076776316	0.727101828920474	6.69095634896457E-5	99.9845946903927
474	3.58076679355329		4.95641974337872		0.994495332241058	3.58075837600038	4.92843266135933	0.726551141517018	4.20938255244213E-4	99.9031223415734
471	4.26661787357644		5.88509880460931		0.997837543487549	4.26660945602352	5.87166653159058	0.726643693586553	6.20881925907053E-4	99.8571387972003
468	4.84889774185523		6.666495442112		1.00013113021851	4.84888932430232	6.66666199554589	0.727333908265027	6.85355839415421E-4	99.8423154390263
465	4.86045059459227		6.66722629660127		1.00181019306183	4.86044217703935	6.67858644982289	0.727765106217686	7.61431389694876E-4	99.8248275496222
462	4.54146178116962		6.21563381305418		1.00316655635834	4.54145336361671	6.23460619459237	0.728426659498681	0.00102402687507752	99.7644868666484
459	4.22683340474127		5.77988554331097		1.00411581993103	4.22682498718835	5.80296406656046	0.728390687708269	0.00132183132172916	99.6960998046547
456	3.86835545573422		5.29550793782457		1.00429058074951	3.86834703818131	5.31751817372374	0.727472274057577	0.00155863286172281	99.6417547556886
453	3.61003824241094		4.95831471285357		1.00348424911499	3.61002982485802	4.974880718492	0.725651534003474	0.00192363776332389	99.558045541945
450	3.41720206154085		4.71771252265286		1.00161564350128	3.41719364398793	4.72462598831907	0.723272837349757	0.00208606308075444	99.5208179825674
447	3.04914125368537		4.23314624529221		0.998890042304993	3.04913283613246	4.22774088458346	0.721220367892267	0.00217395202908304	99.5006798150275
444	2.72986198005881		3.80615735661752		0.996111750602722	2.72985356250589	3.79065328584248	0.720153851237591	0.0025320324325233	99.4186742617764
441	2.66238120151985		3.71798995218466		0.99413388967514	2.66237278396694	3.69547643061267	0.720441013210724	0.00297789515299781	99.3166597617175
438	2.68462592555206		3.74545231779758		0.993446111679077	2.68461750799915	3.72020214589512	0.721632159414068	0.00339877783364285	99.2204568040819
435	2.70769735002042		3.76640347860254		0.994355201721191	2.7076889324675	3.74443935181793	0.723122656841248	0.00383018809812684	99.1219442230858
432	2.75394012571455		3.81582772401052		0.996962368488312	2.75393170816163	3.80353126190562	0.724046029473642	0.00442839422649129	98.985505611997
429	2.84052159997796		3.92218483296054		1.00068998336792	2.84051318242505	3.92418305428416	0.723848287180173	0.00499750921349413	98.8558764270236
426	2.89496848696743		3.99420907217469		1.00434243679047	2.89496006941452	4.01084306739093	0.721783430758288	0.00551363210726086	98.7384642158037
423	2.84893975668261		3.94506755381637		1.00653290748596	2.84893133912969	3.97012816013388	0.717591781478818	0.00595864562955892	98.6373405565439
420	2.72553679330851		3.80310972113165		1.00630366802216	2.7255283757556	3.82637126942249	0.712301076880852	0.00628359168116328	98.5635661296502
417	2.71025587540082		3.81779207825072		1.00381481647491	2.71024745784791	3.8316460224697	0.707332421093795	0.00652977886525819	98.5077095356288
414	2.47460705065883		3.52209694759632		1	2.47459863310592	3.52138941480515	0.702733592229773	0.00704292855102391	98.3913844375041
411	2.30916455986483		3.31724362444026		0.99593985080719	2.30915614231192	3.30307046031365	0.699093818934956	0.00766467209404332	98.2506263980442
408	2.18322275616885		3.16026149005776		0.992665886878967	2.18321433861594	3.13638143113199	0.696093375934815	0.00838270349329917	98.0883200572861
405	2.09296200091428		3.04485325199352		0.991216242313385	2.09295358336137	3.01740668084213	0.693626615414413	0.00912116312623222	97.9216757172268
402	2.06743499906316		3.01585536148439		0.992280185222626	2.06742658151024	2.99187144592931	0.691014510106425	0.00995939331082609	97.7328597256799
399	2.11880088875049		3.09245733139315		0.996225118637085	2.11879247119757	3.08007880990844	0.687902031721246	0.010852859275162	97.532002411016
396	2.19131977395876		3.19416648381877		1.00294554233551	2.19131135640585	3.20286541956457	0.684172161284179	0.0116880873542623	97.3446107034906
393	2.19655187843004		3.19370281194563		1.01225340366364	2.19654346087713	3.23212033920601	0.679598291633139	0.0125373202210272	97.1544460274682
390	2.18610776226084		3.168575768589		1.02401208877563	2.18609934470792	3.24393536910532	0.673903483259241	0.0135870994511344	96.9198873195706
387	2.20504603366954		3.18555949532777		1.03790378570557	2.20503761611663	3.30556990882854	0.667067306677555	0.0145467254536328	96.7059675747252
384	2.24364598956999		3.23167694143256		1.05340039730072	2.24363757201708	3.40350445872931	0.659213936465572	0.0155561939164034	96.4814465155683
381	2.28212046451391		3.28021632722493		1.06999289989471	2.28211204696099	3.5090511251864	0.650350184578679	0.016583389982302	96.2535176413835
378	2.29566254209652		3.29506405421639		1.08720409870148	2.2956541245436	3.58163791267743	0.640950922598286	0.0176976241425513	96.0068843096982
375	2.29228685851626		3.28768360868924		1.10362470149994	2.29227844096334	3.62758799060044	0.63190154088693	0.0188828496373389	95.7452307958772
372	2.29606048276875		3.29237871609235		1.11636197566986	2.29605206521584	3.67469654544565	0.624827665854891	0.0202019707677418	95.4548565314877
369	2.31242331839673		3.3167041249307		1.1217794418335	2.31241490084382	3.71981680625205	0.621647522253581	0.0215050302239205	95.1688825095575
366	2.33459168989018		3.35081284427683		1.11770451068878	2.33458327233727	3.74442781792997	0.623481980653561	0.0229290235140838	94.8573475426232
363	2.37114093657031		3.40646789044116		1.10513556003571	2.3711325190174	3.76382688019893	0.629979166016285	0.024353894780856	94.5466412470103
360	2.42219493783115		3.48338719433303		1.08772444725037	2.42218652027824	3.78819580980071	0.639403727233854	0.0256864519405142	94.2569859114758
357	2.47864835191222		3.56882713783928		1.06954944133759	2.4786399343593	3.81628033020489	0.649491054087798	0.027094131890917	93.951965072078
354	2.52846176846122		3.64539027474038		1.05303514003754	2.5284533509083	3.83797900156088	0.65879812002098	0.0285210159253483	93.6437903672093
351	2.57030559519832		3.71135385235766		1.03825736045837	2.5702971776454	3.85260585334769	0.667158093894284	0.0299656569017586	93.3328103510961
348	2.60643796688011		3.77015426594107		1.02429628372192	2.6064295493272	3.86103028045318	0.675060634080619	0.0314618946665391	93.011812045651
345	2.63358958664466		3.81693062927955		1.01075196266174	2.63358116909175	3.8572549847307	0.682760455172661	0.0330146789929165	92.6798497403402
342	2.65430310829041		3.85557254196694		0.99791157245636	2.6542946907375	3.84681440291359	0.689998116032613	0.0345851912941291	92.3453025917905
339	2.65951926915824		3.87410100991048		0.986706912517548	2.65951085160533	3.821904118774	0.695860170468758	0.036246077952654	91.9928178556089
336	2.65246403969424		3.87889979895381		0.97766101360321	2.65245562214133	3.79155738188469	0.699568898736502	0.0379919927077516	91.6237383067149
333	2.61605777641198		3.84635164112488		0.970568954944611	2.61604935885907	3.73246278331434	0.700890942718543	0.0397283782011683	91.2581418808094
330	2.55833892532426		3.78934185985854		0.964463949203491	2.55833050777134	3.6540012251713	0.700144950731757	0.0415058622727197	90.88540309241
327	2.48139793442076		3.70927456159449		0.95833683013916	2.48138951686785	3.55405637074197	0.698185188421705	0.0433907151851309	90.4918120501164
324	2.40212117692504		3.62759736343452		0.951819896697998	2.40211275937212	3.45214590393797	0.69583175978511	0.0453062581000175	90.0935586977448
321	2.31901892872194		3.54011569752432		0.945044338703156	2.31901051116902	3.34489764844079	0.693297898741394	0.0473696974694206	89.6665174436709
318	2.2356442452172		3.4492708492545		0.938388168811798	2.23563582766428	3.23609101556757	0.690844545752735	0.0495386944997538	89.2198123532691
315	2.17261821275419		3.38669245350846		0.932277858257294	2.17260979520128	3.15667876997781	0.688258119851882	0.0517790713533493	88.7607429328658
312	2.11071253551132		3.32454129530954		0.927434146404266	2.11070411795841	3.0826369283309	0.684707335645022	0.0539853207951455	88.3109749128085
309	2.04516791907401		3.25571375896347		0.924172163009644	2.04515950152109	3.00818614465151	0.679864676977302	0.0562127523127343	87.8592006471173
306	1.96669835639927		3.16765817337782		0.923116862773895	1.96668993884636	2.92346553989812	0.672725541657965	0.0584949133364877	87.3987229084717
303	1.88591460550137		3.07682697256889		0.925122439861298	1.88590618794845	2.84578712143193	0.66270107617871	0.0608780304089033	86.9204507065304
300	1.79167571427636		2.96481086705945		0.931125819683075	1.79166729672345	2.75995314674589	0.649165837773699	0.0632833052456151	86.4403854416134
297	1.68205862975343		2.82752019988343		0.942141830921173	1.68205021220052	2.66325846184546	0.631576032254478	0.0657399154997606	85.9528110162032
294	1.56010891954736		2.66843381257965		0.958359718322754	1.56010050199445	2.5566414060603	0.610214830400683	0.0682811174675897	85.4513409955427
291	1.42719342325229		2.48908241559123		0.978849589824677	1.42718500569938	2.43574473335886	0.585933733594206	0.0708902162137521	84.9395163538711
288	1.27317485148003		2.27298597602502		1.00125563144684	1.27316643392711	2.27513158750314	0.559601229625736	0.0737180641117838	84.3882412725012
285	1.1163630869699		2.04989766759026		1.02218341827393	1.11635466941698	2.09464817668214	0.532955692437693	0.0768768260359226	83.7766854642059
282	0.974592375561287		1.84540969599525		1.03807401657104	0.974583958008373	1.91493738393455	0.508937767983793	0.0799265905533063	83.1904377261685
279	0.849581954002699		1.66386294012888		1.04659152030945	0.849573536449785	1.74064434627645	0.488079910331583	0.0833509846562995	82.5370638491846
276	0.745794024424739		1.51364215581702		1.04627299308777	0.745785606871825	1.58294263637937	0.471138744849052	0.0869870086454622	81.8489271810544
273	0.671525872866031		1.40994931443448		1.03550016880035	0.671517455313117	1.45927010277216	0.460173516909203	0.090630277661879	81.165173685748
270	0.613449621572214		1.33090911333429		1.01344335079193	0.613441204019299	1.34808394701434	0.455046739023866	0.0943105745980946	80.4802701279829
267	0.567090218070933		1.27000661662941		0.982183754444122	0.567081800518019	1.24668493967672	0.454871782332647	0.0978584214749781	79.825487323137
264	0.524298148844949		1.21095665135022		0.94537228345871	0.524289731292035	1.14413597276606	0.4582407543961	0.101064313497165	79.2383979787602
261	0.478380357280381		1.1398640268174		0.90583062171936	0.478371939727467	1.03188283521942	0.463591333628244	0.103775067280285	78.7453527325218
258	0.428212733579474		1.05374711981287		0.866522550582886	0.428204316026559	0.912482548810792	0.469273978537588	0.106220529685067	78.3031927294699
255	0.375521912867164		0.956082529749019		0.829135000705719	0.37551349531425	0.792134848776871	0.474052487267891	0.10843576748781	77.904802787947
252	0.324301888734061		0.856656181879705		0.794693946838379	0.324293471181146	0.680217210235145	0.476749876806323	0.110673285318762	77.5044635597707
249	0.276132760890036		0.758993421344653		0.764530658721924	0.276124343337122	0.579732809875333	0.47629587050024	0.113129859548457	77.0672993626441
246	0.232309809710164		0.66663624031721		0.739672303199768	0.232301392157249	0.49256902086263	0.471611860101195	0.116068756733204	76.5475408606588
243	0.19227801429212		0.57768102277715		0.720351755619049	0.192269596739205	0.415623866457049	0.462604802698631	0.119798992840615	75.8928753369786
240	0.155206497029972		0.48998550402356		0.706636786460876	0.155198079477058	0.345741813277752	0.448884322106505	0.124512929456287	75.07357035045
237	0.122632336317236		0.40543942068219		0.699079275131226	0.122623918764322	0.282939674809346	0.433392449634185	0.129144728155843	74.2771568843989
234	0.0917590583949456		0.320241839769571		0.698089838027954	0.0917506408420312	0.223063652602925	0.411320444955486	0.138863869684051	72.6333592209956
231	0.0653983329448579		0.24239722368658		0.703528046607971	0.0653899153919436	0.170035476120931	0.384566308653364	0.150266837839098	70.7510944179343
228	0.0436103063366671		0.174361935185852		0.713129818439484	0.0436018887837527	0.123838132450936	0.352087744871537	0.166473530000639	68.1595116291786
225	0.0277681987415828		0.122005350235757		0.724811732769012	0.0277597811886685	0.0879180812431095	0.31574598530998	0.188746265908567	64.7520815626565
222	0.0170892882617927		0.0851782429915537		0.735610008239746	0.0170808707088783	0.0621374998265203	0.274888284153142	0.222104419074607	59.9646883540167
219	0.0102555808849622		0.0598359944432192		0.742441356182098	0.0102471633320478	0.0438994152579074	0.233423686211903	0.265414205003674	54.2732457688104
216	0.00637909396006795		0.0445128990302041		0.744040012359619	0.00637067640715359	0.0325929452379074	0.195461820361792	0.312451665844515	48.7021724504961
213	0.00421383009418913		0.0354857229912932		0.741997599601746	0.00420541254127477	0.0258053336469832	0.162966795888198	0.36753533102393	42.9007286922805
210	0.00281892722433946		0.0293523018045585		0.738943815231323	0.00281050967142509	0.0211668749011721	0.13277867821997	0.428184429680655	37.3091685156276
207	0.00195510344677764		0.024911655784247		0.738099575042725	0.00194668589386327	0.0178650528954708	0.108966142180122	0.487018551292057	32.5822782882036
204	0.00134413523613758		0.0211876180374393		0.741282522678375	0.00133571768322322	0.0151815292560215	0.0879830786936981	0.547456546026424	28.3493727312073
201	8.58801843072609E-4		0.0175210860172161		0.760777771472931	8.50384290158245E-4	0.0127913775538516	0.066481056209789	0.620766194613167	23.9460456110079
