# Supplementary material for: Physicochemical and major ion data for springs in the Black Forest National Park, Germany
Source: Data Brief. 2020 Apr 30;30:105645. doi: 10.1016/j.dib.2020.105645 (PMC7218150; doi:10.1016/j.dib.2020.105645)
Supplement: Supplementary file 3 [file mmc3.zip › Absorption/D820_4_2016-11-02.abs]

Wavelength	I1	I1 dark	R1	R1dark	XCorrect	I1c	R1c	I1c/R1c	Abs	Percent T
600	0.785069828100809	6.22150752442597E-6	1.12164782602349	6.97325460985445E-4	0.962875366210938	0.785063606593284	1.07933562373345	0.727358190844963	0.00204941828728181	99.5292156800675
597	0.810426176266091		1.15859278284608		0.961170494556427	0.810419954758567	1.11293494941947	0.728182680561249	0.00211973897503275	99.5131012770845
594	0.841167893367375		1.20284111152669		0.959443926811218	0.84116167185985	1.15338955469459	0.729295378509464	0.00218890550251562	99.4972539019216
591	0.873541264209697		1.24977118671759		0.957998394966125	0.873535042702172	1.19661075427796	0.730007681762198	0.00223875659328412	99.4858336279367
588	0.90259289403746		1.29182186098804		0.957209765911102	0.902586672529935	1.23587701441393	0.730320785970726	0.00226268820866889	99.4803516538178
585	0.925947755699509		1.32583355915536		0.957147359848022	0.925941534191985	1.26835064751952	0.730035921850811	0.00229814993448611	99.4722290524981
582	0.945036627388371		1.35394072579109		0.957540512084961	0.945030405880846	1.29578537852768	0.729310904059299	0.00237025159550654	99.4557160229432
579	0.961883713807869		1.37846266172826		0.957847774028778	0.961877492300345	1.31968946047762	0.728866541036269	0.00239205239349605	99.4507236510735
576	0.981181363572069		1.40680987597046		0.957817375659943	0.981175142064544	1.3467990330115	0.728523794578764	0.00245802258155396	99.4356180373888
573	1.00135027309841		1.4362051077866		0.95768678188324	1.00134405159089	1.37476682842376	0.728373736467716	0.0025794869879856	99.4078115604498
570	1.02208836627726		1.46638724389647		0.957942962646484	1.02208214476974	1.40404734278717	0.727954189023862	0.00263962344641864	99.394047582069
567	1.04108718456072		1.49396825208704		0.958957612514496	1.0410809630532	1.43198352263463	0.727020211194729	0.0026584293914946	99.3897436855014
564	1.06212246371251		1.52460728150563		0.960622072219849	1.06211624220499	1.46390153985206	0.725538031958298	0.00277878629225941	99.3622034228241
561	1.08218649347853		1.55409488270616		0.962333619594574	1.08218027197101	1.49488669393312	0.723921268657318	0.00297360341586658	99.3176412227314
558	1.10641149094033		1.58891502660999		0.963349342346191	1.1064052694328	1.53000847790448	0.723136691992813	0.00301340003869289	99.3085406566782
555	1.13140465703919		1.62455370932892		0.963210999965668	1.13139843553166	1.56411633130606	0.723346731241485	0.0030343167826601	99.3037578160388
552	1.15529530635779		1.6585659699352		0.962077260017395	1.15528908485026	1.5949977229445	0.724320209509454	0.00302468312360015	99.3059606281779
549	1.18121026078305		1.69557684503145		0.960586667060852	1.18120403927552	1.62807866877389	0.725520247842255	0.0031585682663548	99.2753511130123
546	1.20802238378382		1.73360499429356		0.959542155265808	1.2080161622763	1.66279795942826	0.726496057700039	0.0031897833633442	99.2682159121787
543	1.23795562493619		1.77611566673112		0.959278583526611	1.23794940342866	1.70312079158078	0.726871170587754	0.00332337535772564	99.2376850165566
540	1.2677676026613		1.8181816321392		0.959745705127716	1.26776138115378	1.74432275747144	0.726792891810639	0.00341805298219315	99.2160532330402
537	1.29851379302917		1.86167123401621		0.960788011550903	1.29850757152164	1.78800142114888	0.726234082457991	0.00356974102887903	99.1814056333689
534	1.33653522537236		1.91505070890057		0.962087333202362	1.33652900386484	1.84177514148031	0.725674363696001	0.00365205437260565	99.1626092179158
531	1.38087682919909		1.97739344424716		0.963314652442932	1.38087060769156	1.9041803346538	0.725178483655865	0.00379785077987266	99.1293250610348
528	1.4263908036266		2.04085472939398		0.964083611965179	1.42638458211907	1.96688231896122	0.725200775037926	0.00384445497053323	99.1186880525333
525	1.479247799265		2.11389208383846		0.964276075363159	1.47924157775747	2.03770314808623	0.725935757201312	0.00378540337566328	99.1321662678938
522	1.53568662472307		2.19269858620911		0.964098811149597	1.53568040321555	2.11330580952569	0.726672115456977	0.00416796742150633	99.0448805538425
519	1.59405440036875		2.27383735053333		0.964016735553741	1.59404817886123	2.1913450264268	0.727429117568255	0.00435254243834529	99.0027954547828
516	1.64875372754276		2.34920999305443		0.964349150657654	1.64874750603524	2.26478619630248	0.727992562267913	0.004440472711661	98.9827526911432
513	1.70958907764148		2.43279416386302		0.965328872203827	1.70958285613395	2.34777329810513	0.72817203326818	0.00461091183992635	98.9439144723947
510	1.7611684243592		2.50262318458009		0.966961741447449	1.76116220285168	2.41926658570621	0.727973598799395	0.00470046608666454	98.9235137199544
507	1.81178510384445		2.57133416575085		0.969234704971313	1.81177888233692	2.49155043948673	0.727169257191581	0.00496760705665743	98.8626831119124
504	1.87792744244734		2.66057450963254		0.971734523773193	1.87792122093982	2.58469448885613	0.726554426078768	0.00513475457770566	98.8246410147417
501	1.94530123001993		2.75107203978851		0.973802864551544	1.9452950085124	2.67832277540228	0.726310893660017	0.00534035200710252	98.7778679508186
498	2.01322217335205		2.84143019372433		0.974870681762695	2.01321595184452	2.76934718798958	0.726964087628905	0.00552377971931987	98.7361571454489
495	2.17733493880956		3.06520079097472		0.974803626537323	2.17732871730204	2.98728909171898	0.728864415344929	0.0057832096993803	98.6771937665644
492	2.39945471087124		3.37097334224315		0.973194181919098	2.39944848936371	3.27993301099387	0.731554114465479	0.00602092778958291	98.6231959924352
489	2.45069535885985		3.43558658783457		0.972781896591187	2.45068913735232	3.34139809123248	0.733432255133773	0.00613151312157984	98.5980865542564
486	2.52978823940318		3.53608477468886		0.975464880466461	2.52978201789566	3.4486462955637	0.73355798220013	0.0064414432659746	98.5277480646598
483	2.84370930870546		3.96286617190931		0.980194926261902	2.84370308719793	3.88369780028162	0.732215335341418	0.00672514875836861	98.4634052368252
480	3.02801153086941		4.20994782863686		0.985221683979034	3.02800530936189	4.14704486902854	0.730159765566079	0.00691005056718429	98.4214931531955
477	3.08801920396948		4.2795701476946		0.990114986896515	3.08801298246195	4.23657610831769	0.728893545993247	0.00718253530759642	98.359760976729
474	3.51816956479951		4.85839872814539		0.994495332241058	3.51816334329199	4.83096137039048	0.728253255108851	0.00752923745060066	98.2812706133063
471	4.2060372475978		5.78929083624214		0.997837543487549	4.20603102609028	5.77607592904583	0.728181394731957	0.00785980524766424	98.2064912571757
468	4.82166266017695		6.61616783489122		1.00013113021851	4.82165643866942	6.61633799752366	0.728750018586423	0.00817631315032169	98.1349457779218
465	4.87955097171321		6.68028719010376		1.00181019306183	4.87954475020569	6.69168121187162	0.729195637943565	0.00839961629876692	98.0845002611732
462	4.5693772961948		6.24278980415661		1.00316655635834	4.56937107468727	6.26185841632336	0.729714849951872	0.00880617041446048	97.9927238284212
459	4.24252050550866		5.79086855596239		1.00411581993103	4.24251428400114	5.81400253265598	0.72970630132544	0.00924227997783069	97.8943709460418
456	3.88539258213099		5.30904313308299		1.00429058074951	3.88538636062346	5.33112169395593	0.728812168183752	0.00965273689284704	97.8018935115388
453	3.61081351096253		4.95102024755068		1.00348424911499	3.610807289455	4.96757108034991	0.726875817386525	0.0101958541651528	97.6796614782995
450	3.4092316746098		4.70054301222342		1.00161564350128	3.40922545310228	4.70743896190328	0.724220851442307	0.0106689653786454	97.5733092626498
447	3.05785393431462		4.24153441542471		0.998890042304993	3.0578477128071	4.23612994020245	0.721849366278165	0.0110976252164726	97.4770494069395
444	2.72468594004043		3.79916336982906		0.996111750602722	2.7246797185329	3.78369666106048	0.720110506366343	0.0117067554877724	97.3404264386465
441	2.63995662397274		3.68929977041454		0.99413388967514	2.63995040246521	3.66696469606691	0.719927957118529	0.0122892577725416	97.2099550310628
438	2.65886504674875		3.71425220927967		0.993446111679077	2.65885882524122	3.68921665983652	0.72071094500561	0.0128872412947613	97.0761979784395
435	2.68518846217091		3.74159720306689		0.994355201721191	2.68518224066338	3.7197832524156	0.721865242798661	0.0135426699374805	96.9298029963913
432	2.7266704346614		3.78529644361494		0.996962368488312	2.72666421315388	3.77310290061354	0.722658322599816	0.0141555623033736	96.793108565726
429	2.8036946799591		3.879727338013		1.00068998336792	2.80368845845157	3.88170647874434	0.722282448145981	0.0149099184348828	96.6251278498966
426	2.85185674519634		3.94455437510748		1.00434243679047	2.85185052368882	3.96098299959522	0.719985550046605	0.0156892473551716	96.4518923247432
423	2.81489768040261		3.90998972192528		1.00653290748596	2.81489145889509	3.93483144202597	0.715377901282032	0.016689407522137	96.2300236387491
420	2.69224034446695		3.77089352130921		1.00630366802216	2.69223412295942	3.79396226104524	0.709610148367082	0.0176071698902166	96.0268825729359
417	2.67900668241045		3.79091227244992		1.00381481647491	2.67900046090293	3.80467392141217	0.704134050969752	0.018552692184814	95.8180454906125
414	2.44307521484733		3.49652006293289		1	2.4430689933398	3.49582273747191	0.698853796890906	0.0196064673435668	95.5858337510191
411	2.27960330510014		3.29666142359477		0.99593985080719	2.27959708359261	3.28258199216121	0.694452442935555	0.0206887760252049	95.3479201220251
408	2.1526741942792		3.14023326504014		0.992665886878967	2.15266797277167	3.11651022785073	0.69073027694064	0.0218841503568049	95.0858404789926
405	2.06227840362478		3.02786193003993		0.991216242313385	2.06227218211725	3.00057472421483	0.687292392845472	0.0232247071578744	94.7927871544038
402	2.02641709029151		2.98728909939151		0.992280185222626	2.02641086878398	2.96353583862015	0.683781462122456	0.0245846133641512	94.4964267616503
399	2.0729821132988		3.06110562863757		0.996225118637085	2.07297589179128	3.04885562491001	0.679919335915575	0.025920959693853	94.206103323265
396	2.14278100828357		3.16287695025239		1.00294554233551	2.14277478677605	3.17149395874872	0.675635777537933	0.0271807381996235	93.9332311899623
393	2.14538904049971		3.16338914141246		1.01225340366364	2.14538281899219	3.201445555436	0.670129409306795	0.0287310948464412	93.5985035169795
390	2.13288190920203		3.139638883939		1.02401208877563	2.13287568769451	3.21431410184172	0.663555464748274	0.0303504237708255	93.2501579771419
387	2.14560412106526		3.15293379477454		1.03790378570557	2.14559789955774	3.27171816493969	0.655801567063552	0.032078552043158	92.87983772569
384	2.1768972373953		3.19514101140277		1.05340039730072	2.17689101588777	3.36502824792585	0.646916119420268	0.0340184994627903	92.4658785790683
381	2.2123195968729		3.24511229294137		1.06999289989471	2.21231337536537	3.47150097951616	0.637278626282778	0.0358314951990601	92.0806772388667
378	2.22392778164097		3.26315549599428		1.08720409870148	2.22392156013344	3.54695789484592	0.626994068174596	0.0378554388833842	91.6525517952187
375	2.20855813814769		3.24346194748898		1.10362470149994	2.20855191664017	3.57879513802021	0.617121637720213	0.0398747194094167	91.2273964361569
372	2.20837751681052		3.24932498335423		1.11636197566986	2.208371295303	3.62664439038145	0.608929648895276	0.0422706191966013	90.7255021874211
369	2.21455131195187		3.26616362098226		1.1217794418335	2.21454509044435	3.66313295831595	0.604549470533671	0.0446660864018138	90.2264590175384
366	2.23383593345684		3.30403405784265		1.11770451068878	2.23382971194932	3.69215436610693	0.605020670981508	0.0471780024267562	89.7061044558048
363	2.26034483715951		3.35379491335671		1.10513556003571	2.26033861565199	3.70562738065351	0.60997460981988	0.0496744956415872	89.1919182427708
360	2.30171614314655		3.42708763279041		1.08772444725037	2.30170992163902	3.72696850310391	0.617582337957002	0.0521934069628607	88.6761017496613
357	2.35067479529467		3.51313805603055		1.06954944133759	2.35066857378714	3.75672902111206	0.625722153654644	0.054772823330238	88.1509864606832
354	2.39527727558519		3.59362958036713		1.05303514003754	2.39527105407767	3.78348392019047	0.633086093294956	0.0573354333911304	87.6323718864563
351	2.4312405188497		3.66264203858746		1.03825736045837	2.43123429734217	3.80204105199519	0.639455035885616	0.0599951756196403	87.0973265149183
348	2.45766817011128		3.71937309548968		1.02429628372192	2.45766194860376	3.80902577160716	0.645220614395263	0.0628237710923182	86.5318978458003
345	2.4751530455297		3.7639311690421		1.01075196266174	2.47514682402217	3.80369599335471	0.65072151621644	0.0656675890624751	85.9671265982281
342	2.48499026961148		3.79831826851408		0.99791157245636	2.48498404810396	3.78968988687531	0.655722268122811	0.0686065060574722	85.3873418454004
339	2.4863500938248		3.82278452207842		0.986706912517548	2.48634387231728	3.77127985714724	0.659283841692421	0.0716939798810998	84.7824612611819
336	2.46734277578552		3.82019882506727		0.97766101360321	2.46733655427799	3.73417770756406	0.660744278259731	0.0749385586324458	84.1514185582743
333	2.4445899523901		3.8171868292297		0.970568954944611	2.44458373088258	3.70416622922987	0.65995519088538	0.0781414097961444	83.533098342042
330	2.37692298366635		3.75132602627021		0.964463949203491	2.37691676215882	3.61734616877842	0.657088553667925	0.0815728596285918	82.8756867803771
327	2.29996048275317		3.67582878169883		0.95833683013916	2.29995426124565	3.52201383011569	0.653022495703856	0.0850599104341365	82.2129230323777
324	2.2196088656426		3.5963912649264		0.951819896697998	2.21960264413508	3.42245303401959	0.648541447339659	0.0886291238456014	81.540031737411
321	2.13772041870418		3.51484291076007		0.945044338703156	2.13771419719666	3.32102339076559	0.643691400410118	0.0924892044752368	80.8185018414394
318	2.05081496494988		3.42194343603362		0.938388168811798	2.05080874344236	3.21045687275474	0.638790310764291	0.0965035016586973	80.0749172146503
315	1.98448779846686		3.35877141602237		0.932277858257294	1.98448157695934	3.13065812101788	0.63388639073567	0.100526118492587	79.3366542237509
312	1.92149039271273		3.30006035180384		0.927434146404266	1.9214841712052	3.05994193201409	0.627947919894173	0.104711557287274	78.5757332991553
309	1.85410945426127		3.23221351003393		0.924172163009644	1.85410323275374	2.98647730209745	0.620832855971005	0.108900003386454	77.8215715134949
306	1.77592400413423		3.147314341672		0.923116862773895	1.7759177826267	2.90469522835567	0.611395565803315	0.113377511430246	77.0233650697059
303	1.69676017510485		3.06067360227211		0.925122439861298	1.69675395359732	2.83085271912119	0.599379099497646	0.117941538384149	76.2181602554178
300	1.60226835297265		2.94724998334056		0.931125819683075	1.60226213146513	2.74361125880746	0.583997505594713	0.12279093090758	75.371831593905
297	1.49775284191567		2.81424951878411		0.942141830921173	1.49774662040814	2.65076521480973	0.565024247353286	0.127847744474814	74.4993108783331
294	1.37949642148976		2.65223128578893		0.958359718322754	1.37949019998223	2.5411233393431	0.542866290126178	0.13290918940015	73.636105385641
291	1.2553527855112		2.47492307360679		0.978849589824677	1.25534656400368	2.42189485870617	0.518332395599663	0.138194631032642	72.7453719805566
288	1.11196220014666		2.25796483594832		1.00125563144684	1.11195597863914	2.26010180655743	0.491993756835609	0.143897780217631	71.7963258216235
285	0.966763049725873		2.03175110394207		1.02218341827393	0.966756828218348	2.07610949398597	0.465657919786423	0.150032381490029	70.789300110988
282	0.838380722052828		1.83000482667204		1.03807401657104	0.838374500545304	1.8989565853257	0.441492189460198	0.156386359753514	69.7611514451341
279	0.725128299714835		1.64896290478802		1.04659152030945	0.72512207820731	1.72506077854162	0.420345814609695	0.162949275720732	68.714869221224
276	0.632413106298686		1.50091023814328		1.04627299308777	0.632406884791161	1.56963225442103	0.402901305710254	0.170134283748972	67.587396301414
273	0.563037115975312		1.3924290056666		1.03550016880035	0.563030894467788	1.44113838977771	0.390684821431086	0.177167191042077	66.5017094221042
270	0.510959290560847		1.31552958092504		1.01344335079193	0.510953069053322	1.33250800670681	0.383452156746213	0.184217246867824	65.4308787698098
267	0.467964183310772		1.25299808764463		0.982183754444122	0.467957961803247	1.22998946429477	0.380456886329149	0.191080361280338	64.4050080307898
264	0.428537760433644		1.19148243084698		0.94537228345871	0.428531538926119	1.12573523418738	0.380668141062013	0.19721365906924	63.501844611736
261	0.387647919593613		1.11819371287811		0.90583062171936	0.387641698086089	1.01226244738319	0.382945844813452	0.202658621390887	62.7106610202991
258	0.344198807218399		1.03093592605636		0.866522550582886	0.344192585710875	0.892724979896851	0.385552766486544	0.207429631948522	62.0255134475759
255	0.300442294713188		0.935501493454303		0.829135000705719	0.300436073205664	0.775078854488849	0.387620009842477	0.211913094633714	61.3884835528119
252	0.257278485605267		0.835690360125102		0.794693946838379	0.257272264097742	0.663563910299782	0.387712863982481	0.216488756963647	60.7450988380319
249	0.217687448547278		0.739665649815438		0.764530658721924	0.217681227039754	0.564963939793346	0.385301099251357	0.221378656964414	60.0649808621799
246	0.181153882332785		0.646806166238732		0.739672303199768	0.181147660825261	0.477908814375808	0.379042309696372	0.227377511277762	59.2410147092191
243	0.149175906386344		0.56152385273673		0.720351755619049	0.14916968487882	0.403992373520817	0.369238863542887	0.234510275226197	58.2759986775176
240	0.119971056039174		0.477025032578765		0.706636786460876	0.11996483453165	0.336590680259986	0.356411634567504	0.242022817545396	57.2765937451026
237	0.0934966930468158		0.39497698267468		0.699079275131226	0.0934904715392914	0.275632736963937	0.339184933433808	0.253069250044415	55.8381151462752
234	0.0691765470983095		0.312497998400367		0.698089838027954	0.0691703255907851	0.21766488126926	0.317783581749316	0.268867083839806	53.843454560885
231	0.0485333458105564		0.236307752733129		0.703528046607971	0.048527124303032	0.165758543659241	0.29275790696371	0.286928746572928	51.6501103148155
228	0.0317524074430089		0.169817530525666		0.713129818439484	0.0317461859354845	0.120604661132224	0.263225199071533	0.311193165196259	48.8435065215369
225	0.019814460522632		0.118874496747901		0.724811732769012	0.0198082390151075	0.0856562002942099	0.231252833385916	0.342640627982825	45.4317401826579
222	0.0117839334732308		0.0827380408986431		0.735610008239746	0.0117777119657064	0.06034997135909	0.195156877467721	0.390134189638676	40.7254423643024
219	0.00680174654626974		0.0581319287838296		0.742441356182098	0.00679552503874532	0.0426418247827932	0.159362904222791	0.451112412435469	35.3905724552998
216	0.00398912523106189		0.043212457293457		0.744040012359619	0.00398290372353746	0.031632959214103	0.125909931365566	0.523780283068594	29.9377885695224
213	0.00244027142026472		0.0343431080208833		0.741997599601746	0.00243404991274029	0.0249650898961665	0.0974981433218895	0.612278102052023	24.4186639390796
210	0.00145192922965675		0.0282697635856175		0.738943815231323	0.00144570772213233	0.0203744826230452	0.0709567820140431	0.722511225727622	18.9447454497989
207	8.75262209255921E-4		0.0240511752884177		0.738099575042725	8.69040701731495E-4	0.0172374666332394	0.0504158018241326	0.845190812560612	14.2826629447449
204	5.01400106333906E-4		0.0204280288595281		0.741282522678375	4.9517859880948E-4	0.0146260255894905	0.0338559915528447	0.987868503760818	10.2832760934444
201	2.74634021615324E-4		0.0170176214205721		0.760777771472931	2.68412514090898E-4	0.012416118389913	0.0216180698074657	1.13507239701009	7.32702381268472
