# Supplementary material for: Physicochemical and major ion data for springs in the Black Forest National Park, Germany
Source: Data Brief. 2020 Apr 30;30:105645. doi: 10.1016/j.dib.2020.105645 (PMC7218150; doi:10.1016/j.dib.2020.105645)
Supplement: Supplementary file 3 [file mmc3.zip › Absorption/D820_5_2017-05-08.abs]

Wavelength	I1	I1 dark	R1	R1dark	XCorrect	I1c	R1c	I1c/R1c	Abs	Percent T
600	0,726504764553085	7,23793217627885E-6	1,04975536506808	6,99608495300968E-4	0,962875366210938	0,726497526620909	1,01010994578571	0,719226188844035	0,00720612870349639	98,3544176490012
597	0,747880609194234		1,08144659907231		0,961170494556427	0,747873371262057	1,03878211942327	0,719952102831029	0,00739722430888079	98,3111498587796
594	0,776223330028248		1,12317901070975		0,959443926811218	0,776216092096071	1,07695604542534	0,720750020758281	0,00763546433991247	98,2572343029534
591	0,805815779555998		1,16698553122563		0,957998394966125	0,805808541623822	1,11730004204724	0,721210517586065	0,00789255958259198	98,1990848379301
588	0,832870621061662		1,20708910742036		0,957209765911102	0,832863383129485	1,15476780986367	0,72123882915286	0,00811510352045033	98,148777929329
585	0,856624991694283		1,24268113517121		0,957147359848022	0,856617753762107	1,18875933923786	0,720598127381528	0,0082787290869516	98,1118061852523
582	0,872878950979921		1,2674472471328		0,957540512084961	0,872871713047745	1,21296218258336	0,719619890530063	0,00862572516195976	98,0334473385255
579	0,88948052531544		1,29279951113061		0,957847774028778	0,889473287383264	1,23763501556204	0,718687881482842	0,00885225338303075	97,9823263764076
576	0,90779491397517		1,32070045614852		0,957817375659943	0,907787676042993	1,26431974776811	0,718004822471137	0,00922993014331475	97,8971547632933
573	0,926502284505887		1,34906057566411		0,95768678188324	0,926495046573711	1,29130747546487	0,717486008698413	0,00951584778106664	97,8327254126016
570	0,946889646179795		1,37996089658556		0,957942962646484	0,946882408247618	1,32125364457679	0,716654528927272	0,0098390040492722	97,7599556669297
567	0,964260418815463		1,40656801561987		0,958957612514496	0,964253180883286	1,34816821120573	0,715232100021784	0,0101296117684408	97,6945615717899
564	0,981377110946775		1,43259614295727		0,960622072219849	0,981369873014598	1,37551141613928	0,713458181080797	0,0104482918865689	97,622900761246
561	1,00064721096743		1,46189062526209		0,962333619594574	1,00063997303526	1,40615324008426	0,711615167188531	0,0107773322388999	97,5489654256394
558	1,02305050952293		1,49555880994201		0,963349342346191	1,02304327159076	1,44007162861384	0,710411379033624	0,0110943050754773	97,4777946127812
555	1,04353107035418		1,52670222778632		0,963210999965668	1,04352383242201	1,46986250887753	0,709946560388767	0,0115210590093513	97,3820563467832
552	1,06598882294999		1,5604572520655		0,962077260017395	1,06598158501782	1,50060736001721	0,710366757767729	0,0118400569501105	97,3105535515207
549	1,08951446952347		1,59601798800739		0,960586667060852	1,08950723159129	1,53244156507644	0,710961681293829	0,0122802788336766	97,2119648453769
546	1,11593190136371		1,63549853838675		0,959542155265808	1,11592466343153	1,56865848861427	0,711387897066954	0,0126739879442127	97,1238773960282
543	1,14392616547304		1,67731855286808		0,959278583526611	1,14391892754087	1,6083446460718	0,711239926302337	0,0130755248361403	97,0341207944235
540	1,17035450154908		1,71693758591289		0,959745705127716	1,1703472636169	1,64715202780361	0,710527773916229	0,0135155576373775	96,9358543556638
537	1,19957247109786		1,76039166166699		0,960788011550903	1,19956523316568	1,69069102870876	0,709511798901443	0,0139837270546939	96,8314138158573
534	1,23430639307821		1,81207692635305		0,962087333202362	1,23429915514603	1,74270317316101	0,708267003902446	0,0144593946195988	96,7254158116779
531	1,27492868936364		1,87210981673817		0,963314652442932	1,27492145143147	1,80275687433163	0,707206539930206	0,0149439884208119	96,6175479985307
528	1,31915554160391		1,93762269245295		0,964083611965179	1,31914830367174	1,86735580288063	0,706425792897523	0,0155197859009192	96,4895351406566
525	1,36793333559846		2,00971974050471		0,964276075363159	1,36792609766629	1,93725004821961	0,706117467346793	0,0160135740429404	96,3798899243756
522	1,4186856522902		2,08349235251462		0,964098811149597	1,41867841435802	2,00801800838003	0,706506818383834	0,0165442785263923	96,2621863785864
519	1,47265311301205		2,16323601308465		0,964016735553741	1,47264587507988	2,08472128526835	0,706399404796365	0,0172107072155305	96,1145844869973
516	1,52318580446052		2,23760735678162		0,964349150657654	1,52317856652835	2,15716008715944	0,706103629301839	0,0178565371236181	95,9717607935986
513	1,57933988138458		2,31991987842537		0,965328872203827	1,57933264345241	2,23881028756385	0,705433887018158	0,0185115373716853	95,8271258744734
510	1,62487504599755		2,3870229482256		0,966961741447449	1,62486780806538	2,3074833722423	0,704173138412005	0,0192431375089396	95,6658341144826
507	1,66809259343229		2,44989352170485		0,969234704971313	1,66808535550011	2,37384373988719	0,702693832568516	0,0198701207624964	95,527822690003
504	1,7276533366025		2,53699070641542		0,971734523773193	1,72764609867032	2,4646016221876	0,700983916880186	0,0207369750887839	95,3373387638797
501	1,78675521869056		2,6229442741872		0,973802864551544	1,78674798075838	2,55354936700578	0,699711548108221	0,0215157444183316	95,166534689417
498	1,84809283197085		2,71193451553083		0,974870681762695	1,84808559403868	2,64310342224055	0,699210472994683	0,022363001760163	94,9810569793723
495	1,98518180359104		2,91069364803741		0,974803626537323	1,98517456565887	2,83667274294764	0,699825022323877	0,02338041422628	94,7588073043269
492	2,19136741556013		3,21068785704377		0,973194181919098	2,19136017762796	3,12394188751605	0,701472772712294	0,0242009509605558	94,5799432382373
489	2,25278119339091		3,29894538842939		0,972781896591187	2,25277395545873	3,20847378522816	0,70213257338443	0,0248753484559569	94,4331880271764
486	2,31163878592916		3,38058910026136		0,975464880466461	2,31163154799699	3,29696349907543	0,701139563311889	0,025922716758931	94,2057221857503
483	2,58670867008394		3,7777343904225		0,980194926261902	2,58670143215177	3,70223032955977	0,698687332200467	0,02689218910138	93,9956619977759
480	2,77364932607525		4,04911414519749		0,985221683979034	2,77364208814307	3,98858578729493	0,695394868270881	0,02779966723534	93,7994588327438
477	2,8204347934176		4,11293595524521		0,990114986896515	2,82042755548542	4,07158683657765	0,692709665466969	0,0289216456549209	93,5574452969558
474	3,17362043409618		4,62016276352116		0,994495332241058	3,17361319616401	4,59403454513277	0,690811783190952	0,0301405266914218	93,2952372200261
471	3,76140484458931		5,46808988537715		0,997837543487549	3,76139760665713	5,4555672831715	0,689460400985195	0,0312856926429417	93,0495564685735
468	4,29556281974984		6,23762224070069		1,00013113021851	4,29555558181766	6,23774048123296	0,688639675655215	0,0324434502849646	92,801832001859
465	4,34413551486825		6,30712024823549		1,00181019306183	4,34412827693608	6,31783647862722	0,687597453911944	0,0335563852540025	92,5643199354334
462	4,0408617380039		5,86740951757061		1,00316655635834	4,04085450007173	5,88528717664042	0,686602773796746	0,0347940827671325	92,3008960689284
459	3,722952167741		5,41470832309046		1,00411581993103	3,72294492980883	5,43629179956946	0,684831695403782	0,0361914481455397	92,0043903397169
456	3,38379767446729		4,94180608010703		1,00429058074951	3,38379043653512	4,96230668792012	0,681898691342954	0,0376497659968527	91,6959668280283
453	3,12187295627561		4,59005005612195		1,00348424911499	3,12186571834344	4,60534088786218	0,677879400105086	0,0392684526517526	91,3548370615228
450	2,96013145179495		4,39086222732803		1,00161564350128	2,96012421386277	4,39725555653741	0,673175387648767	0,0409385415062346	91,0042046675118
447	2,70261301166183		4,044637748731		0,998890042304993	2,70260577372965	4,03944953997881	0,669052985309436	0,0426232910904026	90,6518578099385
444	2,43405531742243		3,6689963452027		0,996111750602722	2,43404807949026	3,65403348413186	0,666126375157876	0,0445725317054555	90,245897482856
441	2,35823349277423		3,57057527259792		0,99413388967514	2,35822625484205	3,54893437961096	0,66448854855991	0,0467190932947162	89,8009449615109
438	2,36548148346792		3,58838245880606		0,993446111679077	2,36547424553575	3,56416957757894	0,663681734005082	0,0488295222930097	89,3656210188318
435	2,36579474396472		3,59131975127479		0,994355201721191	2,36578750603254	3,57035181637768	0,662620276013238	0,0511334723169362	88,8927880451952
432	2,36775612823423		3,59525993192311		0,996962368488312	2,36774889030205	3,5836413737187	0,660710334372846	0,0535528684182062	88,3989551038246
429	2,3969570875902		3,64558683113608		1,00068998336792	2,39694984965802	3,64740213420234	0,65716632317051	0,0561257739683694	87,8767984141043
426	2,40335542496698		3,67448142452648		1,00434243679047	2,4033481870348	3,68973498134926	0,651360653050466	0,0587837941239076	87,3406070038718
423	2,34009545207522		3,61439892232515		1,00653290748596	2,34008821414305	3,63730727712919	0,643357306889399	0,061708830685243	86,7543318409408
420	2,22900371301717		3,4927143195399		1,00630366802216	2,22899647508499	3,5140272125115	0,634313948152926	0,0648062513638036	86,1377946753106
417	2,22058942716212		3,53472080496775		1,00381481647491	2,22058218922994	3,54750283875545	0,625956423479277	0,0679732797204808	85,5119323095958
414	2,03034891644767		3,28620273589242		1	2,0303416785155	3,28550312739712	0,617969790253707	0,0716356460007839	84,7938498979674
411	1,89381147070419		3,11367789893531		0,99593985080719	1,89380423277201	3,10033913414684	0,61083776671843	0,0755427712503434	84,0344242189481
408	1,78668316424749		2,98109494048071		0,992665886878967	1,78667592631531	2,95853677547523	0,603905261927432	0,0798348355663416	83,2080155316542
405	1,70649125172612		2,88142512764655		0,991216242313385	1,70648401379394	2,85542192422938	0,597629372848109	0,0840292215081258	82,4082664738019
402	1,66925135563469		2,84965601278326		0,992280185222626	1,66924411770251	2,82696298853804	0,590472575859848	0,0887468894571708	81,5179239044199
399	1,68861505306708		2,9102029168382		0,996225118637085	1,6886078151349	2,8985202785289	0,582575815544038	0,0937396853960468	80,5861326944842
396	1,73089881022234		3,0082885145908		1,00294554233551	1,73089157229017	3,01644788654622	0,573817827256419	0,0989437842628529	79,6262413162638
393	1,72338880536954		3,01924365126578		1,01225340366364	1,72338156743736	3,055531481403	0,564020229517007	0,104414299495877	78,6295337624419
390	1,70267104910467		3,0066808498023		1,02401208877563	1,70266381117249	3,07816112973116	0,553143171982422	0,110221722449268	77,5850916602791
387	1,69486261773938		3,01621881607278		1,03790378570557	1,69485537980721	3,12981880141252	0,541518690808011	0,116024374404958	76,5553639664715
384	1,7048331474847		3,061771290256		1,05340039730072	1,70482590955252	3,2245341257327	0,528704564156268	0,122403020653603	75,4391835149192
381	1,71429938401914		3,10993444924324		1,06999289989471	1,71429214608696	3,32685920370556	0,515288457106188	0,128861651291185	74,325587153635
378	1,70452314016172		3,12947854340342		1,08720409870148	1,70451590222954	3,40162128196295	0,501089263307386	0,135898660540965	73,1309709377871
375	1,68270274107899		3,12865623993991		1,10362470149994	1,68269550314681	3,45209020368281	0,487442506963361	0,142965642827344	71,950589608934
372	1,66238426948049		3,13477885832365		1,11636197566986	1,66237703154831	3,49876690324429	0,475132261599606	0,150539900271421	70,7066236856164
369	1,64963790600603		3,15661606038483		1,1217794418335	1,64963066807385	3,54024219587379	0,465965483942462	0,158131582256007	69,4813771476119
366	1,64281557693173		3,19555950261203		1,11770451068878	1,64280833899955	3,57090931467296	0,46005322292818	0,166396836670942	68,1715491790474
363	1,64640876295253		3,2567861478752		1,10513556003571	1,64640152502035	3,59841702122232	0,457534942534563	0,174687567807771	66,8824898313152
360	1,65518400827879		3,33123734997028		1,08772444725037	1,65517677034661	3,62270732389236	0,456889453760299	0,183200418854235	65,5842537280716
357	1,6693249115426		3,420942410647		1,06954944133759	1,66931767361042	3,65811877828024	0,456332277541628	0,192076054252567	64,2575178806009
354	1,6798160540788		3,50629381533524		1,05303514003754	1,67980881614663	3,69151388651448	0,455046050966559	0,201023547844764	62,9472051380458
351	1,6862300872563		3,58685922639027		1,03825736045837	1,68622284932412	3,72335661905805	0,452877073523704	0,210160156332729	61,6367659834034
348	1,68520788877405		3,65729690555218		1,02429628372192	1,68520065084188	3,74543902244299	0,449934077352217	0,219773809784134	60,2873494233273
345	1,67555795106847		3,71240583477533		1,01075196266174	1,6755507131363	3,75161435303635	0,446621255668295	0,229552036907752	58,9451345122775
342	1,66222287421746		3,76271273398838		0,99791157245636	1,66221563628528	3,75415643366226	0,4427667481783	0,239559991687699	57,6023243536828
339	1,63738902543974		3,79153278148064		0,986706912517548	1,63738178750756	3,74044129598546	0,437750965177539	0,249887357008549	56,2487198617667
336	1,60340853973567		3,80421283880302		0,97766101360321	1,6034013018035	3,71854659999587	0,431190320918737	0,260518452571695	54,8885233737385
333	1,55559815906734		3,79038022655361		0,970568954944611	1,55559092113516	3,6781463570427	0,422927956131112	0,271510833013108	53,5166804439081
330	1,49509100965091		3,75061856777694		0,964463949203491	1,49508377171873	3,61666164866182	0,413387791548575	0,282823868592339	52,1406128425159
327	1,42639269937854		3,69408234485832		0,95833683013916	1,42638546144636	3,53950470405683	0,402990130175983	0,29466472385247	50,7382257162949
324	1,3580274213314		3,63497747937183		0,951819896697998	1,35802018339923	3,45917798762952	0,392584651109508	0,306676225012536	49,3541611709642
321	1,29121052706714		3,58119268710628		0,945044338703156	1,29120328913496	3,38372471370713	0,38159229795037	0,319658720685254	47,9006359474127
318	1,22537914793566		3,52371903499218		0,938388168811798	1,22537191000348	3,3059597483188	0,370655423323478	0,333075314232876	46,4434727161987
315	1,16867724386535		3,48528027538015		0,932277858257294	1,16867000593318	3,24859740104818	0,359746026256162	0,346738027888559	45,0051249830502
312	1,11348546674214		3,44825299769607		0,927434146404266	1,11347822880996	3,19737873469655	0,348247211607116	0,36090644366056	43,5605702383283
309	1,05614991368755		3,39839590072732		0,924172163009644	1,05614267575537	3,14005633164191	0,33634513658649	0,375168797792679	42,1532633956079
306	0,99301836364684		3,3296588770762		0,923116862773895	0,993011125714664	3,07301843631448	0,323138681493105	0,390250667145952	40,714521290817
303	0,928221605177728		3,24996686811729		0,925122439861298	0,928214367245552	3,00597005498293	0,308790290743872	0,405746706457478	39,2874004473292
300	0,859396396712506		3,1495594490849		0,931125819683075	0,85938915878033	2,93198470013611	0,293108336731919	0,421771245592802	37,8641972957564
297	0,781479349294355		3,00431102193091		0,942141830921173	0,781472111362179	2,82982795642996	0,276155343502954	0,438104482489409	36,4666205040654
294	0,701451506596552		2,83524982631738		0,958359718322754	0,701444268664376	2,71651874832367	0,258214403672799	0,454683084465039	35,100791976922
291	0,618822503630823		2,63676451949331		0,978849589824677	0,618815265698647	2,58031105688162	0,239821964118738	0,471609248740045	33,7590915439039
288	0,534806202697004		2,41862951914423		1,00125563144684	0,534798964764828	2,42096593948099	0,220903134589113	0,490135240648671	32,3492904549319
285	0,451701583583273		2,18265911481368		1,02218341827393	0,451694345651097	2,23036282670381	0,202520567614841	0,509890951716635	30,9107148134146
282	0,381121432192934		1,97357304509251		1,03807401657104	0,381114194260758	2,04798865251478	0,186091946257992	0,530017791220254	29,5108833050007
279	0,322788598563716		1,79732049086514		1,04659152030945	0,32278136063154	1,88032818069915	0,171662247018774	0,550863773749072	28,127829848062
276	0,274786191376374		1,64915292675992		1,04627299308777	0,274778953444198	1,72473218726619	0,15931688146885	0,572641846426234	26,7521169032897
273	0,237946911051775		1,53757532100459		1,03550016880035	0,237939673119598	1,59143505972853	0,149512650023047	0,593943401574879	25,4716218398308
270	0,209024381031235		1,45327448027699		1,01344335079193	0,209017143099059	1,47210234533459	0,141985469802068	0,615546173686088	24,2356028073575
267	0,18489818239717		1,38248685604812		0,982183754444122	0,184890944464993	1,35716898664444	0,136232809830212	0,636965268476933	23,0693167194558
264	0,164479429045531		1,31510533898338		0,94537228345871	0,164472191113355	1,24260274682273	0,132361039386	0,655908640892468	22,0846926243153
261	0,14482803439444		1,2334263845368		0,90583062171936	0,144820796462264	1,11664166195178	0,129693169614621	0,672713214342497	21,2464700607362
258	0,125617876695321		1,13282110509261		0,866522550582886	0,125610638763145	0,981008806801215	0,128042315106961	0,686006172821134	20,606006248263
255	0,106417885240669		1,01959453236389		0,829135000705719	0,106410647308492	0,844801443420836	0,125959357831594	0,699751623377898	19,9640374842898
252	0,0882877548504666		0,902650374200804		0,794693946838379	0,0882805169182903	0,716774813852404	0,123163530877731	0,714020029740147	19,3187921634299
249	0,0719411915384039		0,789083297017877		0,764530658721924	0,0719339536062276	0,602743500711785	0,119344221084558	0,729970013481058	18,6221571172255
246	0,0579008799337396		0,687763439939821		0,739672303199768	0,0578936420015633	0,508202086649826	0,113918544457797	0,749460878243989	17,8048829010222
243	0,0459381140589941		0,595905428221907		0,720351755619049	0,0459308761268178	0,428757557194736	0,107125519669748	0,772908424527363	16,8690868999276
240	0,0352533965228001		0,506609700124125		0,706636786460876	0,0352461585906239	0,35749468138672	0,098592120178975	0,802539821933997	15,7565153928633
237	0,025898912536131		0,416662431806779		0,699079275131226	0,0258916746039547	0,290790989002126	0,0890387789965713	0,83709087498719	14,5515456142792
234	0,0177706711488176		0,326774815970273		0,698089838027954	0,0177634332166414	0,227629788771135	0,0780365052945737	0,881438662443393	13,1389705003193
231	0,0115376245514474		0,244764500441037		0,703528046607971	0,0115303866192711	0,171706496676169	0,0671517201880654	0,929225153943474	11,7699561828499
228	0,00688778407205663		0,17395196959606		0,713129818439484	0,00688054613988035	0,123551424815996	0,0556897352671366	0,988033691878825	10,2793654934188
225	0,00381548125888205		0,120456236777592		0,724811732769012	0,00380824332670577	0,0868010092558617	0,043873260914286	1,06682346970008	8,57386281387989
222	0,00190258444025837		0,0827221798452397		0,735610008239746	0,00189534650808209	0,0603366243865736	0,0314128695025877	1,18581442628488	6,51906893895149
219	7,85758423049687E-4		0,0576696392615984		0,742441356182098	7,78520490873408E-4	0,0422969069038657	0,0184060856422164	1,39202574676433	4,05484495946021
216	2,65676561724511E-4		0,0421451464685592		0,744040012359619	2,58438629548232E-4	0,0308371385858741	0,00838075909113753	1,70541059857865	1,9705588136304
213	1,04001380981678E-4		0,0328865516874395		0,741997599601746	9,67634488053995E-5	0,0238826345870845	0,00405162372068147	1,99756862771632	1,00561414213584
210	5,10876391276815E-5		0,0268686587785939		0,738943815231323	4,38497069514027E-5	0,0193374578573169	0,00226760452562853	2,22217933967852	0,599543446739479
207	3,19073032057872E-5		0,0227747953840025		0,738099575042725	2,46693710295083E-5	0,0162936860615393	0,00151404482302746	2,37229324785379	0,424332945646604
204	2,3363134767638E-5		0,0197185518955051		0,741282522678375	1,61252025913591E-5	0,0140984103423806	0,00114376033891466	2,46488595739362	0,342857806719936
201	1,87277650084805E-5		0,0171434244615276		0,760777771472931	1,14898328322017E-5	0,0125100896652969	9,18445282136916E-4	2,51785968108799	0,303487158138624
