# Supplementary material for: Physicochemical and major ion data for springs in the Black Forest National Park, Germany
Source: Data Brief. 2020 Apr 30;30:105645. doi: 10.1016/j.dib.2020.105645 (PMC7218150; doi:10.1016/j.dib.2020.105645)
Supplement: Supplementary file 3 [file mmc3.zip › Absorption/D821_1_2016-05-31.abs]

Wavelength	I1	I1 dark	R1	R1dark	XCorrect	I1c	R1c	I1c/R1c	Abs	Percent T
600	0.831475600315283	7.71556135909323E-6	1.19296621685179	7.01980921801346E-4	0.962875366210938	0.831467884753924	1.1480018627913	0.72427398569917	0.00338922283988547	99.22263979584
597	0.85806812584379		1.23177644100092		0.961170494556427	0.858060410282431	1.18327244763003	0.725158784860609	0.00347722943014214	99.2025350930048
594	0.890273966779555		1.27862097267409		0.959443926811218	0.890266251218196	1.22609161559344	0.726100920922859	0.00365007548440957	99.1630610591712
591	0.922919291661317		1.3262194148667		0.957998394966125	0.922911576099958	1.26984357421883	0.726791547272035	0.00371626481902834	99.1479491082576
588	0.953128091894613		1.37035823793252		0.957209765911102	0.953120376333254	1.31104834515191	0.726991021999893	0.00374914908808209	99.1404420259979
585	0.977929546263285		1.40673740404692		0.957147359848022	0.977921830701926	1.34578309309701	0.726656350282619	0.00377204432196025	99.1352156557087
582	0.996679835189827		1.43465067908187		0.957540512084961	0.996672119628468	1.37306397073976	0.725874497377931	0.00392695640544018	99.0998606032776
579	1.01712579641184		1.46486992212518		0.957847774028778	1.01711808085048	1.40245000328596	0.72524373665183	0.00401159248742499	99.0805497277054
576	1.03787427502766		1.495787288945		0.957817375659943	1.0378665594663	1.43201868611852	0.724757693127201	0.00420753229479269	99.0358578288993
573	1.05868787784977		1.526618690189		0.95768678188324	1.05868016228841	1.46135026271996	0.724453397173875	0.0043330105126851	99.0072480987964
570	1.08128441798165		1.55999655626656		0.957942962646484	1.08127670242029	1.49371526514435	0.72388408129162	0.00444848075996861	98.9809275439441
567	1.10102703844719		1.58910486669713		0.958957612514496	1.10101932288583	1.52321103905424	0.722827825334994	0.00455796181832094	98.9559786408791
564	1.12118346079097		1.61812852014561		0.960622072219849	1.12117574522961	1.55373563377255	0.721600072019548	0.00451980230303772	98.9646738424913
561	1.143406814584		1.65047223583668		0.962333619594574	1.14339909902264	1.5876293809117	0.720192705407131	0.00460240626547481	98.9458522890312
558	1.16922697958093		1.68831630062687		0.963349342346191	1.16921926401957	1.62576214502189	0.71918224175642	0.00478869976343317	98.9034179114546
555	1.19579741648648		1.72692087688863		0.963210999965668	1.19578970092512	1.66271302894384	0.719179846497438	0.00488492724497614	98.8815061144581
552	1.22136100403082		1.76430654324315		0.962077260017395	1.22135328846946	1.6967238450723	0.719830331857813	0.00506679528654717	98.8401065072369
549	1.24878896351594		1.80392106823134		0.960586667060852	1.24878124795459	1.73214821305918	0.720943645895687	0.00518073714979372	98.8141781357285
546	1.2778191101895		1.84558796625821		0.959542155265808	1.27781139462814	1.77024587458938	0.721827071013249	0.0053414797169155	98.7776114598177
543	1.31052083430199		1.89281522314957		0.959278583526611	1.31051311874063	1.8150637108762	0.722020450790676	0.0055125633907511	98.7387071927724
540	1.3437504890154		1.94060788042931		0.959745705127716	1.34374277345404	1.86181635540425	0.72173754922369	0.00571891189755849	98.6918041210791
537	1.37937277280861		1.99089346738658		0.960788011550903	1.37936505724725	1.91215212088603	0.721367846302991	0.0057355968326083	98.6880126045401
534	1.42153360638038		2.04992454259016		0.962087333202362	1.42152589081902	1.97153106949362	0.721026370223084	0.00570471904795844	98.6950294460122
531	1.46934842552526		2.11678075692262		0.963314652442932	1.4693407099639	2.03844969064509	0.720812839633489	0.00562808837932538	98.7124455857468
528	1.5219446789772		2.19152805764934		0.964083611965179	1.52193696341584	2.11213951723899	0.720566492409241	0.0060668662979422	98.6127644463455
525	1.57741478251532		2.27013282173954		0.964276075363159	1.57740706695396	2.18835786449185	0.720817692822946	0.00629926021679228	98.5600102039967
522	1.63766351030192		2.35451686681252		0.964098811149597	1.63765579474056	2.26931013315346	0.721653585737466	0.0063085733805471	98.5578966711035
519	1.70041554374258		2.44084658814725		0.964016735553741	1.70040782818122	2.35234023853654	0.722857943899772	0.00616717149103899	98.5899913497076
516	1.75943431914152		2.52296102385429		0.964349150657654	1.75942660358016	2.43233836579053	0.723347799107848	0.00632057436303555	98.5551732304445
513	1.8194364417045		2.60560908138538		0.965328872203827	1.81942872614314	2.51459203348624	0.723548274198847	0.006462738284117	98.5229170137694
510	1.87403412459181		2.68004263333405		0.966961741447449	1.87402640903045	2.59081990318749	0.723333338116182	0.0065505551080589	98.5029971314355
507	1.92776721397671		2.75256898436261		0.969234704971313	1.92775949841535	2.66720500320024	0.722763903075441	0.00667355576601715	98.4751031139184
504	1.99837148737623		2.84856689047316		0.971734523773193	1.99836377181487	2.76736865165327	0.722116936108607	0.00680910223975493	98.4443731121474
501	2.06942449612552		2.94441396284408		0.973802864551544	2.06941678056416	2.86659516041062	0.721907581909032	0.00693173095187376	98.4165799833026
498	2.15538164788166		3.05901060911469		0.974870681762695	2.1553739323203	2.98145541740713	0.722926769166569	0.00700973874416905	98.3989040260944
495	2.34786545936839		3.32299874038406		0.974803626537323	2.34785774380703	3.23858692955701	0.724963632249386	0.00722793994820765	98.3494781931876
492	2.55896873000924		3.61530708028051		0.973194181919098	2.55896101444788	3.517712652631	0.727450268723332	0.00736792296787568	98.3177830208985
489	2.594725659798		3.65778188357758		0.972781896591187	2.59471794423664	3.557541123691	0.729357118869953	0.00737763744733631	98.315583832464
486	2.72493023325234		3.82635924496453		0.975464880466461	2.72492251769098	3.73179430577509	0.730190973675603	0.00752758469539499	98.281644634155
483	3.06371669308026		4.29020552729078		0.980194926261902	3.0637089775189	4.20454961233331	0.728665198415556	0.00777278135080979	98.2261718385176
480	3.21283956601955		4.4896406937302		0.985221683979034	3.21283185045819	4.42259975791177	0.726457745743467	0.00783213911429483	98.2127475660654
477	3.35245560794214		4.66447055387146		0.990114986896515	3.35244789238078	4.61766715949443	0.726004663521012	0.00794643889734847	98.1869028475163
474	3.90351219997851		5.4095557254548		0.994495332241058	3.90350448441715	5.37907980171263	0.725682575516786	0.00823710830377121	98.1212092195079
471	4.62656833112252		6.38782672740519		0.997837543487549	4.62656061556116	6.37331286697952	0.725927113908314	0.00839303543410088	98.0859865469527
468	5.17058728890967		7.11953358971581		1.00013113021851	5.17057957334831	7.11976510273838	0.726228955413096	0.00857903083708378	98.0439882316868
465	5.1437075331577		7.06740950789284		1.00181019306183	5.14369981759634	7.07949963190633	0.726562622365907	0.00867279864391894	98.0228220006117
462	4.84630077409217		6.64331042267339		1.00316655635834	4.84629305853081	6.66364263574876	0.727273853572469	0.00895011729630252	97.9602495276651
459	4.56050277840799		6.24669820257849		1.00411581993103	4.56049506284663	6.27170361739492	0.727154110120549	0.00924519422456935	97.893714047541
456	4.21901441429399		5.78462685188577		1.00429058074951	4.21900669873264	5.80874126767195	0.72632029975464	0.00960529168028427	97.8125786233562
453	3.97338263671104		5.46403218519805		1.00348424911499	3.97337492114968	5.4823658077054	0.72475552717864	0.00995808281305916	97.7331546382174
450	3.74177765472633		5.17126656869211		1.00161564350128	3.74176993916497	5.17891837684449	0.722500272623494	0.0102824428605708	97.6601882597798
447	3.30681616476513		4.59418377802927		0.998890042304993	3.30680844920377	4.58838322663989	0.720691425686641	0.0103744434306213	97.6395022005107
444	2.970903597748		4.14181653008098		0.996111750602722	2.97089588218664	4.12501286300935	0.720214937710342	0.0105200266509825	97.6067771912881
441	2.9005152948066		4.04784161102289		0.99413388967514	2.90050757924524	4.0233986625308	0.720909813451287	0.0106344713678902	97.5810593690494
438	2.92164492973193		4.0728662605811		0.993446111679077	2.92163721417057	4.04547576974596	0.722198668453288	0.0108346422791685	97.536093592082
435	2.94819733441099		4.09715278758366		0.994355201721191	2.94818961884963	4.07332716819919	0.723779234299271	0.0109874109116531	97.5017900587626
432	3.01596127579061		4.17390504435705		0.996962368488312	3.01595356022925	4.16052641030509	0.724897107433118	0.011293926793508	97.432999630867
429	3.13516240934751		4.32252795758155		1.00068998336792	3.13515469378615	4.32480796470268	0.724923446167784	0.0117180583773096	97.3378931028195
426	3.20885665465851		4.41831501896638		1.00434243679047	3.20884893909715	4.43679624342703	0.723235587807522	0.0121768911612952	97.2351097748995
423	3.18006297069153		4.39130006790245		1.00653290748596	3.18005525513017	4.41928145809093	0.71958649506427	0.0126660629324918	97.1256497300588
420	3.04509190067421		4.23365964250696		1.00630366802216	3.04508418511285	4.25964082143563	0.714868767758349	0.0130584531062061	97.0379351944047
417	3.01618628921745		4.23226018084263		1.00381481647491	3.01617857365609	4.24770081785645	0.710073214426191	0.0136341352932349	96.9093910737006
414	2.75721696530106		3.90521456691506		1	2.7572092497397	3.90451258599326	0.70615965220107	0.0139306267862101	96.8432539120025
411	2.57686408516234		3.68071650140586		0.99593985080719	2.57685636960098	3.66507311249919	0.703084574442184	0.0141895786793297	96.7855274843032
408	2.43172323979503		3.49697362250139		0.992665886878967	2.43171552423367	3.47062958985839	0.700655446302725	0.0144964056634591	96.7171731187157
405	2.33303130781634		3.36973116207233		0.991216242313385	2.33302359225498	3.33943644518417	0.698627936345205	0.0148175496717665	96.6456809379863
402	2.31519867238955		3.35006130375249		0.992280185222626	2.31519095682819	3.32350288923556	0.696611687724666	0.0152379184044695	96.5521794812689
399	2.37525545315543		3.43533033661489		0.996225118637085	2.37524773759407	3.42166304112465	0.694179324219303	0.0156224359345213	96.4667315269908
396	2.44688720579889		3.5318976665513		1.00294554233551	2.44687949023753	3.54159697201649	0.690897216586547	0.0160630119883242	96.3689191367166
393	2.45417373409009		3.530450565727		1.01225340366364	2.45416601852873	3.57300001904596	0.686864261250137	0.0165430441308264	96.2624599850674
390	2.45560917231678		3.51730362730297		1.02401208877563	2.45560145675542	3.60104259730262	0.681914026397466	0.0170563911281824	96.1487425586449
387	2.4888582273597		3.54882886765552		1.03790378570557	2.48885051179834	3.68261432790463	0.675837948312788	0.017588668861534	96.0309734237872
384	2.53846826012045		3.60472225610405		1.05340039730072	2.53846054455909	3.79647638975684	0.668635936050608	0.0181695266253549	95.9026203061649
381	2.58451925480949		3.65860057375986		1.06999289989471	2.58451153924813	3.91392552287159	0.660337434666338	0.0187715353686867	95.7697744563624
378	2.59871256041684		3.66935980711531		1.08720409870148	2.59870484485548	3.98857982537083	0.651536376011698	0.0194298793442983	95.6247077039431
375	2.60381331112888		3.6699150073084		1.10362470149994	2.60380559556752	4.0494341309856	0.643004802978182	0.0202196592173071	95.4509688145081
372	2.61542203178562		3.68129444451879		1.11636197566986	2.61541431622426	4.10887347429673	0.636528316723578	0.0211213472880795	95.252997809638
369	2.64061114179239		3.7133397813048		1.1217794418335	2.64060342623103	4.16476075944358	0.634034841075437	0.0220130064075074	95.0576325027962
366	2.67556942534411		3.75994963097208		1.11770451068878	2.67556170978275	4.2017280552574	0.636776505903318	0.0229179517629282	94.8597658333876
363	2.72667772470044		3.83044718928413		1.10513556003571	2.72667000913908	4.23238761563756	0.644239199421326	0.0238107754676969	94.6649532013494
360	2.79347620954095		3.92296890522303		1.08772444725037	2.79346849397959	4.26634562220394	0.654768446194594	0.024637322719189	94.4849586365171
357	2.86227738358244		4.01841475689243		1.06954944133759	2.86226966802108	4.29714245499426	0.666086753697091	0.0253881752571821	94.3217445469189
354	2.92881251881462		4.11119490178537		1.05303514003754	2.92880480325326	4.32849348854487	0.676633755140025	0.0261322730811619	94.1602768866757
351	2.98153123808639		4.1852226895755		1.03825736045837	2.98152352252503	4.3446094257502	0.686258125955753	0.0268802371656299	93.9982488268021
348	3.0274260010866		4.25112553965397		1.02429628372192	3.02741828552524	4.35369305545347	0.695367874345912	0.0277602465161575	93.8079733548065
345	3.06331462887288		4.30397122791937		1.01075196266174	3.06330691331152	4.34953783726471	0.70428331191112	0.0286653843138496	93.6126664250674
342	3.09510445418531		4.35235929779438		0.99791157245636	3.09509673862395	4.34256919587154	0.712734005843003	0.0296531440969414	93.3999956284386
339	3.10905327004754		4.37766405965615		0.986706912517548	3.10904555448618	4.31877873891436	0.719889983358518	0.0306825924428031	93.178863176107
336	3.10934416115966		4.38810811967302		0.97766101360321	3.1093364455983	4.28939593270046	0.724889120608823	0.0317696503870039	92.9459240859266
333	3.07658410757962		4.35872845182166		0.970568954944611	3.07657639201826	4.22976519748223	0.727363399237764	0.0329153163715995	92.7010564715682
330	3.01523318009039		4.29694716788884		0.964463949203491	3.01522546452904	4.14357359976872	0.727687198484258	0.0341084444302571	92.4467303291756
327	2.93037394703104		4.20784509915308		0.95833683013916	2.93036623146968	4.03186019986754	0.726802539325631	0.035312541652917	92.190773400997
324	2.83696097743359		4.10774282660385		0.951819896697998	2.83695326187224	3.90916319347154	0.725718810258436	0.0364444253324763	91.9508132502651
321	2.74288337404974		4.00717703599006		0.945044338703156	2.74287565848839	3.78629656894767	0.724421769013913	0.0376747689955638	91.6906879026888
318	2.64879760172061		3.90293450588902		0.938388168811798	2.64878988615926	3.66180883338183	0.723355589186504	0.0389337299197319	91.425273893694
315	2.57573494332115		3.82691383480606		0.932277858257294	2.57572722775979	3.56709259237789	0.722080282766859	0.0403018729928338	91.1377131601535
312	2.51119259616694		3.76303394370389		0.927434146404266	2.51118488060558	3.4893151323923	0.719678442710303	0.0417597205795693	90.8322933392938
309	2.43568084353898		3.68160249627537		0.924172163009644	2.43567312797762	3.40178579109762	0.715998383658288	0.0431745148858843	90.5368718614385
306	2.35086960852631		3.58783743195277		0.923116862773895	2.35086189296495	3.31134522390073	0.709941650298745	0.0446508280877923	90.2296290505153
303	2.26278027904431		3.48991986642606		0.925122439861298	2.26277256348295	3.22795376344538	0.700992867093539	0.0461320350088538	89.9224156183143
300	2.15284295038204		3.36110358886461		0.931125819683075	2.15283523482068	3.12895670166007	0.688036121969501	0.0477623269314853	89.5854899181513
297	2.02945575238874		3.21187486631637		0.942141830921173	2.02944803682738	3.02538030165007	0.670807579371263	0.0494659280677057	89.2347624656962
294	1.89135304786245		3.03964185430927		0.958359718322754	1.89134533230109	2.9123975610594	0.64941179651761	0.0513518174822589	88.8481076888203
291	1.74006976599624		2.84574011558211		0.978849589824677	1.74006205043488	2.7848644111478	0.624828283728795	0.05333603122419	88.4431024926984
288	1.56257646226211		2.61048828058463		1.00125563144684	1.56256874670075	2.61306322941021	0.597983519539034	0.0556250009669154	87.9781851710894
285	1.37699281554273		2.36097179842735		1.02218341827393	1.37698509998137	2.4126286701066	0.570740585587309	0.0580333298398696	87.4916627355879
282	1.2095878558845		2.13390257814327		1.03807401657104	1.20958014032314	2.21442011210944	0.546228845063597	0.0603081716360259	87.0345780891626
279	1.05847184025298		1.92631979699031		1.04659152030945	1.05846412469162	2.0153352776541	0.525204980247107	0.062618818745966	86.5727436350699
276	0.932353953183677		1.75347385529815		1.04627299308777	0.932346237622318	1.8338778752038	0.508401486395982	0.0652434957333827	86.0511154424046
273	0.841480925287511		1.63357110797453		1.03550016880035	0.841473209726151	1.69083625669198	0.497666883115248	0.0675073886480138	85.6037147844109
270	0.776159466503112		1.55215736928617		1.01344335079193	0.776151750941753	1.57231214738818	0.493637190446595	0.0697640344054112	85.1600613419444
267	0.723467665566197		1.48883795303527		0.982183754444122	0.723459950004838	1.46162297621376	0.494970291093065	0.0719847501498388	84.7257164272126
264	0.67592001225277		1.43015276894359		0.94537228345871	0.675912296691411	1.35136315556401	0.500170730501608	0.0739826917747167	84.3368368412012
261	0.62278346827564		1.35620705024493		0.90583062171936	0.622775752714281	1.22785799968871	0.507205029304829	0.0758634738082587	83.9723923308957
258	0.563053378487454		1.26402342085253		0.866522550582886	0.563045662926095	1.09469651633482	0.514339503711259	0.0776477100478971	83.6281115667088
255	0.498993684529557		1.15716509638938		0.829135000705719	0.498985968968198	0.958864046059349	0.520392824216201	0.0793459197568596	83.3017413874791
252	0.435909658597546		1.04707477975164		0.794693946838379	0.435901943036187	0.831546129366407	0.524206568513909	0.081139696327689	82.958387841758
249	0.374773416166054		0.9351586718004		0.764530658721924	0.374765700604694	0.714420789424524	0.524572781408802	0.0831098332060873	82.5829070743271
246	0.316804653275127		0.823851530216352		0.739672303199768	0.316796937713768	0.608860923004552	0.520310839050841	0.0854793754830009	82.1335556892027
243	0.26207459940141		0.712665950826644		0.720351755619049	0.262066883840051	0.512864495658461	0.510986597938674	0.0882713362918618	81.6072350529205
240	0.210067239074553		0.599968990217388		0.706636786460876	0.210059523513194	0.423464113680654	0.496050354036861	0.0918379829110426	80.939779529353
237	0.164962622250388		0.494101765298616		0.699079275131226	0.164954906689029	0.344925563612047	0.478233346817289	0.0964024378133451	80.0935534651123
234	0.124202502708057		0.389503612030046		0.698089838027954	0.124194787146698	0.271418467685359	0.457576775102387	0.100600400182107	79.3230856498925
231	0.0894658359004467		0.295295823633899		0.703528046607971	0.0894581203390876	0.207255030705978	0.431633046659298	0.11005114320575	77.6155709921513
228	0.0605003320374579		0.212300563498002		0.713129818439484	0.0604926164760988	0.150897258774618	0.400886119253175	0.120882191942649	75.7038223688403
225	0.0396156202259201		0.149664327404901		0.724811732769012	0.039607904664561	0.107969656471753	0.366842925678134	0.13481397487863	73.313849746252
222	0.0252946034565144		0.104543761713001		0.735610008239746	0.0252868878951553	0.0763870532234443	0.331036305605181	0.153582591884343	70.2129803613932
219	0.0157664710320854		0.0735588168256718		0.742441356182098	0.0157587554707263	0.0540919280556062	0.291332848304583	0.182117209905901	65.7480368804843
216	0.0103178928821268		0.0548067482665682		0.744040012359619	0.0103101773207677	0.0402561117639147	0.25611458407192	0.210067752254518	61.6498817256808
213	0.0072453848692346		0.0438159725536493		0.741997599601746	0.00723766930787551	0.0319904783000809	0.226244485624249	0.24233159958869	57.2358847365012
210	0.00522116339981445		0.0363572554089228		0.738943815231323	0.00521344783845535	0.0263472445626336	0.197874499781629	0.278750239670225	52.6319862983773
207	0.00390026543489291		0.0311549202818526		0.738099575042725	0.00389254987353382	0.0224773016004557	0.173176920554151	0.310953403983705	48.8704790298699
204	0.00288129744570507		0.0267990132596156		0.741282522678375	0.00287358188434598	0.0193452739657941	0.148541803513715	0.351618387614581	44.5022134437491
201	0.00198044878406726		0.0221496482917739		0.760777771472931	0.00197273322270817	0.0163169085850204	0.120901162890574	0.401172004562899	39.7034270861289
