# Supplementary material for: Physicochemical and major ion data for springs in the Black Forest National Park, Germany
Source: Data Brief. 2020 Apr 30;30:105645. doi: 10.1016/j.dib.2020.105645 (PMC7218150; doi:10.1016/j.dib.2020.105645)
Supplement: Supplementary file 3 [file mmc3.zip › Absorption/D821_3_2016-09-06.abs]

Wavelength	I1	I1 dark	R1	R1dark	XCorrect	I1c	R1c	I1c/R1c	Abs	Percent T
600	0.787547799282313	8.62206741702497E-6	1.12511319710339	7.0976742079367E-4	0.962875366210938	0.787539177214896	1.08266036412446	0.727411109994565	-0.0047815774708154	101.107082198607
597	0.814511909281992		1.16411665672537		0.961170494556427	0.814503287214575	1.11823237516324	0.728384641068612	-0.00472830289885318	101.094680230843
594	0.845306777017829		1.20852651433601		0.959443926811218	0.845298154950412	1.15883244252868	0.729439497832742	-0.00469964442184621	101.088009356355
591	0.87601253678283		1.25298016192449		0.957998394966125	0.876003914715413	1.19967302799814	0.730202225332328	-0.0047204091860828	101.092842756158
588	0.905762924847547		1.296252502755		0.957209765911102	0.90575430278013	1.24010615841709	0.730384488966869	-0.00463317463241403	101.072538783276
585	0.929334820505311		1.33058035112858		0.957147359848022	0.929326198437894	1.27288211813545	0.730096043614151	-0.00468213255870104	101.083933311714
582	0.947031315185576		1.35659218574143		0.957540512084961	0.947022693118159	1.29831234516574	0.729425932553436	-0.00460862122894806	101.066824677349
579	0.964797716481773		1.38252796322569		0.957847774028778	0.964789094414356	1.32357148296418	0.728928589677437	-0.00461211106184763	101.06763681695
576	0.984118244969025		1.41084421921606		0.957817375659943	0.984109622901608	1.35065127994621	0.728618583873697	-0.00455757039461022	101.05494508251
573	1.00362943568696		1.43939742466837		0.95768678188324	1.00362081361954	1.37781215260457	0.728416287896961	-0.00446106452929098	101.032491858137
570	1.02542046282157		1.4709690956848		0.957942962646484	1.02541184075415	1.40842457677585	0.728055912728754	-0.00450913639907575	101.043675720251
567	1.04329705820912		1.49712186169358		0.958957612514496	1.0432884361417	1.43499576926165	0.727032412561405	-0.00443206079226021	101.025744772689
564	1.06139656405721		1.523343854997		0.960622072219849	1.06138794198979	1.46267591244004	0.725648062542566	-0.00445172009596771	101.030318030777
561	1.08145592036133		1.55231547719569		0.962333619594574	1.08144729829392	1.49316233887129	0.724266390961485	-0.0043829863178248	101.01432969505
558	1.10722837570269		1.58954388647076		0.963349342346191	1.10721975363527	1.53060230368398	0.723388270728669	-0.00431650340441362	100.99886734586
555	1.13084940984902		1.62347137168676		0.963210999965668	1.13084078778161	1.56306182755091	0.723477963474721	-0.00429352642583435	100.993523995851
552	1.15647368220757		1.6602658124577		0.962077260017395	1.15646506014016	1.59662113265441	0.724320276418683	-0.0042217561173138	100.976835463551
549	1.18169013565906		1.69616727471659		0.960586667060852	1.18168151359164	1.62863387607657	0.725566090052326	-0.00419316939938449	100.970189048659
546	1.20930090215029		1.73520553750005		0.959542155265808	1.20929228008288	1.66432180952128	0.72659762863452	-0.0041992649482616	100.97160622771
543	1.24060792808721		1.77953038839716		0.959278583526611	1.24059930601979	1.70638452563814	0.727033846931919	-0.00411540291643668	100.952110546996
540	1.27242898447861		1.82423575198806		0.959745705127716	1.2724203624112	1.75012123187722	0.72704698350889	-0.00413712439107719	100.957159847964
537	1.30502707974631		1.87012794907031		0.960788011550903	1.30501845767889	1.79611457750414	0.726578623671285	-0.00408127618743651	100.94417807236
534	1.34491073070999		1.92620511071147		0.962087333202362	1.34490210864257	1.85249467992009	0.725995126042998	-0.00398634232254327	100.922114762679
531	1.39098189629738		1.99073290952589		0.963314652442932	1.39097327422996	1.91701845149036	0.725592011463721	-0.00392173348015566	100.907101963102
528	1.43915279210099		2.05794296907179		0.964083611965179	1.43914417003357	1.98334481570238	0.725614708365231	-0.00392736140416547	100.908409603897
525	1.49273735487516		2.13151328005711		0.964276075363159	1.49272873280774	2.05468284853498	0.726500799805712	-0.0039074377580978	100.903780446938
522	1.54722462028244		2.20718779147348		0.964098811149597	1.54721599821502	2.12726283981691	0.727327140424354	-0.00387347008083146	100.895888721028
519	1.60524651091974		2.28734753846763		0.964016735553741	1.60523788885232	2.20435707943846	0.728211370029597	-0.00381455929012542	100.882203413671
516	1.65939655831078		2.36177102449838		0.964349150657654	1.65938793624337	2.27688741791346	0.728796655991025	-0.00374879556361467	100.866928323552
513	1.71728216232753		2.44076697999327		0.965328872203827	1.71727354026012	2.3554576771254	0.729061514005157	-0.00369801590597636	100.855135199602
510	1.76757943385507		2.508279675036		0.966961741447449	1.76757081178765	2.42472416466882	0.728978098846586	-0.00370034335493029	100.855675698774
507	1.81624104498875		2.57329508737387		0.969234704971313	1.81623242292134	2.49343897359825	0.728404601898218	-0.00363653475192558	100.840858593564
504	1.88344467875342		2.66330836582279		0.971734523773193	1.88343605668601	2.58733898101733	0.727943292511847	-0.00358404168232533	100.828670719821
501	1.95090315992918		2.75307266355981		0.973802864551544	1.95089453786177	2.68025887254556	0.72787541451506	-0.00358709746633191	100.829380173282
498	2.02308701584193		2.84815250082638		0.974870681762695	2.02307839377451	2.77588843879533	0.728803926519639	-0.00355094806605804	100.820987780371
495	2.19957330053711		3.0873050889821		0.974803626537323	2.19956467846969	3.00882431311109	0.731037923645122	-0.00347557651557499	100.803491875815
492	2.41750870616042		3.38559112294645		0.973194181919098	2.41750008409301	3.294146841684	0.733877449997692	-0.00343679785760141	100.794491416953
489	2.4574678624949		3.43358336274492		0.972781896591187	2.45745924042748	3.33943728681721	0.735890220226194	-0.00349054831415795	100.80696701919
486	2.5596185176043		3.5631530155475		0.975464880466461	2.55960989553688	3.47503827720247	0.736570273866871	-0.00339611791550683	100.785050537055
483	2.88374296943416		4.00152824695014		0.980194926261902	2.88373434736675	3.92158197452952	0.73534975581193	-0.00331686117538879	100.76665940832
480	3.0556255273411		4.22909569599199		0.985221683979034	3.05561690527369	4.16589750506017	0.733483457421153	-0.00338432506084924	100.782313851775
477	3.14446581873416		4.33515891334162		0.990114986896515	3.14445719666675	4.29160305931701	0.732699914974702	-0.00326399452754378	100.754393833939
474	3.61746333759611		4.96682192717504		0.994495332241058	3.61745471552869	4.93877536226116	0.73245986103577	-0.00309670253942369	100.715590308703
471	4.31118526719718		5.8959613045659		0.997837543487549	4.31117664512977	5.88250331206607	0.732881294989969	-0.00309124686111681	100.714325110933
468	4.8977226891699		6.67478866473511		1.00013113021851	4.89771406710248	6.67495407073845	0.733744983890301	-0.00312595462658764	100.722374278039
465	4.91015007803626		6.67448418231445		1.00181019306183	4.91014145596884	6.68585523503571	0.734407384449241	-0.00318437479299934	100.735924101706
462	4.59147492794243		6.22487435012663		1.00316655635834	4.59146630587502	6.24387375064054	0.735355404231867	-0.00308742954000737	100.713439865447
459	4.26831828982941		5.77880611460434		1.00411581993103	4.26830966776199	5.8018779512927	0.735677258914242	-0.00300111530473317	100.693425474029
456	3.91159261254388		5.29950956378514		1.00429058074951	3.91158399047646	5.32153472476615	0.735048100367015	-0.00294068085352592	100.679414408319
453	3.65846951785218		4.97085299161206		1.00348424911499	3.65846089578476	4.98746044132153	0.733531812197267	-0.0027671978552192	100.639205104817
450	3.45542774009904		4.71657116767695		1.00161564350128	3.45541911803162	4.72348055108042	0.731540879794932	-0.00285038180978578	100.658483196532
447	3.08253564442108		4.22872047138412		0.998890042304993	3.08252702235366	4.22331779094788	0.7298828018485	-0.00301119542834271	100.69576263003
444	2.76662447014629		3.80868162418556		0.996111750602722	2.76661584807887	3.79316551248785	0.729368607557626	-0.00298974711401217	100.690789734614
441	2.69701225973108		3.71552617045622		0.99413388967514	2.69700363766367	3.69302488017863	0.730296633564304	-0.00292297519914776	100.67530991551
438	2.72610810678279		3.74913861294887		0.993446111679077	2.72609948471537	3.72386206149556	0.732062423284425	-0.00283345806033253	100.654560775618
435	2.75086330443778		3.76924761677477		0.994355201721191	2.75085468237036	3.74726521338832	0.734096607985484	-0.00271106020960464	100.626197150214
432	2.79823384990279		3.81634138489714		0.996962368488312	2.79822522783538	3.8040411346381	0.735592789035807	-0.0024428927070829	100.564081816982
429	2.89098074040134		3.92602824481041		1.00068998336792	2.89097211833392	3.92802688185281	0.735985828327702	-0.00222439162777977	100.513499010455
426	2.94405788252323		3.9919880297031		1.00434243679047	2.94404926045582	4.00861013584943	0.734431426525336	-0.00203071188034117	100.468683592181
423	2.90597560972619		3.95072657723125		1.00653290748596	2.90596698765877	3.97582190419695	0.73090974839471	-0.00202765250331066	100.467975845449
420	2.77800875354806		3.80188179022835		1.00630366802216	2.77800013148065	3.82513334933444	0.726249225262697	-0.00213848950114159	100.493619712386
417	2.76321815424193		3.81453991883988		1.00381481647491	2.76320953217451	3.82837921351325	0.721770069804228	-0.00224552526683995	100.518390317581
414	2.52946642421892		3.5233874700521		1	2.52945780215151	3.5226777026313	0.718049738204009	-0.00232088536959052	100.535834088574
411	2.36852700469599		3.32548609511045		0.99593985080719	2.36851838262857	3.31127723976651	0.715288455519231	-0.00228108134640205	100.526620185427
408	2.23819696249215		3.16147430255292		0.992665886878967	2.23818834042474	3.13758313048252	0.713347901026142	-0.00225118319843769	100.519699866527
405	2.15096185541885		3.04896844606888		0.991216242313385	2.15095323335144	3.02148351304872	0.711886470358759	-0.00216382670788013	100.499482789171
402	2.1255360156767		3.01612955215713		0.992280185222626	2.12552739360928	2.99214130252214	0.710369992158335	-0.00203804723879826	100.470380551416
399	2.18491492779295		3.09696024275211		0.996225118637085	2.18490630572553	3.08456249711707	0.708335884835406	-0.00185979262789059	100.429151306201
396	2.2611750715312		3.19546811223154		1.00294554233551	2.26116644946378	3.20416864076711	0.705695206143218	-0.00176368096045034	100.406928262604
393	2.26887425485004		3.19273117376591		1.01225340366364	2.26886563278262	3.23113453314003	0.702188537652046	-0.00166413717937835	100.383916826044
390	2.26476707102856		3.17042397536872		1.02401208877563	2.26475844896115	3.24582566690256	0.6977449442386	-0.00151189773401668	100.348733985384
387	2.28958437317549		3.18814244087409		1.03790378570557	2.28957575110807	3.30824843845879	0.692080958760979	-0.00144051902632502	100.332242469463
384	2.33333122724873		3.23265415822553		1.05340039730072	2.33332260518132	3.40453150532754	0.685357912397064	-0.00133485689428029	100.307835000409
381	2.38274119409232		3.28713925322266		1.06999289989471	2.3827325720249	3.51645621581264	0.677594835764012	-0.00123942957210413	100.285796828326
378	2.39854541766198		3.29676633448302		1.08720409870148	2.39853679559456	3.58348620926197	0.669330550064694	-0.00111824668737883	100.257817594691
375	2.39975162981536		3.28807311308221		1.10362470149994	2.39974300774795	3.62801539107742	0.661447857594476	-9.63350103372449E-4	100.222065760327
372	2.40916165419182		3.29189123806696		1.11636197566986	2.40915303212441	3.67414984885859	0.655703531763365	-7.4530130842143E-4	100.171759305865
369	2.43287847294471		3.31641853044942		1.1217794418335	2.4328698508773	3.71949392547268	0.654086254642323	-5.85785492188393E-4	100.13497310101
366	2.4660012633397		3.35495237306888		1.11770451068878	2.46599264127229	3.74905209027736	0.657764304653833	-3.17371729995658E-4	100.073104249583
363	2.50876855442858		3.40691064556634		1.10513556003571	2.50875993236116	3.7643137150635	0.666458781669011	-9.32129056833929E-5	100.021465368191
360	2.57043679148685		3.48445094066666		1.08772444725037	2.57042816941944	3.78935044203221	0.67832949439243	2.09144872155273E-5	99.9951843773058
357	2.63564563399973		3.56646947183308		1.06954944133759	2.63563701193231	3.81375629979823	0.691086898256124	1.34645869922295E-4	99.9690014482525
354	2.70315503558544		3.65176496831842		1.05303514003754	2.70314641351803	3.84468942476201	0.703085767112477	2.65060698506223E-4	99.9389861397185
351	2.75537279294515		3.71680022440621		1.03825736045837	2.75536417087773	3.85825826909423	0.714147156230831	4.0670495950656E-4	99.9063965576778
348	2.80238901590182		3.77479095659637		1.02429628372192	2.8023803938344	3.86577733653736	0.724920281193572	5.14427428259802E-4	99.8816188330789
345	2.83975158777401		3.82068118834659		1.01075196266174	2.83974296570659	3.86104361101252	0.735485856105597	7.08712881423282E-4	99.8369459062686
342	2.86636983473796		3.852425739001		0.99791157245636	2.86636121267054	3.84367194185488	0.745735134535778	8.48491331732113E-4	99.8048183783462
339	2.88648336737243		3.87737605628411		0.986706912517548	2.88647474530501	3.82513342474519	0.754607597902889	0.00104688342272508	99.7592364850772
336	2.8879699323079		3.8808210379598		0.97766101360321	2.88796131024048	3.79343351764841	0.761305370663452	0.00126359263105757	99.7094699023175
333	2.86023654252614		3.85065492113698		0.970568954944611	2.86022792045872	3.73663724443639	0.765455069184844	0.00145912255004274	99.6645883824847
330	2.80554969948294		3.79134953807317		0.964463949203491	2.80554107741552	3.65593540321121	0.767393503438616	0.00167570516054384	99.6148980544978
327	2.73013152351476		3.70933999860594		0.95833683013916	2.73012290144734	3.55411693991224	0.768157870887265	0.00191086157779876	99.5609744089307
324	2.6516966910645		3.6254658619782		0.951819896697998	2.65168806899708	3.45011497147707	0.76857962442389	0.00212163859253929	99.5126660046512
321	2.5687499567768		3.53516992605971		0.945044338703156	2.56874133470938	3.34022156329356	0.769033217118844	0.00234448256441028	99.4616174414089
318	2.4913702354063		3.45015652063768		0.938388168811798	2.49136161333889	3.236920022165	0.769670426293867	0.00261422805570791	99.3998598237143
315	2.42610093146789		3.37946245842016		0.932277858257294	2.42609230940047	3.14993632234596	0.770203604494965	0.00292486836105512	99.3287869371691
312	2.37203136991636		3.32372832656279		0.927434146404266	2.37202274784895	3.08188088088339	0.769667238783424	0.00318730050048386	99.2687834304901
309	2.30603935357849		3.25136643476209		0.924172163009644	2.30603073151107	3.00416640345852	0.767610851667962	0.003494124184267	99.1986760298354
306	2.23350615196402		3.17154773635056		0.923116862773895	2.2334975298966	2.92705399824279	0.763053066748152	0.00377808823478083	99.1338360378304
303	2.15030184931797		3.07835709463309		0.925122439861298	2.15029322725056	2.84720060438324	0.755230672521003	0.0041160864192782	99.0567132038567
300	2.05167453525894		2.96466026403271		0.931125819683075	2.05166591319153	2.75981083565783	0.743408166488517	0.00441163473996214	98.9893255506029
297	1.93445545125467		2.82548708465718		0.942141830921173	1.93444682918726	2.66134087360568	0.726869244136469	0.00470926302558107	98.9215099751903
294	1.8034233216513		2.66680970614083		0.958359718322754	1.80341469958388	2.55508278629204	0.70581458622756	0.00507324664753725	98.8386382673723
291	1.65875641549108		2.48813475690361		0.978849589824677	1.65874779342366	2.4348149306749	0.68126237133098	0.00542431641088793	98.758772559459
288	1.48798581558751		2.27205116645844		1.00125563144684	1.48797719352009	2.27419336672479	0.654287896223628	0.00582783792908106	98.6670541898634
285	1.31114961634294		2.04663926306227		1.02218341827393	1.31114099427552	2.09131520540225	0.62694566122247	0.00633803006316654	98.551212058822
282	1.15117439298314		1.842062498743		1.03807401657104	1.15116577091573	1.9114604257277	0.602244103734175	0.00681871463553836	98.4421942315853
279	1.01087187309699		1.6613597064963		1.04659152030945	1.01086325102957	1.73802214443883	0.581617014641638	0.00720481395284638	98.3547154002637
276	0.894673451320081		1.51289442510712		1.04627299308777	0.894664829252664	1.58215796789887	0.565471240802075	0.00772530713452485	98.2369098644564
273	0.810429448055629		1.40745638841905		1.03550016880035	0.810420825988212	1.45668636350302	0.556345446963148	0.00820736076084394	98.1279303844614
270	0.747778574892884		1.33189417314481		1.01344335079193	0.747769952825467	1.34907998465891	0.554281407573121	0.00863626988506734	98.0310671033371
267	0.696197519495964		1.27076095683635		0.982183754444122	0.696188897428547	1.2474236455564	0.558101411584211	0.00903429701007522	97.9412636391245
264	0.647115023659373		1.21061003514067		0.94537228345871	0.647106401591956	1.14380617885164	0.565748300329727	0.00953476687969043	97.8284636346075
261	0.593876237861363		1.13971094942543		0.90583062171936	0.593867615793946	1.03174214883435	0.575596932300276	0.00979190529488772	97.7705582004893
258	0.533359876714014		1.05218996222632		0.866522550582886	0.533351254646597	0.911131300290275	0.585372552206996	0.0102146479835427	97.6754345443312
255	0.470508637951483		0.956383573143812		0.829135000705719	0.470500015884066	0.792382601582592	0.593778832276676	0.0106374857732423	97.5803820686022
252	0.407599343158911		0.85601203179683		0.794693946838379	0.407590721091494	0.679703532216795	0.599659560046969	0.01105911302056	97.4856938218133
249	0.349026408212293		0.759350241106411		0.764530658721924	0.349017786144876	0.580003901079978	0.601750756322498	0.0115900309307998	97.3665919683426
246	0.294615087628929		0.665767470789431		0.739672303199768	0.294606465561511	0.491924763211428	0.598885210897363	0.0123098863558678	97.2053377584131
243	0.245670564432778		0.577557865429009		0.720351755619049	0.245661942365361	0.415533540125727	0.591196422534342	0.0132773327046165	96.9890414741242
240	0.199523075908678		0.488978770323969		0.706636786460876	0.199514453841261	0.345028839139956	0.578254427480859	0.0145284001112312	96.7100482329684
237	0.158706187567746		0.405192508756907		0.699079275131226	0.158697565500329	0.282765501616341	0.561233830128439	0.0168822275182874	96.187308487882
234	0.120403072791598		0.319848366412989		0.698089838027954	0.120394450724181	0.22278741287893	0.540400596103728	0.0203283472142469	95.4270839230715
231	0.0868554616127816		0.242027067132883		0.703528046607971	0.0868468395453645	0.169773488479157	0.51154535565797	0.026353925400122	94.1122322544266
228	0.0588226910529505		0.1740817017275		0.713129818439484	0.0588140689855335	0.123636696034643	0.475700749630625	0.0357906030319198	92.0893477513328
225	0.0382673672863612		0.121952729004888		0.724811732769012	0.0382587452189441	0.0878783210718145	0.43536044785925	0.0492351319458704	89.2821968940038
222	0.0243004203016125		0.0850251579701928		0.735610008239746	0.0242917982341954	0.0620232451367809	0.391656356913031	0.0683554696091733	85.4367127959352
219	0.0150402455205754		0.0597945026487988		0.742441356182098	0.0150316234531583	0.0438669509523403	0.342663967447603	0.0986906891862821	79.6726588599774
216	0.00976521956356495		0.0445193115744289		0.744040012359619	0.00975659749614792	0.0325960537735401	0.299318364239166	0.1273802417811	74.5795499386734
213	0.00676295093218221		0.035403232528366		0.741997599601746	0.00675432886476518	0.0257424678316856	0.262380782950868	0.160702434257972	69.0712897808067
210	0.00479042722695215		0.0293319065257093		0.738943815231323	0.00478180515953512	0.021150152670268	0.226088446456331	0.197034401065426	63.5280608404721
207	0.00352646894953197		0.0249475814966889		0.738099575042725	0.00351784688211495	0.0178899202693828	0.196638488553549	0.230641599384465	58.797437699802
204	0.00256358293224224		0.0211448934854555		0.741282522678375	0.00255496086482521	0.0151482018004631	0.168664300785002	0.264832530472052	54.3459856189932
201	0.00175872944367513		0.0175284534183097		0.760777771472931	0.00175010737625811	0.0127952824522932	0.136777549286882	0.307449287254443	49.2663868553772
