# Supplementary material for: Physicochemical and major ion data for springs in the Black Forest National Park, Germany
Source: Data Brief. 2020 Apr 30;30:105645. doi: 10.1016/j.dib.2020.105645 (PMC7218150; doi:10.1016/j.dib.2020.105645)
Supplement: Supplementary file 3 [file mmc3.zip › Absorption/D821_4_2016-11-02.abs]

Wavelength	I1	I1 dark	R1	R1dark	XCorrect	I1c	R1c	I1c/R1c	Abs	Percent T
600	0.788170389611857	6.3666481717342E-6	1.12266677133192	7.04529767082299E-4	0.962875366210938	0.788164022963685	1.08030980422158	0.729572220749766	7.29462710885394E-4	99.8321759858574
597	0.814095841778772		1.16006349969811		0.961170494556427	0.8140894751306	1.11434163449704	0.730556455873645	7.06301296323676E-4	99.837500290378
594	0.845614245583495		1.20515865241099		0.959443926811218	0.845607878935323	1.15560619309343	0.731743983364892	7.33206771257307E-4	99.8313153346211
591	0.877736381380434		1.25147373889584		0.957998394966125	0.877730014732262	1.1982348948184	0.732519156742874	7.47199968205305E-4	99.8280987688803
588	0.907425246313073		1.29410987550526		0.957209765911102	0.907418879664901	1.23806022822221	0.732935974341011	7.10311184415285E-4	99.8365784841566
585	0.930846417484135		1.32818715167525		0.957147359848022	0.930840050835963	1.27059648680353	0.732600837877097	7.7496926614073E-4	99.8217158473674
582	0.949522651540367		1.35519538887202		0.957540512084961	0.949516284892196	1.29697987084174	0.732097934778249	7.13776696273949E-4	99.8357818277848
579	0.96658884898194		1.38005707334299		0.957847774028778	0.966582482333768	1.32120976346511	0.731588964191977	7.72920938724304E-4	99.8221866524272
576	0.986206251552478		1.40826730272245		0.957817375659943	0.986199884904307	1.34818808126874	0.731500225084486	6.87299473262794E-4	99.8418686074926
573	1.00587233240651		1.43688395910225		0.95768678188324	1.00586596575834	1.3754100558869	0.731320787901128	8.25846218545274E-4	99.8100225668108
570	1.02695804673876		1.46704542626688		0.957942962646484	1.02695168009059	1.40467094264272	0.731097689084751	7.68261827099674E-4	99.823257550687
567	1.04646989480533		1.49529165418136		0.958957612514496	1.04646352815716	1.43324570052322	0.73013547347474	8.01464767329371E-4	99.8156260953103
564	1.06544998597705		1.5223418994346		0.960622072219849	1.06544361932888	1.46171844321717	0.728897979137409	7.72222780286283E-4	99.8223471236301
561	1.08590916039481		1.5515689635268		0.962333619594574	1.08590279374664	1.49244898404048	0.727597931559974	7.73483947762464E-4	99.8220572454022
558	1.11066886091843		1.58675686621823		0.963349342346191	1.11066249427026	1.52792247524685	0.72691024071154	7.53011014946804E-4	99.8267630349688
555	1.13559011783789		1.62233662559754		0.963210999965668	1.13558375118972	1.56197387260128	0.727018403514359	8.35435444847595E-4	99.8078187848905
552	1.16007229883138		1.65675817941508		0.962077260017395	1.1600659321832	1.59325155769515	0.728112222191324	7.56964655031097E-4	99.8258542569121
549	1.18487830398128		1.69183483210695		0.960586667060852	1.18487193733311	1.62447722069026	0.729386612654156	8.50317613053625E-4	99.8043986831855
546	1.2133085354961		1.73161956217259		0.959542155265808	1.21330216884792	1.66088594077636	0.730515045651347	7.93880253382858E-4	99.8173692895031
543	1.24428296164186		1.77504761619828		0.959278583526611	1.24427659499369	1.70208932264195	0.731028964486039	8.46234710035022E-4	99.8053369718655
540	1.27540984048477		1.81819077886768		0.959745705127716	1.2754034738366	1.74432462170298	0.731173233449759	8.08439639751956E-4	99.8140230455451
537	1.30464945554127		1.85863787709473		0.960788011550903	1.3046430888931	1.78508008637305	0.730859695793198	8.12354887712712E-4	99.8131232070601
534	1.34659860912121		1.91677201870814		0.962087333202362	1.34659224247304	1.84342426067105	0.730484170791397	7.83025722369869E-4	99.819864104233
531	1.38814981134776		1.974251210373		0.963314652442932	1.38814344469959	1.90114643470779	0.730161243425178	8.23983595670643E-4	99.810450637711
528	1.43747293737138		2.04251952797131		0.964083611965179	1.4374665707232	1.96848037843341	0.730241757282436	8.36051027610007E-4	99.8076773142253
525	1.48982478408602		2.11369673349744		0.964276075363159	1.48981841743784	2.03750782948607	0.731196413519369	6.49539680726855E-4	99.8505497496641
522	1.54649523796114		2.19135231057973		0.964098811149597	1.54648887131296	2.11200092112897	0.732238729558075	8.53766930722764E-4	99.8036060051224
519	1.60651371794592		2.27349185614995		0.964016735553741	1.60650735129775	2.19100501898753	0.733228512657686	9.03878674260177E-4	99.7920906753532
516	1.65905256661294		2.34460774453766		0.964349150657654	1.65904619996477	2.26034107438775	0.733980468153085	8.82911837936043E-4	99.7969085466967
513	1.72337519941256		2.43157656010812		0.965328872203827	1.72336883276439	2.34659095552094	0.734413822191607	9.04064910439138E-4	99.7920478820541
510	1.77559833763162		2.50156013648863		0.966961741447449	1.77559197098345	2.41823169258409	0.734252212651335	9.70831324566941E-4	99.7767074958674
507	1.82622877199962		2.56863847606435		0.969234704971313	1.82622240535145	2.48893070082526	0.733737747196389	0.00106225486394854	99.7557056640169
504	1.89617789403458		2.66122437779401		0.971734523773193	1.8961715273864	2.58531898751157	0.733438131443699	0.00103942218340326	99.7609503772928
501	1.96463717354618		2.75049604980058		0.973802864551544	1.96463080689801	2.67775485912816	0.733685833936892	9.52776270490812E-4	99.7808556289236
498	2.03570270548878		2.84277565514474		0.974870681762695	2.03569633884061	2.77065181561498	0.734735533121746	9.05693146107814E-4	99.7916737472815
495	2.20029353490923		3.06323783932241		0.974803626537323	2.20028716826106	2.98536857654588	0.737023624334798	9.4854847096751E-4	99.7818269871259
492	2.42570302131323		3.36817696530119		0.973194181919098	2.42569665466506	3.27720458203473	0.740172483574096	9.34449177309745E-4	99.7850664391012
489	2.4776004991332		3.43171591890473		0.972781896591187	2.47759413248503	3.33762576635128	0.742322329082914	8.98994373826361E-4	99.7932129951453
486	2.55669009354374		3.52868205865399		0.975464880466461	2.55668372689556	3.44141817850403	0.742915738303837	9.36331729304375E-4	99.784633898103
483	2.8760607587715		3.95548960699738		0.980194926261902	2.87605439212333	3.87646026715742	0.741927994590879	0.00100221087264568	99.7694984821421
480	3.0633542284821		4.20141743804595		0.985221683979034	3.06334786183392	4.13863344540697	0.740183420987333	9.88595334774794E-4	99.7726263981889
477	3.13324337493135		4.28085313841213		0.990114986896515	3.13323700828318	4.23783928356373	0.739347766309897	9.97874943513246E-4	99.7704945704014
474	3.5661817655354		4.85217540663705		0.994495332241058	3.56617539888723	4.82476514155062	0.739139687479399	0.00108514996280084	99.7504468899895
471	4.26556597538728		5.78117219857926		0.997837543487549	4.26555960873911	5.76796765885674	0.73952557660224	0.00114618489211419	99.7364291349127
468	4.89001983275537		6.60298761521733		1.00013113021851	4.8900134661072	6.60314884427388	0.740557812860408	0.00119592390207913	99.7250071450311
465	4.95258655735888		6.66863098409565		1.00181019306183	4.95258019071071	6.67999668853298	0.741404587701729	0.00118840928328332	99.7267327066667
462	4.64381435644423		6.23527090281946		1.00316655635834	4.64380798979606	6.25430847884244	0.742497432850569	0.00126439836193079	99.7092849151094
459	4.31588335555732		5.78517508918827		1.00411581993103	4.31587698890914	5.80827839864011	0.743056150669296	0.00136874314836167	99.6853313658264
456	3.95780783452718		5.30701977371607		1.00429058074951	3.95780146787901	5.32908241798552	0.742679725598074	0.00146678358140971	99.6628302970491
453	3.67541020748175		4.94159628152389		1.00348424911499	3.67540384083358	4.95810704947013	0.74129174787107	0.00166690906891888	99.6169156501166
450	3.47349850418699		4.69144409014063		1.00161564350128	3.47349213753882	4.69831812326047	0.739305437906008	0.00171608942187169	99.6056354752833
447	3.11621446752869		4.23005605853698		0.998890042304993	3.11620810088052	4.22465712749565	0.73762390812714	0.0017092199734452	99.6072109988413
444	2.78334782823376		3.79309714548806		0.996111750602722	2.78334146158559	3.77764684741866	0.736792393256002	0.00176076928652186	99.5953886552575
441	2.70173961688993		3.68532379264722		0.99413388967514	2.70173325024176	3.66300487977898	0.737572932309273	0.00177332625764129	99.5925090461641
438	2.72531401498909		3.71089145001576		0.993446111679077	2.72530764834092	3.68587076952362	0.739393163448633	0.00177292807744572	99.5926003569787
435	2.75084057616639		3.73096692356835		0.994355201721191	2.75083420951822	3.70920581506124	0.741623502893381	0.00181531670073063	99.5828802537304
432	2.79959970438952		3.77823777543025		0.996962368488312	2.79959333774135	3.76605849163969	0.743374895519067	0.00188068049487373	99.5678935906448
429	2.88471759589511		3.87528351600927		1.00068998336792	2.88471122924694	3.87725238130039	0.74400914502229	0.00203870610358401	99.5316706695624
426	2.93910829514067		3.94091739025873		1.00434243679047	2.9391019284925	3.95732298577932	0.742699531742593	0.00219987757653279	99.4947402217124
423	2.90085548767633		3.8989489407194		1.00653290748596	2.90084912102816	3.92371128104673	0.739312582717426	0.00239683003640063	99.4496296067084
420	2.77843640735495		3.75915193444206		1.00630366802216	2.77843004070678	3.78213940939278	0.73461862188545	0.00256505464378823	99.4111151059724
417	2.77243453848244		3.78242633376312		1.00381481647491	2.77242817183427	3.79614837863747	0.730326608790083	0.00269091484754548	99.3823095583528
414	2.53572543176227		3.49115195504419		1	2.5357190651141	3.4904474252771	0.726473931895076	0.00277276128679571	99.3635818929546
411	2.37385292508486		3.29451569240217		0.99593985080719	2.37384655843669	3.28043779790185	0.723637119397598	0.00281044987633151	99.3549593777691
408	2.24333357135835		3.1324499703935		0.992665886878967	2.24332720471018	3.10877686529859	0.721610878461909	0.00288957163143614	99.3368600855924
405	2.1543111632668		3.01850891738199		0.991216242313385	2.15430479661863	2.9912967251285	0.720190938772911	0.00291859128806156	99.33022259564
402	2.12625742070311		2.9824056130829		0.992280185222626	2.12625105405494	2.95868290323112	0.718647832024481	0.00298581614276383	99.3148483662144
399	2.18156621198602		3.05618165282716		0.996225118637085	2.18155984533785	3.04394305941343	0.716688782528749	0.00304774471478279	99.3006874949527
396	2.26262381175978		3.15964884601724		1.00294554233551	2.26261744511161	3.1682491204692	0.714153893547529	0.00310156898841198	99.2883814298088
393	2.27372542060214		3.16125423541513		1.01225340366364	2.27371905395397	3.19927719699033	0.710697733879682	0.00320484199345594	99.2647739678484
390	2.26741706125235		3.13573700285107		1.02401208877563	2.26741069460418	3.21031115114218	0.706290009863208	0.00324459054607932	99.2556892322581
387	2.28707339540232		3.14578167932461		1.03790378570557	2.28706702875415	3.26428747986183	0.70063284648292	0.00336050845194334	99.229200347909
384	2.33038152755349		3.18822521186986		1.05340039730072	2.33037516090532	3.35773555293132	0.694031773547767	0.00348711880038339	99.2002761662406
381	2.37973433741488		3.24132973558344		1.06999289989471	2.37972797076671	3.46744596144335	0.686305712397066	0.00364323438806652	99.164623108485
378	2.39876403582517		3.25420150555154		1.08720409870148	2.398757669177	3.53721524718572	0.678148628666433	0.00379398311559372	99.1302078736717
375	2.40063989397197		3.24617290695081		1.10362470149994	2.4006335273238	3.58177906899688	0.670234953379222	0.00401842051260988	99.0789919847478
372	2.41264383313299		3.25269906903411		1.11636197566986	2.41263746648482	3.63040304872373	0.664564632109644	0.00430051508139302	99.0146564443529
369	2.43174951176758		3.27070551793677		1.1217794418335	2.43174314511941	3.66821988330397	0.662921859234114	0.00463559183834824	98.9382918675236
366	2.46338766593804		3.3059548097881		1.11770451068878	2.46338129928987	3.69429314693485	0.666807208121458	0.00494792946419457	98.867162615433
363	2.51006504734332		3.36234174315654		1.10513556003571	2.51005868069515	3.71506482445603	0.675643306187176	0.00526877510092977	98.7941490622319
360	2.57163933908947		3.4384024386534		1.08772444725037	2.5716329724413	3.73926805775711	0.68773699363608	0.00546588838015244	98.7493195262413
357	2.63776327559283		3.52051275326671		1.06954944133759	2.63775690894466	3.76460891905947	0.700672225364558	0.00563945234089054	98.709862661468
354	2.69997087422121		3.59718275173965		1.05303514003754	2.69996450757304	3.78721794811683	0.712915006361221	0.00576045067068914	98.6823650409502
351	2.75539893064036		3.66522782226853		1.03825736045837	2.75539256399219	3.80471828101079	0.724204096199252	0.00594421060729203	98.640619105845
348	2.80111014627802		3.72070712502537		1.02429628372192	2.80110377962985	3.81038483375897	0.735123590355712	0.00617164584334058	98.5889756239714
345	2.83889840906648		3.76609570028346		1.01075196266174	2.83889204241831	3.80587651578862	0.745923319015003	0.00636857179879569	98.5442816939288
342	2.8681112812642		3.80101612494861		0.99791157245636	2.86810491461603	3.79237491977173	0.756282006734889	0.0066426705814898	98.4821064952802
339	2.88755833929196		3.8244697601088		0.986706912517548	2.88755197264379	3.77293558462242	0.765332963651105	0.00691599245743878	98.4201465882844
336	2.88862519719786		3.82697679379019		0.97766101360321	2.88861883054969	3.74079721996668	0.772193375019514	0.00724589835877772	98.3454114507674
333	2.86809843580527		3.8062503473398		0.970568954944611	2.8680920691571	3.69354462715539	0.776514800463094	0.00750612110923066	98.2865020034372
330	2.81172321264186		3.74504549528944		0.964463949203491	2.81171684599369	3.61128187477211	0.778592462038462	0.00788656680452965	98.2004398848076
327	2.73916586674038		3.66776987303963		0.95833683013916	2.73915950009221	3.51428377698498	0.779436059782919	0.00820755870400589	98.1278856596279
324	2.66186858921721		3.58633406892167		0.951819896697998	2.66186222256904	3.41287353755541	0.779947511467329	0.00850148354803448	98.0614964539857
321	2.58298678533319		3.50272414493935		0.945044338703156	2.58298041868502	3.30956381134596	0.780459470166419	0.00881655680196685	97.990380307436
318	2.50003733009823		3.4113910605875		0.938388168811798	2.50003096345006	3.20054788804764	0.781125935589454	0.00914076390300858	97.917256371194
315	2.44054896851953		3.34949719975084		0.932277858257294	2.44054260187136	3.12200525812018	0.781722771133595	0.00948478336232435	97.8397234878014
312	2.38434366967185		3.29152602566607		0.927434146404266	2.38433730302368	3.05202022501789	0.781232471357461	0.0098548973199494	97.7563781473615
309	2.3218673845211		3.22499468682059		0.924172163009644	2.32186101787293	2.97979920861484	0.779200494838794	0.0102254764819147	97.6729991804426
306	2.24610137896448		3.14183973842239		0.923116862773895	2.2460950123163	2.89963487936251	0.774613048112495	0.0106149878099903	97.5854372024019
303	2.16529111805691		3.05336678955716		0.925122439861298	2.16528475140874	2.8240863578495	0.76672044584981	0.0110060887176955	97.4975968662647
300	2.06530874052673		2.93974831466936		0.931125819683075	2.06530237387856	2.73661955330158	0.754691082794788	0.0114327045118402	97.4018701328259
297	1.94844896194094		2.80347671487208		0.942141830921173	1.94844259529277	2.64060891812976	0.737876245859527	0.0119313004228948	97.290111154566
294	1.81640978888456		2.64587330729871		0.958359718322754	1.81640342223639	2.53502320455135	0.716523390782081	0.0123716914710372	97.1915053016881
291	1.67148092837969		2.46996648182972		0.978849589824677	1.67147456173151	2.41703604894619	0.691538945999694	0.0129863403050966	97.0540492796906
288	1.49911201427352		2.25516681838138		1.00125563144684	1.49910564762534	2.25729306235959	0.664116535253204	0.0136130785420481	96.9140898356938
285	1.32012804648284		2.02991788617596		1.02218341827393	1.32012167983467	2.07422824506113	0.636439930358659	0.014341955663902	96.7515751765574
282	1.15646698268367		1.82301254520584		1.03807401657104	1.1564606160355	1.89169060101612	0.611337084095207	0.0150286433640234	96.5987166380827
279	1.0164746565829		1.64583486524974		1.04659152030945	1.01646828993473	1.72177945891999	0.590359168631459	0.0154396907364821	96.5073319541162
276	0.898575019602831		1.49653449109046		1.04627299308777	0.898568652954659	1.56504649078417	0.574148217478467	0.0163089377514912	96.3143642388052
273	0.813576343489832		1.39130761040741		1.03550016880035	0.81356997684166	1.43996972473735	0.564991029231574	0.0169521774699244	96.1718172577669
270	0.748307983154928		1.31216279749123		1.01344335079193	0.748301616506757	1.32908866126614	0.563018584323708	0.0174057012524886	96.0714396513781
267	0.695444893156198		1.24976720630989		0.982183754444122	0.695438526508026	1.22680906918284	0.566867774274973	0.0179040419923057	95.9612635924009
264	0.645297953964485		1.18863596967671		0.94537228345871	0.645291587316314	1.12303745793976	0.574594892409124	0.018398429145677	95.8520864674023
261	0.591398092729663		1.11730632518634		0.90583062171936	0.591391726081491	1.01145209855758	0.584695732921872	0.0188660585360778	95.7489326595009
258	0.52988802247984		1.02931809647299		0.866522550582886	0.529881655831668	0.891316851386158	0.594493030180689	0.0193666883188919	95.6386223706409
255	0.466915200771018		0.934386848683367		0.829135000705719	0.466908834122846	0.774148690153571	0.60312552363839	0.0199115751319689	95.5187047830754
252	0.403262268896456		0.834185720848887		0.794693946838379	0.403255902248284	0.662362457356353	0.608814551262122	0.0205139437821271	95.3863116910167
249	0.344105088957055		0.737643101910922		0.764530658721924	0.344098722308883	0.563412131998724	0.610740704301452	0.0213220394333007	95.2089905450531
246	0.290034255051407		0.645848063520393		0.739672303199768	0.290027888403236	0.477194803505748	0.607776711465681	0.0223211460922238	94.9902113373596
243	0.242240894570383		0.561116187638261		0.720351755619049	0.242234527922212	0.403693521616886	0.600045616169431	0.0236334136225977	94.7036213870224
240	0.197277916692185		0.476328588489751		0.706636786460876	0.197271550044013	0.336093456419266	0.586954450544027	0.0253702901089762	94.325628992122
237	0.156749171431767		0.394617006785005		0.699079275131226	0.156742804783595	0.275376048898835	0.569195488897358	0.0282443532653552	93.7034641486913
234	0.119057181759989		0.312016503422433		0.698089838027954	0.119050815111817	0.217323725265227	0.547804041949515	0.0323733071647095	92.8168216828948
231	0.0857735759359522		0.235970237246807		0.703528046607971	0.0857672092877805	0.165516023617053	0.518180701864952	0.0389561452212	91.4205552700956
228	0.0579865448351307		0.169494666528543		0.713129818439484	0.057980178186959	0.120369279583076	0.481685845323535	0.0487567435484613	89.3805980976708
225	0.0376329725478377		0.118525986312282		0.724811732769012	0.037626605899666	0.0853983740758953	0.440600963505774	0.0626822480150382	86.5601004975286
222	0.0239403297230648		0.0827607900745776		0.735610008239746	0.023933963074893	0.0603614063209194	0.396511024737312	0.0822627832694423	82.7441343307045
219	0.0148110797719412		0.0582148447190146		0.742441356182098	0.0148047131237695	0.0426980362273722	0.346730539196992	0.113507553190599	77.0003052451989
216	0.00957299868573195		0.0431742270079653		0.744040012359619	0.00956663203756022	0.0315991540600158	0.302749624859907	0.1427566565859	71.9852211835679
213	0.00659783281550953		0.0342516166272059		0.741997599601746	0.0065914661673378	0.024891857923843	0.264804105322491	0.178349733673188	66.3208778880082
210	0.00463240973767343		0.0282724168410695		0.738943815231323	0.00462604308950169	0.0203711196523184	0.227088307783574	0.217310363111726	60.6302887965516
207	0.00338633709269674		0.0240417448418307		0.738099575042725	0.00337997044452501	0.0172251885293524	0.196222551571229	0.255008572514009	55.5893284416271
204	0.0024448780462801		0.0204390481370567		0.741282522678375	0.00243851139810836	0.0146288535611374	0.16669190021742	0.295589544031897	50.6302947825665
201	0.00166188609412847		0.0169986732042095		0.760777771472931	0.00165551944595674	0.0123962221321579	0.133550321082262	0.344244375418731	45.2642808297111
