# Supplementary material for: Physicochemical and major ion data for springs in the Black Forest National Park, Germany
Source: Data Brief. 2020 Apr 30;30:105645. doi: 10.1016/j.dib.2020.105645 (PMC7218150; doi:10.1016/j.dib.2020.105645)
Supplement: Supplementary file 3 [file mmc3.zip › Absorption/D821_5_2017-05-08.abs]

Wavelength	I1	I1 dark	R1	R1dark	XCorrect	I1c	R1c	I1c/R1c	Abs	Percent T
600	0,733164848754988	7,86499783234255E-6	1,04192739360278	7,03793160010505E-4	0,962875366210938	0,733156983757156	1,0025685555838	0,7312786538874	-1,12750239206929E-5	100,002596203901
597	0,75655385622989		1,07550548642515		0,961170494556427	0,756545991232057	1,03306767506574	0,732329555451355	-5,73296368111089E-6	100,001320072384
594	0,785681030490945		1,117004950981		0,959443926811218	0,785673165493112	1,07102836636368	0,733568960606152	-2,0818904942996E-5	100,004793844919
591	0,816596755465068		1,16132195367257		0,957998394966125	0,816588890467235	1,11187033493957	0,734428165593261	5,28723235087805E-6	99,9987825771712
588	0,842648462209115		1,19869321634063		0,957209765911102	0,842640597211282	1,1467271753267	0,734822209974416	1,19288356777959E-5	99,9972533218011
585	0,866491260575758		1,23315509333916		0,957147359848022	0,866483395577925	1,17963750810773	0,734533608521705	-3,98134135069341E-5	100,009167797461
582	0,88449225293547		1,25924814072025		0,957540512084961	0,884484387937638	1,20510719904446	0,733946646936432	6,43933143968806E-5	99,9851739905795
579	0,902242360896771		1,28483477422396		0,957847774028778	0,902234495898938	1,2300020017735	0,733522786628019	-2,10343678734466E-5	100,004843459482
576	0,92195158292495		1,31321850549483		0,957817375659943	0,921943717927118	1,2571493972836	0,733360505854929	3,97734209962109E-5	99,9908422507191
573	0,941529732565958		1,3414200129505		0,95768678188324	0,941521867568126	1,28398620194981	0,733280362466797	5,92297546360144E-5	99,9863627749454
570	0,961769339418678		1,37069759095851		0,957942962646484	0,961761474420846	1,3123759174704	0,732839929183275	1,39729730118149E-4	99,9678312159014
567	0,978888150080255		1,39515317313618		0,958957612514496	0,978880285082423	1,33721784819427	0,732027534933271	4,91921910609417E-5	99,9886737208886
564	0,997580253582225		1,42191001384958		0,960622072219849	0,997572388584393	1,36524206477055	0,730692683976192	8,20551599120568E-5	99,981107885983
561	1,01830089070646		1,45141012481569		0,962333619594574	1,01829302570863	1,39606347511097	0,729403099402543	5,49237944852486E-5	99,9873541286145
558	1,04228403300565		1,48547471330262		0,963349342346191	1,04227616800782	1,43035308945413	0,728684529500044	6,46649889413829E-5	99,9851114444979
555	1,0655186410671		1,51854989993803		0,963210999965668	1,06551077606927	1,46200606630366	0,72880051637759	1,38046754153165E-4	99,9682186115286
552	1,09030521536992		1,55346880116569		0,962077260017395	1,09029735037209	1,49387990435299	0,729842705022729	9,34155185770506E-5	99,978492595121
549	1,11480039196882		1,58811815161318		0,960586667060852	1,11479252697099	1,52484906783107	0,731083849863683	1,59282870061848E-4	99,963330488692
546	1,14111942018396		1,6249573799816		0,959542155265808	1,14111155518613	1,55853978739701	0,732167099238421	1,70250682060568E-4	99,9608060145915
543	1,17140306050485		1,66723048406073		0,959278583526611	1,17139519550702	1,59866336345654	0,732734121694199	1,45237045536086E-4	99,9665635256353
540	1,20124988594711		1,70887220020293		0,959745705127716	1,20124202094928	1,6394072922943	0,732729460577292	1,52963023774394E-4	99,9647851640472
537	1,23140613918355		1,75057187044647		0,960788011550903	1,23139827418572	1,68125227045246	0,732429211146477	1,77692306674912E-4	99,9590932034635
534	1,26781877392575		1,80109099011765		0,962087333202362	1,26781090892791	1,73212971705265	0,73193762363548	1,82332694095491E-4	99,958025157564
531	1,30979401393136		1,85922718739511		0,963314652442932	1,30978614893353	1,79034281757465	0,731583993901167	2,26061491462552E-4	99,947960962972
528	1,35846074652498		1,92631195885557		0,964083611965179	1,35845288152715	1,85644727561342	0,731748700527076	2,24373779195739E-4	99,9483493716085
525	1,40854959398109		1,99541677547397		0,964276075363159	1,40854172898326	1,92345400606165	0,732298107750079	2,02616960056626E-4	99,9533566022351
522	1,46217129664769		2,0683362270869		0,964098811149597	1,46216343164985	1,99340197144326	0,73350154790467	2,5960136773386E-4	99,9402424380009
519	1,51811003665854		2,14461577023913		0,964016735553741	1,51810217166071	2,06676702545838	0,734529897642436	2,51554236977706E-4	99,9420942682293
516	1,57240389752558		2,21849729826423		0,964349150657654	1,57239603252775	2,13872728298131	0,735201745935498	3,18451125164847E-4	99,9267007956362
513	1,63471042071411		2,30275309016389		0,965328872203827	1,63470255571628	2,22223465163436	0,735612035621001	3,19029186953408E-4	99,9265677896429
510	1,68538757261123		2,37054885527385		0,966961741447449	1,68537970761339	2,29154950822223	0,735476018111823	3,54075715390277E-4	99,9185042794105
507	1,73360796792636		2,43408022098679		0,969234704971313	1,73360010292853	2,35851288410883	0,735039488064349	3,25591542806343E-4	99,9250578723633
504	1,79974033460547		2,52178542205235		0,971734523773193	1,79973246960764	2,44982205604504	0,734638038369651	3,71617217803355E-4	99,9144685723947
501	1,8686334666544		2,61297445244969		0,973802864551544	1,86862560165657	2,54383665100024	0,734569808529892	4,01711540462734E-4	99,9075452652759
498	1,93695244831501		2,70222967059891		0,974870681762695	1,93694458331718	2,63363837393842	0,735463381185706	4,09872409810239E-4	99,90566791063
495	2,08142461082366		2,89481830264186		0,974803626537323	2,08141674582583	2,82119331945719	0,7377788439632	4,43683359164398E-4	99,8978902985885
492	2,30239514338797		3,19376030828329		0,973194181919098	2,30238727839014	3,10746402305684	0,740921620107853	4,39502056692351E-4	99,8988521006004
489	2,36850997222535		3,27874132723083		0,972781896591187	2,36850210722752	3,18881556949051	0,74275292992437	4,50096145723578E-4	99,896415218556
486	2,43547440799293		3,3596199401889		0,975464880466461	2,4354665429951	3,2765047378584	0,74331238250764	5,55822984735811E-4	99,8720988913785
483	2,73359693976068		3,75702981408921		0,980194926261902	2,73358907476285	3,68193170710036	0,742433399699212	5,17557129169034E-4	99,8808990485089
480	2,9388283793703		4,02901684913522		0,985221683979034	2,93882051437247	3,96878137260262	0,740484354885305	5,15261593348236E-4	99,8814269870324
477	2,99268057764145		4,0883613056852		0,990114986896515	2,99267271264362	4,04725096445132	0,739433442336416	5,73804594617676E-4	99,8679638539382
474	3,37918403801112		4,59612258539457		0,994495332241058	3,37917617301329	4,57012253857011	0,739406032222181	6,17274107312626E-4	99,8579683447851
471	4,01752547100731		5,44263962668979		0,997837543487549	4,01751760600947	5,43016788394622	0,73985145429608	6,50488439585219E-4	99,8503316165907
468	4,59966067742144		6,20801066367058		1,00013113021851	4,59965281242361	6,20812083601683	0,740909034137741	6,70600744998775E-4	99,8457076253845
465	4,66356320890438		6,27735748956535		1,00181019306183	4,66355534390655	6,28801565137808	0,741657718820164	6,87124118781727E-4	99,8419089205136
462	4,34734396822457		5,83602860949288		1,00316655635834	4,34733610322674	5,85380270123299	0,742651627515744	7,1449921901901E-4	99,8356157341176
459	4,01504034894693		5,38196483689317		1,00411581993103	4,01503248394909	5,40340934519103	0,743055398444396	7,54106548723855E-4	99,8265112163126
456	3,65879991457938		4,90885715689885		1,00429058074951	3,65879204958154	4,92921219207695	0,742267102126901	8,09410272076565E-4	99,813799965094
453	3,390670983766		4,56325164680521		1,00348424911499	3,39066311876817	4,57844490696636	0,740570911666772	8,54239384470723E-4	99,8034974323359
450	3,23106134451119		4,3701649092955		1,00161564350128	3,23105347951336	4,37652060759187	0,738269911012988	8,51601967960802E-4	99,8041035284345
447	2,96552354527926		4,03119330908746		0,998890042304993	2,96551568028143	4,0260158430746	0,736588179448572	8,59058805729336E-4	99,8023899063405
444	2,68159454739035		3,65570979984563		0,996111750602722	2,68158668239251	3,64079443178308	0,736538888046807	9,334796959152E-4	99,7852891908915
441	2,61683649222918		3,56613747232268		0,99413388967514	2,61682862723135	3,54451845184473	0,738274793257017	9,8855357820677E-4	99,7726359911329
438	2,6360672575332		3,58227700839101		0,993446111679077	2,63605939253537	3,55809998436516	0,740861528377117	0,00105234412400953	99,7579821473208
435	2,65354000648682		3,59015505157242		0,994355201721191	2,65353214148899	3,56918953012705	0,743455095082757	0,00114345123839522	99,7370569248798
432	2,67142513214778		3,59600777127559		0,996962368488312	2,67141726714995	3,58438276945756	0,745293524428537	0,00123662038538695	99,7156626400683
429	2,70649286149984		3,62821319351019		1,00068998336792	2,70648499650201	3,63001232150339	0,745585622525133	0,00130354893150219	99,7002967757003
426	2,72977753425836		3,65626700565395		1,00434243679047	2,72976966926053	3,67143726467775	0,743515270034208	0,00131542225593633	99,6975710726636
423	2,67879744901285		3,60054118434342		1,00653290748596	2,67878958401502	3,62335479582451	0,739311973285643	0,00133332875082856	99,6934605041015
420	2,56410005445163		3,47170998002422		1,00630366802216	2,56409218945379	3,49288625756905	0,734089804355191	0,00136132044737425	99,6870351423229
417	2,57269858347		3,5132171417236		1,00381481647491	2,57269071847217	3,52591294235404	0,729652365368539	0,00140138548804317	99,6778391219698
414	2,37317520536101		3,26819087561283		1	2,37316734036318	3,26748708245282	0,726297390158832	0,00148840732493143	99,6578681574864
411	2,23342139488428		3,09694175032054		0,99593985080719	2,23341352988645	3,08366676911802	0,724272010274717	0,00156694983624285	99,6398465803956
408	2,12775852543344		2,96538605870754		0,992665886878967	2,12775066043561	2,94293895044409	0,723001970569092	0,00166416828940983	99,6175443223058
405	2,05322084262581		2,86875692213076		0,991216242313385	2,05321297762798	2,84286084525354	0,722234780170842	0,00178275733251867	99,5903463334178
402	2,02836705122122		2,83498456997079		0,992280185222626	2,02835918622338	2,81240065418673	0,72121985294088	0,00187894833952569	99,5682907115167
399	2,07596780176344		2,89658262392387		0,996225118637085	2,0759599367656	2,88494723173635	0,719583330304504	0,00201104317756751	99,5380106647667
396	2,15154848261377		2,99211282373747		1,00294554233551	2,15154061761594	3,00022035251985	0,717127532252385	0,00212142452323792	99,5127150557284
393	2,16983012926924		3,00440290791687		1,01225340366364	2,16982226427141	3,04050465249408	0,713638856790281	0,00223049161551799	99,4877269424072
390	2,17055789293821		2,99002834742744		1,02401208877563	2,17055002794037	3,06110448084368	0,709074140240435	0,00236763121401154	99,4563161058706
387	2,19107273050272		3,00213621236929		1,03790378570557	2,19106486550489	3,11519807043673	0,703346887088215	0,00246825585783183	99,4332750645778
384	2,23061912804978		3,04019959112345		1,05340039730072	2,23061126305194	3,20180608116855	0,696672817311236	0,00258721459583596	99,4060427658123
381	2,27977514591977		3,09331164047177		1,06999289989471	2,27976728092193	3,30906843878226	0,688945340085166	0,00272729831449882	99,373984051885
378	2,30537671197958		3,11586447485431		1,08720409870148	2,30536884698174	3,38681546125173	0,680689241370625	0,00286487146246464	99,3425099547645
375	2,30999071098458		3,11190676612989		1,10362470149994	2,30998284598674	3,4336004523496	0,67275819596483	0,00303004425006905	99,3047347582896
372	2,320430414312		3,11689591039706		1,11636197566986	2,32042254931417	3,4787983885656	0,667018404096404	0,00321660344005301	99,2620857422829
369	2,34479021035724		3,1421466268489		1,1217794418335	2,34478234535941	3,52400598852736	0,665374109179443	0,00341943235036169	99,2157381121856
366	2,37725963039352		3,17869558666379		1,11770451068878	2,37725176539568	3,55205576253111	0,669260823681921	0,00360951061064646	99,172323725606
363	2,42515624763377		3,23671070606088		1,10513556003571	2,42514838263594	3,57622631196812	0,678130568672344	0,00379851322486754	99,1291738556249
360	2,48848588116978		3,31523556414555		1,08772444725037	2,48847801617195	3,60529723848902	0,690228253472623	0,00401881981720777	99,0789008883132
357	2,56245092726095		3,40717037334851		1,06954944133759	2,56244306226312	3,64338442777576	0,703313941490235	0,00420801653228087	99,0357474041753
354	2,63650230635959		3,49909598577416		1,05303514003754	2,63649444136176	3,68392991245567	0,715674430299977	0,00436339665284817	99,0003211333383
351	2,70104962665831		3,57884648106096		1,03825736045837	2,70104176166048	3,71503298248347	0,727057276313829	0,00457186664778444	98,9528104127809
348	2,75567884763143		3,64561859871408		1,02429628372192	2,7556709826336	3,73347268981205	0,738098604592263	0,00480831275215497	98,8989514770409
345	2,80277160379091		3,70321967148196		1,01075196266174	2,80276373879308	3,74232519080018	0,74893644883752	0,00504645803377147	98,8447351253301
342	2,84189360558771		3,7510120577656		0,99791157245636	2,84188574058988	3,74247601752865	0,759359773390485	0,005287402630959	98,7899117265318
339	2,86449875076106		3,7788680342168		0,986706912517548	2,86449088576323	3,72794077327734	0,768384226030761	0,00553602856414101	98,7333724294033
336	2,87533845652829		3,79487406930909		0,97766101360321	2,87533059153046	3,70941235796308	0,775144501084632	0,00580478562571717	98,6722915652532
333	2,85856259111681		3,78011547805947		0,970568954944611	2,85855472611898	3,66817964931831	0,779284277052844	0,00608131264110644	98,6094842523726
330	2,81592254856258		3,73766036714512		0,964463949203491	2,81591468356475	3,60415989534763	0,781295715320407	0,00636607257565812	98,5448487857704
327	2,75850204952445		3,68093839837763		0,95833683013916	2,75849418452661	3,5269043657327	0,782128999960436	0,00668074455191715	98,473473089584
324	2,70354692157021		3,62942583998972		0,951819896697998	2,70353905657237	3,4538898437592	0,782751963400736	0,0069853753433278	98,4044242417223
321	2,64224554974484		3,56995195106721		0,945044338703156	2,64223768474701	3,37309776505686	0,783326742592196	0,00731536750858143	98,3296815117101
318	2,57914463202823		3,50568632266189		0,938388168811798	2,5791367670304	3,28903413757661	0,784162358658499	0,00763968173709405	98,2562801398492
315	2,53004548549591		3,45886169760485		0,932277858257294	2,53003762049807	3,22396404467137	0,78475987493712	0,00799724401789603	98,1754173097637
312	2,49416460673303		3,42991310274982		0,927434146404266	2,4941567417352	3,18036580888099	0,784235805444268	0,00834742462966091	98,0962883487709
309	2,4401038476717		3,37704535027552		0,924172163009644	2,44009598267387	3,12032087989879	0,782001619895263	0,00874629744571718	98,0062342919012
306	2,37330483914955		3,30856260396714		0,923116862773895	2,37329697415172	3,05354024793126	0,777227998143991	0,00909117890151922	97,9284365834359
303	2,29905905941693		3,23203816823776		0,925122439861298	2,2990511944191	2,98937994107961	0,769072931421625	0,00944281683343708	97,8491783442265
300	2,20061950292551		3,12391335543738		0,931125819683075	2,20061163792768	2,90810106371753	0,756717730818664	0,00986550648903756	97,7539901334194
297	2,08151509788385		2,9881444179916		0,942141830921173	2,08150723288602	2,81459278004713	0,739541168314643	0,0102955785276401	97,6572344752574
294	1,94320014970606		2,82562831146325		0,958359718322754	1,94319228470823	2,70729386564414	0,717761861528057	0,0106831705587602	97,5701178249903
291	1,78786514910604		2,63848465742589		0,978849589824677	1,78785728410821	2,58199071703403	0,692433660707327	0,011120032511717	97,4720202371686
288	1,60675848601135		2,41437460949326		1,00125563144684	1,60675062101352	2,41670149731255	0,664852743626085	0,0116116538662911	97,3617443379572
285	1,41991814862316		2,18078038557314		1,02218341827393	1,41991028362533	2,22843814333183	0,637177337802325	0,0120997666039786	97,25237888843
282	1,25656042344583		1,9763904877082		1,03807401657104	1,256552558448	2,05090902249561	0,61268078918439	0,0125111061398672	97,1603104616343
279	1,11348645978413		1,796982762595		1,04659152030945	1,11347859478629	1,87997033752086	0,592285193315685	0,0130076910473769	97,0492780354207
276	0,994310638727126		1,64659035108657		1,04627299308777	0,994302773729294	1,72204665524474	0,577395955388898	0,0134299058378417	96,9549739841636
273	0,902428261774934		1,5336526025144		1,03550016880035	0,902420396777102	1,58736875084878	0,568500794975693	0,0138902644127623	96,8522547291612
270	0,833752910792023		1,45196703643455		1,01344335079193	0,833745045794191	1,47077308414532	0,56687537648181	0,0143024836314428	96,7603691056297
267	0,773911504781137		1,38108146298733		0,982183754444122	0,773903639783305	1,35578452230183	0,570816104663436	0,0147507650648496	96,6605439868607
264	0,718152833128938		1,31301435510502		0,94537228345871	0,718144968131106	1,24062203255293	0,578858789613238	0,0150961775891462	96,583696386746
261	0,657564028744574		1,23322701930322		0,90583062171936	0,657556163746742	1,11645728022086	0,588966703335629	0,0155395755316312	96,485138472398
258	0,587576791170225		1,13250215337269		0,866522550582886	0,587568926172393	0,980728801837022	0,599114582004532	0,0158498006295333	96,4162418486271
255	0,513162335901165		1,01917844136213		0,829135000705719	0,513154470903332	0,844452978155825	0,607676785063858	0,016309415807376	96,3142582194446
252	0,438677378618225		0,900610926882293		0,794693946838379	0,438669513620393	0,715150751885774	0,61339446608099	0,0167623070459119	96,2138720769601
249	0,370639339339311		0,788210654504274		0,764530658721924	0,370631474341478	0,602073139451565	0,615592110086643	0,0174783628830021	96,055367323028
246	0,311340762992394		0,686999456788577		0,739672303199768	0,311332897994562	0,507633894192155	0,613302030373709	0,0183809031245185	95,8559546712649
243	0,260341386365123		0,595867803710338		0,720351755619049	0,26033352136729	0,428727439881203	0,607223837689108	0,0194525539907604	95,6197152393162
240	0,212767382725263		0,505952059440718		0,706636786460876	0,212759517727431	0,357027011249528	0,595919947297018	0,0211941050976127	95,2370413117668
237	0,168055250717034		0,41572469926658		0,699079275131226	0,168047385719202	0,290132514205285	0,579209076857545	0,0238347116776715	94,6597358710601
234	0,126592461804953		0,325981676706475		0,698089838027954	0,12658459680712	0,227073185039027	0,557461669396869	0,0275214635928816	93,8595648487289
231	0,0904669324693225		0,244407973571734		0,703528046607971	0,0904590674714902	0,171452725995256	0,527603553378282	0,0339745843381311	92,4752290453158
228	0,0604117975491337		0,173431088860837		0,713129818439484	0,0604039325513014	0,123176985022673	0,490383268759037	0,0432732010645637	90,5163012043667
225	0,0388284267209174		0,120046385781305		0,724811732769012	0,038820561723085	0,0865009113509866	0,448787892714408	0,0569822524601704	87,7036660707991
222	0,0243174584561464		0,0825037424224065		0,735610008239746	0,0243095934583141	0,0601728613509219	0,403995969487691	0,0765450040815074	83,8407193564996
219	0,0149584558079963		0,057514498061199		0,742441356182098	0,014950590810164	0,0421786167924994	0,354459011392299	0,107421163327568	78,0870177188981
216	0,0095419618129922		0,0420314930952951		0,744040012359619	0,00953409681515986	0,0307494623706438	0,310057349954254	0,137251924596004	72,9034490836688
213	0,00645987525266051		0,0328405349945081		0,741997599601746	0,00645201025482817	0,0238453853002182	0,270576892492868	0,172907028099901	67,1572604921543
210	0,00448826780194721		0,0268569615053863		0,738943815231323	0,00448040280411486	0,0193257219975191	0,231836244187412	0,2125653222615	61,2963589322216
207	0,00325622302900004		0,0227530010458633		0,738099575042725	0,00324835803116769	0,0162745109705766	0,199597888811562	0,25227603706653	55,9401933259126
204	0,00242177070603658		0,0197424489376841		0,741282522678375	0,00241390570820424	0,0141130227832791	0,171041012635805	0,290120731169206	51,271883152651
201	0,00176524789104822		0,0171395959693782		0,760777771472931	0,00175738289321588	0,0125039934336793	0,140545730652929	0,333095311091309	46,4413343004306
