# Supplementary material for: Physicochemical and major ion data for springs in the Black Forest National Park, Germany
Source: Data Brief. 2020 Apr 30;30:105645. doi: 10.1016/j.dib.2020.105645 (PMC7218150; doi:10.1016/j.dib.2020.105645)
Supplement: Supplementary file 3 [file mmc3.zip › Absorption/Q01_1_2016-06-06.abs]

Wavelength	I1	I1 dark	R1	R1dark	XCorrect	I1c	R1c	I1c/R1c	Abs	Percent T
600	0.826619479118867	7.70361992618807E-6	1.19320365734157	7.02976471953008E-4	0.962875366210938	0.82661177549894	1.14822952979912	0.719901164398334	0.00601923342406344	98.6235807637727
597	0.853230837960287		1.23220075923652		0.961170494556427	0.853223134340361	1.18367933290497	0.720822870368442	0.0060817844396438	98.6093771273984
594	0.885642038392301		1.27988116126768		0.959443926811218	0.885634334772375	1.22729974071166	0.721612093113319	0.00634326035792804	98.550025194135
591	0.916939378965486		1.32578079304229		0.957998394966125	0.916931675345559	1.2694224214796	0.722321947233935	0.00639532176766462	98.5382121365287
588	0.947108120910367		1.37027639222972		0.957209765911102	0.947100417290441	1.31096904869556	0.722443003694726	0.0064746070267075	98.5202245384748
585	0.971656362694601		1.4067942790467		0.957147359848022	0.971648659074675	1.34583657796468	0.721966303326445	0.00658418953409324	98.4953687511096
582	0.990951680000313		1.43570704138234		0.957540512084961	0.990943976380387	1.37407452715829	0.72117192830126	0.00674968130790732	98.4578433652305
579	1.01022884941791		1.46457068872794		0.957847774028778	1.01022114579799	1.402162429657	0.720473694367286	0.00687745066349924	98.4288813465913
576	1.03122714767385		1.4957853321579		0.957817375659943	1.03121944405393	1.4320158583186	0.720117335337845	0.00699710048733042	98.4017675409866
573	1.05270181250504		1.5279650122051		0.95768678188324	1.05269410888511	1.46263866409372	0.719722604582848	0.00717832086792887	98.3607154749023
570	1.07510205106299		1.56177671861296		0.957942962646484	1.07509434744306	1.49541960545619	0.718924871334086	0.00743399869288234	98.3028256017022
567	1.09458609395389		1.59113566624956		0.958957612514496	1.09457839033396	1.52515753505414	0.717682183758877	0.00766065910366926	98.2515342627674
564	1.11198381757822		1.61729106531497		0.960622072219849	1.11197611395829	1.5529301998303	0.716050286149244	0.00787284755237616	98.2035420607093
561	1.13645629154049		1.65349308177187		0.962333619594574	1.13644858792056	1.59053548446337	0.714506906021017	0.00804469370541683	98.1646915497183
558	1.16078403466838		1.68919620907062		0.963349342346191	1.16077633104845	1.62660884517992	0.713617373032333	0.00816224049698442	98.1381257433713
555	1.18662972945036		1.72737151897667		0.963210999965668	1.18662202583043	1.66314613343523	0.713480314191911	0.00834044105947966	98.097865775726
552	1.2124478000259		1.76537101589514		0.962077260017395	1.21244009640598	1.69774699220853	0.714146514156836	0.00850961739027001	98.0596598907651
549	1.23885852135592		1.80420012828882		0.960586667060852	1.23885081773599	1.7324153181175	0.715100360046554	0.00871505893326391	98.0132840685135
546	1.26960876567885		1.84918049554073		0.959542155265808	1.26960106205892	1.77369210260765	0.715795633409192	0.0089856005702385	97.952246183116
543	1.30220274534597		1.89651861791017		0.959278583526611	1.30219504172604	1.81861534314644	0.716036542105202	0.00912687566686643	97.9203877020761
540	1.33251506303491		1.94095465777167		0.959745705127716	1.33250735941498	1.86214821799423	0.715575348159051	0.00944284190742809	97.8491726949046
537	1.36664729678524		1.99109302304984		0.960788011550903	1.36663959316531	1.91234289506228	0.714641499018828	0.00980414538748	97.7678026881099
534	1.40884365647991		2.05274963657301		0.962087333202362	1.40883595285999	1.97424809882344	0.713606336356403	0.0101971699501681	97.6793655379974
531	1.45610999906448		2.11984120124633		0.963314652442932	1.45610229544456	2.04139690247706	0.71328720724407	0.0101861673334278	97.6818402234497
528	1.50811961799729		2.1947700559274		0.964083611965179	1.50811191437736	2.1152641148553	0.712966245579471	0.0106719598529523	97.5726364938892
525	1.56508307724233		2.27648139471222		0.964276075363159	1.5650753736224	2.19447868153691	0.713187777484492	0.0109208066020731	97.5167442837769
522	1.62043162438445		2.35577055088954		0.964098811149597	1.62042392076452	2.27051784867296	0.713680327028306	0.0111336218903658	97.468970317074
519	1.681038076779		2.4430252429237		0.964016735553741	1.68103037315907	2.35443953847503	0.713983241314354	0.0115321114923061	97.3795780748568
516	1.73854156043594		2.52529117277076		0.964349150657654	1.73853385681602	2.4345844828611	0.71409879963291	0.0119094357126163	97.295009383143
513	1.79892859632746		2.61087177545614		0.965328872203827	1.79892089270753	2.51967130298503	0.713950621486372	0.0122620742869673	97.2160398150569
510	1.84969255974767		2.68193820949835		0.966961741447449	1.84968485612774	2.59265189015746	0.713433555484151	0.0125355051103287	97.1548520801588
507	1.90334947115436		2.75742569210687		0.969234704971313	1.90334176753443	2.67191132797613	0.712352145673989	0.0129752734941939	97.0565224690599
504	1.97124687810961		2.85296175007474		0.971734523773193	1.97123917448969	2.77163832104481	0.711218040074795	0.0134138690436281	96.9585542177104
501	2.0374226615366		2.94531917768421		0.973802864551544	2.03741495791667	2.86747569174538	0.710525624953609	0.0138335887290037	96.8648948297714
498	2.12148077399368		3.06044153440194		0.974870681762695	2.12147307037376	2.98284941398481	0.711223657629993	0.0140978509655723	96.8059717983643
495	2.31030170097357		3.32575916883983		0.974803626537323	2.31029399735364	3.24127683476059	0.712772809954781	0.0145930363392871	96.6956559073714
492	2.51530963594541		3.61663072041194		0.973194181919098	2.51530193232549	3.51899984264224	0.714777506337389	0.0150003545768387	96.6050090264326
489	2.54835163776651		3.65857076785178		0.972781896591187	2.54834393414658	3.55830756757828	0.716167415477505	0.015303306287753	96.5376435669125
486	2.6742876943922		3.82781122371849		0.975464880466461	2.67427999077227	3.73320968893255	0.716348722307355	0.0158395541593625	96.4185166594792
483	3.00376185445264		4.29025519037652		0.980194926261902	3.00375415083271	4.20459731600476	0.714397580809689	0.0163608339319519	96.3028558056844
480	3.1509318624095		4.49343229893966		0.985221683979034	3.15092415878957	4.42633434874362	0.711858596873491	0.0166487636072724	96.2390298501383
477	3.28052086701864		4.6614992135513		0.990114986896515	3.28051316339871	4.61472420520315	0.71087957102613	0.0170898154892018	96.141343002002
474	3.81462023133956		5.40284246864568		0.994495332241058	3.81461252771964	5.37240250908186	0.710038483019686	0.0177019161287393	96.0059355106633
471	4.52178801293769		6.38596208385795		0.997837543487549	4.52178030931776	6.37145126224555	0.70969393364301	0.0182149603958362	95.8925879665575
468	5.04916286312532		7.11644082117348		1.00013113021851	5.0491551595054	7.11667093295993	0.709482735266133	0.0187107597882567	95.7831775069476
465	5.02323620063126		7.06944835065813		1.00181019306183	5.02322849701134	7.08154116801836	0.709341141684981	0.0190907010958035	95.6994185066686
462	4.729584349998		6.64589321563182		1.00316655635834	4.72957664637807	6.66623260856404	0.709482690463281	0.0197062874406545	95.5638664197031
459	4.44279137384904		6.24159584908325		1.00411581993103	4.44278367022912	6.26657926388382	0.708964729104157	0.0202470278352174	95.4449538203242
456	4.11077175969721		5.78552430793687		1.00429058074951	4.11076405607729	5.80964157450907	0.707576190950241	0.0209602629853654	95.2883346819789
453	3.87329365761879		5.47248370371897		1.00348424911499	3.87328595399886	5.49084577440335	0.705407893999671	0.0217093034853653	95.1241297264314
450	3.63887793345781		5.17219284920598		1.00161564350128	3.63887022983788	5.17984515673886	0.702505600018525	0.0224706675966357	94.9575131677643
447	3.21153869810482		4.59392378779593		0.998890042304993	3.2115309944849	4.58812253053958	0.699966265745569	0.0230466884896534	94.8316509793805
444	2.88343035957213		4.14468845511833		0.996111750602722	2.8834226559522	4.1278726296067	0.698525103529402	0.0238001329552363	94.6672730219558
441	2.8144755698086		4.05541280361959		0.99413388967514	2.81446786618867	4.0309244519663	0.698218956898527	0.0245237729140493	94.5096657229992
438	2.8269984371902		4.07517565022031		0.993446111679077	2.82699073357027	4.04776903487796	0.698407124816476	0.025382664459185	94.3229414107991
435	2.85093657430158		4.10343411080075		0.994355201721191	2.85092887068165	4.07957204468333	0.698830377170838	0.0262217547793834	94.1408781747712
432	2.91360992366052		4.1818084134661		0.996962368488312	2.9136022200406	4.16840477936504	0.698972958303828	0.0271099193867928	93.9485497873729
429	3.01768598403567		4.32058512189595		1.00068998336792	3.01767828041575	4.32286279225571	0.69807403691411	0.0281087188948128	93.7327332178361
426	3.08502256823926		4.4178794257064		1.00434243679047	3.08501486461934	4.43635775875758	0.695393616199994	0.0292259797270102	93.4919074059253
423	3.04629417239792		4.38303173907807		1.00653290748596	3.046286468778	4.41095811098529	0.690617863994527	0.0305112590855973	93.2156303873697
420	2.90549336363436		4.21797363671026		1.00630366802216	2.90548566001444	4.24385493444003	0.684633594903453	0.0318265703761575	92.9337431015186
417	2.88086903511947		4.22726695454422		1.00381481647491	2.88086133149955	4.2426875439681	0.67901802846531	0.0330559603817645	92.6710405768698
414	2.62362648976065		3.89596483306531		1	2.62361878614072	3.89526185659335	0.673541056476043	0.0344694526765285	92.3699157112066
411	2.44424619872937		3.67078622800804		0.99593985080719	2.44423849510944	3.65518216598482	0.668704973956035	0.0359625947933213	92.0528852265897
408	2.30306083064117		3.4924514899511		0.992665886878967	2.30305312702125	3.4661396348911	0.664443262423156	0.0375430059028545	91.7185106866051
405	2.20127563207328		3.36331161009603		0.991216242313385	2.20126792845335	3.3330722941914	0.660432098124465	0.0392353250917424	91.3618057852806
402	2.17668207504264		3.34279033576396		0.992280185222626	2.17667437142272	3.31628706390847	0.656358852377923	0.0410873281722352	90.9730325167338
399	2.22508554164611		3.42767957248531		0.996225118637085	2.22507783802618	3.41404016592992	0.651743309944367	0.043017528330676	90.5696045839784
396	2.28393376528791		3.52317661067794		1.00294554233551	2.28392606166799	3.53284922942126	0.646482743347112	0.0449195183474545	90.1738228512552
393	2.28371728213448		3.5241325005667		1.01225340366364	2.28370957851456	3.56660352833385	0.64030374006314	0.0470279254141248	89.7371091108064
390	2.27781511296861		3.51403664611485		1.02401208877563	2.27780740934869	3.59769614961679	0.633129456914061	0.0492934948059734	89.2701994718067
387	2.29721255551806		3.54253934009276		1.03790378570557	2.29720485189813	3.67608537015167	0.624905196857099	0.0516171062514839	88.7938513982303
384	2.33302956709369		3.59899077175195		1.05340039730072	2.33302186347376	3.79043779315029	0.615501952753261	0.0541298056834485	88.2815997316233
381	2.36483300934942		3.65244492925321		1.06999289989471	2.3648253057295	3.9073379617236	0.605226711611689	0.0566193662725554	87.7769798032202
378	2.37095096586794		3.66937340696877		1.08720409870148	2.37094326224802	3.98859352882105	0.594430905309327	0.059267166293076	87.2434505013334
375	2.3653952444546		3.6710029540814		1.10362470149994	2.36538754083467	4.05063371720445	0.583954932974573	0.0620545446492827	86.6852997648999
372	2.36726756988657		3.68724763907508		1.11636197566986	2.36725986626664	4.11551828293881	0.575203340993599	0.0651176758920133	86.0760489993301
369	2.37735501003181		3.71828953348229		1.1217794418335	2.37734730641188	4.17031217289077	0.570064591774663	0.0682020633579487	85.4668970176121
366	2.39536881000866		3.76497441000473		1.11770451068878	2.39536110638873	4.20734316071651	0.569328674863972	0.071541925257106	84.8121503842496
363	2.42783501593362		3.83577859185072		1.10513556003571	2.42782731231369	4.23827843798089	0.572833368038534	0.074829613800983	84.1725309888744
360	2.47159337147166		3.92584633685216		1.08772444725037	2.47158566785173	4.269474392048	0.578896941613028	0.0781238098320922	83.5364836241016
357	2.52045605560258		4.02561424172694		1.06954944133759	2.52044835198266	4.30484159518682	0.585491543939905	0.0813983452101429	82.9089957657298
354	2.56089627028474		4.1138524615892		1.05303514003754	2.56088856666482	4.33129094405576	0.591252954313624	0.084712608875299	82.2786942941012
351	2.59338472962758		4.19061503330396		1.03825736045837	2.59337702600765	4.35020703267911	0.596150253660571	0.088012004036376	81.6559801076375
348	2.61600894096296		4.25532845955905		1.02429628372192	2.61600123734303	4.35799707095471	0.600276043042394	0.0916238580833641	80.9796959691551
345	2.63007427904152		4.30811135607665		1.01075196266174	2.6300665754216	4.35372147367109	0.604096194790317	0.0953066820497041	80.2958903258739
342	2.63686172408276		4.35095617035858		0.99791157245636	2.63685402046284	4.3411680052947	0.607406582110344	0.0991011305689066	79.5973976949368
339	2.63063636033811		4.37674940145669		0.986706912517548	2.63062865671818	4.31787525703014	0.609241467185771	0.103159267890885	78.8570873666983
336	2.61050769220564		4.38469078936441		0.97766101360321	2.61049998858572	4.28605396877656	0.609068389619667	0.107375171749076	78.0952875347073
333	2.56717652904871		4.35990904141655		0.970568954944611	2.56716882542878	4.23091007484149	0.606765159272491	0.111646124592966	77.3310443633042
330	2.49649457864755		4.29723082511427		0.964463949203491	2.49648687502762	4.14384621676435	0.602456448535139	0.116127521970871	76.5371837635889
327	2.40493660171847		4.20401329863128		0.95833683013916	2.40492889809855	4.02818709022938	0.597025124262935	0.120736369965939	75.7292455206551
324	2.31555058278853		4.11438215885271		0.951819896697998	2.31554287916861	3.91548169442236	0.591381357360736	0.125345175494004	74.9298433245801
321	2.21981753995817		4.01387540266252		0.945044338703156	2.21980983633825	3.792625881611	0.585296284324077	0.130290494404693	74.0814553510907
318	2.12596513432733		3.91173411400815		0.938388168811798	2.1259574307074	3.67006534731852	0.579269639506747	0.135404804422268	73.2141788104039
315	2.04958413121456		3.83676345512803		0.932277858257294	2.04957642759464	3.57627424718694	0.573103818647804	0.140654057024026	72.3345764750322
312	1.9764494476689		3.76563974813684		0.927434146404266	1.97644174404898	3.49173092109506	0.56603495192268	0.146054965443734	71.4405903276862
309	1.89992849948834		3.68482682609647		0.924172163009644	1.89992079586841	3.40476470690291	0.558018236037417	0.151438164875698	70.5605301430079
306	1.81451506110893		3.58754315827231		0.923116862773895	1.814507357489	3.31107265589489	0.548011942371163	0.157083461048627	69.6492651960834
303	1.72954630534493		3.48965568429821		0.925122439861298	1.72953860172501	3.22770844162491	0.535841025608346	0.162809672420063	68.7369610619275
300	1.62877973470265		3.36117820190143		0.931125819683075	1.62877203108273	3.12902524880268	0.520536557417034	0.168922330740564	67.7762707908815
297	1.51959400393777		3.21221102110019		0.942141830921173	1.51958630031784	3.02569606918412	0.502227013411694	0.175163820556171	66.8091858587137
294	1.40188212452531		3.04107931402032		0.958359718322754	1.40187442090538	2.91377421044802	0.481119784737827	0.181618774326429	65.8235385849652
291	1.27551830545016		2.84686708579245		0.978849589824677	1.27551060183023	2.78596657098208	0.45783413739261	0.188388539731402	64.8054394983924
288	1.13234026586113		2.61234445733502		1.00125563144684	1.13233256224121	2.61492074003431	0.433027489095654	0.195798749184469	63.7090678505606
285	0.985420547820266		2.36288286043143		1.02218341827393	0.98541284420034	2.41458110836361	0.408109233020616	0.203695666020821	62.5610939127037
282	0.853998769475773		2.13435716432309		1.03807401657104	0.853991065855847	2.21489097275626	0.385567992447556	0.21158182792534	61.4353266961787
279	0.737483537397399		1.92739707603874		1.04659152030945	0.737475833777473	2.01646170683684	0.365727666078186	0.219789839862981	60.2851242209134
276	0.640423958927809		1.75375699006265		1.04627299308777	0.640416255307882	1.83417306984406	0.349158029761243	0.228428273170534	59.0978561837358
273	0.569937291118639		1.63384487994609		1.03550016880035	0.569929587498713	1.6911187167224	0.337013352086428	0.236799023073104	57.9696898655479
270	0.518757615419823		1.55347203602896		1.01344335079193	0.518749911799896	1.57364347872349	0.329648944512322	0.245120216717118	56.8695488899021
267	0.477241809616473		1.49074845473662		0.982183754444122	0.477234105996547	1.46349846213448	0.326091293119988	0.2532246798425	55.8181348000793
264	0.440171183238721		1.43101033241673		0.94537228345871	0.440163479618795	1.3521729311373	0.325523066970862	0.260519196783837	54.8884293161987
261	0.40115730705184		1.35696133979269		0.90583062171936	0.401149603431914	1.22854035645891	0.326525377308866	0.267130085081173	54.0592373994285
258	0.358843964020232		1.26371569136157		0.866522550582886	0.358836260400306	1.09442899912477	0.327875321914233	0.273188861527051	53.3103014704601
255	0.315189622458826		1.15788883417946		0.829135000705719	0.3151819188389	0.959463296946959	0.328498150832677	0.279144289937048	52.5842531517306
252	0.272336556147515		1.04709388955381		0.794693946838379	0.272328852527588	0.831560524652838	0.32749131837551	0.28544236329296	51.8271869076805
249	0.231346196203882		0.934945489428205		0.764530658721924	0.231338492583956	0.714257043836468	0.323886889993236	0.292522216359859	50.989151337724
246	0.192783596031433		0.82415523382842		0.739672303199768	0.192775892411506	0.609084827773906	0.316500893834553	0.301367307789874	49.961180583637
243	0.156615538009449		0.712896685689003		0.720351755619049	0.156607834389523	0.513029988775345	0.30526058479225	0.312010114110619	48.7517136379432
240	0.122987907604878		0.59962499516261		0.706636786460876	0.122980203984952	0.423220330628227	0.290581985516623	0.324095059911967	47.4138192857118
237	0.094110918050465		0.494232930154049		0.699079275131226	0.0941032144305388	0.345016562275627	0.272749846586674	0.340277778662114	45.6795925369402
234	0.0682141893903629		0.389746249053002		0.698089838027954	0.0682064857704367	0.27158715514197	0.251140322651792	0.361147925476366	43.5363558812447
231	0.0470565379742028		0.295341772806689		0.703528046607971	0.0470488343542766	0.207286656840301	0.226974736683241	0.389188309974268	40.8142377531358
228	0.0300478633442901		0.212476294317002		0.713129818439484	0.0300401597243639	0.151021867705167	0.198912648749716	0.425240810378671	37.5629065329499
225	0.0182026470362975		0.149700069973727		0.724811732769012	0.0181949434163713	0.107994841518568	0.168479745518614	0.472746425431075	33.6708108120256
222	0.010430976291938		0.104570195581304		0.735610008239746	0.0104232726720119	0.0764057659048689	0.136419974966151	0.538580252968127	28.9347508445921
219	0.00565323519355153		0.0736624788011182		0.742441356182098	0.00564553157362535	0.0541681518556364	0.104222340623163	0.628545842464492	23.5209120253341
216	0.00303937524296314		0.0548935871219646		0.744040012359619	0.00303167162303695	0.04031998261781	0.0751903008434783	0.742340239211499	18.0992159064909
213	0.00166477488090969		0.0438227738727444		0.741997599601746	0.0016570712609835	0.0319947861667008	0.0517919154811582	0.882647628970138	13.1024457749014
210	8.47245310735821E-4		0.0363700758434419		0.738943815231323	8.39541690809633E-4	0.0263559824878027	0.0318539326393226	1.07197701232933	8.47272259979158
207	4.22245815497237E-4		0.0313681880460456		0.738099575042725	4.14542195571049E-4	0.022633979631433	0.018315037935059	1.28663559416571	5.16849863406998
204	2.16877123442942E-4		0.0268252381969498		0.741282522678375	2.09173503516754E-4	0.0193639760695704	0.0108021979972109	1.48995494684195	3.23627227865948
201	1.13307737851383E-4		0.0221653121634765		0.760777771472931	1.05604117925195E-4	0.0163280679180012	0.00646764322977673	1.67285642751236	2.1239464968997
