# Supplementary material for: Physicochemical and major ion data for springs in the Black Forest National Park, Germany
Source: Data Brief. 2020 Apr 30;30:105645. doi: 10.1016/j.dib.2020.105645 (PMC7218150; doi:10.1016/j.dib.2020.105645)
Supplement: Supplementary file 3 [file mmc3.zip › Absorption/Q01_3_2016-09-05.abs]

Wavelength	I1	I1 dark	R1	R1dark	XCorrect	I1c	R1c	I1c/R1c	Abs	Percent T
600	0.79124037586668	8.79622408213108E-6	1.12772830176823	7.11055523415324E-4	0.962875366210938	0.791231579642598	1.08517714370402	0.729126653867678	-0.00580462211898028	101.345535575262
597	0.817669668668788		1.16584298728488		0.961170494556427	0.817660872444706	1.11989043507465	0.730125775554285	-0.00576520390410528	101.336337487385
594	0.84907962734455		1.21112702885198		0.959443926811218	0.849070831120468	1.16132625452538	0.731121704871359	-0.00570004557721331	101.321134874461
591	0.882016614517628		1.25841055405367		0.957998394966125	0.882007818293546	1.20487410094169	0.732033178905747	-0.00580802263989212	101.346329112773
588	0.910086326929881		1.29910380767525		0.957209765911102	0.910077530705799	1.24283422234793	0.732259793254249	-0.00574682168942168	101.332048354166
585	0.934058182302844		1.33389631180869		0.957147359848022	0.934049386078762	1.27605474824176	0.731982218917931	-0.00580266899201959	101.345079800986
582	0.952495137185228		1.36081490056831		0.957540512084961	0.952486340961146	1.30235453227301	0.731357182209641	-0.00575695262606185	101.334412189256
579	0.970568868192111		1.38726047297241		0.957847774028778	0.970560071968029	1.32810327308441	0.730786597426253	-0.00571770063926066	101.325253893601
576	0.989397454237481		1.414710582726		0.957817375659943	0.989388658013399	1.35435331632958	0.730524779674724	-0.00569227834646577	101.319322791578
573	1.00931712975603		1.44361964266908		0.95768678188324	1.00930833353195	1.38185448137522	0.730401317313443	-0.00564296396754397	101.307818579534
570	1.02980728592416		1.47339532126104		0.957942962646484	1.02979848970007	1.41074752856356	0.72996653820023	-0.00564735559958542	101.308843020162
567	1.04867193886391		1.50075911631772		0.958957612514496	1.04866314263983	1.4384825070363	0.729006531195423	-0.00560970697870162	101.300061023004
564	1.06700633698401		1.52722345825298		0.960622072219849	1.06699754075993	1.46640150757938	0.727629871658578	-0.00563620005886507	101.306240775703
561	1.08859069816485		1.55827503893946		0.962333619594574	1.08858190194077	1.4988961859109	0.726255702144725	-0.00557420900299603	101.291781387186
558	1.11266086469465		1.59288512180897		0.963349342346191	1.11265206847057	1.53381983965685	0.725412489591667	-0.00553006938045521	101.281487096132
555	1.13699707522973		1.62772171468735		0.963210999965668	1.13698827900565	1.56715456396809	0.7255112578856	-0.00551237486075638	101.277360654661
552	1.16191464471025		1.66326466132267		0.962077260017395	1.16190584848616	1.59950501769939	0.726415882181704	-0.00547644415517136	101.268981970032
549	1.18705529310832		1.69887793632685		0.960586667060852	1.18704649688424	1.6312364641441	0.727697377404495	-0.00546700173703858	101.266780206675
546	1.21468159426747		1.73785853431563		0.959542155265808	1.21467279804338	1.66686623581484	0.728716421236761	-0.00546384503760381	101.266044144764
543	1.24665827565825		1.78292781025858		0.959278583526611	1.24664947943417	1.70964236401975	0.729187288330301	-0.00539986222758977	101.251126136193
540	1.28052740485641		1.83068194580996		0.959745705127716	1.28051860863233	1.75630670246125	0.729097376237212	-0.00536018284707586	101.241875734447
537	1.312837668094		1.87579949079569		0.960788011550903	1.31282887186992	1.80156248920734	0.728716810954219	-0.00535744813760942	101.24123822636
534	1.35251547433194		1.93123145712693		0.962087333202362	1.35250667810786	1.85732922487148	0.728199750478513	-0.00530316302657597	101.228584258559
531	1.39833466482269		1.99515758724259		0.963314652442932	1.3983258685986	1.92127956751907	0.727809680714115	-0.00524706875500359	101.215510233362
528	1.44593819856802		2.06144311432147		0.964083611965179	1.44592940234394	1.98671800653847	0.727798005346129	-0.00523214501509167	101.212032206217
525	1.50014365245299		2.13576270875107		0.964276075363159	1.50013485622891	2.05877922887199	0.72865260888164	-0.00519186520523656	101.202645459364
522	1.55678058215832		2.21442668792893		0.964098811149597	1.55677178593424	2.13424060942544	0.729426559994722	-0.00512524924649343	101.187123286023
519	1.61322650966715		2.29207021789212		0.964016735553741	1.61321771344306	2.20890857968783	0.730323440398355	-0.00507234366541564	101.174797461682
516	1.66967558292791		2.36947588530743		0.964349150657654	1.66966678670383	2.28431635170994	0.730926250846996	-0.00501598394090334	101.161668550376
513	1.72854797038798		2.44939383908966		0.965328872203827	1.7285391741639	2.36378418984493	0.731259300908219	-0.00500524570822312	101.159167288788
510	1.77778438376546		2.51562335054377		0.966961741447449	1.77777558754138	2.43182397238048	0.731046164415075	-0.00493066546378774	101.141796983665
507	1.82914851075749		2.58385944646252		0.969234704971313	1.82913971453341	2.50367706858898	0.730581326754041	-0.00493242154062016	101.142205953
504	1.89470902563224		2.67139033600534		0.971734523773193	1.89470022940816	2.59519125877004	0.730081154136644	-0.00485763098906299	101.124789590657
501	1.96216462716934		2.76117488886923		0.973802864551544	1.96215583094526	2.68814758840309	0.729928609355444	-0.00481043306487274	101.113800225124
498	2.03573848307653		2.85765502642317		0.974870681762695	2.03572968685245	2.78515091666887	0.730922577541057	-0.00481162133768785	101.114076882897
495	2.21262649750644		3.09678010237197		0.974803626537323	2.21261770128236	3.01805933487793	0.733125977913172	-0.00471427808488544	101.091415599931
492	2.43225296513471		3.3970492613284		0.973194181919098	2.43224416891063	3.30529658171896	0.735862609837484	-0.00460999101190772	101.067143446844
489	2.47052704945443		3.44278061368473		0.972781896591187	2.47051825323035	3.34838295298696	0.737824283517661	-0.00463046177124366	101.071907426165
486	2.57347680734385		3.57296075598683		0.975464880466461	2.57346801111977	3.48460412705889	0.738525214711218	-0.00454725765500003	101.052545464267
483	2.89979112732902		4.01313441633735		0.980194926261902	2.89978233110494	3.93295702028455	0.737303335924871	-0.00446910750611518	101.034362960693
480	3.07045375726232		4.23945527114591		0.985221683979034	3.07044496103824	4.17610271407199	0.735241724465236	-0.00442414660018176	101.023903787143
477	3.15762764363274		4.34224285984652		0.990114986896515	3.15761884740866	4.29861570554817	0.734566442711583	-0.00436893792036295	101.011062173678
474	3.63726014171623		4.9813054952324		0.994495332241058	3.63725134549214	4.95317792207636	0.734326810527214	-0.00420225703578971	100.972301877636
471	4.33559804297854		5.91514578691112		0.997837543487549	4.33558924675446	5.90164502348535	0.734640804301371	-0.00413265612006598	100.956121148075
468	4.92175561998207		6.69279267345223		1.00013113021851	4.92174682375799	6.69295915205364	0.735361849959569	-0.00408190456732302	100.944324128412
465	4.92748476180488		6.68519814223258		1.00181019306183	4.9274759655808	6.69658729885541	0.735818969525419	-0.00401831957440761	100.929545966229
462	4.60815294423321		6.23536014598317		1.00316655635834	4.60814414800913	6.25439145817915	0.736785373736537	-0.00393113697584719	100.909286862544
459	4.28824818721071		5.79560346317004		1.00411581993103	4.28823939098663	5.81874314131619	0.736970044361957	-0.00376361930580018	100.870371265891
456	3.92919172380168		5.31467015942769		1.00429058074951	3.9291829275776	5.33675907453918	0.736248886767832	-0.00364957243444613	100.843885919235
453	3.66998655638038		4.97884911828909		1.00348424911499	3.6699777601563	4.99548313590517	0.734659223204705	-0.00343417982663673	100.793883805493
450	3.46570924884702		4.72510140445927		1.00161564350128	3.46570045262294	4.73202327950063	0.73239294228254	-0.00335593209192337	100.775725198941
447	3.09488499984048		4.2420671559011		0.998890042304993	3.0948762036164	4.2366483745368	0.730501077742796	-0.00337892589836722	100.781060930708
444	2.77318034414353		3.81455327211131		0.996111750602722	2.77317154791945	3.79901304688794	0.729971577799966	-0.00334863076092256	100.774030978148
441	2.7092861891254		3.72965132054627		0.99413388967514	2.70927739290132	3.70706589003342	0.730841445301878	-0.00324684430596595	100.750415137149
438	2.73020924934453		3.75218852016324		0.993446111679077	2.73020045312045	3.72689070029812	0.732567889072264	-0.00313322109174398	100.724059544089
435	2.75865185176994		3.77765399003219		0.994355201721191	2.75864305554586	3.7556228535329	0.734536763442796	-0.00297137989964106	100.68653140233
432	2.80669502052328		3.82615489926222		0.996962368488312	2.8066862242992	3.81382355497287	0.735924508264034	-0.00263869581869427	100.609431690044
429	2.89884900819216		3.93619669935962		1.00068998336792	2.89884021196808	3.93820106347514	0.736082329278051	-0.00228133169550439	100.526678134025
426	2.94894685955448		3.99962065418432		1.00434243679047	2.9489380633304	4.01627461082388	0.734247119303794	-0.00192171102383899	100.443470749626
423	2.90917785214503		3.95823069829502		1.00653290748596	2.90916905592095	3.98337375247171	0.730327917162127	-0.00168180033563113	100.387999615348
420	2.78241239855		3.81269547548788		1.00630366802216	2.78240360232592	3.83601390425355	0.725337204654201	-0.00159276165248272	100.367420263199
417	2.76988613761372		3.82971768367181		1.00381481647491	2.76987734138964	3.84361358571602	0.720644070903306	-0.00156747422056611	100.361576393375
414	2.5302027596652		3.53171324394461		1	2.53019396344112	3.5310021884212	0.716565390907456	-0.00142218570153703	100.328007129526
411	2.36606238800662		3.33008942394948		0.99593985080719	2.36605359178254	3.31586059553094	0.71355641276701	-0.00122817911068986	100.283198943893
408	2.23894945028212		3.17168140700432		0.992665886878967	2.23894065405803	3.1477140962197	0.711290983112769	-9.97098770187619E-4	100.2298542372
405	2.14861506709815		3.05557061645265		0.991216242313385	2.14860627087407	3.02802641477939	0.709573159727738	-7.50267141838503E-4	100.172904701753
402	2.12582773442553		3.02778988780389		0.992280185222626	2.12581893820145	3.00371034437876	0.70773100414951	-4.21661302913649E-4	100.097138251707
399	2.18532525127764		3.11042694435846		0.996225118637085	2.18531645505355	3.09797708028232	0.705401104792682	-5.66841029538938E-5	100.013052848857
396	2.2581580598245		3.20676814392467		1.00294554233551	2.25814926360042	3.2155006652852	0.702269879144973	3.49444662411529E-4	99.9195697554257
393	2.26285404735457		3.20200613466635		1.01225340366364	2.26284525113048	3.24052183999409	0.698296559277198	7.4969655136631E-4	99.8275248992034
390	2.25569868971714		3.17779487499747		1.02401208877563	2.25568989349306	3.2533722381949	0.69333901205987	0.00123916329664759	99.7150787796934
387	2.27830456609166		3.19498414861043		1.03790378570557	2.27829576986757	3.31534813589244	0.687196540599286	0.0016354170683655	99.6241394345252
384	2.32196852221601		3.2421990849452		1.05340039730072	2.32195972599193	3.41458477803844	0.680012322706427	0.00206579138021972	99.5254634556016
381	2.36666407989875		3.29325580959471		1.06999289989471	2.36665528367466	3.52299950944187	0.671772811018529	0.00250823536818358	99.4241220339828
378	2.38404720727069		3.30821256856814		1.08720409870148	2.38403841104661	3.59592920144357	0.662982577657411	0.00302028530282279	99.3069662408357
375	2.38097717310327		3.2965939882923		1.10362470149994	2.38096837687919	3.63741781785581	0.654576541960947	0.00357182657319163	99.1809293511954
372	2.39039443991135		3.30350694480765		1.11636197566986	2.39038564368726	3.68711574419564	0.648307731443005	0.00418102072438577	99.0419036719128
369	2.41151617566679		3.32827923596843		1.1217794418335	2.41150737944271	3.73279757612251	0.646032186387051	0.00479508141291599	98.9019646065318
366	2.43802314333431		3.36156119750536		1.11770451068878	2.43801434711023	3.75643736344226	0.649023026668046	0.0054928245056119	98.7431950146841
363	2.48271300399558		3.42037802344222		1.10513556003571	2.4827042077715	3.77919556972655	0.656939859810203	0.00615446848414449	98.5928751249068
360	2.54058403403778		3.49754030706944		1.08772444725037	2.5405752378137	3.80358666476681	0.667941987847266	0.00672287075444131	98.463921708071
357	2.60477881771682		3.58351002230209		1.06954944133759	2.60477002149274	3.83198063334301	0.679745090261674	0.00732122608725286	98.3283550654546
354	2.66198975376751		3.6599113855222		1.05303514003754	2.66198095754343	3.85326653192567	0.690837484375394	0.00789747304048033	98.1979738536586
351	2.7125072340344		3.72813869604059		1.03825736045837	2.71249843781032	3.87002918334295	0.700898703680382	0.00853915935909597	98.0529898154784
348	2.75579989987704		3.78676005078682		1.02429628372192	2.75579110365296	3.87803591583743	0.710615157636534	0.00917021078147177	97.9106174201627
345	2.79028809309861		3.83420229058749		1.01075196266174	2.79027929687452	3.8747087896876	0.720126194851276	0.00987442941894906	97.7519817195934
342	2.81491354343966		3.86911471232298		0.99791157245636	2.81490474721558	3.86032477605279	0.729188581405795	0.0105932369557487	97.5903247150517
339	2.82643309905769		3.88784429232627		0.986706912517548	2.82642430283361	3.83546123463009	0.736919011803338	0.0113482960339472	97.4208027763579
336	2.82553316986207		3.89322912140631		0.97766101360321	2.82552437363799	3.80556315775988	0.742472074829842	0.012142362169716	97.2428408511574
333	2.79323938092861		3.86157518598592		0.970568954944611	2.79323058470453	3.74723486428613	0.745411132706424	0.0129829513900315	97.0548066211414
330	2.7353760925856		3.80144532904846		0.964463949203491	2.73536729636152	3.66567118731702	0.74621185496007	0.0138316790766011	96.8653207589359
327	2.65838635534441		3.72020289529105		0.95833683013916	2.65837755912033	3.56452601945139	0.745787110155384	0.014746473522932	96.6614991563209
324	2.58073724310585		3.64005526865818		0.951819896697998	2.58072844688177	3.46400023299439	0.745013935709498	0.0156461089940991	96.4614733426513
321	2.49443478861671		3.54766257615627		0.945044338703156	2.49442599239263	3.35202645422863	0.7441546260012	0.0166263955324949	96.2439867108472
318	2.41023507459769		3.45529795860542		0.938388168811798	2.41022627837361	3.24174347798434	0.743496916008988	0.0176398562386816	96.01965556416
315	2.34438163247802		3.38642565297242		0.932277858257294	2.34437283625393	3.15642675358021	0.742729997962032	0.0186994502218612	95.7856718520421
312	2.28719163148583		3.32941233532914		0.927434146404266	2.28718283526175	3.08715123007141	0.740871653122366	0.0197473231901593	95.5548371785228
309	2.22116286954264		3.25913540811972		0.924172163009644	2.22115407331856	3.01134508194222	0.737595331281656	0.0208170707624467	95.3197575958422
306	2.14246540403679		3.17188094923985		0.923116862773895	2.14245660781271	2.92736040361054	0.731873193738033	0.0218969897967874	95.0830294119712
303	2.05831721223435		3.07786171011358		0.925122439861298	2.05830841601027	2.84674112139524	0.723040251373984	0.0230332312884023	94.8345895117301
300	1.96520539497946		2.97181459505881		0.931125819683075	1.96519659875538	2.76647121861318	0.71036220638526	0.0241591148534179	94.5890546761988
297	1.84968600457191		2.83280953091698		0.942141830921173	1.84967720834783	2.66823844295636	0.693220357884666	0.0252942478547499	94.3421462672565
294	1.72361135785888		2.677669222699		0.958359718322754	1.7236025616348	2.56548887505619	0.671841760216969	0.0264968806684506	94.0812587423498
291	1.58013139017048		2.4951364267975		0.978849589824677	1.5801225939464	2.44166725151991	0.647149030222194	0.0277344136011308	93.8135534521364
288	1.41586991621746		2.28110789737928		1.00125563144684	1.41586111999338	2.28326017984177	0.620105028981628	0.029131470778371	93.5122548515328
285	1.24560674856284		2.05643231722236		1.02218341827393	1.24559795233876	2.10132418630181	0.592768103302959	0.030683104927304	93.1787532214633
282	1.08906056754774		1.84759540399433		1.03807401657104	1.08905177132366	1.9172026537594	0.568042073793381	0.0322107671036491	92.8515660234057
279	0.953697060703375		1.66595383245451		1.04659152030945	0.953688264479293	1.74282896959264	0.547207030132282	0.0336902485945752	92.5357930714001
276	0.842364054251267		1.51807331912939		1.04627299308777	0.842355258027185	1.58757515714146	0.530592365493994	0.0353748324729369	92.177551434568
273	0.760111104445656		1.41078928147214		1.03550016880035	0.760102308221574	1.46013624099161	0.520569442003147	0.0370732280079298	91.817776606243
270	0.698850190383802		1.33388813553919		1.01344335079193	0.69884139415972	1.35109944717019	0.517239049740869	0.0386752758903414	91.4796984001747
267	0.648630181124022		1.27219403086627		0.982183754444122	0.64862138489994	1.24882992243403	0.519383282901923	0.0402594508466625	91.1466159815934
264	0.601372943458849		1.2117828751018		0.94537228345871	0.601364147234767	1.14491373150731	0.525248436354285	0.0417932565622905	90.8252795900087
261	0.550358870176363		1.14045099916613		0.90583062171936	0.550350073952281	1.03241134174827	0.533072479638133	0.0431241137033234	90.5473795477945
258	0.493189176190934		1.05261885321582		0.866522550582886	0.493180379966852	0.911501827834447	0.541063511785329	0.0443987557422628	90.2820151550698
255	0.433630191443569		0.955353718106423		0.829135000705719	0.433621395219487	0.791527644714472	0.547828491038879	0.0456175821152721	90.0289982697307
252	0.375785264916893		0.857512052237613		0.794693946838379	0.375776468692811	0.680894565733863	0.551886426480438	0.0471141619899028	89.7192920464282
249	0.320564639908662		0.7597644870154		0.764530658721924	0.32055584368458	0.580319619983704	0.552378090703846	0.0487702311584611	89.3778223038732
246	0.269557689734058		0.665760552454498		0.739672303199768	0.269548893509976	0.491918693136861	0.547954158422238	0.0509092477974244	88.9386948890428
243	0.223501774772214		0.577118301832133		0.720351755619049	0.223492978548132	0.415215971830026	0.538257181107719	0.0540192974501536	88.3040662499429
240	0.180224050717238		0.489289244565893		0.706636786460876	0.180215254493156	0.345247321439851	0.521988856398856	0.0589861351689348	87.2999238403176
237	0.141428667876651		0.404930492461567		0.699079275131226	0.141419871652569	0.282581430968676	0.50045705822845	0.0666592503955344	85.7710545241749
234	0.105363790701424		0.319968292254795		0.698089838027954	0.105354994477341	0.222870232679061	0.472719004287376	0.0784411044294481	83.4754743414521
231	0.0737991814334761		0.241977022501125		0.703528046607971	0.0737903852093939	0.169737374460811	0.434732688918966	0.0970157740544261	79.980520467258
228	0.0476666791346371		0.173735234520022		0.713129818439484	0.047657882910555	0.123388701353491	0.386241871320309	0.12626508627825	74.7712969377495
225	0.0290370036300066		0.121762230806187		0.724811732769012	0.0290282074059244	0.087739312110431	0.330846079228303	0.168458110846434	67.8487559733957
222	0.0167261038254921		0.0850891156420563		0.735610008239746	0.01671730760141	0.0620693454991273	0.269332751408585	0.230971481798594	58.7527931628694
219	0.00911780576877335		0.0598398784725921		0.742441356182098	0.00910900954469121	0.043899683499838	0.20749601861537	0.316549360143975	48.244814385025
216	0.00501009246731586		0.0445314060148408		0.744040012359619	0.00500129624323373	0.0326040941212431	0.15339473087753	0.417703163123991	38.2205415992085
213	0.00287446972175241		0.0355310233413014		0.741997599601746	0.00286567349767028	0.0258363325390815	0.110916419477706	0.534638616377095	29.1985566360199
210	0.00160571405961248		0.0293589481897248		0.738943815231323	0.00159691783553035	0.0211691831051802	0.0754359687662949	0.67373429869184	21.1965754484971
207	9.03514910902367E-4		0.02494352542447		0.738099575042725	8.94718686820236E-4	0.0178859757362041	0.050023476494446	0.825136256049981	14.957662990319
204	4.98495819960929E-4		0.0212073240958627		0.741282522678375	4.89699595878798E-4	0.0151935256728773	0.0322308071491914	0.983584519123267	10.3852147352231
201	2.7250204692673E-4		0.0175531319441357		0.760777771472931	2.63705822844599E-4	0.0128130773663325	0.0205809904447709	1.12999783421898	7.41313938146538
