# Supplementary material for: Physicochemical and major ion data for springs in the Black Forest National Park, Germany
Source: Data Brief. 2020 Apr 30;30:105645. doi: 10.1016/j.dib.2020.105645 (PMC7218150; doi:10.1016/j.dib.2020.105645)
Supplement: Supplementary file 3 [file mmc3.zip › Absorption/Q01_4_2016-11-03.abs]

Wavelength	I1	I1 dark	R1	R1dark	XCorrect	I1c	R1c	I1c/R1c	Abs	Percent T
600	0.788201282250894	6.47319934165757E-6	1.12404462075268	6.94576826181212E-4	0.962875366210938	0.788194809051552	1.0816460849288	0.728699359276501	0.0012493644517796	99.7127365969499
597	0.813258102219131		1.1603062951073		0.961170494556427	0.813251629019789	1.11458456875369	0.729645512613866	0.00124816836801618	99.7130112146447
594	0.843436817003328		1.20364781013187		0.959443926811218	0.843430343803986	1.15416617393306	0.730770284949371	0.00131148750401946	99.6984743468296
591	0.877232264561159		1.2523869722296		0.957998394966125	0.877225791361817	1.19911930578778	0.731558392169755	0.00131719001103895	99.6971652638434
588	0.905762965741101		1.29359742067332		0.957209765911102	0.90575649254176	1.23757922850472	0.731877581394219	0.0013379054535536	99.6924099152793
585	0.92939351313203		1.32796007892225		0.957147359848022	0.929387039932688	1.27038867114861	0.73157692684113	0.00138238046453867	99.6822011878136
582	0.948229716059694		1.35542852241601		0.957540512084961	0.948223242860352	1.29721263599896	0.730969785944262	0.00138353231117775	99.6819368085481
579	0.964696794240965		1.37950591856003		0.957847774028778	0.964690321041623	1.3206913744854	0.730443417499799	0.00145348686218093	99.6658817034426
576	0.985038008759295		1.40907996141061		0.957817375659943	0.985031535559953	1.34897599298048	0.730206868532618	0.00145584983831194	99.6653394274786
573	1.00470788447416		1.43747695104323		0.95768678188324	1.00470141127481	1.37598748823049	0.730167548664888	0.00151123730656696	99.6526294828204
570	1.02646170274661		1.46907138939355		0.957942962646484	1.02645522954726	1.40662123411219	0.729731078029067	0.00158083045511881	99.6366620116505
567	1.04486398905003		1.49566525769549		0.958957612514496	1.04485751585069	1.4336135149056	0.728827891887922	0.00157992930362047	99.6368687557473
564	1.06400065370745		1.52335402101259		0.960622072219849	1.06399418050811	1.46270027055947	0.727417777875394	0.00165505805618256	99.6196340301399
561	1.08510517236091		1.55364555775678		0.962333619594574	1.08509869916157	1.49445693853189	0.726082278575078	0.0016791026137543	99.614118777658
558	1.10893082747811		1.58771431372417		0.963349342346191	1.10892435427877	1.5288544198311	0.725330247206453	0.00169800977672367	99.6097821363715
555	1.13358017338792		1.62285021812479		0.963210999965668	1.13357370018858	1.56247815735518	0.725497310059929	0.00174503350155591	99.5989973587467
552	1.15782979945069		1.65730708688359		0.962077260017395	1.15782332625135	1.59378922458657	0.726459501915436	0.00174387728770958	99.5992625195948
549	1.1818999015884		1.69141027522388		0.960586667060852	1.18189342838905	1.62407895767131	0.727731507637854	0.00183692710569069	99.577925153176
546	1.21047849339315		1.73172439493584		0.959542155265808	1.21047202019381	1.66099608249832	0.728762718316061	0.00183689821306814	99.5779317778687
543	1.24246000022336		1.77671589866231		0.959278583526611	1.24245352702402	1.70369921792402	0.729268120776603	0.00189359018975476	99.5649339121884
540	1.27213710215556		1.81821678350625		0.959745705127716	1.27213062895622	1.74435913183544	0.729282523156606	0.00193291808042281	99.555918136695
537	1.30291668119517		1.86130272205479		0.960788011550903	1.30291020799583	1.78765000012961	0.728839654239568	0.00201437427612323	99.5372471974288
534	1.34194256177653		1.9155867904414		0.962087333202362	1.34193608857719	1.84229354316703	0.72840514127315	0.00202083266392027	99.5357669912793
531	1.38512062434814		1.97588194767117		0.963314652442932	1.3851141511488	1.90272693565521	0.727962654647464	0.00213366063890636	99.5099113545778
528	1.43398139441658		2.04370936927515		0.964083611965179	1.43397492121724	1.96963708040249	0.728040173230394	0.00214737020624034	99.5067701304673
525	1.48510278825528		2.11368405771624		0.964276075363159	1.48509631505593	2.03750520391631	0.728879765411845	0.00202769836644403	99.5341934562855
522	1.54219474725566		2.19270086282043		0.964098811149597	1.54218827405632	2.1133106543595	0.729749916736082	0.00233240867249874	99.4643826285379
519	1.60093091645456		2.27345655463642		0.964016735553741	1.60092444325522	2.19098058253929	0.730688558362204	0.00241091655714567	99.446403969244
516	1.65530044748731		2.34787366371406		0.964349150657654	1.65529397428797	2.26350015888174	0.731298368941026	0.00247281016873624	99.4322323442732
513	1.71696756516082		2.43173020146493		0.965328872203827	1.71696109196148	2.34674887781985	0.731633924783871	0.00255107204766174	99.4143158094303
510	1.76814988307154		2.50061324562328		0.966961741447449	1.7681434098722	2.41732570945703	0.731446078182552	0.00263377957511946	99.3953850384589
507	1.81949209111834		2.56877613353451		0.969234704971313	1.819485617919	2.48907376995846	0.730989028882563	0.00269225797009769	99.3820022037342
504	1.88727101174595		2.65934250890504		0.971734523773193	1.8872645385466	2.58349998215924	0.730506890489416	0.00277859059991522	99.3622481952716
501	1.95359447339499		2.74716737061466		0.973802864551544	1.95358800019565	2.6745230740041	0.730443501940285	0.00287628010580696	99.3399003236828
498	2.02658093306429		2.84343664269092		0.974870681762695	2.02657445986495	2.77130589582505	0.731270576415965	0.00295863735920723	99.3210638290942
495	2.19024460916814		3.06412816768799		0.974803626537323	2.19023813596879	2.98624617402834	0.733441922845309	0.00306422710342921	99.2969188966066
492	2.41308775647106		3.36781674801748		0.973194181919098	2.41308128327172	3.27686370681417	0.7363996489246	0.00315381225366894	99.2764382956367
489	2.46365422965768		3.4305547604621		0.972781896591187	2.46364775645834	3.33650589447995	0.738391549235473	0.00320480109644828	99.2647833154975
486	2.54462541707827		3.53133655571369		0.975464880466461	2.54461894387893	3.44401725590538	0.738851972798839	0.00331845322664212	99.2388097457034
483	2.86229621659017		3.95923962163083		0.980194926261902	2.86228974339083	3.88014576829671	0.737675828258201	0.00349841618097629	99.1976956851499
480	3.04784561404211		4.20532063016902		0.985221683979034	3.04783914084277	4.14248876077656	0.735750732675837	0.00359724539814229	99.1751245597222
477	3.10849687600679		4.27373299317691		0.990114986896515	3.10849040280745	4.23079937561341	0.734728860159379	0.00371954080904854	99.1472012137291
474	3.54575395922054		4.85634491955985		0.994495332241058	3.5457474860212	4.82892160084333	0.7342731522918	0.0039540228360271	99.093684618944
471	4.23836417129675		5.78384120247485		0.997837543487549	4.23835769809741	5.77064082256557	0.734469156618394	0.00412582092697024	99.0544929188426
468	4.8583768238486		6.6072195634426		1.00013113021851	4.85837035064926	6.60739130168148	0.735293269132233	0.0042943015315902	99.0160730796679
465	4.9180773509538		6.6713795876003		1.00181019306183	4.91807087775446	6.68276023849826	0.735934060513241	0.00440477491893254	98.9908891311879
462	4.60530241445945		6.23162988720901		1.00316655635834	4.60529594126011	6.25066591820831	0.736768850154795	0.00462809875784773	98.9399989096619
459	4.27786872192015		5.78117037729021		1.00411581993103	4.27786224872081	5.80426719797442	0.737020213372277	0.00491097766701361	98.8755750519666
456	3.91849935690104		5.29909871417741		1.00429058074951	3.9184928837017	5.32113736814608	0.73640137673554	0.00515376009489935	98.8203163631612
453	3.64419274666899		4.94300547219208		1.00348424911499	3.64418627346965	4.95953113772909	0.734784432695039	0.00549612793824871	98.7424439338712
450	3.44281962491505		4.69315349565138		1.00161564350128	3.44281315171571	4.70004025958243	0.732507161975157	0.00572811475796876	98.6897128274711
447	3.08792762682141		4.23244271624229		0.998890042304993	3.08792115362207	4.22705107800543	0.730514274996442	0.00591549784177593	98.6471408064693
444	2.75755872067079		3.79624194161807		0.996111750602722	2.75755224747145	3.7807893300384	0.729358873704672	0.00616463164067653	98.5905679275088
441	2.67092307038221		3.68240196648702		0.99413388967514	2.67091659718286	3.66011008792924	0.72973668360177	0.00641211808636668	98.5344012494931
438	2.69473063132223		3.71071614239927		0.993446111679077	2.69472415812289	3.68570649856411	0.731128254290652	0.00665479133109279	98.4793579908762
435	2.71828591076912		3.73104552830437		0.994355201721191	2.71827943756978	3.70929387284793	0.7328293553303	0.00699594357162551	98.4020296734949
432	2.76314921259181		3.77585114946323		0.996962368488312	2.76314273939247	3.76368903807044	0.734158085708661	0.00729898467215828	98.3333908599508
429	2.84632171470088		3.8739721830067		1.00068998336792	2.84631524150154	3.87595010330812	0.734352911063589	0.00771215902633491	98.239883996353
426	2.89764726747431		3.93911756238506		1.00434243679047	2.89764079427497	3.95552533842779	0.732555235109857	0.00817265134953506	98.1357732167947
423	2.85785162798489		3.89714228545318		1.00653290748596	2.85784515478554	3.92190284103135	0.728688412391678	0.00868306433831165	98.0205050003198
420	2.74177625735495		3.76629805257757		1.00630366802216	2.74176978415561	3.7893405899656	0.723547994449477	0.00915964367541946	97.9129997770848
417	2.72974418464912		3.78412647291649		1.00381481647491	2.72973771144978	3.79786499441923	0.718755857688726	0.00962664179577872	97.8077702304174
414	2.48883852276994		3.48519309520472		1	2.48883204957059	3.48449851837853	0.714258317644153	0.0101374898791781	97.6927894065291
411	2.327994327856		3.28939506376052		0.99593985080719	2.32798785465666	3.27534787230692	0.710760488783436	0.0106080086809616	97.5870054167319
408	2.20195578587915		3.13373980071062		0.992665886878967	2.20194931267981	3.11006711579915	0.708007007788964	0.0111550869927417	97.4641530103591
405	2.11209968882609		3.01961677260218		0.991216242313385	2.11209321562675	2.99240471473355	0.705818034982882	0.0116734929849804	97.3478820024054
402	2.08283239280046		2.98448477445154		0.992280185222626	2.08282591960112	2.96075588996515	0.703477759399353	0.0122515642295461	97.2183925010032
399	2.13278987062818		3.05618637450683		0.996225118637085	2.13278339742884	3.04395767863905	0.700661317466939	0.0128702103826397	97.0800049082608
396	2.20831438448656		3.1584750447524		1.00294554233551	2.20830791128722	3.16708184398075	0.697268975061145	0.0134930355573509	96.9408814830403
393	2.21369959076387		3.15659827474037		1.01225340366364	2.21369311756453	3.19457425984829	0.692954033151714	0.0141853458489063	96.7864708044208
390	2.20659261691531		3.13447693693814		1.02401208877563	2.20658614371597	3.20903102034648	0.687617579800685	0.0148806825146588	96.6316326979518
387	2.223785855372		3.14654138024931		1.03790378570557	2.22377938217266	3.26508630652262	0.681078285045712	0.0156539683353486	96.4597277142626
384	2.26604804636524		3.19434022527316		1.05340039730072	2.2660415731659	3.36418759491176	0.673577649651055	0.0164788040279911	96.2767000179613
381	2.30882479546189		3.24549801193397		1.06999289989471	2.30881832226255	3.47191663711932	0.664998202312311	0.0173403768228422	96.0858913293847
378	2.3192422710062		3.25293393963864		1.08720409870148	2.31923579780686	3.53584796520798	0.655920678894473	0.0182675480778013	95.8809772649879
375	2.31994038745849		3.24909844893131		1.10362470149994	2.31993391425915	3.58501875370326	0.647119045573387	0.0192613115915998	95.6618308345166
372	2.32314604662537		3.25024521772555		1.11636197566986	2.32313957342603	3.62767477351368	0.64039356294773	0.0203907817774605	95.4133662261809
369	2.33883266765644		3.27069122716534		1.1217794418335	2.3388261944571	3.66821501721486	0.637592448501801	0.0215547668155168	95.157984132972
366	2.36558868195382		3.30782148580604		1.11770451068878	2.36558220875448	3.69639066358703	0.639970832103252	0.0227880346950058	94.8881469127148
363	2.40578843399046		3.36502449949348		1.10513556003571	2.40578196079112	3.71804063323181	0.647056392899062	0.0240441211494161	94.6141035459776
360	2.45791974481731		3.43912144377748		1.08772444725037	2.45791327161797	3.74006096326541	0.657185349586384	0.0252004009278472	94.3625349149254
357	2.51356085787623		3.51835780942766		1.06954944133759	2.51355438467689	3.76231474524268	0.668087216215813	0.0263211930992253	94.1193256579186
354	2.57118922556588		3.60075563258475		1.05303514003754	2.57118275236654	3.7909907979944	0.678235028617533	0.0274179911656774	93.8819299360947
351	2.61580283378605		3.66604426391566		1.03825736045837	2.61579636058671	3.80557629127445	0.687358802025409	0.0286216890945154	93.6220854528058
348	2.65397066444408		3.72286215797574		1.02429628372192	2.65396419124474	3.81260242076171	0.696103054646467	0.0298584659276861	93.355849256728
345	2.68185605739907		3.7667544417359		1.01075196266174	2.68184958419972	3.80655239995912	0.70453504967606	0.031160152501663	93.0764578994578
342	2.70544791643566		3.80554109807506		0.99791157245636	2.70544144323632	3.79690037497458	0.712539486436862	0.0325175020560165	92.7860096636756
339	2.71370381361947		3.82504934140531		0.986706912517548	2.71369734042012	3.77351728212965	0.719142682417663	0.0339513460040122	92.4801773646122
336	2.70865576554393		3.8293721392396		0.97766101360321	2.70864929234459	3.74314878642897	0.723628540272023	0.0354562823454219	92.1602655925039
333	2.67934080960638		3.80514976995162		0.970568954944611	2.67933433640704	3.69248610092536	0.725617988307549	0.0369478184684981	91.8442942993327
330	2.62012395315355		3.74540830168448		0.964463949203491	2.62011747995421	3.61164138771335	0.725464463018874	0.0385806182575205	91.4996392371057
327	2.54286698446811		3.66533221069585		0.95833683013916	2.54286051126877	3.51195721365133	0.724057941647015	0.0402147314491673	91.1560018517389
324	2.46433916129556		3.58547922029227		0.951819896697998	2.46433268809622	3.41206934902847	0.722239918364468	0.0418853719717506	90.8060172669593
321	2.38298913598586		3.50142129094065		0.945044338703156	2.38298266278652	3.30834196252078	0.720295147775719	0.0436564223662399	90.4364648802239
318	2.30120667659585		3.41433735574175		0.938388168811798	2.30120020339651	3.2033219962842	0.718379296888	0.0455080139298377	90.0517145574729
315	2.2375700667427		3.35075090824192		0.932277858257294	2.23756359354336	3.12318334169355	0.716436836631576	0.0473596386243345	89.668594265024
312	2.17716205795088		3.29142205349852		0.927434146404266	2.17715558475154	3.05193302837667	0.713369384094765	0.0493207167989267	89.2646041057984
309	2.11004616344367		3.22117910944326		0.924172163009644	2.11003969024433	2.97628215644782	0.708951496978583	0.0512581722772054	88.8672677212411
306	2.03332424602563		3.13810550015606		0.923116862773895	2.03331777282629	2.89619692877683	0.702064750025487	0.053322627988206	88.4458320739291
303	1.95301816114144		3.04998722536168		0.925122439861298	1.9530116879421	2.82096905486428	0.692319429940027	0.0553366130441359	88.0366254067485
300	1.85670333974895		2.93847688523108		0.931125819683075	1.85669686654961	2.73544495996395	0.678754971759357	0.0574888993008825	87.6014108534151
297	1.74594332432238		2.80419040749618		0.942141830921173	1.74593685112304	2.64129069488731	0.661016545623931	0.0597024996706954	87.1560421678117
294	1.61872786828774		2.64320244427227		0.958359718322754	1.6187213950884	2.53247309551129	0.639186018582989	0.0619747971579439	86.7012188479514
291	1.48185180926436		2.46503453116583		0.978849589824677	1.48184533606502	2.41221815349393	0.614308176861478	0.0644166878646057	86.215095208907
288	1.3225849922738		2.25020769120393		1.00125563144684	1.32257851907446	2.25233767378423	0.587202591542303	0.0670694084171608	85.690088542647
285	1.15904615076419		2.02635975020385		1.02218341827393	1.15903967756485	2.07060135120163	0.559759934905975	0.0700975648088337	85.0946850433478
282	1.0121795629111		1.8231646826564		1.03807401657104	1.01217308971175	1.89185886283983	0.535015116398483	0.0729433317146252	84.5389147340181
279	0.8842374921943		1.64547235792697		1.04659152030945	0.884231018994959	1.72141047849348	0.513666571710897	0.0758746995024017	83.9702218308104
276	0.776702639413539		1.4954386951964		1.04627299308777	0.776696166214198	1.56391040262754	0.496637252945732	0.0792936655563293	83.3117648346071
273	0.699131646681506		1.39047866265681		1.03550016880035	0.699125173482164	1.43912165547366	0.485799911927569	0.0825362980043511	82.6920392298621
270	0.639555815620731		1.31233078943392		1.01344335079193	0.639549342421389	1.32926899832522	0.481128607698797	0.0856672510595566	82.0980324381454
267	0.591162569659315		1.25055057300598		0.982183754444122	0.591156096459974	1.22758825484237	0.481558938127737	0.0887363624543013	81.5198998674014
264	0.545527277788442		1.1888525340069		0.94537228345871	0.545520804589101	1.12325160108958	0.485662165146201	0.0914259186954718	81.0166126823029
261	0.496747692717243		1.11564337597424		0.90583062171936	0.496741219517901	1.00995476391754	0.491845018474965	0.0939677058190605	80.5438331446882
258	0.443872490902154		1.02905096665228		0.866522550582886	0.443866017702813	0.891094001820315	0.498113573647773	0.0961850791829644	80.133649259623
255	0.389079109773442		0.93312862633732		0.829135000705719	0.3890726365741	0.773113706299454	0.503254092384954	0.0985319676868844	79.701782128879
252	0.334751489140915		0.833163667630315		0.794693946838379	0.334745015941573	0.661558147392094	0.505994850582916	0.100852870604036	79.2769857942688
249	0.284639751593959		0.737549876813638		0.764530658721924	0.284633278394617	0.563348467882151	0.505252600516809	0.103670347516007	78.7643425870706
246	0.238677082099882		0.646208526165437		0.739672303199768	0.238670608900541	0.477468789655346	0.499866408174704	0.107211248593661	78.1247699314703
243	0.197508947422463		0.560258168842862		0.720351755619049	0.197502474223121	0.403082615889717	0.489980134189557	0.111639208535171	77.3322758554207
240	0.159327297947344		0.476192725148009		0.706636786460876	0.159320824748002	0.336004483498234	0.474162794166524	0.118047216620192	76.1996161081406
237	0.12525665851134		0.394553615671977		0.699079275131226	0.125250185311998	0.2753386913802	0.454894968390211	0.125594669623745	74.8868098806363
234	0.0927059027972901		0.311682953924254		0.698089838027954	0.0926994295979484	0.21709782579697	0.426993818374952	0.140576951765211	72.3474199985162
231	0.0647302865112175		0.235645550205868		0.703528046607971	0.0647238133118758	0.165294599350452	0.391566412733488	0.160631947745408	69.0825010433221
228	0.0418090179298632		0.169382638712218		0.713129818439484	0.0418025447305216	0.120296486945698	0.34749597259138	0.190570852433029	64.4806115195011
225	0.0254176213774706		0.118522896407509		0.724811732769012	0.025411148178129	0.0854033484850034	0.297542761834345	0.233178300668817	58.4550046413042
222	0.0145962728060179		0.0826979930624995		0.735610008239746	0.0145897996066763	0.0603225336932854	0.241863176385449	0.296948298216262	50.4721379935069
219	0.00795052180928048		0.0580756156126679		0.742441356182098	0.00794404860993882	0.0426020562557767	0.186471013564319	0.382888316711515	41.4106152780405
216	0.00434052743846284		0.0431569394485251		0.744040012359619	0.00433405423912118	0.0315936968103473	0.13718097838116	0.48654637432059	32.6177219063956
213	0.00243919477918626		0.0342721407093077		0.741997599601746	0.0024327215798446	0.0249144718017541	0.0976429120874769	0.611633724194694	24.4549216534864
210	0.00130305366233857		0.0282819674315465		0.738943815231323	0.00129658046299692	0.0203855316662054	0.0636029751015203	0.770027706414196	16.9813531412646
207	6.89661314115892E-4		0.0239960968012416		0.738099575042725	6.83188114774235E-4	0.0171988419914416	0.0397229136190796	0.948716395384078	11.2533960757708
204	3.60124474516977E-4		0.0204593353646063		0.741282522678375	3.53651275175319E-4	0.0146512700694927	0.0241379261659849	1.13480408690203	7.33155189682052
201	1.89503366189956E-4		0.017010038131456		0.760777771472931	1.83030166848298E-4	0.0124124402923798	0.0147457037082921	1.30122380871939	4.9977691425595
