# Supplementary material for: Physicochemical and major ion data for springs in the Black Forest National Park, Germany
Source: Data Brief. 2020 Apr 30;30:105645. doi: 10.1016/j.dib.2020.105645 (PMC7218150; doi:10.1016/j.dib.2020.105645)
Supplement: Supplementary file 3 [file mmc3.zip › Absorption/Q01_5_2017-05-10.abs]

Wavelength	I1	I1 dark	R1	R1dark	XCorrect	I1c	R1c	I1c/R1c	Abs	Percent T
600	0,725330641327796	7,99660059594633E-6	1,04430893961377	7,04119604635055E-4	0,962875366210938	0,7253226447272	1,00486137324579	0,72181363921308	0,00564653735395873	98,7082523371571
597	0,749095775815355		1,07908491481661		0,961170494556427	0,749087779214759	1,03650780225404	0,722703464060524	0,00574069245772367	98,6868546939831
594	0,77704464624811		1,11978974436587		0,959443926811218	0,777036649647514	1,07369990625891	0,723700025601141	0,00586153991887642	98,6593977558726
591	0,80609222944503		1,16200633843547		0,957998394966125	0,806084232844434	1,11252566171054	0,724553383878858	0,00588422202428123	98,654245158923
588	0,833352255581222		1,20205108833649		0,957209765911102	0,833344258980626	1,14994105071783	0,724684329218811	0,00604533309092002	98,6176539897399
585	0,856804609308311		1,23672635003875		0,957147359848022	0,856796612707715	1,18305541457348	0,724223567343725	0,00609920495550017	98,6054217656865
582	0,875916061258313		1,26528849256379		0,957540512084961	0,875908064657717	1,21089076805794	0,723358446329985	0,0063753271543849	98,542748871122
579	0,894206489346849		1,2923342676022		0,957847774028778	0,894198492746253	1,23718506212793	0,722768581774058	0,00639330939358086	98,5386687304115
576	0,913337322705465		1,32029030844508		0,957817375659943	0,913329326104869	1,26392258035226	0,722614929349801	0,00645036140527604	98,5257248403335
573	0,930651523380909		1,34578396068697		0,95768678188324	0,930643526780313	1,28816518438216	0,72245666787422	0,00651748060816092	98,5104990951136
570	0,95198415482643		1,37713148131366		0,957942962646484	0,951976158225834	1,31853890474323	0,721993226594419	0,0066157305669575	98,488215694869
567	0,971071532374672		1,40542810961856		0,958957612514496	0,971063535774077	1,34707076370559	0,720870470904457	0,00671937354025653	98,4647146051132
564	0,987541204244898		1,42967512978535		0,960622072219849	0,987533207644302	1,37270109294189	0,719408772034911	0,00684108513651242	98,4371236065209
561	1,00655769129049		1,45773705350134		0,962333619594574	1,0065496946899	1,40215177714532	0,717860727416515	0,00698233350802464	98,4051134770508
558	1,0286781977939		1,4901886671412		0,963349342346191	1,02867020119331	1,43489395930417	0,716896321517825	0,00714786225146161	98,3676141035819
555	1,05347644690136		1,52647500976965		0,963210999965668	1,05346845030076	1,46963930483435	0,716821091294576	0,00733594317946858	98,3250230338259
552	1,07607094906937		1,55937868517528		0,962077260017395	1,07606295246878	1,49956535530301	0,717583230809799	0,00745040587260179	98,299111896537
549	1,09950860034291		1,59335518894577		0,960586667060852	1,09950060374231	1,5298793824893	0,718684503057549	0,00758819272489651	98,2679298819674
546	1,12457353524031		1,62968939168144		0,959542155265808	1,12456553863972	1,56308003886484	0,719454865188103	0,00777690637238908	98,2252388698268
543	1,15398641445628		1,6720574200766		0,959278583526611	1,15397841785568	1,60329342664927	0,719754973528075	0,00790697857365844	98,1958245887648
540	1,18259552231316		1,71326743700178		0,959745705127716	1,18258752571256	1,64362528863118	0,719499471012292	0,00806613745601599	98,1598446836331
537	1,21398245639184		1,758321128228		0,960788011550903	1,21397445979125	1,68869735078329	0,718882195929396	0,00828562118808642	98,1102491976472
534	1,24939353962437		1,80897560678536		0,962087333202362	1,24938554302377	1,73971509280757	0,718155258978353	0,00843805925638081	98,0758183838705
531	1,28993876132515		1,86702137071358		0,963314652442932	1,28993076472456	1,79785075410026	0,717484897888593	0,00867749242996839	98,0217625911849
528	1,33594594681026		1,93237769979813		0,964083611965179	1,33593795020966	1,86229484233066	0,71736113951631	0,00884848702459986	97,9831761181764
525	1,38706546076615		2,00523302665545		0,964276075363159	1,38705746416556	1,93291926744297	0,717597205185128	0,00900979028714578	97,9467905044968
522	1,43844985020927		2,07726136132858		0,964098811149597	1,43844185360867	2,00200636803014	0,718500138950116	0,00923377957940485	97,8962870406161
519	1,49226540663486		2,15340325677628		0,964016735553741	1,49225741003426	2,07523799484557	0,719077722044748	0,00948519789533226	97,8396301000721
516	1,54625515129217		2,22967174279966		0,964349150657654	1,54624715469158	2,14950303427153	0,719350998830111	0,00978412988838554	97,7723086547798
513	1,60308318817447		2,30928686211044		0,965328872203827	1,60307519157388	2,22854157521234	0,719338247670399	0,0100347028365342	97,7159136729423
510	1,6531481782088		2,37908527247607		0,966961741447449	1,6531401816082	2,29980358140635	0,71881798731581	0,0103036557136442	97,6554182230478
507	1,70230053763154		2,4470538732787		0,969234704971313	1,70229254103094	2,37108708175892	0,717937588259366	0,0105495707819268	97,6001374354484
504	1,76528722439157		2,53378331629152		0,971734523773193	1,76527922779098	2,46148050687231	0,71716157120173	0,0108280188470324	97,537581127959
501	1,82934121339344		2,6221620769247		0,973802864551544	1,82933321679284	2,55278326813972	0,716603418560451	0,0111559103892835	97,4639682242893
498	1,89389737036205		2,71058138931554		0,974870681762695	1,89388937376145	2,6417799014163	0,716899001595897	0,0115129508774226	97,3838744539983
495	2,03272023235617		2,90299479919122		0,974803626537323	2,03271223575557	2,82916347972648	0,718485252026544	0,0119520228751972	97,285469047255
492	2,24816953081168		3,20420035706969		0,973194181919098	2,24816153421108	3,11762390010072	0,721113773261251	0,012207979088134	97,2281496823446
489	2,31100448173248		3,28918807523596		0,972781896591187	2,31099648513188	3,19897765926873	0,722417200519045	0,0125063919393869	97,1613651277359
486	2,37532646145593		3,37167809199619		0,975464880466461	2,37531846485533	3,28826672303448	0,722361859582772	0,0129723832290877	97,0571683902617
483	2,66029074010242		3,76607432088901		0,980194926261902	2,66028274350183	3,6907967667967	0,720788196043297	0,0133673924718623	96,9689309149137
480	2,86134024491431		4,04373499971117		0,985221683979034	2,86133224831371	3,9832816920778	0,718335400181339	0,0137038793158758	96,8938294942455
477	2,90840914609341		4,09961549631406		0,990114986896515	2,90840114949282	4,05839358404063	0,716638514541793	0,0141727482107977	96,7892783432405
474	3,28090010773978		4,60891823109539		0,994495332241058	3,28089211113918	4,58284742384493	0,715906904093824	0,0146437127141782	96,6843734719935
471	3,89039751985513		5,44899144795347		0,997837543487549	3,89038952325453	5,43650564393394	0,715604798018638	0,0151217764759016	96,5780035623065
468	4,45211146658524		6,2187717671432		1,00013113021851	4,45210346998465	6,21888302410787	0,71590082217752	0,0155826298650499	96,4755737701269
465	4,51014067411704		6,28880001881651		1,00181019306183	4,51013267751644	6,29947856678074	0,715953333232989	0,0160059297807338	96,3815863761261
462	4,20658161038859		5,85636732034911		1,00316655635834	4,206573613788	5,87420548828508	0,71610937379994	0,0165202777256152	96,2675063480889
459	3,88029231481738		5,40124046181614		1,00411581993103	3,88028431821679	5,42276397732704	0,715554712401375	0,0171324541298934	96,1319043949676
456	3,53765751271969		4,93454710918877		1,00429058074951	3,53764951611909	4,95501204133636	0,713953767742003	0,01769953313471	96,0064623011437
453	3,27104106236902		4,58342169189063		1,00348424911499	3,27103306576842	4,59868490193148	0,711297498203142	0,0183696079164427	95,8584477423911
450	3,10812522317625		4,38326624103025		1,00161564350128	3,10811722657565	4,38964277943606	0,708056983847545	0,0189985598494312	95,7197245421916
447	2,83967946619226		4,03055657447086		0,998890042304993	2,83967146959167	4,0253794891242	0,705441928460139	0,0196225352391444	95,58229736074
444	2,56574671338059		3,65849218997123		0,996111750602722	2,56573871678	3,64356567810662	0,704183468462488	0,0204433362385483	95,4018208465714
441	2,49008605572394		3,5563394108384		0,99413388967514	2,49007805912334	3,53477754234042	0,70445113710738	0,0213557197471511	95,2016072038449
438	2,50343788428387		3,57151600257463		0,993446111679077	2,50342988768327	3,54740918067399	0,705706548125817	0,0221652401568578	95,02431767971
435	2,5109142551036		3,57341882971546		0,994355201721191	2,510906258503	3,55254745626452	0,706790349577259	0,0231075822924529	94,8183552658227
432	2,52593685636193		3,58378014681273		0,996962368488312	2,52592885976134	3,57219196255908	0,707108936539847	0,024077642260778	94,6068010182285
429	2,56717023022061		3,63546719006323		1,00068998336792	2,56716223362001	3,63727099652355	0,705793501796724	0,025123418139241	94,3792630458377
426	2,58122636053554		3,66071944093889		1,00434243679047	2,58121836393494	3,67590870651929	0,702198713302402	0,0261452852447575	94,1574557350761
423	2,52659787930851		3,60496412866168		1,00653290748596	2,52658988270791	3,62780630625157	0,696451152409654	0,0272704071352665	93,913838764467
420	2,4117430555487		3,476097055202		1,00630366802216	2,4117350589481	3,49730065890991	0,689599006251817	0,0285138857445886	93,6453278093396
417	2,41441731090911		3,51938704038058		1,00381481647491	2,41440931430851	3,53210605035212	0,683560821756134	0,0297402169792345	93,3812714862847
414	2,21998457853172		3,27381907261182		1	2,21997658193113	3,27311495300719	0,678245834259965	0,0312157558822956	93,0645419423335
411	2,08448814718837		3,10580426127146		0,99593985080719	2,08448015058778	3,09249297183304	0,674045234564341	0,0327796092889216	92,7300279556063
408	1,97570628849219		2,96978938876807		0,992665886878967	1,97569829189159	2,9473096619334	0,670339570154143	0,0345087927117977	92,3615488741525
405	1,89966024021207		2,8730181196235		0,991216242313385	1,89965224361147	2,84708428984283	0,667227257861178	0,0361873759708157	92,0052530255786
402	1,86740700791907		2,83671135219045		0,992280185222626	1,86739901131847	2,81411378204296	0,663583335981105	0,0380511499201451	91,6112586735752
399	1,90203100680416		2,89686199648135		0,996225118637085	1,90202301020356	2,88522522448324	0,659228608589552	0,0400560909996982	91,1893056840806
396	1,9647917951276		2,99596264916154		1,00294554233551	1,964783798527	3,00408119036151	0,654038181401668	0,0421147186742123	90,7580761499545
393	1,97279655095498		3,00907712176538		1,01225340366364	1,97278855435439	3,04523581092701	0,647827845474419	0,0442493691659758	90,3130752802988
390	1,96277443551652		2,99347158593907		1,02401208877563	1,96276643891592	3,06463006442089	0,640457868537819	0,0465687125886052	89,8320452134817
387	1,97352123723139		3,00865264544872		1,03790378570557	1,97351324063079	3,12196116218105	0,632138946678011	0,0488252770863366	89,3664945675428
384	2,00258978081641		3,0537749816942		1,05340039730072	2,00258178421581	3,2161060591124	0,622672805998348	0,0513561810316058	88,847214996947
381	2,03168287152047		3,10133420879909		1,06999289989471	2,03167487491987	3,31765218063798	0,612383325406096	0,0538887085235576	88,3306225788869
378	2,03851736490136		3,11842380834017		1,08720409870148	2,03850936830077	3,38959762419557	0,601401580455895	0,0566491928106331	87,7709516503446
375	2,03276492718021		3,11864437230414		1,10362470149994	2,03275693057961	3,44103588068013	0,590739824014224	0,0594927922830337	87,1981372902634
372	2,02769452925125		3,12186857151		1,11636197566986	2,02768653265065	3,48434931391962	0,581941232054506	0,0624752912153233	86,6013593004479
369	2,03752943765922		3,15018196495156		1,1217794418335	2,03752144105862	3,53301949942023	0,576708235375711	0,0655291769196497	85,9945291810959
366	2,05959762360619		3,20019878604076		1,11770451068878	2,0595896270056	3,57608962060036	0,57593344840721	0,0688326124707659	85,3428982674029
363	2,08542909200883		3,25753360880971		1,10513556003571	2,08542109540824	3,59923808149345	0,579406265490201	0,0721286479105029	84,6976483264365
360	2,12351932134882		3,33538921152596		1,08772444725037	2,12351132474822	3,62721849836416	0,585437939761806	0,0755306885367216	84,0367622132103
357	2,16587422108192		3,42143081152395		1,06954944133759	2,16586622448133	3,65863632231087	0,591987296270355	0,0790448557675966	83,3595082953798
354	2,20994017793709		3,51179381775467		1,05303514003754	2,2099321813365	3,69730083197578	0,59771500393587	0,0825847399209814	82,6828161389848
351	2,24588463091847		3,59162779570716		1,03825736045837	2,24587663431787	3,72830293755769	0,60238576959336	0,0862657880253492	81,9849643155205
348	2,27417184760231		3,66176248903043		1,02429628372192	2,27416385100172	3,75000848229189	0,606442321861581	0,0901331951857604	81,2581264755872
345	2,29542143614045		3,72248993019402		1,01075196266174	2,29541343953985	3,76180231265985	0,61018981029783	0,0940264741636422	80,5329347619313
342	2,30853319512126		3,77273097735655		0,99791157245636	2,30852519852066	3,76414925296684	0,613292684051017	0,0980672055319916	79,7871209972194
339	2,30472350275367		3,7989343964413		0,986706912517548	2,30471550615307	3,74774006948818	0,614961406986751	0,102266607625202	79,0193389827631
336	2,28947272644742		3,81073665469492		0,97766101360321	2,28946472984683	3,72492027011758	0,614634559620938	0,106570480017384	78,2401221812662
333	2,25239570999401		3,79284089182698		0,970568954944611	2,25238771339342	3,68053022402287	0,611973703868006	0,111044465402369	77,4382508301859
330	2,19961702734358		3,7552095064793		0,964463949203491	2,19960903074298	3,62108509273092	0,607444722897715	0,115674751657566	76,6170186139072
327	2,13290444094023		3,6992748192028		0,95833683013916	2,13289644433963	3,54447652029848	0,601752171900413	0,120541467163663	75,7632389404197
324	2,0664801663033		3,6442965845592		0,951819896697998	2,0664721697027	3,46804380360266	0,595861034845067	0,125464554463946	74,9092494220763
321	1,99821826472059		3,58764055451215		0,945044338703156	1,99821026812	3,38981397109743	0,589474904864201	0,130792999984062	73,9957880955665
318	1,92806008628999		3,5242512786424		0,938388168811798	1,9280520896894	3,30645496629146	0,583117601584005	0,136289522277688	73,0651832277846
315	1,86996802109243		3,47916385816826		0,932277858257294	1,86996002449183	3,24289099510232	0,576633635640544	0,141834061679328	72,1383057695104
312	1,81934416021073		3,44756881923201		0,927434146404266	1,81933616361013	3,19674002046991	0,569122340872342	0,147588457249031	71,1887787682861
309	1,76004571318205		3,39851480941825		0,924172163009644	1,76003771658145	3,14016205470234	0,560492638889711	0,15338403688112	70,2450883583441
306	1,68742502621637		3,32564095350827		0,923116862773895	1,68741702961577	3,06930525903449	0,549771654236366	0,159457271507766	69,2696077673754
303	1,61218947475918		3,24751364302944		0,925122439861298	1,61218147815858	3,00369634807565	0,536732509326865	0,165652442020127	68,2884975956546
300	1,52408338868545		3,14367824793653		0,931125819683075	1,52407539208486	2,92650436148573	0,520783571055781	0,172142141357234	67,2756432065595
297	1,42161783733707		3,00813228778478		0,942141830921173	1,42160984073648	2,83342388073316	0,501728615475858	0,178789062379809	66,2538221585871
294	1,30807003993923		2,84513619346538		0,958359718322754	1,30806204333863	2,72598912109339	0,479848592651011	0,185559323415081	65,2289933926571
291	1,18407895461924		2,65381927284313		0,978849589824677	1,18407095801864	2,59700067950513	0,45593786992935	0,192592538285768	64,1811451500611
288	1,0471047599151		2,42902687872182		1,00125563144684	1,0470967633145	2,43137183753661	0,430660891579376	0,200201683985343	63,0664399361935
285	0,908899891998098		2,19326770607988		1,02218341827393	0,908891895397502	2,24120214160621	0,405537670397782	0,208328885613476	61,8972157909544
282	0,789397997334003		1,98650198424983		1,03807401657104	0,789390000733407	2,06140516545044	0,382937820261509	0,21661710834466	60,7271488855386
279	0,686048345037006		1,80502470592224		1,04659152030945	0,68604034843641	1,88838662555978	0,363294433010002	0,225279823843533	59,5278471179274
276	0,601370801124873		1,65605778879288		1,04627299308777	0,601362804524277	1,7319518380804	0,347216817062762	0,234302891609052	58,3038331858593
273	0,535869430536994		1,54457317009772		1,03550016880035	0,535861433936398	1,59867666239123	0,335190627687577	0,243329473983523	57,104525345497
270	0,484755075272487		1,46077162136031		1,01344335079193	0,484747078671891	1,47969570136168	0,327599166656906	0,252447288129556	55,9181393292289
267	0,440948081428976		1,38912318048449		0,982183754444122	0,44094008482838	1,36368264595676	0,323345087756115	0,2615807150533	54,7544328596224
264	0,401809636761147		1,32067199423457		0,94537228345871	0,401801640160551	1,24786104373105	0,321992294077218	0,269823331479453	53,7250302285375
261	0,361209245688027		1,237954954465		0,90583062171936	0,361201249087431	1,12073969296436	0,322288263148825	0,277385828602138	52,7975987807627
258	0,318186791025952		1,13779538943553		0,866522550582886	0,318178794425356	0,985315227379397	0,322920813140788	0,284263653352617	51,9680410941859
255	0,273854738438201		1,02332552081334		0,829135000705719	0,273846741837605	0,84789119621286	0,322973918187561	0,290814608995552	51,1900308174412
252	0,230909805595885		0,905257287642536		0,794693946838379	0,230901808995289	0,718842927233199	0,321213161106031	0,297708829222369	50,383829168767
249	0,192169300303296		0,793176347538632		0,764530658721924	0,1921613037027	0,605869314441209	0,317166258667399	0,305484428585979	49,4897854920194
246	0,158171435982968		0,690276330249604		0,739672303199768	0,158163439382372	0,51005746527032	0,310089450996564	0,314568313446669	48,4653871774272
243	0,129917902923257		0,599284742478423		0,720351755619049	0,129909906322661	0,431188602566677	0,301283256443616	0,32382636943808	47,4431624706113
240	0,103253733413102		0,508716535442855		0,706636786460876	0,103245736812506	0,358980261010146	0,287608395297222	0,337580468990786	45,9641815125888
237	0,0789679549685783		0,41859364212621		0,699079275131226	0,0789599583679823	0,292137904489317	0,270283168170222	0,354851069863415	44,1721898562013
234	0,0567493489858873		0,327307217548956		0,698089838027954	0,0567413523852913	0,227998303743379	0,248867432141758	0,377768407919708	41,9016950728077
231	0,0385345463357391		0,2450259784063		0,703528046607971	0,0385265497351432	0,171887280066364	0,224138457018276	0,405765918269363	39,2856625356496
228	0,0241276768864702		0,173906840659473		0,713129818439484	0,0241196802858743	0,123516025019061	0,195275716508462	0,443160605263202	36,0445323065537
225	0,0141383833415618		0,12040649358321		0,724811732769012	0,0141303867409659	0,0867616850999756	0,16286436489429	0,49719731453054	31,827511627216
222	0,00784047835078159		0,0827664316303412		0,735610008239746	0,00783248175018565	0,0603658580254023	0,129750193344219	0,569814022750065	26,9268764250771
219	0,00406534725472125		0,0576995090277144		0,742441356182098	0,0040573506541253	0,0423157342193979	0,0958827899118759	0,675246522942292	21,1228967924293
216	0,0020026402917949		0,04223057102495		0,744040012359619	0,00199464369119896	0,0308973414280223	0,0645571301286757	0,818749739725531	15,1792481294769
213	9,21823803079269E-4		0,0329701968020039		0,741997599601746	9,13827202483323E-4	0,0239413518290123	0,0381694070163548	1,02348231982287	9,47365751085329
210	3,62128990633692E-4		0,026927981307196		0,738943815231323	3,54132390037746E-4	0,019377960416589	0,0182750084335285	1,31588906870478	4,83182204903821
207	1,59443837959238E-4		0,0228249001163157		0,738099575042725	1,51447237363292E-4	0,0163273386952849	0,00927568418771317	1,58508602676917	2,59964456428023
204	8,56682154093347E-5		0,0197684456321451		0,741282522678375	7,76716148133883E-5	0,0141320516908356	0,00549613152517387	1,78316387319041	1,64754060448849
201	5,37644670245477E-5		0,0171516600448		0,760777771472931	4,57678664286013E-5	0,0125129231622796	0,00365764784415597	1,91771107912824	1,20861761858262
