# Supplementary material for: Physicochemical and major ion data for springs in the Black Forest National Park, Germany
Source: Data Brief. 2020 Apr 30;30:105645. doi: 10.1016/j.dib.2020.105645 (PMC7218150; doi:10.1016/j.dib.2020.105645)
Supplement: Supplementary file 3 [file mmc3.zip › Absorption/Q02_1_2016-06-06.abs]

Wavelength	I1	I1 dark	R1	R1dark	XCorrect	I1c	R1c	I1c/R1c	Abs	Percent T
600	0.790707965285311	5.71778819660475E-6	1.15254010251138	6.85527239921291E-4	0.962875366210938	0.790702247497114	1.10909239598625	0.712927300158787	0.0102468639442541	97.6681892502177
597	0.816049701939422		1.19067926373593		0.961170494556427	0.816043984151225	1.14378686822692	0.713458081063863	0.0105418805784969	97.6018656903266
594	0.846491457799228		1.2364375396151		0.959443926811218	0.846485740011031	1.18563476331811	0.713951518798303	0.0109783412494058	97.5038262751435
591	0.87676076523443		1.28229120154126		0.957998394966125	0.876755047446233	1.22777617896016	0.714100063570857	0.0113670608178779	97.4165935568127
588	0.905031515243536		1.32558927570907		0.957209765911102	0.905025797455339	1.26821080692689	0.713624101381365	0.0118086875085345	97.3175826253388
585	0.927735423539046		1.36080433904492		0.957147359848022	0.927729705750849	1.30183412979878	0.712632803607818	0.0122353078131066	97.2220316268022
582	0.945596174810451		1.38886189996796		0.957540512084961	0.945590457022255	1.32923511480625	0.711379383894838	0.0126872197493234	97.1209183332404
579	0.963975374566113		1.41792358442215		0.957847774028778	0.963969656777917	1.35749831834087	0.71010744083726	0.0131715159124807	97.0126759435451
576	0.982426369670609		1.44712572908085		0.957817375659943	0.982420651882413	1.38542555817632	0.70911110747488	0.0136860780857688	96.8978011420018
573	1.00138847347668		1.47721844502506		0.95768678188324	1.00138275568848	1.41405605837832	0.70816340678664	0.0142099822823455	96.7809805071368
570	1.02125920673468		1.50870501594417		0.957942962646484	1.02125348894648	1.44459665673798	0.706947149699596	0.0147305592479533	96.6650412825199
567	1.03883580456484		1.53690831661272		0.958957612514496	1.03883008677664	1.4731725383873	0.705165253700601	0.0153019195054865	96.5379518298803
564	1.05623468511055		1.56494537582687		0.960622072219849	1.05622896732235	1.5026625372399	0.702904971107114	0.0159197554229671	96.400712673428
561	1.07573045499114		1.5959722568064		0.962333619594574	1.07572473720295	1.5351980527549	0.700707465901592	0.0165143796570042	96.2688137471849
558	1.09775376117756		1.63104865192992		0.963349342346191	1.09774804338936	1.57060924395559	0.698931352667119	0.0171931324080391	96.1184740816596
555	1.12068827646677		1.66763397404935		0.963210999965668	1.12068255867858	1.60562308034253	0.697973623074415	0.0178834253190411	95.9658191395233
552	1.14484762756653		1.70595174977515		0.962077260017395	1.14484190977833	1.64059785497691	0.697819947956988	0.0185535579982158	95.817854467082
549	1.16842280691569		1.74342301549456		0.960586667060852	1.16841708912749	1.67405039540453	0.697958133360224	0.0192526831518323	95.663731435559
546	1.19555084300114		1.7863843825104		0.959542155265808	1.19554512521294	1.71345332824192	0.697740116703162	0.0200809517495465	95.4814593624015
543	1.22437897582051		1.83208774048207		0.959278583526611	1.22437325803232	1.75682492098643	0.696923890028182	0.0208767101978533	95.3066687207874
540	1.25308421984644		1.87768799664752		0.959745705127716	1.25307850205824	1.80144505852806	0.695596291502844	0.0217409545092678	95.1171974108706
537	1.28353928777894		1.9256147115439		0.960788011550903	1.28353356999075	1.84944888336373	0.694008675522999	0.0225274779080494	94.9450925331463
534	1.32256288900241		1.98697743834949		0.962087333202362	1.32255717121421	1.91098628772083	0.69208093208852	0.0234989836718582	94.7329401424896
531	1.36510002994572		2.05372925570972		0.963314652442932	1.36509431215752	1.97772710574102	0.690233909519101	0.0244543110680493	94.5247829790128
528	1.41083208786845		2.12466059575832		0.964083611965179	1.41082637008026	2.04768955578121	0.688984502605433	0.0255314757179169	94.2906271362178
525	1.46015601467332		2.20157187963069		0.964276075363159	1.46015029688512	2.12226205420371	0.688016022334708	0.0265261462011522	94.0749191605628
522	1.51121365729157		2.28211128360574		0.964098811149597	1.51120793950337	2.19951985943836	0.687062648249629	0.0276410082349944	93.8337324598235
519	1.56431436874931		2.36585303498011		0.964016735553741	1.56430865096111	2.28006105984948	0.686081911799495	0.0288441600605322	93.5741390411859
516	1.61216650234716		2.44156558838852		0.964349150657654	1.61216078455897	2.35386061382585	0.684900701039659	0.0300401280207441	93.3168073779573
513	1.66431277777356		2.52421720060709		0.965328872203827	1.66430705998537	2.43603798422216	0.683202425727687	0.0313808506108826	93.0291706771127
510	1.70917271777986		2.59607379455824		0.966961741447449	1.70916699999166	2.5096411586984	0.681040392594654	0.0327161663694528	92.7435751998588
507	1.75164327425078		2.66404556186477		0.969234704971313	1.75163755646258	2.581420977392	0.678555559826688	0.034084596980924	92.4518067907453
504	1.80914916513428		2.7554379919195		0.971734523773193	1.80914344734608	2.67688807437844	0.675838285755057	0.035573842435617	92.1353219118217
501	1.86700027574296		2.84742595053631		0.973802864551544	1.86699455795476	2.7721639788407	0.673479120356916	0.0370891980276108	91.8144003148079
498	1.93645184284826		2.95710404702189		0.974870681762695	1.93644612506006	2.8821257379557	0.67188120891408	0.038811550257706	91.4509980991448
495	2.09791909928314		3.20589325623285		0.974803626537323	2.09791338149495	3.12444811802777	0.671450861798661	0.0405299251386144	91.089868446736
492	2.28672087098967		3.50047596013388		0.973194181919098	2.28671515320147	3.40597568722852	0.671383287254817	0.0422007054590218	90.7401085658016
489	2.31213710623967		3.54500171923331		0.972781896591187	2.31213138845147	3.44784662736618	0.670601577836923	0.0438532927466375	90.3954783442161
486	2.41188268323369		3.69917621690827		0.975464880466461	2.41187696544549	3.60774777850366	0.668527046102384	0.0458450628873511	89.981853983511
483	2.7039999306016		4.15237735401339		0.980194926261902	2.7039942128134	4.06946726400636	0.664459015736458	0.0478326106086426	89.5709930998514
480	2.83800134974389		4.36683388635959		0.985221683979034	2.83799563195569	4.30162403887417	0.659749807586266	0.0496632256073788	89.194232822058
477	2.93167564380318		4.51271817288604		0.990114986896515	2.93166992601498	4.46743114382055	0.656231698180762	0.0518286448856432	88.7506117140393
474	3.38142259635178		5.20859321405077		0.994495332241058	3.38141687856359	5.17923988527572	0.652878984844236	0.0541511140267984	88.2772683653052
471	3.99389893179507		6.15863348125069		0.997837543487549	3.99389321400688	6.14463165935428	0.64998089965682	0.0563854587069458	87.824268522318
468	4.46678304245435		6.90158685230543		1.00013113021851	4.46677732466615	6.90180624176416	0.647189615036833	0.0586210516131833	87.3733421497185
465	4.44616017876722		6.8880274334143		1.00181019306183	4.44615446097903	6.89980932470738	0.644388018819286	0.0607983937579262	86.9363907853756
462	4.16904157757961		6.47792857274829		1.00316655635834	4.16903585979142	6.49775360065862	0.641611873273994	0.0633756995683653	86.4219975695443
459	3.90053027250019		6.08892062996675		1.00411581993103	3.90052455471199	6.11329318210743	0.638039831972751	0.0660238654754148	85.896631804401
456	3.5840518875343		5.63309601264751		1.00429058074951	3.58404616974611	5.65657679740963	0.633606914236078	0.0689135661590223	85.3269915985472
453	3.35280069705209		5.31772072093894		1.00348424911499	3.35279497926389	5.33556106886703	0.628386581277727	0.0719227164627735	84.7378193301579
450	3.1403544955084		5.03837078431102		1.00161564350128	3.14034877772021	5.04582436051819	0.622365852107801	0.0750747023433195	84.1250426973607
447	2.7662640685364		4.4932437784326		0.998890042304993	2.7662583507482	4.4875717015915	0.616426551974013	0.0782424613086521	83.5136641463105
444	2.45739624750495		4.03785677829911		0.996111750602722	2.45739052971675	4.02147372237555	0.611067160788291	0.0818932062873109	82.8145781057983
441	2.3733371719131		3.93688974012834		0.99413388967514	2.3733314541249	3.91311400471444	0.606507106939783	0.0856795145893329	82.0957142013443
438	2.36509194245386		3.95358451545226		0.993446111679077	2.36508622466566	3.9269921296997	0.602264060266023	0.0897043779543505	81.3383994117036
435	2.36853975982289		3.98405046381685		0.994355201721191	2.36853404203469	3.96087964503907	0.597981825830341	0.0939055447803258	80.5553622956769
432	2.39814461566163		4.05500627896301		0.996962368488312	2.39813889787343	4.04200521924916	0.593304255633521	0.0982928301359662	79.7456807695515
429	2.46356690299787		4.19200433871833		1.00068998336792	2.46356118520967	4.19421075174798	0.58737181582565	0.103097101020878	78.8683761336273
426	2.49975886940599		4.29360953972835		1.00434243679047	2.49975315161779	4.31156576365893	0.579778504757497	0.108194569331453	77.9480815181146
423	2.45077425656461		4.26993544070185		1.00653290748596	2.45076853877641	4.29714052818103	0.570325434484643	0.11362632699748	76.9792495576943
420	2.31897368336079		4.11891411440101		1.00630366802216	2.3189679655726	4.1441885330139	0.559571058869299	0.119429531888227	75.9574660360301
417	2.27744499334119		4.13183453793336		1.00381481647491	2.27743927555299	4.14690858599976	0.549189650150904	0.125214921607456	74.9523197028507
414	2.05030227940505		3.81073017154065		1	2.05029656161686	3.81004464430073	0.538129274858708	0.131946907651789	73.7994444176835
411	1.88133150859585		3.58318744661979		0.99593985080719	1.88132579080765	3.56795642710366	0.527283846998897	0.139152681167547	72.5850731488882
408	1.74687358799054		3.40814714336414		0.992665886878967	1.74686787020234	3.38247090717598	0.516447271282164	0.146974920744189	71.289419652501
405	1.6429612239038		3.28026950715636		0.991216242313385	1.6429555061156	3.25077690892395	0.505403954853194	0.155424861637425	69.9157689299773
402	1.59376368869999		3.25012638227681		0.992280185222626	1.5937579709118	3.22435577350597	0.494287257010364	0.164249260903014	68.5094907179217
399	1.6027077291916		3.33430732554395		0.996225118637085	1.6027020114034	3.32103777150661	0.482590720633788	0.173515143282558	67.0632902199338
396	1.61759933679811		3.4320234591867		1.00294554233551	1.61759361900991	3.44144508309277	0.470033250554214	0.183347873650599	65.5619898687968
393	1.58511291480878		3.43319032685782		1.01225340366364	1.58510719702058	3.47456466650498	0.45620310719818	0.194255725063707	63.9358252121019
390	1.54841998404719		3.42266620946823		1.02401208877563	1.548414266259	3.50414958615848	0.441880184674561	0.20548148789582	62.3043704534051
387	1.52879387328577		3.44970672083479		1.03790378570557	1.52878815549758	3.57975215381085	0.427065363692873	0.216936892383574	60.6824501249071
384	1.51806873905128		3.50410502506079		1.05340039730072	1.51806302126309	3.69050349091559	0.411343066061283	0.229155059926782	58.999039317359
381	1.50524422860448		3.55947087322823		1.06999289989471	1.50523851081628	3.80787505245684	0.395296192779515	0.241614822045993	57.3304272005749
378	1.46988270042547		3.57309413611325		1.08720409870148	1.46987698263727	3.88393728180352	0.378450236445303	0.25535976631261	55.5443941013672
375	1.42670193399645		3.56836831826104		1.10362470149994	1.42669621620825	3.93738285528715	0.362346327152939	0.269310012610356	53.7885686280018
372	1.38616625056467		3.5755229495801		1.11636197566986	1.38616053277647	3.99081256750224	0.347337919115565	0.284186877695728	51.977228945632
369	1.35492248359967		3.60640778588247		1.1217794418335	1.35491676581147	4.04482510270666	0.334975365165927	0.299113260788259	50.221159937241
366	1.32474576374955		3.64953423712617		1.11770451068878	1.32474004596135	4.0783346618608	0.324823771415786	0.315257178849795	48.3885737114453
363	1.30193014067177		3.7140508494172		1.10513556003571	1.30192442288357	4.10377206494155	0.317250666528457	0.331455378666757	46.6170321939264
360	1.28654982762287		3.80590482121814		1.08772444725037	1.28654410983468	4.13903005320888	0.310832270675892	0.348198963951494	44.8539852651635
357	1.26880524456389		3.89758504179907		1.06954944133759	1.2687995267757	4.16792669874544	0.304419827526624	0.365446036727136	43.1076118052349
354	1.25059140186324		3.99276758902616		1.05303514003754	1.25058568407504	4.20380269297441	0.2974891486142	0.383014803888389	41.3985562965266
351	1.22550364012266		4.06873821006048		1.03825736045837	1.22549792233446	4.22368564067088	0.290148942557147	0.400746744993647	39.7423235773513
348	1.19406336131763		4.1329355303606		1.02429628372192	1.19405764352943	4.23264832160642	0.282106509400773	0.419561761837624	38.0573231715342
345	1.1606537410898		4.19048569248416		1.01075196266174	1.1606480233016	4.23484874018111	0.2740707152747	0.438550148934993	36.4292182023588
342	1.1227004404602		4.23192133684984		0.99791157245636	1.122694722672	4.2223991802015	0.265890237933029	0.457878231717827	34.8434996183692
339	1.07951440852827		4.26025594000811		0.986706912517548	1.07950869074007	4.20294757063359	0.256845623838543	0.478276552649285	33.2447787776964
336	1.03311568068633		4.27378529420209		0.97766101360321	1.03310996289813	4.17764304939588	0.247294934172877	0.498826012196817	31.7083751500666
333	0.97929084508597		4.25323331796586		0.970568954944611	0.979285127297774	4.12739086509688	0.237264935477534	0.519433199883187	30.2389564906277
330	0.916453253784323		4.19478167879512		0.964463949203491	0.916447535996126	4.04505453766809	0.226559995041363	0.540869952780565	28.7826016571341
327	0.84868651180657		4.10589569770498		0.95833683013916	0.848680794018373	3.93417410181852	0.215720192359072	0.562838178763862	27.3628809693585
324	0.783697603985198		4.01347552351372		0.951819896697998	0.783691886197001	3.81945335972409	0.205184305812184	0.585068665962963	25.9974848645617
321	0.718121952086581		3.91128921654899		0.945044338703156	0.718116234298384	3.69569387749321	0.19431161186583	0.609167507091407	24.5941882499061
318	0.65690880535852		3.81064947574019		0.938388168811798	0.656903087570324	3.57522509287214	0.183737546729569	0.634087658053517	23.2226802217673
315	0.60385299471847		3.73787181611889		0.932277858257294	0.603847276930274	3.48409602930461	0.173315336848163	0.66005036366964	21.8750793130619
312	0.555662644569232		3.6789183947236		0.927434146404266	0.555656926781036	3.41131875973084	0.162886251891887	0.687013784534443	20.558253429216
309	0.507813284103691		3.59836065578768		0.924172163009644	0.507807566315494	3.32487120535598	0.15272999612661	0.714162216047154	19.3124683020404
306	0.460644400930352		3.50934800599687		0.923116862773895	0.460638683142155	3.23890549992259	0.142220476377951	0.74291135484868	18.0754303139844
303	0.416438929610406		3.41772627540594		0.925122439861298	0.41643321182221	3.16118107404882	0.131733425598694	0.772149648489797	16.8985854258762
300	0.371063970990446		3.29465663844653		0.931125819683075	0.37105825320225	3.06710155093462	0.120980100280403	0.802659626113803	15.7521694107324
297	0.327133935765591		3.15057541099491		0.942141830921173	0.327128217977395	2.967643022281	0.110231660452865	0.833757539696591	14.6636626347161
294	0.285555999225185		2.98603152859575		0.958359718322754	0.285550281436989	2.86103535295533	0.099806624599038	0.864712622516725	13.6548639522481
291	0.245598711710897		2.79811849956146		0.978849589824677	0.2455929939227	2.73826611751896	0.0896892352249615	0.896356390661169	12.6953187460637
288	0.205340825748102		2.56932457835653		1.00125563144684	0.205335107959905	2.57186431508477	0.07983901279533	0.930099057651859	11.7462960467525
285	0.167503041170291		2.32790601486807		1.02218341827393	0.167497323382094	2.37884619312085	0.0704111614556934	0.966830578127894	10.793677103869
282	0.136008287115229		2.1050238416864		1.03807401657104	0.136002569327033	2.18445892630179	0.0622591561184809	1.00347957230476	9.92019999296887
279	0.109954699038792		1.89899811008776		1.04659152030945	0.109948981250596	1.98675785210527	0.0553409068619448	1.03990138280042	9.12217957270182
276	0.0889321168016272		1.72978209758032		1.04627299308777	0.0889263990134306	1.80910704398784	0.0491548575353555	1.07988386561713	8.31986222210868
273	0.073506699211134		1.61129837979204		1.03550016880035	0.0735009814229374	1.66778988068974	0.044070888229961	1.12029432692142	7.58063651476601
270	0.0620139418985058		1.53068150633487		1.01344335079193	0.0620082241103092	1.55056425175217	0.0399907479101487	1.16121237983227	6.89902343471615
267	0.0530927182746379		1.47075060203333		0.982183754444122	0.0530870004864412	1.44387403443777	0.0367670580814295	1.20110500166013	6.29354002235326
264	0.0459967297241956		1.4148986869733		0.94537228345871	0.045991011935999	1.3369579241145	0.0343997452024977	1.23654573964554	5.80035080343954
261	0.0397197189842017		1.34644060008864		0.90583062171936	0.039714001196005	1.21902615432054	0.0325784652406748	1.26811640404367	5.39366036744136
258	0.0338707223111009		1.25721821946371		0.866522550582886	0.0338650045229043	1.08881391335654	0.0311026559336546	1.29610011542087	5.0570807057838
255	0.0284779503447343		1.1555480392059		0.829135000705719	0.0284722325565377	0.95753692967392	0.029734866274279	1.3224112294282	4.75980072227551
252	0.0234707643715475		1.04631796243289		0.794693946838379	0.0234650465833509	0.830957766865725	0.0282385549771781	1.34979968561353	4.46889668423792
249	0.0189059049327718		0.93724134452157		0.764530658721924	0.0189001871445752	0.716025635916189	0.0263959643293937	1.38137805293856	4.15548718234545
246	0.0145844706286359		0.825940045527831		0.739672303199768	0.0145787528404393	0.610417910268034	0.0238832324465017	1.42364914315814	3.77008252559437
243	0.0108522897763538		0.716419753301879		0.720351755619049	0.0108465719881572	0.515580406300372	0.0210375954082283	1.47368474741091	3.35981413280348
240	0.00754312917079451		0.603393808318938		0.706636786460876	0.0075374113825979	0.425895842915035	0.0176977810607595	1.5394449286988	2.88771993721868
237	0.00501554060839212		0.498035422204285		0.699079275131226	0.00500982282019551	0.347687004058278	0.014409002239715	1.61740838478064	2.41319054588314
234	0.00300958222140326		0.392806565813235		0.698089838027954	0.00300386443320665	0.273735712304998	0.0109735934997759	1.72071550497777	1.90232403485744
231	0.00160588577344083		0.298134370146604		0.703528046607971	0.00160016798524423	0.20926360341594	0.00764666171815686	1.86169395311991	1.37501060225131
228	6.31496679643717E-4		0.214098703139255		0.713129818439484	6.25778891447112E-4	0.152191299381685	0.00411179150181051	2.10987212632812	0.776475708489636
225	1.79252273320151E-4		0.150255744486278		0.724811732769012	1.73534485123546E-4	0.108410248332969	0.00160072029897538	2.49497867096066	0.319905221745569
222	5.52653811153826E-5		0.104762926903776		0.735610008239746	4.95475929187778E-5	0.0765603768242993	6.47170180895088E-4	2.86243972001658	0.137265147152352
219	2.25284122520524E-5		0.0733021358422004		0.742441356182098	1.68106240554477E-5	0.0539135733720208	3.11806897670259E-4	3.15262094652943	0.0703686231295844
216	1.32220720716484E-5		0.0543196608470973		0.744040012359619	7.50428387504366E-6	0.0399059414319807	1.88049288044855E-4	3.34423036817237	0.0452657407565212
213	9.9000238976668E-6		0.0433075829873518		0.741997599601746	4.18223570106205E-6	0.0316254630546852	1.32242670845019E-4	3.47553799040738	0.033455075136299
210	8.44931360683269E-6		0.0358626721284284		0.738943815231323	2.73152541022794E-6	0.0259939336528584	1.05083187743213E-4	3.55360683084217	0.0279507309107249
207	7.71328923004348E-6		0.0309250625137586		0.738099575042725	1.99550103343873E-6	0.0223197881351088	8.9405016811061E-5	3.59808152752171	0.0252300709889566
204	7.09429261233864E-6		0.0265443417632883		0.741282522678375	1.37650441573389E-6	0.0191686872633537	7.18100512999377E-5	3.66728184321312	0.0215138510154236
201	6.73113820247382E-6		0.022041244437837		0.760777771472931	1.01335000586907E-6	0.0162469549380364	6.23716880937898E-5	3.68861498429651	0.0204825967862019
