# Supplementary material for: Physicochemical and major ion data for springs in the Black Forest National Park, Germany
Source: Data Brief. 2020 Apr 30;30:105645. doi: 10.1016/j.dib.2020.105645 (PMC7218150; doi:10.1016/j.dib.2020.105645)
Supplement: Supplementary file 3 [file mmc3.zip › Absorption/Q02_4_2016-11-03.abs]

Wavelength	I1	I1 dark	R1	R1dark	XCorrect	I1c	R1c	I1c/R1c	Abs	Percent T
600	0.770961407136675	7.21535202957952E-6	1.12378198006769	6.96615608769654E-4	0.962875366210938	0.770954191784646	1.08139123158953	0.71292809601519	0.0107520218118986	97.5546506876421
597	0.795865386529351		1.16137219048878		0.961170494556427	0.795858171177322	1.11560711632699	0.71338570678681	0.011035680555372	97.490953828212
594	0.824807248596323		1.20501421210395		0.959443926811218	0.824800033244293	1.15547520390918	0.713818894991296	0.0115043273108814	97.3858081756875
591	0.855261854492699		1.25092916187165		0.957998394966125	0.855254639140669	1.19772077265425	0.71406846960277	0.0118263299568406	97.3136293502701
588	0.883791703927039		1.29432037233059		0.957209765911102	0.883784488575009	1.23826929334874	0.713725595330665	0.0122450781417061	97.2198444460966
585	0.90630415561931		1.32907851153497		0.957147359848022	0.90629694026728	1.27145722455567	0.712801754368102	0.0126736203702934	97.1239595988211
582	0.922962810948253		1.35521923530747		0.957540512084961	0.922955595596223	1.29701028289695	0.711602373371122	0.0130455705278822	97.0408136959602
579	0.938906810213157		1.38057753598739		0.957847774028778	0.938899594861128	1.32171586800944	0.710364169475507	0.0135590189271875	96.9261541484556
576	0.95740394820077		1.40953381638927		0.957817375659943	0.95739673284874	1.34940875038367	0.709493496745538	0.0139533445223094	96.8381882203208
573	0.975784020148811		1.43845363438894		0.95768678188324	0.975776804796781	1.37692089244562	0.708665842860189	0.0144922640915353	96.7180954491973
570	0.995494625233626		1.46950993553438		0.957942962646484	0.995487409881596	1.40703938326416	0.707505007835807	0.0150141547646581	96.6019393441244
567	1.01190575065633		1.49577802991184		0.958957612514496	1.0118985353043	1.43371970357487	0.70578547032674	0.0155322003246775	96.486777000945
564	1.02859373734502		1.52260052248044		0.960622072219849	1.02858652199299	1.46197448473855	0.703559831399477	0.0161379327748489	96.3522958251495
561	1.04866533669109		1.5542804991605		0.962333619594574	1.04865812133906	1.49506600200213	0.701412593112773	0.0166913808055948	96.2295864038996
558	1.07000248443298		1.58808525976761		0.963349342346191	1.06999526908095	1.52920980639823	0.699704687090076	0.0173190151390611	96.0906176314502
555	1.09196313467482		1.62279912559569		0.963210999965668	1.09195591932279	1.56242698069132	0.698884448884537	0.0179754630892687	95.9454837575762
552	1.1143282410918		1.65817344674341		0.962077260017395	1.11432102573977	1.59462076824033	0.698800020627743	0.0186023767636257	95.8070842485899
549	1.13618030216171		1.69282804865571		0.960586667060852	1.13617308680968	1.62543889349947	0.698994647755455	0.0193342551743725	95.6457649368413
546	1.1606665163583		1.73144729410687		0.959542155265808	1.16065930100627	1.66072823627383	0.698885751235518	0.020016859081596	95.4955514434981
543	1.18917410596607		1.77608064720001		0.959278583526611	1.18916689061404	1.70308787904061	0.698241649916461	0.0207750686270954	95.3289767481362
540	1.21493829134896		1.81671864996731		0.959745705127716	1.21493107599693	1.74291934789291	0.69706672168492	0.0215543743514695	95.1580701255554
537	1.24176074271883		1.85897271107777		0.960788011550903	1.2417535273668	1.78540939467824	0.695500724409815	0.0223487810243711	94.9841671331666
534	1.27777798378585		1.9151827230602		0.962087333202362	1.27777076843382	1.84190283357092	0.693723222064106	0.0232076026113154	94.7965206109367
531	1.31757311363172		1.97711739688499		0.963314652442932	1.31756589827969	1.90391509799609	0.692029754723023	0.0241179927818451	94.5980114605844
528	1.35913701117072		2.04188214638206		0.964083611965179	1.35912979581869	1.96787351919897	0.690659121411383	0.0250389626990207	94.3976183729691
525	1.40653405199695		2.11470443490943		0.964276075363159	1.40652683664493	2.03848716328227	0.689985623642684	0.0258435502327597	94.2228962919576
522	1.45640508939534		2.19234640969685		0.964098811149597	1.45639787404331	2.11296696093658	0.689266751903095	0.027119132803423	93.9465567204896
519	1.50970894782492		2.27553976385661		0.964016735553741	1.50970173247289	2.19298686567068	0.688422605764756	0.0282881006281687	93.6940256843397
516	1.5567862498829		2.34905303626794		0.964349150657654	1.55677903453088	2.26463551970412	0.687430282262052	0.0293387554609865	93.4676329790664
513	1.61087691128786		2.43390799442497		0.965328872203827	1.61086969593583	2.34884919614617	0.685812311228341	0.0306396299091418	93.188081340802
510	1.65503041575011		2.50359766577737		0.966961741447449	1.65502320039808	2.42020955814168	0.683834668295775	0.0318649808559865	92.925524088929
507	1.69680353203827		2.56945432811187		0.969234704971313	1.69679631668624	2.48972912362073	0.681518443347219	0.0331255035597859	92.656202435974
504	1.75596120636243		2.66225606846371		0.971734523773193	1.7559539910104	2.58632920741404	0.678936767205327	0.0345735792269335	92.347771732522
501	1.81075418465911		2.74839898193786		0.973802864551544	1.81074696930708	2.67572043526633	0.676732496205962	0.0360458785428884	92.0352341287488
498	1.87254557357236		2.84507418052618		0.974870681762695	1.87253835822034	2.77290029590155	0.67529956305606	0.0375402680390698	91.7190888969918
495	2.01585014697436		3.06527604854278		0.974803626537323	2.01584293162233	2.98736314503576	0.674790051879747	0.0392612859386293	91.35634460845
492	2.21330738007208		3.36811165402216		0.973194181919098	2.21330016472005	3.27714872349079	0.675373732310342	0.0407232196688375	91.0493354527206
489	2.25374196243004		3.43376310029303		0.972781896591187	2.25373474707801	3.33962492609479	0.674846666003725	0.042286412068442	90.7222030661175
486	2.31658391896604		3.53210492973406		0.975464880466461	2.31657670361401	3.4447647890165	0.672491982907028	0.0441887792133622	90.325676054453
483	2.59544789368184		3.96033782719285		0.980194926261902	2.59544067832981	3.88122022541224	0.668717704122067	0.0461211479758714	89.9246698504457
480	2.75618965817626		4.21033468410407		0.985221683979034	2.75618244282423	4.14742670678519	0.664552417120505	0.0477987066838951	89.5779858821132
477	2.79501972027697		4.27341176637155		0.990114986896515	2.79501250492494	4.23047930551003	0.660684594600082	0.0498524597423349	89.1553768902122
474	3.17351995680166		4.85628091199174		0.994495332241058	3.17351274144963	4.82885591805585	0.657197645840575	0.0521156728699372	88.6919752492299
471	3.77350504351557		5.78015356577083		0.997837543487549	3.77349782816354	5.76695912584175	0.654330600550728	0.0543021525515515	88.2465727182463
468	4.30717056750619		6.60609230270492		1.00013113021851	4.30716335215416	6.60626185407592	0.651981929765127	0.0565193329368626	87.797200266003
465	4.34053099095688		6.67027195576878		1.00181019306183	4.34052377560485	6.68164855916612	0.649618688736684	0.058585167800101	87.3805617169471
462	4.04264426607295		6.23051215283848		1.00316655635834	4.04263705072092	6.24954259923039	0.64686926867556	0.0611428355384964	86.8674683029922
459	3.73745795015375		5.78362887337413		1.00411581993103	3.73745073480172	5.80673376561167	0.643640794578089	0.0637468142599493	86.3481795154889
456	3.40190239241253		5.29814048664218		1.00429058074951	3.4018951770605	5.32017298172808	0.639433189248577	0.0664731776456758	85.807810863643
453	3.14331106532081		4.94104913552998		1.00348424911499	3.14330384996878	4.95756593881648	0.634041763389874	0.0695382094540392	85.2043544847954
450	2.94991902751935		4.69064346392313		1.00161564350128	2.94991181216732	4.6975241304612	0.627971614459317	0.0725999768278248	84.6057779526465
447	2.63010233324063		4.23281857317438		0.998890042304993	2.6300951178886	4.2274244812326	0.622150704185196	0.0756486077341786	84.0139477341493
444	2.32871782882967		3.79314231882773		0.996111750602722	2.32871061347764	3.77769972849921	0.616436133319358	0.079217815175193	83.3263166680846
441	2.23787968588209		3.68053082025426		0.99413388967514	2.23787247053006	3.65824789122385	0.611733413664702	0.083016093847832	82.6007339280945
438	2.2404133321122		3.71125613873501		0.993446111679077	2.24040611676017	3.68624093040353	0.607775280850923	0.0869053260914257	81.8643228594601
435	2.24039192708299		3.73187995090846		0.994355201721191	2.24038471173096	3.71012155803067	0.603857495418603	0.0910643399648393	81.0840924296237
432	2.25451626540546		3.77387330157074		0.996962368488312	2.25450905005343	3.76171516556152	0.599330079718275	0.0954224959559511	80.2744805652793
429	2.30022625057437		3.87412192299634		1.00068998336792	2.30021903522234	3.87609790642654	0.593436773464519	0.100242525115266	79.3884778095148
426	2.31731407033031		3.93993580579		1.00434243679047	2.31730685497828	3.95634508736712	0.585719092699372	0.105323646711726	78.4650676085502
423	2.26050172558662		3.89984076810841		1.00653290748596	2.26049451023459	3.92461690052235	0.575978386561432	0.11081874082214	77.4785098266038
420	2.13800838623233		3.76134619102509		1.00630366802216	2.1380011708803	3.78435546188741	0.564957809173136	0.116610971656473	76.4520311962446
417	2.10375063490437		3.78246255568681		1.00381481647491	2.10374341955234	3.79619268309052	0.554171928343655	0.122563516148471	75.4113097733627
414	1.89363532446466		3.48954073800961		1	1.89362810911263	3.48884412240084	0.542766613433429	0.129379670825313	74.236985629986
411	1.74264717321251		3.29073113675323		0.99593985080719	1.74263995786048	3.27667649013912	0.531831556488657	0.136557183191799	73.0201661500363
408	1.61889858361909		3.13247926482698		0.992665886878967	1.61889136826706	3.10881380099836	0.520742467029442	0.144569647074781	71.6853405788289
405	1.5253125122157		3.01614290176645		0.991216242313385	1.52530529686367	2.98895933666307	0.510313164235466	0.15252947248945	70.3834462057535
402	1.47602238423882		2.98280872709496		0.992280185222626	1.47601516888679	2.95909075834015	0.498806994927976	0.161569400806063	68.9335427697936
399	1.48130835711809		3.0553225537095		0.996225118637085	1.48130114176606	3.04309508757632	0.486774517107137	0.171050517129365	67.4449571168268
396	1.50163953257396		3.15855597614856		1.00294554233551	1.50163231722193	3.16716096897585	0.474125670255247	0.180999907628177	65.9174035446657
393	1.4744678798505		3.16404078935907		1.01225340366364	1.47446066449848	3.20210590683827	0.46046592692318	0.191692273400859	64.3143265793267
390	1.43173949989429		3.1360239864925		1.02401208877563	1.43173228454226	3.21061313005407	0.445937341730781	0.20295381329372	62.6680507861951
387	1.40808414110209		3.14876747399041		1.03790378570557	1.40807692575006	3.26739466158368	0.430947917711164	0.214426215547769	61.0342742004428
384	1.395816246864		3.1942011578909		1.05340039730072	1.39580903151197	3.36403895362165	0.414920591216482	0.226901484149458	59.3059839686173
381	1.38264207333266		3.2423196232748		1.06999289989471	1.38263485798063	3.468513602338	0.398624603071657	0.239596748295741	57.5974493747187
378	1.35080653268838		3.25663841350079		1.08720409870148	1.35079931733635	3.53987326780166	0.38159538919743	0.253515752488003	55.7807369295478
375	1.30874638881348		3.24680734542484		1.10362470149994	1.30873917346145	3.582487985229	0.365315718812603	0.267577134019326	54.0036191691377
372	1.27199220255897		3.2552132255182		1.11636197566986	1.27198498720694	3.63321859248887	0.350098667290919	0.282647282089534	52.1618178105466
369	1.23865701592459		3.2724909732519		1.1217794418335	1.23864980057256	3.67023164831089	0.337485455759343	0.297842870292937	50.3682810543288
366	1.20885206304076		3.30762269308222		1.11770451068878	1.20884484768873	3.69616619330644	0.3270537049654	0.314329142009002	48.4920850269277
363	1.18509724257904		3.36097714111121		1.10513556003571	1.18509002722701	3.71356550042822	0.319124579084536	0.331025998538362	46.6631445124766
360	1.1683066432809		3.43684302215572		1.08772444725037	1.16829942792887	3.73758045073262	0.312581747290513	0.347924659722604	44.8823243869229
357	1.15087797635835		3.51875662656474		1.06954944133759	1.15087076100632	3.76273911931006	0.305859833624964	0.365631906795253	43.0891664859003
354	1.132596043448		3.60134885035581		1.05303514003754	1.13258882809597	3.79161333024332	0.298708947735261	0.383549975116866	41.3475732147424
351	1.10751588363611		3.66451473999599		1.03825736045837	1.10750866828408	3.80398613502583	0.291144244214381	0.401696978795314	39.6554626646415
348	1.07788583919884		3.72106642067823		1.02429628372192	1.07787862384681	3.8107609654039	0.282851281839076	0.420973854230535	37.933782150765
345	1.04602514657713		3.76928627888399		1.01075196266174	1.0460179312251	3.80910939862218	0.274609579762518	0.440347072514279	36.278801177182
342	1.0108862471814		3.80713792301985		0.99791157245636	1.01087903182937	3.79849183054143	0.266126419886306	0.460238446899136	34.6546528821995
339	0.969821382233183		3.82601011044444		0.986706912517548	0.969814166881154	3.77446326790101	0.256940947108612	0.480933091045085	33.0420442866099
336	0.925197738917838		3.83066606623638		0.97766101360321	0.925190523565809	3.74441181516992	0.247085675730842	0.502124400834519	31.4684679115856
333	0.874575606551755		3.80637782536664		0.970568954944611	0.874568391199725	3.69367603460703	0.236774525704383	0.523320883629949	29.9694737062681
330	0.815473645728345		3.74376790496252		0.964463949203491	0.815466430376315	3.61005731788032	0.22588739140993	0.545304771441832	28.4901823256941
327	0.755350762362627		3.66934798338488		0.95833683013916	0.755343547010597	3.51580372268026	0.214842353723536	0.567868151119843	27.0477939228268
324	0.695826977505257		3.5841993045259		0.951819896697998	0.695819762153227	3.4108491591821	0.204001915558201	0.590932614852556	25.6488197282424
321	0.638561865734566		3.50290944767299		0.945044338703156	0.638554650382536	3.30974640987583	0.192931593936374	0.615763559241354	24.2234747425307
318	0.583190276295175		3.41436650735296		0.938388168811798	0.583183060943145	3.2033474386418	0.182054264207573	0.641660966001937	22.8212292662257
315	0.53541899169602		3.34877302128693		0.932277858257294	0.535411776343991	3.12133750076742	0.17153280483522	0.668190357170154	21.4688925715032
312	0.491383697987699		3.29348943874416		0.927434146404266	0.49137648263567	3.05384850121067	0.160904014210551	0.696068304492683	20.1340756244601
309	0.448117887918882		3.22365821343726		0.924172163009644	0.448110672566852	2.97857139116217	0.150444832007874	0.724497422450996	18.8583016190807
306	0.404907607634999		3.14258425868309		0.923116862773895	0.404900392282969	2.90032946426283	0.139604964633175	0.754798933128689	17.5873767457836
303	0.363801211620053		3.05363362305219		0.925122439861298	0.363793996268023	2.8243405330689	0.128806704435434	0.785704664501673	16.379299926975
300	0.322435965737366		2.93846196213544		0.931125819683075	0.322428750385337	2.73542916632118	0.117871357940869	0.817793636175016	15.2127022039536
297	0.282940782866006		2.80667264137298		0.942141830921173	0.282933567513977	2.64362739043441	0.107024752632588	0.850430597214595	14.1113772646053
294	0.24438965234378		2.64482756755679		0.958359718322754	0.24438243699175	2.53402859431738	0.0964402838783207	0.883343583822335	13.0814659820461
291	0.208509411627165		2.4679279784199		0.978849589824677	0.208502196275135	2.41504840749025	0.0863345826230512	0.916618190188262	12.1166289836738
288	0.172340054777061		2.25251481765955		1.00125563144684	0.172332839425032	2.25464565579784	0.0764345559054375	0.952567625417718	11.1540445454301
285	0.138935904825089		2.02688007246739		1.02218341827393	0.138928689473059	2.07113113198183	0.0670786544259613	0.991515032981162	10.1972946178571
282	0.111840636378668		1.82262443119371		1.03807401657104	0.111833421026639	1.89129592542677	0.0591305778874363	1.02949726112017	9.34335260627669
279	0.0894690818263371		1.64476596022471		1.04659152030945	0.0894618664743075	1.72066903487576	0.051992489352124	1.07061539167001	8.49932836760707
276	0.0718452153386836		1.49683808117713		1.04627299308777	0.0718379999866541	1.56537240926293	0.0458919548866199	1.11359640060151	7.69845542322266
273	0.0588862517674182		1.38999560723882		1.03550016880035	0.0588790364153886	1.43861934034708	0.0409274606312352	1.15697893031826	6.96660311581393
270	0.049024821180907		1.31115598719252		1.01344335079193	0.0490176058288774	1.32807633661452	0.0369087261609005	1.20079937513983	6.29797054076902
267	0.0413510621707373		1.24867705647294		0.982183754444122	0.0413438468187078	1.2257461148808	0.0337295352738919	1.2433754530724	5.70984799657542
264	0.0352105469822609		1.18892795514918		0.94537228345871	0.0352033316302313	1.12332097473852	0.0313386221942716	1.28168029161136	5.22780895552366
261	0.0298643472241128		1.11564400280529		0.90583062171936	0.0298571318720832	1.0099534849286	0.0295628782093801	1.3150492687117	4.84117443571149
258	0.0250517063093527		1.0293583122321		0.866522550582886	0.0250444909573231	0.891358557044969	0.0280969883100136	1.34485368486822	4.52008201663352
255	0.0206838275082939		0.932818813106136		0.829135000705719	0.0206766121562643	0.772855138879795	0.0267535416614215	1.37293800036374	4.23703449398567
252	0.0165914657835802		0.833934904504675		0.794693946838379	0.0165842504315506	0.662169424459544	0.0250453280066299	1.4062722439218	3.92398877242929
249	0.0130496377900346		0.735900344349526		0.764530658721924	0.013042422438005	0.562085791028985	0.0232036152597432	1.44162324920941	3.61723521998219
246	0.00997230753251743		0.644961380479502		0.739672303199768	0.00996509218048786	0.476544802502392	0.0209111339126143	1.48568761783337	3.26822826901821
243	0.00734681993886713		0.559860014852754		0.720351755619049	0.00733960458683755	0.402794336323319	0.0182217174497362	1.54122837275453	2.87588573914997
240	0.00507672695992375		0.476016289907015		0.706636786460876	0.00506951160789417	0.335878367187742	0.015093295975982	1.61519060154605	2.4255453471376
237	0.00327052854661637		0.394201168773971		0.699079275131226	0.00326331319458679	0.275090877787566	0.0118626732403203	1.709323234894	1.95288542928429
234	0.0018439811322917		0.311603386740124		0.698089838027954	0.00183676578026212	0.217040857500881	0.00846276503609308	1.84348625641776	1.4338830916689
231	8.37143165104343E-4		0.235969844180402		0.703528046607971	8.29927813074763E-4	0.165521314916151	0.00501402380409546	2.05325098869406	0.884604229100271
228	2.56142610480106E-4		0.169335134821417		0.713129818439484	2.48927258450526E-4	0.120261156588019	0.00206988911060686	2.41557354821771	0.384084208614502
225	7.24165412870233E-5		0.11859703619298		0.724811732769012	6.52011892574438E-5	0.0854556081378367	7.62983152051024E-4	2.82421274243613	0.149895038344809
222	2.75690339894184E-5		0.0827125922140525		0.735610008239746	2.03536819598389E-5	0.0603317732264029	3.37362568201983E-4	3.15242115624927	0.0704010025445064
219	1.4732482374451E-5		0.0581685681689065		0.742441356182098	7.51713034487148E-6	0.0426695544011813	1.76170818991805E-4	3.40756567483796	0.0391231959811844
216	1.04760098038736E-5		0.0432338558376831		0.744040012359619	3.26065777429405E-6	0.0316494087456648	1.03024287135875E-4	3.61090065210393	0.0244962354625117
213	8.66881367080547E-6		0.0342718032993359		0.741997599601746	1.45346164122595E-6	0.0249127086725783	5.83421762895574E-5	3.83529182225327	0.0146119500100203
210	8.21360584791736E-6		0.0282955273642011		0.738943815231323	9.98253818337835E-7	0.0203940451487911	4.89482989301418E-5	3.88376753352145	0.0130687023440363
207	7.80603644112917E-6		0.0240206854241902		0.738099575042725	5.90684411549655E-7	0.0172154860190287	3.4311224841213E-5	4.01232126949076	0.0097202789978008
204	7.62430426412097E-6		0.0204158238167378		0.741282522678375	4.08952234541445E-7	0.0146175044056228	2.79768846441488E-5	4.07070468927878	0.00849758095494481
201	7.41909024135087E-6		0.0170198636662373		0.760777771472931	2.03738211771351E-7	0.0124183642803601	1.64062035201825E-5	4.25488121720614	0.00556056322043216
