# Supplementary material for: Physicochemical and major ion data for springs in the Black Forest National Park, Germany
Source: Data Brief. 2020 Apr 30;30:105645. doi: 10.1016/j.dib.2020.105645 (PMC7218150; doi:10.1016/j.dib.2020.105645)
Supplement: Supplementary file 3 [file mmc3.zip › Absorption/Q02_5_2017-05-10.abs]

Wavelength	I1	I1 dark	R1	R1dark	XCorrect	I1c	R1c	I1c/R1c	Abs	Percent T
600	0,720521426869474	7,37892863186169E-6	1,04517083749851	7,0117339235511E-4	0,962875366210938	0,720514047940842	1,00569411032243	0,716434590344617	0,00889507552094374	97,9726656369375
597	0,742132543421303		1,0780797097425		0,961170494556427	0,742125164492672	1,03554446060815	0,716652150364304	0,00939242050060591	97,8605336022156
594	0,769662568640889		1,11928675364523		0,959443926811218	0,769655189712257	1,07322014159222	0,717145681379407	0,00981274045168206	97,7658677977055
591	0,79982404129869		1,16415224235755		0,957998394966125	0,799816662370058	1,11458425669028	0,717591925033181	0,0100770680945049	97,7063819884432
588	0,828806050765403		1,20691625829996		0,957209765911102	0,828798671836771	1,15460085906285	0,717822670346426	0,0101770330576474	97,6838947332069
585	0,84682316800298		1,23469140192677		0,957147359848022	0,846815789074349	1,18111048931997	0,716965768005249	0,0104734377822203	97,6172485038221
582	0,865809967243519		1,26381255751109		0,957540512084961	0,865802588314887	1,2094803215694	0,715846775573363	0,0109088109594559	97,5194378297871
579	0,881276268756426		1,28798987980218		0,957847774028778	0,881268889827794	1,23302662196703	0,714720083190026	0,0112565895491128	97,4413765185634
576	0,899446000129136		1,31628000816814		0,957817375659943	0,899438621200504	1,26008426699871	0,713792438138129	0,011785348567439	97,3228126028164
573	0,918297577202246		1,3453980598096		0,95768678188324	0,918290198273614	1,28779843376134	0,713069820710616	0,0121972281610027	97,2305565876452
570	0,936854800333661		1,37436729675439		0,957942962646484	0,936847421405029	1,31589379590054	0,711947593585158	0,0127008273807412	97,1178753174746
567	0,953385302281769		1,40023857594789		0,958957612514496	0,953377923353137	1,3420970461794	0,71036437049553	0,0130954388200839	97,0296715285397
564	0,970030115752857		1,42655971109662		0,960622072219849	0,970022736824225	1,36971118318184	0,708195091589209	0,013663901782919	96,9027491437308
561	0,988939175430718		1,45613947416202		0,962333619594574	0,988931796502086	1,40061720807625	0,706068575196492	0,0141756452962995	96,7886326848417
558	1,00981001458072		1,48852455826113		0,963349342346191	1,00980263565209	1,43329367934062	0,704532958044329	0,0147029000135733	96,6711978566574
555	1,0315193803387		1,52238078493249		0,963210999965668	1,03151200141007	1,46569854025894	0,703768184982863	0,0153170884952448	96,534580021833
552	1,05356147223061		1,55679979114262		0,962077260017395	1,05355409330197	1,49708709448203	0,703736006532399	0,015912914808179	96,4022311024241
549	1,07464902951939		1,58979205419438		0,960586667060852	1,07464165059076	1,52645951284641	0,704009272140379	0,016548093975031	96,2613406809552
546	1,09832698077976		1,62663352011162		0,959542155265808	1,09831960185113	1,5601506282874	0,703983052621509	0,0172182558958592	96,1129138879038
543	1,12515036415646		1,66821128850017		0,959278583526611	1,12514298522783	1,59960674123692	0,703387249017091	0,0178971619468455	95,9627838122357
540	1,15271820553801		1,71080297167959		0,959745705127716	1,15271082660938	1,64126285623736	0,702331635806343	0,0185543852231488	95,8176719576419
537	1,17879330431077		1,7515772024737		0,960788011550903	1,17878592538214	1,68222069845321	0,700732030265724	0,0193913796272537	95,6331851024107
534	1,21344918948723		1,80479862193877		0,962087333202362	1,2134418105586	1,73569930310921	0,699108312358557	0,0201119384771237	95,4746470436956
531	1,25303900530804		1,86574651964445		0,963314652442932	1,25303162637941	1,79662550951515	0,697436176734219	0,0209857856785995	95,2827349251893
528	1,29530988282469		1,93073024375003		0,964083611965179	1,29530250389605	1,86070939734822	0,696133692742159	0,0218936796034436	95,0837541377591
525	1,34242330152071		2,00298768120544		0,964276075363159	1,34241592259208	1,93075697550661	0,695279592212708	0,0227310466882928	94,9005989271395
522	1,38939415704591		2,07445484400581		0,964098811149597	1,38938677811728	1,99930344845554	0,694935418228071	0,0237161894479445	94,6855727501386
519	1,43950260411131		2,1515596422817		0,964016735553741	1,43949522518268	2,07346355981682	0,694246695760523	0,024747210433957	94,46105452726
516	1,49064579360422		2,23045942346057		0,964349150657654	1,49063841467559	2,15026547462518	0,693234594642518	0,0258447535759497	94,2226352195096
513	1,54200754022516		2,30978333061431		0,965328872203827	1,54200016129653	2,22902367465705	0,691782765175778	0,0269981175056685	93,9727383901309
510	1,5845399961099		2,37550648220716		0,966961741447449	1,58453261718127	2,29634587701021	0,690023499092518	0,028058710735658	93,7435269799469
507	1,627065555022		2,44211635132577		0,969234704971313	1,62705817609337	2,36630431969678	0,687594643913707	0,0293037775346801	93,4751611328249
504	1,68307205015954		2,52886291103774		0,971734523773193	1,68306467123091	2,45670204215245	0,685091086486128	0,0306967117938634	93,1758338866514
501	1,73949384314698		2,6159820378869		0,973802864551544	1,73948646421835	2,54676799745162	0,68301724615628	0,0320031162913819	92,8959720981315
498	1,79479159927368		2,70171244525918		0,974870681762695	1,79478422034505	2,63313670005353	0,681614524725799	0,0334320900677598	92,5908156576498
495	1,92553005822393		2,90014669129245		0,974803626537323	1,9255226792953	2,82639000579639	0,681265740165516	0,0350533314307494	92,2458142194114
492	2,1247920410703		3,20226324892314		0,973194181919098	2,12478466214167	3,11574158495939	0,68195150470714	0,0364582777680648	91,9478803960447
489	2,17798594466634		3,28665197783398		0,972781896591187	2,17797856573771	3,19651345565006	0,68136067498417	0,0379174053107612	91,6394754696489
486	2,23007505212422		3,36664405148896		0,975464880466461	2,23006767319558	3,28335906723944	0,679203104968524	0,0397275279527176	91,2583205433827
483	2,48922935650861		3,75949007286844		0,980194926261902	2,48922197757998	3,68434580815602	0,675621156968924	0,0414718173218694	90,8925280053258
480	2,66712018953803		4,0329753244612		0,985221683979034	2,66711281060939	3,97268392938118	0,671362952104989	0,0430737768256674	90,5578750449893
477	2,70322029925706		4,09054367628195		0,990114986896515	2,70321292032843	4,04941435615734	0,667556511281207	0,0449848567738659	90,1602574647433
474	3,03863034430354		4,59925254143675		0,994495332241058	3,03862296537491	4,57323787059088	0,664435800489492	0,0470472387734875	89,7331185316658
471	3,5958731875359		5,44517784445308		0,997837543487549	3,59586580860726	5,4327032270265	0,6618925529962	0,0490075254225937	89,3290004736192
468	4,0976497480309		6,21031736288011		1,00013113021851	4,09764236910226	6,21043045781552	0,65980005684559	0,0510231424231008	88,9153735906123
465	4,13206188900667		6,27383901301691		1,00181019306183	4,13205451007804	6,28449343021774	0,65750001268358	0,0529948795938108	88,5126045556715
462	3,83854050590218		5,84163634384547		1,00316655635834	3,83853312697355	5,85943082085575	0,65510341265757	0,0551897745342693	88,0663963411347
459	3,52816205865607		5,39021641400863		1,00411581993103	3,52815467972744	5,4116975148622	0,6519497200348	0,0575611971464658	87,5868288902501
456	3,19658849796925		4,91512307972537		1,00429058074951	3,19658111904062	4,93550763035931	0,647670180748542	0,0600157207216509	87,0932063125963
453	2,94082558029006		4,56412630866695		1,00348424911499	2,94081820136143	4,5793252452635	0,642194656167561	0,0627542017106799	86,5457604507136
450	2,78405497544773		4,37047763756573		1,00161564350128	2,7840475965191	4,37683646511977	0,636086730382995	0,0655504349014914	85,99031999706
447	2,53746177086666		4,02864882301364		0,998890042304993	2,53745439193803	4,0234767981325	0,630662116186625	0,0682870602012692	85,450171717302
444	2,27687372503292		3,65201038701861		0,996111750602722	2,27686634610429	3,6371120127771	0,62600941024244	0,0715482998951636	84,8109055082121
441	2,19730833960866		3,55099205612344		0,99413388967514	2,19730096068003	3,52946448472764	0,622559306146295	0,075025864808426	84,1345033073649
438	2,19645468482692		3,56852942299672		0,993446111679077	2,19644730589828	3,54444510170822	0,619687212771252	0,0786168527637695	83,4417006967195
435	2,18965620218807		3,57230931800115		0,994355201721191	2,18964882325943	3,55144713710153	0,616551151890858	0,0824290798936188	82,7124566634299
432	2,18299876813264		3,57582090245977		0,996962368488312	2,182991389204	3,56425983272034	0,612466961348854	0,0864813019368016	81,9442902618512
429	2,20497888889442		3,63223087904101		1,00068998336792	2,20497150996579	3,63403540074566	0,606755649522113	0,0907872449021545	81,1358434230648
426	2,19968609472611		3,65788062259086		1,00434243679047	2,19967871579748	3,67306051978804	0,598868083971678	0,0952741461354607	80,3019060552304
423	2,13326948732549		3,5996601919153		1,00653290748596	2,13326210839685	3,62247068483672	0,58889699710379	0,100121728703446	79,4105623108414
420	2,02104992966842		3,476483636011		1,00630366802216	2,02104255073979	3,49769264138022	0,577821655004617	0,105316698866382	78,4663229031443
417	2,00519977348176		3,52163196712943		1,00381481647491	2,00519239455313	3,53436249853605	0,567342029965428	0,110672421919114	77,5046176427623
414	1,8227935156657		3,27329787388344		1	1,82278613673706	3,27259670049108	0,556984652726545	0,11675966222062	76,4258605900078
411	1,69035075984725		3,10211122051473		0,99593985080719	1,69034338091862	3,08881785962298	0,547246052612809	0,123286014306329	75,285958797973
408	1,58412365333812		2,97075831332475		0,992665886878967	1,58411627440949	2,9482744048922	0,537302861558917	0,130584495738113	74,031321911497
405	1,50274315073362		2,87168625317375		0,991216242313385	1,50273577180498	2,8457670425187	0,528060009604636	0,137777876677149	72,8152128438259
402	1,45756155911728		2,83835833704715		0,992280185222626	1,45755418018865	2,81575097594969	0,517643141257207	0,145916157324067	71,463427640483
399	1,46445899439245		2,90349263366189		0,996225118637085	1,46445161546382	2,89183376688573	0,506409335222928	0,154590434275031	70,0502300252379
396	1,4873227064593		3,00032826804058		1,00294554233551	1,48731532753066	3,00846262324625	0,494377199848935	0,163659387613078	68,6026058211661
393	1,4688135060938		3,0153483619747		1,01225340366364	1,46880612716517	3,05158687748749	0,481325351737816	0,173270243578099	67,1011180354244
390	1,43454325232449		2,99857102927807		1,02401208877563	1,43453587339586	3,06985497300304	0,46729760396223	0,183465724050782	65,5442013432113
387	1,41497297530308		3,01207435441942		1,03790378570557	1,41496559637445	3,12551562476021	0,452714293016214	0,193813619351061	64,0009441280163
384	1,40392159595271		3,0506417688161		1,05340039730072	1,40391421702407	3,21280863496296	0,436974117208901	0,205160366554825	62,3504559148248
381	1,39645088187123		3,10104249371236		1,06999289989471	1,3964435029426	3,31734319999261	0,420952376270778	0,216679099851248	60,7184812672719
378	1,37121589173769		3,12084423313519		1,08720409870148	1,37120851280906	3,39223232308738	0,404220107059494	0,229195845121538	58,9934988962302
375	1,33559039261246		3,11825663915139		1,10362470149994	1,33558301368383	3,44061122030782	0,388181903785206	0,241853755928369	57,2988946467967
372	1,30197685087666		3,12491529513064		1,11636197566986	1,30196947194803	3,48775384935943	0,373297408068849	0,255299445913803	55,5521093564108
369	1,27392235880126		3,14647938806205		1,1217794418335	1,27391497987263	3,52886932978415	0,360998059384236	0,268980462809661	53,8293997688665
366	1,25106959094824		3,18911343452256		1,11770451068878	1,25106221201961	3,56370276620064	0,351056834449018	0,283827481803453	52,0202599646129
363	1,23115593074949		3,24062877245148		1,10513556003571	1,23114855182086	3,58055920166134	0,343842534777701	0,298752235366521	50,2629257307621
360	1,21987075501333		3,31858021501109		1,08772444725037	1,2198633760847	3,60893814658832	0,338011716060551	0,314079798415367	48,5199340162628
357	1,21013079838721		3,40757030010472		1,06954944133759	1,21012341945858	3,64381497118548	0,332103421558993	0,330083892840664	46,7644797427002
354	1,19885757272425		3,49648832343107		1,05303514003754	1,19885019379562	3,68118671108244	0,325669488642455	0,346301825376425	45,0503505419623
351	1,18175002213343		3,57327715002853		1,03825736045837	1,1817426432048	3,70925330353927	0,318593136272794	0,362904076637481	43,3606639249246
348	1,16055320214977		3,64560537117507		1,02429628372192	1,16054582322114	3,73346182431127	0,310849789775265	0,380372119032334	41,6512347867329
345	1,13376998570405		3,70285598251857		1,01075196266174	1,13376260677542	3,74196023940193	0,302986278378155	0,398068464496711	39,9881705308691
342	1,10229353868627		3,74747296476217		0,99791157245636	1,10228615975764	3,73894692996098	0,29481192977755	0,416189935982976	38,3539470212046
339	1,06655477234959		3,78059888992277		0,986706912517548	1,06654739342095	3,72965120550985	0,285964379683905	0,434802529444822	36,7449339072507
336	1,02431220751594		3,79214594309929		0,97766101360321	1,02430482858731	3,70674773657227	0,276335186902821	0,453751267147214	35,1761846902876
333	0,97373738960279		3,77583222490275		0,970568954944611	0,973730010674158	3,6640249994434	0,265754194041274	0,473297099447723	33,6281441625158
330	0,919039881581604		3,74246999603216		0,964463949203491	0,919032502652972	3,60880113568968	0,254664213432014	0,493213594966011	32,1208038284368
327	0,859032311630953		3,68646497306258		0,95833683013916	0,859024932702321	3,53220319641763	0,243198050886072	0,513999043654066	30,6197017634947
324	0,801914097137506		3,6308000099061		0,951819896697998	0,801906718208874	3,45520029957404	0,232086897627247	0,534958917760687	29,1770300208938
321	0,743938545916528		3,5683159183589		0,945044338703156	0,743931166987897	3,37155411740454	0,220649332943404	0,55755570216983	27,6977376800621
318	0,689419956962011		3,50892485170168		0,938388168811798	0,689412578033379	3,29207559327088	0,209415779954313	0,58103626955826	26,2399939421945
315	0,640085780828574		3,45991035604793		0,932277858257294	0,640078401899942	3,2249441280701	0,198477361616489	0,605023055146263	24,8300128810753
312	0,595624117798226		3,42915850680557		0,927434146404266	0,595616738869594	3,17966840049753	0,187320394408548	0,630209027871985	23,4310079901245
309	0,550224267820944		3,3793389196023		0,924172163009644	0,550216888892312	3,12244295394087	0,176213592052299	0,655914545914221	22,0843923448754
306	0,50324962720054		3,31291551166459		0,923116862773895	0,503242248271908	3,05756090878058	0,164589443443863	0,683237639057023	20,7377846823389
303	0,457345137027519		3,23591450245078		0,925122439861298	0,457337758098888	2,99296844845032	0,15280406926297	0,711275422953236	19,4412675497468
300	0,409814369700353		3,12759154023714		0,931125819683075	0,409806990771721	2,91152835588746	0,140753219848621	0,740341078135227	18,1827229678411
297	0,362666680984938		2,99281462060966		0,942141830921173	0,362659302056306	2,81899524148518	0,128648426474548	0,769853454933319	16,9881679173168
294	0,315911615711556		2,82496182709092		0,958359718322754	0,315904236782925	2,70665764454859	0,116713777015419	0,79954142517067	15,8656757701649
291	0,271468336088728		2,63814893355027		0,978849589824677	0,271460957160096	2,58166465821459	0,10514958102569	0,829690657672794	14,8016231319493
288	0,226596723719198		2,41419714367366		1,00125563144684	0,226589344790566	2,4165264317184	0,0937665492983816	0,862289185314436	13,7312734101851
285	0,184991881279852		2,17998443708999		1,02218341827393	0,18498450235122	2,22762721587361	0,0830410497021489	0,897067257300408	12,6745556531889
282	0,150872685401781		1,97447348332133		1,03807401657104	0,150865306473149	2,04892174956468	0,0736315608466758	0,932681362456041	11,6766600780177
279	0,123496153681338		1,79639449599579		1,04659152030945	0,123488774752707	1,87935740451305	0,0657079778738003	0,967920464561816	10,7666237241573
276	0,101035157295868		1,6447635285841		1,04627299308777	0,101027778367237	1,72013804118939	0,0587323667915516	1,00602614084118	9,86220121765115
273	0,0841771323082981		1,53557497921571		1,03550016880035	0,0841697533796662	1,58936208501732	0,052958198873071	1,04468813456719	9,02218785370662
270	0,0710275707267774		1,45230170073986		1,01344335079193	0,0710201917981456	1,47111490244639	0,0482764410040594	1,08405483055986	8,24034072471101
267	0,0603596072836867		1,38265559872323		0,982183754444122	0,0603522283550549	1,35733318594215	0,0444638272902489	1,12324014008732	7,52939116205806
264	0,0516890499910621		1,31450630578265		0,94537228345871	0,0516816710624302	1,24203495802758	0,0416104802271455	1,15846608173912	6,94278822551959
261	0,0439969136196682		1,2319191582855		0,90583062171936	0,0439895346910363	1,11527495272782	0,0394427711152695	1,18966289919538	6,461555825208
258	0,0369119792798447		1,1315576822461		0,866522550582886	0,0369046003512128	0,979912666395202	0,0376611116651584	1,21746655555888	6,06084872520862
255	0,0304493200802043		1,01965776173375		0,829135000705719	0,0304419411515724	0,844852571593543	0,0360322524605133	1,24329064948297	5,71096305307336
252	0,0245340858242078		0,902544204157283		0,794693946838379	0,024526706895576	0,716689197547266	0,0342222360536674	1,27019377800638	5,36792231415458
249	0,0193769853389857		0,789754069109923		0,764530658721924	0,0193696064103539	0,603255130129394	0,0321084818726684	1,3001516357273	5,01012272563055
246	0,0148231852940486		0,687267463379303		0,739672303199768	0,0148158063654167	0,507834069013966	0,0291745025972436	1,34105184517797	4,55982478455849
243	0,0111508677323141		0,595211855531807		0,720351755619049	0,0111434888036822	0,428256813613433	0,0260205756206389	1,38748446655658	4,09746764994832
240	0,00796539762175156		0,505509519769634		0,706636786460876	0,00795801869311969	0,35671614766267	0,0223091069615532	1,44789984222653	3,56533348306781
237	0,00534395464192328		0,416076254135781		0,699079275131226	0,00533657571329142	0,290380110353689	0,018377896842836	1,5223742613488	3,00348687635692
234	0,00325405012260994		0,326813860998804		0,698089838027954	0,00324667119397808	0,227655953270047	0,0142613059194936	1,61957717857133	2,40116951758584
231	0,00173450366996059		0,244552126326895		0,703528046607971	0,00172712474132873	0,171555984581529	0,0100674117871297	1,75336446325696	1,76455636992428
228	6,92758586022767E-4		0,17367787238341		0,713129818439484	6,85379657390905E-4	0,123354841945752	0,00555616339480468	1,98903383634419	1,0255720197337
225	2,00813936384782E-4		0,12017785314223		0,724811732769012	1,9343500775292E-4	0,0865980992749948	0,00223370962379511	2,35999666923846	0,436519180050882
222	6,23003742589641E-5		0,0826499185692834		0,735610008239746	5,49214456271024E-5	0,0602823171148371	9,11070580158319E-4	2,72337001358361	0,189073205165588
219	2,67131923561805E-5		0,0576450719818809		0,742441356182098	1,93342637243188E-5	0,0422775052951034	4,57317989539891E-4	2,99676889962136	0,100746762826265
216	1,6604120665007E-5		0,0421528473886334		0,744040012359619	9,22519203314528E-6	0,0308417040325178	2,99114213125797E-4	3,15285690535384	0,0703304011662215
213	1,24094843368582E-5		0,0329571003550653		0,741997599601746	5,03055570499655E-6	0,0239338203792602	2,1018607248159E-4	3,28259379773462	0,0521682420528244
210	1,04268884242176E-5		0,0269123393509292		0,738943815231323	3,04795979235587E-6	0,0193685789750901	1,57366206177327E-4	3,38083517988347	0,0416068483659949
207	9,33349128808363E-6		0,0228334851115512		0,738099575042725	1,95456265622194E-6	0,0163358498746518	1,19648666657669E-4	3,47452411713893	0,033533268231793
204	8,91942974341245E-6		0,0197857355996129		0,741282522678375	1,54050111155076E-6	0,0141470524172084	1,08892019773455E-4	3,486224936898	0,0326418724260523
201	8,493554558194E-6		0,0171279997951845		0,760777771472931	1,11462592633231E-6	0,0124971643831172	8,91903068697799E-5	3,53059531053578	0,0294716661861911
