# Supplementary material for: Physicochemical and major ion data for springs in the Black Forest National Park, Germany
Source: Data Brief. 2020 Apr 30;30:105645. doi: 10.1016/j.dib.2020.105645 (PMC7218150; doi:10.1016/j.dib.2020.105645)
Supplement: Supplementary file 3 [file mmc3.zip › Absorption/Q03_1_2016-06-06.abs]

Wavelength	I1	I1 dark	R1	R1dark	XCorrect	I1c	R1c	I1c/R1c	Abs	Percent T
600	0.822004537425881	6.74859568760303E-6	1.17777235399747	7.01466601429866E-4	0.962875366210938	0.821997788830193	1.13337256175769	0.725267062717132	0.00279415457748156	99.3586873761596
597	0.848854947169666		1.21684000337749		0.961170494556427	0.848848198573979	1.16891647884218	0.726183789807438	0.0028637918116052	99.3427569193566
594	0.880065521385775		1.26223116011751		0.959443926811218	0.880058772790088	1.21036700293602	0.72710076419409	0.00305246196877821	99.2996089087851
591	0.91352577119104		1.31097685633386		0.957998394966125	0.913519022595352	1.25524172032728	0.727763432175571	0.00313590268844247	99.2805323713906
588	0.942540918475003		1.35349079537297		0.957209765911102	0.942534169879316	1.29490315672044	0.727880046463429	0.00321838251334296	99.261679119194
585	0.966310479842427		1.38859898004714		0.957147359848022	0.96630373124674	1.32842244073419	0.727406961533022	0.00332366446062734	99.2376189556363
582	0.985754526700768		1.41763377119088		0.957540512084961	0.98574777810508	1.35677008452631	0.72654003014021	0.00352894713062656	99.1907223213941
579	1.005724203745		1.44713975740111		0.957847774028778	1.00571745514931	1.38546769711246	0.725904658221469	0.00361599599084922	99.1708427824914
576	1.02612441179336		1.4770908388244		0.957817375659943	1.02611766319768	1.41411139395483	0.725627180138858	0.00368682435933984	99.1546704926172
573	1.04712667306198		1.50822052009649		0.95768678188324	1.04711992446629	1.44373107096936	0.725287379015285	0.00383334359618022	99.1212240252044
570	1.06839935058929		1.53969892084962		0.957942962646484	1.0683926019936	1.47427178082791	0.724691753506683	0.00396418768519736	99.0913653157704
567	1.08868835380411		1.56976049299513		0.958957612514496	1.08868160520843	1.50466109784482	0.723539411477963	0.00413063195027873	99.0533956199946
564	1.10782548721153		1.59785341646686		0.960622072219849	1.10781873861584	1.5342594157297	0.722054384844015	0.00424646049565534	99.0269810986007
561	1.13022645544478		1.63097589680325		0.962333619594574	1.13021970684909	1.5688678933486	0.720404638045552	0.00447462430546581	98.9749692953253
558	1.15489646022901		1.66708300847538		0.963349342346191	1.15488971163332	1.60530756246211	0.719419592007675	0.00464539408577544	98.9360588051367
555	1.18097553055938		1.70524086354752		0.963210999965668	1.18096878196369	1.64183109701332	0.71929980136934	0.00481249557846982	98.8979989548195
552	1.20706525945903		1.74314547032966		0.962077260017395	1.20705851086334	1.67636575284059	0.720044840344651	0.00493739538488487	98.8695607282491
549	1.23215476649989		1.77970310934374		0.960586667060852	1.2321480179042	1.70888525869761	0.721024429014771	0.00513207634586029	98.8252504540226
546	1.26279066847709		1.82396668704773		0.959542155265808	1.2627839198814	1.74949983924823	0.721797105408152	0.00535950919737799	98.7735108503834
543	1.2957372754011		1.87155997909388		0.959278583526611	1.29573052680542	1.79467450384246	0.721986368018942	0.00553306462315809	98.7340462599485
540	1.32905361163272		1.91954458705644		0.959745705127716	1.32904686303704	1.84160144367056	0.721679963710316	0.00575356447795924	98.6839297653492
537	1.3621590631606		1.96687736030481		0.960788011550903	1.36215231456491	1.88907822727059	0.721067182343739	0.00591664720605057	98.6468797362643
534	1.40388763843331		2.02660040205835		0.962087333202362	1.40388088983762	1.94909170415126	0.720274416461565	0.00615787830787287	98.5921010349303
531	1.452934267876		2.09560203020061		0.963314652442932	1.45292751928031	2.01804840832604	0.719966633746664	0.00613823250096098	98.5965610621026
528	1.50332175790904		2.16735930774591		0.964083611965179	1.50331500931335	2.08883931738325	0.71968915789875	0.00659596900791737	98.4926972737319
525	1.55994001573944		2.24796891801951		0.964276075363159	1.55993326714376	2.1669862383448	0.719863024296488	0.00687483165166513	98.4294749235145
522	1.61747372034353		2.32941050949096		0.964098811149597	1.61746697174785	2.24510561976312	0.720441371448043	0.00703870297174375	98.3923417663107
519	1.67471695375738		2.41040832532942		0.964016735553741	1.67471020516169	2.32299773959242	0.720926317154113	0.00732925000913045	98.3265383908621
516	1.73012473185629		2.48807417951127		0.964349150657654	1.73011798326061	2.39869576306363	0.721274456686782	0.00756718646140069	98.2726830898424
513	1.79028360124482		2.57251020944732		0.965328872203827	1.79027685264913	2.48264123325536	0.721117827525014	0.00792401791624902	98.1919719967039
510	1.84198109371403		2.64444114421849		0.966961741447449	1.84197434511834	2.55639512260231	0.720535854896828	0.00823344030499573	98.1220379428975
507	1.89341778296162		2.71583984998788		0.969234704971313	1.89341103436593	2.63160634997786	0.719488701029264	0.00864603217801523	98.0288635357604
504	1.96276370065328		2.8116994406693		0.971734523773193	1.96275695205759	2.73154377765825	0.718552259023378	0.00895827396141811	97.9584097127931
501	2.03404936687234		2.90971821835381		0.973802864551544	2.03404261827665	2.8328088458849	0.718030311586827	0.00927055567900058	97.8879975243499
498	2.11627013802818		3.02067755018583		0.974870681762695	2.11626338943249	2.94408614351096	0.718818433386174	0.00948483959470935	97.8397108195293
495	2.30412304865451		3.28147829865544		0.974803626537323	2.30411630005882	3.19811315374588	0.720461156091385	0.00993359006661202	97.7386666144844
492	2.51175818210218		3.57277528357546		0.973194181919098	2.51175143350649	3.47632145606467	0.72253140719325	0.010314501741905	97.6529794165599
489	2.54726150105211		3.61750145649244		0.972781896591187	2.54725475245643	3.51835755375716	0.723989734851217	0.0105854551178843	97.5920733877142
486	2.67576127959139		3.78790858227637		0.975464880466461	2.6757545309957	3.69428753639359	0.724295146123847	0.0110484699915378	97.4880828822901
483	3.00428236226306		4.24353052137377		0.980194926261902	3.00427561366737	4.15879951248443	0.722390104319466	0.0115290209964546	97.3802710430279
480	3.15572972860126		4.45098465872842		0.985221683979034	3.15572298000558	4.38451550073094	0.719742689809053	0.0118652352534104	97.304912117627
477	3.28582248198769		4.6178336753957		0.990114986896515	3.285815733392	4.57149179640982	0.718762250863599	0.0123005892700054	97.2074186875575
474	3.81896522277728		5.35000995909117		0.994495332241058	3.81895847418159	5.31986232649849	0.717867914581017	0.0129392608086178	97.0645709502038
471	4.52142533593718		6.3157436710526		0.997837543487549	4.5214185873415	6.30138620030975	0.717527611165817	0.0134474355517286	96.9510606057435
468	5.05732099053413		7.04969651968237		1.00013113021851	5.05731424193844	7.04991938934249	0.71735774022944	0.0139168028089129	96.8463365674503
465	5.0298672284368		7.001253184915		1.00181019306183	5.02986047984111	7.01322406846303	0.717196603265439	0.0143076266718364	96.7592232482427
462	4.73385176575243		6.57851710750261		1.00316655635834	4.73384501715674	6.59864466484284	0.717396565142895	0.0148887987391865	96.6298268341158
459	4.45254676809717		6.18673016570873		1.00411581993103	4.45254001950148	6.21148927932101	0.716823263999612	0.015459565858528	96.5029154782191
456	4.11302544377024		5.72513227204538		1.00429058074951	4.11301869517455	5.7489919380597	0.715433025387527	0.0161644900898417	96.346404016386
453	3.8714659281339		5.40956261022039		1.00348424911499	3.87145917953821	5.42770696327172	0.713277117894473	0.0168913269278219	96.1852931766604
450	3.6418495997057		5.11899939482869		1.00161564350128	3.64184285111001	5.12656727301263	0.710386240375986	0.0176259172543064	96.022737431449
447	3.2146179864226		4.54782260633952		0.998890042304993	3.21461123782691	4.5420740276389	0.707740829027825	0.0182495481253313	95.8849512708093
444	2.88478933417608		4.10173138009467		0.996111750602722	2.88478258558039	4.08508408640388	0.706174591407218	0.0190700639924169	95.703966125394
441	2.81205304418351		4.00898209945941		0.99413388967514	2.81204629558782	3.98476761645264	0.705698943139674	0.0198959417735926	95.5221432449554
438	2.82612491302377		4.03098971045546		0.993446111679077	2.82611816442808	4.00387418480268	0.705845896745468	0.020781431247619	95.3275801435599
435	2.84904500692632		4.05755435024189		0.994355201721191	2.84903825833064	4.03395276746551	0.70626465468525	0.0216260573260575	95.1423649971316
432	2.91058051815505		4.13419700008213		0.996962368488312	2.91057376955936	4.12093949719477	0.706288886682433	0.0225879208118133	94.931879476101
429	3.0180757826181		4.27705976440385		1.00068998336792	3.01806903402241	4.27930891390317	0.705270195432005	0.0236546736841755	94.6989854645647
426	3.08938645982339		4.37953563801782		1.00434243679047	3.0893797112277	4.3978489820217	0.702475169988104	0.0248257011401049	94.4439839789975
423	3.05236030396548		4.34765656099676		1.00653290748596	3.05235355536979	4.37535334987265	0.697624468537755	0.0261273623308672	94.1613416025333
420	2.91382300837647		4.18774195348145		1.00630366802216	2.91381625978078	4.21343420010464	0.691553759094759	0.0274588301188724	93.8731021484054
417	2.88925861516408		4.19693358918691		1.00381481647491	2.88925186656839	4.21223997801929	0.685918153202419	0.0286649688233847	93.6127559845495
414	2.63393505539328		3.8718728507397		1	2.6339283067976	3.87117138413827	0.680395685293049	0.0300719755810698	93.3099645470876
411	2.45025319333427		3.64276484872548		0.99593985080719	2.45024644473858	3.62727606142296	0.675505917731933	0.0315679903836959	92.9890925545113
408	2.3056911968416		3.46137503377645		0.992665886878967	2.30568444824591	3.43529259575839	0.671175564810048	0.0331647709153422	92.6478251718867
405	2.20652139743318		3.33734827401813		0.991216242313385	2.20651464883749	3.30733851037453	0.667157184520436	0.0348353304054752	92.2921300971103
402	2.17920748885091		3.3125005727014		0.992280185222626	2.17920074025522	3.28623263042101	0.663130394386	0.0366297410366099	91.9115857320328
399	2.23007687097187		3.39968580062451		0.996225118637085	2.23007012237618	3.38615357140774	0.658585050957705	0.0384822416647924	91.5203681266021
396	2.28912947205426		3.49513018256735		1.00294554233551	2.28912272345857	3.50472170368722	0.653153921194442	0.040460916566263	91.1043436046781
393	2.28910565857779		3.49671376166259		1.01225340366364	2.28909890998211	3.53885034492557	0.646848181433976	0.0426116024933706	90.6542976459009
390	2.28240522891707		3.48520149730429		1.02401208877563	2.28239848032138	3.5681701547788	0.639655168143984	0.0448401015834619	90.1903138920552
387	2.30170441463097		3.51303591980049		1.03790378570557	2.30169766603528	3.6454652256394	0.631386537401841	0.047135925119916	89.7147961944739
384	2.33935640910942		3.57137694007519		1.05340039730072	2.33934966051374	3.76135096238919	0.62194399935171	0.0496079587938969	89.2055840938381
381	2.37131616972391		3.62449640519496		1.06999289989471	2.37130942112822	3.87743485496948	0.611566540721903	0.0520937367804924	88.6964551685443
378	2.37495018460196		3.63897881968787		1.08720409870148	2.37494343600628	3.95555005048834	0.600407884034503	0.0549221608348486	88.1206798696248
375	2.36425506257439		3.63332019788431		1.10362470149994	2.3642483139787	4.00904776297516	0.589728148368121	0.0577820185304908	87.5423058089243
372	2.36245212190776		3.64383534188527		1.11636197566986	2.36244537331208	4.06705613064166	0.580873559996664	0.0608574669580869	86.924566408672
369	2.37188672270014		3.67360686642451		1.1217794418335	2.37187997410445	4.12018976932077	0.575672507068885	0.0639506410744133	86.3076633550593
366	2.39124181295484		3.72218139748041		1.11770451068878	2.39123506435915	4.15951490518122	0.574883157980887	0.0673253977797661	85.639594492051
363	2.42192918099628		3.79018575023602		1.10513556003571	2.42192243240059	4.18789383604102	0.578315145326159	0.0706933558027014	84.9780271320141
360	2.46710058218297		3.8821623489896		1.08772444725037	2.46709383358728	4.22195989281959	0.584348003348667	0.0740535005280967	84.323087416038
357	2.51111363254421		3.97469044188159		1.06954944133759	2.51110688394852	4.25037768839262	0.590796175786005	0.0774812968247985	83.6601623774755
354	2.55627998124069		4.07103058065679		1.05303514003754	2.556273232645	4.28619958861815	0.596396219959773	0.0809510504935361	82.9944305600859
351	2.58489413517909		4.14259989677707		1.03825736045837	2.5848873865834	4.30035653140084	0.601086762855305	0.0844305730861054	82.3321443701388
348	2.60828861994889		4.20945068386346		1.02429628372192	2.6082818713532	4.31100618235905	0.605028562015632	0.0881989919488796	81.6208302372993
345	2.62378201832448		4.26524410893349		1.01075196266174	2.62377526972879	4.31039484559182	0.60870879901225	0.0920032025458573	80.9089932818518
342	2.62740257495064		4.30400592762626		0.99791157245636	2.62739582635495	4.29431732145976	0.611830852188125	0.0959492514339447	80.1771747261099
339	2.62286055836722		4.33372062355245		0.986706912517548	2.62285380977154	4.27541995423453	0.61347279047378	0.100153418111388	79.4047681273999
336	2.6047430511154		4.34619119235027		0.97766101360321	2.60473630251971	4.24841588987795	0.613107654720343	0.104504493765462	78.6132056779608
333	2.56243611402859		4.32431432720331		0.970568954944611	2.5624293654329	4.19636441569945	0.610630801235072	0.108888052987239	77.8237129444393
330	2.49017280132906		4.26015132330931		0.964463949203491	2.49016605273337	4.10808583023472	0.606162128942445	0.113464379726325	77.0079602703268
327	2.39919951678046		4.16927769696344		0.95833683013916	2.39919276818477	3.99490013079857	0.600563891369464	0.118169760753404	76.178118025613
324	2.30742914605341		4.07713681842536		0.951819896697998	2.30742239745772	3.88003227546912	0.594691547296146	0.122921039591621	75.3492546065689
321	2.20881586519744		3.97363565428815		0.945044338703156	2.20880911660176	3.75459896211356	0.588294286258036	0.128071631094928	74.4609150407581
318	2.11545904428142		3.87384143837832		0.938388168811798	2.11545229568573	3.63450872566749	0.582046283379666	0.133328050997436	73.5651202151318
315	2.03899513711625		3.79986776435749		0.932277858257294	2.03898838852056	3.54187861923531	0.575679916710634	0.13870628040705	72.6597199416603
312	1.9674207062499		3.73237577121898		0.927434146404266	1.96741395765422	3.46088217336171	0.568471811261687	0.144189280326598	71.7481520235371
309	1.89133245704222		3.65325179936717		0.924172163009644	1.89132570844653	3.37558534153371	0.560295627894628	0.14966932320097	70.848502769009
306	1.80733425425286		3.56002243084321		0.923116862773895	1.80732750565717	3.28566920211623	0.550063744850854	0.155460462666421	69.9100378617659
303	1.72165380171436		3.46208102864668		0.925122439861298	1.72164705311867	3.20219990572533	0.537645088940412	0.161349950720619	68.9683838628762
300	1.62239649131996		3.33709732675351		0.931125819683075	1.62238974272427	3.10660433007132	0.522238936906079	0.167504317603413	67.9979284854167
297	1.51391459233937		3.19044136054264		0.942141830921173	1.51390784374368	3.00518738384008	0.503764873992377	0.173836006897321	67.0137611018128
294	1.39555316458966		3.0182586463869		0.958359718322754	1.39554641599397	2.89190524884201	0.482569896283008	0.180311764549428	66.0219329895909
291	1.27096299785117		2.82800340788931		0.978849589824677	1.27095624925548	2.76750334554015	0.459242895335117	0.18705426516084	65.0048461615367
288	1.12833353186835		2.59485956116466		1.00125563144684	1.12832678327267	2.59741540104483	0.434403670209543	0.194420730055477	63.9115381744251
285	0.981620792891602		2.34587483559705		1.02218341827393	0.981614044295914	2.39719733076492	0.409484038588801	0.202235108417346	62.7718446953468
282	0.851725385695794		2.12123919440481		1.03807401657104	0.851718637100107	2.20127511639129	0.386920576514031	0.210060975914609	61.6508436624093
279	0.735599979665668		1.91509501187891		1.04659152030945	0.73559323106998	2.00358805102255	0.367137960667395	0.218118363151181	60.5175916888801
276	0.63986414020446		1.74477221592863		1.04627299308777	0.639857391608772	1.82477412305539	0.350650189261451	0.226576229706236	59.3504164001135
273	0.569588943646887		1.62571086752742		1.03550016880035	0.569582195051199	1.68269750896102	0.338493515333535	0.234895777405754	58.2242928474594
270	0.518282387150237		1.54473383660099		1.01344335079193	0.51827563855455	1.56478933878356	0.331211125810359	0.243066989380122	57.1390493605773
267	0.477177488022492		1.48352406389635		0.982183754444122	0.477170739426804	1.45640426578571	0.32763618635062	0.251172020667922	56.0825793296283
264	0.440614629587047		1.42593197184132		0.94537228345871	0.440607880991359	1.34737341719365	0.327012449087108	0.258536679229287	55.1395631168633
261	0.401734145428441		1.35216955026106		0.90583062171936	0.401727396832753	1.22420117445528	0.328154722618615	0.264968366286902	54.3289902916273
258	0.359690294888432		1.26002461959898		0.866522550582886	0.359683546292744	1.09123191054352	0.329612379199573	0.270894077464271	53.59273519256
255	0.316679736436026		1.15660070491214		0.829135000705719	0.316672987840339	0.958396515772493	0.330419594216796	0.276611425613454	52.8918276847109
252	0.273985500232723		1.04667332101301		0.794693946838379	0.273978751637035	0.831227501264199	0.329607419413272	0.282645175814205	52.1620707896218
249	0.232950604156456		0.935218890306018		0.764530658721924	0.232943855560768	0.714467221531984	0.326038548082419	0.289646635272271	51.3278844674863
246	0.194268088289295		0.824686420349735		0.739672303199768	0.194261339693607	0.609478848540963	0.318733521530158	0.298314507571833	50.3136115487591
243	0.157853722971543		0.713482840166641		0.720351755619049	0.157846974375855	0.513453313820257	0.307422252670691	0.308945545399377	49.0969433159308
240	0.124088407936174		0.60016300083673		0.706636786460876	0.124081659340486	0.423601572158939	0.292920677107237	0.320613717472581	47.795420024812
237	0.0950945246902115		0.494857373205753		0.699079275131226	0.0950877760945239	0.345454152990764	0.275254401405521	0.336308021439032	46.0990503113188
234	0.0689792315587842		0.389570938995109		0.698089838027954	0.0689724829630966	0.27146582699732	0.254074274195027	0.35610367973275	44.0449701777298
231	0.0477855143735727		0.295158318980518		0.703528046607971	0.0477787657778851	0.207158654164591	0.230638521815864	0.382233984958872	41.4730537943587
228	0.0307352492248748		0.212138185950433		0.713129818439484	0.0307285006291872	0.150781829280795	0.203794454383245	0.414710849046105	38.4847926466631
225	0.018866725407553		0.149346396574262		0.724811732769012	0.0188599768118654	0.107739589260937	0.175051500950017	0.456128284386993	34.9841813489561
222	0.0109337937681088		0.104170527843032		0.735610008239746	0.0109270451724212	0.0761128769924941	0.143563685990989	0.516413618172674	30.4499358360915
219	0.00605997779332092		0.0731530860838849		0.742441356182098	0.00605322919763332	0.0537910786261432	0.112532214490515	0.595229799465014	25.3962854913967
216	0.00337515321813434		0.0544010588570259		0.744040012359619	0.00336840462244674	0.0399546452855602	0.0843057070929396	0.692645086415668	20.2934045709014
213	0.00194381988940771		0.0434160504895124		0.741997599601746	0.00193707129372011	0.0316941187129446	0.0611176890975979	0.810742677406118	15.4617028516716
210	0.00107403013038627		0.0360069675914138		0.738943815231323	0.00106728153469867	0.026088781600192	0.0409095967398806	0.963314871136171	10.8814088599679
207	5.92650249020436E-4		0.0310616590021655		0.738099575042725	5.85901653332833E-4	0.0224088451091983	0.0261459995139301	1.13203816793063	7.37839382333259
204	3.25046275747383E-4		0.0265871343503976		0.741282522678375	3.1829768005978E-4	0.019188593090169	0.0165878591809242	1.30367674033566	4.96962089043293
201	1.75890709651027E-4		0.0220431627727902		0.760777771472931	1.69142113963424E-4	0.0162362880526999	0.0104175359179648	1.46583747620664	3.4210744367314
