# Supplementary material for: Physicochemical and major ion data for springs in the Black Forest National Park, Germany
Source: Data Brief. 2020 Apr 30;30:105645. doi: 10.1016/j.dib.2020.105645 (PMC7218150; doi:10.1016/j.dib.2020.105645)
Supplement: Supplementary file 3 [file mmc3.zip › Absorption/Q03_3_2016-09-07.abs]

Wavelength	I1	I1 dark	R1	R1dark	XCorrect	I1c	R1c	I1c/R1c	Abs	Percent T
600	0.792618998908046	8.21839996868677E-6	1.12883282141714	7.13649187574271E-4	0.962875366210938	0.792610780508077	1.08623816109012	0.729684160343466	-0.00613656646089067	101.423026628532
597	0.819318099143159		1.1672236748404		0.961170494556427	0.81930988074319	1.12121501826176	0.730733951471132	-0.00612680940952933	101.420748039682
594	0.849807331809416		1.21099104649168		0.959443926811218	0.849799113409447	1.16119329860032	0.731832602232359	-0.00612212140539695	101.419653256443
591	0.882680544873862		1.25821049454519		0.957998394966125	0.882672326473893	1.20467995952756	0.732702756024968	-0.00620508215267832	101.439028713073
588	0.9130197021623		1.30202685759033		0.957209765911102	0.913011483762331	1.24562971159222	0.73297182562808	-0.00616891434869579	101.430581278683
585	0.936072553022334		1.33558361648944		0.957147359848022	0.936064334622365	1.2776672649434	0.732635452363908	-0.00619006797723845	101.435521882775
582	0.954203333894711		1.36191905949945		0.957540512084961	0.954195115494742	1.30340932564285	0.732076329915875	-0.00618378705761399	101.434054897171
579	0.972627181477343		1.38886944879605		0.957847774028778	0.972618963077375	1.32964194266012	0.731489382120064	-0.00613515335305454	101.422696618719
576	0.991340205389386		1.41608024580647		0.957817375659943	0.991331986989417	1.35566271917025	0.731252672933407	-0.00612479295561445	101.420277138489
573	1.0119298009492		1.44576155061951		0.95768678188324	1.01192158254924	1.38390327438948	0.731208315838154	-0.00612253803964992	101.419750551996
570	1.03282067122706		1.47602752461966		0.957942962646484	1.03281245282709	1.41326654466488	0.730798062634385	-0.00614179051691691	101.424246636573
567	1.05137544593319		1.50295662607456		0.958957612514496	1.05136722753322	1.44058733853221	0.729818456272452	-0.00609312976088608	101.412883139583
564	1.06947654937649		1.52915672850893		0.960622072219849	1.06946833097652	1.46825615812777	0.72839356065786	-0.00609177782132591	101.412567446244
561	1.0910151155746		1.55996796373738		0.962333619594574	1.09100689717463	1.50052284838917	0.72708449481182	-0.00606953710543586	101.407374125946
558	1.11472530163709		1.59394084690241		0.963349342346191	1.11471708323712	1.53483437312665	0.726278419844284	-0.00604818073953738	101.402387556167
555	1.13981594973019		1.62986149983505		0.963210999965668	1.13980773133022	1.56921313031407	0.726356228680096	-0.0060178840731971	101.395313906202
552	1.16490282310407		1.66540084783757		0.962077260017395	1.1648946047041	1.60155769886322	0.727351006792283	-0.00603515754637426	101.399346847303
549	1.19074475567903		1.70199757254486		0.960586667060852	1.19073653727906	1.63423065366198	0.728622079515435	-0.00601851957366089	101.395462277454
546	1.21949809388201		1.74260687047829		0.959542155265808	1.21948987548204	1.6714199758002	0.729613079380726	-0.00599789956092576	101.390648202726
543	1.25071831836663		1.78658867938458		0.959278583526611	1.25071009996667	1.71315166932293	0.730063848031021	-0.00592161626619644	101.372840623326
540	1.28248357184078		1.83103151612106		0.959745705127716	1.28247535344081	1.75663971180793	0.730073073505145	-0.00594097860359599	101.377360272965
537	1.3139936104722		1.87500348249809		0.960788011550903	1.31398539207223	1.80079520201648	0.729669531882838	-0.00592487185627512	101.373600544681
534	1.35624112983463		1.93401105428379		0.962087333202362	1.35623291143467	1.86000094475607	0.729157108902722	-0.00587375153819343	101.361668673717
531	1.40122499928379		1.99658539851618		0.963314652442932	1.40121678088383	1.92265250052515	0.728793570601603	-0.00583377349225613	101.352338472412
528	1.45018493194949		2.06460656889868		0.964083611965179	1.45017671354952	1.98976534074444	0.728817958507086	-0.00584034939152535	101.353873117318
525	1.50510089608552		2.13987857909595		0.964276075363159	1.50509267768555	2.06274556316656	0.729655030926383	-0.00578892225856812	101.34187197356
522	1.55914915758831		2.21450423431534		0.964098811149597	1.55914093918834	2.13431287125585	0.730511894570979	-0.00577096811614329	101.337682491839
519	1.6187596212173		2.29632001157631		0.964016735553741	1.61875140281733	2.21300295158639	0.731472771718146	-0.00575526834230448	101.334019194224
516	1.67423776674758		2.3722091238219		0.964349150657654	1.67422954834761	2.28694964675208	0.732079759921842	-0.00570082423021536	101.321316534786
513	1.73385861245661		2.45313018795168		0.965328872203827	1.73385039405664	2.36738849153917	0.732389466390186	-0.00567593220210027	101.315509367326
510	1.78248749653964		2.51817806488903		0.966961741447449	1.78247927813967	2.43429177543866	0.732237316875651	-0.00563772060602302	101.306595468642
507	1.83344915038874		2.58571138493168		0.969234704971313	1.83344093198877	2.50546951775545	0.731775389401376	-0.00564165332832935	101.307512847353
504	1.90101182345862		2.67580449492325		0.971734523773193	1.90100360505865	2.59947812903098	0.731302019366208	-0.00558326566901605	101.293893722107
501	1.96883836005283		2.76564717889043		0.973802864551544	1.96883014165286	2.69250019151925	0.731227484348644	-0.00558255370721033	101.293727665831
498	2.0437107987185		2.86423138259807		0.974870681762695	2.04370258031853	2.79155948500945	0.732100673939825	-0.00551105092666248	101.277051914044
495	2.22029504361837		3.1023389463439		0.974803626537323	2.2202868252184	3.02347558782789	0.734349182165381	-0.00543828486123027	101.260084359665
492	2.43734842531943		3.39799885849258		0.973194181919098	2.43734020691946	3.30621820001544	0.737198835487652	-0.00539789512474343	101.250667528184
489	2.48039288071384		3.4502531221998		0.972781896591187	2.48038466231387	3.35564955092299	0.73916677670695	-0.00541995543896341	101.255810762473
486	2.58213723211393		3.57808318516558		0.975464880466461	2.58212901371396	3.48959834679714	0.739950205468179	-0.00538442519353019	101.24752722032
483	2.90925281918575		4.01864921001649		0.980194926261902	2.90924460078578	3.93836005077177	0.738694421861118	-0.00528772816004928	101.224986649132
480	3.08063649159663		4.2454078773233		0.985221683979034	3.08062827319667	4.18196479541996	0.736646151725268	-0.0052529260258907	101.216875322452
477	3.16771553543814		4.34788701631811		0.990114986896515	3.16770731703817	4.30420150143333	0.735957021524968	-0.0051903065010168	101.202282238752
474	3.64751994147992		4.98539654868285		0.994495332241058	3.64751172307995	4.95724387624988	0.73579428693334	-0.00506928372941434	101.174084610547
471	4.34996664033323		5.92281298902892		0.997837543487549	4.34995842193327	5.90929305755652	0.736121627335904	-0.00500718687507176	101.159619441116
468	4.93540676006424		6.697982556244		1.00013113021851	4.93539854166428	6.6981471213916	0.736830417758711	-0.00494835539308108	101.145916832642
465	4.94099576516887		6.68901711194388		1.00181019306183	4.9409875467689	6.70041058327999	0.737415638244392	-0.00495968313173469	101.148555064307
462	4.62215865340577		6.24085383736747		1.00316655635834	4.6221504350058	6.25989994376969	0.738374491050149	-0.00486682559351751	101.12693056256
459	4.30284246083403		5.80259695923584		1.00411581993103	4.30283424243406	5.82576281701328	0.738587267897051	-0.00471560067946824	101.091723462839
456	3.94271882946052		5.3212408088155		1.00429058074951	3.94271061106055	5.34335531103628	0.737871689520102	-0.00460576906662073	101.066160938676
453	3.68421398674345		4.98695737753404		1.00348424911499	3.68420576834348	5.00361704364408	0.736308501671486	-0.0044080595729859	101.020161754361
450	3.48366933422448		4.7387083965924		1.00161564350128	3.48366111582451	4.74564965782758	0.734074650891787	-0.00435200877677821	101.007124759049
447	3.1043941843728		4.24518609509762		0.998890042304993	3.10438596597283	4.23976126105746	0.732207729356569	-0.00439237397653337	101.016513232581
444	2.78553789414298		3.82244643736298		0.996111750602722	2.78552967574301	3.80687293796522	0.731710703544489	-0.00438208800430901	101.014120752851
441	2.71823784924588		3.7325506637964		0.99413388967514	2.71822963084591	3.70994564696674	0.732687184532837	-0.00434227185234941	101.004860194896
438	2.74231270632742		3.75889543053684		0.993446111679077	2.74230448792745	3.73355107766457	0.734503005552244	-0.00427892018450281	100.9901274273
435	2.76409656488295		3.77517666460264		0.994355201721191	2.76408834648298	3.75315693308222	0.736470229134015	-0.00411303859798199	100.951560960717
432	2.81407499119692		3.82610515438937		0.996962368488312	2.81406677279695	3.81377137542105	0.737869813312096	-0.00378517294410099	100.875377494473
429	2.90551020567531		3.93471587905304		1.00068998336792	2.90550198727534	3.93671662597343	0.738052103650437	-0.00344196213809454	100.79568999106
426	2.95974600746055		4.00336695177677		1.00434243679047	2.95973778906058	4.02003457154984	0.73624684971789	-0.00310290923042607	100.717029689218
423	2.91665649835538		3.95739114751712		1.00653290748596	2.91664827995541	3.98252610637792	0.732361371162004	-0.00288932735771959	100.667510194856
420	2.78974636702655		3.8118541339385		1.00630366802216	2.78973814862658	3.8351646491526	0.72741026887672	-0.00283223510535487	100.654277337011
417	2.77829503040239		3.83009165339688		1.00381481647491	2.77828681200242	3.84398637850844	0.722761877496679	-0.00284189376728097	100.656515902058
414	2.53737239342561		3.53097052300031		1	2.53736417502565	3.53025687381274	0.718747747181708	-0.00274285363479884	100.633563968609
411	2.37475789578437		3.33167597789822		0.99593985080719	2.3747496773844	3.31743812470045	0.715838423542213	-0.00261487158241324	100.603912676497
408	2.24675550860053		3.17237067580039		0.992665886878967	2.24674729020056	3.14839573519852	0.713616546065768	-0.00241470662737294	100.557555334687
405	2.15580273552646		3.05553054198992		0.991216242313385	2.15579451712649	3.02798412143899	0.711957008579686	-0.00220685722435177	100.509440914539
402	2.13430189454792		3.02945579233825		0.992280185222626	2.13429367614795	3.00536081479713	0.710162209355893	-0.00191099777792357	100.440993024544
399	2.19074360330677		3.10737289041558		0.996225118637085	2.1907353849068	3.09493197115737	0.707846054557238	-0.00155936428680872	100.359702277606
396	2.26671117746611		3.20753146301342		1.00294554233551	2.26670295906614	3.21626363145873	0.704762798949437	-0.00118948540599766	100.274264555379
393	2.27082937569184		3.2015705499513		1.01225340366364	2.27082115729187	3.24007829243831	0.700853791894939	-8.37828692857641E-4	100.19310339079
390	2.26408944774025		3.17794493847343		1.02401208877563	2.26408122934029	3.25352324906492	0.695885984521856	-3.53289082001708E-4	100.081380913684
387	2.29217879577255		3.2020309186018		1.03790378570557	2.29217057737258	3.32265931316963	0.689860247870545	-4.47384950727826E-5	100.010301949798
384	2.33498667768157		3.24749755782442		1.05340039730072	2.3349784592816	3.42016345930764	0.68270960936887	3.46558401246489E-4	99.9202338092973
381	2.37858049708746		3.29616765284479		1.06999289989471	2.37857227868749	3.52611238584283	0.674559406625081	7.10454987513419E-4	99.8365454263871
378	2.39480289692498		3.30918961812479		1.08720409870148	2.39479467852501	3.59698863388388	0.665777660781544	0.00119318221442944	99.7256367079081
375	2.39371963887267		3.30003013940162		1.10362470149994	2.3937114204727	3.6412071766663	0.657395007845792	0.00170586223209608	99.6079811134937
372	2.40415963272744		3.30813953878328		1.11636197566986	2.40415141432747	3.69228450049071	0.651128431194279	0.00229556255969046	99.4728216750519
369	2.42283821053366		3.32914358655091		1.1217794418335	2.42282999213369	3.73376427731735	0.648897416168558	0.00287319235924155	99.3406066129387
366	2.4540048412685		3.36833761959743		1.11770451068878	2.45399662286853	3.76400850203076	0.651963623765608	0.00352956490202437	99.1905812255475
363	2.49684987283558		3.42448385106253		1.10513556003571	2.49684165443561	3.78373019948264	0.659888925160946	0.0042092422490786	99.0354678942738
360	2.55412248979423		3.49971883245136		1.08772444725037	2.55411427139426	3.80595347889177	0.671083944026026	0.0046847672306191	98.927089667002
357	2.61549280937323		3.58092913974405		1.06954944133759	2.61548459097326	3.82921747779285	0.683033702353416	0.00522517225272439	98.8040684204489
354	2.68035122952422		3.66718354003416		1.05303514003754	2.68034301112425	3.86092163495104	0.6942236244477	0.0057739784613463	98.6792912427775
351	2.72816434456754		3.73074716160634		1.03825736045837	2.72815612616757	3.87273474902519	0.704452099864129	0.00634294807940775	98.5500960563458
348	2.77439206044728		3.79249335520727		1.02429628372192	2.77438384204731	3.88390586156819	0.714328292428569	0.00690682608271715	98.4222239010343
345	2.80635981422579		3.83567987114799		1.01075196266174	2.80635159582582	3.87619963558798	0.723995629652375	0.00754709362871766	98.277229825615
342	2.83361362759345		3.87348987465902		0.99791157245636	2.83360540919349	3.86468821293181	0.733204143017754	0.00820818593117109	98.127743939128
339	2.84753423788939		3.89468248077551		0.986706912517548	2.84752601948942	3.84220596325569	0.741117484778607	0.00888099762283922	97.9758415270677
336	2.8427204757016		3.89441590118673		0.97766101360321	2.84271225730163	3.8067208903586	0.746761409406572	0.00964061948310489	97.8046223561358
333	2.81363278172603		3.86682732707822		0.970568954944611	2.81362456332606	3.75232991204739	0.74983400427892	0.0104136946538301	97.6306780112294
330	2.75392997678881		3.8041326666842		0.964463949203491	2.75392175838884	3.66826052609046	0.750743230695204	0.0112023984696708	97.4535359704007
327	2.67895633573097		3.72582115942876		0.95833683013916	2.678948117331	3.56990772329212	0.750425031955871	0.0120540340752195	97.2626203986972
324	2.59743160705282		3.64004444346291		0.951819896697998	2.59742338865285	3.463987460657	0.749836256093204	0.0128440698210131	97.0858484138365
321	2.51509761324118		3.55352753340823		0.945044338703156	2.51508939484121	3.3575666477487	0.749081003806022	0.0137607976107313	96.8811314969083
318	2.43152333378997		3.46212546224025		0.938388168811798	2.43151511539	3.24814789275402	0.748585100085569	0.014677849044231	96.6767742044134
315	2.36945901763172		3.39864773788452		0.932277858257294	2.36945079923175	3.16781871470984	0.747975503847222	0.0156430401388584	96.4621549708005
312	2.30788179253597		3.33538231821544		0.927434146404266	2.307873574136	3.09268559060091	0.746236080754521	0.0166140580318917	96.2467208628104
309	2.24282688434865		3.26689886389924		0.924172163009644	2.24281866594868	3.0185174546702	0.743019942614092	0.0176347595289583	96.020782419794
306	2.16282717031285		3.17855127880304		0.923116862773895	2.16281895191288	2.93351550305546	0.737278855237053	0.018701051627993	95.7853186551081
303	2.07961551903402		3.08633220202309		0.925122439861298	2.07960730063405	2.85457496408048	0.728517319321454	0.0197558253855531	95.5529665170754
300	1.9812600811946		2.97252775667705		0.931125819683075	1.98125186279463	2.76713284678187	0.715994486892381	0.0207292840547699	95.3390271325752
297	1.86662239000228		2.83533015590691		0.942141830921173	1.86661417160231	2.67061078559993	0.698946541243371	0.0217215959537594	95.1214373279353
294	1.73609611244767		2.67458337188125		0.958359718322754	1.7360878940477	2.56252903427245	0.677490038484815	0.0228609618913166	94.8722145307998
291	1.59482776096137		2.49690697854824		0.978849589824677	1.5948195425614	2.44339781656778	0.652705642833726	0.0240213509873039	94.6190643157868
288	1.4283900187065		2.28094705509477		1.00125563144684	1.42838180030653	2.28309653867778	0.625633553425538	0.0252766918446828	94.3459600507969
285	1.2555611168092		2.05383468173469		1.02218341827393	1.25555289840923	2.0986662751791	0.598262293180501	0.0266762999312373	94.0423991563554
282	1.10002399951077		1.84873066522026		1.03807401657104	1.1000157811108	1.91837844652469	0.573409163923614	0.0281266420383909	93.7288649886972
279	0.96323656200803		1.66629010442582		1.04659152030945	0.963228343608062	1.74317819447941	0.552570211501367	0.0294544480161927	93.4427372699315
276	0.850727413592848		1.51754694706118		1.04627299308777	0.85071919519288	1.58702171458141	0.536047608786036	0.0309324662130108	93.1252676133941
273	0.768478421001577		1.41119605026934		1.03550016880035	0.768470202601609	1.4605547644101	0.526149529841139	0.0324427123113061	92.801989695241
270	0.706967325361133		1.33440807816406		1.01344335079193	0.706959106961164	1.35162375103446	0.523044306094869	0.0338281023618188	92.5064250184872
267	0.657105015684885		1.27405427652534		0.982183754444122	0.657096797284916	1.25065447804484	0.525402346387598	0.0352554100077429	92.2029019387238
264	0.608950812080913		1.21250404148076		0.94537228345871	0.608942593680944	1.14559305023553	0.531552276400199	0.036612042384159	91.9153314493438
261	0.557144341645831		1.1402626471161		0.90583062171936	0.557136123245863	1.03223837727327	0.539735913246684	0.0377290595979625	91.6792264824824
258	0.499595368487114		1.0528669394575		0.866522550582886	0.499587150087145	0.911714552688873	0.547964435374798	0.0388946304189191	91.4335052750238
255	0.439786871716819		0.956402445214049		0.829135000705719	0.439778653316851	0.792395030567859	0.55499925712771	0.0399697952554583	91.2074270998556
252	0.380056707160568		0.855627502074245		0.794693946838379	0.380048488760599	0.679394863957314	0.559392643251535	0.0412471242839131	90.9395656794376
249	0.324381802979347		0.758193514121287		0.764530658721924	0.324373584579378	0.579116580106365	0.560117937773084	0.0427271945607024	90.6301722570222
246	0.273243436713349		0.665216835720831		0.739672303199768	0.27323521831338	0.491514602466639	0.555904579319036	0.0446532233397609	90.2291314109881
243	0.226891899422975		0.577098890516292		0.720351755619049	0.226883681023006	0.415200120504051	0.546444159860961	0.0474633412968946	89.6471853751262
240	0.183130390579893		0.488839532653627		0.706636786460876	0.183122172179924	0.344927705680828	0.53090015433371	0.0516345152078463	88.7902921144569
237	0.144160481601698		0.404845266326654		0.699079275131226	0.144152263201729	0.282520037967198	0.510237306489622	0.0582538598330262	87.4472467030571
234	0.107742290905543		0.319656727314634		0.698089838027954	0.107734072505574	0.222650921749856	0.483869869744402	0.068315586903501	85.4445590934947
231	0.0760560733235669		0.242028532052921		0.703528046607971	0.0760478549235982	0.169771788159689	0.447941650070074	0.0840166259772322	82.4106565362169
228	0.0496423354263338		0.173821185371119		0.713129818439484	0.0496341170263652	0.123448145849077	0.402064499915987	0.108828709851613	77.8343477069968
225	0.0306817521395172		0.121732110414461		0.724811732769012	0.0306735337395486	0.0877156005788996	0.34969302538102	0.144397132741834	71.7138217264555
222	0.018075418576494		0.0851185344346634		0.735610008239746	0.0180672001765253	0.062089078332086	0.290988377696511	0.197385006239885	63.4767954442584
219	0.0101766228507623		0.0598853546038496		0.742441356182098	0.0101684044507936	0.0439315212168671	0.231460331195851	0.269082557913968	53.8167468973939
216	0.00583218326145527		0.0445340144666737		0.744040012359619	0.00582396486148658	0.0326041051238641	0.178626735478896	0.35156714365703	44.5074647287121
213	0.0035227887990378		0.0354804321015744		0.741997599601746	0.00351457039906911	0.025796869468063	0.136240190051751	0.445329217148879	35.8649956792711
210	0.00210934109321791		0.0294198536078774		0.738943815231323	0.00210112269324923	0.0212122722151491	0.0990522218430082	0.555448549060395	27.8324508583059
207	0.00130130973057522		0.0249703850892797		0.738099575042725	0.00129309133060653	0.0179038864609723	0.0722240578002584	0.665628241809169	21.5959223963479
204	7.88406962582256E-4		0.0212070495521016		0.741282522678375	7.80188562613569E-4	0.0151913995204748	0.0513572539226581	0.781253906801766	16.5480221369996
201	4.4844240486247E-4		0.0175306681027872		0.760777771472931	4.40224004893784E-4	0.0127940141731338	0.0344085913096932	0.906797212309165	12.3937516021461
