# Supplementary material for: Physicochemical and major ion data for springs in the Black Forest National Park, Germany
Source: Data Brief. 2020 Apr 30;30:105645. doi: 10.1016/j.dib.2020.105645 (PMC7218150; doi:10.1016/j.dib.2020.105645)
Supplement: Supplementary file 3 [file mmc3.zip › Absorption/Q03_4_2016-11-07.abs]

Wavelength	I1	I1 dark	R1	R1dark	XCorrect	I1c	R1c	I1c/R1c	Abs	Percent T
600	0.781482430043854	7.04834839865504E-6	1.12437252419375	6.94859419907195E-4	0.962875366210938	0.781475381695456	1.08196154297217	0.722276486416263	0.00509427540452799	98.8338525667177
597	0.805846170486052		1.1601240487091		0.961170494556427	0.805839122137654	1.11440912727225	0.723108867665247	0.00515639680334546	98.8197164025752
594	0.836841291822163		1.20549862769039		0.959443926811218	0.836834243473764	1.15594165846638	0.723941591121486	0.00538883901306456	98.7668404661925
591	0.867329387403463		1.25022633838813		0.957998394966125	0.867322339055065	1.19704915131121	0.724550314500477	0.00549763745584098	98.7421007262013
588	0.896495103534481		1.29321942018655		0.957209765911102	0.896488055186083	1.23721713224579	0.724600421236312	0.00567776749650616	98.7011544759486
585	0.921521894205964		1.33025076983106		0.957147359848022	0.921514845857565	1.27258092942037	0.724130642345309	0.00582545480392293	98.6675956118571
582	0.93824435538182		1.35525015937961		0.957540512084961	0.938237307033421	1.29704157557081	0.723367180131073	0.00592415791073049	98.6451737482641
579	0.955274351346486		1.38081425961926		0.957847774028778	0.955267302998088	1.32194429537488	0.72262296251083	0.00612830872649248	98.5988140523089
576	0.974324516065288		1.40926713059932		0.957817375659943	0.974317467716889	1.34915499620843	0.722168668874255	0.00626312083731668	98.5682121175883
573	0.994303389886823		1.43918680455203		0.95768678188324	0.994296341538424	1.37762472169854	0.721746877707382	0.00654885091338194	98.5033836632008
570	1.01421187247329		1.46879276024428		0.957942962646484	1.01420482412489	1.40635405257078	0.721158958706699	0.00671267000683956	98.4662344646243
567	1.03303536025208		1.49690271984875		0.958957612514496	1.03302831190368	1.43479991766227	0.719980743786773	0.00688403264189619	98.4273896125528
564	1.05098337958954		1.52379254273935		0.960622072219849	1.05097633124114	1.46312125274357	0.718311164758492	0.00712635217934835	98.3724862513084
561	1.07135659422981		1.55402904896619		0.962333619594574	1.07134954588141	1.49482571306608	0.716705323247311	0.00732430955949941	98.3276569408175
558	1.09456841725718		1.58855917333993		0.963349342346191	1.09456136890878	1.52966804254984	0.715554838345338	0.00759087563439807	98.267322821184
555	1.11811365489503		1.62337805503674		0.963210999965668	1.11810660654663	1.56298630347757	0.715365581936896	0.00785279873630222	98.2080756439824
552	1.14251396119402		1.65928719307685		0.962077260017395	1.14250691284562	1.59569396785053	0.715993753103315	0.0080460526990809	98.1643843733882
549	1.16578717032954		1.69346419489341		0.960586667060852	1.16578012198114	1.6260516540653	0.716939169224153	0.00832579725300089	98.1011735552198
546	1.19310849987125		1.73323405069153		0.959542155265808	1.19310145152285	1.66244438967525	0.717679014668222	0.00849279791639224	98.0634576452719
543	1.22268785857874		1.77647541160273		0.959278583526611	1.22268081023034	1.70346825275204	0.717759669577073	0.00880176744654931	97.993717304101
540	1.25121239978556		1.81802325445429		0.959745705127716	1.25120535143716	1.74417312194089	0.717363050546746	0.00908972057827165	97.9287654191945
537	1.28107957831612		1.86125850696707		0.960788011550903	1.28107252996772	1.78760724729074	0.716640935479136	0.00934475568448955	97.8712746097875
534	1.317889928816		1.9146852303864		0.962087333202362	1.3178828804676	1.84142589177816	0.715686081287258	0.00967126405440763	97.7977213359576
531	1.36048828802079		1.97612322086357		0.963314652442932	1.36048123967239	1.90295908543001	0.714929317234881	0.00997965407536374	97.7283003855253
528	1.40553041430565		2.04132877724364		0.964083611965179	1.40552336595725	1.96734171819416	0.714427673117914	0.0103444460758857	97.6462465365792
525	1.45797242093204		2.11594184457246		0.964276075363159	1.45796537258364	2.03968206126666	0.714800311416299	0.0104988591774627	97.6115346526627
522	1.51165509894019		2.19294166970423		0.964098811149597	1.51164805059179	2.11354254354162	0.715220072201035	0.0110667686197779	97.4839753914518
519	1.56747294417614		2.27304695747009		0.964016735553741	1.56746589582774	2.19058545159103	0.715546565275181	0.0115053220798756	97.3855851098289
516	1.62078370201976		2.34920658485132		0.964349150657654	1.62077665367136	2.26478528772932	0.71564252136959	0.0118712778006096	97.3035582771838
513	1.67994074890252		2.43335763920256		0.965328872203827	1.67993370055412	2.34831961765982	0.715376939289139	0.0123099706812052	97.2053188844175
510	1.72885520305277		2.50242649756916		0.966961741447449	1.72884815470437	2.41907878145898	0.714672117318017	0.0127092566725179	97.1159903592322
507	1.77709751487173		2.57008840281637		0.969234704971313	1.77709046652333	2.49034539298907	0.713591966610844	0.0131531645795816	97.0167753498244
504	1.84208956051047		2.66135693760793		0.971734523773193	1.84208251216207	2.58545719746943	0.712478440550106	0.0136311801438517	96.9100504942402
501	1.90577755830286		2.75034653197891		0.973802864551544	1.90577050995446	2.6776186752569	0.71174081939491	0.0141410360587382	96.7963461474764
498	1.97407971989517		2.84533118369898		0.974870681762695	1.97407267154677	2.77315255281686	0.711851452074493	0.0146473614817962	96.6835611721742
495	2.13181469363013		3.06722134150375		0.974803626537323	2.13180764528173	2.98926113560807	0.713155374713717	0.0152457976717526	96.5504277815363
492	2.34765859779695		3.37303354975444		0.973194181919098	2.34765154944855	3.28194039289424	0.715324249804011	0.0157644369713323	96.4351950068783
489	2.39343093281913		3.43438568207765		0.972781896591187	2.39342388447074	3.34023227077275	0.716544147367639	0.0162485656200077	96.3277540189643
486	2.4675638182651		3.53339753470937		0.975464880466461	2.4675567699167	3.44602739287478	0.716058373482108	0.0169274628081502	96.1772903219356
483	2.77160041739203		3.96083894535491		0.980194926261902	2.77159336904363	3.88171314029957	0.714012929051665	0.0176578932852833	96.0156677745149
480	2.95048779216551		4.21031972438733		0.985221683979034	2.95048074381711	4.14741369838322	0.711402565161825	0.0182125218260983	95.8931264063244
477	3.00585776020598		4.27978770384608		0.990114986896515	3.00585071185758	4.23679395558799	0.709463510231152	0.0189165767401248	95.7377955555306
474	3.41946267432478		4.85687104504603		0.994495332241058	3.41945562597638	4.82944454914536	0.708043252423615	0.0197518835808379	95.5538337922976
471	4.08427674393394		5.78847235968291		0.997837543487549	4.08426969558554	5.77526168311494	0.707200802264367	0.0205566389454804	95.376934795496
468	4.67059106410091		6.60617674118115		1.00013113021851	4.67058401575251	6.60634806004373	0.706984248075115	0.0213451543642463	95.2039232675072
465	4.71975953802554		6.66811580343365		1.00181019306183	4.71975248967714	6.67949026314689	0.706603693356316	0.022067775210636	95.0456455568065
462	4.41812225285387		6.23648257761931		1.00316655635834	4.41811520450547	6.25553369144771	0.706273105130218	0.0229866861629788	94.8447538693116
459	4.10075193185639		5.79072217900985		1.00411581993103	4.10074488350799	5.81385802943312	0.705339700891842	0.0239920472460777	94.6254488917744
456	3.74468783049595		5.30110702959907		1.00429058074951	3.74468078214755	5.32315401660101	0.703470305474768	0.0250225819174421	94.4011789430312
453	3.46978158281512		4.93604417339178		1.00348424911499	3.46977453446673	4.95254530045124	0.700604300207125	0.0261832759847477	94.1492194918926
450	3.27522756625854		4.6920120320329		1.00161564350128	3.27522051791014	4.69889666871537	0.697019055497884	0.0272953388053664	93.9084475800583
447	2.93026771534201		4.22937740131313		0.998890042304993	2.93026066699361	4.22398888316611	0.693718839713712	0.0283607157137562	93.6783611267178
444	2.60956621882073		3.79237252024682		0.996111750602722	2.60955917047234	3.77693467244753	0.690919858770364	0.0296782272072697	93.3946013744482
441	2.52329650114787		3.68190032342262		0.99413388967514	2.52328945279947	3.6596111066224	0.68949661023636	0.0310461613153409	93.100891293921
438	2.53986911948986		3.71093368512301		0.993446111679077	2.53986207114146	3.6859223347955	0.689070967981309	0.0323844062203701	92.8144496382356
435	2.55545747880257		3.73131393284431		0.994355201721191	2.55545043045417	3.70956048129985	0.688882266062616	0.0338537965147541	92.5009522252079
432	2.58941763979968		3.77460113359908		0.996962368488312	2.58941059145128	3.76244253755857	0.688225950457051	0.0353575267288598	92.1812245940587
429	2.65792725500445		3.87103542642664		1.00068998336792	2.65792020665605	3.87301103762615	0.686267139658126	0.0371237756481257	91.8070905348196
426	2.70101020160964		3.94201182628951		1.00434243679047	2.70100315326124	3.95843188666943	0.682341702621496	0.0390111128470768	91.4089851187574
423	2.65201258461792		3.89646449859065		1.00653290748596	2.65200553626953	3.92122034181007	0.676321477778864	0.0410717483340951	90.9762961330217
420	2.53255672327884		3.76230490440017		1.00630366802216	2.53254967493044	3.78532198593262	0.669044716497605	0.0431718423560014	90.5374290023881
417	2.51187744479702		3.78036030593935		1.00381481647491	2.51187039644862	3.79408417653449	0.662049200696163	0.0453177733364012	90.0911699156752
414	2.28761796937475		3.49312664131559		1	2.28761092102636	3.49243178189569	0.65501950041946	0.0477385669319816	89.5903912224774
411	2.12333276617378		3.28666265898628		0.99593985080719	2.12332571782539	3.27262628005737	0.648813991003019	0.0502110796143089	89.0817869783909
408	1.99958162531085		3.1331826766894		0.992665886878967	1.99957457696245	3.10951379726739	0.643050556237974	0.0529475250803713	88.5222563012482
405	1.90879710540993		3.0194932313429		0.991216242313385	1.90879005706153	2.99228197851928	0.637904472494298	0.0556105970951893	87.9811031163119
402	1.86888328476864		2.98014711943958		0.992280185222626	1.86887623642024	2.95645144043429	0.632134934083582	0.0586921442148088	87.3590405868771
399	1.90408247652252		3.05449011841009		0.996225118637085	1.90407542817412	3.04226754418087	0.625873760450873	0.0618916074627455	86.7178281743652
396	1.95951329295142		3.15721667073399		1.00294554233551	1.95950624460302	3.16581947994227	0.618957036880306	0.0652328725208169	86.0532203516525
393	1.95434814526698		3.15992271686576		1.01225340366364	1.95434109691858	3.19793915164854	0.611125166628364	0.0687596039671937	85.3572463222436
390	1.93332519369083		3.13575202360297		1.02401208877563	1.93331814534243	3.21033643512611	0.602216678659875	0.0724748746285353	84.6301528732142
387	1.93386563070039		3.14657063439958		1.03790378570557	1.93385858235199	3.26511637621084	0.592278608028125	0.076324955104265	83.883210661372
384	1.95352578931324		3.19126267889873		1.05340039730072	1.95351874096484	3.36094540865389	0.581240842512599	0.0805103485815632	83.0786922068487
381	1.97566156070916		3.24309005540063		1.06999289989471	1.97565451236076	3.4693398383521	0.569461224444123	0.0846966905076619	82.2817101429379
378	1.97089863714421		3.25626454387337		1.08720409870148	1.97089158879581	3.53946870454608	0.556832607748276	0.0893942116440044	81.3965107700255
375	1.95104484938174		3.2466571379059		1.10362470149994	1.95103780103335	3.58232415067417	0.544629050574938	0.0941446905271886	80.5110164197055
372	1.93595086384635		3.24853221358201		1.11636197566986	1.93594381549795	3.62576212534677	0.533941209756776	0.0993442985019072	79.5528424040881
369	1.93354890584814		3.27364196445823		1.1217794418335	1.93354185749974	3.67152477664045	0.526631842389195	0.104590816704468	78.5975816052146
366	1.93307988119181		3.30624787985529		1.11770451068878	1.93307283284341	3.69463152126156	0.523211265242319	0.110271129131665	77.5762658425199
363	1.94362887406958		3.36009243652491		1.10513556003571	1.94362182572118	3.71258972275652	0.523521846167823	0.116051444359156	76.5505923525132
360	1.96744234687482		3.43855534514693		1.08772444725037	1.96743529852642	3.7394448965613	0.526130308895746	0.12179495320849	75.54488193357
357	1.9903318975646		3.51898351621227		1.06954944133759	1.99032484921621	3.76298366733664	0.528922000510546	0.127762722875964	74.5138969963598
354	2.01270210865686		3.60113732813986		1.05303514003754	2.01269506030846	3.79139243924561	0.53085906894643	0.133818966035298	73.482011122834
351	2.0232465898159		3.66435086914704		1.03825736045837	2.0232395414675	3.80381781828675	0.531897067136294	0.139977591884257	72.4473339466889
348	2.02979838788542		3.72476127295839		1.02429628372192	2.02979133953702	3.8145473877211	0.532118527632099	0.146523624746156	71.3635383737308
345	2.027182889849		3.77127345905183		1.01075196266174	2.0271758415006	3.81111971994833	0.531910826860112	0.153223925730005	70.2709903577893
342	2.01786193285499		3.80787081242122		0.99791157245636	2.01785488450659	3.79922494187758	0.531122772506691	0.160131515779535	69.1621498042701
339	1.99823453425178		3.82966702571303		0.986706912517548	1.99822748590338	3.77807330431871	0.528901195119535	0.167391863320819	68.015537846497
336	1.96640407661529		3.83242997003793		0.97766101360321	1.9663970282669	3.74613803210582	0.5249131269094	0.174884536020199	66.8521630873993
333	1.91580393033311		3.80327260809389		0.970568954944611	1.91579688198471	3.69066391162614	0.519092750751339	0.182410895056711	65.7035907831561
330	1.8495275096995		3.75034411099093		0.964463949203491	1.8495204613511	3.6164015252981	0.511425639109208	0.190414265016614	64.5038645730071
327	1.76728869533084		3.66845027953105		0.95833683013916	1.76728164698244	3.51494510303504	0.502790682408227	0.198600831947955	63.2993379955014
324	1.68575839780506		3.58705468049106		0.951819896697998	1.68575134945666	3.41356863441379	0.493838422483089	0.206981983629207	62.0894791036151
321	1.60283907318521		3.50199244084071		0.945044338703156	1.60283202483682	3.30888145743678	0.484402975886131	0.215960109026211	60.8190862480204
318	1.52220973756989		3.41595614479778		0.938388168811798	1.5222026892215	3.20484078359957	0.474969832202338	0.225195795547047	59.5393658171695
315	1.4523229617261		3.34675719732038		0.932277858257294	1.4523159133777	3.11945982997324	0.46556647385652	0.234555847683929	58.2698838377935
312	1.39099549126803		3.29427702296953		0.927434146404266	1.39098844291963	3.05458056246396	0.45537788723359	0.24426324562695	56.9818774519224
309	1.32383549397779		3.22360197320311		0.924172163009644	1.32382844562939	2.97852103852419	0.44445831622708	0.254043659491388	55.7129738034493
306	1.25067276721936		3.13838267911003		0.923116862773895	1.25066571887096	2.89645253647621	0.431792236579337	0.264424966416694	54.3970105975779
303	1.17842631609202		3.05201310914265		0.925122439861298	1.17841926774362	2.82284298397681	0.417458312216669	0.275030020372553	53.0847748397528
300	1.09678107044658		2.93850705002588		0.931125819683075	1.09677402209818	2.73547278405292	0.400944958579768	0.286117165944675	51.746720845537
297	1.00984333306203		2.80380616921647		0.942141830921173	1.00983628471363	2.64092842168758	0.382379271024824	0.297420489015829	50.4172915037697
294	0.917180631711104		2.64556161418472		0.958359718322754	0.917173583362705	2.53473375809762	0.361842177874755	0.309082875203787	49.0814206510452
291	0.820697007829055		2.46547695303907		0.978849589824677	0.820689959480656	2.41265094134632	0.34016108398287	0.321118357178033	47.7399151542812
288	0.714790311169718		2.24985413407643		1.00125563144684	0.714783262821319	2.25198338977073	0.317401658497174	0.334248180317636	46.3182155732133
285	0.611128759765081		2.02824146284281		1.02218341827393	0.611121711416682	2.07252451779651	0.294868266295069	0.348471338888339	44.825863169131
282	0.519568598387773		1.82410239017218		1.03807401657104	0.519561550039375	1.89283197929391	0.274488996235783	0.362784445471739	43.3726097393477
279	0.440698154366987		1.64230953933609		1.04659152030945	0.440691106018588	1.71810000361579	0.256499100803877	0.377470156252055	41.9304809385712
276	0.37769419618368		1.49698430920389		1.04627299308777	0.377687147835281	1.56552724115114	0.241252364000747	0.39286138095573	40.4705045709077
273	0.330299424339368		1.38991753106726		1.03550016880035	0.33029237599097	1.43854031099211	0.229602447333004	0.408017216842176	39.0825401898465
270	0.293947023666754		1.31233971521513		1.01344335079193	0.293939975318356	1.32927775770611	0.221127581210414	0.423285516248209	37.7324046932298
267	0.264208080914491		1.24941080128201		0.982183754444122	0.264201032566093	1.22646851201235	0.21541607467166	0.438107702707135	36.4663501114463
264	0.237781569789618		1.18749047377065		0.94537228345871	0.237774521441219	1.12196367993754	0.211927111093699	0.451573672324314	35.3530044309484
261	0.212026605750684		1.11532848614395		0.90583062171936	0.212019557402285	1.00966927108475	0.209989115717566	0.463599198223172	34.3875157076885
258	0.18565535608494		1.02838896134486		0.866522550582886	0.185648307736541	0.890520114419	0.208471773664162	0.474466194283576	33.5377409392749
255	0.159532896091054		0.931696602112085		0.829135000705719	0.159525847742655	0.771926130584105	0.206659473519758	0.485063964220519	32.7292486689633
252	0.134736435313671		0.833216725796607		0.794693946838379	0.134729386965272	0.661600087820153	0.203641730776034	0.496132188227757	31.9056657972974
249	0.112399957512908		0.736433507799544		0.764530658721924	0.112392909164509	0.562494753492862	0.199811479958872	0.506558468466613	31.1488151554533
246	0.0917607597499192		0.644556017932294		0.739672303199768	0.0917537114015206	0.476246266057728	0.192660222117938	0.521273144391827	30.1111162537839
243	0.0738044550998368		0.559834640096996		0.720351755619049	0.0737974067514382	0.402777322647191	0.183221354833029	0.538841590621385	28.9173445327279
240	0.0574472922509207		0.476131876454404		0.706636786460876	0.057440243902522	0.335961285881802	0.170972806440355	0.561047649590422	27.4759267828826
237	0.0432165899457232		0.394260364635551		0.699079275131226	0.0432095415973246	0.275133488102807	0.157049372271175	0.58746959787713	25.8541582131904
234	0.0306696517100307		0.31152350270724		0.698089838027954	0.030662603361632	0.216986317246903	0.141311229900003	0.620821863233809	23.9429763620252
231	0.0205524582232353		0.235731063968954		0.703528046607971	0.0205454098748367	0.165354561868542	0.124250638401923	0.659138751312081	21.9210447523151
228	0.0125518871616448		0.169331890726581		0.713129818439484	0.0125448388132461	0.120260095517902	0.104314226254532	0.713177086953412	19.3563253378629
225	0.00722304000352494		0.118622323134407		0.724811732769012	0.00721599165512628	0.0854752093159615	0.0844220413482951	0.78027184123962	16.5854843465842
222	0.00385639407524308		0.0827441003163436		0.735610008239746	0.00384934572684442	0.0603562427718925	0.0637770933056992	0.875853328349098	13.3090382019132
219	0.00182009765374562		0.0582060891877385		0.742441356182098	0.00181304930534697	0.042698715424529	0.0424614484843595	1.02550484301206	9.42964095986771
216	7.34299597190243E-4		0.0432119543637715		0.744040012359619	7.27251248791588E-4	0.0316344198475279	0.022989239325292	1.26231566881913	5.46618506443698
213	2.68199685932416E-4		0.0342407634511323		0.741997599601746	2.61151337533761E-4	0.0248909802676396	0.0104918060568824	1.58042419349328	2.6277001539525
210	1.03712114873368E-4		0.0283179171956546		0.738943815231323	9.66637664747126E-5	0.020411887701166	0.00473566031176973	1.89812459420462	1.26437356087311
207	5.28374550615465E-5		0.0240332096474678		0.738099575042725	4.57891066628915E-5	0.0172260263851607	0.00265813517517518	2.1231804287434	0.753042645260966
204	3.28124140381996E-5		0.020447653111769		0.741282522678375	2.57640656395446E-5	0.0146424007378488	0.00175955200931959	2.27210193306631	0.534438906754979
201	2.33031009696601E-5		0.017029030769968		0.760777771472931	1.6254752571005E-5	0.0124266744785563	0.00130805330090963	2.35326387081225	0.443339195838654
