# Supplementary material for: Physicochemical and major ion data for springs in the Black Forest National Park, Germany
Source: Data Brief. 2020 Apr 30;30:105645. doi: 10.1016/j.dib.2020.105645 (PMC7218150; doi:10.1016/j.dib.2020.105645)
Supplement: Supplementary file 3 [file mmc3.zip › Absorption/Q03_5_2017-05-10.abs]

Wavelength	I1	I1 dark	R1	R1dark	XCorrect	I1c	R1c	I1c/R1c	Abs	Percent T
600	0,733463021361219	7,70156666539305E-6	1,04894765236379	7,01638451633647E-4	0,962875366210938	0,733455319794553	1,00933026452482	0,72667524751163	0,00273125425471899	99,3730788694194
597	0,75695373629421		1,08324407373554		0,961170494556427	0,756946034727544	1,04050784790015	0,727477487320389	0,00288127074742377	99,3387587779969
594	0,78585814688428		1,12497751808782		0,959443926811218	0,785850445317615	1,07867966477728	0,728529952847376	0,00297271581196461	99,3178442066965
591	0,81623014322288		1,16899052541928		0,957998394966125	0,816222441656215	1,11921887857176	0,729278657895583	0,00306110683859761	99,2976323152888
588	0,842963973987639		1,20763357458127		0,957209765911102	0,842956272420974	1,15528703605329	0,72965094051492	0,00307905659357171	99,2935283457222
585	0,863587011014609		1,23749913995266		0,957147359848022	0,863579309447943	1,18379746322834	0,72949920596457	0,00294703475908339	99,3237173235068
582	0,881234531696046		1,26354672895991		0,957540512084961	0,88122683012938	1,20922533464927	0,728753198331704	0,00314841025269748	99,2776731599369
579	0,898912100900312		1,28965838657041		0,957847774028778	0,898904399333647	1,23462435200494	0,728079271945258	0,00321390814699234	99,2627017787564
576	0,917996978448564		1,31782999229281		0,957817375659943	0,917989276881899	1,26156842328345	0,727657144820312	0,0034304933160813	99,2132112371067
573	0,937204685280994		1,34587968944635		0,95768678188324	0,937196983714328	1,2882592387171	0,72749098593512	0,00350166781782351	99,1969529778663
570	0,957794341875968		1,3760994158881		0,957942962646484	0,957786640309302	1,31755262173488	0,72694374745211	0,00364804833427231	99,1635239222523
567	0,978070144407254		1,40581161181429		0,958957612514496	0,978062442840589	1,34744090537616	0,725866669876364	0,00371975431606013	99,1471524711862
564	0,997544725933442		1,43437431799899		0,960622072219849	0,997537024366776	1,37721762031177	0,724313289094399	0,00389036082949101	99,1082115481504
561	1,01564212851005		1,4608724758521		0,962333619594574	1,01563442694339	1,40517148718203	0,722783258988675	0,00401444326052257	99,0798993504835
558	1,03912797131172		1,49505065320576		0,963349342346191	1,03912026974505	1,43958014059907	0,72182175930312	0,00417424450576961	99,0434490169613
555	1,06196924746556		1,52834170531883		0,963210999965668	1,0619615458989	1,47143971639477	0,721715972504025	0,00438040152982842	98,9964448342053
552	1,08669396691023		1,56412212265633		0,962077260017395	1,08668626534356	1,50413129569872	0,72246769178402	0,00450425646920942	98,9682164062917
549	1,109881564779		1,5976508127079		0,960586667060852	1,10987386321233	1,53400808476441	0,723512394905526	0,00468049735533103	98,9280622983146
546	1,13630348331356		1,63553061846474		0,959542155265808	1,13629578174689	1,56868732297278	0,724360913170081	0,00482545259425938	98,8950484134882
543	1,16520367393294		1,67714018861098		0,959278583526611	1,16519597236628	1,60817159776626	0,724547040865991	0,00502506604019778	98,8496040290442
540	1,19570339945805		1,72081642867083		0,959745705127716	1,19569569789138	1,65087278223954	0,724280944452501	0,00518955719480919	98,8121713484318
537	1,22446931029281		1,7615862234298		0,960788011550903	1,22446160872614	1,69183679897181	0,72374688236495	0,00535664309539996	98,7741627027572
534	1,25996698959433		1,81223630989733		0,962087333202362	1,25995928802766	1,74285456105481	0,722928531262591	0,00556103932336647	98,7276865973145
531	1,30057941466398		1,8698487620597		0,963314652442932	1,30057171309732	1,80057681174321	0,722308376190948	0,00576760545529103	98,6807393116826
528	1,34676703441351		1,93563827107416		0,964083611965179	1,34675933284684	1,86544069770247	0,721952370024706	0,00607778720865467	98,6102847287805
525	1,39468348197595		2,0036066411639		0,964276075363159	1,39467578040928	1,93135337534063	0,722123562790941	0,00627901269224166	98,5646053412347
522	1,44818480134225		2,07843307152898		0,964098811149597	1,44817709977558	2,00313840451801	0,722954088698646	0,00654991779957902	98,5031416804548
519	1,50409370614814		2,15708963005257		0,964016735553741	1,50408600458148	2,07879411225042	0,723537745136871	0,00679983976155191	98,4464727211038
516	1,55929229113266		2,23409455894409		0,964349150657654	1,55928458956599	2,15377056596172	0,723978967030653	0,00699903155653176	98,4013300033063
513	1,6166429183449		2,31404437551916		0,965328872203827	1,61663521677824	2,23313653539431	0,72393030661369	0,00727109715359218	98,3397053825266
510	1,66564965520963		2,38193851099006		0,966961741447449	1,66564195364296	2,30256495306863	0,723385436499049	0,00755283072497033	98,2759315770156
507	1,71359460130711		2,44801378782564		0,969234704971313	1,71358689974045	2,37201986907123	0,722416756319755	0,00784845178269223	98,209058636176
504	1,77828356955449		2,53697425744088		0,971734523773193	1,77827586798782	2,4645836655725	0,721531953988157	0,00818945971956044	98,1319751706808
501	1,84696399408474		2,6315396049634		0,973802864551544	1,84695629251807	2,56191754796012	0,720927296816668	0,00854331629292914	98,0520512867679
498	1,91148410735232		2,71937363415345		0,974870681762695	1,91147640578566	2,65035362193898	0,721215610612457	0,00890580803847626	97,9702445139368
495	2,05491047396672		2,9171795879529		0,974803626537323	2,05490277240005	2,84299328188997	0,722795507639747	0,00935443625453946	97,8690930504774
492	2,27407439643083		3,22212685113869		0,973194181919098	2,27406669486416	3,13507227447453	0,725363403382882	0,00965612932269446	97,8011295488806
489	2,33749006756415		3,30749774069014		0,972781896591187	2,33748236599748	3,21679138397592	0,726650281905561	0,00996902340495814	97,7306926104082
486	2,39901927630266		3,38600468129441		0,975464880466461	2,399011574736	3,30224422802938	0,726479148444939	0,0105040369622478	97,6103709065706
483	2,68987212426157		3,78641018994838		0,980194926261902	2,6898644226949	3,7107323144834	0,724887756574642	0,0109042937585599	97,5204521580856
480	2,89070473576377		4,06267552942065		0,985221683979034	2,8906970341971	4,00194475713936	0,722323072811082	0,0112996611419751	97,4317131510548
477	2,94096228072896		4,12254584900564		0,990114986896515	2,9409545791623	4,08109972652215	0,720627962127388	0,0117617832991815	97,3280935826709
474	3,31672966936419		4,63400729959866		0,994495332241058	3,31672196779752	4,60780085285678	0,719805840944969	0,0122848969577128	97,2109311354329
471	3,93430729140819		5,48138439704278		0,997837543487549	3,93429958984153	5,46883102046715	0,719404124047236	0,0128220971369763	97,0907604970563
468	4,4989341055583		6,25124531193532		1,00013113021851	4,49892640399164	6,25136330864137	0,719671243194695	0,0133013416638126	96,983679809006
465	4,55995563363479		6,32571115636433		1,00181019306183	4,55994793206812	6,33645900625802	0,719636618427519	0,0137773909929927	96,8774299648715
462	4,24217904188698		5,87591962495848		1,00316655635834	4,24217134032031	5,89382219537864	0,719765747878619	0,0143084607027359	96,7590374293851
459	3,91566326804519		5,42282612579239		1,00411581993103	3,91565556647852	5,44444097537428	0,719202501081268	0,0149241112919333	96,6219701670896
456	3,56501397501272		4,94780258154792		1,00429058074951	3,56500627344605	4,96832687916862	0,717546642994353	0,0155194860162545	96,4896017676645
453	3,2966614370225		4,59685016839947		1,00348424911499	3,29665373545584	4,61216265639567	0,714773953360985	0,0162521708401853	96,3269543741715
450	3,13725908536452		4,40335613841092		1,00161564350128	3,13725138379786	4,40976762009053	0,711432359724536	0,0169331552907081	96,1760296935316
447	2,86781827223217		4,05199570158246		0,998890042304993	2,86781057066551	4,04679729811072	0,708661778538887	0,0176447940997105	96,0185638417468
444	2,58823345767551		3,67436826778865		0,996111750602722	2,58822575610884	3,6593824972797	0,707284837819733	0,0185348133764799	95,8219901590447
441	2,51587069551348		3,57759154820465		0,99413388967514	2,51586299394682	3,55590747892253	0,707516438169293	0,019470059691981	95,6158610424519
438	2,53187358363313		3,59698079373264		0,993446111679077	2,53186588206647	3,57270954332643	0,708668267420678	0,0203464008893518	95,4231170898904
435	2,53956335411022		3,5993853896703		0,994355201721191	2,53955565254355	3,57836990737381	0,709696235515056	0,0213256917874223	95,2081898545048
432	2,55343075273645		3,60869700218192		0,996962368488312	2,55342305116978	3,5970356033194	0,709868717677814	0,0223859300006256	94,9760426604728
429	2,59124124574943		3,65593166996193		1,00068998336792	2,59123354418276	3,65775207943796	0,7084224102419	0,0235087824438708	94,7308027540371
426	2,60644147640158		3,68324560662037		1,00434243679047	2,60643377483491	3,69853518257862	0,704720557239017	0,0245883741955208	94,4956084606998
423	2,54526545980032		3,61962528216755		1,00653290748596	2,54525775823366	3,64256573707907	0,698754104098796	0,0258366967699346	94,2243832051908
420	2,43325356327525		3,49614047797347		1,00630366802216	2,43324586170858	3,51747292555793	0,691759656209045	0,0271552825888689	93,9387371264813
417	2,4347571802126		3,53897345998005		1,00381481647491	2,43474947864593	3,55176967916591	0,685503199412891	0,0285078940913939	93,6466197764758
414	2,23539422812835		3,2876422805644		1	2,23538652656169	3,28694064211277	0,680081197062577	0,0300421233119757	93,3163786509355
411	2,09736965348456		3,11703823217384		0,99593985080719	2,09736195191789	3,10368380221668	0,675765343885849	0,0316727363648175	92,9666675419291
408	1,99060019712408		2,98527396146011		0,992665886878967	1,99059249555741	2,96268313197362	0,671888422381289	0,0335064916454514	92,5749547314905
405	1,91234744230981		2,88651832586839		0,991216242313385	1,91233974074314	2,86046837290649	0,668540774250909	0,0353332559588011	92,1863763330672
402	1,88293239970274		2,85561772174381		0,992280185222626	1,88292469813607	2,83287665992422	0,664668788716852	0,0373413355262139	91,7611112783056
399	1,91888089687355		2,91850048882653		0,996225118637085	1,91887319530688	2,90678450587388	0,660136033967885	0,0394586975514027	91,3148273758459
396	1,97906244326393		3,01462441300298		1,00294554233551	1,97905474169727	3,02280041167975	0,654709035386666	0,041669486461868	90,8511676831209
393	1,98609675475926		3,02765857188645		1,01225340366364	1,9860890531926	3,06404745861263	0,648191348214912	0,0440057504923312	90,3637508580716
390	1,97628984439806		3,01346637833964		1,02401208877563	1,97628214283139	3,0851075142823	0,64058777001525	0,0464806353283807	89,8502654836466
387	1,98433417908271		3,02624258434328		1,03790378570557	1,98432647751605	3,14022040154814	0,631906752958412	0,0489848289954447	89,3336689698002
384	2,00922847463753		3,0663601330111		1,05340039730072	2,00922077307087	3,22936587615727	0,622171921709196	0,0517056724818223	88,7757454005582
381	2,03796632730591		3,11511709204479		1,06999289989471	2,03795862573924	3,33240242266706	0,611558379587355	0,0544741440385648	88,2116317854734
378	2,04310342689476		3,13153189300459		1,08720409870148	2,04309572532809	3,40385148508857	0,600230572420209	0,0574956456754904	87,6000500547676
375	2,03643278116946		3,13173433196863		1,10362470149994	2,03642507960279	3,45548502176924	0,589331184124225	0,0605296194189667	86,9902102646466
372	2,03425951945939		3,14149082851168		1,11636197566986	2,03425181789273	3,50625762537797	0,580177509823864	0,063793530725414	86,338891659063
369	2,0390923380436		3,16410108843109		1,1217794418335	2,03908463647693	3,54863646929435	0,574610742498063	0,067111589105846	85,6817663290854
366	2,05156300327697		3,20153079042997		1,11770451068878	2,0515553017103	3,57758118111034	0,573447588706732	0,0707111832826385	84,9745389159679
363	2,0772302260748		3,26094307046601		1,10513556003571	2,07722252450813	3,60300874082082	0,576524419986534	0,0742941275689791	84,2763799495848
360	2,1132384241731		3,33821294442483		1,08772444725037	2,11323072260644	3,63029264048154	0,582110295749085	0,0780062716461031	83,5590951376172
357	2,15748535270724		3,4304758090464		1,06954944133759	2,15747765114057	3,66831304807371	0,588138913682271	0,0818773278075397	82,8176059905562
354	2,19530411110104		3,51425422790109		1,05303514003754	2,19529640953438	3,69989434306016	0,593340297312021	0,0857750527275524	82,0776563871634
351	2,23107263756945		3,59741611111372		1,03825736045837	2,23106493600278	3,73431527470857	0,597449538102243	0,0898392621169594	81,3131410702179
348	2,25686114576718		3,66691492065047		1,02429628372192	2,25685344420052	3,75528864028822	0,60098002054705	0,0940626628123545	80,5262244379764
345	2,27432693183021		3,72523795264398		1,01075196266174	2,27431923026354	3,76458238957485	0,604135862868017	0,0983568079504863	79,7339339507257
342	2,28529264467702		3,7752655000515		0,99791157245636	2,28528494311035	3,76668095846607	0,606710514723551	0,1027534679246	78,9308049931122
339	2,28096850284859		3,80389962347224		0,986706912517548	2,28096080128193	3,75264174149264	0,607828020474626	0,107333752424299	78,1027359561461
336	2,26321735545858		3,81496972840848		0,97766101360321	2,26320965389192	3,72906120698159	0,6069113721316	0,112062180845912	77,2569963167406
333	2,22550444057021		3,79861672554413		0,970568954944611	2,22549673900355	3,68613847704774	0,603747458990192	0,116921910647892	76,3973139235635
330	2,17294155503806		3,76366151450217		0,964463949203491	2,17293385347139	3,62923914274998	0,598729862652396	0,12195059534197	75,5178130657084
327	2,10193924453075		3,70222080673986		0,95833683013916	2,10193154296409	3,54730214643668	0,592543701154837	0,127238747753968	74,6038520666348
324	2,03517970256118		3,64837426520697		0,951819896697998	2,03517200099452	3,47192738278638	0,586179310974298	0,132579054910396	73,6921020909713
321	1,96685822212129		3,59308284086736		0,945044338703156	1,96685052055463	3,39495951780662	0,579344322145364	0,138321565990941	72,7241131761391
318	1,89719302830786		3,5321364775855		0,938388168811798	1,8971853267412	3,31385667197301	0,572500718811006	0,144269636912425	71,7348778433992
315	1,83750361448387		3,48552987254712		0,932277858257294	1,8374959129172	3,24882820247709	0,565587282059481	0,15023439807819	70,7563793902355
312	1,78330040547194		3,44883228602383		0,927434146404266	1,78329270390527	3,19791410382151	0,557642465060033	0,156438253072	69,7528162681368
309	1,72059598067367		3,39488032334879		0,924172163009644	1,720588279107	3,13680545686263	0,548516094723929	0,162764574839038	68,7440991485313
306	1,65081744213413		3,32853558972717		0,923116862773895	1,65080974056746	3,07197963693393	0,537376524479536	0,169360925560945	67,7078579574948
303	1,57443011089639		3,24853099165818		0,925122439861298	1,57442240932972	3,00463981549158	0,523997053228204	0,176081498192539	66,668165031369
300	1,48643500504683		3,1439898934431		0,931125819683075	1,48642730348016	2,92679685292911	0,507868286790237	0,183048321933672	65,6072264122305
297	1,38491640681966		3,00793686786369		0,942141830921173	1,384908705253	2,83324210504893	0,488807046452206	0,190120475666832	64,5475145857352
294	1,27164259867853		2,84177638268779		0,958359718322754	1,27163489711187	2,72277159162005	0,467036934359684	0,19731232187837	63,4874199321265
291	1,14918149382118		2,64906028360433		0,978849589824677	1,14917379225452	2,59234477351635	0,44329512185053	0,204805252006406	62,4014595765243
288	1,01523970755219		2,42524654670568		1,00125563144684	1,01523200598552	2,42758924308512	0,418205843050824	0,212947022790027	61,2425093558066
285	0,881432447344669		2,19293597878629		1,02218341827393	0,881424745778004	2,24086559166076	0,393341193268427	0,221590656695887	60,03566745187
282	0,763981654051772		1,98388255188725		1,03807401657104	0,763973952485107	2,05868857639714	0,371097387552476	0,230257472215574	58,8494661862962
279	0,664864012541088		1,8067613831614		1,04659152030945	0,664856310974423	1,89020681398549	0,351737336917424	0,239320095666609	57,6341515728949
276	0,582191373100924		1,65718680734305		1,04627299308777	0,582183671534259	1,73313569566152	0,335913496555181	0,248676189632271	56,4058061291769
273	0,518116961735859		1,54483620354394		1,03550016880035	0,518109260169194	1,59895160280354	0,324030608093929	0,258035304923157	55,2032561300113
270	0,468979758257885		1,46316653468082		1,01344335079193	0,46897205669122	1,48212532485008	0,316418624544222	0,267528038117089	54,009724487966
267	0,425846669135803		1,39010921929891		0,982183754444122	0,425838967569138	1,36465355420971	0,31204913969227	0,277023993019495	52,8416058111593
264	0,387423847939235		1,32021181235165		0,94537228345871	0,38741614637257	1,24742834614685	0,310571863762154	0,285506701465548	51,819509583523
261	0,34840085645698		1,23847364922611		0,90583062171936	0,348393154890315	1,12121179006667	0,310729121809894	0,293248360965314	50,9039682132072
258	0,306386886669415		1,13668110629789		0,866522550582886	0,30637918510275	0,984351825887928	0,311249674196909	0,300250785251289	50,0897904408685
255	0,263917302717411		1,0236881126698		0,829135000705719	0,263909601150746	0,848193891022819	0,311143010983612	0,307022011082613	49,3148809360916
252	0,222170285901192		0,904456710558333		0,794693946838379	0,222162584334526	0,718208685227676	0,309328735371808	0,314081894539631	48,5196998351488
249	0,184947267098512		0,792968167912999		0,764530658721924	0,184939565531846	0,60571205165243	0,305325880552181	0,322007789550662	47,6422441566687
246	0,152024026568445		0,689619708853302		0,739672303199768	0,15201632500178	0,509573615849942	0,298320635671501	0,331372009809396	46,6259818396586
243	0,124527735861054		0,597542734123568		0,720351755619049	0,124520034294389	0,429935531092874	0,289624897895425	0,340965472550314	45,6073173417732
240	0,0989898517467901		0,508121309309979		0,706636786460876	0,0989821501801247	0,358561405602377	0,276053553543601	0,355388685917464	44,1175426369614
237	0,075592695697092		0,417638217325341		0,699079275131226	0,0755849941304266	0,291471721334724	0,25932187789712	0,372830912887523	42,3807938240685
234	0,0544593308561522		0,327056636190094		0,698089838027954	0,0544516292894868	0,227825107510855	0,239006270574863	0,395327179351265	40,2413758358401
231	0,0371513744777101		0,245163350994863		0,703528046607971	0,0371436729110447	0,171985671095977	0,215969578595396	0,42188971529003	37,8538698603308
228	0,0234529963891356		0,174097995901629		0,713129818439484	0,0234452948224702	0,123654112906383	0,189603841485001	0,455961713111343	34,9976019140948
225	0,0139345185342939		0,120796925100205		0,724811732769012	0,0139268169676285	0,0870464728131423	0,159992892503805	0,504922694517714	31,2663586644135
222	0,00789478013698734		0,0830916742437877		0,735610008239746	0,00788707857032195	0,0606069349079394	0,130134919086442	0,568528190042024	27,0067180210806
219	0,00422642988900344		0,057821623990758		0,742441356182098	0,00421872832233804	0,0424082395287693	0,0994789778876839	0,659255870806875	21,9151339345586
216	0,00219505024986549		0,0423129095675593		0,744040012359619	0,00218734868320009	0,0309604506753928	0,0706497688335845	0,779583210241333	16,6118036733918
213	0,00110714601789586		0,0329808971994526		0,741997599601746	0,00109944445123046	0,0239511325078053	0,0459036519827265	0,943350494487595	11,3932992774925
210	4,95812323496432E-4		0,0269793247098534		0,738943815231323	4,88110756831039E-4	0,0194177337391006	0,0251373699623943	1,17742681778155	6,64619657391185
207	2,32799259686083E-4		0,0228501546328164		0,738099575042725	2,2509769302069E-4	0,0163478103811579	0,0137692870037282	1,41352052806065	3,85904170397173
204	1,27521798101135E-4		0,0197594076988316		0,741282522678375	1,19820231435742E-4	0,0141271912641852	0,0084815324713205	1,59474666114114	2,54245537443648
201	8,10316535572865E-5		0,0171896676330347		0,760777771472931	7,33300868918934E-5	0,0125437260966069	0,00584595727992891	1,71405733133314	1,93171329418506
