# Supplementary material for: Physicochemical and major ion data for springs in the Black Forest National Park, Germany
Source: Data Brief. 2020 Apr 30;30:105645. doi: 10.1016/j.dib.2020.105645 (PMC7218150; doi:10.1016/j.dib.2020.105645)
Supplement: Supplementary file 3 [file mmc3.zip › Absorption/S01_1_2016-06-02.abs]

Wavelength	I1	I1 dark	R1	R1dark	XCorrect	I1c	R1c	I1c/R1c	Abs	Percent T
600	0.820581467058032	7.73369356879861E-6	1.19477868998908	7.05887041132357E-4	0.962875366210938	0.820573733364464	1.14974328742103	0.71370169527589	0.00977538108461986	97.7742782845903
597	0.846272470678521		1.23292047450465		0.961170494556427	0.846264736984952	1.18436830443195	0.714528355595298	0.00989087382069074	97.7482804466262
594	0.877915140229817		1.27995647193633		0.959443926811218	0.877907406536248	1.22736920454739	0.715275732260194	0.010173572429753	97.6846731196978
591	0.910441317162837		1.32855532183979		0.957998394966125	0.910433583469269	1.27207762729379	0.715705994614587	0.0103914777590411	97.6356725623305
588	0.938769168612145		1.37095085023484		0.957209765911102	0.938761434918576	1.31161186045952	0.715731126882068	0.0105282917148144	97.6049196531402
585	0.963249149288253		1.40799900316298		0.957147359848022	0.963241415594685	1.34698689062832	0.715108233269715	0.0107293393048354	97.5597459442746
582	0.982856275674751		1.43779906285835		0.957540512084961	0.982848541981182	1.37607493548583	0.714240566873043	0.010943981452392	97.5115407277794
579	1.0012030553866		1.46596140161301		0.957847774028778	1.00119532169303	1.40349173301607	0.713360327061911	0.0111866265759175	97.4570751696976
576	1.0218531773744		1.49730649792331		0.957817375659943	1.02184544368083	1.43347006952623	0.712847422073173	0.0114037829085487	97.4083567730348
573	1.04170914805922		1.52765205444268		0.95768678188324	1.04170141436565	1.46233616116773	0.712354273954223	0.0116474295023943	97.3537243537784
570	1.0630130276738		1.5601747410803		0.957942962646484	1.06300529398023	1.4938822141932	0.711572360846617	0.0118984363446339	97.2974736031781
567	1.08362014581655		1.59170284398167		0.958957612514496	1.08361241212298	1.52569864334552	0.710240136116827	0.0121876133284562	97.2327091958578
564	1.10228933458473		1.62023126793994		0.960622072219849	1.10228160089116	1.55575182741165	0.708520203203011	0.0124641316682421	97.1708201532749
561	1.12389539437388		1.65291013499686		0.962333619594574	1.12388766068031	1.58997169424477	0.70686016911399	0.0127176142210857	97.1141214803255
558	1.14849868559637		1.69007647640108		0.963349342346191	1.1484909519028	1.62745404623891	0.705697930185494	0.0130088112547332	97.0490277094794
555	1.17376232044415		1.72835934245905		0.963210999965668	1.17375458675059	1.66409481238723	0.705341172878708	0.0133232002958934	96.978798611306
552	1.19948874429155		1.76704788478493		0.962077260017395	1.19948101059798	1.699357469443	0.70584384519823	0.0135883059627075	96.9196180672357
549	1.22525046019203		1.80582116343859		0.960586667060852	1.22524272649846	1.73396966701526	0.7066113956927	0.0139014185101839	96.8497672796147
546	1.25437650591305		1.84940954217067		0.959542155265808	1.25436877221948	1.77390908969077	0.707121227073786	0.0142807707651523	96.7652068310998
543	1.28542617009562		1.89554891210349		0.959278583526611	1.28541843640206	1.8176823330871	0.707174412714314	0.014535523800548	96.7084619206483
540	1.3176396541588		1.94341311845521		0.959745705127716	1.31763192046523	1.86450492167022	0.70669264808639	0.014867639195611	96.6345349133726
537	1.34971247385486		1.9906182012744		0.960788011550903	1.34970474016129	1.91188389555284	0.7059553894987	0.0151151192127809	96.5794840096436
534	1.39239451958275		2.05363209506558		0.962087333202362	1.39238678588918	1.97509430073947	0.704972307078134	0.0154838103380091	96.4975283555476
531	1.43972992588775		2.12224132452775		0.963314652442932	1.43972219219418	2.04370617260779	0.704466332534035	0.015590360003686	96.473856587537
528	1.4900668336456		2.19615423072655		0.964083611965179	1.49005909995203	2.11659576906321	0.703988509157568	0.0161753586734672	96.343992896996
525	1.54443032952212		2.27557040594633		0.964276075363159	1.54442259582855	2.19359743027281	0.70405926562217	0.0165154799860685	96.2685698407021
522	1.60042914887844		2.35750580356815		0.964098811149597	1.60042141518487	2.27218799764117	0.704352552185962	0.0168472546725779	96.1950545668412
519	1.66012392525124		2.44414947509694		0.964016735553741	1.66011619155767	2.35552051126728	0.704776792907024	0.0171685345190416	96.1239182643781
516	1.71568376877923		2.52486774503808		0.964349150657654	1.71567603508566	2.4341733438818	0.704829029287477	0.0175839560114918	96.0320155324292
513	1.77512056907884		2.61089868707713		0.965328872203827	1.77511283538527	2.5196944718933	0.704495269242487	0.0180521691447638	95.9285391496843
510	1.82547565554756		2.68297640285357		0.966961741447449	1.82546792185399	2.59365296900314	0.703821191065355	0.018426698417024	95.8458474278406
507	1.8789115794063		2.75894912227656		0.969234704971313	1.87890384571273	2.67338506834254	0.702818261372886	0.0188269729992998	95.757550238111
504	1.94654910843291		2.85569337970249		0.971734523773193	1.94654137473934	2.77428991155971	0.701635891270279	0.0193048363480124	95.6522441383329
501	2.01155717702081		2.94801902142342		0.973802864551544	2.01154944332724	2.87010197299186	0.700863405640724	0.0197799493646121	95.547658934689
498	2.0943891188285		3.06408464962176		0.974870681762695	2.09438138513493	2.98639814277433	0.70130682012455	0.0201959828449619	95.4561726436513
495	2.27885324650939		3.32728356458569		0.974803626537323	2.27884551281582	3.24275998402854	0.702748746142095	0.0207440813093499	95.3357788025104
492	2.48288240951249		3.62201319353496		0.973194181919098	2.48287467581892	3.52423520162091	0.704514464493448	0.0212813175095137	95.2179183007424
489	2.51413147188762		3.6626463574351		0.972781896591187	2.51412373819405	3.56226939599387	0.705764628868732	0.0216579748455937	95.135372974818
486	2.6355207402014		3.8282309441758		0.975464880466461	2.63551300650783	3.73361627234025	0.705887486625902	0.0222285616101588	95.0104638558363
483	2.96356948400777		4.29687463737155		0.980194926261902	2.9635617503142	4.21108281143881	0.703752902285394	0.0228806102491153	94.8679224176666
480	3.10334079082232		4.49379953770773		0.985221683979034	3.10333305712875	4.42669329278525	0.701049937701049	0.0232935427888289	94.7777636979765
477	3.23204509816937		4.66500525479706		0.990114986896515	3.2320373644758	4.61819270738708	0.69984896024498	0.0238815276007321	94.6495323242788
474	3.76237081260303		5.41480891391037		0.994495332241058	3.76236307890946	5.38430018849364	0.698765475028622	0.0246523646032967	94.4816861860372
471	4.4508043315807		6.38953059458588		0.997837543487549	4.45079659788713	6.37500915194901	0.69816316993465	0.0253291185262414	94.3345715868069
468	4.97029482511039		7.12363839438691		1.00013113021851	4.97028709141682	7.12386653904187	0.697695144087483	0.0259868911491158	94.1918027177916
465	4.94172642190423		7.07555117289937		1.00181019306183	4.94171868821066	7.08765212170821	0.697229294461992	0.0265702247564038	94.0653715465159
462	4.65343031587847		6.65485483668976		1.00316655635834	4.6534225821849	6.67521968731446	0.697119016326643	0.0273411619262658	93.8985396689138
459	4.37129397545309		6.25353040469963		1.00411581993103	4.37128624175952	6.27856001743351	0.696224330040948	0.0281224615315246	93.7297672245438
456	4.03544233128728		5.78614678352032		1.00429058074951	4.03543459759371	5.81026379781706	0.694535521624653	0.0290390116190914	93.532165270025
453	3.79716739205383		5.46838134533693		1.00348424911499	3.79715965836026	5.48672620167241	0.692062902136951	0.0300040492831493	93.3245599343359
450	3.56764637978736		5.17145366463863		1.00161564350128	3.56763864609379	5.17910186264114	0.688852766505433	0.0309940512440926	93.1120629420829
447	3.14600450891356		4.59193566158317		0.998890042304993	3.14599677521999	4.58613370372424	0.685980169454117	0.0318122374132264	92.9368102320737
444	2.82234945161307		4.14300169853327		0.996111750602722	2.8223417179195	4.12618953229976	0.684006804783505	0.0329217290367836	92.6996876850112
441	2.75401858640759		4.05642111294173		0.99413388967514	2.75401085271403	4.03192395293925	0.683051288878195	0.0340620936443368	92.4565973835682
438	2.76362333490437		4.07518733723198		0.993446111679077	2.7636156012108	4.04777775380063	0.682748848702459	0.0352303491690255	92.2082226342909
435	2.78379441026323		4.10106967355434		0.994355201721191	2.78378667656966	4.07721806006861	0.682766198804391	0.0363215169864324	91.9768396498635
432	2.84413478233657		4.1804955057565		0.996962368488312	2.844127048643	4.16709295805733	0.682520663030496	0.0374544895805082	91.737206325168
429	2.94807649090561		4.32535295634956		1.00068998336792	2.94806875721205	4.32763100385837	0.681219991857819	0.0387228199462836	91.4696842783767
426	3.01080688860418		4.42156687198073		1.00434243679047	3.01079915491061	4.44005829432613	0.678099014771506	0.0401635658359077	91.1667418626891
423	2.97510798005541		4.39229165969536		1.00653290748596	2.97510024636185	4.42027559622365	0.673057636701103	0.0416968107587931	90.8454518237363
420	2.84117008019998		4.2347183424539		1.00630366802216	2.84116234650641	4.26070226433336	0.666829590579464	0.0432699130767091	90.5169864942749
417	2.81509719089986		4.23998423598755		1.00381481647491	2.8150894572063	4.25545041783372	0.661525615574989	0.0443906000900981	90.2837105844539
414	2.56450788526054		3.91108210351271		1	2.56450015156698	3.91037621647158	0.655819289398446	0.0460493401832222	89.9395395441236
411	2.3895430556374		3.68742773550991		0.99593985080719	2.38953532194384	3.6717532077316	0.650788652383335	0.0477571767095446	89.5865523030323
408	2.24770831377251		3.50422248111501		0.992665886878967	2.24770058007894	3.47782140705152	0.646295573292399	0.0495697265620345	89.213437471766
405	2.14761300655528		3.37497786737363		0.991216242313385	2.14760527286171	3.34463319288852	0.642104873391805	0.0514575315471779	88.8264833026762
402	2.1215369995794		3.35225338138045		0.992280185222626	2.12152926588583	3.32567416846544	0.637924570603608	0.053459345200589	88.417993441384
399	2.16930807482797		3.4398000094486		0.996225118637085	2.1693003411344	3.42611195009948	0.633166800364306	0.0555759753452354	87.9881172076673
396	2.22471659999719		3.53462396780993		1.00294554233551	2.22470886630362	3.54432738608593	0.627681538403373	0.0577370998241376	87.5513607029088
393	2.22275539517104		3.53450035452918		1.01225340366364	2.22274766147747	3.5770954775625	0.621383375260673	0.0600543342068676	87.0854631270928
390	2.21668583586912		3.52523215632402		1.02401208877563	2.21667810217555	3.60915750695297	0.614181591660981	0.0624892191711511	86.5985820131092
387	2.23455067100282		3.55344606368199		1.03790378570557	2.23454293730925	3.68740247896381	0.60599377205419	0.0649630817890309	86.1066946068901
384	2.26780760080157		3.6090807558425		1.05340039730072	2.267799867108	3.80106352040529	0.596622459723113	0.0676596425485767	85.5737093027336
381	2.29917864559809		3.66589109497096		1.06999289989471	2.29917091190452	3.92172214928405	0.586265631369183	0.0704430182840729	85.0270245789016
378	2.29968152889686		3.67779743769683		1.08720409870148	2.29967379520329	3.99774900517344	0.575242165585512	0.0735178346413227	84.4271570527172
375	2.28971744568473		3.67518224361548		1.10362470149994	2.28970971199116	4.05524287219295	0.564629489319084	0.0766703195324627	83.8165306497348
372	2.2872379034583		3.68785134390665		1.11636197566986	2.28723016976474	4.11618898680854	0.555666947531999	0.0801245111917718	83.1525340594376
369	2.29368990172354		3.7172336313869		1.1217794418335	2.29368216802997	4.1691244186109	0.550159203162902	0.0836377477035129	82.4825829186067
366	2.31080281303211		3.76705465291634		1.11770451068878	2.31079507933854	4.20966500444585	0.548926120462816	0.0873910863094767	81.772808456659
363	2.34039660807988		3.83860949760113		1.10513556003571	2.34038887438631	4.24140375601928	0.551795822565795	0.0910795135874454	81.08125951791
360	2.38100773096448		3.93027804948093		1.08772444725037	2.38099999727091	4.27429170832026	0.557051357219279	0.094829828273865	80.3841033439736
357	2.42214471200128		4.02531424294884		1.06954944133759	2.42213697830771	4.30451761866367	0.562696495376329	0.0986447620320319	79.6810847832424
354	2.46149065056476		4.11970086122403		1.05303514003754	2.46148291687119	4.3374464494526	0.567495863189697	0.102523232616402	78.9726601785138
351	2.48842700299619		4.1955071792805		1.03825736045837	2.48841926930262	4.35528331732783	0.571356462483682	0.10646059316724	78.2599213008158
348	2.5070242368086		4.26144463385101		1.02429628372192	2.50701650311503	4.36425886426737	0.574442667377359	0.110728178990189	77.494667820091
345	2.5147689035257		4.31126162217735		1.01075196266174	2.51476116983213	4.35690266945176	0.577190118903567	0.115093894497938	76.7195603686026
342	2.51645350801115		4.35310808929529		0.99791157245636	2.51644577431759	4.34331252561397	0.579383997692374	0.119614128343807	75.9251872480111
339	2.50798482640437		4.38257781818144		0.986706912517548	2.5079770927108	4.32362332422276	0.580063734659783	0.124473008811455	75.0804714813873
336	2.4852155503723		4.39283906814044		0.97766101360321	2.48520781667873	4.29401737771384	0.578760540089354	0.129542318897822	74.2091882657788
333	2.43826879030599		4.36583935877567		0.970568954944611	2.43826105661242	4.23666303185513	0.575514511840882	0.134610481017498	73.3482098745651
330	2.3681004458598		4.30548674427073		0.964463949203491	2.36809271216623	4.15180594601925	0.570376540463496	0.139891524567361	72.4616927879866
327	2.27750960881944		4.21304524073386		0.95833683013916	2.27750187512587	4.03683994368833	0.564179384591848	0.145311764880295	71.5629500286017
324	2.18548431621841		4.11701566348086		0.951819896697998	2.18547658252484	3.91798554618782	0.557806188093597	0.150729477391988	70.675765745925
321	2.08796422871745		4.01098920394358		0.945044338703156	2.08795649502388	3.78989554523437	0.550927187861259	0.156572056443532	69.7313291786549
318	1.99734596247798		3.91184531151747		0.938388168811798	1.99733822878441	3.67016696250198	0.544209091627486	0.162519778531546	68.7828586676657
315	1.92048035121286		3.83448326226605		0.932277858257294	1.92047261751929	3.57414576040996	0.537323530224187	0.168651499830033	67.8185500151433
312	1.8489025121434		3.76450715414722		0.927434146404266	1.84889477844983	3.49067781539383	0.529666407565956	0.174895784539037	66.8504315938878
309	1.77222433373885		3.68019440057787		0.924172163009644	1.77221660004528	3.40048085832439	0.521166468473685	0.181110091087347	65.9006819730469
306	1.68982114437085		3.58533765291003		0.923116862773895	1.68981341067729	3.30903402990854	0.510666676559984	0.187735964866033	64.9028899418388
303	1.60608211516444		3.48618491526911		0.925122439861298	1.60607438147087	3.22449486267965	0.498085576150113	0.194541668499322	63.8937431385896
300	1.51142370978096		3.36446565672227		0.931125819683075	1.51141597608739	3.1320835727613	0.482559274353877	0.201822899486	62.8314526333196
297	1.40578577929487		3.21581347469907		0.942141830921173	1.4057780456013	3.02908734924461	0.464092937416239	0.209458929709145	61.7363671876833
294	1.29280893770528		3.04495777103607		0.958359718322754	1.29280120401172	2.9174883780489	0.443121286699448	0.217349377561925	60.6248423742847
291	1.17149587300448		2.84807631674465		0.978849589824677	1.17148813931091	2.7871473771942	0.420317974175531	0.22551874922796	59.4951071159661
288	1.03713272412731		2.61358570366796		1.00125563144684	1.03712499043374	2.61616063069139	0.396430164977924	0.234147522736486	58.3246951165461
285	0.899789361638994		2.36412793977216		1.02218341827393	0.899781627945425	2.41585083268458	0.372449166054493	0.243405080149306	57.0945849050817
282	0.778328647097472		2.1358293103133		1.03807401657104	0.778320913403903	2.21641614787106	0.351161903486177	0.25217540764905	55.9531566066385
279	0.671059311283423		1.92849921592691		1.04659152030945	0.671051577589854	2.01761215092098	0.332596915261211	0.261029437424516	54.8239802775222
276	0.581964278985621		1.75399887971012		1.04627299308777	0.581956545292052	1.83442310719959	0.317242267069161	0.270059262587458	53.6958519541304
273	0.517637678290509		1.63457881671073		1.03550016880035	0.51762994459694	1.6918756944712	0.30595034037576	0.27879518984558	52.626539085292
270	0.470243994092677		1.55305548085484		1.01344335079193	0.470236260399109	1.57321837395506	0.298900818973362	0.287644801265523	51.5650209740078
267	0.43206227213831		1.49087139907207		0.982183754444122	0.432054538444742	1.46361635734969	0.295196576804528	0.296452565857447	50.5297831136328
264	0.397707309201856		1.43118543983791		0.94537228345871	0.397699575508287	1.35233572126848	0.294083465557833	0.304630357849621	49.5872064076454
261	0.36123911965031		1.35600561469886		0.90583062171936	0.361231385956741	1.22767199492028	0.294240959679299	0.312343896681206	48.7142592806583
258	0.322490588387295		1.26395041517655		0.866522550582886	0.322482854693726	1.09462987052978	0.294604471681053	0.319658256988905	47.9006870909635
255	0.28254265115373		1.15824294794757		0.829135000705719	0.282534917460161	0.959754491811558	0.294382490387589	0.326765244149701	47.1231979806872
252	0.243340647373606		1.04719156197774		0.794693946838379	0.243332913680037	0.831635831325196	0.292595514183523	0.334374491232364	46.3047462667405
249	0.206335630965685		0.935983382185288		0.764530658721924	0.206327897272116	0.715048319450352	0.288550985520415	0.34269302379661	45.4262593637462
246	0.171359022066138		0.824407756715595		0.739672303199768	0.171351288372569	0.609269459092065	0.281240567396759	0.352664283198114	44.3951693308614
243	0.13892643010894		0.713072743427557		0.720351755619049	0.138918696415371	0.513154715642784	0.270715034239449	0.364168470868479	43.2346083452262
240	0.109183608419925		0.600392374615111		0.706636786460876	0.109175874726356	0.423760532463286	0.257635778612334	0.376357572257308	42.0380369655093
237	0.0837197927562925		0.494760485388757		0.699079275131226	0.0837120590627237	0.345383330488106	0.242374346626455	0.391555642293679	40.5923652528445
234	0.0611998862300667		0.390020401883938		0.698089838027954	0.0611921525364979	0.271776506608546	0.225156152384563	0.408580554807864	39.0318777787719
231	0.042918461437393		0.295592728845115		0.703528046607971	0.0429107277438242	0.20746116378475	0.206837400123457	0.429536760714673	37.1931737788973
228	0.0282459316650889		0.212581638554863		0.713129818439484	0.0282381979715201	0.151094916208716	0.186890457204484	0.45231608446018	35.2926212586184
225	0.0178615298272723		0.149752084515146		0.724811732769012	0.0178537961337035	0.108030432653772	0.165266357776455	0.481109667292808	33.0286127222858
222	0.0110223635328458		0.104663948327511		0.735610008239746	0.011014629839277	0.0764725903194611	0.144033696168312	0.514994112844479	30.5496252501867
219	0.00661559421756869		0.0737172007666894		0.742441356182098	0.00660786052399989	0.0542066187790392	0.121901359517282	0.560498115622549	27.5107154169725
216	0.00407815351287168		0.0549063334178427		0.744040012359619	0.00407041981930288	0.0403273007920244	0.100934596151	0.614462011985835	24.2961795295152
213	0.00264888052597184		0.0438420852816638		0.741997599601746	0.00264114683240304	0.0320069555504194	0.0825179023428998	0.680361422905371	20.8755812729071
210	0.00172196222332491		0.0363716090656342		0.738943815231323	0.00171422852975612	0.0263549647057653	0.06504385602084	0.761933789861861	17.3008009756713
207	0.00112362096575941		0.0313514881979373		0.738099575042725	0.00111588727219061	0.0226195051907666	0.0493329656320742	0.856306193009476	13.9217492416935
204	6.99737431591194E-4		0.026791358764407		0.741282522678375	6.92003738022396E-4	0.0193367042842844	0.0357870569797569	0.969741095410648	10.7215828175245
201	3.83187120813831E-4		0.0221490484306313		0.760777771472931	3.75453427245032E-4	0.0163134805352374	0.0230149186394679	1.1215930387661	7.55800128177709
