# Supplementary material for: Physicochemical and major ion data for springs in the Black Forest National Park, Germany
Source: Data Brief. 2020 Apr 30;30:105645. doi: 10.1016/j.dib.2020.105645 (PMC7218150; doi:10.1016/j.dib.2020.105645)
Supplement: Supplementary file 3 [file mmc3.zip › Absorption/S01_3_2016-09-08.abs]

Wavelength	I1	I1 dark	R1	R1dark	XCorrect	I1c	R1c	I1c/R1c	Abs	Percent T
600	0.794545410033161	8.39086243137655E-6	1.1314294263262	7.18330360880151E-4	0.962875366210938	0.79453701917073	1.08873386060638	0.7297807553521	-0.00619405421388724	101.436452928108
597	0.821498211133959		1.1701692799922		0.961170494556427	0.821489820271528	1.12404174761662	0.73083568471846	-0.00618726795617386	101.434867900986
594	0.852841798960376		1.21508600100413		0.959443926811218	0.852833408097945	1.16511768651455	0.73197190118124	-0.00620477829690851	101.438957740899
591	0.884622494939344		1.2608941004915		0.957998394966125	0.884614104076913	1.20724636516034	0.732753586679406	-0.00623520993212822	101.446065962725
588	0.913555103771489		1.30282032499438		0.957209765911102	0.913546712909058	1.24638474547551	0.732957231886312	-0.00616026729788765	101.428561758069
585	0.937227847817522		1.33741683303485		0.957147359848022	0.937219456955091	1.2794174427472	0.732536094664045	-0.00613116634085446	101.421765518534
582	0.95605624892637		1.36483428165577		0.957540512084961	0.956047858063938	1.30619628654617	0.731932763789974	-0.00609861002321591	101.41416285354
579	0.973692801285097		1.39030394708134		0.957847774028778	0.973684410422665	1.3310114897981	0.731537193995496	-0.00616353893950371	101.429325845958
576	0.994441272881877		1.42033630291837		0.957817375659943	0.994432882019446	1.3597347609147	0.731343281501818	-0.00617860248681811	101.43284399323
573	1.01409799429992		1.44865892853762		0.95768678188324	1.01408960343748	1.38667357182597	0.731310976167326	-0.00618350792194394	101.433989702113
570	1.03398615187425		1.47745768940887		0.957942962646484	1.03397776101182	1.4146320766631	0.730916383184818	-0.00621209968353705	101.440667825001
567	1.05283601691124		1.50481126473902		0.958957612514496	1.05282762604881	1.44236136935119	0.729933322134381	-0.00616147783325839	101.42884447645
564	1.07034006011522		1.52998004271463		0.960622072219849	1.07033166925279	1.46904255508773	0.728591330146234	-0.00620967910988284	101.440102439222
561	1.09186846670644		1.56093071031556		0.962333619594574	1.09186007584401	1.50144482693805	0.727206259100895	-0.00614226198362064	101.424356742004
558	1.11677507244188		1.59664102267287		0.963349342346191	1.11676668157945	1.53743107607412	0.726384876017436	-0.00611183393264685	101.417250878321
555	1.14081976717002		1.63103182575811		0.963210999965668	1.14081137630759	1.57033589215909	0.726476024654234	-0.00608950518502274	101.412036761906
552	1.16687097220509		1.66798980900887		0.962077260017395	1.16686258134266	1.60404397588281	0.727450493182681	-0.00609455587727048	101.413216155124
549	1.19237564525992		1.70412833425509		0.960586667060852	1.19236725439748	1.63627293827885	0.72870926756981	-0.00607048481962074	101.407595416604
546	1.22103235107803		1.74463854405416		0.959542155265808	1.2210239602156	1.67336496045886	0.729681802277475	-0.00603880421321496	101.400198276929
543	1.25215121997224		1.78831124651637		0.959278583526611	1.25214282910981	1.71479960053184	0.730197761138651	-0.00600127010835189	101.391435095787
540	1.284009447384		1.83300039550772		0.959745705127716	1.28400105652157	1.75852484260722	0.730158042361166	-0.00599152061019213	101.389158980028
537	1.31616538780727		1.87781988751613		0.960788011550903	1.31615699694484	1.8034966725783	0.72978066272961	-0.00599101116516538	101.389040046506
534	1.35743217475175		1.93528844685681		0.962087333202362	1.35742378388932	1.86122540427255	0.729317244850232	-0.00596911990508772	101.383929509765
531	1.40269529590878		1.99844610529585		0.963314652442932	1.40268690504635	1.92444043718708	0.728880394498794	-0.00588550953254333	101.364412954639
528	1.45034961456602		2.06441805205373		0.964083611965179	1.45034122370359	1.98957908170118	0.728968874393011	-0.00593026917299633	101.374860401419
525	1.50523556405373		2.13972447631336		0.964276075363159	1.5052271731913	2.06259245159674	0.729774402124881	-0.00585996680755085	101.358451453181
522	1.56000464220403		2.21518874603135		0.964098811149597	1.5599962513416	2.13496829507386	0.730688251877591	-0.00587580112709343	101.362147036326
519	1.62004734215942		2.29791408139416		0.964016735553741	1.62003895129699	2.21453514883903	0.731548086805621	-0.00579998257413901	101.344452912081
516	1.67423506289017		2.37171474394106		0.964349150657654	1.67422667202773	2.28646837764839	0.732232594333824	-0.00579148131142725	101.342469125912
513	1.73550260659066		2.45506406489708		0.965328872203827	1.73549421572823	2.3692507999181	0.732507599359352	-0.00574597739223701	101.331851358157
510	1.78709403582787		2.52431881803832		0.966961741447449	1.78708564496544	2.44022512228221	0.732344581099174	-0.00570133502120746	101.321435702881
507	1.83615799925487		2.5893163543997		0.969234704971313	1.83614960839244	2.50895904211859	0.731837219168783	-0.00567834654436311	101.316072604959
504	1.90571454194569		2.68232521755344		0.971734523773193	1.90570615108326	2.60580999147298	0.731329666138099	-0.00559968380161234	101.297723123776
501	1.97067220892246		2.76815519889994		0.973802864551544	1.97066381806003	2.69493795004889	0.731246453382824	-0.00559381974985086	101.296355362715
498	2.04640608069015		2.86775080885353		0.974870681762695	2.04639768982772	2.79498590694392	0.732167444831692	-0.00555065874102083	101.286288839132
495	2.22269683682167		3.10534312357799		0.974803626537323	2.22268844595924	3.02639950746573	0.734433256573086	-0.0054880036628884	101.271677457096
492	2.44152571167969		3.4036503819075		0.973194181919098	2.44151732081726	3.31171367403119	0.737236839030628	-0.0054202829837677	101.255887129613
489	2.47854466416849		3.4475463582946		0.972781896591187	2.47853627330606	3.35301190623702	0.739196979496456	-0.00543770060454574	101.259948134491
486	2.58421799870718		3.58130301547498		0.975464880466461	2.58420960784475	3.49273461186486	0.739881466821485	-0.00534407896289742	101.238121698231
483	2.91050083065537		4.02027981059591		0.980194926261902	2.91049243979294	3.93995376872416	0.738712332844306	-0.00529825828811249	101.227441032136
480	3.08240382923606		4.24807015148258		0.985221683979034	3.08239543837362	4.18458311365694	0.736607531659204	-0.00523015672040644	101.21156883656
477	3.17096657912632		4.35281512542927		0.990114986896515	3.17095818826389	4.30907626122151	0.73587887427293	-0.00514418869608323	101.191536121756
474	3.648855692207		4.98799947103573		0.994495332241058	3.64884730134457	4.959827814975	0.735680236787204	-0.00500196166786559	101.158402348072
471	4.35270071380864		5.92817668041374		0.997837543487549	4.35269232294621	5.9146404791415	0.73591832644712	-0.00488722755671322	101.131681339887
468	4.94143639260851		6.70801231206329		1.00013113021851	4.94142800174608	6.70817351062782	0.736627935147672	-0.00482899391803766	101.118121713382
465	4.9443060251654		6.6954403101604		1.00181019306183	4.94429763430297	6.70684071907823	0.737202185261156	-0.00483395366890685	101.119276514045
462	4.61979926376676		6.23991638619934		1.00316655635834	4.61979087290432	6.2589548281131	0.738108997392631	-0.00471064039729206	101.090568853165
459	4.30197901357186		5.80372614868446		1.00411581993103	4.30197062270943	5.82689195356216	0.738295931517917	-0.00454425905471827	101.051847746111
456	3.94591336558056		5.3276723712898		1.00429058074951	3.94590497471813	5.34980976739046	0.737578558170466	-0.00443320434680872	101.026010787126
453	3.68580915763551		4.99173486652862		1.00348424911499	3.68580076677308	5.00840648111679	0.73592284904783	-0.00418053173215564	100.967250929164
450	3.47643115676316		4.73229071595398		1.00161564350128	3.47642276590073	4.73921691976873	0.73354371086065	-0.0040377794896377	100.934068529823
447	3.09904381696253		4.2414130482377		0.998890042304993	3.0990354261001	4.23598772614253	0.731596885178469	-0.00402991266357399	100.932240222988
444	2.7855692796409		3.82598194027854		0.996111750602722	2.78556088877847	3.81039003099197	0.731043506339769	-0.00398590376161394	100.922012849171
441	2.71839905774133		3.73663905977616		0.99413388967514	2.7183906668789	3.7140054062516	0.731929647249077	-0.00389301538557755	100.90042961517
438	2.74188549807717		3.76266498374443		0.993446111679077	2.74187710721474	3.737291275148	0.733653575638456	-0.00377638146321059	100.873335481474
435	2.76996905143175		3.78766612256055		0.994355201721191	2.76996066056932	3.76557123582032	0.735601715410355	-0.00360057619720564	100.832509554902
432	2.82150843965354		3.84084155691838		0.996962368488312	2.82150004879111	3.82845834723574	0.736980735555949	-0.0032615651649318	100.753830234163
429	2.91030353695499		3.94613521494491		1.00068998336792	2.91029514609255	3.94813915661391	0.737130843328366	-0.00289952321266537	100.669873575979
426	2.96548025792592		4.01631144391255		1.00434243679047	2.96547186706348	4.0330305728235	0.735296153479783	-0.00254175378104743	100.58697643157
423	2.91802313897492		3.96467488528099		1.00653290748596	2.91801474811249	3.98985271637177	0.73135901386506	-0.00229451660635016	100.529730107891
420	2.78971527327668		3.81764319031186		1.00630366802216	2.78970688241424	3.84098548713362	0.726299771701583	-0.00216871504195693	100.500613998136
417	2.77820603504141		3.83613913506217		1.00381481647491	2.77819764417898	3.85005223117529	0.721599988094419	-0.00214317376248345	100.494703633403
414	2.53563900720207		3.53467717581753		1	2.53563061633964	3.53395884545665	0.717504285484114	-0.0019908565251439	100.459463969301
411	2.37397983304334		3.33697813485945		0.99593985080719	2.37397144218091	3.32271409194633	0.714467563710941	-0.00178238252372365	100.411252072901
408	2.24615804522401		3.17765381542772		0.992665886878967	2.24614965436158	3.15363548084114	0.712241369685024	-0.00157699104241905	100.363775670014
405	2.15657026237886		3.06282087765415		0.991216242313385	2.15656187151643	3.03520578050628	0.71051586860009	-0.00132686947208233	100.305990183831
402	2.13154674075034		3.03205964608761		0.992280185222626	2.13153834988791	3.00793992224232	0.708637275008776	-9.77432697675966E-4	100.225315650976
399	2.18844382548393		3.11102245705139		0.996225118637085	2.18843543462149	3.09856309760967	0.706274284460989	-5.93942403133394E-4	100.136853851889
396	2.26472270213226		3.21197017393318		1.00294554233551	2.26471431126982	3.22071072182753	0.703172220939097	-2.08219172762753E-4	100.047955731414
393	2.27049044747054		3.2087391241414		1.01225340366364	2.2704820566081	3.24732996752805	0.699184277333065	1.97945006865919E-4	99.9544318632263
390	2.26523280100717		3.18712229439379		1.02401208877563	2.26522441014474	3.26291617889231	0.694233098845259	6.79484980941159E-4	99.8436651316658
387	2.28817366883543		3.20439287049666		1.03790378570557	2.28816527797299	3.32510593337547	0.688148084247702	0.00103447645425604	99.7620864576944
384	2.33108948165222		3.25109555951903		1.05340039730072	2.33108109078979	3.42394866457241	0.680816600701256	0.00155243730649007	99.6431762344875
381	2.37296816312551		3.29833359033613		1.06999289989471	2.37295977226308	3.52842491475798	0.672526645625344	0.00202116198181041	99.5356915150813
378	2.38913363181091		3.31187751850467		1.08720409870148	2.38912524094848	3.59990584080299	0.663663258596667	0.00257462604137122	99.4089242127847
375	2.38773489158213		3.30249141380585		1.10362470149994	2.3877265007197	3.64391833363749	0.655263450522006	0.00311631960027934	99.285009202974
372	2.39572130024162		3.30770314962487		1.11636197566986	2.39571290937919	3.69179210634378	0.648929528090849	0.00376468535979328	99.1368954801428
369	2.41490917247941		3.33028596935885		1.1217794418335	2.41490078161697	3.73504052762201	0.646552765293411	0.00444526369554683	98.9816607542728
366	2.44841827512871		3.37362063349233		1.11770451068878	2.44840988426628	3.76990811832261	0.649461421185958	0.00519957135564235	98.8098929184515
363	2.48822919293839		3.4262458481258		1.10513556003571	2.48822080207595	3.78567227176286	0.657273166680452	0.00593417948271898	98.6428974856236
360	2.54481025228261		3.50213476383819		1.08772444725037	2.54480186142018	3.80857625469746	0.668176686309339	0.00657029710958596	98.49851951958
357	2.60958475519761		3.58946765167282		1.06954944133759	2.60957636433518	3.83834483170982	0.679870224992975	0.0072412838817743	98.3464563985376
354	2.66824013582261		3.66879717406091		1.05303514003754	2.66823174496018	3.86261591884439	0.690783603915364	0.00793134627342916	98.190315103048
351	2.71854920788721		3.73740130220475		1.03825736045837	2.71854081702478	3.87963859921637	0.700720117996013	0.00864982964475239	98.028006376076
348	2.75961093379736		3.79401595407814		1.02429628372192	2.75960254293493	3.8854606590248	0.710238189267255	0.00940065720555635	97.85867762492
345	2.79132043806518		3.83863916312835		1.01075196266174	2.79131204720275	3.87918601426011	0.719561278304708	0.0102152535993026	97.6752983378083
342	2.81650290378487		3.8752579386168		0.99791157245636	2.81649451292244	3.86644791301911	0.728444964547107	0.0110363506962246	97.4908033942939
339	2.82987399992285		3.89790229399506		0.986706912517548	2.82986560906042	3.84537835627038	0.73591343864667	0.0119413233546241	97.2878658557414
336	2.82359866913738		3.89746106474878		0.97766101360321	2.82359027827495	3.80969345145262	0.741159443471318	0.0129108396487833	97.0709232711966
333	2.79486187481861		3.87194595132534		0.970568954944611	2.79485348395618	3.75729334643219	0.743847558937629	0.0138948839013554	96.8512245399115
330	2.73486233160133		3.81032669742117		0.964463949203491	2.73485394073889	3.67422993061363	0.744333912788672	0.0149260169648527	96.6215461933214
327	2.65697153601412		3.728866786858		0.95833683013916	2.65696314515169	3.57282197408765	0.743659539832004	0.0159871929266855	96.3857446759631
324	2.57390925729329		3.64174993539946		0.951819896697998	2.57390086643086	3.46560632618196	0.742698571094343	0.0169979170661861	96.1616890414481
321	2.49203789653645		3.55611814252873		0.945044338703156	2.49202950567402	3.36001046431549	0.741673138265567	0.0180770312769646	95.9230476690049
318	2.40788667739028		3.46443563557086		0.938388168811798	2.40787828652785	3.25031133931773	0.740814659014568	0.019209460221177	95.6732527920795
315	2.34268583414495		3.39704596176787		0.932277858257294	2.34267744328252	3.16632105014818	0.739873628156843	0.0203728673883027	95.4173020519819
312	2.2837115008845		3.33809716805811		0.927434146404266	2.28370311002207	3.09519909356739	0.737821070950876	0.0215392477214199	95.1613845724366
309	2.21456700409048		3.26391258949711		0.924172163009644	2.21455861322805	3.01575329678658	0.734330164071364	0.0227438618023382	94.897798651967
306	2.13550989625208		3.17718466381827		0.923116862773895	2.13550150538965	2.93224963644808	0.728280934489753	0.0240338895753332	94.6163325925194
303	2.05525355379933		3.08960730088696		0.925122439861298	2.0552451629369	2.85760050087374	0.719220605647461	0.0253335848369629	94.3336014493551
300	1.95418628979888		2.97277827791629		0.931125819683075	1.95417789893645	2.76736175481476	0.706151949789901	0.0267407997357575	94.0284333653809
297	1.83817898313351		2.8341313668492		0.942141830921173	1.83817059227108	2.66947694595302	0.688588300062971	0.0282059168118108	93.7117575725761
294	1.70822717457075		2.67380156402305		0.958359718322754	1.70821878370831	2.56177529486575	0.666810546237949	0.0297614158226001	93.3767134577646
291	1.56668148055626		2.49455780863575		0.978849589824677	1.56667308969382	2.44109375039795	0.641791446739162	0.0313447934204097	93.0368947213227
288	1.40272479908249		2.28055655949086		1.00125563144684	1.40271640822006	2.28270086570418	0.614498565841363	0.0330758505811249	92.6667964445123
285	1.23116591060785		2.05254347812657		1.02218341827393	1.23115751974542	2.09734164324353	0.587008570449894	0.0349234891688504	92.2733973371025
282	1.07761321773997		1.84713499872273		1.03807401657104	1.07760482687754	1.91671716719011	0.562213792062652	0.0366897759842353	91.8988811592198
279	0.942921757401704		1.66467173773307		1.04659152030945	0.942913366539273	1.74147952634574	0.54144384259162	0.038288497660054	91.5612055746615
276	0.833137222928272		1.51762120365268		1.04627299308777	0.833128832065841	1.58709450946245	0.524939647323222	0.0400264541173533	91.1955287862656
273	0.751655751696239		1.41006559128948		1.03550016880035	0.751647360833807	1.45937932658989	0.515045915163245	0.0417059518422194	90.8435397176672
270	0.691106620773631		1.33338014115645		1.01344335079193	0.691098229911199	1.35057725100511	0.51170581275294	0.043346230657857	90.5010815477039
267	0.641586415283027		1.27233403208641		0.982183754444122	0.641578024420595	1.24896028413088	0.513689692596632	0.0450465664650264	90.1474473402514
264	0.594496254643553		1.21139986423908		0.94537228345871	0.594487863781122	1.14454476622372	0.519409883584159	0.0466478154243791	89.8156846040085
261	0.543442142298727		1.13904066561463		0.90583062171936	0.543433751436296	1.03112722865994	0.527028805303246	0.0480760232766762	89.5208045607762
258	0.48739182086742		1.05263533545452		0.866522550582886	0.487383430004988	0.911509806255252	0.534699052780684	0.0495375879839155	89.2200396719787
255	0.428017146422052		0.954704899139289		0.829135000705719	0.428008755559621	0.790983654377333	0.541109482087278	0.0509770527481192	88.924810270799
252	0.370328283432351		0.855714652647627		0.794693946838379	0.370319892569919	0.679460401890354	0.545020565642439	0.0525509846902908	88.6031200513983
249	0.315606408193245		0.757541192651726		0.764530658721924	0.315598017330813	0.578614281443032	0.545437655883172	0.0542615583000733	88.2548216625491
246	0.265813654409663		0.664734336333111		0.739672303199768	0.265805263547231	0.491154248498991	0.541184901402268	0.0563078032883516	87.8399736265597
243	0.220770573458665		0.576548756851498		0.720351755619049	0.220762182596233	0.414800458661382	0.53221296646745	0.0589236788897489	87.3124794235027
240	0.178801932726705		0.488937748900793		0.706636786460876	0.178793541864273	0.344993801004842	0.518251462326316	0.062106830602881	86.674864102175
237	0.141237376526097		0.404363207917936		0.699079275131226	0.141228985663666	0.282179768413019	0.500492953332335	0.0666281018958672	85.7772064224483
234	0.106667174027514		0.319387888356968		0.698089838027954	0.106658783165083	0.222459980125928	0.479451553959082	0.0722994360592386	84.6643471650026
231	0.0765119487947677		0.241704373729021		0.703528046607971	0.0765035579323363	0.169540440350572	0.451240764587752	0.0808297450148607	83.0176154857754
228	0.0514756279223653		0.173745405952476		0.713129818439484	0.0514672370599339	0.12339076700175	0.417107684071727	0.0928762482219866	80.7465083838109
225	0.0332667712217478		0.121785333146793		0.724811732769012	0.0332583803593165	0.0877507840704081	0.37900949503347	0.109434012994365	77.725940715715
222	0.020996756431604		0.0850429777943403		0.735610008239746	0.0209883655691727	0.0620300545933413	0.338358005756546	0.131884192897698	73.8101022740368
219	0.0128456877862719		0.0598320752995581		0.742441356182098	0.0128372969238405	0.0438884889612747	0.292498038270754	0.167436170435336	68.0085991939665
216	0.00825470988789899		0.0445997231799426		0.744040012359619	0.00824631902546761	0.0326495120554525	0.252570972927923	0.201130167752738	62.9317534071723
213	0.0056473172391303		0.0355256309424887		0.741997599601746	0.00563892637669892	0.02582693348017	0.218335110555363	0.240510877541752	57.4763422873004
210	0.0039394366631452		0.0294218301741842		0.738943815231323	0.00393104580071382	0.0212102736625345	0.185336873218075	0.283350938865094	52.077372118415
207	0.00284847834640994		0.0249755938104197		0.738099575042725	0.00284008748397857	0.0179042758438046	0.158626213579106	0.323935169058158	47.4312784800166
204	0.00203606381079587		0.0212050158607035		0.741282522678375	0.00202767294836449	0.0151864219086275	0.133518807824808	0.366313254795959	43.0216185413279
201	0.00137062313962671		0.0175385466017868		0.760777771472931	0.00136223227719534	0.0127964466274498	0.106453949041854	0.416302328477411	38.3440225616149
