# Supplementary material for: Physicochemical and major ion data for springs in the Black Forest National Park, Germany
Source: Data Brief. 2020 Apr 30;30:105645. doi: 10.1016/j.dib.2020.105645 (PMC7218150; doi:10.1016/j.dib.2020.105645)
Supplement: Supplementary file 3 [file mmc3.zip › Absorption/S01_4_2016-11-04.abs]

Wavelength	I1	I1 dark	R1	R1dark	XCorrect	I1c	R1c	I1c/R1c	Abs	Percent T
600	0.787269896451393	7.09588810946361E-6	1.12458152840434	6.85936211706156E-4	0.962875366210938	0.787262800563283	1.08217137991534	0.727484403278961	0.00197406530546575	99.5464861593485
597	0.813163521836208		1.16149176141115		0.961170494556427	0.813156425948099	1.11573230909093	0.728809607217195	0.00174599533023378	99.5987767778509
594	0.844660639019922		1.20668935156258		0.959443926811218	0.844653543131813	1.15709265257199	0.729979177773116	0.00178189468006181	99.5905441529754
591	0.876223321999273		1.25224643817254		0.957998394966125	0.876216226111163	1.19899295208148	0.730793475132638	0.00177152564127743	99.5929219647729
588	0.906613395120027		1.29632944916583		0.957209765911102	0.906606299231918	1.24020262373905	0.731014659925986	0.00185026318551825	99.5748674151088
585	0.929133968150157		1.32909407672045		0.957147359848022	0.929126872262047	1.27148234448857	0.730743038854994	0.00187769339010303	99.5685784272366
582	0.947923457515996		1.35661065497964		0.957540512084961	0.947916361627886	1.29835284955771	0.730091486263385	0.00190567434322673	99.5621635771892
579	0.965464270739363		1.38231756893942		0.957847774028778	0.965457174851254	1.32339278393599	0.729531841619859	0.00199581444405888	99.5415010715728
576	0.984616956820059		1.4100565983696		0.957817375659943	0.98460986093195	1.34991970896019	0.729384017728264	0.00194552075224166	99.5530291928748
573	1.00509360377193		1.43984350132675		0.95768678188324	1.00508650788382	1.37826217715794	0.729241884846878	0.00206215980019721	99.5262956931985
570	1.02618667467153		1.47055510520794		0.957942962646484	1.02617957878342	1.40805082645097	0.728794415305258	0.00213863696605888	99.5087711350783
567	1.04438973612223		1.4968676856692		0.958957612514496	1.04438264023413	1.43477487834752	0.727906974114974	0.00212903342639795	99.5109715936061
564	1.06380267549779		1.52499896363297		0.960622072219849	1.06379557960968	1.46428873911312	0.726493041429787	0.002207510083315	99.4929916671297
561	1.08446485650654		1.5548175108771		0.962333619594574	1.08445776061843	1.49559306357396	0.725102159826108	0.0022657409730779	99.4796523840315
558	1.10960503493391		1.59108451390601		0.963349342346191	1.1095979390458	1.53210942389013	0.724228910640377	0.00235794073961021	99.4585353135235
555	1.13302685155175		1.6247893440936		0.963210999965668	1.13301975566364	1.56435426755357	0.724273126083854	0.00247846889070129	99.4309367816653
552	1.15651468043739		1.65795227242788		0.962077260017395	1.15650758454928	1.59441825586593	0.725347681070787	0.0024090589423393	99.4468293338646
549	1.18205672898035		1.694351632634		0.960586667060852	1.18204963309224	1.62691268644159	0.726559970269601	0.00253663872769323	99.4176197944748
546	1.2098502783688		1.73377018716399		0.959542155265808	1.20984318248069	1.66296739741599	0.727520686431145	0.00257769869599255	99.40822089229
543	1.24186002525017		1.7788817726771		0.959278583526611	1.24185292936207	1.70578518323744	0.728024221083415	0.00263499105830097	99.3951077711338
540	1.27221943339302		1.82143559941136		0.959745705127716	1.27221233750492	1.7474566693686	0.728036557246709	0.00267553684995946	99.3858286635646
537	1.30296087553093		1.86433092150558		0.960788011550903	1.30295377964282	1.79056775965731	0.727676332054692	0.00270811813853637	99.3783729001636
534	1.34102140821576		1.91770265102865		0.962087333202362	1.34101431232765	1.84433749886258	0.727098111465319	0.00280081853442207	99.3571627955764
531	1.38385689022233		1.9774173236416		0.963314652442932	1.38384979433422	1.90421430945506	0.726730067862082	0.00286963155452627	99.3414211154602
528	1.43254890785004		2.04512783728706		0.964083611965179	1.43254181196193	1.97101293244168	0.726804877016865	0.00288488167921443	99.3379328315347
525	1.48469762346197		2.11670370980379		0.964276075363159	1.48469052757386	2.04042531411806	0.727637771057351	0.00276835738625094	99.3645894801318
522	1.54126018305041		2.19512287086739		0.964098811149597	1.5412530871623	2.11565403984431	0.72849958364446	0.00307715488384307	99.293963137989
519	1.59920920747706		2.27507674628034		0.964016735553741	1.59920211158895	2.19255080409579	0.729379729127174	0.00318953420352699	99.26827286353
516	1.65538785715493		2.35220000891162		0.964349150657654	1.65538076126682	2.26768059876768	0.729988501099492	0.00325139586552864	99.2541339249532
513	1.71541626023538		2.43396803104583		0.965328872203827	1.71540916434727	2.34891746035999	0.730297761967494	0.00334493718502156	99.2327581920202
510	1.76707972926722		2.50378215063991		0.966961741447449	1.76707263337911	2.42039827451401	0.730075150022126	0.00344852889013516	99.2090911523747
507	1.8198346790076		2.57453546944899		0.969234704971313	1.81982758311949	2.49466429298779	0.729487966871858	0.00358498435974307	99.1779245197177
504	1.88520892068973		2.66237989536751		0.971734523773193	1.88520182480162	2.58645991183025	0.728873398029046	0.00375080745608881	99.1400634556265
501	1.95331913281992		2.7533538415372		0.973802864551544	1.95331203693181	2.68055589136507	0.728696627152621	0.00391615068189175	99.1023263472923
498	2.02454558150992		2.84759672690281		0.974870681762695	2.02453848562181	2.77536986343861	0.729466191981152	0.00403156797723182	99.075992596363
495	2.18787344218542		3.06866269037495		0.974803626537323	2.18786634629731	2.99067486609053	0.731562755652317	0.00417837015301769	99.0425081429483
492	2.41231906262647		3.37496050897526		0.973194181919098	2.41231196673836	3.28382438241104	0.734604438550153	0.00421383697172305	99.0344201303283
489	2.4610428588185		3.43485811127498		0.972781896591187	2.46103576293039	3.34070052167874	0.736682545160827	0.00421113884461403	99.0350354001391
486	2.54456577840664		3.53969804005528		0.975464880466461	2.54455868251853	3.45218201884513	0.737087056426348	0.00435710562590461	99.0017552252381
483	2.85879256059831		3.96447580569194		0.980194926261902	2.8587854647102	3.88528671883285	0.735797811485323	0.00460547740152673	98.9451525907564
480	3.0448066479898		4.21127418117063		0.985221683979034	3.04479955210169	4.14836284124075	0.733976189795155	0.00464597702807402	98.935926005902
477	3.10592773050925		4.28100156492521		0.990114986896515	3.10592063462114	4.23800465263662	0.732873342337845	0.00481771520395552	98.8968103433237
474	3.54203150196002		4.86399821664841		0.994495332241058	3.54202440607191	4.83654136212492	0.732346555290439	0.0050950288152873	98.8336811106518
471	4.22782294453223		5.78835668097243		0.997837543487549	4.22781584864413	5.77515515846679	0.732069655729655	0.00554697789388289	98.7308832183526
468	4.84675330582864		6.61373984173686		1.00013113021851	4.84674620994053	6.61392107672878	0.732809804307147	0.00576362084279406	98.6816447026725
465	4.90507944084949		6.67373947040337		1.00181019306183	4.90507234496138	6.68513304940046	0.733728455172822	0.00570831629324654	98.6942119620835
462	4.59344955195798		6.23408368114452		1.00316655635834	4.59344245606987	6.25313615019607	0.734582191357826	0.00591895936376914	98.6463545476038
459	4.26924063357572		5.78705200812608		1.00411581993103	4.26923353768761	5.8101817127214	0.734784856786858	0.0062301792328613	98.5756888835559
456	3.90571463038963		5.29888667804544		1.00429058074951	3.90570753450152	5.3209330999437	0.73402680716712	0.00655643091991418	98.5016644385575
453	3.6349167860127		4.94729808081751		1.00348424911499	3.63490969012459	4.96384737359285	0.732276683095039	0.00698086891095945	98.4054453350168
450	3.43363740327205		4.69733489822256		1.00161564350128	3.43363030738394	4.70423707238413	0.729901630073197	0.007275656499965	98.3386729898893
447	3.08176128529331		4.23970413833242		0.998890042304993	3.0817541894052	4.23431307124799	0.72780499163632	0.00752917489293191	98.2812847701696
444	2.74835542847124		3.79832200996914		0.996111750602722	2.74834833258313	3.78286991758256	0.726524673716366	0.00785553469760198	98.2074569562966
441	2.66343480625197		3.68685978873483		0.99413388967514	2.66342771036386	3.66455035002761	0.726808873111484	0.00815807604378941	98.139066795141
438	2.68659208887428		3.71525802836745		0.993446111679077	2.68658499298617	3.69022720150374	0.72802698757719	0.00850088009529083	98.0616327106563
435	2.71020535538149		3.73564917452621		0.994355201721191	2.71019825949338	3.71388012425545	0.729748448743137	0.00882562087892673	97.9883351903165
432	2.75237565062314		3.77759261674142		0.996962368488312	2.75236855473503	3.76543382978023	0.730956558834463	0.00919700360653256	97.9045772303014
429	2.83660091884128		3.87918460241946		1.00068998336792	2.83659382295317	3.88117476577994	0.730859596419937	0.0097830260714009	97.7725571563763
426	2.88213116768279		3.94097741101044		1.00434243679047	2.88212407179468	3.95740194146407	0.728286920162682	0.010710517465954	97.5639741665688
423	2.84385466026738		3.90163134549384		1.00653290748596	2.84384756437927	3.92642992474876	0.724283285040733	0.0113164650655488	97.4279433509405
420	2.72524627573155		3.76320371909384		1.00630366802216	2.72523917984344	3.78623544591288	0.719775412483987	0.0114299806678254	97.4024810278385
417	2.71869739758389		3.78798908642644		1.00381481647491	2.71869030169578	3.80175101666767	0.715115295498435	0.0118319717017179	97.3123651962762
414	2.48224363754238		3.49414136177052		1	2.48223654165427	3.49345542555882	0.710539062125635	0.0124048379810726	97.1840876705548
411	2.31666104665128		3.29101445340249		0.99593985080719	2.31665395076317	3.27696929251763	0.706950155453954	0.0129424917159544	97.0638488469284
408	2.19176444192573		3.13644878141268		0.992665886878967	2.19175734603763	3.11276480577354	0.704119161837208	0.013546479979989	96.9289526400889
405	2.09927516617226		3.01800980605586		0.991216242313385	2.09926807028415	2.99082042810941	0.701903748735314	0.0140886822911785	96.8080155540209
402	2.07025840481359		2.98350561918202		0.992280185222626	2.07025130892548	2.95979286750347	0.699458172109084	0.0147401872910149	96.6628983014267
399	2.12070982428973		3.05678380126226		0.996225118637085	2.12070272840162	3.04456145817653	0.696554415975486	0.0154233018622626	96.5109738985435
396	2.19686173804795		3.16108832110915		1.00294554233551	2.19685464215984	3.16971148391941	0.69307716279697	0.0161117884016172	96.3580963736571
393	2.20294851048456		3.16116225055221		1.01225340366364	2.20294141459645	3.19920290638948	0.688590714329721	0.0169286107215042	96.1770361095184
390	2.1936423215569		3.13614653898225		1.02401208877563	2.19363522566879	3.21074956111677	0.683215923233139	0.0176696743564487	96.0130632006145
387	2.21179382539062		3.14970553917221		1.03790378570557	2.21178672950251	3.26837936717375	0.676722767166133	0.018440214326071	95.8428646047736
384	2.25004163651709		3.19252928778039		1.05340039730072	2.25003454062898	3.36228905466412	0.669197235587989	0.0193123339449076	95.6505928261286
381	2.29253647155237		3.24406666184204		1.06999289989471	2.29252937566426	3.47039434807982	0.66059621637314	0.0202247662004421	95.449846388039
378	2.30662403741404		3.25768068644584		1.08720409870148	2.30661694152593	3.54101804190374	0.65139937561172	0.0212715330449215	95.2200635429317
375	2.3046076690139		3.25066666547777		1.10362470149994	2.30460057312579	3.58675901221682	0.642530085036691	0.0223520261166823	94.9834574045108
372	2.30912101128102		3.25462404217095		1.11636197566986	2.30911391539291	3.6325727726761	0.635669003732524	0.0236067046106006	94.7094458173267
369	2.32329364550173		3.27399123935918		1.1217794418335	2.32328654961362	3.6719265959154	0.632715956848924	0.0248891442159467	94.4301883185463
366	2.35021995276719		3.31294272235784		1.11770451068878	2.35021285687908	3.70212435043506	0.634828178206086	0.0262920197270593	94.1256482580312
363	2.38479994286339		3.36405814695828		1.10513556003571	2.38479284697528	3.71698223173194	0.641593824855083	0.0277260781857701	93.8153540332429
360	2.43549835086393		3.43918684538855		1.08772444725037	2.43549125497582	3.74014150080426	0.651176233426491	0.0291897328886891	93.4997106998046
357	2.49123648784824		3.52243079769264		1.06954944133759	2.49122939196013	3.76668024913044	0.661385949214895	0.0306993904241691	93.1752592009183
354	2.54482032918687		3.60117571070807		1.05303514003754	2.54481323329876	3.7914422538905	0.671199259513306	0.0319467383798437	92.9080321658247
351	2.58974492495462		3.6676796044853		1.03825736045837	2.58973782906652	3.80728316683931	0.680206256162563	0.0331645655087635	92.64786899118
348	2.62951057420979		3.72897165135953		1.02429628372192	2.62950347832168	3.81886920267945	0.688555522267359	0.0345930397536948	92.3436337660172
345	2.65416208656246		3.77094859455117		1.01075196266174	2.65415499067435	3.8108003816669	0.696482293704764	0.0361526759888819	92.0126045078038
342	2.6744259194893		3.80770973576171		0.99791157245636	2.67441882360119	3.79907310618773	0.703966138278635	0.0377746689851872	91.6695988819556
339	2.68532868800042		3.83268910577908		0.986706912517548	2.68532159211232	3.78106401620128	0.710202625664661	0.0393841381014227	91.330505603526
336	2.6767167983864		3.83410794732615		0.97766101360321	2.67670970249829	3.747787248955	0.714210686117426	0.0411456257843709	90.9608215519566
333	2.6438841080879		3.8067273395254		0.970568954944611	2.64387701219979	3.69402562729009	0.715717019575559	0.0429145142031894	90.59109013306
330	2.58316029485398		3.7458296310285		0.964463949203491	2.58315319896587	3.61205607823756	0.715147589908482	0.0448010821955419	90.1984174464095
327	2.50684832250266		3.66782935057845		0.95833683013916	2.50684122661455	3.51435859538992	0.713314011240339	0.0467072980837297	89.8033839413295
324	2.42784453985936		3.58786654572219		0.951819896697998	2.42783744397125	3.41434987718133	0.711068733815739	0.0486552774494568	89.4014829131652
321	2.34669332680472		3.5042903204702		0.945044338703156	2.34668623091661	3.31106148839905	0.708741362592837	0.0506791323535639	88.9858324677302
318	2.2649478754712		3.41728059303467		0.938388168811798	2.26494077958309	3.20609200358828	0.706449090371753	0.0527809514878191	88.5562155133512
315	2.19918908789216		3.35104749027198		0.932277858257294	2.19918199200405	3.12346789400689	0.704083431183557	0.0549134218313494	88.12245307815
312	2.14099784911101		3.29546416163666		0.927434146404266	2.1409907532229	3.05568983108836	0.700657092693317	0.0571296607515349	87.6739027321085
309	2.07512173609299		3.22799770804882		0.924172163009644	2.07511464020488	2.98259170088519	0.695742108981599	0.0594264068341584	87.2114672545455
306	1.99526985774995		3.14070727993082		0.923116862773895	1.99526276186184	2.89860665185706	0.688352371158581	0.0618889833137008	86.718352153377
303	1.9145772872716		3.05269128418877		0.925122439861298	1.91457019138349	2.82347863399027	0.678089137397769	0.0643563460160552	86.227074959667
300	1.8204410168958		2.94479673261794		0.931125819683075	1.82043392100769	2.74133757854154	0.664067765771555	0.0669895231908256	85.7058520441864
297	1.70873024951991		2.80869581031021		0.942141830921173	1.7087231536318	2.6455435640279	0.64588736200217	0.0697580430927243	85.1612361762943
294	1.58173902932421		2.64640740885907		0.958359718322754	1.5817319334361	2.53555288528679	0.623821314323404	0.0725418545362714	84.6171016304041
291	1.4449132705936		2.46866212148337		0.978849589824677	1.44490617470549	2.41577747665024	0.598112280071848	0.0760202648092107	83.9420817015083
288	1.28752137974301		2.25438790847238		1.00125563144684	1.2875142838549	2.25653179132885	0.570572189056863	0.0795467726627298	83.2632248298453
285	1.12837696875783		2.03016079511053		1.02218341827393	1.12836987286972	2.0744955485702	0.543924942932476	0.0825604003624557	82.6874501366996
282	0.984627422213084		1.82541270144625		1.03807401657104	0.984620326324974	1.89420144233171	0.519807610912245	0.0854667504727762	82.1359433595408
279	0.858752464830313		1.64535638868915		1.04659152030945	0.858745368942204	1.7212981492664	0.498894029083918	0.0885476970167134	81.5553212908338
276	0.755459031099987		1.49822318615207		1.04627299308777	0.755451935211877	1.56683278075553	0.48215224016924	0.0921487696726228	80.8818786935583
273	0.679043260836482		1.39105346490061		1.03550016880035	0.679036164948372	1.43972581065189	0.471642697466758	0.0953806151755934	80.2822221326669
270	0.620808982199546		1.3125051156051		1.01344335079193	0.620801886311436	1.32945442479756	0.466959885748598	0.0986488576488261	79.6803333538233
267	0.573860351710873		1.25097534381727		0.982183754444122	0.573853255822764	1.22801394450375	0.467301905154395	0.101788258972542	79.1064218725544
264	0.52854499849839		1.18777378736815		0.94537228345871	0.528537902610281	1.12223995251386	0.47096692772908	0.104769779218718	78.5652000676534
261	0.481293845427919		1.11573160961646		0.90583062171936	0.481286749539809	1.01004251558571	0.476501476040061	0.107731732653541	78.0311966935614
258	0.429797738455953		1.02951046372075		0.866522550582886	0.429790642567843	0.891499653679371	0.482098496386425	0.110377678680198	77.5572356623615
255	0.3762259457623		0.933338485345271		0.829135000705719	0.376218849874191	0.773294871984048	0.486514088615282	0.113223861666611	77.0506201145492
252	0.322944483496565		0.832706047698061		0.794693946838379	0.322937387608455	0.661201346246	0.488410057604914	0.116214369138239	76.5218799241079
249	0.274182146044925		0.736743863633265		0.764530658721924	0.274175050156816	0.562738852109098	0.487215427065735	0.119457873774167	75.9525092436109
246	0.229891059338359		0.645895332196962		0.739672303199768	0.229883963450249	0.477243519974545	0.481691115392223	0.123296565047052	75.2841298247397
243	0.190376886370029		0.560547881671294		0.720351755619049	0.190369790481919	0.40329753531611	0.472033111565398	0.12784521680796	74.4997444781015
240	0.153772627864559		0.475999860463721		0.706636786460876	0.153765531976449	0.335874303993552	0.457806775178018	0.13329247448678	73.5711467653014
237	0.121607446108319		0.394489920909048		0.699079275131226	0.121600350220209	0.275300204166006	0.441700908245184	0.138377510458141	72.7147456849586
234	0.0910502713952143		0.311531476187433		0.698089838027954	0.0910431755071048	0.216998112653367	0.419557453260146	0.148207098965441	71.0874443101778
231	0.0650479660868219		0.235723026630729		0.703528046607971	0.0650408701987124	0.165355185102916	0.393340373077695	0.158668854765942	69.3954737941613
228	0.0435407284522711		0.169412781000306		0.713129818439484	0.0435336325641616	0.120324144189961	0.361802968616449	0.17304850205004	67.1353871873283
225	0.0279974440791067		0.118583068831585		0.724811732769012	0.0279903481909973	0.0854532249827127	0.327551689203769	0.191447847089085	64.3505336665972
222	0.0174423630112822		0.0826779730735658		0.735610008239746	0.0174352671231727	0.0603141629115461	0.289074178957642	0.219508749560574	60.3241554533211
219	0.0106994159270959		0.0581669506991254		0.742441356182098	0.0106923200389864	0.0426762823507624	0.250544786237581	0.254614278517743	55.6398206589072
216	0.00680110646868136		0.0432073044004112		0.744040012359619	0.00679401058057189	0.031637599312672	0.214744820345792	0.291917572834463	51.0601900754477
213	0.00458671881273469		0.0343025394594914		0.741997599601746	0.00457962292462523	0.0249434389166209	0.183600302265203	0.337401055611752	45.9831739085116
210	0.00312028273289329		0.0282955429090924		0.738943815231323	0.00311318684478383	0.0204019481100029	0.152592626351082	0.389971589201896	40.7406928792994
207	0.00220577424836924		0.0240148746293831		0.738099575042725	0.00219867836025977	0.0172190795322852	0.127688495551537	0.44160572119429	36.1738121362417
204	0.00154029629330283		0.0204778633777616		0.741282522678375	0.00153320040519337	0.0146714096983202	0.104502596323031	0.498376960977573	31.7411778885324
201	9.88053336963799E-4		0.0170197572838677		0.760777771472931	9.80957448854336E-4	0.0124264079949167	0.0789413520991441	0.572584751236825	26.7556341425176
