# Supplementary material for: Physicochemical and major ion data for springs in the Black Forest National Park, Germany
Source: Data Brief. 2020 Apr 30;30:105645. doi: 10.1016/j.dib.2020.105645 (PMC7218150; doi:10.1016/j.dib.2020.105645)
Supplement: Supplementary file 3 [file mmc3.zip › Absorption/S01_4_2016-11-07.abs]

Wavelength	I1	I1 dark	R1	R1dark	XCorrect	I1c	R1c	I1c/R1c	Abs	Percent T
600	0.782244788439246	7.09442564990525E-6	1.1240826856329	6.89635889158719E-4	0.962875366210938	0.782237694013596	1.08168749417083	0.723164220931689	0.00456082114665534	98.9553271320206
597	0.808806387149029		1.16298430199357		0.961170494556427	0.808799292723379	1.11716333903987	0.723975863205901	0.00463599683482798	98.938199603765
594	0.839560462953876		1.20811962346849		0.959443926811218	0.839553368528226	1.15846136863273	0.724714169380635	0.00492561439373871	98.8722427729598
591	0.871387969235391		1.25450186418892		0.957998394966125	0.871380874809741	1.20115010230007	0.725455439033924	0.00495544561914053	98.8654515771536
588	0.89968522467652		1.29624616730581		0.957209765911102	0.89967813025087	1.24011936416193	0.725477043783499	0.0051526750231479	98.8205632630694
585	0.923333473788569		1.33104728105835		0.957147359848022	0.923326379362919	1.27334830772732	0.725116901447707	0.00523435226404881	98.8019799461103
582	0.94093483205564		1.3574954962847		0.957540512084961	0.94092773762999	1.29919657836302	0.724238158643822	0.0054015552407131	98.7639485960608
579	0.957679681842246		1.38256965267865		0.957847774028778	0.957672587416596	1.32363069805666	0.723519474746723	0.00558984120510016	98.721139314345
576	0.976886526553097		1.41106841599251		0.957817375659943	0.976879432127447	1.35088530184506	0.723140173923877	0.00567927421126315	98.7008120487841
573	0.996468521714109		1.44044593540637		0.95768678188324	0.996461427288459	1.37883557718076	0.722683287100755	0.00598575343837049	98.6311839995655
570	1.01650128225418		1.470182870102		0.957942962646484	1.01649418782853	1.40769070237081	0.722100519749518	0.00614601539013672	98.594794152174
567	1.03566268995349		1.49900810436182		0.958957612514496	1.03565559552784	1.43682390131292	0.720795077658088	0.00639310165994244	98.5387158638703
564	1.05359104559475		1.52591130982073		0.960622072219849	1.0535839511691	1.46516160500677	0.719090609232984	0.00665535169287933	98.4792309249436
561	1.0741102801319		1.55631848255079		0.962333619594574	1.07410318570625	1.49703393875362	0.717487531779345	0.00685058124373936	98.4349712437803
558	1.09695849262605		1.59026159154602		0.963349342346191	1.0969513982004	1.53131309809399	0.716346904866004	0.00711040949076584	98.3760975122504
555	1.12147770303833		1.62646142050293		0.963210999965668	1.12147060861268	1.5659612663738	0.716154755991887	0.00737395961263273	98.3164164242013
552	1.14461052307529		1.66022804146176		0.962077260017395	1.14460342864964	1.59660416212692	0.716898687727864	0.00749750047704942	98.2884529842273
549	1.16934629812293		1.69629817681568		0.960586667060852	1.16933920369728	1.62877895696852	0.717923815686848	0.00772974509053582	98.2359060090651
546	1.19643077128131		1.73569850380668		0.959542155265808	1.19642367685566	1.66481414852687	0.718652996741007	0.00790380442302486	98.1965422803102
543	1.22535403837765		1.77777586325769		0.959278583526611	1.225346943952	1.70472075899473	0.718796282315813	0.00817499719113251	98.1352431378578
540	1.25383560198455		1.81935469365795		0.959745705127716	1.2538285075589	1.74545597825945	0.718338659454021	0.00849948428170513	98.0619478792455
537	1.28364571172872		1.86235016833967		0.960788011550903	1.28363861730307	1.78866112115592	0.717653334172946	0.00873166080078153	98.0095373654732
534	1.32251144491082		1.91862252651325		0.962087333202362	1.32250435048517	1.84521894000163	0.716719475296519	0.00904462952111665	97.9389334986508
531	1.3645595685221		1.97922687929843		0.963314652442932	1.36455247409645	1.9059539169802	0.715942007799669	0.00936491536350128	97.8667315916983
528	1.41084120407935		2.04595593298687		0.964083611965179	1.4108341096537	1.97180771913661	0.715502883958412	0.00969132593574133	97.7932037538884
525	1.46219628199915		2.11887854133807		0.964276075363159	1.4621891875735	2.04251888462406	0.715875480310492	0.00984610471210185	97.7583573164149
522	1.51547009038003		2.19531064674555		0.964098811149597	1.51546299595438	2.11583150749057	0.716249375524118	0.0104422064523179	97.6242686853872
519	1.57229163922525		2.27669676824652		0.964016735553741	1.5722845447996	2.19410896583217	0.716593646570905	0.0108702701399839	97.5280924316305
516	1.62501410605559		2.35188108557305		0.964349150657654	1.62500701162994	2.2673694775362	0.716692637759123	0.0112344717679773	97.4463391464804
513	1.68492004819903		2.43708652956852		0.965328872203827	1.68491295377338	2.35192426561641	0.716397623174226	0.0116907706119023	97.3440092685787
510	1.73400865151851		2.50637180028777		0.966961741447449	1.73400155709286	2.42289878920069	0.715672303284655	0.0121018850342889	97.2519045055095
507	1.7817720656343		2.57327768380949		0.969234704971313	1.78176497120865	2.49344161763879	0.714580585566677	0.012551904143443	97.1511835657691
504	1.8455805687973		2.66283831455514		0.971734523773193	1.84557347437165	2.58690177847692	0.713430053559382	0.0130515071257022	97.0394872035233
501	1.90974627410731		2.75245289549588		0.973802864551544	1.90973917968166	2.67967494477272	0.712675686059242	0.013570967556476	96.9234874814797
498	1.98002814394367		2.85024623006606		0.974870681762695	1.98002104951802	2.77794917968662	0.7127635969717	0.0140912259138737	96.8074485600696
495	2.1366117395094		3.07028697503643		0.974803626537323	2.13660464508375	2.99225461821007	0.714045065577285	0.0147043349986902	96.6708784385972
492	2.35220173254442		3.37536968744042		0.973194181919098	2.35219463811877	3.28421899200813	0.716211264791611	0.015226237590523	96.5547763901835
489	2.39906777483763		3.43843166716891		0.972781896591187	2.39906068041198	3.34417321317955	0.717385293009692	0.0157390496808901	96.4408324256465
486	2.47394846789779		3.53845871388836		0.975464880466461	2.47394137347214	3.45096949078843	0.716883003479387	0.016427606634376	96.2880503962446
483	2.77832375598821		3.96605492189657		0.980194926261902	2.77831666156256	3.88683093411954	0.714802549597367	0.0171778762560286	96.1218506472603
480	2.95425834146685		4.21128589503777		0.985221683979034	2.9542512470412	4.14837073699421	0.712147354790609	0.0177580831710996	95.9935199240269
477	3.01457468521998		4.28822619990611		0.990114986896515	3.01456759079433	4.24515420889997	0.710119689992482	0.0185150852745547	95.8263430325071
474	3.42647414890614		4.86303711557803		0.994495332241058	3.42646705448049	4.83558187228465	0.708594569377356	0.0194138523364476	95.6282366601792
471	4.08532316238679		5.78618626594204		0.997837543487549	4.08531606796114	5.77298574518746	0.707660861862822	0.0202742065959963	95.4389809274904
468	4.67970122031451		6.61536619426943		1.00013113021851	4.67969412588886	6.61554394236271	0.707378586955244	0.0211029828367773	95.2570257356136
465	4.72770412417543		6.67630730242436		1.00181019306183	4.72769702974978	6.68770182331858	0.706924015850306	0.0218709424311373	95.0887323089902
462	4.41859509586956		6.23584991160621		1.00316655635834	4.41858800144391	6.25490426213338	0.706419765398111	0.0228965126417302	94.8644487393409
459	4.09970478586448		5.78939750616358		1.00411581993103	4.09969769143883	5.81253314950181	0.705320311470432	0.0240039859395292	94.6228476874153
456	3.74703969816233		5.30605431961837		1.00429058074951	3.74703260373668	5.32812777931036	0.703255019199573	0.0251555114104091	94.372288913089
453	3.47545910110298		4.94725592993877		1.00348424911499	3.47545200667733	4.9638013632819	0.700159364229572	0.0264591729847284	94.0894277164239
450	3.27404322910507		4.69553347977273		1.00161564350128	3.27403613467942	4.70242903782948	0.696243602687226	0.0277787722907057	93.8039718572698
447	2.928423193865		4.23295262590822		0.998890042304993	2.92841609943935	4.227565357146	0.692695642064848	0.0290017493718958	93.5401906268451
444	2.6073183990055		3.79550387521477		0.996111750602722	2.60731130457985	3.78005905514678	0.689754119325156	0.0304115999465665	93.2370233725865
441	2.52329610075725		3.6894175169961		0.99413388967514	2.5232890063316	3.66708939639798	0.688090399107836	0.0319327985171783	92.9110143496847
438	2.53179217005924		3.70768202864187		0.993446111679077	2.53178507563359	3.6826971786041	0.68748120001364	0.0333875324060329	92.6003157596833
435	2.55130771441485		3.73488684176558		0.994355201721191	2.5513006199892	3.71311841591596	0.687104566623373	0.0349759663904424	92.2622483145381
432	2.58534974674953		3.78007330642878		0.996962368488312	2.58534265232388	3.76790329560723	0.686148886925516	0.036670207800324	91.903021977942
429	2.65280443275929		3.87674908729248		1.00068998336792	2.65279733833364	3.87873386795786	0.683933837340156	0.0386028890305073	91.494947223896
426	2.69159845237967		3.94300686412733		1.00434243679047	2.69159135795402	3.95943649160977	0.679791521762662	0.0406372838397975	91.0673535824176
423	2.64446939739221		3.90102956449038		1.00653290748596	2.64446230296656	3.92582048851858	0.673607545403701	0.0428179845028266	90.6112278577118
420	2.52272720793726		3.76414873007639		1.00630366802216	2.52272011351161	3.78718269093195	0.666120522665046	0.0450741736012905	90.1417170492462
417	2.50449968237533		3.78703691357868		1.00381481647491	2.50449258794968	3.8007914976642	0.658939747020805	0.0473623340716021	89.6680377389169
414	2.27583176214646		3.49289479561339		1	2.27582466772081	3.49220515972424	0.651686989632797	0.049953745618756	89.1345865556865
411	2.11403293710938		3.29015318753679		0.99593985080719	2.11402584268373	3.27610783886363	0.645285792367877	0.0525791829314339	88.5973673394936
408	1.98883523009012		3.13424281218322		0.992665886878967	1.98882813566447	3.11057134282834	0.639377116441923	0.0554355546672982	88.0165710546081
405	1.89745163182245		3.0194821571242		0.991216242313385	1.8974445373968	2.99227617922234	0.634114107037381	0.0581988292185025	87.4583280794642
402	1.85972691883843		2.9841152383202		0.992280185222626	1.85971982441278	2.9603941093782	0.628200082725942	0.061403946650372	86.8152566241165
399	1.89476332616913		3.05976550779331		0.996225118637085	1.89475623174348	3.04752822340756	0.621735417309732	0.0647727439821277	86.1444407724368
396	1.9476429219051		3.16030917560445		1.00294554233551	1.94763582747945	3.16892633283363	0.614604324278467	0.0682977657144371	85.4480653661928
393	1.94121940264366		3.16254741900371		1.01225340366364	1.94121230821801	3.20060130285806	0.606514877840159	0.0720483140545814	84.7133167686914
390	1.9172785335987		3.13550687834027		1.02401208877563	1.91727143917305	3.21009075237224	0.597263936465408	0.0760613616502675	83.9341387243
387	1.92026717982699		3.15165586020934		1.03790378570557	1.92026008540134	3.27039977285229	0.587163716601711	0.0800917913480637	83.1587990260094
384	1.93758976398629		3.19457258611207		1.05340039730072	1.93758266956064	3.36443756869681	0.5759009135994	0.0845187047077511	82.3154383572597
381	1.958000141102		3.24593353561387		1.06999289989471	1.95799304667635	3.47238793113208	0.563875086974513	0.0889779410073188	81.4745666108357
378	1.95242153150515		3.25957011881134		1.08720409870148	1.9524144370795	3.54306821821124	0.551051889727711	0.0939263749287324	80.5514986962496
375	1.93090831259697		3.24894652510379		1.10362470149994	1.93090121817132	3.58485653975462	0.538627193796573	0.098957217509927	79.6237784195996
372	1.91772520107738		3.25617146037765		1.11636197566986	1.91771810665173	3.6342961213433	0.527672496302506	0.104473281462552	78.6188557321639
369	1.91383282072184		3.28123073029705		1.1217794418335	1.91382572629619	3.68004355779673	0.520055183108216	0.11004850243873	77.6160429421111
366	1.91155456999852		3.31368016864395		1.11770451068878	1.91154747557287	3.70294446232926	0.516223641758443	0.116110325056832	76.540214493852
363	1.91911687953862		3.36605444577843		1.10513556003571	1.91910978511297	3.71918432390143	0.516002869978711	0.12233413637482	75.4511500171566
360	1.93831292194238		3.44058462492398		1.08772444725037	1.93830582751673	3.7416578755472	0.518033954997359	0.128530047319731	74.3823598568059
357	1.95783971873936		3.51983521420692		1.06954944133759	1.95783262431371	3.76390018727539	0.520160611838898	0.135016891758359	73.2796030694781
354	1.9778722125558		3.60309411157931		1.05303514003754	1.97786511813015	3.79345850153023	0.521388362975977	0.141636873283311	72.1710671036557
351	1.98537684387347		3.66635059936366		1.03825736045837	1.98536974944782	3.80589947627233	0.521655856079619	0.148421100414175	71.0524241355932
348	1.98715850036049		3.72437225440525		1.02429628372192	1.98715140593484	3.81415426790596	0.520993978312739	0.155699301747577	69.8716015945786
345	1.9805754974571		3.76979084553236		1.01075196266174	1.98056840303145	3.80962644511762	0.519885199130149	0.163155302589524	68.6822790032057
342	1.96903120184894		3.80831147892336		0.99791157245636	1.96902410742329	3.79966990070145	0.518209254719677	0.170821273677498	67.4805675074495
339	1.94608368363008		3.83024963313258		0.986706912517548	1.94607658920443	3.77865332118076	0.515018559203605	0.17894353212979	66.2302612064326
336	1.91023271575576		3.83167320368353		0.97766101360321	1.91022562133011	3.74540327798709	0.510018676108152	0.187385890070393	64.9552277603578
333	1.85917850819609		3.80685916081393		0.970568954944611	1.85917141377044	3.69414997814826	0.503274481211608	0.195850949123461	63.7014108119817
330	1.787718576841		3.74631389738398		0.964463949203491	1.78771148241535	3.61251956747371	0.494865549936807	0.204709540119703	62.4152134229512
327	1.70666477711605		3.66873522703968		0.95833683013916	1.7066576826904	3.51522318462911	0.485504786766611	0.213794536668317	61.1231128006891
324	1.62486410117338		3.58755395295		0.951819896697998	1.62485700674773	3.41404882373458	0.475932562959167	0.223021440353349	59.8382053263486
321	1.54351836541444		3.50622306704451		0.945044338703156	1.54351127098879	3.31288452324801	0.465911582536991	0.232863404434539	58.4974042953236
318	1.46200356227336		3.4186528623163		0.938388168811798	1.46199646784771	3.20737625311303	0.455823187700138	0.243065407810327	57.1392574441769
315	1.3924209465846		3.35049853153394		0.932277858257294	1.39241385215895	3.12295266280295	0.445864539909232	0.253334612440016	55.8040073905943
312	1.32940173418993		3.29470943263577		0.927434146404266	1.32939463976428	3.05498643843445	0.435155659952957	0.263990546797146	54.451450505392
309	1.26336103377022		3.22671397148169		0.924172163009644	1.26335393934457	2.9814018881463	0.423744931660342	0.274770179434259	53.116545275475
306	1.18988107678844		3.13986898525644		0.923116862773895	1.18987398236279	2.89782939267252	0.410608707804371	0.28627164083296	51.7283182459168
303	1.11745260661886		3.05151852296298		0.925122439861298	1.11744551219321	2.82239026360906	0.395921686168343	0.298033842899152	50.3461374450086
300	1.03716986493526		2.93804063767423		0.931125819683075	1.03716277050961	2.73504335923403	0.379212551423711	0.310319219574016	48.9418949402817
297	0.952485676430871		2.80637782692103		0.942141830921173	0.952478582005222	2.64335620929268	0.360329258182002	0.323215302333962	47.5099635982091
294	0.862467257601114		2.64975583535936		0.958359718322754	0.862460163175464	2.53875833674259	0.339717314048119	0.336484382197549	46.0803339488254
291	0.76920217282974		2.47023587269778		0.978849589824677	0.76919507840409	2.4173143209532	0.31820234205239	0.350099612135667	44.6581150130615
288	0.668142987747713		2.25614417555521		1.00125563144684	0.668135893322063	2.25828655931297	0.295859659867669	0.364771618399223	43.1746058607638
285	0.568261113146821		2.0297999833444		1.02218341827393	0.568254018721171	2.07412295101679	0.273973159808389	0.380391356615303	41.6493898373448
282	0.481442812407304		1.82390500003625		1.03807401657104	0.481435717981654	1.89263249613422	0.254373587563887	0.395837369421382	40.1941297928356
279	0.408050972795778		1.64410496413361		1.04659152030945	0.408043878370128	1.71998454688721	0.237236944429878	0.411373681457254	38.7816532111269
276	0.34857551008177		1.49621173596479		1.04627299308777	0.348568415656121	1.56472438387504	0.222766654145755	0.427482776594029	37.3694945216109
273	0.304585748370948		1.39030376397587		1.03550016880035	0.304578653945298	1.43894566420115	0.211667932655671	0.44333866163691	36.0297574394707
270	0.270622429033392		1.31290224084765		1.01344335079193	0.270615334607742	1.32985313932054	0.203492646372972	0.45937971197501	34.7232436723261
267	0.242534667609981		1.24966181476978		0.982183754444122	0.242527573184331	1.22672018384923	0.197704070070261	0.475370200499232	33.4680030198719
264	0.217883756606186		1.18973401319039		0.94537228345871	0.217876662180536	1.12408959810301	0.193824996288748	0.490350406036438	32.3332674015221
261	0.193484334248847		1.11736142070614		0.90583062171936	0.193477239823198	1.01151549709724	0.191274617520367	0.504138640721135	31.3228563870443
258	0.168562002423994		1.02959770859345		0.866522550582886	0.168554907998344	0.891572047475044	0.189053603099935	0.516928496818358	30.4138572477264
255	0.144299349170112		0.933075543146614		0.829135000705719	0.144292254744462	0.773073789871913	0.186647454143245	0.52929721231816	29.5598882356542
252	0.121626076479338		0.832677644683038		0.794693946838379	0.121618982053688	0.661175834430612	0.183943477242213	0.540314575661163	28.8194324813385
249	0.10069267225085		0.736201160998715		0.764530658721924	0.1006855778252	0.562321110789576	0.179053526345159	0.55419602642169	27.912836620826
246	0.0819939758076221		0.644619256457432		0.739672303199768	0.0819868813819722	0.476296905544287	0.172133978675091	0.57019859396357	26.9030430160053
243	0.0657956551974512		0.559812691854896		0.720351755619049	0.0657885607718013	0.402765274972007	0.163342186777085	0.588719315337615	25.7798677237522
240	0.0511818713241128		0.476015716481724		0.706636786460876	0.0511747768984629	0.335882894110974	0.152358985216898	0.611106618696228	24.4846207399314
237	0.0386409424763662		0.394404782054407		0.699079275131226	0.0386338480507163	0.275238098989387	0.140365189966692	0.636246384966523	23.107534761471
234	0.0275935794490677		0.311766078466158		0.698089838027954	0.0275864850234178	0.21715930341289	0.12703340170035	0.667080611736597	21.5238218240083
231	0.0185840560313555		0.235661207630732		0.703528046607971	0.0185769616057056	0.165309090875754	0.112377132481286	0.702759434094607	19.8262494417976
228	0.0116442936288944		0.169222326060271		0.713129818439484	0.0116371992032445	0.120185686742843	0.0968268312028215	0.745524908827515	17.96698028151
225	0.00691845313645587		0.118502645476804		0.724811732769012	0.00691135871080597	0.0853922516219536	0.080936602320826	0.798582721578362	15.9007378809951
222	0.003896089538265		0.082758915227173		0.735610008239746	0.0038889951126151	0.0603709832500667	0.0644182834741357	0.871508902190815	13.4428421118141
219	0.00200068126832708		0.0581395763935097		0.742441356182098	0.00199358684267718	0.0426532117406312	0.0467394308967852	0.983816228068872	10.3796753939653
216	9.48136487986946E-4		0.0431757547751406		0.744040012359619	9.41042062337041E-4	0.0316113724210382	0.0297690985953762	1.15007458580006	7.0782421210768
213	4.25365515439758E-4		0.0343352637826334		0.741997599601746	4.18271089789853E-4	0.0249649751340517	0.0167543162988911	1.37714773738834	4.19616215542654
210	1.86157566757219E-4		0.0283694140063619		0.738943815231323	1.79063141107314E-4	0.0204538008466826	0.00875451670080949	1.63127296160428	2.3373677008073
207	9.71476717881781E-5		0.0240668247977851		0.738099575042725	9.00532461382729E-5	0.0172546931991506	0.0052190580903928	1.83016536048743	1.47854531510085
204	5.86440322440025E-5		0.0204993371335123		0.741282522678375	5.15496065940973E-5	0.0146845853119194	0.00351045708810414	1.97214037284341	1.06625143129593
201	3.7299403995246E-5		0.0170374067531728		0.760777771472931	3.02049783453408E-5	0.0124370206864747	0.00242863456665218	2.08452713989043	0.823138395825906
