# Supplementary material for: Physicochemical and major ion data for springs in the Black Forest National Park, Germany
Source: Data Brief. 2020 Apr 30;30:105645. doi: 10.1016/j.dib.2020.105645 (PMC7218150; doi:10.1016/j.dib.2020.105645)
Supplement: Supplementary file 3 [file mmc3.zip › Absorption/S01_5_2017-05-09.abs]

Wavelength	I1	I1 dark	R1	R1dark	XCorrect	I1c	R1c	I1c/R1c	Abs	Percent T
600	0,73107958112416	7,25965258558537E-6	1,05192685462239	7,02894969038904E-4	0,962875366210938	0,731072321471575	1,01219765512093	0,722262413643142	0,0053766066055275	98,7696223879271
597	0,754325531653833		1,08607772423691		0,961170494556427	0,754318272001247	1,04323026142649	0,723060190920656	0,00552637733157981	98,7355665842146
594	0,781985897754245		1,1265704962919		0,959443926811218	0,781978638101659	1,08020683248274	0,723915656323305	0,00573215857184246	98,6887939095742
591	0,81151034069047		1,16997570882598		0,957998394966125	0,811503081037885	1,12016147895248	0,724451872596764	0,00594507175486612	98,6404235149518
588	0,839243082278874		1,21076341129972		0,957209765911102	0,839235822626289	1,15828174357516	0,724552404698961	0,00612440104416201	98,599701225858
585	0,862595186372576		1,24534856710635		0,957147359848022	0,86258792671999	1,1913093190325	0,724067135998338	0,00619302212936679	98,5841231232717
582	0,88009409133195		1,27159240550246		0,957540512084961	0,880086831679365	1,21692819271958	0,723203585013964	0,00646831371674175	98,5216521937389
579	0,89743115180955		1,2977135733058		0,957847774028778	0,897423892156964	1,24233879113643	0,722366474072703	0,00663499360105942	98,4838473690839
576	0,915587351077822		1,32507220295723		0,957817375659943	0,915580091425236	1,26850393498182	0,721779464908288	0,00695276938841716	98,4118125250255
573	0,934725447620002		1,35370210518658		0,95768678188324	0,934718187967416	1,2957494595238	0,72137262423473	0,00716962731526932	98,36268444447
570	0,955234891507777		1,38431414974199		0,957942962646484	0,955227631855191	1,32542066454822	0,720697705570168	0,0073957143745935	98,3114916628785
567	0,973570159684024		1,41198795822516		0,958957612514496	0,973562900031439	1,35336255483746	0,719365920500411	0,00762674982905843	98,2592059428461
564	0,989575707715772		1,4361588248278		0,960622072219849	0,989568448063187	1,37893064992119	0,717634674462956	0,00791339951805391	98,1943727967323
561	1,00972107079446		1,46621859033269		0,962333619594574	1,00971381114187	1,41031502369196	0,715949127804521	0,00814036384512657	98,1430693652105
558	1,03148656905954		1,49869624889432		0,963349342346191	1,03147930940695	1,44309091234288	0,714770844015867	0,00843738519494878	98,075970605878
555	1,05634197911647		1,53567366940086		0,963210999965668	1,05633471946388	1,47850073455855	0,714463439058948	0,00876670870589056	98,0016282381242
552	1,07854334987737		1,56875080183705		0,962077260017395	1,07853609022478	1,50858323381559	0,714933101501393	0,00905728158077249	97,9360803397192
549	1,10182974260658		1,60316298675814		0,960586667060852	1,101822482954	1,53930179866972	0,715793669510556	0,00933861985744389	97,8726573707503
546	1,12780472114049		1,64176398269765		0,959542155265808	1,1277974614879	1,57466729304196	0,716213174980735	0,00973815440788663	97,7826596193863
543	1,15553094783634		1,68259189147005		0,959278583526611	1,15552368818375	1,61340009421249	0,716204053990572	0,0100548781650689	97,7113743454767
540	1,18345783279555		1,72382084394203		0,959745705127716	1,18345057314296	1,65375505095531	0,715614185099137	0,0104176757443181	97,6297830544701
537	1,2126666171637		1,76649592677932		0,960788011550903	1,21265935751112	1,69655277584344	0,714778446493208	0,0107719007860802	97,5501854179224
534	1,24866352101156		1,81922637090456		0,962087333202362	1,24865626135898	1,74957840132869	0,713689801160498	0,011146913769849	97,4659872582615
531	1,29103997378413		1,88100149516944		0,963314652442932	1,29103271413154	1,81131919254098	0,712758258979436	0,0115479982729559	97,3760159303548
528	1,33595485183952		1,94655502518093		0,964083611965179	1,33594759218694	1,87596415004482	0,712139191015466	0,0120214467757031	97,2699187761587
525	1,38529891170095		2,01844276171009		0,964276075363159	1,38529165204836	1,94565827980485	0,711991240408007	0,0124158783195744	97,1816171542765
522	1,43585548620596		2,09094844135201		0,964098811149597	1,43584822655338	2,01520324627857	0,712507896761743	0,0128709540221408	97,079838678968
519	1,48860741592682		2,1677118870902		0,964016735553741	1,48860015627423	2,08903293450025	0,712578596387876	0,0134282584785838	96,9553417530015
516	1,540323012644		2,2424316768307		0,964349150657654	1,54031575299142	2,16180924679311	0,712512334414502	0,0139325939676473	96,8428152515361
513	1,5985622336027		2,32658545579131		0,965328872203827	1,59855497395011	2,24524158931712	0,711974596210961	0,0145033575044388	96,7156249594499
510	1,64709074537168		2,39659813739632		0,966961741447449	1,64708348571909	2,31673903594314	0,710949079790751	0,0150840954097243	96,5863834063377
507	1,69238855891138		2,46155145256647		0,969234704971313	1,69238129925879	2,38513982570203	0,709552237156858	0,0156518889012058	96,4601895716883
504	1,75420983307841		2,54981197711614		0,971734523773193	1,75420257342583	2,47705729998614	0,708180054387779	0,016301338013888	96,3160496627065
501	1,81803197881949		2,64078798139129		0,973802864551544	1,8180247191669	2,5709224198178	0,707148805873241	0,0169239736890799	96,1780630127705
498	1,8798778525958		2,72839439583616		0,974870681762695	1,87987059294321	2,65914647308864	0,706945108879136	0,0175852323498334	96,0317333065009
495	2,01776031054094		2,92518902395605		0,974803626537323	2,01775305088836	2,85079968429464	0,707784928560353	0,0184685702851205	95,83660703592
492	2,22882870203154		3,22728201835442		0,973194181919098	2,22882144237895	3,14008803038027	0,70979584674543	0,0190783159300455	95,702147691844
489	2,28910123597039		3,31264113422428		0,972781896591187	2,2890939763178	3,22179356177559	0,710502995435948	0,0197285565530072	95,5589663622388
486	2,34794802162392		3,39232149767542		0,975464880466461	2,34794076197134	3,30840483487681	0,709689678004223	0,0206587018337584	95,3545230401161
483	2,62995909349511		3,79354639963666		0,980194926261902	2,62995183384252	3,71772595938061	0,707408739260783	0,0215046375514102	95,1689685576711
480	2,82306244355358		4,06901456992266		0,985221683979034	2,823055183901	4,00818887934937	0,704321894221524	0,0222599598014853	95,0035951319348
477	2,86900442090907		4,12899170713418		0,990114986896515	2,86899716125648	4,08748062316191	0,701898657329204	0,0231984814551308	94,7985115709562
474	3,23152752614995		4,64086951026459		0,994495332241058	3,23152026649737	4,61462403973222	0,700278124214186	0,0242297036598687	94,5736817295982
471	3,83210375299822		5,49416156007766		0,997837543487549	3,83209649334563	5,48157929964238	0,699086209260101	0,025264285288457	94,348655284621
468	4,37287850669676		6,25969875428435		1,00013113021851	4,37287124704418	6,25981660280997	0,698562198304857	0,0262304103372343	94,1390019508466
465	4,42564633363435		6,33201652255007		1,00181019306183	4,42563907398176	6,34277452758194	0,697744978122208	0,0271939257078404	93,9303789169022
462	4,12016801820459		5,8935032479351		1,00316655635834	4,120160758552	5,91146023739216	0,696978511754249	0,0282802476030982	93,6957198992461
459	3,79569687448158		5,43660699976077		1,00411581993103	3,795689614829	5,4582773072494	0,695400655035932	0,029540204878574	93,4242876575648
456	3,4477645125906		4,95614822848722		1,00429058074951	3,44775725293801	4,97670707187144	0,692778820040442	0,0307750212143399	93,1590344842583
453	3,18101144847095		4,60110630241567		1,00348424911499	3,18100418881836	4,61643235894762	0,68906114971075	0,03216312466527	92,8617524702664
450	3,02088503431586		4,40566359445638		1,00161564350128	3,02087777466327	4,41207754561487	0,684683744433662	0,0335767535168886	92,5599788022396
447	2,76119791255078		4,06030769617816		0,998890042304993	2,7611906528982	4,05509881162133	0,680918217081424	0,0349888506319888	92,2595112052504
444	2,48927926007286		3,68477430534473		0,996111750602722	2,48927200042028	3,66974682193477	0,678322544089807	0,0366929104095396	91,8982179015661
441	2,41224208508772		3,58349947542714		0,99413388967514	2,41223482543513	3,5617795004456	0,677255519364224	0,0384540411916066	91,5263111021436
438	2,42183262215877		3,60245287989242		0,993446111679077	2,42182536250619	3,57814451776231	0,676838330728113	0,040304441645902	91,1371741238913
435	2,42575517585404		3,60800475731164		0,994355201721191	2,42574791620145	3,58693937099891	0,676272349573034	0,0422765623720236	90,7242606476183
432	2,42992692876705		3,61241500631745		0,996962368488312	2,42991966911447	3,60074106082784	0,674838770149112	0,0443639429350494	90,2892524018969
429	2,4619614781996		3,66293854859604		1,00068998336792	2,46195421854701	3,66476253531741	0,671790926375473	0,0465669399604994	89,8324118751359
426	2,46919990224294		3,68981501089099		1,00434243679047	2,46919264259035	3,70513185209829	0,666425039959645	0,0488540078865689	89,3605827126085
423	2,40843893446815		3,63121432142788		1,00653290748596	2,40843167481556	3,65422922173463	0,659080623757998	0,0512225244297539	88,8745624416531
420	2,29359600890165		3,5038134808725		1,00630366802216	2,29358874924906	3,5251930320819	0,650627846014584	0,0537778661454383	88,353169551511
417	2,2875785101464		3,54509783861769		1,00381481647491	2,28757125049381	3,55791615987329	0,642952545170508	0,0563384603382195	87,8337731807349
414	2,09640709367395		3,29786802271104		1	2,09639983402137	3,297165127742	0,635818878582233	0,0592694721785998	87,2429872836692
411	1,95928268015937		3,12533649385943		0,99593985080719	1,95927542050679	3,11194712030603	0,629597915633642	0,0624053703463908	86,6153031335261
408	1,85192208610594		2,99192901758586		0,992665886878967	1,85191482645336	2,96928813186296	0,623689835479674	0,0658349830319279	85,9339979120163
405	1,77329052147873		2,89366426456054		0,991216242313385	1,77328326182615	2,86755029792427	0,618396567659083	0,0691940855378951	85,2718950062152
402	1,73731918617325		2,86018951860054		0,992280185222626	1,73731192652066	2,83741191653869	0,612287527374587	0,0729912086174067	84,5295956234112
399	1,76339638333467		2,92401019095295		0,996225118637085	1,76338912368209	2,91227215775423	0,605502861051939	0,0769759376435435	83,7575687244314
396	1,81224361946762		3,02327415173795		1,00294554233551	1,81223635981503	3,03147436836782	0,597806921518112	0,0811568818822337	82,9551051436098
393	1,80895546884599		3,03464342659487		1,01225340366364	1,8089482091934	3,0711166296513	0,589019704340826	0,0855791570637695	82,114687214094
390	1,79044591447659		3,0193556324665		1,02401208877563	1,79043865482401	3,09113689501306	0,579216875743201	0,0902180715266287	81,2422473455838
387	1,78870386736441		3,0323975135179		1,03790378570557	1,78869660771183	3,14660732169506	0,568452439355625	0,0949436910542979	80,3630311034402
384	1,80122574231438		3,07272535759504		1,05340039730072	1,80121848266179	3,23606968264697	0,556606828437782	0,100067550271881	79,4204694320818
381	1,81891127935308		3,12538219454284		1,06999289989471	1,8189040197005	3,34338466499196	0,544030735902437	0,105288628735054	78,4713946488424
378	1,81355874885689		3,14415191736823		1,08720409870148	1,81355148920431	3,41757066121155	0,530655155074801	0,111001370322042	77,4459354160147
375	1,79403768570247		3,14035920376034		1,10362470149994	1,79403042604989	3,4650022566022	0,517757361523084	0,116762759118129	76,4253156090716
372	1,77686103660119		3,14404761683154		1,11636197566986	1,7768537769486	3,50911052390985	0,50635446357182	0,122899777708718	75,3529435925269
369	1,77248444848391		3,17269059401201		1,1217794418335	1,77247718883132	3,55827059053514	0,498128836392051	0,129143646568488	74,277341867946
366	1,76985240015458		3,20933385314293		1,11770451068878	1,769845140502	3,58630129508663	0,493501520055427	0,13591641949669	73,1279805633385
363	1,77685912864221		3,26601215613911		1,10513556003571	1,77685186898962	3,60860937903297	0,492392410027428	0,142800485219786	71,9779568621439
360	1,79372475113341		3,34310975959081		1,08772444725037	1,79371749148083	3,63561765930655	0,493373522622551	0,149835713402052	70,821363951565
357	1,81587538947264		3,43457171112964		1,06954944133759	1,81586812982005	3,67269247395113	0,494424224924695	0,157257501468185	69,6213593411714
354	1,83388254027959		3,52156297909259		1,05303514003754	1,833875280627	3,70758939173762	0,49462739447734	0,164800731933187	68,4225519613406
351	1,84737791254012		3,60349335596248		1,03825736045837	1,84737065288753	3,74062371431566	0,493867010952612	0,172530474447235	67,2155142325079
348	1,8541387316049		3,6782891320308		1,02429628372192	1,85413147195231	3,76693791568925	0,492211847779566	0,180770633854529	65,9522120040683
345	1,84895454949671		3,73304175022022		1,01075196266174	1,84894728984412	3,77246882326381	0,490115989413128	0,189192554094666	64,6855754309
342	1,83984484372256		3,78369016432448		0,99791157245636	1,83983758406998	3,77508677454488	0,487362991620712	0,197882442035276	63,4041314909504
339	1,81710522833491		3,81149708804149		0,986706912517548	1,81709796868232	3,76013697248632	0,483253131994498	0,206939791921519	62,0955113893479
336	1,78400232929726		3,82301757993882		0,97766101360321	1,78399506964467	3,73692804921799	0,477396151637975	0,216308542326484	60,7703108267409
333	1,73591460732144		3,8087533160798		0,970568954944611	1,73590734766885	3,69597551759386	0,469675012565819	0,225979770920867	59,4319840899362
330	1,67329459292322		3,76859530842776		0,964463949203491	1,67328733327063	3,63399639725828	0,460453767794891	0,235995484131454	58,0770456440779
327	1,60107812592663		3,71039071759589		0,95833683013916	1,60107086627404	3,55513046874206	0,450355023634495	0,246404122021311	56,7016736406318
324	1,52988099974627		3,65144921392515		0,951819896697998	1,52987374009369	3,47485298417941	0,440270062376458	0,256890385818408	55,3489790185836
321	1,45911323757787		3,59337363310253		0,945044338703156	1,45910597792529	3,39523314189754	0,429751335753579	0,268041085780771	53,9459585332718
318	1,38895624567071		3,53066516533552		0,938388168811798	1,38894898601812	3,31247483086394	0,419308540272249	0,279511965216729	52,5397539720007
315	1,32840706622515		3,48518301219694		0,932277858257294	1,32839980657257	3,24850366082935	0,408926676792915	0,291088590151059	51,1577470069505
312	1,27346564066344		3,45185003869732		0,927434146404266	1,27345838101085	3,20071170535916	0,397867255235333	0,303055893537473	49,7673030524144
309	1,21374619876339		3,40131440047152		0,924172163009644	1,21373893911081	3,14275049059571	0,386202768162083	0,315138567815137	48,4017910164218
306	1,14737061980498		3,3326440455213		0,923116862773895	1,1473633601524	3,07577106184505	0,373032757341872	0,32789264529812	47,0010277655103
303	1,07725026974337		3,24993229658422		0,925122439861298	1,07724301009079	3,0059350316913	0,358372020264414	0,341076247900713	45,5956857818587
300	1,00152883175248		3,14637126306249		0,931125819683075	1,0015215720999	2,92901303769213	0,341931414852639	0,354860413311717	44,1712395421865
297	0,918186995537649		3,01226231340305		0,942141830921173	0,918179735885063	2,83731610441132	0,323608544870105	0,369237952947455	42,732868565785
294	0,828399436997496		2,84515001670751		0,958359718322754	0,828392177344911	2,72600354237325	0,303885216753502	0,383953975546789	41,3091277109503
291	0,736536270250306		2,65499068519196		0,978849589824677	0,73652901059772	2,59814851473636	0,283482259162717	0,398972319090396	39,905033608217
288	0,63907115467296		2,43256961186196		1,00125563144684	0,639063895020375	2,43492024521717	0,262457834615185	0,415277577751018	38,4346050133302
285	0,543694998132678		2,19770564917739		1,02218341827393	0,543687738480092	2,24573978525392	0,242097389043058	0,432369981937957	36,9513251810276
282	0,462637793561547		1,98957824034105		1,03807401657104	0,462630533908961	2,06459981822945	0,224077581439342	0,449346960909876	35,5347315673487
279	0,394079243420454		1,80659381114058		1,04659152030945	0,394071983767869	1,890030119469	0,208500372406014	0,466431731777526	34,1639649960571
276	0,338800332813701		1,65718348092705		1,04627299308777	0,338793073161116	1,73313090066207	0,195480371985575	0,483800486406965	32,8246053741589
273	0,296491396062593		1,54686272941474		1,03550016880035	0,296484136410008	1,60104876956086	0,185181202500989	0,501024440817622	31,5482707397885
270	0,263068357560891		1,46301767237673		1,01344335079193	0,263061097908306	1,4819731879286	0,177507326077872	0,518573794514021	30,2988542152693
267	0,234631497322957		1,39114021050573		0,982183754444122	0,234624237670371	1,36566494289304	0,171802197084551	0,536218269118627	29,0925460803564
264	0,209672200242514		1,32168066976765		0,94537228345871	0,209664940589928	1,24881577535957	0,167891009007761	0,552641370577485	28,0129360234892
261	0,185218413795426		1,23886435387543		0,90583062171936	0,185211154142841	1,12156456411012	0,165136417527413	0,567787459823852	27,0528198312911
258	0,160315067871376		1,13782676516782		0,866522550582886	0,16030780821879	0,985343476333334	0,16269231193911	0,581992660013356	26,1822725835688
255	0,13599642165202		1,02557914293568		0,829135000705719	0,135989161999434	0,849760768581095	0,160032290295661	0,595774440549047	25,3644564180047
252	0,113065106359738		0,905299403426059		0,794693946838379	0,113057846707152	0,718877369601927	0,157270003880852	0,607856263090453	24,6685564863532
249	0,0924619928098614		0,792330541877949		0,764530658721924	0,0924547331572758	0,605223606353755	0,152761280602191	0,622758117398338	23,8364668431412
246	0,0746738360663642		0,68964165434882		0,739672303199768	0,0746665764137786	0,509588918914034	0,146523155513071	0,640149042542003	22,9008160051147
243	0,0596879797076351		0,597618821769748		0,720351755619049	0,0596807200550495	0,429989435827862	0,138795782133916	0,660425097700839	21,85621238878
240	0,04632778072919		0,508205172224683		0,706636786460876	0,0463205210766044	0,358619778321505	0,129163319695875	0,685242829430531	20,6422565138768
237	0,0344839395480305		0,41737195756078		0,699079275131226	0,0344766798954449	0,291284706246241	0,118360762361137	0,713462317016574	19,3436169256687
234	0,02426019176326		0,326841919241489		0,698089838027954	0,0242529321106744	0,22767433862895	0,106524662624366	0,746286307195429	17,9355084456265
231	0,0160842628217778		0,244990100720897		0,703528046607971	0,0160770031691922	0,171862900673924	0,0935455127671513	0,785259336265198	16,3961039760122
228	0,00995768785312486		0,17421385535246		0,713129818439484	0,00995042820053928	0,123735839675489	0,0804167024415509	0,828462584763088	14,8435375425463
225	0,00583754644445538		0,120703995260489		0,724811732769012	0,0058302867918698	0,0869782054364336	0,0670315829421286	0,88274390925764	13,0995413690775
222	0,00321750736858268		0,0830792977637346		0,735610008239746	0,0032102477159971	0,0605969063385668	0,0529770892603133	0,958833943409453	10,9942613502571
219	0,00162447527713166		0,0579013814138401		0,742441356182098	0,00161721562454607	0,0424665218476416	0,0380821304449704	1,07626594888644	8,3894608382198
216	7,37847084434979E-4		0,0422907655361231		0,744040012359619	7,30587431849393E-4	0,0309430397307436	0,0236107195093543	1,25558473351226	5,55156292161099
213	3,17079938575235E-4		0,0330552956595435		0,741997599601746	3,0982028598965E-4	0,0240054036537083	0,0129062727067199	1,49439689539486	3,203340500227
210	1,43814753911429E-4		0,0269752429456485		0,738943815231323	1,36555101325843E-4	0,0194137890489208	0,00703392320694006	1,73054903216816	1,8597345859595
207	7,82221194956369E-5		0,022874938167721		0,738099575042725	7,09624669100515E-5	0,0163651756627762	0,00433618730237408	1,91532394705687	1,21527916671092
204	4,97587511935383E-5		0,0197751269313279		0,741282522678375	4,2499098607953E-5	0,0141379122221128	0,0030060378039044	2,0452265522815	0,901100950345837
201	3,65772937266776E-5		0,0171855182866996		0,760777771472931	2,93176411410922E-5	0,0125396134356377	0,00233800198798563	2,11206809260105	0,772559446770001
