# Supplementary material for: Physicochemical and major ion data for springs in the Black Forest National Park, Germany
Source: Data Brief. 2020 Apr 30;30:105645. doi: 10.1016/j.dib.2020.105645 (PMC7218150; doi:10.1016/j.dib.2020.105645)
Supplement: Supplementary file 4 [file mmc4.zip]

Archive with 78 entries (77 files):
- Fluorescence/
- Fluorescence/D801_1_2016-06-06.csv
- Fluorescence/D801_3_2016-09-05.csv
- Fluorescence/D801_4_2016-11-03.csv
- Fluorescence/D801_5_2017-05-10.csv
- Fluorescence/D802_1_2016-06-06.csv
- Fluorescence/D802_4_2016-11-07.csv
- Fluorescence/D802_5_2017-05-10.csv
- Fluorescence/D803_1_2016-05-31.csv
- Fluorescence/D803_3_2016-09-06.csv
- Fluorescence/D803_4_2016-11-02.csv
- Fluorescence/D803_5_2017-05-11.csv
- Fluorescence/D804_1_2016-05-25.csv
- Fluorescence/D804_3_2016-09-08.csv
- Fluorescence/D804_4_2016-11-04.csv
- Fluorescence/D804_5_2017-05-11.csv
- Fluorescence/D807_1_2016-05-31.csv
- Fluorescence/D807_3_2016-09-08.csv
- Fluorescence/D807_4_2016-11-04.csv
- Fluorescence/D807_5_2017-05-11.csv
- Fluorescence/D808_1_2016-05-31.csv
- Fluorescence/D808_3_2016-09-08.csv
- Fluorescence/D808_4_2016-11-04.csv
- Fluorescence/D808_5_2017-05-11.csv
- Fluorescence/D809_1_2016-05-31.csv
- Fluorescence/D809_3_2016-09-07.csv
- Fluorescence/D809_4_2016-11-04.csv
- Fluorescence/D809_5_2017-05-11.csv
- Fluorescence/D810_1_2016-05-31.csv
- Fluorescence/D810_5_2017-05-11.csv
- Fluorescence/D811_1_2016-05-31.csv
- Fluorescence/D811_3_2016-09-07.csv
- Fluorescence/D811_4_2016-11-04.csv
- Fluorescence/D811_5_2017-05-09.csv
- Fluorescence/D812_1_2016-05-25.csv
- Fluorescence/D812_3_2016-09-05.csv
- Fluorescence/D812_4_2016-11-04.csv
- Fluorescence/D812_5_2017-05-09.csv
- Fluorescence/D813_1_2016-05-31.csv
- Fluorescence/D813_3_2016-09-06.csv
- Fluorescence/D813_4_2016-11-02.csv
- Fluorescence/D813_5_2017-05-08.csv
- Fluorescence/D814_1_2016-06-02.csv
- Fluorescence/D814_3_2016-09-06.csv
- Fluorescence/D814_4_2016-11-02.csv
- Fluorescence/D814_5_2017-05-08.csv
- Fluorescence/D816_1_2016-06-02.csv
- Fluorescence/D816_3_2016-09-07.csv
- Fluorescence/D816_4_2016-11-07.csv
- Fluorescence/D816_5_2017-05-09.csv
- Fluorescence/D818_1_2016-06-02.csv
- Fluorescence/D818_3_2016-09-07.csv
- Fluorescence/D818_4_2016-11-07.csv
- Fluorescence/D818_5_2017-05-09.csv
- Fluorescence/D820_1_2016-06-02.csv
- Fluorescence/D820_3_2016-09-06.csv
- Fluorescence/D820_4_2016-11-02.csv
- Fluorescence/D820_5_2017-05-08.csv
- Fluorescence/D821_1_2016-05-31.csv
- Fluorescence/D821_3_2016-09-06.csv
- Fluorescence/D821_4_2016-11-02.csv
- Fluorescence/D821_5_2017-05-08.csv
- Fluorescence/Q01_1_2016-06-06.csv
- Fluorescence/Q01_3_2016-09-05.csv
- Fluorescence/Q01_4_2016-11-03.csv
- Fluorescence/Q01_5_2017-05-10.csv
- Fluorescence/Q02_1_2016-06-06.csv
- Fluorescence/Q02_4_2016-11-03.csv
- Fluorescence/Q02_5_2017-05-10.csv
- Fluorescence/Q03_1_2016-06-06.csv
- Fluorescence/Q03_3_2016-09-07.csv
- Fluorescence/Q03_4_2016-11-07.csv
- Fluorescence/Q03_5_2017-05-10.csv
- Fluorescence/S01_1_2016-06-02.csv
- Fluorescence/S01_3_2016-09-08.csv
- Fluorescence/S01_4_2016-11-04.csv
- Fluorescence/S01_4_2016-11-07.csv
- Fluorescence/S01_5_2017-05-09.csv
