# Supplementary material for: Physicochemical and major ion data for springs in the Black Forest National Park, Germany
Source: Data Brief. 2020 Apr 30;30:105645. doi: 10.1016/j.dib.2020.105645 (PMC7218150; doi:10.1016/j.dib.2020.105645)
Supplement: Supplementary file 4 [file mmc4.zip › Fluorescence/D801_1_2016-06-06.csv]

wavelength	600	597	594	591	588	585	582	579	576	573	570	567	564	561	558	555	552	549	546	543	540	537	534	531	528	525	522	519	516	513	510	507	504	501	498	495	492	489	486	483	480	477	474	471	468	465	462	459	456
210.862	0	0	0	0	0	0	0	0	0	0	0	0	0	0	0	0	0	0	0	0	0	0	0	0	0	0	0	0	0	0	0	0	0	0	0	0	0	0	0	0	0	0	0	0	0	0	0	0	0
212.444	0	0	0	0	0	0	0	0	0	0	0	0	0	0	0	0	0	0	0	0	0	0	0	0	0	0	0	0	0	0	0	0	0	0	0	0	0	0	0	0	0	0	0	0	0	0	0	0	0
214.027	0	0	0	0	0	0	0	0	0	0	0	0	0	0	0	0	0	0	0	0	0	0	0	0	0	0	0	0	0	0	0	0	0	0	0	0	0	0	0	0	0	0	0	0	0	0	0	0	0
215.61	0	0	0	0	0	0	0	0	0	0	0	0	0	0	0	0	0	0	0	0	0	0	0	0	0	0	0	0	0	0	0	0	0	0	0	0	0	0	0	0	0	0	0	0	0	0	0	0	0
217.194	0	0	0	0	0	0	0	0	0	0	0	0	0	0	0	0	0	0	0	0	0	0	0	0	0	0	0	0	0	0	0	0	0	0	0	0	0	0	0	0	0	0	0	0	0	0	0	0	0
218.779	0	0	0	0	0	0	0	0	0	0	0	0	0	0	0	0	0	0	0	0	0	0	0	0	0	0	0	0	0	0	0	0	0	0	0	0	0	0	0	0	0	0	0	0	0	0	0	0	0
220.364	0	0	0	0	0	0	0	0	0	0	0	0	0	0	0	0	0	0	0	0	0	0	0	0	0	0	0	0	0	0	0	0	0	0	0	0	0	0	0	0	0	0	0	0	0	0	0	0	0
221.95	0	0	0	0	0	0	0	0	0	0	0	0	0	0	0	0	0	0	0	0	0	0	0	0	0	0	0	0	0	0	0	0	0	0	0	0	0	0	0	0	0	0	0	0	0	0	0	0	0
223.536	0	0	0	0	0	0	0	0	0	0	0	0	0	0	0	0	0	0	0	0	0	0	0	0	0	0	0	0	0	0	0	0	0	0	0	0	0	0	0	0	0	0	0	0	0	0	0	0	0
225.123	0	0	0	0	0	0	0	0	0	0	0	0	0	0	0	0	0	0	0	0	0	0	0	0	0	0	0	0	0	0	0	0	0	0	0	0	0	0	0	0	0	0	0	0	0	0	0	0	0
226.71	0	0	0	0	0	0	0	0	0	0	0	0	0	0	0	0	0	0	0	0	0	0	0	0	0	0	0	0	0	0	0	0	0	0	0	0	0	0	0	0	0	0	0	0	0	0	0	0	0
228.299	0	0	0	0	0	0	0	0	0	0	0	0	0	0	0	0	0	0	0	0	0	0	0	0	0	0	0	0	0	0	0	0	0	0	0	0	0	0	0	0	0	0	0	0	0	0	0	0	0
229.887	0	0	0	0	0	0	0	0	0	0	0	0	0	0	0	0	0	0	0	0	0	0	0	0	0	0	0	0	0	0	0	0	0	0	0	0	0	0	0	0	0	0	0	0	0	0	0	0	0
231.477	0	0	0	0	0	0	0	0	0	0	0	0	0	0	0	0	0	0	0	0	0	0	0	0	0	0	0	0	0	0	0	0	0	0	0	0	0	0	0	0	0	0	0	0	0	0	0	0	0
233.067	0	0	0	0	0	0	0	0	0	0	0	0	0	0	0	0	0	0	0	0	0	0	0	0	0	0	0	0	0	0	0	0	0	0	0	0	0	0	0	0	0	0	0	0	0	0	0	0	0
234.657	0	0	0	0	0	0	0	0	0	0	0	0	0	0	0	0	0	0	0	0	0	0	0	0	0	0	0	0	0	0	0	0	0	0	0	0	0	0	0	0	0	0	0	0	0	0	0	0	0
236.248	0	0	0	0	0	0	0	0	0	0	0	0	0	0	0	0	0	0	0	0	0	0	0	0	0	0	0	0	0	0	0	0	0	0	0	0	0	0	0	0	0	0	0	0	0	0	0	0	0
237.84	0	0	0	0	0	0	0	0	0	0	0	0	0	0	0	0	0	0	0	0	0	0	0	0	0	0	0	0	0	0	0	0	0	0	0	0	0	0	0	0	0	0	0	0	0	0	0	0	0
239.432	0	0	0	0	0	0	0	0	0	0	0	0	0	0	0	0	0	0	0	0	0	0	0	0	0	0	0	0	0	0	0	0	0	0	0	0	0	0	0	0	0	0	0	0	0	0	0	0	0
241.025	0	0	0	0	0	0	0	0	0	0	0	0	0	0	0	0	0	0	0	0	0	0	0	0	0	0	0	0	0	0	0	0	0	0	0	0	0	0	0	0	0	0	0	0	0	0	0	0	0
242.619	0	0	0	0	0	0	0	0	0	0	0	0	0	0	0	0	0	0	0	0	0	0	0	0	0	0	0	0	0	0	0	0	0	0	0	0	0	0	0	0	0	0	0	0	0	0	0	0	0
244.213	0	0	0	0	0	0	0	0	0	0	0	0	0	0	0	0	0	0	0	0	0	0	0	0	0	0	0	0	0	0	0	0	0	0	0	0	0	0	0	0	0	0	0	0	0	0	0	0	0
245.808	0	0	0	0	0	0	0	0	0	0	0	0	0	0	0	0	0	0	0	0	0	0	0	0	0	0	0	0	0	0	0	0	0	0	0	0	0	0	0	0	0	0	0	0	0	0	0	0	0
247.403	0	0	0	0	0	0	0	0	0	0	0	0	0	0	0	0	0	0	0	0	0	0	0	0	0	0	0	0	0	0	0	0	0	0	0	0	0	0	0	0	0	0	0	0	0	0	0	0	0
248.999	0	0	0	0	0	0	0	0	0	0	0	0	0	0	0	0	0	0	0	0	0	0	0	0	0	0	0	0	0	0	0	0	0	0	0	0	0	0	0	0	0	0	0	0	0	0	0	0	0
250.595	0	0	0	0	0	0	0	0	0	0	0	0	0	0	0	0	0	0	0	0	0	0	0	0	0	0	0	0	0	0	0	0	0	0	0	0	0	0	0	0	0	0	0	0	0	0	0	0	0
252.192	0	0	0	0	0	0	0	0	0	0	0	0	0	0	0	0	0	0	0	0	0	0	0	0	0	0	0	0	0	0	0	0	0	0	0	0	0	0	0	0	0	0	0	0	0	0	0	0	0
253.79	0	0	0	0	0	0	0	0	0	0	0	0	0	0	0	0	0	0	0	0	0	0	0	0	0	0	0	0	0	0	0	0	0	0	0	0	0	0	0	0	0	0	0	0	0	0	0	0	0
255.388	0	0	0	0	0	0	0	0	0	0	0	0	0	0	0	0	0	0	0	0	0	0	0	0	0	0	0	0	0	0	0	0	0	0	0	0	0	0	0	0	0	0	0	0	0	0	0	0	0
256.986	0	0	0	0	0	0	0	0	0	0	0	0	0	0	0	0	0	0	0	0	0	0	0	0	0	0	0	0	0	0	0	0	0	0	0	0	0	0	0	0	0	0	0	0	0	0	0	0	0
258.586	0	0	0	0	0	0	0	0	0	0	0	0	0	0	0	0	0	0	0	0	0	0	0	0	0	0	0	0	0	0	0	0	0	0	0	0	0	0	0	0	0	0	0	0	0	0	0	0	0
260.186	0	0	0	0	0	0	0	0	0	0	0	0	0	0	0	0	0	0	0	0	0	0	0	0	0	0	0	0	0	0	0	0	0	0	0	0	0	0	0	0	0	0	0	0	0	0	0	0	0
261.786	0	0	0	0	0	0	0	0	0	0	0	0	0	0	0	0	0	0	0	0	0	0	0	0	0	0	0	0	0	0	0	0	0	0	0	0	0	0	0	0	0	0	0	0	0	0	0	0	0
263.387	0	0	0	0	0	0	0	0	0	0	0	0	0	0	0	0	0	0	0	0	0	0	0	0	0	0	0	0	0	0	0	0	0	0	0	0	0	0	0	0	0	0	0	0	0	0	0	0	0
264.988	0	0	0	0	0	0	0	0	0	0	0	0	0	0	0	0	0	0	0	0	0	0	0	0	0	0	0	0	0	0	0	0	0	0	0	0	0	0	0	0	0	0	0	0	0	0	0	0	0
266.591	0	0	0	0	0	0	0	0	0	0	0	0	0	0	0	0	0	0	0	0	0	0	0	0	0	0	0	0	0	0	0	0	0	0	0	0	0	0	0	0	0	0	0	0	0	0	0	0	0
268.193	0	0	0	0	0	0	0	0	0	0	0	0	0	0	0	0	0	0	0	0	0	0	0	0	0	0	0	0	0	0	0	0	0	0	0	0	0	0	0	0	0	0	0	0	0	0	0	0	0
269.796	0	0	0	0	0	0	0	0	0	0	0	0	0	0	0	0	0	0	0	0	0	0	0	0	0	0	0	0	0	0	0	0	0	0	0	0	0	0	0	0	0	0	0	0	0	0	0	0	0
271.4	0	0	0	0	0	0	0	0	0	0	0	0	0	0	0	0	0	0	0	0	0	0	0	0	0	0	0	0	0	0	0	0	0	0	0	0	0	0	0	0	0	0	0	0	0	0	0	0	0
273.004	0	0	0	0	0	0	0	0	0	0	0	0	0	0	0	0	0	0	0	0	0	0	0	0	0	0	0	0	0	0	0	0	0	0	0	0	0	0	0	0	0	0	0	0	0	0	0	0	0
274.609	0	0	0	0	0	0	0	0	0	0	0	0	0	0	0	0	0	0	0	0	0	0	0	0	0	0	0	0	0	0	0	0	0	0	0	0	0	0	0	0	0	0	0	0	0	0	0	0	0
276.215	0	0	0	0	0	0	0	0	0	0	0	0	0	0	0	0	0	0	0	0	0	0	0	0	0	0	0	0	0	0	0	0	0	0	0	0	0	0	0	0	0	0	0	0	0	0	0	0	0
277.821	0	0	0	0	0	0	0	0	0	0	0	0	0	0	0	0	0	0	0	0	0	0	0	0	0	0	0	0	0	0	0	0	0	0	0	0	0	0	0	0	0	0	0	0	0	0	0	0	0
279.427	0	0	0	0	0	0	0	0	0	0	0	0	0	0	0	0	0	0	0	0	0	0	0	0	0	0	0	0	0	0	0	0	0	0	0	0	0	0	0	0	0	0	0	0	0	0	0	0	0
281.034	0	0	0	0	0	0	0	0	0	0	0	0	0	0	0	0	0	0	0	0	0	0	0	0	0	0	0	0	0	0	0	0	0	0	0	0	0	0	0	0	0	0	0	0	0	0	0	0	0
282.642	0	0	0	0	0	0	0	0	0	0	0	0	0	0	0	0	0	0	0	0	0	0	0	0	0	0	0	0	0	0	0	0	0	0	0	0	0	0	0	0	0	0	0	0	0	0	0	0	0
284.25	0	0	0	0	0	0	0	0	0	0	0	0	0	0	0	0	0	0	0	0	0	0	0	0	0	0	0	0	0	0	0	0	0	0	0	0	0	0	0	0	0	0	0	0	0	0	0	0	0
285.858	0	0	0	0	0	0	0	0	0	0	0	0	0	0	0	0	0	0	0	0	0	0	0	0	0	0	0	0	0	0	0	0	0	0	0	0	0	0	0	0	0	0	0	0	0	0	0	0	0
287.468	0	0	0	0	0	0	0	0	0	0	0	0	0	0	0	0	0	0	0	0	0	0	0	0	0	0	0	0	0	0	0	0	0	0	0	0	0	0	0	0	0	0	0	0	0	0	0	0	0
289.077	0	0	0	0	0	0	0	0	0	0	0	0	0	0	0	0	0	0	0	0	0	0	0	0	0	0	0	0	0	0	0	0	0	0	0	0	0	0	0	0	0	0	0	0	0	0	0	0	0
290.688	0	0	0	0	0	0	0	0	0	0	0	0	0	0	0	0	0	0	0	0	0	0	0	0	0	0	0	0	0	0	0	0	0	0	0	0	0	0	0	0	0	0	0	0	0	0	0	0	0
292.298	0	0	0	0	0	0	0	0	0	0	0	0	0	0	0	0	0	0	0	0	0	0	0	0	0	0	0	0	0	0	0	0	0	0	0	0	0	0	0	0	0	0	0	0	0	0	0	0	0
293.91	0	0	0	0	0	0	0	0	0	0	0	0	0	0	0	0	0	0	0	0	0	0	0	0	0	0	0	0	0	0	0	0	0	0	0	0	0	0	0	0	0	0	0	0	0	0	0	0	0
295.521	0	0	0	0	0	0	0	0	0	0	0	0	0	0	0	0	0	0	0	0	0	0	0	0	0	0	0	0	0	0	0	0	0	0	0	0	0	0	0	0	0	0	0	0	0	0	0	0	0
297.134	0	0	0	0	0	0	0	0	0	0	0	0	0	0	0	0	0	0	0	0	0	0	0	0	0	0	0	0	0	0	0	0	0	0	0	0	0	0	0	0	0	0	0	0	0	0	0	0	0
298.747	0	0	0	0	0	0	0	0	0	0	0	0	0	0	0	0	0	0	0	0	0	0	0	0	0	0	0	0	0	0	0	0	0	0	0	0	0	0	0	0	0	0	0	0	0	0	0	0	0
300.36	0	0	0	0	0	0	0	0	0	0	0	0	0	0	0	0	0	0	0	0	0	0	0	0	0	0	0	0	0	0	0	0	0	0	0	0	0	0	0	0	0	0	0	0	0	0	0	0	0
301.974	0	0	0	0	0	0	0	0	0	0	0	0	0	0	0	0	0	0	0	0	0	0	0	0	0	0	0	0	0	0	0	0	0	0	0	0	0	0	0	0	0	0	0	0	0	0	0	0	0
303.588	0	0	0	0	0	0	0	0	0	0	0	0	0	0	0	0	0	0	0	0	0	0	0	0	0	0	0	0	0	0	0	0	0	0	0	0	0	0	0	0	0	0	0	0	0	0	0	0	0
305.203	0	0	0	0	0	0	0	0	0	0	0	0	0	0	0	0	0	0	0	0	0	0	0	0	0	0	0	0	0	0	0	0	0	0	0	0	0	0	0	0	0	0	0	0	0	0	0	0	0
306.819	0	0	0	0	0	0	0	0	0	0	0	0	0	0	0	0	0	0	0	0	0	0	0	0	0	0	0	0	0	0	0	0	0	0	0	0	0	0	0	0	0	0	0	0	0	0	0	0	0
308.435	0	0	0	0	0	0	0	0	0	0	0	0	0	0	0	0	0	0	0	0	0	0	0	0	0	0	0	0	0	0	0	0	0	0	0	0	0	0	0	0	0	0	0	0	0	0	0	0	0
310.051	0	0	0	0	0	0	0	0	0	0	0	0	0	0	0	0	0	0	0	0	0	0	0	0	0	0	0	0	0	0	0	0	0	0	0	0	0	0	0	0	0	0	0	0	0	0	0	0	0
311.668	0	0	0	0	0	0	0	0	0	0	0	0	0	0	0	0	0	0	0	0	0	0	0	0	0	0	0	0	0	0	0	0	0	0	0	0	0	0	0	0	0	0	0	0	0	0	0	0	0
313.286	0	0	0	0	0	0	0	0	0	0	0	0	0	0	0	0	0	0	0	0	0	0	0	0	0	0	0	0	0	0	0	0	0	0	0	0	0	0	0	0	0	0	0	0	0	0	0	0	0
314.904	0	0	0	0	0	0	0	0	0	0	0	0	0	0	0	0	0	0	0	0	0	0	0	0	0	0	0	0	0	0	0	0	0	0	0	0	0	0	0	0	0	0	0	0	0	0	0	0	0
316.522	0	0	0	0	0	0	0	0	0	0	0	0	0	0	0	0	0	0	0	0	0	0	0	0	0	0	0	0	0	0	0	0	0	0	0	0	0	0	0	0	0	0	0	0	0	0	0	0	0
318.141	0	0	0	0	0	0	0	0	0	0	0	0	0	0	0	0	0	0	0	0	0	0	0	0	0	0	0	0	0	0	0	0	0	0	0	0	0	0	0	0	0	0	0	0	0	0	0	0	0
319.761	0	0	0	0	0	0	0	0	0	0	0	0	0	0	0	0	0	0	0	0	0	0	0	0	0	0	0	0	0	0	0	0	0	0	0	0	0	0	0	0	0	0	0	0	0	0	0	0	0
321.381	0	0	0	0	0	0	0	0	0	0	0	0	0	0	0	0	0	0	0	0	0	0	0	0	0	0	0	0	0	0	0	0	0	0	0	0	0	0	0	0	0	0	0	0	0	0	0	0	0
323.001	0	0	0	0	0	0	0	0	0	0	0	0	0	0	0	0	0	0	0	0	0	0	0	0	0	0	0	0	0	0	0	0	0	0	0	0	0	0	0	0	0	0	0	0	0	0	0	0	0
324.622	0	0	0	0	0	0	0	0	0	0	0	0	0	0	0	0	0	0	0	0	0	0	0	0	0	0	0	0	0	0	0	0	0	0	0	0	0	0	0	0	0	0	0	0	0	0	0	0	0
326.243	0	0	0	0	0	0	0	0	0	0	0	0	0	0	0	0	0	0	0	0	0	0	0	0	0	0	0	0	0	0	0	0	0	0	0	0	0	0	0	0	0	0	0	0	0	0	0	0	0
327.865	0	0	0	0	0	0	0	0	0	0	0	0	0	0	0	0	0	0	0	0	0	0	0	0	0	0	0	0	0	0	0	0	0	0	0	0	0	0	0	0	0	0	0	0	0	0	0	0	0
329.488	0	0	0	0	0	0	0	0	0	0	0	0	0	0	0	0	0	0	0	0	0	0	0	0	0	0	0	0	0	0	0	0	0	0	0	0	0	0	0	0	0	0	0	0	0	0	0	0	0
331.111	0	0	0	0	0	0	0	0	0	0	0	0	0	0	0	0	0	0	0	0	0	0	0	0	0	0	0	0	0	0	0	0	0	0	0	0	0	0	0	0	0	0	0	0	0	0	0	0	0
332.734	0	0	0	0	0	0	0	0	0	0	0	0	0	0	0	0	0	0	0	0	0	0	0	0	0	0	0	0	0	0	0	0	0	0	0	0	0	0	0	0	0	0	0	0	0	0	0	0	0
334.358	0	0	0	0	0	0	0	0	0	0	0	0	0	0	0	0	0	0	0	0	0	0	0	0	0	0	0	0	0	0	0	0	0	0	0	0	0	0	0	0	0	0	0	0	0	0	0	0	0
335.982	0	0	0	0	0	0	0	0	0	0	0	0	0	0	0	0	0	0	0	0	0	0	0	0	0	0	0	0	0	0	0	0	0	0	0	0	0	0	0	0	0	0	0	0	0	0	0	0	0
337.607	0	0	0	0	0	0	0	0	0	0	0	0	0	0	0	0	0	0	0	0	0	0	0	0	0	0	0	0	0	0	0	0	0	0	0	0	0	0	0	0	0	0	0	0	0	0	0	0	0
339.232	0	0	0	0	0	0	0	0	0	0	0	0	0	0	0	0	0	0	0	0	0	0	0	0	0	0	0	0	0	0	0	0	0	0	0	0	0	0	0	0	0	0	0	0	0	0	0	0	0
340.858	0	0	0	0	0	0	0	0	0	0	0	0	0	0	0	0	0	0	0	0	0	0	0	0	0	0	0	0	0	0	0	0	0	0	0	0	0	0	0	0	0	0	0	0	0	0	0	0	0
342.484	0	0	0	0	0	0	0	0	0	0	0	0	0	0	0	0	0	0	0	0	0	0	0	0	0	0	0	0	0	0	0	0	0	0	0	0	0	0	0	0	0	0	0	0	0	0	0	0	0
344.111	0	0	0	0	0	0	0	0	0	0	0	0	0	0	0	0	0	0	0	0	0	0	0	0	0	0	0	0	0	0	0	0	0	0	0	0	0	0	0	0	0	0	0	0	0	0	0	0	0
345.738	0	0	0	0	0	0	0	0	0	0	0	0	0	0	0	0	0	0	0	0	0	0	0	0	0	0	0	0	0	0	0	0	0	0	0	0	0	0	0	0	0	0	0	0	0	0	0	0	0
347.365	0	0	0	0	0	0	0	0	0	0	0	0	0	0	0	0	0	0	0	0	0	0	0	0	0	0	0	0	0	0	0	0	0	0	0	0	0	0	0	0	0	0	0	0	0	0	0	0	0
348.993	0	0	0	0	0	0	0	0	0	0	0	0	0	0	0	0	0	0	0	0	0	0	0	0	0	0	0	0	0	0	0	0	0	0	0	0	0	0	0	0	0	0	0	0	0	0	0	0	0
350.622	0	0	0	0	0	0	0	0	0	0	0	0	0	0	0	0	0	0	0	0	0	0	0	0	0	0	0	0	0	0	0	0	0	0	0	0	0	0	0	0	0	0	0	0	0	0	0	0	0
352.251	0	0	0	0	0	0	0	0	0	0	0	0	0	0	0	0	0	0	0	0	0	0	0	0	0	0	0	0	0	0	0	0	0	0	0	0	0	0	0	0	0	0	0	0	0	0	0	0	0
353.88	0	0	0	0	0	0	0	0	0	0	0	0	0	0	0	0	0	0	0	0	0	0	0	0	0	0	0	0	0	0	0	0	0	0	0	0	0	0	0	0	0	0	0	0	0	0	0	0	0
355.51	0	0	0	0	0	0	0	0	0	0	0	0	0	0	0	0	0	0	0	0	0	0	0	0	0	0	0	0	0	0	0	0	0	0	0	0	0	0	0	0	0	0	0	0	0	0	0	0	0
357.14	0	0	0	0	0	0	0	0	0	0	0	0	0	0	0	0	0	0	0	0	0	0	0	0	0	0	0	0	0	0	0	0	0	0	0	0	0	0	0	0	0	0	0	0	0	0	0	0	0
358.771	0	0	0	0	0	0	0	0	0	0	0	0	0	0	0	0	0	0	0	0	0	0	0	0	0	0	0	0	0	0	0	0	0	0	0	0	0	0	0	0	0	0	0	0	0	0	0	0	0
360.402	0	0	0	0	0	0	0	0	0	0	0	0	0	0	0	0	0	0	0	0	0	0	0	0	0	0	0	0	0	0	0	0	0	0	0	0	0	0	0	0	0	0	0	0	0	0	0	0	0
362.034	0	0	0	0	0	0	0	0	0	0	0	0	0	0	0	0	0	0	0	0	0	0	0	0	0	0	0	0	0	0	0	0	0	0	0	0	0	0	0	0	0	0	0	0	0	0	0	0	0
363.666	0	0	0	0	0	0	0	0	0	0	0	0	0	0	0	0	0	0	0	0	0	0	0	0	0	0	0	0	0	0	0	0	0	0	0	0	0	0	0	0	0	0	0	0	0	0	0	0	0
365.299	0	0	0	0	0	0	0	0	0	0	0	0	0	0	0	0	0	0	0	0	0	0	0	0	0	0	0	0	0	0	0	0	0	0	0	0	0	0	0	0	0	0	0	0	0	0	0	0	0
366.932	0	0	0	0	0	0	0	0	0	0	0	0	0	0	0	0	0	0	0	0	0	0	0	0	0	0	0	0	0	0	0	0	0	0	0	0	0	0	0	0	0	0	0	0	0	0	0	0	0
368.565	0	0	0	0	0	0	0	0	0	0	0	0	0	0	0	0	0	0	0	0	0	0	0	0	0	0	0	0	0	0	0	0	0	0	0	0	0	0	0	0	0	0	0	0	0	0	0	0	0
370.199	0	0	0	0	0	0	0	0	0	0	0	0	0	0	0	0	0	0	0	0	0	0	0	0	0	0	0	0	0	0	0	0	0	0	0	0	0	0	0	0	0	0	0	0	0	0	0	0	0
371.833	0	0	0	0	0	0	0	0	0	0	0	0	0	0	0	0	0	0	0	0	0	0	0	0	0	0	0	0	0	0	0	0	0	0	0	0	0	0	0	0	0	0	0	0	0	0	0	0	0
373.468	0	0	0	0	0	0	0	0	0	0	0	0	0	0	0	0	0	0	0	0	0	0	0	0	0	0	0	0	0	0	0	0	0	0	0	0	0	0	0	0	0	0	0	0	0	0	0	0	0
375.103	0	0	0	0	0	0	0	0	0	0	0	0	0	0	0	0	0	0	0	0	0	0	0	0	0	0	0	0	0	0	0	0	0	0	0	0	0	0	0	0	0	0	0	0	0	0	0	0	0
376.738	0	0	0	0	0	0	0	0	0	0	0	0	0	0	0	0	0	0	0	0	0	0	0	0	0	0	0	0	0	0	0	0	0	0	0	0	0	0	0	0	0	0	0	0	0	0	0	0	0
378.374	0	0	0	0	0	0	0	0	0	0	0	0	0	0	0	0	0	0	0	0	0	0	0	0	0	0	0	0	0	0	0	0	0	0	0	0	0	0	0	0	0	0	0	0	0	0	0	0	0
380.01	0	0	0	0	0	0	0	0	0	0	0	0	0	0	0	0	0	0	0	0	0	0	0	0	0	0	0	0	0	0	0	0	0	0	0	0	0	0	0	0	0	0	0	0	0	0	0	0	0
381.647	0	0	0	0	0	0	0	0	0	0	0	0	0	0	0	0	0	0	0	0	0	0	0	0	0	0	0	0	0	0	0	0	0	0	0	0	0	0	0	0	0	0	0	0	0	0	0	0	0
383.284	0	0	0	0	0	0	0	0	0	0	0	0	0	0	0	0	0	0	0	0	0	0	0	0	0	0	0	0	0	0	0	0	0	0	0	0	0	0	0	0	0	0	0	0	0	0	0	0	0
384.922	0	0	0	0	0	0	0	0	0	0	0	0	0	0	0	0	0	0	0	0	0	0	0	0	0	0	0	0	0	0	0	0	0	0	0	0	0	0	0	0	0	0	0	0	0	0	0	0	0
386.56	0	0	0	0	0	0	0	0	0	0	0	0	0	0	0	0	0	0	0	0	0	0	0	0	0	0	0	0	0	0	0	0	0	0	0	0	0	0	0	0	0	0	0	0	0	0	0	0	0
388.198	0	0	0	0	0	0	0	0	0	0	0	0	0	0	0	0	0	0	0	0	0	0	0	0	0	0	0	0	0	0	0	0	0	0	0	0	0	0	0	0	0	0	0	0	0	0	0	0	0
389.837	0	0	0	0	0	0	0	0	0	0	0	0	0	0	0	0	0	0	0	0	0	0	0	0	0	0	0	0	0	0	0	0	0	0	0	0	0	0	0	0	0	0	0	0	0	0	0	0	0
391.476	0	0	0	0	0	0	0	0	0	0	0	0	0	0	0	0	0	0	0	0	0	0	0	0	0	0	0	0	0	0	0	0	0	0	0	0	0	0	0	0	0	0	0	0	0	0	0	0	0
393.116	0	0	0	0	0	0	0	0	0	0	0	0	0	0	0	0	0	0	0	0	0	0	0	0	0	0	0	0	0	0	0	0	0	0	0	0	0	0	0	0	0	0	0	0	0	0	0	0	0
394.756	0	0	0	0	0	0	0	0	0	0	0	0	0	0	0	0	0	0	0	0	0	0	0	0	0	0	0	0	0	0	0	0	0	0	0	0	0	0	0	0	0	0	0	0	0	0	0	0	0
396.396	0	0	0	0	0	0	0	0	0	0	0	0	0	0	0	0	0	0	0	0	0	0	0	0	0	0	0	0	0	0	0	0	0	0	0	0	0	0	0	0	0	0	0	0	0	0	0	0	0
398.037	0	0	0	0	0	0	0	0	0	0	0	0	0	0	0	0	0	0	0	0	0	0	0	0	0	0	0	0	0	0	0	0	0	0	0	0	0	0	0	0	0	0	0	0	0	0	0	0	0
399.678	0	0	0	0	0	0	0	0	0	0	0	0	0	0	0	0	0	0	0	0	0	0	0	0	0	0	0	0	0	0	0	0	0	0	0	0	0	0	0	0	0	0	0	0	0	0	0	0	0
401.32	0	0	0	0	0	0	0	0	0	0	0	0	0	0	0	0	0	0	0	0	0	0	0	0	0	0	0	0	0	0	0	0	0	0	0	0	0	0	0	0	0	0	0	0	0	0	0	0	0
402.962	0	0	0	0	0	0	0	0	0	0	0	0	0	0	0	0	0	0	0	0	0	0	0	0	0	0	0	0	0	0	0	0	0	0	0	0	0	0	0	0	0	0	0	0	0	0	0	0	0
404.604	0	0	0	0	0	0	0	0	0	0	0	0	0	0	0	0	0	0	0	0	0	0	0	0	0	0	0	0	0	0	0	0	0	0	0	0	0	0	0	0	0	0	0	0	0	0	0	0	0
406.247	0	0	0	0	0	0	0	0	0	0	0	0	0	0	0	0	0	0	0	0	0	0	0	0	0	0	0	0	0	0	0	0	0	0	0	0	0	0	0	0	0	0	0	0	0	0	0	0	0
407.89	0	0	0	0	0	0	0	0	0	0	0	0	0	0	0	0	0	0	0	0	0	0	0	0	0	0	0	0	0	0	0	0	0	0	0	0	0	0	0	0	0	0	0	0	0	0	0	0	0
409.534	0	0	0	0	0	0	0	0	0	0	0	0	0	0	0	0	0	0	0	0	0	0	0	0	0	0	0	0	0	0	0	0	0	0	0	0	0	0	0	0	0	0	0	0	0	0	0	0	0
411.177	0	0	0	0	0	0	0	0	0	0	0	0	0	0	0	0	0	0	0	0	0	0	0	0	0	0	0	0	0	0	0	0	0	0	0	0	0	0	0	0	0	0	0	0	0	0	0	0	0
412.822	0	0	0	0	0	0	0	0	0	0	0	0	0	0	0	0	0	0	0	0	0	0	0	0	0	0	0	0	0	0	0	0	0	0	0	0	0	0	0	0	0	0	0	0	0	0	0	0	0
414.466	0	0	0	0	0	0	0	0	0	0	0	0	0	0	0	0	0	0	0	0	0	0	0	0	0	0	0	0	0	0	0	0	0	0	0	0	0	0	0	0	0	0	0	0	0	0	0	0	0
416.111	0	0	0	0	0	0	0	0	0	0	0	0	0	0	0	0	0	0	0	0	0	0	0	0	0	0	0	0	0	0	0	0	0	0	0	0	0	0	0	0	0	0	0	0	0	0	0	0	0
417.757	0	0	0	0	0	0	0	0	0	0	0	0	0	0	0	0	0	0	0	0	0	0	0	0	0	0	0	0	0	0	0	0	0	0	0	0	0	0	0	0	0	0	0	0	0	0	0	0	0
419.402	0	0	0	0	0	0	0	0	0	0	0	0	0	0	0	0	0	0	0	0	0	0	0	0	0	0	0	0	0	0	0	0	0	0	0	0	0	0	0	0	0	0	0	0	0	0	0	0	0
421.048	0	0	0	0	0	0	0	0	0	0	0	0	0	0	0	0	0	0	0	0	0	0	0	0	0	0	0	0	0	0	0	0	0	0	0	0	0	0	0	0	0	0	0	0	0	0	0	0	0
422.695	0	0	0	0	0	0	0	0	0	0	0	0	0	0	0	0	0	0	0	0	0	0	0	0	0	0	0	0	0	0	0	0	0	0	0	0	0	0	0	0	0	0	0	0	0	0	0	0	0
424.342	0	0	0	0	0	0	0	0	0	0	0	0	0	0	0	0	0	0	0	0	0	0	0	0	0	0	0	0	0	0	0	0	0	0	0	0	0	0	0	0	0	0	0	0	0	0	0	0	0
425.989	0	0	0	0	0	0	0	0	0	0	0	0	0	0	0	0	0	0	0	0	0	0	0	0	0	0	0	0	0	0	0	0	0	0	0	0	0	0	0	0	0	0	0	0	0	0	0	0	0
427.636	0	0	0	0	0	0	0	0	0	0	0	0	0	0	0	0	0	0	0	0	0	0	0	0	0	0	0	0	0	0	0	0	0	0	0	0	0	0	0	0	0	0	0	0	0	0	0	0	0
429.284	0	0	0	0	0	0	0	0	0	0	0	0	0	0	0	0	0	0	0	0	0	0	0	0	0	0	0	0	0	0	0	0	0	0	0	0	0	0	0	0	0	0	0	0	0	0	0	0	0
430.932	0	0	0	0	0	0	0	0	0	0	0	0	0	0	0	0	0	0	0	0	0	0	0	0	0	0	0	0	0	0	0	0	0	0	0	0	0	0	0	0	0	0	0	0	0	0	0	0	0
432.581	0	0	0	0	0	0	0	0	0	0	0	0	0	0	0	0	0	0	0	0	0	0	0	0	0	0	0	0	0	0	0	0	0	0	0	0	0	0	0	0	0	0	0	0	0	0	0	0	0
434.23	0	0	0	0	0	0	0	0	0	0	0	0	0	0	0	0	0	0	0	0	0	0	0	0	0	0	0	0	0	0	0	0	0	0	0	0	0	0	0	0	0	0	0	0	0	0	0	0	0
435.879	0	0	0	0	0	0	0	0	0	0	0	0	0	0	0	0	0	0	0	0	0	0	0	0	0	0	0	0	0	0	0	0	0	0	0	0	0	0	0	0	0	0	0	0	0	0	0	0	0
437.528	0	0	0	0	0	0	0	0	0	0	0	0	0	0	0	0	0	0	0	0	0	0	0	0	0	0	0	0	0	0	0	0	0	0	0	0	0	0	0	0	0	0	0	0	0	0	0	0	0
439.178	0	0	0	0	0	0	0	0	0	0	0	0	0	0	0	0	0	0	0	0	0	0	0	0	0	0	0	0	0	0	0	0	0	0	0	0	0	0	0	0	0	0	0	0	0	0	0	0	0
440.828	0	0	0	0	0	0	0	0	0	0	0	0	0	0	0	0	0	0	0	0	0	0	0	0	0	0	0	0	0	0	0	0	0	0	0	0	0	0	0	0	0	0	0	0	0	0	0	0	0
442.479	0	0	0	0	0	0	0	0	0	0	0	0	0	0	0	0	0	0	0	0	0	0	0	0	0	0	0	0	0	0	0	0	0	0	0	0	0	0	0	0	0	0	0	0	0	0	0	0	0
444.13	0	0	0	0	0	0	0	0	0	0	0	0	0	0	0	0	0	0	0	0	0	0	0	0	0	0	0	0	0	0	0	0	0	0	0	0	0	0	0	0	0	0	0	0	0	0	0	0	0
445.781	0	0	0	0	0	0	0	0	0	0	0	0	0	0	0	0	0	0	0	0	0	0	0	0	0	0	0	0	0	0	0	0	0	0	0	0	0	0	0	0	0	0	0	0	0	0	0	0	0
447.432	0	0	0	0	0	0	0	0	0	0	0	0	0	0	0	0	0	0	0	0	0	0	0	0	0	0	0	0	0	0	0	0	0	0	0	0	0	0	0	0	0	0	0	0	0	0	0	0	0
449.084	0	0	0	0	0	0	0	0	0	0	0	0	0	0	0	0	0	0	0	0	0	0	0	0	0	0	0	0	0	0	0	0	0	0	0	0	0	0	0	0	0	0	0	0	0	0	0	0	0
450.736	0	0	0	0	0	0	0	0	0	0	0	0	0	0	0	0	0	0	0	0	0	0	0	0	0	0	0	0	0	0	0	0	0	0	0	0	0	0	0	0	0	0	0	0	0	0	0	0	0
452.389	0	0	0	0	0	0	0	0	0	0	0	0	0	0	0	0	0	0	0	0	0	0	0	0	0	0	0	0	0	0	0	0	0	0	0	0	0	0	0	0	0	0	0	0	0	0	0	0	0
454.042	0	0	0	0	0	0	0	0	0	0	0	0	0	0	0	0	0	0	0	0	0	0	0	0	0	0	0	0	0	0	0	0	0	0	0	0	0	0	0	0	0	0	0	0	0	0	0	0	0
455.695	0	0	0	0	0	0	0	0	0	0	0	0	0	0	0	0	0	0	0	0	0	0	0	0	0	0	0	0	0	0	0	0	0	0	0	0	0	0	0	0	0	0	0	0	0	0	0	0	0
457.348	0	0	0	0	0	0	0	0	0	0	0	0	0	0	0	0	0	0	0	0	0	0	0	0	0	0	0	0	0	0	0	0	0	0	0	0	0	0	0	0	0	0	0	0	0	0	0	0	0
459.002	0	0	0	0	0	0	0	0	0	0	0	0	0	0	0	0	0	0	0	0	0	0	0	0	0	0	0	0	0	0	0	0	0	0	0	0	0	0	0	0	0	0	0	0	0	0	0	0	0
460.656	0	0	0	0	0	0	0	0	0	0	0	0	0	0	0	0	0	0	0	0	0	0	0	0	0	0	0	0	0	0	0	0	0	0	0	0	0	0	0	0	0	0	0	0	0	0	0	0	0
462.31	0	0	0	0	0	0	0	0	0	0	0	0	0	0	0	0	0	0	0	0	0	0	0	0	0	0	0	0	0	0	0	0	0	0	0	0	0	0	0	0	0	0	0	0	0	0	0	0	0
463.965	0	0	0	0	0	0	0	0	0	0	0	0	0	0	0	0	0	0	0	0	0	0	0	0	0	0	0	0	0	0	0	0	0	0	0	0	0	0	0	0	0	0	0	0	0	0	0	0	0
465.62	0	0	0	0	0	0	0	0	0	0	0	0	0	0	0	0	0	0	0	0	0	0	0	0	0	0	0	0	0	0	0	0	0	0	0	0	0	0	0	0	0	0	0	0	0	0	0	0	0
467.275	0	0	0	0	0	0	0	0	0	0	0	0	0	0	0	0	0	0	0	0	0	0	0	0	0	0	0	0	0	0	0	0	0	0	0	0	0	0	0	0	0	0	0	0	0	0	0	0	308.156290869094
468.931	0	0	0	0	0	0	0	0	0	0	0	0	0	0	0	0	0	0	0	0	0	0	0	0	0	0	0	0	0	0	0	0	0	0	0	0	0	0	0	0	0	0	0	0	0	0	0	0	345.639931891779
470.586	0	0	0	0	0	0	0	0	0	0	0	0	0	0	0	0	0	0	0	0	0	0	0	0	0	0	0	0	0	0	0	0	0	0	0	0	0	0	0	0	0	0	0	0	0	0	0	313.733765687621	365.127120233204
472.242	0	0	0	0	0	0	0	0	0	0	0	0	0	0	0	0	0	0	0	0	0	0	0	0	0	0	0	0	0	0	0	0	0	0	0	0	0	0	0	0	0	0	0	0	0	0	305.272440020499	340.661826167129	393.134265093378
473.899	0	0	0	0	0	0	0	0	0	0	0	0	0	0	0	0	0	0	0	0	0	0	0	0	0	0	0	0	0	0	0	0	0	0	0	0	0	0	0	0	0	0	0	0	0	0	310.944761362188	372.613637412556	424.718579898947
475.555	0	0	0	0	0	0	0	0	0	0	0	0	0	0	0	0	0	0	0	0	0	0	0	0	0	0	0	0	0	0	0	0	0	0	0	0	0	0	0	0	0	0	0	0	0	292.681064980139	345.60489824736	404.103612670461	468.230587972709
477.212	0	0	0	0	0	0	0	0	0	0	0	0	0	0	0	0	0	0	0	0	0	0	0	0	0	0	0	0	0	0	0	0	0	0	0	0	0	0	0	0	0	0	0	0	0	318.98444337323	374.383764375474	420.166418255437	484.560253738681
478.87	0	0	0	0	0	0	0	0	0	0	0	0	0	0	0	0	0	0	0	0	0	0	0	0	0	0	0	0	0	0	0	0	0	0	0	0	0	0	0	0	0	0	0	0	309.434962988708	346.379960737755	403.704932350101	454.80591587782	512.661362770837
480.527	0	0	0	0	0	0	0	0	0	0	0	0	0	0	0	0	0	0	0	0	0	0	0	0	0	0	0	0	0	0	0	0	0	0	0	0	0	0	0	0	0	0	0	0	332.972560933738	373.074153379782	433.612840879046	492.314246247069	552.795237086
482.185	0	0	0	0	0	0	0	0	0	0	0	0	0	0	0	0	0	0	0	0	0	0	0	0	0	0	0	0	0	0	0	0	0	0	0	0	0	0	0	0	0	0	0	313.226402425737	351.390755055351	399.659534551483	454.512929503781	517.727667472823	583.865613770333
483.843	0	0	0	0	0	0	0	0	0	0	0	0	0	0	0	0	0	0	0	0	0	0	0	0	0	0	0	0	0	0	0	0	0	0	0	0	0	0	0	0	0	0	0	342.75223979348	382.55268413627	425.218183711741	481.150508868364	544.436973572973	612.343440792209
485.501	0	0	0	0	0	0	0	0	0	0	0	0	0	0	0	0	0	0	0	0	0	0	0	0	0	0	0	0	0	0	0	0	0	0	0	0	0	0	0	0	0	0	355.111359720741	363.584544631464	410.27884911723	466.696651182209	517.416540861252	584.900916440792	647.401151885406
487.16	0	0	0	0	0	0	0	0	0	0	0	0	0	0	0	0	0	0	0	0	0	0	0	0	0	0	0	0	0	0	0	0	0	0	0	0	0	0	0	0	0	332.746729500833	364.523795025481	382.773359591385	435.141247644596	484.277876141485	554.608674754687	609.184975705988	666.245567899514
488.819	0	0	0	0	0	0	0	0	0	0	0	0	0	0	0	0	0	0	0	0	0	0	0	0	0	0	0	0	0	0	0	0	0	0	0	0	0	0	0	0	0	321.73782971963	398.535711029718	415.519629185883	468.227114616948	515.361909186472	576.300906364427	637.582990998274	715.076235139916
490.478	0	0	0	0	0	0	0	0	0	0	0	0	0	0	0	0	0	0	0	0	0	0	0	0	0	0	0	0	0	0	0	0	0	0	0	0	0	0	0	0	302.594606437895	342.902619257014	410.175353854982	446.433718432354	483.834041430367	537.630732990031	603.002217838246	660.864969545165	733.22180700757
492.137	0	0	0	0	0	0	0	0	0	0	0	0	0	0	0	0	0	0	0	0	0	0	0	0	0	0	0	0	0	0	0	0	0	0	0	0	0	0	0	0	323.019675699616	363.014128858063	438.664573330821	468.903228408274	515.59138851784	569.373346001387	632.559151880213	701.94825196156	775.206402091252
493.797	0	0	0	0	0	0	0	0	0	0	0	0	0	0	0	0	0	0	0	0	0	0	0	0	0	0	0	0	0	0	0	0	0	0	0	0	0	0	0	306.209132609322	341.441040098329	397.44537375757	460.06817656886	497.32588831496	547.455105965792	594.439554096816	662.575644044793	721.382704264952	787.27622739179
495.456	0	0	0	0	0	0	0	0	0	0	0	0	0	0	0	0	0	0	0	0	0	0	0	0	0	0	0	0	0	0	0	0	0	0	0	0	0	0	0	335.250773273714	367.864851441542	416.38796806981	472.397152396057	518.914937414168	568.34975933506	620.073539734172	686.65477326285	740.417957899746	823.857152971669
497.117	0	0	0	0	0	0	0	0	0	0	0	0	0	0	0	0	0	0	0	0	0	0	0	0	0	0	0	0	0	0	0	0	0	0	0	0	0	0	311.476477457265	357.510305338802	395.275211776941	456.072409587838	502.025731191615	544.777336053966	594.602932892624	647.747623078022	713.952323890998	774.837560547293	843.74764731078
498.777	0	0	0	0	0	0	0	0	0	0	0	0	0	0	0	0	0	0	0	0	0	0	0	0	0	0	0	0	0	0	0	0	0	0	0	0	0	0	321.978249824623	365.097118015857	413.771356018295	467.78243159948	509.345590146907	566.475498259769	625.690668451679	673.284038781779	729.02528086375	803.415294948098	870.406144262266
500.438	0	0	0	0	0	0	0	0	0	0	0	0	0	0	0	0	0	0	0	0	0	0	0	0	0	0	0	0	0	0	0	0	0	0	0	0	0	310.550356020195	348.043579064528	393.991948746355	421.681437902892	484.144685299325	549.976286372103	582.951711990647	645.055810830218	698.214822252348	767.029135518256	830.016524393702	887.19128781851
502.098	0	0	0	0	0	0	0	0	0	0	0	0	0	0	0	0	0	0	0	0	0	0	0	0	0	0	0	0	0	0	0	0	0	0	0	0	340.290494284994	330.835037542937	379.211613828912	420.23340219586	450.408921252821	511.224882518078	573.969873206024	614.685657937503	660.825778985646	718.617054632266	788.026272303782	845.700483209751	915.253723903607
503.759	0	0	0	0	0	0	0	0	0	0	0	0	0	0	0	0	0	0	0	0	0	0	0	0	0	0	0	0	0	0	0	0	0	0	0	0	305.046476116175	359.908644183479	401.436057521805	436.501503330144	475.859107124281	537.731800985051	585.209284756801	649.706904120639	685.200069273775	739.540609149663	813.632841734737	870.237230389123	936.649019302094
505.421	0	0	0	0	0	0	0	0	0	0	0	0	0	0	0	0	0	0	0	0	0	0	0	0	0	0	0	0	0	0	0	0	0	0	0	313.19397117695	341.670646578805	376.856839723829	423.122295717529	468.104695303808	508.59385020359	552.572187277938	617.999021031627	661.727079838278	714.772851823383	766.386473007549	837.241652318827	885.313181761462	957.653267006685
507.082	0	0	0	0	0	0	0	0	0	0	0	0	0	0	0	0	0	0	0	0	0	0	0	0	0	0	0	0	0	0	0	0	0	0	0	297.3817914671	337.406815613098	388.860799408199	425.379309822709	473.097888145095	515.114843234226	569.770037415377	635.704098606487	680.996145282359	729.932393362944	784.147455523938	833.138115178309	894.727740157935	971.712520892237
508.744	0	0	0	0	0	0	0	0	0	0	0	0	0	0	0	0	0	0	0	0	0	0	0	0	0	0	0	0	0	0	0	0	0	0	289.039523123243	324.692746813917	372.792808634126	407.178186068713	464.114636446382	513.602432910776	554.825462245263	598.932889533106	656.611452042057	706.398921099895	759.815489151301	801.830078480116	867.318492041794	925.967970761655	988.504033047476
510.406	0	0	0	0	0	0	0	0	0	0	0	0	0	0	0	0	0	0	0	0	0	0	0	0	0	0	0	0	0	0	0	0	0	0	306.720524367354	351.33190027319	389.771069512526	437.600127864742	494.92480852714	519.855996452759	562.067716184212	618.709639320929	668.10027410496	720.603536915101	769.044743291948	826.291703467507	875.582144984243	936.108635227795	997.163385829013
512.068	0	0	0	0	0	0	0	0	0	0	0	0	0	0	0	0	0	0	0	0	0	0	0	0	0	0	0	0	0	0	0	0	0	301.185467007985	318.627132661202	353.460746243406	400.674881774949	450.856601773264	492.841829585422	539.678171611867	572.568270440981	631.967290434668	689.88381190209	728.074484406629	783.354293339687	831.788173598219	891.63557764601	953.736255488973	1006.90388575221
513.731	0	0	0	0	0	0	0	0	0	0	0	0	0	0	0	0	0	0	0	0	0	0	0	0	0	0	0	0	0	0	0	0	0	294.89241700365	326.671451838456	370.121389110441	411.866810847871	461.778426453254	507.054894208459	542.617137149889	586.627564020239	653.793547906044	706.445342640697	754.058492288665	796.625244104364	836.543031609935	909.851371486267	957.387807268011	1022.16817953216
515.394	0	0	0	0	0	0	0	0	0	0	0	0	0	0	0	0	0	0	0	0	0	0	0	0	0	0	0	0	0	0	0	0	289.513014444488	321.611264874093	359.694208938382	394.514992651181	439.616427343636	475.603839079357	535.222390669517	574.82942615308	615.073159290672	663.530103504265	735.315943562525	773.470788840327	811.856675055576	867.600041581438	925.839994224405	972.897628352029	1030.54402501706
517.056	0	0	0	0	0	0	0	0	0	0	0	0	0	0	0	0	0	0	0	0	0	0	0	0	0	0	0	0	0	0	0	326.005241344588	290.591916856001	314.342457350125	359.497505423883	420.326943523284	452.661293042274	494.768593899812	548.389411657369	577.849014951495	636.02193886837	679.778463765704	735.740564604642	786.108726367235	817.387690812555	878.335295651348	941.704715148285	992.074992366948	1053.6381419327
518.72	0	0	0	0	0	0	0	0	0	0	0	0	0	0	0	0	0	0	0	0	0	0	0	0	0	0	0	0	0	0	0	253.959978332897	299.69914870973	325.665583293969	373.759549933141	414.164862269386	464.078428362874	504.155081557501	555.33679563556	593.247051382234	633.420498644569	694.460015330947	757.60256291751	802.568410155785	835.953127588252	885.780310271509	941.923684519374	984.740718693203	1052.09768974338
520.383	0	0	0	0	0	0	0	0	0	0	0	0	0	0	0	0	0	0	0	0	0	0	0	0	0	0	0	0	0	0	266.069175051815	254.989503256199	312.406813763048	344.086027962412	394.203976741666	432.091214165631	483.458249414383	518.245657306887	581.854124446912	605.436014143275	653.420022089042	718.172004517204	774.128089857738	805.963397166207	854.622329314234	897.433156540839	952.253366002568	998.163291607176	1062.13630292412
522.046	0	0	0	0	0	0	0	0	0	0	0	0	0	0	0	0	0	0	0	0	0	0	0	0	0	0	0	0	0	0	240.652369217969	284.386658167771	323.10639601029	369.87558381448	411.999110276144	447.194159673321	488.407237562232	525.837771356628	593.28056635191	632.948028005702	670.889640539019	733.018694927246	778.510291917754	827.641015376058	861.374469754717	902.873013935865	966.688021997876	1013.42140562147	1069.49758039263
523.71	0	0	0	0	0	0	0	0	0	0	0	0	0	0	0	0	0	0	0	0	0	0	0	0	0	0	0	0	0	246.73061221259	261.708001609141	297.698766863414	333.381642625636	379.218785619826	433.11820662447	461.538947378854	496.719489744754	546.913089417917	598.82481290852	635.214825647837	675.002133114356	728.271435521172	772.208975363802	834.335068913239	864.408449798474	918.984419547865	960.726872810026	1019.92477267556	1069.62859665244
525.374	0	0	0	0	0	0	0	0	0	0	0	0	0	0	0	0	0	0	0	0	0	0	0	0	0	0	0	0	0	218.22426558483	261.897690562979	298.459643059635	335.240337345991	385.45796121072	418.639059857952	474.72956543548	507.781362773874	564.092795727111	602.803508290089	650.450327184843	686.178499147923	746.790705737779	789.604883215823	830.893127026429	868.643502241828	907.777679291648	953.041930118181	1004.02505026672	1066.01525198924
527.038	0	0	0	0	0	0	0	0	0	0	0	0	0	0	0	0	0	0	0	0	0	0	0	0	0	0	0	0	224.163982025318	256.142498721555	275.531001900219	313.089401986155	359.792968009392	406.095119419705	440.200755853941	480.837555417553	521.925825054351	557.449753704512	605.815656883609	647.911508757892	685.79723983424	751.422271416932	787.236029900943	839.743436846228	858.545158206598	917.850903623722	959.04294726691	1002.9167131588	1061.33997716133
528.703	0	0	0	0	0	0	0	0	0	0	0	0	0	0	0	0	0	0	0	0	0	0	0	0	0	0	0	0	220.772262314323	244.95549791196	297.633120382514	328.65098219632	368.979749404207	400.059962292213	453.955319567546	481.294406175926	521.734966572823	572.585681135159	622.694547538331	657.304173423813	704.838573043938	748.630093377183	789.925975668945	826.484710093748	869.316693964992	900.114095711104	948.238068577887	1008.41204181789	1052.09923100654
530.367	0	0	0	0	0	0	0	0	0	0	0	0	0	0	0	0	0	0	0	0	0	0	0	0	0	0	0	214.19981934001	237.492475323876	256.312229515646	316.146555977325	338.606735159912	370.538011058283	405.871607080569	459.582104447823	497.660266734443	540.234693012813	588.03282716563	618.45837911084	654.010284864406	697.60659128383	762.317235762503	794.889405386235	827.003624249778	869.864075697083	902.244469549063	954.491844156942	998.401129669333	1050.5870261441
532.032	0	0	0	0	0	0	0	0	0	0	0	0	0	0	0	0	0	0	0	0	0	0	0	0	0	0	349.751250660442	203.84288779489	232.445764978016	272.434905063886	309.589711851433	344.597256783811	370.728650241155	419.63973071933	461.533381522217	491.554367174504	540.634556419421	581.187997918737	623.326816822041	663.481628275594	691.873940750375	741.592224526062	789.273847176163	823.112175220562	867.737270070147	902.17594073097	941.214189981128	987.444629644607	1045.42771177269
533.697	0	0	0	0	0	0	0	0	0	0	0	0	0	0	0	0	0	0	0	0	0	0	0	0	0	0	200.419864302205	236.450743506185	253.897716583902	286.993138570209	310.781662908048	357.95733289518	386.349040808436	432.540007427643	466.056351769252	517.328876854943	553.129121520334	588.16849835642	639.569130517915	682.033743880595	694.497373547324	741.780282385764	799.307567323447	835.280556721755	869.597072475833	895.812572416125	942.877878254602	984.828359460189	1042.55826828172
535.362	0	0	0	0	0	0	0	0	0	0	0	0	0	0	0	0	0	0	0	0	0	0	0	0	0	278.455564501665	205.996188989285	230.25284037903	277.663296939784	301.072018211995	320.624854040319	364.534269392848	408.131258433194	432.272860324016	471.609373391942	505.241818536023	548.704145812138	601.495704147666	630.884708426186	669.411993582181	696.471468990872	739.579470824838	790.21989502657	821.98367528225	845.196109198435	900.649924769343	935.532848524697	973.065603415519	1027.35318416373
537.028	0	0	0	0	0	0	0	0	0	0	0	0	0	0	0	0	0	0	0	0	0	0	0	0	0	203.023145342955	213.524840908895	249.23548194513	283.771809736935	323.976397569667	353.769655079071	364.607671017358	404.29937755327	436.180189267286	482.957775998131	532.401323418913	563.746418695968	594.090152848421	626.064129072434	675.2396150495	702.186216995557	753.422675255979	805.220365184929	822.890509142418	862.702924240147	889.6021823812	933.575535979252	983.213061643284	1014.24416064186
538.693	0	0	0	0	0	0	0	0	0	0	0	0	0	0	0	0	0	0	0	0	0	0	0	0	244.141392659687	219.890795220236	220.9411410595	263.598498168589	277.41691839885	315.284457382065	343.414008763167	378.820451521845	404.322029250688	460.002414482429	494.756956759523	532.562152492804	563.969357033759	596.618888339043	638.987220281742	676.490584878148	714.120769454688	750.758952788275	798.573425725052	829.615767399391	857.164299664197	897.649978100864	929.270145375851	978.552467665492	1025.90933637812
540.359	0	0	0	0	0	0	0	0	0	0	0	0	0	0	0	0	0	0	0	0	0	0	0	0	194.527569639825	216.490363762297	234.803291269598	276.171010042783	297.83477775988	318.282034453041	357.304583187712	381.328138977445	413.819881219496	457.429289630762	501.317236793423	526.936643978635	572.63123387526	613.986392699444	649.670333535518	682.288173562082	718.409738570492	760.22811868001	789.297881659239	829.766518595895	844.315638361914	895.345714571066	933.216042670125	975.483059037145	1026.13360355586
542.025	0	0	0	0	0	0	0	0	0	0	0	0	0	0	0	0	0	0	0	0	0	0	0	244.511870839892	202.616672823941	258.025450966542	278.295339205759	289.55807609697	311.516269291407	343.213501307174	389.468242121598	407.290720095561	441.045506212818	485.349112914686	504.238325518457	570.692239787704	597.28910088232	616.723476085205	669.710919696981	695.456919127434	727.765865201303	758.680634278419	786.677824376894	830.447847859303	860.529961934829	890.973780227848	941.504296695548	976.789640690548	1015.06836004177
543.691	0	0	0	0	0	0	0	0	0	0	0	0	0	0	0	0	0	0	0	0	0	0	0	195.494760447063	211.820813920959	240.532884649772	261.16562122075	290.722252192478	327.988525983889	348.499712825058	391.302738376006	415.142183032162	443.009122664658	484.415666536682	505.679945318499	563.331651754146	598.066849257767	631.661663160884	666.874883951685	714.627039445147	714.235425897057	776.577193646093	797.874516234588	828.088140327451	855.759214398106	880.842798400132	917.210285881091	969.602171952323	996.090654306091
545.357	0	0	0	0	0	0	0	0	0	0	0	0	0	0	0	0	0	0	0	0	0	0	206.039295951254	202.730065145449	246.811077381038	282.333681356012	290.916815882853	321.346886308294	329.731626338338	349.320073005592	386.791760264936	417.206105876321	469.859213999736	495.797654382612	539.149712939301	568.965886923915	591.809095844753	643.797982916006	655.5904545019	704.654638084016	723.458845062612	745.230229050614	803.989160103252	834.491520667709	852.22067410801	887.369962203331	922.842070814351	982.613702278768	1007.19392790977
547.023	0	0	0	0	0	0	0	0	0	0	0	0	0	0	0	0	0	0	0	0	0	300.071959424569	200.489320207866	247.364515209715	262.210918286577	288.84807120027	286.444492814737	320.960216985574	350.455555837996	392.221335246786	399.846013570821	442.944643625646	472.557667512208	497.620445369593	533.211410400122	561.795469016553	600.026429972781	641.401142945621	675.141771508631	707.746610769869	743.410982744118	760.864001332819	798.495087406591	832.748394735246	858.498665748332	882.849750356252	925.09489733032	954.524417772977	1018.6528588126
548.69	0	0	0	0	0	0	0	0	0	0	0	0	0	0	0	0	0	0	0	0	0	207.385292117439	200.87215798285	225.681660637688	258.269830800454	267.910254251755	283.415421422637	326.140565901809	339.51023547657	368.300091919432	395.175630071632	432.835133231636	452.967751933143	503.28154592107	527.877679615717	557.286825676875	590.004420115072	635.083530269594	666.632032384483	703.724202565112	721.715073723046	750.797102360917	783.167447036466	815.840770708528	839.237569881202	873.490789529414	912.859902723233	943.584851002647	999.394204760704
550.357	0	0	0	0	0	0	0	0	0	0	0	0	0	0	0	0	0	0	0	0	237.710560916608	201.87862488503	233.633802846014	233.021883386939	251.982591775714	282.56986118687	301.352362409255	328.252797782626	337.41802712115	383.733272632474	403.808364542856	437.635797569501	463.971381007999	507.914872149898	530.262539101901	570.188228959336	605.009493285833	637.2867717329	684.32692444143	689.514032022106	713.288461868154	761.000079869927	788.569884557908	822.07061871703	841.670529325378	858.964186296913	893.86277662898	928.334068347262	969.397979432714
552.024	0	0	0	0	0	0	0	0	0	0	0	0	0	0	0	0	0	0	0	0	178.409123431573	181.150170530662	201.069469251784	225.159902136271	271.74892842068	284.292753670173	306.627961640554	332.6161350699	359.666453286714	394.813595130846	412.850073761789	446.698229129853	467.671815527038	506.389719626582	537.074740479386	562.101734952797	604.195120474722	629.029436192312	663.341664478382	691.765655756643	702.068900095319	742.043358951873	782.111843342819	791.273038134197	829.004158388566	848.543424366174	886.215944353332	919.636908200518	960.267902014301
553.691	0	0	0	0	0	0	0	0	0	0	0	0	0	0	0	0	0	0	0	217.941097605051	178.23494029011	212.096150924664	228.686812609273	248.737376613667	269.472970828451	291.768645971292	325.391569884607	344.030207924196	376.124406773434	391.045822414478	405.688953853269	434.090833743041	476.182388411651	495.35894949006	531.114923948783	568.37429803457	590.1930431936	625.797289765658	639.68479775344	682.279336872429	696.410098374588	738.316916078334	763.216410688356	795.549184442453	821.992482987346	834.92739150056	883.549872529685	923.859067811109	949.318105718563
555.358	0	0	0	0	0	0	0	0	0	0	0	0	0	0	0	0	0	0	0	149.990521509521	165.480810119276	192.476943752803	216.778954568212	246.601102422913	259.20458577356	294.471379670858	302.18447878047	324.846530045629	350.76821377763	377.844312476431	403.286723415047	432.769209130482	458.289586593939	489.958822344998	520.026815873696	559.055683233178	577.543170323581	597.220726492495	647.585932158907	657.11376620754	684.043761311035	713.895057577674	746.910471187803	785.979443482209	800.507498849558	814.467541601111	855.740408824748	891.044981775091	924.431284168955
557.026	0	0	0	0	0	0	0	0	0	0	0	0	0	0	0	0	0	0	188.333760208604	154.447617801452	186.98226021451	209.816741948189	228.015425751207	258.420171196868	273.323616888681	290.219586163998	327.448328162082	343.530514377215	371.401934932272	396.131414725629	405.845357217853	432.421796939598	483.121191174489	498.770868801536	526.218481081751	554.554445764781	578.21678503423	612.996598195478	641.114312792844	660.148194528641	674.107299490307	721.815206402274	745.600012917327	762.443746591	799.854601171545	810.145367026092	848.81709198617	874.454830607989	907.676352065253
558.693	0	0	0	0	0	0	0	0	0	0	0	0	0	0	0	0	0	0	143.212105750378	164.930781195659	188.878030940166	213.331186321913	227.774085154032	259.083991125059	274.060262730876	279.610897562163	310.972970559436	351.734351685359	357.265252817966	409.519662852643	412.54018759629	429.153846800958	461.509976343973	473.411127826594	516.500808529462	537.929143315966	579.10123550685	592.646900527055	623.698709229923	653.83102511019	671.995746825771	696.152418359282	750.564833265844	755.263167261749	782.798504334401	800.065519531144	834.567340996704	852.881131903975	882.678753507821
560.361	0	0	0	0	0	0	0	0	0	0	0	0	0	0	0	0	0	151.738917499906	167.119871943284	191.503150981337	204.834498072463	210.656518756427	260.046703462542	260.280286393466	290.985637987043	325.923398160803	314.634225015367	356.261251350852	367.501190374948	381.548475161915	442.860507135591	438.980806896554	473.095717282772	481.891057316124	510.796098954952	560.355316469588	587.042189236991	604.004593724162	630.378391982927	652.144340187628	679.616891354511	693.302842660993	722.269934526832	747.145172244388	770.85674287298	795.06060811755	811.929004293783	850.136240407875	881.366595767681
562.029	0	0	0	0	0	0	0	0	0	0	0	0	0	0	0	0	258.755202036102	104.855877309585	121.50180328905	146.404427825938	169.373241828354	187.021326191935	225.793701085592	241.004378837323	267.533042851114	278.019433563692	308.233711646188	323.296291720338	338.424248906821	384.048388062395	410.60208358113	413.120925113756	439.909755854022	465.084546083832	508.866075373798	540.831706249889	544.551036189341	589.689183112166	603.159598204296	635.681712907017	639.691860560606	687.476431791145	717.407610473449	722.988124787518	747.271322829166	773.139990444106	798.039006254909	823.975242581241	857.36808621257
563.697	0	0	0	0	0	0	0	0	0	0	0	0	0	0	0	0	158.098245015721	137.471658957745	184.409583019451	188.496898982926	212.524330720673	212.659874246376	251.618521347626	277.140569961985	276.494176784958	306.63900969211	340.41638396914	347.57719391707	367.028534803659	387.065491617103	405.26408370927	448.325255697742	448.744748066096	493.91392339573	518.00213853168	532.531707737056	549.099123508196	583.464969538561	613.054567779924	638.271656443247	647.821164777482	678.090534056511	705.761066615056	716.779983535043	739.91786287617	773.658456658236	797.273277785512	821.889409712192	852.900345428445
565.365	0	0	0	0	0	0	0	0	0	0	0	0	0	0	0	210.880186790023	94.9101223299219	135.012454195067	147.937049546103	207.289228192801	189.410184193002	215.549706055371	244.731016172703	252.562644534732	263.66956980435	277.737116017963	298.056310157232	323.922874914838	380.951571070775	371.094242653556	400.364835005214	419.847849108787	449.55973084091	482.214289446536	481.590769464679	524.054925978732	548.802305906337	567.323130042498	594.8837395019	600.701162170863	629.335518840394	649.451196479553	692.366351008292	694.444096519611	730.667318307342	738.748304701237	775.650287835757	787.999666689648	830.481525536656
567.033	0	0	0	0	0	0	0	0	0	0	0	0	0	0	0	102.016382018308	111.594727713717	139.27763656654	148.803836315307	193.290005821316	209.917338503266	206.029174202404	225.257057383676	278.299927977092	284.89222383675	294.22656621227	306.545609177297	330.001517236961	353.766536671701	382.461497413536	401.553532287691	426.002518043649	455.849196940473	463.378340322535	485.126684281148	512.057807189408	542.714706470874	550.485727917461	585.675697149273	605.397422187515	623.401253494328	668.941290338612	687.785285416675	707.020574597332	723.125356117402	731.979952858773	766.265957789942	792.517997487257	817.99496419386
568.702	0	0	0	0	0	0	0	0	0	0	0	0	0	0	207.136803412271	106.89937105652	113.153085488799	133.901306928044	174.14338214157	185.937777515488	182.402014970491	227.83900943983	247.857067687064	253.999054592522	260.438911662034	288.548617857755	314.607657067052	332.453913275908	363.624060878736	372.969796721275	399.553463609696	430.344372150321	446.957474725801	458.222131098747	486.506335165776	496.815262057557	537.636115339045	568.648725754444	589.000685424946	606.894994474271	616.297750425651	640.23725781237	677.894652636361	686.402309000736	696.80240515377	728.611666558818	739.705479723405	779.052472217239	798.786138811416
570.37	0	0	0	0	0	0	0	0	0	0	0	0	0	0	87.7581995853147	95.5686388211914	136.035154196286	148.161475714453	151.974091894968	175.797299146933	192.442724700902	226.439618136617	248.660581755792	270.403561764743	248.412370787407	277.975134707104	330.16046690183	315.184808055345	349.673835639266	386.979883433575	397.388004480753	398.747300147198	442.805402181917	458.005627938608	464.928650176377	489.266484255211	517.329962175254	556.043179591514	552.995133693026	599.160236558734	616.40758775331	632.209779258706	670.017577600425	672.790644272555	691.421498687002	710.20426099735	732.650114350745	764.956046291146	795.967077119411
572.039	0	0	0	0	0	0	0	0	0	0	0	0	0	159.037579198413	90.5816246422212	127.337403275909	99.748798642853	148.471318391776	172.46462373526	185.464032229576	214.645745173108	231.743786418869	271.97171763142	262.908714548585	260.911821811043	297.566991876423	332.021266595994	330.859368238581	372.493059266855	369.426992758873	378.505655014323	402.426088024655	428.791338050593	460.790998622565	473.648133639189	500.690022141825	525.725552535328	544.600134277011	584.797015085132	580.650731127511	602.420458841584	623.74099305787	651.370552300295	673.557078186539	683.519938433738	698.039425931865	734.578297461306	757.200219116613	781.769024151278
573.708	0	0	0	0	0	0	0	0	0	0	0	0	0	110.522002939011	112.523851439827	115.709869743414	163.944574490439	133.137490047024	182.93523758446	188.330778856726	236.547032587093	232.24467373207	258.344792494376	273.419961397715	293.79988862681	305.541372560511	305.213725373327	336.824109841479	361.770186240218	372.175930048229	403.230917029339	400.490667969478	420.963435853755	471.203096685632	477.536245336655	495.667741111143	514.982919184766	545.166630225524	560.612789198013	586.6290233178	586.617409978235	632.195100765347	633.518453620164	653.038217727338	669.344127145356	688.263672213353	717.746851966484	748.664700376743	767.876383513245
575.377	0	0	0	0	0	0	0	0	0	0	0	0	192.633511335744	103.338562065148	129.798173935183	116.222388570336	145.914796507552	156.754025082254	184.067212967027	186.193901963654	220.866005068336	254.311078722994	242.251850940675	250.963223735634	279.600011827931	298.696772067423	316.887394800048	346.449018551908	368.522805013679	385.904168780738	388.933645558629	416.169463581407	439.670809194527	426.058887166132	471.218305062681	505.172160438496	501.930236520999	532.972688212545	557.655447085954	572.90285568758	590.274381931969	620.055041971848	637.819194199523	648.426443764076	656.567751748757	679.740962101783	712.867380039343	731.709091964211	753.216669117326
577.046	0	0	0	0	0	0	0	0	0	0	0	399.809702583693	68.0674663578416	71.0153401619176	88.0853462207252	122.71947825663	128.283773281403	124.25528350655	174.258470392257	175.090877966586	185.064516162233	215.584025286066	213.09741107712	240.335960523913	259.657467997303	255.801494197264	321.479797779182	327.157894856299	315.1048871799	362.567671701778	368.194891418504	375.452657966558	424.278855643797	428.887457640601	443.478121255044	475.111909592967	493.89385951115	505.963166941713	526.113910907353	543.2490014511	554.510084747332	595.438214962406	613.846872187942	617.711427068534	648.321307643588	656.766881383784	681.276470677354	697.502971163064	733.221515211223
578.715	0	0	0	0	0	0	0	0	0	0	0	92.5445594634979	95.3314197698989	93.6752641858916	123.285298430202	129.753977439005	148.568034451159	142.849298253548	179.460822175227	180.922826471719	202.441091052447	214.285680046772	231.306912294455	286.488618489982	271.477302467862	309.090501272071	295.05886208967	328.902917694599	347.197939142476	356.686359484071	362.782018079528	399.7263581031	415.371966584406	440.652926573182	456.266365947521	467.578604185024	481.184681890737	490.055274306714	540.780682965981	539.121818535562	552.647450321782	578.376324802719	603.776623988449	614.92642544269	624.674958134086	653.572738667739	667.134115516098	686.620169761038	707.706356477774
580.384	0	0	0	0	0	0	0	0	0	0	233.76097198948	88.7022998976919	80.6308798155074	96.2253217116905	121.086734157746	124.727525387445	136.658799826226	164.994619284939	180.666150280151	175.675250701104	192.569805509089	207.38882139802	246.553222279479	272.350818105401	256.164663512165	271.813480426803	302.800340748335	308.64627912528	316.316080573406	332.714134337922	372.085350501487	371.903743730093	406.001443490212	407.757241564947	431.17300370037	453.161112433284	472.612785573538	492.673322446522	508.14447653476	530.433980321702	549.5318385814	559.419980538011	582.670432532295	597.223113475399	611.687627854449	629.971822996798	648.489253786192	675.427081242267	692.929249496704
582.054	0	0	0	0	0	0	0	0	0	0	77.3862321641163	66.4154589825862	69.800402058686	-88.7237202944563	92.4097157621781	121.642984528818	122.996288434935	133.750454657231	176.018626569942	173.717741087338	191.381794992222	206.323175584754	231.541712474975	233.632050723353	254.189335806256	271.931086276871	289.506425987677	311.705107239417	326.209752019702	336.794104252773	346.389189595754	350.027490003063	376.886072693788	416.681741660375	429.325578403338	439.545601310078	456.931225604724	481.559013358673	495.319695656657	516.277697182215	531.134851402765	566.084258593546	573.654212972617	573.916264248815	592.821936470248	614.520468380834	622.598034727394	645.720814949142	672.473253820379
583.723	0	0	0	0	0	0	0	0	0	174.768369385049	71.5708175542994	80.474094946792	104.959455686694	96.2651818279997	114.528441059041	138.276357265333	152.964437461817	174.367265011707	181.385830687285	207.083710740485	214.150493324696	229.770077483248	238.81766574685	232.646148249178	281.763951417312	284.965367813852	279.155068393736	298.397689531284	324.190961352147	338.96590232338	344.897053973832	379.945779802156	384.799005666025	405.273698568585	417.704302790217	452.123162287835	465.167796122958	467.66705916682	509.487170544799	511.000270882561	521.134569421848	535.448475710143	568.948251443149	568.106636792553	585.394207259295	588.533276010452	616.294315563826	638.57626017352	664.116658219645
585.393	0	0	0	0	0	0	0	0	0	46.8615425766226	60.9277874033132	69.1973028923157	69.0044030510329	77.1097506489076	86.9710107400975	97.4486446476959	131.476539676673	111.611714853626	152.786823049059	173.226594902616	192.873749254903	195.999668243148	212.708701542427	237.882925352326	244.266357615058	268.97894626449	277.260761362726	292.847358396647	301.492319809994	324.856656052544	348.176267225365	362.704494998705	373.899773883662	387.022559170712	402.218906975622	435.079341671201	445.278834226528	464.01510934469	470.306349448276	488.830205632023	501.343530401827	521.843408777141	542.056481235268	548.78720895152	562.413581037364	578.389043881121	590.907542821266	616.011376675154	647.399139001359
587.063	0	0	0	0	0	0	0	0	101.328691706682	43.2540964975842	44.1309244806106	65.2470418153949	75.1651850924311	98.6602826184672	86.2815386693273	111.386176592431	107.944928164737	128.059679185949	143.108312987374	165.261297988522	186.706971476908	197.703523090274	216.371784659228	247.745926053352	249.962693998685	265.761630683458	281.901081410175	307.947136694923	307.863800856673	315.078005563867	336.270537295592	345.330834335457	353.212718654115	381.128559533323	391.016230512201	411.116539391923	424.248256159707	446.696839987869	471.819947063291	462.450890574835	480.669560790009	506.164738219402	522.5676388357	541.672482803732	557.719148238017	566.804197558894	586.186113933675	600.623924033162	611.949177046201
588.733	0	0	0	0	0	0	0	0	85.3900700656263	49.45755367363	87.2418426526748	96.3299949364921	77.8968919953252	111.610446366191	100.476444687964	129.294313135943	131.340901871422	128.012817292568	179.87370694324	193.084992015265	188.870077125586	212.163836710497	228.623952315961	238.851236197383	257.694517215455	240.77161150848	269.96138995323	293.433662853912	296.537824377222	302.277798502566	340.146361177727	352.223214140369	356.524026848343	375.230667030284	384.563699696455	407.265407796914	411.472381348571	451.828915179006	450.478801503517	478.007926617149	496.943124380051	495.085504052871	521.406219848818	528.206565027771	541.657085078985	565.980751635613	578.771050574055	599.280368467171	609.255099023995
590.403	0	0	0	0	0	0	0	55.7042394660122	38.0325042719238	37.3693509850782	44.7725044420514	63.2320874793258	74.3173324353207	90.9286184339399	68.6023428462697	107.645401578149	132.72225615838	152.344873767754	114.806489833613	141.771964908915	174.628218290545	188.011209151561	197.325061388951	208.271150000506	241.980604387796	263.387755773944	252.222769124375	263.336312884978	282.722272613977	288.05705839251	318.211765824744	324.141760576681	342.316010705083	353.675748109445	395.560558580132	399.249562274652	404.454886835231	433.020551899651	435.873474843962	448.438847821238	471.394277739259	479.58183542088	497.47467151974	504.687572383552	527.861428357761	540.955942948516	555.285425804626	576.444400377158	583.603192162432
592.073	0	0	0	0	0	0	211.388259757378	58.7873323802844	80.7122240506311	74.1453597519151	75.2907250683239	93.056188349244	97.7269582014149	82.7481494797164	116.030331254339	113.013843888621	129.659309674519	159.482315962468	182.222745479046	171.32971199679	191.646923781752	195.802333850563	217.666744804071	241.311196042367	245.196758606088	268.385773199651	276.348298971049	288.613036234204	281.663943226868	303.851422734746	308.885091812853	345.214596352461	360.425929760257	367.98684369413	369.901093927212	400.269484036125	425.28593045212	422.47379101957	436.967962804277	458.886323000612	451.38946993982	482.284120577474	500.79385053892	505.566935426254	515.191520186693	522.758075094287	544.963309956418	569.084922171419	581.805263424247
593.743	0	0	0	0	0	0	72.7802667276117	43.293505744769	48.5999284929418	58.6621613908091	58.5245818834283	81.8774156633814	87.8730019497669	89.3368941788323	110.907276823986	128.493617905769	105.379034838672	163.729774764412	155.638081925161	166.568617208363	185.319670408699	195.339485806179	213.396280552971	223.549343735982	220.449039528666	238.841948412951	263.647138598172	272.116745031627	276.647986958532	295.076618352117	311.29708844167	321.348558081198	332.703079081411	350.043690251774	366.23482916666	361.098820095634	405.012730117829	417.529685116585	418.387398164799	440.496699355804	448.686684194927	468.456937733792	483.480901488672	492.791741374975	495.499184546097	517.341433474792	527.083308794059	553.094171019666	571.205630093278
595.413	0	0	0	0	0	218.997853045635	59.8323416211009	73.7626812576345	60.481895476683	88.8980914298081	85.3064912151597	84.2067917233439	116.508354983575	107.699451589316	130.160717670553	135.429041690442	130.294022249846	167.436011609867	158.217702811257	187.835445765531	186.186392095253	198.439187781027	220.556014285498	227.972653607789	266.292879280393	267.105989408721	258.630171341274	279.056930383833	297.338739887979	313.454696139725	314.503472976188	329.433587329089	341.049903200994	362.597178957112	387.767313464195	387.842807802132	403.53961143295	405.879750820773	436.561281493334	441.843370535194	450.244684908163	467.833735925176	476.853441718789	498.850809800987	500.108547420478	507.47046105088	534.086847609517	540.93864141644	559.780456682714
597.084	0	0	0	0	0	67.2113238859534	51.9585632978235	54.2800700690096	60.3893338274779	42.0931689393506	69.0949197382128	99.8030612826125	76.6228316046647	88.6806219235622	105.244471705855	118.536180458987	117.266079835169	127.410132848443	167.324051922564	155.623659164218	175.829954583586	192.595829684949	209.198131705392	219.296305884199	240.877924340888	255.844619066594	257.633352638717	273.786568423589	265.895448421247	300.277776357436	296.640662430508	309.418737797955	325.146817086514	336.203218926041	360.054868527803	359.207646674147	379.833207107948	405.96645455192	416.096819228558	439.603754643741	439.786935467084	449.622747694185	460.640827876348	466.205763620989	481.681471335125	487.092356859018	514.017932165676	533.172296526937	542.855486179144
598.754	0	0	0	0	225.488248060878	38.1627223654131	44.1714186402232	71.059343803234	38.4684595093781	81.0073693562128	80.4327135210878	106.854303570466	105.15330411972	103.000278972185	109.438780471458	123.265498052307	120.534683265109	143.004899747311	143.081967991931	168.1848393604	188.336470739715	184.317462659136	187.190393032146	223.647378557617	221.082497717752	232.012864028425	253.190766654071	255.340176081852	261.944488777177	293.369322976717	305.226893082504	317.766625872468	326.884570395133	341.846505521899	351.240491825618	374.954634358605	374.624224171173	391.822371887666	420.869543444363	418.063728569698	435.92891102144	452.487461159338	462.330483100708	469.502341739287	483.095003591117	494.65204610832	501.659648299031	516.773510506244	537.577023366444
600.425	0	0	0	0	65.5444579603577	47.7362405516025	53.6348954789532	69.6239130529297	55.1253448799646	57.1836902431908	95.8841742650187	94.6546768197555	78.8326548590595	89.3847973135717	95.8914386863546	128.996500802936	134.108442325297	140.417501919347	163.668896169881	156.795323514962	156.697040248566	191.046033247505	214.003813105862	207.538657258259	224.147133541428	237.514321264495	240.57155302854	264.147504727165	267.175789238474	274.222605623862	299.231787848685	302.973268760765	323.877931476021	343.288527963807	354.177235606656	359.812929993399	366.608388175608	383.72202410632	399.243909176486	405.503710774259	429.972144107486	427.842643996082	452.180423723686	458.95307688617	466.588807167449	479.249188675273	498.984446312821	508.298015172987	531.902884713449
602.096	0	0	0	911.413589618297	23.5789706389837	10.7231658856397	47.4564822324867	61.8709964090144	60.3480354305255	39.4366881072373	54.646987143267	67.5597554454214	82.1172779039616	79.0310173545672	82.4867642229498	115.147163706063	117.130612395209	126.20847036983	137.936168272261	149.967461581472	173.419705433872	183.959176618549	181.205622329096	202.366114747818	200.564889087492	218.737414224032	234.767557927961	233.545832003307	254.923876137374	276.180599736542	291.113911527308	294.003977828967	309.920813831125	323.687273179967	334.063817934284	350.131847321216	360.614429131468	367.901971154431	390.895719518085	398.198008726992	410.851723704478	419.189477975749	430.824469592378	445.316767515269	452.548711885275	471.834876294899	480.143211829508	490.851925065434	507.821451381061
603.766	0	0	0	115.844579818188	28.241921890803	36.8744555361124	41.3812914392602	29.2346902018212	63.892188460631	43.423858887139	63.9051715701977	64.0467435971976	65.4137983600255	78.6309387393274	97.1826664133218	101.093179774045	106.835591837624	139.65942472108	150.554869412139	155.105177580506	177.966840258526	156.487769195385	185.755301040113	200.637626017374	207.136780410693	214.223117199672	236.997287786741	244.499932938224	257.337675861269	260.089364266755	267.712083243238	300.109111141253	292.373021617739	322.031835198863	325.467532070529	330.653560723833	356.668858292476	365.922395896839	374.980829034563	386.183891663126	404.848369650242	419.956347124982	428.656467358226	442.226119703051	447.302648822105	449.667717567941	466.28100874132	476.233388387504	495.905615043947
605.437	0	0	947.429625937374	31.4917085467814	-7.15833072711806	10.1488372061005	41.9252122651266	21.7316967378254	28.3208330461265	46.5914296642925	38.5508492329219	49.3783047584663	73.5454564635451	69.8591884760794	76.4749533091983	95.6341367636339	121.069508503979	105.455836776597	118.455173339146	122.766780181891	142.74146384921	159.20318428745	155.053876983574	174.071403720912	198.435024592882	213.963553450073	227.85457481282	226.769389643506	237.325432650365	253.485099801248	264.875849870295	274.640292055842	289.214212077115	298.668120841176	315.278779197677	341.764734737327	344.132471463062	357.619825177734	367.738185193403	376.791556324439	393.149074797665	401.588390269092	419.370650659153	423.829203168671	433.448468708166	439.637528488465	452.250643739275	476.423559912533	471.256267064977
607.108	0	844.624083913538	147.276170781332	20.146302889109	37.353772405469	47.9000539025539	52.4207349745141	39.6923603338435	57.8318278021504	54.3210518046097	68.0024284601616	73.4925082724259	92.9262998037007	87.7892614842623	86.3736309419503	86.0013018209659	109.65462908378	106.017543530792	116.847989929674	132.917879821237	159.101454516023	170.28221740852	174.028883536637	199.036340709832	209.98311501842	204.279630108292	231.467794475631	232.737168373269	246.094281931681	253.533113812422	260.992084022929	281.608716226768	309.42179336009	292.931793048299	320.820467009994	308.199156302937	323.144794994682	335.487560422215	355.449262277937	363.112515934974	373.477189954702	397.257656461606	404.395559818905	410.376830586718	418.506720060981	429.172175633218	440.728561644158	458.987292033624	476.551356706453
608.779	0	216.643298593533	47.7116193185523	19.3714973685374	39.4769236939297	46.2188007055664	43.6239563002202	47.113675109498	55.7056812076825	76.9176599833515	74.428448080085	78.9551916233099	84.5910404670886	96.3353103411252	116.382894713655	111.391285536342	117.96492120098	122.836545081141	155.533372351551	140.557581742957	171.892358443977	182.676552255706	191.54532601899	201.034558015833	201.915830142881	209.247305842474	226.331196662317	241.931829676827	236.997982516644	262.596417912067	263.037841060325	300.726124820938	283.215514857243	306.036777367834	309.546130172789	325.042072455592	335.920369789695	351.000189821954	357.873033053524	361.72431202036	376.28721755774	391.239794778018	404.731481577004	409.157677829965	415.267198294808	417.89094958198	431.894079682491	453.429418488118	460.975133810624
610.45	367.991431796523	79.2249420440526	68.4807656806875	101.792890133016	64.1084672997058	68.1529020259308	102.501238196792	86.2492023901649	93.2567638175182	90.3535633894778	99.482121467765	98.2031146134412	115.752199539624	111.495996880978	122.276770562932	144.986704403767	150.059234243384	146.970867745576	161.555368645954	172.972051631312	178.071805675343	200.342809692817	196.974002205732	214.141946520573	218.675970383161	222.064654114385	240.273368307851	248.984440236947	259.058695145279	255.161372867791	268.585410808067	285.99738352316	299.426257175545	307.271982578595	316.237949996277	337.902322270467	338.366274168786	342.506247065484	360.853473357393	363.347021915603	370.502519093802	384.992556417892	401.877585018799	407.776090084542	408.631853951779	422.630502473382	431.036049352304	446.095641213838	462.441603152711
612.121	70.0308148960304	2.59443127276096	7.8722128228023	27.0589431893651	39.2232474311364	41.5446291127753	21.0788219178981	27.0536311568335	36.6685249811871	62.4484142049751	54.7903407347056	46.9070374794156	68.1481171832255	79.1486611378571	71.9277127501076	94.8288883076715	95.058241786484	109.18482202881	121.031112394919	142.687224268823	140.086310085929	156.128124320086	148.495522574934	177.695089385817	177.259612892603	192.651564938176	203.065205586697	205.040266278183	219.957216038595	238.877081847055	231.317619542514	255.287858039812	265.971167314663	274.862418074869	279.775239829808	300.751588846012	297.433874862764	307.962337047424	326.183695048398	334.916997239988	342.032229197938	360.103530838881	369.944405078727	383.623565363296	386.875209246625	393.507763511596	410.75961563182	418.668700258975	431.162667567772
613.792	8.45689067720716	12.8616545982333	18.7775864891221	26.6597964217917	24.4403244049676	38.0483095885693	49.0090503798146	44.196106624592	57.4305526633241	43.4672000488946	64.5475408098034	76.4956652344297	80.4460459978012	77.8350731805055	101.683109712226	88.1569848475976	91.0083314737336	120.490589929249	139.050785212353	168.495673812603	150.312453430937	151.852042095591	175.991455480607	170.568595332744	186.583068108348	195.631586432932	204.176973417258	208.967483387432	219.791880141074	230.300856020817	245.008627575998	267.783986280341	262.972163469571	273.813745171893	288.030284298603	305.292656617197	309.308057631683	321.457656064218	331.923052582357	337.426438987051	341.980709746334	347.054439383496	368.959551077494	373.065152776292	379.055744733913	385.082843622368	406.663104821506	412.438946664087	425.81077625812
615.464	42.2074131631933	57.5159126815878	42.4970753152418	28.609409922634	50.3083813626007	48.394019285954	54.6326954331998	55.0197447653922	72.7574416284748	61.9897328029854	90.4334603160249	75.4176040888665	66.0182030464752	89.2793613079447	81.4376821794691	112.939216669506	128.205876193365	119.671594816753	137.700350927047	148.987134304909	136.541257286532	148.08070568408	166.161294546129	191.73827327322	186.100556547431	194.326017342709	205.524402386553	210.554173962037	219.051653985255	237.029786599758	234.470331892269	242.442040338231	266.615611149493	263.174199194034	278.300937355458	288.14082612882	309.339099743623	316.534184285968	314.148112408172	326.753291222897	333.764959941659	349.473299875516	355.139259673031	363.707796337805	361.398548737433	376.796121027195	387.126400356917	395.112954574049	410.12966587128
617.135	26.3303645239067	41.0263207820564	33.0979666311304	17.8097561211386	47.4002093289361	37.1713494297484	65.9128077777704	62.6110905367481	52.2789776556508	72.1994245562353	59.0696531226369	72.6273677011448	86.766213840307	70.1424328842436	83.0733771851626	104.956039682956	105.983705659642	121.947569866078	109.136909348276	129.696211059225	128.307946478078	165.147945631613	166.284074604047	166.283353448018	179.235376011042	178.676150740842	190.778296967517	204.183080180292	220.647215612031	222.072493115143	227.775766880641	237.107304960556	251.435267138136	251.622872698852	270.506793588521	276.081838905693	282.756153301967	300.015524916364	306.928823652161	307.545934057441	319.770834664815	332.344861441613	352.41071671541	353.868549826778	353.777145790073	361.89773292056	372.09510411498	387.386970905102	387.807531113511
618.806	71.9028385168053	34.0944655615775	35.1199747603902	44.7248689978575	41.3541825218424	67.7507615732999	74.5763689972263	68.3372169426194	83.3959691782758	86.2722996924372	88.0598968165009	89.5614143584439	103.623168374393	92.3771419572347	114.470235225682	116.95134984351	127.209182690856	128.863182117237	147.458982528121	164.39088575722	170.04760181244	169.46388499555	158.106141187609	187.994158164335	182.89449110354	191.73887791428	202.025523735607	205.14957131161	207.067415090239	237.461240992599	237.762257426258	248.747141512589	240.402212115381	244.495551492451	275.929200060056	282.866922199212	283.369421515461	292.868302480091	307.175033760582	308.497576673837	315.177044276091	323.845789327467	336.466229238029	345.723130327172	345.540486698148	359.059752154526	367.108988533661	364.642755202904	393.215131463771
[truncated: 85 more columns]
