# Supplementary material for: Physicochemical and major ion data for springs in the Black Forest National Park, Germany
Source: Data Brief. 2020 Apr 30;30:105645. doi: 10.1016/j.dib.2020.105645 (PMC7218150; doi:10.1016/j.dib.2020.105645)
Supplement: Supplementary file 4 [file mmc4.zip › Fluorescence/D801_3_2016-09-05.csv]

wavelength	600	597	594	591	588	585	582	579	576	573	570	567	564	561	558	555	552	549	546	543	540	537	534	531	528	525	522	519	516	513	510	507	504	501	498	495	492	489	486	483	480	477	474	471	468	465	462	459	456
210.862	0	0	0	0	0	0	0	0	0	0	0	0	0	0	0	0	0	0	0	0	0	0	0	0	0	0	0	0	0	0	0	0	0	0	0	0	0	0	0	0	0	0	0	0	0	0	0	0	0
212.444	0	0	0	0	0	0	0	0	0	0	0	0	0	0	0	0	0	0	0	0	0	0	0	0	0	0	0	0	0	0	0	0	0	0	0	0	0	0	0	0	0	0	0	0	0	0	0	0	0
214.027	0	0	0	0	0	0	0	0	0	0	0	0	0	0	0	0	0	0	0	0	0	0	0	0	0	0	0	0	0	0	0	0	0	0	0	0	0	0	0	0	0	0	0	0	0	0	0	0	0
215.61	0	0	0	0	0	0	0	0	0	0	0	0	0	0	0	0	0	0	0	0	0	0	0	0	0	0	0	0	0	0	0	0	0	0	0	0	0	0	0	0	0	0	0	0	0	0	0	0	0
217.194	0	0	0	0	0	0	0	0	0	0	0	0	0	0	0	0	0	0	0	0	0	0	0	0	0	0	0	0	0	0	0	0	0	0	0	0	0	0	0	0	0	0	0	0	0	0	0	0	0
218.779	0	0	0	0	0	0	0	0	0	0	0	0	0	0	0	0	0	0	0	0	0	0	0	0	0	0	0	0	0	0	0	0	0	0	0	0	0	0	0	0	0	0	0	0	0	0	0	0	0
220.364	0	0	0	0	0	0	0	0	0	0	0	0	0	0	0	0	0	0	0	0	0	0	0	0	0	0	0	0	0	0	0	0	0	0	0	0	0	0	0	0	0	0	0	0	0	0	0	0	0
221.95	0	0	0	0	0	0	0	0	0	0	0	0	0	0	0	0	0	0	0	0	0	0	0	0	0	0	0	0	0	0	0	0	0	0	0	0	0	0	0	0	0	0	0	0	0	0	0	0	0
223.536	0	0	0	0	0	0	0	0	0	0	0	0	0	0	0	0	0	0	0	0	0	0	0	0	0	0	0	0	0	0	0	0	0	0	0	0	0	0	0	0	0	0	0	0	0	0	0	0	0
225.123	0	0	0	0	0	0	0	0	0	0	0	0	0	0	0	0	0	0	0	0	0	0	0	0	0	0	0	0	0	0	0	0	0	0	0	0	0	0	0	0	0	0	0	0	0	0	0	0	0
226.71	0	0	0	0	0	0	0	0	0	0	0	0	0	0	0	0	0	0	0	0	0	0	0	0	0	0	0	0	0	0	0	0	0	0	0	0	0	0	0	0	0	0	0	0	0	0	0	0	0
228.299	0	0	0	0	0	0	0	0	0	0	0	0	0	0	0	0	0	0	0	0	0	0	0	0	0	0	0	0	0	0	0	0	0	0	0	0	0	0	0	0	0	0	0	0	0	0	0	0	0
229.887	0	0	0	0	0	0	0	0	0	0	0	0	0	0	0	0	0	0	0	0	0	0	0	0	0	0	0	0	0	0	0	0	0	0	0	0	0	0	0	0	0	0	0	0	0	0	0	0	0
231.477	0	0	0	0	0	0	0	0	0	0	0	0	0	0	0	0	0	0	0	0	0	0	0	0	0	0	0	0	0	0	0	0	0	0	0	0	0	0	0	0	0	0	0	0	0	0	0	0	0
233.067	0	0	0	0	0	0	0	0	0	0	0	0	0	0	0	0	0	0	0	0	0	0	0	0	0	0	0	0	0	0	0	0	0	0	0	0	0	0	0	0	0	0	0	0	0	0	0	0	0
234.657	0	0	0	0	0	0	0	0	0	0	0	0	0	0	0	0	0	0	0	0	0	0	0	0	0	0	0	0	0	0	0	0	0	0	0	0	0	0	0	0	0	0	0	0	0	0	0	0	0
236.248	0	0	0	0	0	0	0	0	0	0	0	0	0	0	0	0	0	0	0	0	0	0	0	0	0	0	0	0	0	0	0	0	0	0	0	0	0	0	0	0	0	0	0	0	0	0	0	0	0
237.84	0	0	0	0	0	0	0	0	0	0	0	0	0	0	0	0	0	0	0	0	0	0	0	0	0	0	0	0	0	0	0	0	0	0	0	0	0	0	0	0	0	0	0	0	0	0	0	0	0
239.432	0	0	0	0	0	0	0	0	0	0	0	0	0	0	0	0	0	0	0	0	0	0	0	0	0	0	0	0	0	0	0	0	0	0	0	0	0	0	0	0	0	0	0	0	0	0	0	0	0
241.025	0	0	0	0	0	0	0	0	0	0	0	0	0	0	0	0	0	0	0	0	0	0	0	0	0	0	0	0	0	0	0	0	0	0	0	0	0	0	0	0	0	0	0	0	0	0	0	0	0
242.619	0	0	0	0	0	0	0	0	0	0	0	0	0	0	0	0	0	0	0	0	0	0	0	0	0	0	0	0	0	0	0	0	0	0	0	0	0	0	0	0	0	0	0	0	0	0	0	0	0
244.213	0	0	0	0	0	0	0	0	0	0	0	0	0	0	0	0	0	0	0	0	0	0	0	0	0	0	0	0	0	0	0	0	0	0	0	0	0	0	0	0	0	0	0	0	0	0	0	0	0
245.808	0	0	0	0	0	0	0	0	0	0	0	0	0	0	0	0	0	0	0	0	0	0	0	0	0	0	0	0	0	0	0	0	0	0	0	0	0	0	0	0	0	0	0	0	0	0	0	0	0
247.403	0	0	0	0	0	0	0	0	0	0	0	0	0	0	0	0	0	0	0	0	0	0	0	0	0	0	0	0	0	0	0	0	0	0	0	0	0	0	0	0	0	0	0	0	0	0	0	0	0
248.999	0	0	0	0	0	0	0	0	0	0	0	0	0	0	0	0	0	0	0	0	0	0	0	0	0	0	0	0	0	0	0	0	0	0	0	0	0	0	0	0	0	0	0	0	0	0	0	0	0
250.595	0	0	0	0	0	0	0	0	0	0	0	0	0	0	0	0	0	0	0	0	0	0	0	0	0	0	0	0	0	0	0	0	0	0	0	0	0	0	0	0	0	0	0	0	0	0	0	0	0
252.192	0	0	0	0	0	0	0	0	0	0	0	0	0	0	0	0	0	0	0	0	0	0	0	0	0	0	0	0	0	0	0	0	0	0	0	0	0	0	0	0	0	0	0	0	0	0	0	0	0
253.79	0	0	0	0	0	0	0	0	0	0	0	0	0	0	0	0	0	0	0	0	0	0	0	0	0	0	0	0	0	0	0	0	0	0	0	0	0	0	0	0	0	0	0	0	0	0	0	0	0
255.388	0	0	0	0	0	0	0	0	0	0	0	0	0	0	0	0	0	0	0	0	0	0	0	0	0	0	0	0	0	0	0	0	0	0	0	0	0	0	0	0	0	0	0	0	0	0	0	0	0
256.986	0	0	0	0	0	0	0	0	0	0	0	0	0	0	0	0	0	0	0	0	0	0	0	0	0	0	0	0	0	0	0	0	0	0	0	0	0	0	0	0	0	0	0	0	0	0	0	0	0
258.586	0	0	0	0	0	0	0	0	0	0	0	0	0	0	0	0	0	0	0	0	0	0	0	0	0	0	0	0	0	0	0	0	0	0	0	0	0	0	0	0	0	0	0	0	0	0	0	0	0
260.186	0	0	0	0	0	0	0	0	0	0	0	0	0	0	0	0	0	0	0	0	0	0	0	0	0	0	0	0	0	0	0	0	0	0	0	0	0	0	0	0	0	0	0	0	0	0	0	0	0
261.786	0	0	0	0	0	0	0	0	0	0	0	0	0	0	0	0	0	0	0	0	0	0	0	0	0	0	0	0	0	0	0	0	0	0	0	0	0	0	0	0	0	0	0	0	0	0	0	0	0
263.387	0	0	0	0	0	0	0	0	0	0	0	0	0	0	0	0	0	0	0	0	0	0	0	0	0	0	0	0	0	0	0	0	0	0	0	0	0	0	0	0	0	0	0	0	0	0	0	0	0
264.988	0	0	0	0	0	0	0	0	0	0	0	0	0	0	0	0	0	0	0	0	0	0	0	0	0	0	0	0	0	0	0	0	0	0	0	0	0	0	0	0	0	0	0	0	0	0	0	0	0
266.591	0	0	0	0	0	0	0	0	0	0	0	0	0	0	0	0	0	0	0	0	0	0	0	0	0	0	0	0	0	0	0	0	0	0	0	0	0	0	0	0	0	0	0	0	0	0	0	0	0
268.193	0	0	0	0	0	0	0	0	0	0	0	0	0	0	0	0	0	0	0	0	0	0	0	0	0	0	0	0	0	0	0	0	0	0	0	0	0	0	0	0	0	0	0	0	0	0	0	0	0
269.796	0	0	0	0	0	0	0	0	0	0	0	0	0	0	0	0	0	0	0	0	0	0	0	0	0	0	0	0	0	0	0	0	0	0	0	0	0	0	0	0	0	0	0	0	0	0	0	0	0
271.4	0	0	0	0	0	0	0	0	0	0	0	0	0	0	0	0	0	0	0	0	0	0	0	0	0	0	0	0	0	0	0	0	0	0	0	0	0	0	0	0	0	0	0	0	0	0	0	0	0
273.004	0	0	0	0	0	0	0	0	0	0	0	0	0	0	0	0	0	0	0	0	0	0	0	0	0	0	0	0	0	0	0	0	0	0	0	0	0	0	0	0	0	0	0	0	0	0	0	0	0
274.609	0	0	0	0	0	0	0	0	0	0	0	0	0	0	0	0	0	0	0	0	0	0	0	0	0	0	0	0	0	0	0	0	0	0	0	0	0	0	0	0	0	0	0	0	0	0	0	0	0
276.215	0	0	0	0	0	0	0	0	0	0	0	0	0	0	0	0	0	0	0	0	0	0	0	0	0	0	0	0	0	0	0	0	0	0	0	0	0	0	0	0	0	0	0	0	0	0	0	0	0
277.821	0	0	0	0	0	0	0	0	0	0	0	0	0	0	0	0	0	0	0	0	0	0	0	0	0	0	0	0	0	0	0	0	0	0	0	0	0	0	0	0	0	0	0	0	0	0	0	0	0
279.427	0	0	0	0	0	0	0	0	0	0	0	0	0	0	0	0	0	0	0	0	0	0	0	0	0	0	0	0	0	0	0	0	0	0	0	0	0	0	0	0	0	0	0	0	0	0	0	0	0
281.034	0	0	0	0	0	0	0	0	0	0	0	0	0	0	0	0	0	0	0	0	0	0	0	0	0	0	0	0	0	0	0	0	0	0	0	0	0	0	0	0	0	0	0	0	0	0	0	0	0
282.642	0	0	0	0	0	0	0	0	0	0	0	0	0	0	0	0	0	0	0	0	0	0	0	0	0	0	0	0	0	0	0	0	0	0	0	0	0	0	0	0	0	0	0	0	0	0	0	0	0
284.25	0	0	0	0	0	0	0	0	0	0	0	0	0	0	0	0	0	0	0	0	0	0	0	0	0	0	0	0	0	0	0	0	0	0	0	0	0	0	0	0	0	0	0	0	0	0	0	0	0
285.858	0	0	0	0	0	0	0	0	0	0	0	0	0	0	0	0	0	0	0	0	0	0	0	0	0	0	0	0	0	0	0	0	0	0	0	0	0	0	0	0	0	0	0	0	0	0	0	0	0
287.468	0	0	0	0	0	0	0	0	0	0	0	0	0	0	0	0	0	0	0	0	0	0	0	0	0	0	0	0	0	0	0	0	0	0	0	0	0	0	0	0	0	0	0	0	0	0	0	0	0
289.077	0	0	0	0	0	0	0	0	0	0	0	0	0	0	0	0	0	0	0	0	0	0	0	0	0	0	0	0	0	0	0	0	0	0	0	0	0	0	0	0	0	0	0	0	0	0	0	0	0
290.688	0	0	0	0	0	0	0	0	0	0	0	0	0	0	0	0	0	0	0	0	0	0	0	0	0	0	0	0	0	0	0	0	0	0	0	0	0	0	0	0	0	0	0	0	0	0	0	0	0
292.298	0	0	0	0	0	0	0	0	0	0	0	0	0	0	0	0	0	0	0	0	0	0	0	0	0	0	0	0	0	0	0	0	0	0	0	0	0	0	0	0	0	0	0	0	0	0	0	0	0
293.91	0	0	0	0	0	0	0	0	0	0	0	0	0	0	0	0	0	0	0	0	0	0	0	0	0	0	0	0	0	0	0	0	0	0	0	0	0	0	0	0	0	0	0	0	0	0	0	0	0
295.521	0	0	0	0	0	0	0	0	0	0	0	0	0	0	0	0	0	0	0	0	0	0	0	0	0	0	0	0	0	0	0	0	0	0	0	0	0	0	0	0	0	0	0	0	0	0	0	0	0
297.134	0	0	0	0	0	0	0	0	0	0	0	0	0	0	0	0	0	0	0	0	0	0	0	0	0	0	0	0	0	0	0	0	0	0	0	0	0	0	0	0	0	0	0	0	0	0	0	0	0
298.747	0	0	0	0	0	0	0	0	0	0	0	0	0	0	0	0	0	0	0	0	0	0	0	0	0	0	0	0	0	0	0	0	0	0	0	0	0	0	0	0	0	0	0	0	0	0	0	0	0
300.36	0	0	0	0	0	0	0	0	0	0	0	0	0	0	0	0	0	0	0	0	0	0	0	0	0	0	0	0	0	0	0	0	0	0	0	0	0	0	0	0	0	0	0	0	0	0	0	0	0
301.974	0	0	0	0	0	0	0	0	0	0	0	0	0	0	0	0	0	0	0	0	0	0	0	0	0	0	0	0	0	0	0	0	0	0	0	0	0	0	0	0	0	0	0	0	0	0	0	0	0
303.588	0	0	0	0	0	0	0	0	0	0	0	0	0	0	0	0	0	0	0	0	0	0	0	0	0	0	0	0	0	0	0	0	0	0	0	0	0	0	0	0	0	0	0	0	0	0	0	0	0
305.203	0	0	0	0	0	0	0	0	0	0	0	0	0	0	0	0	0	0	0	0	0	0	0	0	0	0	0	0	0	0	0	0	0	0	0	0	0	0	0	0	0	0	0	0	0	0	0	0	0
306.819	0	0	0	0	0	0	0	0	0	0	0	0	0	0	0	0	0	0	0	0	0	0	0	0	0	0	0	0	0	0	0	0	0	0	0	0	0	0	0	0	0	0	0	0	0	0	0	0	0
308.435	0	0	0	0	0	0	0	0	0	0	0	0	0	0	0	0	0	0	0	0	0	0	0	0	0	0	0	0	0	0	0	0	0	0	0	0	0	0	0	0	0	0	0	0	0	0	0	0	0
310.051	0	0	0	0	0	0	0	0	0	0	0	0	0	0	0	0	0	0	0	0	0	0	0	0	0	0	0	0	0	0	0	0	0	0	0	0	0	0	0	0	0	0	0	0	0	0	0	0	0
311.668	0	0	0	0	0	0	0	0	0	0	0	0	0	0	0	0	0	0	0	0	0	0	0	0	0	0	0	0	0	0	0	0	0	0	0	0	0	0	0	0	0	0	0	0	0	0	0	0	0
313.286	0	0	0	0	0	0	0	0	0	0	0	0	0	0	0	0	0	0	0	0	0	0	0	0	0	0	0	0	0	0	0	0	0	0	0	0	0	0	0	0	0	0	0	0	0	0	0	0	0
314.904	0	0	0	0	0	0	0	0	0	0	0	0	0	0	0	0	0	0	0	0	0	0	0	0	0	0	0	0	0	0	0	0	0	0	0	0	0	0	0	0	0	0	0	0	0	0	0	0	0
316.522	0	0	0	0	0	0	0	0	0	0	0	0	0	0	0	0	0	0	0	0	0	0	0	0	0	0	0	0	0	0	0	0	0	0	0	0	0	0	0	0	0	0	0	0	0	0	0	0	0
318.141	0	0	0	0	0	0	0	0	0	0	0	0	0	0	0	0	0	0	0	0	0	0	0	0	0	0	0	0	0	0	0	0	0	0	0	0	0	0	0	0	0	0	0	0	0	0	0	0	0
319.761	0	0	0	0	0	0	0	0	0	0	0	0	0	0	0	0	0	0	0	0	0	0	0	0	0	0	0	0	0	0	0	0	0	0	0	0	0	0	0	0	0	0	0	0	0	0	0	0	0
321.381	0	0	0	0	0	0	0	0	0	0	0	0	0	0	0	0	0	0	0	0	0	0	0	0	0	0	0	0	0	0	0	0	0	0	0	0	0	0	0	0	0	0	0	0	0	0	0	0	0
323.001	0	0	0	0	0	0	0	0	0	0	0	0	0	0	0	0	0	0	0	0	0	0	0	0	0	0	0	0	0	0	0	0	0	0	0	0	0	0	0	0	0	0	0	0	0	0	0	0	0
324.622	0	0	0	0	0	0	0	0	0	0	0	0	0	0	0	0	0	0	0	0	0	0	0	0	0	0	0	0	0	0	0	0	0	0	0	0	0	0	0	0	0	0	0	0	0	0	0	0	0
326.243	0	0	0	0	0	0	0	0	0	0	0	0	0	0	0	0	0	0	0	0	0	0	0	0	0	0	0	0	0	0	0	0	0	0	0	0	0	0	0	0	0	0	0	0	0	0	0	0	0
327.865	0	0	0	0	0	0	0	0	0	0	0	0	0	0	0	0	0	0	0	0	0	0	0	0	0	0	0	0	0	0	0	0	0	0	0	0	0	0	0	0	0	0	0	0	0	0	0	0	0
329.488	0	0	0	0	0	0	0	0	0	0	0	0	0	0	0	0	0	0	0	0	0	0	0	0	0	0	0	0	0	0	0	0	0	0	0	0	0	0	0	0	0	0	0	0	0	0	0	0	0
331.111	0	0	0	0	0	0	0	0	0	0	0	0	0	0	0	0	0	0	0	0	0	0	0	0	0	0	0	0	0	0	0	0	0	0	0	0	0	0	0	0	0	0	0	0	0	0	0	0	0
332.734	0	0	0	0	0	0	0	0	0	0	0	0	0	0	0	0	0	0	0	0	0	0	0	0	0	0	0	0	0	0	0	0	0	0	0	0	0	0	0	0	0	0	0	0	0	0	0	0	0
334.358	0	0	0	0	0	0	0	0	0	0	0	0	0	0	0	0	0	0	0	0	0	0	0	0	0	0	0	0	0	0	0	0	0	0	0	0	0	0	0	0	0	0	0	0	0	0	0	0	0
335.982	0	0	0	0	0	0	0	0	0	0	0	0	0	0	0	0	0	0	0	0	0	0	0	0	0	0	0	0	0	0	0	0	0	0	0	0	0	0	0	0	0	0	0	0	0	0	0	0	0
337.607	0	0	0	0	0	0	0	0	0	0	0	0	0	0	0	0	0	0	0	0	0	0	0	0	0	0	0	0	0	0	0	0	0	0	0	0	0	0	0	0	0	0	0	0	0	0	0	0	0
339.232	0	0	0	0	0	0	0	0	0	0	0	0	0	0	0	0	0	0	0	0	0	0	0	0	0	0	0	0	0	0	0	0	0	0	0	0	0	0	0	0	0	0	0	0	0	0	0	0	0
340.858	0	0	0	0	0	0	0	0	0	0	0	0	0	0	0	0	0	0	0	0	0	0	0	0	0	0	0	0	0	0	0	0	0	0	0	0	0	0	0	0	0	0	0	0	0	0	0	0	0
342.484	0	0	0	0	0	0	0	0	0	0	0	0	0	0	0	0	0	0	0	0	0	0	0	0	0	0	0	0	0	0	0	0	0	0	0	0	0	0	0	0	0	0	0	0	0	0	0	0	0
344.111	0	0	0	0	0	0	0	0	0	0	0	0	0	0	0	0	0	0	0	0	0	0	0	0	0	0	0	0	0	0	0	0	0	0	0	0	0	0	0	0	0	0	0	0	0	0	0	0	0
345.738	0	0	0	0	0	0	0	0	0	0	0	0	0	0	0	0	0	0	0	0	0	0	0	0	0	0	0	0	0	0	0	0	0	0	0	0	0	0	0	0	0	0	0	0	0	0	0	0	0
347.365	0	0	0	0	0	0	0	0	0	0	0	0	0	0	0	0	0	0	0	0	0	0	0	0	0	0	0	0	0	0	0	0	0	0	0	0	0	0	0	0	0	0	0	0	0	0	0	0	0
348.993	0	0	0	0	0	0	0	0	0	0	0	0	0	0	0	0	0	0	0	0	0	0	0	0	0	0	0	0	0	0	0	0	0	0	0	0	0	0	0	0	0	0	0	0	0	0	0	0	0
350.622	0	0	0	0	0	0	0	0	0	0	0	0	0	0	0	0	0	0	0	0	0	0	0	0	0	0	0	0	0	0	0	0	0	0	0	0	0	0	0	0	0	0	0	0	0	0	0	0	0
352.251	0	0	0	0	0	0	0	0	0	0	0	0	0	0	0	0	0	0	0	0	0	0	0	0	0	0	0	0	0	0	0	0	0	0	0	0	0	0	0	0	0	0	0	0	0	0	0	0	0
353.88	0	0	0	0	0	0	0	0	0	0	0	0	0	0	0	0	0	0	0	0	0	0	0	0	0	0	0	0	0	0	0	0	0	0	0	0	0	0	0	0	0	0	0	0	0	0	0	0	0
355.51	0	0	0	0	0	0	0	0	0	0	0	0	0	0	0	0	0	0	0	0	0	0	0	0	0	0	0	0	0	0	0	0	0	0	0	0	0	0	0	0	0	0	0	0	0	0	0	0	0
357.14	0	0	0	0	0	0	0	0	0	0	0	0	0	0	0	0	0	0	0	0	0	0	0	0	0	0	0	0	0	0	0	0	0	0	0	0	0	0	0	0	0	0	0	0	0	0	0	0	0
358.771	0	0	0	0	0	0	0	0	0	0	0	0	0	0	0	0	0	0	0	0	0	0	0	0	0	0	0	0	0	0	0	0	0	0	0	0	0	0	0	0	0	0	0	0	0	0	0	0	0
360.402	0	0	0	0	0	0	0	0	0	0	0	0	0	0	0	0	0	0	0	0	0	0	0	0	0	0	0	0	0	0	0	0	0	0	0	0	0	0	0	0	0	0	0	0	0	0	0	0	0
362.034	0	0	0	0	0	0	0	0	0	0	0	0	0	0	0	0	0	0	0	0	0	0	0	0	0	0	0	0	0	0	0	0	0	0	0	0	0	0	0	0	0	0	0	0	0	0	0	0	0
363.666	0	0	0	0	0	0	0	0	0	0	0	0	0	0	0	0	0	0	0	0	0	0	0	0	0	0	0	0	0	0	0	0	0	0	0	0	0	0	0	0	0	0	0	0	0	0	0	0	0
365.299	0	0	0	0	0	0	0	0	0	0	0	0	0	0	0	0	0	0	0	0	0	0	0	0	0	0	0	0	0	0	0	0	0	0	0	0	0	0	0	0	0	0	0	0	0	0	0	0	0
366.932	0	0	0	0	0	0	0	0	0	0	0	0	0	0	0	0	0	0	0	0	0	0	0	0	0	0	0	0	0	0	0	0	0	0	0	0	0	0	0	0	0	0	0	0	0	0	0	0	0
368.565	0	0	0	0	0	0	0	0	0	0	0	0	0	0	0	0	0	0	0	0	0	0	0	0	0	0	0	0	0	0	0	0	0	0	0	0	0	0	0	0	0	0	0	0	0	0	0	0	0
370.199	0	0	0	0	0	0	0	0	0	0	0	0	0	0	0	0	0	0	0	0	0	0	0	0	0	0	0	0	0	0	0	0	0	0	0	0	0	0	0	0	0	0	0	0	0	0	0	0	0
371.833	0	0	0	0	0	0	0	0	0	0	0	0	0	0	0	0	0	0	0	0	0	0	0	0	0	0	0	0	0	0	0	0	0	0	0	0	0	0	0	0	0	0	0	0	0	0	0	0	0
373.468	0	0	0	0	0	0	0	0	0	0	0	0	0	0	0	0	0	0	0	0	0	0	0	0	0	0	0	0	0	0	0	0	0	0	0	0	0	0	0	0	0	0	0	0	0	0	0	0	0
375.103	0	0	0	0	0	0	0	0	0	0	0	0	0	0	0	0	0	0	0	0	0	0	0	0	0	0	0	0	0	0	0	0	0	0	0	0	0	0	0	0	0	0	0	0	0	0	0	0	0
376.738	0	0	0	0	0	0	0	0	0	0	0	0	0	0	0	0	0	0	0	0	0	0	0	0	0	0	0	0	0	0	0	0	0	0	0	0	0	0	0	0	0	0	0	0	0	0	0	0	0
378.374	0	0	0	0	0	0	0	0	0	0	0	0	0	0	0	0	0	0	0	0	0	0	0	0	0	0	0	0	0	0	0	0	0	0	0	0	0	0	0	0	0	0	0	0	0	0	0	0	0
380.01	0	0	0	0	0	0	0	0	0	0	0	0	0	0	0	0	0	0	0	0	0	0	0	0	0	0	0	0	0	0	0	0	0	0	0	0	0	0	0	0	0	0	0	0	0	0	0	0	0
381.647	0	0	0	0	0	0	0	0	0	0	0	0	0	0	0	0	0	0	0	0	0	0	0	0	0	0	0	0	0	0	0	0	0	0	0	0	0	0	0	0	0	0	0	0	0	0	0	0	0
383.284	0	0	0	0	0	0	0	0	0	0	0	0	0	0	0	0	0	0	0	0	0	0	0	0	0	0	0	0	0	0	0	0	0	0	0	0	0	0	0	0	0	0	0	0	0	0	0	0	0
384.922	0	0	0	0	0	0	0	0	0	0	0	0	0	0	0	0	0	0	0	0	0	0	0	0	0	0	0	0	0	0	0	0	0	0	0	0	0	0	0	0	0	0	0	0	0	0	0	0	0
386.56	0	0	0	0	0	0	0	0	0	0	0	0	0	0	0	0	0	0	0	0	0	0	0	0	0	0	0	0	0	0	0	0	0	0	0	0	0	0	0	0	0	0	0	0	0	0	0	0	0
388.198	0	0	0	0	0	0	0	0	0	0	0	0	0	0	0	0	0	0	0	0	0	0	0	0	0	0	0	0	0	0	0	0	0	0	0	0	0	0	0	0	0	0	0	0	0	0	0	0	0
389.837	0	0	0	0	0	0	0	0	0	0	0	0	0	0	0	0	0	0	0	0	0	0	0	0	0	0	0	0	0	0	0	0	0	0	0	0	0	0	0	0	0	0	0	0	0	0	0	0	0
391.476	0	0	0	0	0	0	0	0	0	0	0	0	0	0	0	0	0	0	0	0	0	0	0	0	0	0	0	0	0	0	0	0	0	0	0	0	0	0	0	0	0	0	0	0	0	0	0	0	0
393.116	0	0	0	0	0	0	0	0	0	0	0	0	0	0	0	0	0	0	0	0	0	0	0	0	0	0	0	0	0	0	0	0	0	0	0	0	0	0	0	0	0	0	0	0	0	0	0	0	0
394.756	0	0	0	0	0	0	0	0	0	0	0	0	0	0	0	0	0	0	0	0	0	0	0	0	0	0	0	0	0	0	0	0	0	0	0	0	0	0	0	0	0	0	0	0	0	0	0	0	0
396.396	0	0	0	0	0	0	0	0	0	0	0	0	0	0	0	0	0	0	0	0	0	0	0	0	0	0	0	0	0	0	0	0	0	0	0	0	0	0	0	0	0	0	0	0	0	0	0	0	0
398.037	0	0	0	0	0	0	0	0	0	0	0	0	0	0	0	0	0	0	0	0	0	0	0	0	0	0	0	0	0	0	0	0	0	0	0	0	0	0	0	0	0	0	0	0	0	0	0	0	0
399.678	0	0	0	0	0	0	0	0	0	0	0	0	0	0	0	0	0	0	0	0	0	0	0	0	0	0	0	0	0	0	0	0	0	0	0	0	0	0	0	0	0	0	0	0	0	0	0	0	0
401.32	0	0	0	0	0	0	0	0	0	0	0	0	0	0	0	0	0	0	0	0	0	0	0	0	0	0	0	0	0	0	0	0	0	0	0	0	0	0	0	0	0	0	0	0	0	0	0	0	0
402.962	0	0	0	0	0	0	0	0	0	0	0	0	0	0	0	0	0	0	0	0	0	0	0	0	0	0	0	0	0	0	0	0	0	0	0	0	0	0	0	0	0	0	0	0	0	0	0	0	0
404.604	0	0	0	0	0	0	0	0	0	0	0	0	0	0	0	0	0	0	0	0	0	0	0	0	0	0	0	0	0	0	0	0	0	0	0	0	0	0	0	0	0	0	0	0	0	0	0	0	0
406.247	0	0	0	0	0	0	0	0	0	0	0	0	0	0	0	0	0	0	0	0	0	0	0	0	0	0	0	0	0	0	0	0	0	0	0	0	0	0	0	0	0	0	0	0	0	0	0	0	0
407.89	0	0	0	0	0	0	0	0	0	0	0	0	0	0	0	0	0	0	0	0	0	0	0	0	0	0	0	0	0	0	0	0	0	0	0	0	0	0	0	0	0	0	0	0	0	0	0	0	0
409.534	0	0	0	0	0	0	0	0	0	0	0	0	0	0	0	0	0	0	0	0	0	0	0	0	0	0	0	0	0	0	0	0	0	0	0	0	0	0	0	0	0	0	0	0	0	0	0	0	0
411.177	0	0	0	0	0	0	0	0	0	0	0	0	0	0	0	0	0	0	0	0	0	0	0	0	0	0	0	0	0	0	0	0	0	0	0	0	0	0	0	0	0	0	0	0	0	0	0	0	0
412.822	0	0	0	0	0	0	0	0	0	0	0	0	0	0	0	0	0	0	0	0	0	0	0	0	0	0	0	0	0	0	0	0	0	0	0	0	0	0	0	0	0	0	0	0	0	0	0	0	0
414.466	0	0	0	0	0	0	0	0	0	0	0	0	0	0	0	0	0	0	0	0	0	0	0	0	0	0	0	0	0	0	0	0	0	0	0	0	0	0	0	0	0	0	0	0	0	0	0	0	0
416.111	0	0	0	0	0	0	0	0	0	0	0	0	0	0	0	0	0	0	0	0	0	0	0	0	0	0	0	0	0	0	0	0	0	0	0	0	0	0	0	0	0	0	0	0	0	0	0	0	0
417.757	0	0	0	0	0	0	0	0	0	0	0	0	0	0	0	0	0	0	0	0	0	0	0	0	0	0	0	0	0	0	0	0	0	0	0	0	0	0	0	0	0	0	0	0	0	0	0	0	0
419.402	0	0	0	0	0	0	0	0	0	0	0	0	0	0	0	0	0	0	0	0	0	0	0	0	0	0	0	0	0	0	0	0	0	0	0	0	0	0	0	0	0	0	0	0	0	0	0	0	0
421.048	0	0	0	0	0	0	0	0	0	0	0	0	0	0	0	0	0	0	0	0	0	0	0	0	0	0	0	0	0	0	0	0	0	0	0	0	0	0	0	0	0	0	0	0	0	0	0	0	0
422.695	0	0	0	0	0	0	0	0	0	0	0	0	0	0	0	0	0	0	0	0	0	0	0	0	0	0	0	0	0	0	0	0	0	0	0	0	0	0	0	0	0	0	0	0	0	0	0	0	0
424.342	0	0	0	0	0	0	0	0	0	0	0	0	0	0	0	0	0	0	0	0	0	0	0	0	0	0	0	0	0	0	0	0	0	0	0	0	0	0	0	0	0	0	0	0	0	0	0	0	0
425.989	0	0	0	0	0	0	0	0	0	0	0	0	0	0	0	0	0	0	0	0	0	0	0	0	0	0	0	0	0	0	0	0	0	0	0	0	0	0	0	0	0	0	0	0	0	0	0	0	0
427.636	0	0	0	0	0	0	0	0	0	0	0	0	0	0	0	0	0	0	0	0	0	0	0	0	0	0	0	0	0	0	0	0	0	0	0	0	0	0	0	0	0	0	0	0	0	0	0	0	0
429.284	0	0	0	0	0	0	0	0	0	0	0	0	0	0	0	0	0	0	0	0	0	0	0	0	0	0	0	0	0	0	0	0	0	0	0	0	0	0	0	0	0	0	0	0	0	0	0	0	0
430.932	0	0	0	0	0	0	0	0	0	0	0	0	0	0	0	0	0	0	0	0	0	0	0	0	0	0	0	0	0	0	0	0	0	0	0	0	0	0	0	0	0	0	0	0	0	0	0	0	0
432.581	0	0	0	0	0	0	0	0	0	0	0	0	0	0	0	0	0	0	0	0	0	0	0	0	0	0	0	0	0	0	0	0	0	0	0	0	0	0	0	0	0	0	0	0	0	0	0	0	0
434.23	0	0	0	0	0	0	0	0	0	0	0	0	0	0	0	0	0	0	0	0	0	0	0	0	0	0	0	0	0	0	0	0	0	0	0	0	0	0	0	0	0	0	0	0	0	0	0	0	0
435.879	0	0	0	0	0	0	0	0	0	0	0	0	0	0	0	0	0	0	0	0	0	0	0	0	0	0	0	0	0	0	0	0	0	0	0	0	0	0	0	0	0	0	0	0	0	0	0	0	0
437.528	0	0	0	0	0	0	0	0	0	0	0	0	0	0	0	0	0	0	0	0	0	0	0	0	0	0	0	0	0	0	0	0	0	0	0	0	0	0	0	0	0	0	0	0	0	0	0	0	0
439.178	0	0	0	0	0	0	0	0	0	0	0	0	0	0	0	0	0	0	0	0	0	0	0	0	0	0	0	0	0	0	0	0	0	0	0	0	0	0	0	0	0	0	0	0	0	0	0	0	0
440.828	0	0	0	0	0	0	0	0	0	0	0	0	0	0	0	0	0	0	0	0	0	0	0	0	0	0	0	0	0	0	0	0	0	0	0	0	0	0	0	0	0	0	0	0	0	0	0	0	0
442.479	0	0	0	0	0	0	0	0	0	0	0	0	0	0	0	0	0	0	0	0	0	0	0	0	0	0	0	0	0	0	0	0	0	0	0	0	0	0	0	0	0	0	0	0	0	0	0	0	0
444.13	0	0	0	0	0	0	0	0	0	0	0	0	0	0	0	0	0	0	0	0	0	0	0	0	0	0	0	0	0	0	0	0	0	0	0	0	0	0	0	0	0	0	0	0	0	0	0	0	0
445.781	0	0	0	0	0	0	0	0	0	0	0	0	0	0	0	0	0	0	0	0	0	0	0	0	0	0	0	0	0	0	0	0	0	0	0	0	0	0	0	0	0	0	0	0	0	0	0	0	0
447.432	0	0	0	0	0	0	0	0	0	0	0	0	0	0	0	0	0	0	0	0	0	0	0	0	0	0	0	0	0	0	0	0	0	0	0	0	0	0	0	0	0	0	0	0	0	0	0	0	0
449.084	0	0	0	0	0	0	0	0	0	0	0	0	0	0	0	0	0	0	0	0	0	0	0	0	0	0	0	0	0	0	0	0	0	0	0	0	0	0	0	0	0	0	0	0	0	0	0	0	0
450.736	0	0	0	0	0	0	0	0	0	0	0	0	0	0	0	0	0	0	0	0	0	0	0	0	0	0	0	0	0	0	0	0	0	0	0	0	0	0	0	0	0	0	0	0	0	0	0	0	0
452.389	0	0	0	0	0	0	0	0	0	0	0	0	0	0	0	0	0	0	0	0	0	0	0	0	0	0	0	0	0	0	0	0	0	0	0	0	0	0	0	0	0	0	0	0	0	0	0	0	0
454.042	0	0	0	0	0	0	0	0	0	0	0	0	0	0	0	0	0	0	0	0	0	0	0	0	0	0	0	0	0	0	0	0	0	0	0	0	0	0	0	0	0	0	0	0	0	0	0	0	0
455.695	0	0	0	0	0	0	0	0	0	0	0	0	0	0	0	0	0	0	0	0	0	0	0	0	0	0	0	0	0	0	0	0	0	0	0	0	0	0	0	0	0	0	0	0	0	0	0	0	0
457.348	0	0	0	0	0	0	0	0	0	0	0	0	0	0	0	0	0	0	0	0	0	0	0	0	0	0	0	0	0	0	0	0	0	0	0	0	0	0	0	0	0	0	0	0	0	0	0	0	0
459.002	0	0	0	0	0	0	0	0	0	0	0	0	0	0	0	0	0	0	0	0	0	0	0	0	0	0	0	0	0	0	0	0	0	0	0	0	0	0	0	0	0	0	0	0	0	0	0	0	0
460.656	0	0	0	0	0	0	0	0	0	0	0	0	0	0	0	0	0	0	0	0	0	0	0	0	0	0	0	0	0	0	0	0	0	0	0	0	0	0	0	0	0	0	0	0	0	0	0	0	0
462.31	0	0	0	0	0	0	0	0	0	0	0	0	0	0	0	0	0	0	0	0	0	0	0	0	0	0	0	0	0	0	0	0	0	0	0	0	0	0	0	0	0	0	0	0	0	0	0	0	0
463.965	0	0	0	0	0	0	0	0	0	0	0	0	0	0	0	0	0	0	0	0	0	0	0	0	0	0	0	0	0	0	0	0	0	0	0	0	0	0	0	0	0	0	0	0	0	0	0	0	0
465.62	0	0	0	0	0	0	0	0	0	0	0	0	0	0	0	0	0	0	0	0	0	0	0	0	0	0	0	0	0	0	0	0	0	0	0	0	0	0	0	0	0	0	0	0	0	0	0	0	0
467.275	0	0	0	0	0	0	0	0	0	0	0	0	0	0	0	0	0	0	0	0	0	0	0	0	0	0	0	0	0	0	0	0	0	0	0	0	0	0	0	0	0	0	0	0	0	0	0	0	66.2490373170177
468.931	0	0	0	0	0	0	0	0	0	0	0	0	0	0	0	0	0	0	0	0	0	0	0	0	0	0	0	0	0	0	0	0	0	0	0	0	0	0	0	0	0	0	0	0	0	0	0	0	73.4620159181774
470.586	0	0	0	0	0	0	0	0	0	0	0	0	0	0	0	0	0	0	0	0	0	0	0	0	0	0	0	0	0	0	0	0	0	0	0	0	0	0	0	0	0	0	0	0	0	0	0	69.6265350784755	77.0641550536429
472.242	0	0	0	0	0	0	0	0	0	0	0	0	0	0	0	0	0	0	0	0	0	0	0	0	0	0	0	0	0	0	0	0	0	0	0	0	0	0	0	0	0	0	0	0	0	0	30.9194777224518	68.784279751883	83.711570987272
473.899	0	0	0	0	0	0	0	0	0	0	0	0	0	0	0	0	0	0	0	0	0	0	0	0	0	0	0	0	0	0	0	0	0	0	0	0	0	0	0	0	0	0	0	0	0	0	73.681289044704	86.446450908895	101.653842063809
475.555	0	0	0	0	0	0	0	0	0	0	0	0	0	0	0	0	0	0	0	0	0	0	0	0	0	0	0	0	0	0	0	0	0	0	0	0	0	0	0	0	0	0	0	0	0	56.8218172538596	72.6417448066479	84.6021645792429	95.3073023040983
477.212	0	0	0	0	0	0	0	0	0	0	0	0	0	0	0	0	0	0	0	0	0	0	0	0	0	0	0	0	0	0	0	0	0	0	0	0	0	0	0	0	0	0	0	0	0	67.1473670143142	82.33418951573	97.428659405629	104.870209672095
478.87	0	0	0	0	0	0	0	0	0	0	0	0	0	0	0	0	0	0	0	0	0	0	0	0	0	0	0	0	0	0	0	0	0	0	0	0	0	0	0	0	0	0	0	0	64.2537149096427	76.9006930081771	89.8883751428887	103.577509055759	116.324554651441
480.527	0	0	0	0	0	0	0	0	0	0	0	0	0	0	0	0	0	0	0	0	0	0	0	0	0	0	0	0	0	0	0	0	0	0	0	0	0	0	0	0	0	0	0	0	71.3384070576168	77.8381527914696	90.5787506456772	107.242526452734	121.990158998034
482.185	0	0	0	0	0	0	0	0	0	0	0	0	0	0	0	0	0	0	0	0	0	0	0	0	0	0	0	0	0	0	0	0	0	0	0	0	0	0	0	0	0	0	0	65.7431411010838	75.9268588300098	91.8890848016804	108.051610495238	116.853154654284	123.243562613342
483.843	0	0	0	0	0	0	0	0	0	0	0	0	0	0	0	0	0	0	0	0	0	0	0	0	0	0	0	0	0	0	0	0	0	0	0	0	0	0	0	0	0	0	0	75.8196494853791	86.0878824301185	98.2511658615585	112.322204688305	126.714096922533	138.813645987721
485.501	0	0	0	0	0	0	0	0	0	0	0	0	0	0	0	0	0	0	0	0	0	0	0	0	0	0	0	0	0	0	0	0	0	0	0	0	0	0	0	0	0	0	70.7793040715603	79.4889138192332	92.9588644184731	108.184217003392	115.741263034907	127.095035022274	140.954859662564
487.16	0	0	0	0	0	0	0	0	0	0	0	0	0	0	0	0	0	0	0	0	0	0	0	0	0	0	0	0	0	0	0	0	0	0	0	0	0	0	0	0	0	43.5090799097538	71.6583615554309	91.1883102944065	94.2597836700801	110.934295166956	124.083959937658	140.186421918896	150.270715153881
488.819	0	0	0	0	0	0	0	0	0	0	0	0	0	0	0	0	0	0	0	0	0	0	0	0	0	0	0	0	0	0	0	0	0	0	0	0	0	0	0	0	0	70.5103140366386	88.1314671579806	99.0571603689454	109.168498466136	124.867608227401	134.103873573506	141.888310250082	156.314108859876
490.478	0	0	0	0	0	0	0	0	0	0	0	0	0	0	0	0	0	0	0	0	0	0	0	0	0	0	0	0	0	0	0	0	0	0	0	0	0	0	0	0	57.3825504249649	76.9223483186642	84.899486319982	106.649342738668	113.883819574247	124.518635295093	131.001811943558	148.347295960042	164.059636156353
492.137	0	0	0	0	0	0	0	0	0	0	0	0	0	0	0	0	0	0	0	0	0	0	0	0	0	0	0	0	0	0	0	0	0	0	0	0	0	0	0	0	67.6996592970821	83.8174343688038	92.1819947800779	103.976127905821	117.219451325681	130.757575085757	146.637599866311	161.53776500527	171.63078565821
493.797	0	0	0	0	0	0	0	0	0	0	0	0	0	0	0	0	0	0	0	0	0	0	0	0	0	0	0	0	0	0	0	0	0	0	0	0	0	0	0	64.0844818016066	82.5605482321257	91.0829640279735	100.120060900474	117.489643363467	122.008787769686	135.060268859278	149.693719148422	160.609187430036	179.587089089449
495.456	0	0	0	0	0	0	0	0	0	0	0	0	0	0	0	0	0	0	0	0	0	0	0	0	0	0	0	0	0	0	0	0	0	0	0	0	0	0	0	76.6580364267313	85.2190102435053	98.1562772707177	109.564340864452	123.62439080939	136.011963733487	140.978759666396	155.0153199854	174.023632487244	190.255844472072
497.117	0	0	0	0	0	0	0	0	0	0	0	0	0	0	0	0	0	0	0	0	0	0	0	0	0	0	0	0	0	0	0	0	0	0	0	0	0	0	53.9795200211422	72.2157797168288	85.8581686792912	99.6805124988831	105.790779728733	124.122069770718	131.34049407602	142.890241727912	155.960291321847	172.509528562055	179.018324491815
498.777	0	0	0	0	0	0	0	0	0	0	0	0	0	0	0	0	0	0	0	0	0	0	0	0	0	0	0	0	0	0	0	0	0	0	0	0	0	0	69.0049639586114	83.0100375934965	90.2813086495586	104.693067758604	115.518177844074	129.921988066703	136.494944362699	149.775256583882	165.150639225677	181.794197720205	193.939536755086
500.438	0	0	0	0	0	0	0	0	0	0	0	0	0	0	0	0	0	0	0	0	0	0	0	0	0	0	0	0	0	0	0	0	0	0	0	0	0	70.9526563665959	77.6085296212477	97.1441321223206	106.995661341866	112.195892186252	128.436331506194	139.21869010783	141.22885473563	156.482603914427	166.815681154744	180.732196010424	204.893872408681
502.098	0	0	0	0	0	0	0	0	0	0	0	0	0	0	0	0	0	0	0	0	0	0	0	0	0	0	0	0	0	0	0	0	0	0	0	0	28.7751758581617	71.537788962575	86.0324488154395	108.886738741789	108.944954000042	113.680670457183	125.873807979276	143.204334182428	153.117349810077	165.321309691546	177.734705809917	188.754179179061	202.74795567246
503.759	0	0	0	0	0	0	0	0	0	0	0	0	0	0	0	0	0	0	0	0	0	0	0	0	0	0	0	0	0	0	0	0	0	0	0	0	62.5375709792005	89.2081502803505	90.0609572515089	96.6417054034287	113.617003415903	133.062254346539	137.695162203181	146.304199183704	158.820356835253	167.68221905142	185.079519287848	195.633145056542	214.001833238792
505.421	0	0	0	0	0	0	0	0	0	0	0	0	0	0	0	0	0	0	0	0	0	0	0	0	0	0	0	0	0	0	0	0	0	0	0	27.0336902642057	77.531598061545	82.4647299086347	96.4946838787502	94.9707195711348	112.621732185429	124.809431537965	136.919358832091	151.521360032016	159.932532933738	171.242941818032	183.779669495123	198.01371621147	206.887098867936
507.082	0	0	0	0	0	0	0	0	0	0	0	0	0	0	0	0	0	0	0	0	0	0	0	0	0	0	0	0	0	0	0	0	0	0	0	50.8393734523741	70.1964885041585	82.171414181078	91.9343673492503	94.8031731017107	103.55094164571	120.297074514756	139.092967231087	142.653046067583	157.373145800689	169.944433913599	178.588850379416	201.630024151339	205.236018403989
508.744	0	0	0	0	0	0	0	0	0	0	0	0	0	0	0	0	0	0	0	0	0	0	0	0	0	0	0	0	0	0	0	0	0	0	44.4527546744199	70.9397988318268	87.9472653863552	81.9415051791605	111.25828872577	113.068312379095	118.46342075521	136.031457252632	145.629774478136	156.815073996332	163.411215333117	175.266310211433	190.497194422146	202.398471386529	210.606650900047
510.406	0	0	0	0	0	0	0	0	0	0	0	0	0	0	0	0	0	0	0	0	0	0	0	0	0	0	0	0	0	0	0	0	0	0	75.307634174939	79.4183981387128	94.5505978623822	110.73696893253	115.718361837915	128.160044603129	124.801362506636	145.545948787463	153.247377787301	161.717425608709	176.671214991528	185.536780958102	201.943723021972	212.310122871147	218.447589226837
512.068	0	0	0	0	0	0	0	0	0	0	0	0	0	0	0	0	0	0	0	0	0	0	0	0	0	0	0	0	0	0	0	0	0	35.9129156690855	64.1863901241662	78.3187221446016	79.9042960907318	94.1200799481356	103.334964396536	113.882056784768	126.995892140964	138.600374537445	152.18595605176	164.344139367122	165.244817396912	182.456836649917	196.696236029203	205.422609779242	217.677946334153
513.731	0	0	0	0	0	0	0	0	0	0	0	0	0	0	0	0	0	0	0	0	0	0	0	0	0	0	0	0	0	0	0	0	0	51.68860979458	76.939139705446	71.9333035669172	83.7899368608498	95.2113501003725	104.006311224872	123.013308373409	123.913996111024	136.748857222751	150.658116735	172.796881447504	173.236662497548	180.690194220863	194.737142265626	207.612980572032	212.553306330306
515.394	0	0	0	0	0	0	0	0	0	0	0	0	0	0	0	0	0	0	0	0	0	0	0	0	0	0	0	0	0	0	0	0	48.2839088511062	56.2716065395991	71.057258448798	90.5988914302606	106.489243025634	98.8691044112432	123.058152329844	123.460842088237	142.795969952437	145.474425574063	158.966479970873	169.734453197046	177.410444611056	185.605422562064	203.332015285107	206.125678549451	220.876604418412
517.056	0	0	0	0	0	0	0	0	0	0	0	0	0	0	0	0	0	0	0	0	0	0	0	0	0	0	0	0	0	0	0	-45.4863782833656	55.1992264397812	74.3304521126203	81.6849365877332	97.871119039392	105.255470014127	110.392355257606	122.618918877767	144.41833554941	146.393191358677	148.682154328909	164.897457839957	179.087813227766	183.52474471785	196.810776441676	203.978170910492	216.424284905555	225.558539627571
518.72	0	0	0	0	0	0	0	0	0	0	0	0	0	0	0	0	0	0	0	0	0	0	0	0	0	0	0	0	0	0	0	39.1891224770444	48.1797923853907	77.5178924876566	79.8186729439175	92.2494235004001	96.7571787629587	106.605035331627	124.871943639832	136.703251495043	133.225469268497	157.105108532787	165.04079873452	173.516421878773	187.263390273239	191.463971422046	202.006116483206	208.953682790861	223.183485477747
520.383	0	0	0	0	0	0	0	0	0	0	0	0	0	0	0	0	0	0	0	0	0	0	0	0	0	0	0	0	0	0	-38.7026786034818	62.9562674868126	58.3419752084028	76.885342306438	69.3368783659857	92.2525841575731	96.0110531393759	114.963662402139	122.002555779422	130.424644017664	138.575217718605	154.56390362759	169.222505178225	179.050438305144	184.432109779119	191.785459969598	204.676190043738	211.157912548967	226.197349425163
522.046	0	0	0	0	0	0	0	0	0	0	0	0	0	0	0	0	0	0	0	0	0	0	0	0	0	0	0	0	0	0	31.1780889385744	47.4376686597125	58.4474973590708	74.9369190598409	70.93380983985	90.2278643189325	103.611306064865	108.618207511269	125.646632778762	126.170476875289	136.118130790215	154.309764691694	169.956580144507	175.713907570186	179.925014696996	196.31561867622	197.681330518639	211.641964633076	227.012504636334
523.71	0	0	0	0	0	0	0	0	0	0	0	0	0	0	0	0	0	0	0	0	0	0	0	0	0	0	0	0	0	-14.4919610753402	33.5245811632246	58.0991436864061	65.9380326086814	77.2537152222317	87.0150359112518	101.079200823535	115.305911769134	117.305482991771	124.168606855753	138.901010318334	142.58156852639	153.65261734887	169.192084869666	183.234145100113	188.907841017987	197.973894824269	205.969072597144	223.241951272008	232.891327681964
525.374	0	0	0	0	0	0	0	0	0	0	0	0	0	0	0	0	0	0	0	0	0	0	0	0	0	0	0	0	0	63.1672690665202	55.4813849911302	57.0635345841769	71.5901952489953	92.2326901595947	93.0538015603812	96.5368269094683	121.306365630022	124.236748780997	139.973118266553	145.858598593023	151.319151047319	160.927938619732	172.857204384854	179.679654939056	195.932005186455	204.774691598439	208.927322135982	219.173015534811	228.121042294079
527.038	0	0	0	0	0	0	0	0	0	0	0	0	0	0	0	0	0	0	0	0	0	0	0	0	0	0	0	0	0.871856940532047	52.268303748073	49.0831286528095	64.4417949390753	68.9557779301012	90.755083010661	101.962857353471	107.876304620566	111.539771884816	126.413889975999	129.525723103562	142.023510663524	149.908995813773	160.934210816762	166.18544998008	181.668374748373	191.096615066062	195.58425640713	204.060714510542	213.211610686885	227.571685776524
528.703	0	0	0	0	0	0	0	0	0	0	0	0	0	0	0	0	0	0	0	0	0	0	0	0	0	0	0	0	47.8313934325017	59.5270729980452	71.3766038134459	80.2523939525061	83.0472691527546	96.8148888115439	100.941044463479	117.577623072014	126.458218909708	134.934306237931	138.557299060163	145.500191348522	160.541386259815	172.300622452729	183.001509458101	179.787997464582	191.75741192847	203.153608541391	207.421216381976	217.835158986843	229.989649999658
530.367	0	0	0	0	0	0	0	0	0	0	0	0	0	0	0	0	0	0	0	0	0	0	0	0	0	0	0	16.2950486979763	38.9486268138249	49.001950559287	70.069155335442	73.7306530004002	90.8351348264812	93.7796324046512	101.038916569202	120.620450238939	117.453776103571	126.966209287621	149.562639102958	144.385340864217	154.267247148704	161.068686456789	168.234017666139	175.543776761509	189.303093662442	199.636308628367	206.524682396423	210.201175318987	231.399093830094
532.032	0	0	0	0	0	0	0	0	0	0	0	0	0	0	0	0	0	0	0	0	0	0	0	0	0	0	-85.7214180496929	39.4161496289133	52.843994226563	56.1620289626739	66.8401022557246	73.6025608834733	78.4001248476679	85.8228464478312	112.644124866667	100.378639494452	128.239990710828	130.847023514893	142.692783707556	143.461061067941	148.393181128809	167.384794721183	170.824477215335	182.812878802241	187.079910417253	188.934793416872	203.962386381843	207.244710132267	218.270663193444
533.697	0	0	0	0	0	0	0	0	0	0	0	0	0	0	0	0	0	0	0	0	0	0	0	0	0	0	32.4820778692325	49.6406387895341	64.9494216464452	67.2474418381008	72.4880529265791	83.1199518845042	97.7438199375691	101.552572085629	101.071004155098	122.695045872777	121.838174328099	135.938031102333	142.678676983282	150.058409411368	159.46017405071	169.34796140439	174.810651021441	186.172468850921	182.452543225514	195.911907489079	201.135265930043	219.616794294696	217.686831991969
535.362	0	0	0	0	0	0	0	0	0	0	0	0	0	0	0	0	0	0	0	0	0	0	0	0	0	-58.8503983729389	36.2214870937282	47.3515374975546	54.435095865688	53.9340358611094	64.1065933707194	70.986556453312	87.7033617909142	91.3860940904803	106.458670209069	103.937927758035	120.366169472123	122.793660671647	129.863183987029	147.186377999903	151.030041485842	161.370491597665	165.082728442163	176.534568847066	180.943908282821	191.533550253439	197.211687139514	204.601312433321	217.371745994413
537.028	0	0	0	0	0	0	0	0	0	0	0	0	0	0	0	0	0	0	0	0	0	0	0	0	0	14.2553352425705	32.1977339151579	45.9125949878884	44.6728446125403	50.6472300118681	65.2897961153182	75.3580538211879	83.3932339467639	87.4437361197355	94.3591176748542	106.262917711564	124.100325227706	121.958478118319	134.609908993611	143.939033521188	144.410900683549	160.53411526667	167.927799834522	176.033728274097	185.58291772403	185.63730417714	194.807163260534	210.024889438482	217.804566956907
538.693	0	0	0	0	0	0	0	0	0	0	0	0	0	0	0	0	0	0	0	0	0	0	0	0	-17.9492914191824	62.9024407097695	75.9664441647554	81.1980828562151	66.8847969933347	90.4842193769561	89.5012049888076	100.248898466696	102.970716452336	103.862625523116	116.923680941832	125.384210617233	137.418069808288	141.768671270295	144.856450948853	147.839052764176	172.3115546087	164.335341263566	178.693740943644	179.21708097035	193.479049240802	203.602719201751	202.226004627597	216.839445746432	212.627789116202
540.359	0	0	0	0	0	0	0	0	0	0	0	0	0	0	0	0	0	0	0	0	0	0	0	0	32.7772295359667	41.1832017130558	48.9647622219078	56.8125793022455	63.974436461673	75.0126258268957	78.9957504822178	84.3859945632777	84.703317614838	90.9387054203109	104.970097331318	121.384991727501	126.686967564806	137.694014447558	138.751653219646	144.631964126132	157.271772187495	162.619967386122	169.788614783987	172.529510693914	181.90270440072	188.313627598261	203.808118648752	209.798989822547	213.51323447862
542.025	0	0	0	0	0	0	0	0	0	0	0	0	0	0	0	0	0	0	0	0	0	0	0	-9.95889920331065	35.1170582966465	49.3109879739259	49.3961989777642	58.1603590051338	69.0665576420222	65.8321236893808	72.4338203121529	92.001294048001	84.0287548012563	96.0423611162065	116.608667018051	116.968416333922	118.707842790689	136.942872000373	142.834734347949	152.012068051995	144.490401795885	162.494176194091	178.198370190164	175.01711808729	181.548925471047	184.690031135346	197.161374048657	201.743551142459	210.057873310608
543.691	0	0	0	0	0	0	0	0	0	0	0	0	0	0	0	0	0	0	0	0	0	0	0	24.2332770278408	32.9679707905073	40.3965505573089	49.1252080287604	55.752681062813	63.686969648551	64.7088678537829	76.0515009062977	85.2941731308656	89.8030557510704	103.958773195387	108.129914980064	112.829756858238	125.159514825663	125.066373829767	144.874672183466	140.715129550837	162.582138055015	164.657371309893	164.178765273746	178.729704374728	176.871181312674	194.216205194097	202.316101371572	202.06099046337	208.44819602724
545.357	0	0	0	0	0	0	0	0	0	0	0	0	0	0	0	0	0	0	0	0	0	0	20.8478397389052	41.0435640900148	44.6148703337177	56.4609400857538	63.063526377928	61.9192122134138	64.3076863592993	77.8336256565067	87.1658804784696	96.173769537821	96.254441837121	110.913449966442	111.467517275786	124.122245191307	132.589639978049	131.604204479777	142.170777775629	150.193187409744	159.027474333893	167.412071092424	173.388613983235	178.19074859095	181.762572434321	185.282735969906	198.740157410438	203.068462484501	213.489398680891
547.023	0	0	0	0	0	0	0	0	0	0	0	0	0	0	0	0	0	0	0	0	0	-99.8324182290535	25.2262238595548	31.4873788893412	40.9239879570631	54.5868081523401	42.8826724288926	51.8112424448983	76.6985575718301	68.21487730163	87.4247519092169	83.4616538879191	109.384134849117	96.6048105217864	110.973980419275	115.770111098017	135.256696147083	127.749863509228	144.816231844457	143.235616964922	155.488053730363	165.429038571303	168.249248312415	173.189488315819	181.499564614572	187.966148588669	193.242287230661	201.640529007095	204.691395197282
548.69	0	0	0	0	0	0	0	0	0	0	0	0	0	0	0	0	0	0	0	0	0	23.0309810852709	19.9122967568954	27.1587052426176	44.4941644623341	47.2804751360083	48.1021068536774	60.5612643185536	75.7820358651161	72.1138872026955	88.2590844642271	84.1321737389144	91.9924153671911	108.277617577612	116.995717175175	117.842859579339	127.776353562296	126.12614443163	142.68622744978	151.056402873369	151.790792725341	163.30959767395	164.63099746785	176.309860654613	182.930051414847	187.926583147967	194.519394239969	201.5554222934	210.306315001125
550.357	0	0	0	0	0	0	0	0	0	0	0	0	0	0	0	0	0	0	0	0	-106.758408587508	11.3308661966788	16.7912734581492	12.9931256202332	51.9988274873749	27.6255322617203	46.4914383126774	46.2613569929374	46.285870222443	83.1340526100843	74.5236404822723	88.7663195243098	89.86572173772	110.312137562837	105.924915207867	115.211439449854	115.950778103384	125.7763174548	143.61935604942	136.930806474283	153.639389733078	155.429420101576	156.62194373197	173.616717350823	176.588359230656	173.324329720923	186.827867843962	189.031850958453	200.686184356557
552.024	0	0	0	0	0	0	0	0	0	0	0	0	0	0	0	0	0	0	0	0	24.4026358225889	31.8938118644643	38.1924258812647	44.1119575642771	52.8468687353498	61.3959293184947	67.9933077977006	75.6888086617432	86.1502932780405	72.22710219201	76.2747826317951	87.2206873951971	101.075806415026	112.752713926872	101.169153759079	120.206568109402	121.421487133751	133.109694296878	155.185853079649	142.227567275216	146.144841281645	164.379074716135	165.785106097064	166.209524239625	176.426631590081	186.806258419371	188.973956795254	194.617318906703	195.109215155802
553.691	0	0	0	0	0	0	0	0	0	0	0	0	0	0	0	0	0	0	0	-93.6536882436644	24.8613639858369	18.3730845067801	25.3031151753681	22.7490305893497	32.3065565369306	35.8762817088399	45.3522111354377	38.4386957685595	53.4157666852165	67.1549720958642	62.9281016844041	72.1332850460383	89.6263801835441	97.2662931906567	95.4296559114732	109.455922033709	120.18891457557	117.540498363561	128.414596230653	140.313951015351	144.46449891449	150.619049210202	164.449547412228	168.736423437148	171.91572866071	178.490804648554	177.875778753077	188.396061304447	184.429840450527
555.358	0	0	0	0	0	0	0	0	0	0	0	0	0	0	0	0	0	0	0	2.19438034507944	13.9093087133569	33.6285621795747	41.9455325683317	48.6910910193997	59.0773713889688	46.4831840575494	77.5317784386575	67.9404366800107	63.4701846311534	75.64243145084	84.8101807169735	84.3801531395093	80.7650659718768	102.001912460917	114.304348569515	102.247065463434	120.505294667076	145.982727027069	138.140741581386	141.697731616202	140.286179893331	151.907576371352	157.550470173282	169.054307739881	165.580293584896	165.031537278346	185.167919329033	182.869080733494	191.727210848652
557.026	0	0	0	0	0	0	0	0	0	0	0	0	0	0	0	0	0	0	-30.9974314430349	31.6776594716101	40.2584152501719	31.3708520705522	50.1086641983144	43.206711983496	42.0488467372725	61.8360783070926	60.3992494104111	62.1847578074169	71.0158836052293	72.7733311469435	93.8098301807892	88.4763801869888	112.377604875233	105.675798626087	110.91008134337	121.215975082766	127.363541202291	133.445669525055	136.487009372118	139.030821531577	149.043360457297	163.009937412157	160.133602692567	164.071583486801	169.668760370718	169.653385083462	176.97753890857	178.664565918534	191.132390618323
558.693	0	0	0	0	0	0	0	0	0	0	0	0	0	0	0	0	0	0	29.5104579193231	47.138066205656	29.6063620212119	56.43585320455	38.2747031520876	47.0056297738049	57.0325893456096	70.4908354877072	64.6239041038739	75.4285390984733	77.5918611531754	91.1997369071892	94.548205742884	99.2946759645238	97.4092228479169	114.076043972421	113.512384194328	119.988462982053	118.81802964168	129.919075953626	132.122548323943	138.646651022969	137.915385033395	158.318429328528	161.15761750153	164.754907068903	162.303804974743	170.611670237911	180.707155714731	180.152423758473	184.354957202004
560.361	0	0	0	0	0	0	0	0	0	0	0	0	0	0	0	0	0	4.21241748202366	43.9767125310658	30.7680831080812	51.677233526884	48.9676502809087	53.9629742197918	55.417626116324	70.9693278465038	70.6706523533683	77.5354789743855	69.0655296139656	79.4722908149061	77.1653183168303	100.148335497984	95.8580247616428	101.137334248348	105.573839329929	116.273572616806	114.825556410971	120.63965944307	133.566805698073	132.231802985537	145.349505545	138.396329387155	160.666268513539	154.625413812871	160.732790380602	162.87285679222	169.413175092729	175.662486309072	179.812912682027	183.134385499739
562.029	0	0	0	0	0	0	0	0	0	0	0	0	0	0	0	0	-144.98977357169	8.50988138444681	4.88975936497141	1.93382708632713	33.3383238297377	14.3021420121128	47.8470700844442	23.1655855567742	23.5984963181269	46.6394109052646	50.4195304201291	51.8970825275013	66.0016183679696	71.0065167586952	79.841751999306	79.8090179414555	77.9360642702248	83.8327084114776	92.4720498624248	101.897414199589	104.928371151944	124.083180917501	106.653506157101	127.955778410372	121.904917923609	139.415398891357	144.459577375952	154.159952438984	158.457811059897	159.858300311146	168.235225098385	170.250887132281	174.621536894288
563.697	0	0	0	0	0	0	0	0	0	0	0	0	0	0	0	0	-8.59954223857876	35.7264208701388	10.3421619075805	31.154704079371	26.3690815690686	39.817317733323	55.4830971085089	52.0530730695383	50.3510006235325	52.495754232748	73.4909995856939	62.3513247302047	52.5058817506426	75.5603388511406	71.2790541041527	86.4359247732174	94.1384127842823	97.4034781125358	117.038418400596	117.572621365021	117.42654603198	111.327142068426	128.241104509652	134.884845037559	142.874504916384	140.849543468489	147.431741120206	158.979679246831	152.612465180005	154.90213500386	162.756461033923	168.887130892404	175.288016765216
565.365	0	0	0	0	0	0	0	0	0	0	0	0	0	0	0	-96.5084060599967	24.6011427094661	27.2314335157751	30.9870011161035	45.7105115673806	42.4245293510968	43.8585653779198	56.1102570497553	61.1881836558018	45.42130417136	53.1434259827843	58.5779665170528	59.994469738152	70.8450892830648	71.4731676284015	102.697863235866	79.6236375407105	100.533925594064	108.093106795103	103.503712854114	110.709970050497	119.027157375877	117.264874074947	135.222483664144	137.798022402539	130.507517020804	146.868763656234	154.302251532387	138.90618811174	153.372761573101	151.44723943512	166.557816154024	161.429227114749	166.822741457165
567.033	0	0	0	0	0	0	0	0	0	0	0	0	0	0	0	8.6945349310572	1.16660711124354	9.44078193643669	14.9239217166711	5.98969447845542	32.4692431559769	34.3927902503718	46.7021842508375	53.6612859026249	49.1349652391824	53.2888532850037	38.5003789547399	72.7535025162643	59.9803965834128	86.1730260516806	78.1411850450356	86.1043400155647	83.8415825929424	99.9411235952474	99.6004976774454	103.279474985838	112.996456659785	114.91339054743	115.848769682805	136.577990707835	128.982993636986	129.729848687387	134.011105188734	134.394052510004	151.835468162503	151.952117610157	156.551850229283	157.163759885934	163.305049017453
568.702	0	0	0	0	0	0	0	0	0	0	0	0	0	0	-41.2869776831696	38.7134528922185	26.8431519128011	39.264181834773	37.3383955062816	41.1537467246501	48.7332802089819	34.3515165748435	28.802869216279	53.2484120162293	46.7015591086234	55.0788916392361	87.420772038558	71.8290559497192	71.1579557449659	87.6949651897377	84.4229551535589	84.7222620699502	92.7927471438369	97.3264408638976	95.8002811681989	113.580352756236	111.431398642003	117.188678517452	135.309254374905	130.993992193413	137.353489888678	145.917118502789	138.774192393889	148.444243348991	147.925832899603	156.261571285007	163.648450340853	161.873998066762	161.620811122882
570.37	0	0	0	0	0	0	0	0	0	0	0	0	0	0	-8.42175528157695	0.784301752075289	1.9670614484125	15.7814860641328	18.7307486067015	16.7314333644169	31.8389209930748	36.0742460127426	44.7044186920276	39.1344346807343	54.2270262781137	34.6392783588305	50.4797375631714	46.4980929063357	47.4348634282324	61.1410430551081	68.939018489467	82.3021215098925	87.515947929683	68.8400499894829	99.9027983885773	92.3520744154605	96.6567080277021	111.937837958998	119.225682101299	122.694403253285	116.495860080871	121.224251027036	145.243053592583	141.354525283226	137.970258284304	146.812290583333	143.127218577207	152.801748712047	153.31905384076
572.039	0	0	0	0	0	0	0	0	0	0	0	0	0	-69.4005207387269	6.31082649723096	13.3045261409898	-6.78735942531847	22.5520092183054	3.78196957623552	9.47724568477931	34.3529464272302	44.1857235233444	31.1848672183196	29.9978065375057	42.2330771775298	48.6883396808462	47.3216569018934	64.3940699997347	50.5347800019353	74.9508825803757	89.8272263299833	85.059164696913	83.4680276438055	94.6430573738271	73.4427490554963	95.4576428135316	111.287644767599	93.9161184101818	112.680856260942	109.783199828754	113.114504837151	131.26262737093	126.198929350493	130.182031106124	144.352540290325	142.111998274971	145.899776575582	152.452647647947	161.153686165438
573.708	0	0	0	0	0	0	0	0	0	0	0	0	0	-11.7356134034972	-5.52909237290597	5.71954404053437	13.4973468781331	39.091629216288	6.00994292707209	0.499190402408842	32.9436211176818	17.5805452937866	25.1359002627824	44.394865491779	50.5668468385006	69.3533029309687	32.4443945129094	43.8497723255215	74.2830805727142	70.9532642443442	75.3101806376494	82.2358175311642	77.8601927029223	91.6086386274145	87.2745299880765	99.6429915528155	93.0850249978488	102.820600721981	102.748175589755	117.045649074435	122.784592302836	118.389745100005	122.542989341307	127.848085500319	133.061690930572	139.542047366216	140.563183386814	149.897631274581	151.991180479093
575.377	0	0	0	0	0	0	0	0	0	0	0	0	-39.3718298534159	17.9665039936312	16.4297421138177	20.0156816597207	39.9820326148646	19.6351261553499	35.0029225939185	22.296044738777	31.4558456094576	31.6148880724993	36.151810252265	52.5571756887009	48.3416855078036	52.9468778385633	58.2377268760155	47.6213052790592	54.6741428497497	71.2272789526109	95.2879015741578	92.2960363877343	77.2899590031871	106.737659162189	100.827086895214	94.7133159872078	100.675031117473	112.358074446744	115.737489229171	124.365892989717	131.210545311709	126.656987626032	128.70499257258	138.046756626883	134.450063293497	139.802851699958	148.333961785529	152.814727183269	155.852170966557
577.046	0	0	0	0	0	0	0	0	0	0	0	-94.3297999524036	41.1892963860095	6.66025370152996	17.6567980318485	5.31920065867687	28.1558790718373	48.0454331846609	44.3817169959695	39.549288057162	52.3339409201726	48.4196768361938	62.6348746230068	71.8279816606233	68.8959515057051	55.1189578455324	74.0696510332111	61.7866997230499	62.1828030702889	70.6621629859434	83.8831444933481	86.2537427484417	99.2744814644142	91.0702997056831	90.1895987977617	106.954389552485	103.334969308881	114.603049515113	117.19144358178	123.417841621357	126.739768004147	125.767289486018	136.779045957153	126.456147297244	135.832276361339	136.770143595599	146.408882173464	140.316161142506	143.328236644713
578.715	0	0	0	0	0	0	0	0	0	0	0	12.3962925022308	37.0460801887097	37.4175627875905	6.6046449374202	31.7984141275665	41.4079536747719	56.6878175943393	37.1155072930635	34.7145714192958	65.3953207187187	41.892631399936	60.4172179629059	53.3084774001294	50.1320207192958	62.5339987609857	65.5854118782437	79.1815450214056	78.4981293694999	77.6400965065695	77.7583306936579	79.4967842973921	89.9763815448004	100.610148977304	109.416985033351	100.233630226447	113.187666299388	107.97828610849	119.449081408433	113.4589293914	121.568201512813	127.04200790805	129.36758934813	130.439728385169	129.357216793566	135.626916775749	145.850800117883	146.249927879586	146.740199827051
580.384	0	0	0	0	0	0	0	0	0	0	-102.736225718926	-16.0911836543189	7.67146096650149	2.66221584755296	-17.185672524917	6.38918634692606	4.8108621565238	19.6065716568277	23.0525772879613	29.0176817534272	28.391069478152	19.1924546164769	34.5290108385446	33.4072527662155	42.3646097406674	42.375840201193	37.768747832354	39.4440516599045	54.7266959669046	61.3456401064006	57.9820879177966	78.5699170298749	70.2788342968181	72.6853787401814	81.8349794001372	86.4034414784675	105.551330912205	93.6073989569644	106.356712636124	107.459443340986	103.005062112019	115.251272720988	114.592887057503	121.56542913217	126.56187237123	127.059371897936	130.288318522412	123.429201891109	135.416663179681
582.054	0	0	0	0	0	0	0	0	0	0	-19.228994056237	3.65481756479188	0.22156921606344	14.1980522905381	30.1835801474666	12.6366328049473	29.8151578114881	27.2203783413735	18.3292975510781	39.5320965082178	38.719416071612	39.3547769574353	48.8744655928207	31.5587250931437	60.3387459765897	45.9614768732422	46.2430325900832	51.1089102032224	53.6517286174709	72.1190506321612	69.4575305967605	62.4524514510154	72.8942632013209	77.4064699289242	91.628268553585	92.1891719538556	94.2623454094489	107.463913023629	109.703223125383	115.799861799944	99.1358852418225	105.151417843016	120.488323510345	118.468851526862	125.651496737901	123.822804304086	128.668897271782	139.346745352999	132.282707216533
583.723	0	0	0	0	0	0	0	0	0	-50.8667110288498	-7.23595964630161	0.106843458994597	-5.93239981991113	8.74137127391146	5.80515384140611	16.4577230032058	6.03527078803792	24.7544213184993	16.5593507091229	2.78700879366988	33.3653807680678	21.7907948828077	23.8850469875489	48.2326934088742	30.1541506249408	46.5305856035467	51.4318893215464	52.1900973516767	50.4967036151158	73.9814775928618	53.2507265987567	67.2380524087286	69.6824734050559	79.6176891446106	83.7098850180956	88.6290752751631	85.4163023502918	86.2475123457587	90.3617082388124	92.5300605241508	98.6700940885631	109.32312629113	111.053242899262	119.699686478377	119.29881527462	116.225708656926	130.4490360343	129.820500894242	130.777221523551
585.393	0	0	0	0	0	0	0	0	0	-3.99890391050833	-5.51630297509572	5.88675057201668	-0.909570089320917	1.3814797504647	-2.3405312476329	9.51364992111113	13.37028532297	10.9783565842657	30.7613331619744	29.5758563045169	27.2484617236369	22.9438061032509	42.1848120691035	35.0526707294044	49.9086717594498	56.3194592326411	49.1873569831825	41.64674200227	52.205706815022	62.3207118349199	66.3087242658177	63.4001265543785	77.3360411108421	72.3080881641257	87.4241534012251	83.7966590036718	103.394205750315	90.4728555804215	94.9225773262543	98.3096072706595	98.4314386237068	97.4962247853485	105.572460492834	107.096034709802	116.654559844023	114.594412180619	118.248286404774	120.428311879092	123.981602179033
587.063	0	0	0	0	0	0	0	0	-12.38831804414	-3.58839251677677	-0.306664369044942	34.2655995262688	21.8005446683282	27.5469900020173	27.8228591927609	45.7518247184038	17.1605677902326	7.10095056916803	13.9568417151395	46.1598993676095	43.1742566029089	36.134042531806	61.8076167718579	60.0073777893088	49.4636265754003	69.2338958424601	67.8659367371708	55.099285925268	58.5259766015007	63.8650540101542	73.2650773834338	72.992615173951	91.9624369604695	85.3291133550971	93.0653848471602	88.0436287358351	87.9899464374204	85.3496646153354	102.679149781203	99.3941104334221	105.22580761092	106.328920494321	112.103770555452	112.048166183785	113.597735518809	118.032566328836	119.707185296694	116.233584609006	130.36137126644
588.733	0	0	0	0	0	0	0	0	5.66997514806168	-4.13715448385753	-14.7854545609523	4.63787475488727	-3.19549322314357	27.2103578619814	4.58595118030384	34.1312786704666	2.21166090024358	27.3301066480728	17.2933335092098	13.6353448625452	14.7067770548299	37.9543723077142	11.6753250255566	36.8517610145212	50.6010819670116	44.0037461683137	47.2126957765369	45.512637033113	53.1276009656386	63.9675319935204	64.5636395257576	74.7166625827795	61.3778616218074	72.4901057632563	81.521921864409	82.1394762474744	86.5100093787985	93.0268775486591	88.9132025887721	96.8718096659606	98.0650413459095	102.595394627729	102.197170728465	112.446258369932	110.333949745525	110.729892413463	120.045328347267	121.853318518688	130.905865523661
590.403	0	0	0	0	0	0	0	-34.6643324954162	0.878313935895412	9.47703646898122	-2.36052468777879	9.47217409923763	22.4055222072832	7.30086999862794	33.4007049553761	16.3425347218554	36.0058492423643	36.941750364277	29.779766792387	43.6134411881142	37.6119334335837	52.3710925147254	40.6302906832097	37.1470611014398	47.7423249011912	53.1536206696194	46.2979976393349	48.9836072214285	62.9327836418341	57.8868937078584	67.7448833159889	89.6904739249162	89.5190987236105	94.4894965012994	75.1358247674043	90.865002613902	93.3969038177519	101.623728752387	89.3597368181366	100.375772057759	100.960038073286	108.450253511137	102.813123085366	108.974675842941	106.448975768155	119.851737836788	118.394045499451	114.508532249147	120.350560208957
592.073	0	0	0	0	0	0	-134.676113082842	0.719967431582171	0.315299741207717	19.6374256702864	1.87958120999104	-13.7703649375223	2.17039662874682	18.5182422102898	18.4841793135549	23.611378967153	19.3088635141129	24.6841168489245	18.4786064729341	34.3668009421734	23.9180517996687	28.6867143496275	40.7698663248909	39.6890737484538	43.4134124468151	56.8139537941365	51.3802075096501	44.1683040116415	51.7115462659532	44.9514653523465	67.0638850591054	58.5590839978439	71.7552610560101	74.0476700953999	70.7374102552781	75.4725805234133	87.4469781479538	86.7083613169611	91.9420000414082	88.8689896121435	97.2712439411376	99.6853476432557	95.4167241231451	97.8737797116143	101.947804718889	101.321203862635	111.108119793213	115.101233864953	113.530118036325
593.743	0	0	0	0	0	0	-57.3024157223086	-24.5428873583272	-22.4691735257614	-11.8610443701519	-5.54330372880739	-2.91059977213548	-0.791289835568797	1.94496838741418	-3.90721339600466	13.6357903904007	0.78939547447424	-8.69593283439698	4.01669331214758	3.43613757303152	24.0407116448163	15.7162762791346	16.6844442555161	13.8453369297015	28.6884238867808	31.6043057225211	30.2004500793719	27.5900432973858	45.1334381984779	51.1141057819849	60.4180773898649	53.2196322417922	72.8979141441705	58.4927485740798	70.9227009983035	65.0599003283004	77.6723871744774	82.0501151731382	82.2482510163243	86.9504127357114	87.4043150105646	95.730874946012	93.0713614256755	96.8140234359519	103.376861667585	102.819390622885	101.759805358904	105.268142491175	105.485585637293
595.413	0	0	0	0	0	-92.9567899971377	12.8782874209903	43.3220399138027	10.6898102068803	15.2069102941707	31.4565184847568	11.7425228871176	11.6472626185923	38.1387813279297	21.2426541600264	46.3257296044621	50.0492578585856	44.7913063634774	33.9217825710184	32.3075431808563	53.5321937220367	34.9146054411799	54.3260146886948	46.82980378589	41.6135755958216	53.3041768684491	56.7632743966068	60.1888478783097	60.2179980881062	65.2159297326899	72.8600313847605	78.2840403846051	80.1486931231871	91.1100919318165	93.2817629662314	94.0679827383977	80.5356933831635	82.4745424592304	89.9727228121056	85.8030850776686	93.0670581886426	92.0215543671859	98.0285113172434	99.0534649885694	108.451214139566	105.677657338367	108.188061536372	117.647900749984	114.35921936307
597.084	0	0	0	0	0	-20.6907715795674	13.4247271979045	26.6852368893344	35.8847426400026	22.6779690855087	32.1172085286024	33.8970441949518	55.9592585244173	34.3989477733501	48.1442701751549	39.1873061259913	33.3596780654271	36.3015824651391	58.2312301952009	49.5860456108981	41.4416036059262	43.9809195701326	52.3813863039956	50.0409798148516	62.9965388621836	71.2064217306935	52.8323326592173	70.0846618325854	65.9350016271668	78.5963722254997	74.8958939259903	82.611769160895	74.493908155949	76.7513157635481	84.986159982909	84.8690855614345	94.5202821997979	94.8547331223594	96.9437778103097	98.7505765722196	96.1380733140981	101.366018534671	106.059780609254	101.798834896683	100.096153876504	104.846170152649	116.105875875303	104.502790381443	109.358329693009
598.754	0	0	0	0	-81.779486227684	14.6982047711215	15.0820225169301	24.2489495678997	21.8613351202034	16.7104606018265	21.2335057701339	40.0078789410208	11.8678021574794	54.4426493766969	36.3807821406409	37.5634046721293	26.5716895436162	37.080359019729	49.1011043245364	66.2498000141462	42.057450885187	61.515934305576	30.8678394261903	54.2630333481331	46.7964259478566	52.9842420383992	56.307626638734	62.2120539910309	48.6446079759195	55.0362622189164	78.8533984493069	77.9399124227304	77.5094672422403	74.0185305908712	74.0826138306051	86.0551223800791	88.3900192918152	89.2890345287868	88.6908574380037	88.2084765274077	97.7999722469584	95.4968347409885	101.727376509998	94.9065034633255	96.2756454035027	102.710313854122	102.514320968698	105.566199138646	107.269004164703
600.425	0	0	0	0	1.49407573060245	2.60265402878745	21.6955453035761	47.7675549441887	37.3250945321208	25.9555912721141	-2.16166020861335	18.514725435676	15.8846845899906	11.9256882117153	9.2667730225138	24.8219840473924	32.1459932822734	45.2830870136607	33.1301093203515	32.4230961770344	40.0041663427341	28.8932451250436	46.5948809189866	28.5718357428313	43.8908355185311	38.0489446913509	55.6065784942294	57.5711416537761	61.4745549189402	67.3545852754291	62.7713600006433	69.0990758651628	73.8977167441229	79.1516926274173	70.9543449149197	85.4402340270491	85.1471454619972	76.7370495678911	80.0150884741242	83.8017910661951	93.0760717562203	88.7833726092107	96.2594668334599	93.1513106347153	95.7850871333017	102.286702105595	102.58561771786	106.380104431131	106.898571411238
602.096	0	0	0	-63.9550426773072	12.6862699367592	21.6402412266419	24.2950241147468	15.1566211851815	25.3049359213397	7.30738565734017	33.6617579463128	12.680458031768	16.422634563687	39.575510015483	24.4817381037701	22.7132967011987	39.070418090553	40.3430813096731	43.6925000185179	31.0263896242234	28.588208621078	49.905946178395	51.1353493835026	48.965599871095	59.0120849988108	59.456576588176	52.0877303866452	51.8872463974226	54.6414671591997	55.5383155510587	57.8039482438327	71.1255445718302	62.8947251893046	67.1122742902704	70.9852723914115	77.7472619475653	83.8017735919415	81.9108333017945	76.3462208062452	83.7271544629186	94.0362058034282	86.4785677742132	89.347610862054	94.688471460917	93.3625168737634	95.9345624758445	97.9476364136773	101.93963000134	96.9184627292391
603.766	0	0	0	9.05605062964735	-9.19715003228426	-7.29076495788228	-9.3494461042491	-7.43492347558282	-12.7673210938552	-2.87658944665004	-14.7308819601141	9.88560499679548	4.79854148236689	22.3820256043946	10.5895884533545	7.05254169039493	12.6379973300128	21.6108618466815	13.0760062140657	22.4379045577251	13.2086708418583	18.4388757265498	18.6011961566041	20.7806868966665	34.963957697014	32.5600910439958	37.6438082243578	44.641271983786	46.9676312151921	38.4818223371499	34.9414817048028	49.5990783689403	73.9616319337461	69.0464530725616	62.697502831056	62.6227069312495	70.8449876152901	71.9898885593914	73.6644003577832	74.7220966036148	72.6973801689866	83.3378739421884	81.9535955375789	82.4070357504683	84.8102448921865	90.9697350961511	96.280554647927	97.05731404394	96.3083934897985
605.437	0	0	-79.4632268135967	-4.86693452037132	8.72298777552873	2.09075035623791	9.70208323969324	0.717734848724704	-3.66966543386939	-9.90110383164747	1.11493341691044	5.65976727760053	27.6996653947178	12.3593144409776	11.4675767303023	11.6346627466704	26.3037723430985	18.32828372693	17.1076308595344	15.4378590051212	15.7785560636916	32.1815135657541	26.4820930036383	33.384646630886	44.2946610389528	40.583171373928	39.445902765963	40.4082759738974	48.1119056466653	45.3980697198097	50.8435894860411	65.8652673117943	55.0968241658148	64.3536987087394	66.7347686377122	73.2573654989942	70.9806541172364	72.8299325315587	73.0172330889391	73.0702328516185	79.476421304036	72.6596063181899	84.1543976294222	88.5543666736784	92.440728047884	86.3642718263212	91.9292965642688	96.6143585841839	94.9429181987626
607.108	0	-187.923547755582	-6.85268527055571	-2.24668623816257	22.7803892109182	4.98903533499711	-7.30657026795823	11.3198173476615	35.0483396045715	7.21652946710311	-1.22481334860462	0.236594807070564	10.1483903634816	2.83341617334619	9.46143805894786	21.8143153169979	8.57170065674854	37.9545864291782	23.9727429574745	27.8015475129811	23.1144401645231	38.1137194173914	32.1707223377982	43.5238613857643	40.1725016450786	45.7495167846721	52.8601071024532	57.9500292778868	45.2234715037116	53.4577237108151	65.0162114229803	52.6608175278904	54.0113581152387	63.4565915431927	75.5718477909628	72.7183515283385	65.8210495593563	72.9894367358638	86.8236946961801	74.8347174725532	75.0343982624351	83.8131835813591	77.5280945580449	83.7105384471608	92.5890095573343	83.8496531874081	90.7552157773263	95.8689032623397	96.9871359339838
608.779	0	-72.9679160033565	-46.6215850180159	-23.0320682869377	0.94286064537218	-25.7149911814982	15.4075334110569	-19.4825635690031	-19.7653400375865	0.900075626273448	-3.33665040998109	-5.64092479367535	-14.8720505158829	3.6400092947668	-2.07101064906438	11.5254695592806	-7.81676294843621	6.20006677995414	20.4327576056429	9.9981825144899	17.5310899444112	42.9785923319288	19.9043018990279	14.4258435800409	26.4133678216704	34.4555563289873	26.1550694101589	30.255498477817	47.0294297619909	50.2188256984048	42.886370333223	38.511035592761	53.0664394570787	50.1786755423805	47.1133753534637	55.4722778479019	61.3361000712097	61.7434760455846	66.7609636531368	73.7824804787941	66.5201351847601	77.7040605415527	78.9268804124032	76.9513193070337	80.7505562696229	82.8475016223226	83.2265981703648	89.3414965509544	91.8095446224648
610.45	-180.658650421042	7.20104849957565	-0.64653710476227	22.4530741075448	20.9113166035109	5.07083695462907	7.97843807594531	10.579802593706	6.49342552294331	17.9831896578612	5.39553569602293	11.9220325818165	30.093288299886	2.88802130490561	43.0452118353419	11.4084798490957	11.2224360740955	31.0829566202272	32.1930391766041	27.5010381785784	27.8838255991166	35.9304243947089	47.6266806853194	43.5936776220125	40.6772736430211	37.5251595229431	46.2187424959101	36.464689585773	47.625169459719	40.4358235063979	47.8843982972254	59.4475276209883	54.2500229978529	70.7356034186003	69.1086659963029	66.192908795386	71.1353206361955	64.8837869127308	74.9578424844051	68.2727231479181	72.1687232722257	80.0146705914067	83.079146782018	78.7045039436292	84.9380832722065	85.4922103785276	85.0810851721993	87.9736030389873	88.6452997914358
612.121	-55.9549213009375	-18.0530947831242	1.28313081406051	14.7446790581922	10.1422844816321	1.75398057840029	3.34681593436379	8.0588493503132	-2.76681673061581	6.65408926306189	28.8343316158642	10.8243295547521	12.4988700534986	33.2271032536269	8.28647191308904	11.0497483442201	31.1049875393967	15.3398739135473	13.3043232420395	21.1016677290934	16.5962664850678	18.1237849091837	24.3514533438884	35.8345086623217	24.6794068728831	43.4676541508714	40.8627121230603	31.6933979390122	39.5973009075849	48.9377402977674	61.6728983116969	47.1796212457438	58.6284134244425	58.0267622762889	57.5436602703936	62.7573756436601	57.9251240526318	71.5325093536261	67.2690081413059	66.8231912339401	75.0730831017754	71.4983017086478	77.0129624282404	75.3736869381945	79.6567666699943	80.2904346357918	86.1650384301134	85.9893664044227	85.915000356176
613.792	1.84246537077674	-7.90752054934937	7.95284525744944	9.76470899326611	-6.50433969680285	-4.9848126347511	-5.98274689313045	14.4729666669035	9.83478995482662	-5.18843875241548	9.29935130367022	16.8020862999527	2.01841991135012	6.00139830667925	16.9259246509013	30.0497252282331	0.337666822257919	25.0625668047761	23.6013137730414	29.3242807687264	23.9924728026262	52.1735037693786	29.283956701775	53.5719226961415	53.4762985631477	34.2327279645122	34.9736290410405	48.4626011996546	41.949667937766	41.5488502091491	49.2055351457544	47.0194557489688	45.8158330257278	51.1233742772191	50.5901458186532	63.9495840934539	63.3591834675421	62.9111510254864	69.8994832130438	61.2424087394265	63.0053223927507	66.0847413038277	68.4241915569367	73.128835369953	70.9340502903782	79.4366888455447	78.0233763440752	82.2849041736934	84.914379662954
615.464	-26.7912439518866	-10.936591309493	15.0582024152042	25.8557985451771	37.0761856485468	-22.1603811598497	1.15366019601436	-9.0647202586372	20.6017041344385	42.6085943226824	19.008061417639	23.1326218631785	6.6034385154627	1.20602175208871	25.0776300477195	13.1300353254529	23.5474912722445	15.8469392967986	31.5045924173516	9.5740937213576	21.8450733639273	29.3815754599866	36.017825130727	34.2664650549477	23.0917243442891	34.6020800484627	44.0358947660131	41.156274885075	35.0461891237955	51.2892230877805	52.3024857310476	58.2975896756933	61.552564207913	49.5431358102981	54.5894303007322	56.852436453757	56.5222401611914	63.6018132827172	61.5496881068739	68.9066978708039	72.3633447768856	62.9979135788342	76.0961709900653	76.5611238252814	74.3464483947773	76.9477687690268	76.6183944638274	81.9428197422791	81.375722990553
617.135	-7.89526718507405	7.92851113005007	12.9229957718566	-14.8376294755359	13.9835952347375	-17.9619831780816	13.36385781346	-8.37101541151764	26.0474266234768	1.4823371368111	22.3733706083077	26.9495718172461	5.08815023261969	5.39433824428489	14.0406453233499	16.8608114554134	22.8123591679262	19.3248614312485	38.7659225656186	9.01284291722918	32.1319929967038	27.3790352047301	17.4305116170316	37.8005066325743	27.5083866616888	37.9418122019547	33.4321765150835	38.0883526355156	38.8461717788109	41.8354659591652	48.3722180738792	44.9446571911021	55.6350510798685	46.9663586973375	51.322322785972	58.9384659124198	57.8746960212739	61.8923217332972	56.9167583009236	62.3658396945303	61.0231099116578	73.0937542553795	66.0033255235165	70.337705758851	68.7532879507264	73.2366179759102	73.3548220956867	73.94332796407	78.8484179907996
618.806	15.8441553410757	12.861858166181	13.867746581496	5.65976669770646	18.2399437742636	0.0273901179517982	27.8430172717292	-5.74249377993493	-6.33585153790208	-5.28806772178413	6.51596625787588	3.53455781089021	20.2112167329187	6.57317384908886	23.7033335815507	1.49960734973557	33.1263164433124	32.9412987332644	19.6208562978115	21.6015849873619	36.650648667448	19.1534598185882	28.6833778894006	28.3474471597075	33.8318786721914	38.7880329177762	35.0993737725613	47.4912078967637	41.4010600102213	47.6493881518875	51.7743391312433	62.3297163326223	56.989020440731	52.4752683459403	53.9524727473206	53.9462509456257	56.9612058547341	58.9026614072595	58.1614571746468	61.387810791552	67.640423732322	63.8480776526046	70.6097807274392	67.8033327667129	66.462777726312	70.1874766958578	72.9128740144646	73.2158738890876	73.8507832636323
[truncated: 85 more columns]
