# Supplementary material for: Physicochemical and major ion data for springs in the Black Forest National Park, Germany
Source: Data Brief. 2020 Apr 30;30:105645. doi: 10.1016/j.dib.2020.105645 (PMC7218150; doi:10.1016/j.dib.2020.105645)
Supplement: Supplementary file 4 [file mmc4.zip › Fluorescence/D801_4_2016-11-03.csv]

wavelength	600	597	594	591	588	585	582	579	576	573	570	567	564	561	558	555	552	549	546	543	540	537	534	531	528	525	522	519	516	513	510	507	504	501	498	495	492	489	486	483	480	477	474	471	468	465	462	459	456
210.862	0	0	0	0	0	0	0	0	0	0	0	0	0	0	0	0	0	0	0	0	0	0	0	0	0	0	0	0	0	0	0	0	0	0	0	0	0	0	0	0	0	0	0	0	0	0	0	0	0
212.444	0	0	0	0	0	0	0	0	0	0	0	0	0	0	0	0	0	0	0	0	0	0	0	0	0	0	0	0	0	0	0	0	0	0	0	0	0	0	0	0	0	0	0	0	0	0	0	0	0
214.027	0	0	0	0	0	0	0	0	0	0	0	0	0	0	0	0	0	0	0	0	0	0	0	0	0	0	0	0	0	0	0	0	0	0	0	0	0	0	0	0	0	0	0	0	0	0	0	0	0
215.61	0	0	0	0	0	0	0	0	0	0	0	0	0	0	0	0	0	0	0	0	0	0	0	0	0	0	0	0	0	0	0	0	0	0	0	0	0	0	0	0	0	0	0	0	0	0	0	0	0
217.194	0	0	0	0	0	0	0	0	0	0	0	0	0	0	0	0	0	0	0	0	0	0	0	0	0	0	0	0	0	0	0	0	0	0	0	0	0	0	0	0	0	0	0	0	0	0	0	0	0
218.779	0	0	0	0	0	0	0	0	0	0	0	0	0	0	0	0	0	0	0	0	0	0	0	0	0	0	0	0	0	0	0	0	0	0	0	0	0	0	0	0	0	0	0	0	0	0	0	0	0
220.364	0	0	0	0	0	0	0	0	0	0	0	0	0	0	0	0	0	0	0	0	0	0	0	0	0	0	0	0	0	0	0	0	0	0	0	0	0	0	0	0	0	0	0	0	0	0	0	0	0
221.95	0	0	0	0	0	0	0	0	0	0	0	0	0	0	0	0	0	0	0	0	0	0	0	0	0	0	0	0	0	0	0	0	0	0	0	0	0	0	0	0	0	0	0	0	0	0	0	0	0
223.536	0	0	0	0	0	0	0	0	0	0	0	0	0	0	0	0	0	0	0	0	0	0	0	0	0	0	0	0	0	0	0	0	0	0	0	0	0	0	0	0	0	0	0	0	0	0	0	0	0
225.123	0	0	0	0	0	0	0	0	0	0	0	0	0	0	0	0	0	0	0	0	0	0	0	0	0	0	0	0	0	0	0	0	0	0	0	0	0	0	0	0	0	0	0	0	0	0	0	0	0
226.71	0	0	0	0	0	0	0	0	0	0	0	0	0	0	0	0	0	0	0	0	0	0	0	0	0	0	0	0	0	0	0	0	0	0	0	0	0	0	0	0	0	0	0	0	0	0	0	0	0
228.299	0	0	0	0	0	0	0	0	0	0	0	0	0	0	0	0	0	0	0	0	0	0	0	0	0	0	0	0	0	0	0	0	0	0	0	0	0	0	0	0	0	0	0	0	0	0	0	0	0
229.887	0	0	0	0	0	0	0	0	0	0	0	0	0	0	0	0	0	0	0	0	0	0	0	0	0	0	0	0	0	0	0	0	0	0	0	0	0	0	0	0	0	0	0	0	0	0	0	0	0
231.477	0	0	0	0	0	0	0	0	0	0	0	0	0	0	0	0	0	0	0	0	0	0	0	0	0	0	0	0	0	0	0	0	0	0	0	0	0	0	0	0	0	0	0	0	0	0	0	0	0
233.067	0	0	0	0	0	0	0	0	0	0	0	0	0	0	0	0	0	0	0	0	0	0	0	0	0	0	0	0	0	0	0	0	0	0	0	0	0	0	0	0	0	0	0	0	0	0	0	0	0
234.657	0	0	0	0	0	0	0	0	0	0	0	0	0	0	0	0	0	0	0	0	0	0	0	0	0	0	0	0	0	0	0	0	0	0	0	0	0	0	0	0	0	0	0	0	0	0	0	0	0
236.248	0	0	0	0	0	0	0	0	0	0	0	0	0	0	0	0	0	0	0	0	0	0	0	0	0	0	0	0	0	0	0	0	0	0	0	0	0	0	0	0	0	0	0	0	0	0	0	0	0
237.84	0	0	0	0	0	0	0	0	0	0	0	0	0	0	0	0	0	0	0	0	0	0	0	0	0	0	0	0	0	0	0	0	0	0	0	0	0	0	0	0	0	0	0	0	0	0	0	0	0
239.432	0	0	0	0	0	0	0	0	0	0	0	0	0	0	0	0	0	0	0	0	0	0	0	0	0	0	0	0	0	0	0	0	0	0	0	0	0	0	0	0	0	0	0	0	0	0	0	0	0
241.025	0	0	0	0	0	0	0	0	0	0	0	0	0	0	0	0	0	0	0	0	0	0	0	0	0	0	0	0	0	0	0	0	0	0	0	0	0	0	0	0	0	0	0	0	0	0	0	0	0
242.619	0	0	0	0	0	0	0	0	0	0	0	0	0	0	0	0	0	0	0	0	0	0	0	0	0	0	0	0	0	0	0	0	0	0	0	0	0	0	0	0	0	0	0	0	0	0	0	0	0
244.213	0	0	0	0	0	0	0	0	0	0	0	0	0	0	0	0	0	0	0	0	0	0	0	0	0	0	0	0	0	0	0	0	0	0	0	0	0	0	0	0	0	0	0	0	0	0	0	0	0
245.808	0	0	0	0	0	0	0	0	0	0	0	0	0	0	0	0	0	0	0	0	0	0	0	0	0	0	0	0	0	0	0	0	0	0	0	0	0	0	0	0	0	0	0	0	0	0	0	0	0
247.403	0	0	0	0	0	0	0	0	0	0	0	0	0	0	0	0	0	0	0	0	0	0	0	0	0	0	0	0	0	0	0	0	0	0	0	0	0	0	0	0	0	0	0	0	0	0	0	0	0
248.999	0	0	0	0	0	0	0	0	0	0	0	0	0	0	0	0	0	0	0	0	0	0	0	0	0	0	0	0	0	0	0	0	0	0	0	0	0	0	0	0	0	0	0	0	0	0	0	0	0
250.595	0	0	0	0	0	0	0	0	0	0	0	0	0	0	0	0	0	0	0	0	0	0	0	0	0	0	0	0	0	0	0	0	0	0	0	0	0	0	0	0	0	0	0	0	0	0	0	0	0
252.192	0	0	0	0	0	0	0	0	0	0	0	0	0	0	0	0	0	0	0	0	0	0	0	0	0	0	0	0	0	0	0	0	0	0	0	0	0	0	0	0	0	0	0	0	0	0	0	0	0
253.79	0	0	0	0	0	0	0	0	0	0	0	0	0	0	0	0	0	0	0	0	0	0	0	0	0	0	0	0	0	0	0	0	0	0	0	0	0	0	0	0	0	0	0	0	0	0	0	0	0
255.388	0	0	0	0	0	0	0	0	0	0	0	0	0	0	0	0	0	0	0	0	0	0	0	0	0	0	0	0	0	0	0	0	0	0	0	0	0	0	0	0	0	0	0	0	0	0	0	0	0
256.986	0	0	0	0	0	0	0	0	0	0	0	0	0	0	0	0	0	0	0	0	0	0	0	0	0	0	0	0	0	0	0	0	0	0	0	0	0	0	0	0	0	0	0	0	0	0	0	0	0
258.586	0	0	0	0	0	0	0	0	0	0	0	0	0	0	0	0	0	0	0	0	0	0	0	0	0	0	0	0	0	0	0	0	0	0	0	0	0	0	0	0	0	0	0	0	0	0	0	0	0
260.186	0	0	0	0	0	0	0	0	0	0	0	0	0	0	0	0	0	0	0	0	0	0	0	0	0	0	0	0	0	0	0	0	0	0	0	0	0	0	0	0	0	0	0	0	0	0	0	0	0
261.786	0	0	0	0	0	0	0	0	0	0	0	0	0	0	0	0	0	0	0	0	0	0	0	0	0	0	0	0	0	0	0	0	0	0	0	0	0	0	0	0	0	0	0	0	0	0	0	0	0
263.387	0	0	0	0	0	0	0	0	0	0	0	0	0	0	0	0	0	0	0	0	0	0	0	0	0	0	0	0	0	0	0	0	0	0	0	0	0	0	0	0	0	0	0	0	0	0	0	0	0
264.988	0	0	0	0	0	0	0	0	0	0	0	0	0	0	0	0	0	0	0	0	0	0	0	0	0	0	0	0	0	0	0	0	0	0	0	0	0	0	0	0	0	0	0	0	0	0	0	0	0
266.591	0	0	0	0	0	0	0	0	0	0	0	0	0	0	0	0	0	0	0	0	0	0	0	0	0	0	0	0	0	0	0	0	0	0	0	0	0	0	0	0	0	0	0	0	0	0	0	0	0
268.193	0	0	0	0	0	0	0	0	0	0	0	0	0	0	0	0	0	0	0	0	0	0	0	0	0	0	0	0	0	0	0	0	0	0	0	0	0	0	0	0	0	0	0	0	0	0	0	0	0
269.796	0	0	0	0	0	0	0	0	0	0	0	0	0	0	0	0	0	0	0	0	0	0	0	0	0	0	0	0	0	0	0	0	0	0	0	0	0	0	0	0	0	0	0	0	0	0	0	0	0
271.4	0	0	0	0	0	0	0	0	0	0	0	0	0	0	0	0	0	0	0	0	0	0	0	0	0	0	0	0	0	0	0	0	0	0	0	0	0	0	0	0	0	0	0	0	0	0	0	0	0
273.004	0	0	0	0	0	0	0	0	0	0	0	0	0	0	0	0	0	0	0	0	0	0	0	0	0	0	0	0	0	0	0	0	0	0	0	0	0	0	0	0	0	0	0	0	0	0	0	0	0
274.609	0	0	0	0	0	0	0	0	0	0	0	0	0	0	0	0	0	0	0	0	0	0	0	0	0	0	0	0	0	0	0	0	0	0	0	0	0	0	0	0	0	0	0	0	0	0	0	0	0
276.215	0	0	0	0	0	0	0	0	0	0	0	0	0	0	0	0	0	0	0	0	0	0	0	0	0	0	0	0	0	0	0	0	0	0	0	0	0	0	0	0	0	0	0	0	0	0	0	0	0
277.821	0	0	0	0	0	0	0	0	0	0	0	0	0	0	0	0	0	0	0	0	0	0	0	0	0	0	0	0	0	0	0	0	0	0	0	0	0	0	0	0	0	0	0	0	0	0	0	0	0
279.427	0	0	0	0	0	0	0	0	0	0	0	0	0	0	0	0	0	0	0	0	0	0	0	0	0	0	0	0	0	0	0	0	0	0	0	0	0	0	0	0	0	0	0	0	0	0	0	0	0
281.034	0	0	0	0	0	0	0	0	0	0	0	0	0	0	0	0	0	0	0	0	0	0	0	0	0	0	0	0	0	0	0	0	0	0	0	0	0	0	0	0	0	0	0	0	0	0	0	0	0
282.642	0	0	0	0	0	0	0	0	0	0	0	0	0	0	0	0	0	0	0	0	0	0	0	0	0	0	0	0	0	0	0	0	0	0	0	0	0	0	0	0	0	0	0	0	0	0	0	0	0
284.25	0	0	0	0	0	0	0	0	0	0	0	0	0	0	0	0	0	0	0	0	0	0	0	0	0	0	0	0	0	0	0	0	0	0	0	0	0	0	0	0	0	0	0	0	0	0	0	0	0
285.858	0	0	0	0	0	0	0	0	0	0	0	0	0	0	0	0	0	0	0	0	0	0	0	0	0	0	0	0	0	0	0	0	0	0	0	0	0	0	0	0	0	0	0	0	0	0	0	0	0
287.468	0	0	0	0	0	0	0	0	0	0	0	0	0	0	0	0	0	0	0	0	0	0	0	0	0	0	0	0	0	0	0	0	0	0	0	0	0	0	0	0	0	0	0	0	0	0	0	0	0
289.077	0	0	0	0	0	0	0	0	0	0	0	0	0	0	0	0	0	0	0	0	0	0	0	0	0	0	0	0	0	0	0	0	0	0	0	0	0	0	0	0	0	0	0	0	0	0	0	0	0
290.688	0	0	0	0	0	0	0	0	0	0	0	0	0	0	0	0	0	0	0	0	0	0	0	0	0	0	0	0	0	0	0	0	0	0	0	0	0	0	0	0	0	0	0	0	0	0	0	0	0
292.298	0	0	0	0	0	0	0	0	0	0	0	0	0	0	0	0	0	0	0	0	0	0	0	0	0	0	0	0	0	0	0	0	0	0	0	0	0	0	0	0	0	0	0	0	0	0	0	0	0
293.91	0	0	0	0	0	0	0	0	0	0	0	0	0	0	0	0	0	0	0	0	0	0	0	0	0	0	0	0	0	0	0	0	0	0	0	0	0	0	0	0	0	0	0	0	0	0	0	0	0
295.521	0	0	0	0	0	0	0	0	0	0	0	0	0	0	0	0	0	0	0	0	0	0	0	0	0	0	0	0	0	0	0	0	0	0	0	0	0	0	0	0	0	0	0	0	0	0	0	0	0
297.134	0	0	0	0	0	0	0	0	0	0	0	0	0	0	0	0	0	0	0	0	0	0	0	0	0	0	0	0	0	0	0	0	0	0	0	0	0	0	0	0	0	0	0	0	0	0	0	0	0
298.747	0	0	0	0	0	0	0	0	0	0	0	0	0	0	0	0	0	0	0	0	0	0	0	0	0	0	0	0	0	0	0	0	0	0	0	0	0	0	0	0	0	0	0	0	0	0	0	0	0
300.36	0	0	0	0	0	0	0	0	0	0	0	0	0	0	0	0	0	0	0	0	0	0	0	0	0	0	0	0	0	0	0	0	0	0	0	0	0	0	0	0	0	0	0	0	0	0	0	0	0
301.974	0	0	0	0	0	0	0	0	0	0	0	0	0	0	0	0	0	0	0	0	0	0	0	0	0	0	0	0	0	0	0	0	0	0	0	0	0	0	0	0	0	0	0	0	0	0	0	0	0
303.588	0	0	0	0	0	0	0	0	0	0	0	0	0	0	0	0	0	0	0	0	0	0	0	0	0	0	0	0	0	0	0	0	0	0	0	0	0	0	0	0	0	0	0	0	0	0	0	0	0
305.203	0	0	0	0	0	0	0	0	0	0	0	0	0	0	0	0	0	0	0	0	0	0	0	0	0	0	0	0	0	0	0	0	0	0	0	0	0	0	0	0	0	0	0	0	0	0	0	0	0
306.819	0	0	0	0	0	0	0	0	0	0	0	0	0	0	0	0	0	0	0	0	0	0	0	0	0	0	0	0	0	0	0	0	0	0	0	0	0	0	0	0	0	0	0	0	0	0	0	0	0
308.435	0	0	0	0	0	0	0	0	0	0	0	0	0	0	0	0	0	0	0	0	0	0	0	0	0	0	0	0	0	0	0	0	0	0	0	0	0	0	0	0	0	0	0	0	0	0	0	0	0
310.051	0	0	0	0	0	0	0	0	0	0	0	0	0	0	0	0	0	0	0	0	0	0	0	0	0	0	0	0	0	0	0	0	0	0	0	0	0	0	0	0	0	0	0	0	0	0	0	0	0
311.668	0	0	0	0	0	0	0	0	0	0	0	0	0	0	0	0	0	0	0	0	0	0	0	0	0	0	0	0	0	0	0	0	0	0	0	0	0	0	0	0	0	0	0	0	0	0	0	0	0
313.286	0	0	0	0	0	0	0	0	0	0	0	0	0	0	0	0	0	0	0	0	0	0	0	0	0	0	0	0	0	0	0	0	0	0	0	0	0	0	0	0	0	0	0	0	0	0	0	0	0
314.904	0	0	0	0	0	0	0	0	0	0	0	0	0	0	0	0	0	0	0	0	0	0	0	0	0	0	0	0	0	0	0	0	0	0	0	0	0	0	0	0	0	0	0	0	0	0	0	0	0
316.522	0	0	0	0	0	0	0	0	0	0	0	0	0	0	0	0	0	0	0	0	0	0	0	0	0	0	0	0	0	0	0	0	0	0	0	0	0	0	0	0	0	0	0	0	0	0	0	0	0
318.141	0	0	0	0	0	0	0	0	0	0	0	0	0	0	0	0	0	0	0	0	0	0	0	0	0	0	0	0	0	0	0	0	0	0	0	0	0	0	0	0	0	0	0	0	0	0	0	0	0
319.761	0	0	0	0	0	0	0	0	0	0	0	0	0	0	0	0	0	0	0	0	0	0	0	0	0	0	0	0	0	0	0	0	0	0	0	0	0	0	0	0	0	0	0	0	0	0	0	0	0
321.381	0	0	0	0	0	0	0	0	0	0	0	0	0	0	0	0	0	0	0	0	0	0	0	0	0	0	0	0	0	0	0	0	0	0	0	0	0	0	0	0	0	0	0	0	0	0	0	0	0
323.001	0	0	0	0	0	0	0	0	0	0	0	0	0	0	0	0	0	0	0	0	0	0	0	0	0	0	0	0	0	0	0	0	0	0	0	0	0	0	0	0	0	0	0	0	0	0	0	0	0
324.622	0	0	0	0	0	0	0	0	0	0	0	0	0	0	0	0	0	0	0	0	0	0	0	0	0	0	0	0	0	0	0	0	0	0	0	0	0	0	0	0	0	0	0	0	0	0	0	0	0
326.243	0	0	0	0	0	0	0	0	0	0	0	0	0	0	0	0	0	0	0	0	0	0	0	0	0	0	0	0	0	0	0	0	0	0	0	0	0	0	0	0	0	0	0	0	0	0	0	0	0
327.865	0	0	0	0	0	0	0	0	0	0	0	0	0	0	0	0	0	0	0	0	0	0	0	0	0	0	0	0	0	0	0	0	0	0	0	0	0	0	0	0	0	0	0	0	0	0	0	0	0
329.488	0	0	0	0	0	0	0	0	0	0	0	0	0	0	0	0	0	0	0	0	0	0	0	0	0	0	0	0	0	0	0	0	0	0	0	0	0	0	0	0	0	0	0	0	0	0	0	0	0
331.111	0	0	0	0	0	0	0	0	0	0	0	0	0	0	0	0	0	0	0	0	0	0	0	0	0	0	0	0	0	0	0	0	0	0	0	0	0	0	0	0	0	0	0	0	0	0	0	0	0
332.734	0	0	0	0	0	0	0	0	0	0	0	0	0	0	0	0	0	0	0	0	0	0	0	0	0	0	0	0	0	0	0	0	0	0	0	0	0	0	0	0	0	0	0	0	0	0	0	0	0
334.358	0	0	0	0	0	0	0	0	0	0	0	0	0	0	0	0	0	0	0	0	0	0	0	0	0	0	0	0	0	0	0	0	0	0	0	0	0	0	0	0	0	0	0	0	0	0	0	0	0
335.982	0	0	0	0	0	0	0	0	0	0	0	0	0	0	0	0	0	0	0	0	0	0	0	0	0	0	0	0	0	0	0	0	0	0	0	0	0	0	0	0	0	0	0	0	0	0	0	0	0
337.607	0	0	0	0	0	0	0	0	0	0	0	0	0	0	0	0	0	0	0	0	0	0	0	0	0	0	0	0	0	0	0	0	0	0	0	0	0	0	0	0	0	0	0	0	0	0	0	0	0
339.232	0	0	0	0	0	0	0	0	0	0	0	0	0	0	0	0	0	0	0	0	0	0	0	0	0	0	0	0	0	0	0	0	0	0	0	0	0	0	0	0	0	0	0	0	0	0	0	0	0
340.858	0	0	0	0	0	0	0	0	0	0	0	0	0	0	0	0	0	0	0	0	0	0	0	0	0	0	0	0	0	0	0	0	0	0	0	0	0	0	0	0	0	0	0	0	0	0	0	0	0
342.484	0	0	0	0	0	0	0	0	0	0	0	0	0	0	0	0	0	0	0	0	0	0	0	0	0	0	0	0	0	0	0	0	0	0	0	0	0	0	0	0	0	0	0	0	0	0	0	0	0
344.111	0	0	0	0	0	0	0	0	0	0	0	0	0	0	0	0	0	0	0	0	0	0	0	0	0	0	0	0	0	0	0	0	0	0	0	0	0	0	0	0	0	0	0	0	0	0	0	0	0
345.738	0	0	0	0	0	0	0	0	0	0	0	0	0	0	0	0	0	0	0	0	0	0	0	0	0	0	0	0	0	0	0	0	0	0	0	0	0	0	0	0	0	0	0	0	0	0	0	0	0
347.365	0	0	0	0	0	0	0	0	0	0	0	0	0	0	0	0	0	0	0	0	0	0	0	0	0	0	0	0	0	0	0	0	0	0	0	0	0	0	0	0	0	0	0	0	0	0	0	0	0
348.993	0	0	0	0	0	0	0	0	0	0	0	0	0	0	0	0	0	0	0	0	0	0	0	0	0	0	0	0	0	0	0	0	0	0	0	0	0	0	0	0	0	0	0	0	0	0	0	0	0
350.622	0	0	0	0	0	0	0	0	0	0	0	0	0	0	0	0	0	0	0	0	0	0	0	0	0	0	0	0	0	0	0	0	0	0	0	0	0	0	0	0	0	0	0	0	0	0	0	0	0
352.251	0	0	0	0	0	0	0	0	0	0	0	0	0	0	0	0	0	0	0	0	0	0	0	0	0	0	0	0	0	0	0	0	0	0	0	0	0	0	0	0	0	0	0	0	0	0	0	0	0
353.88	0	0	0	0	0	0	0	0	0	0	0	0	0	0	0	0	0	0	0	0	0	0	0	0	0	0	0	0	0	0	0	0	0	0	0	0	0	0	0	0	0	0	0	0	0	0	0	0	0
355.51	0	0	0	0	0	0	0	0	0	0	0	0	0	0	0	0	0	0	0	0	0	0	0	0	0	0	0	0	0	0	0	0	0	0	0	0	0	0	0	0	0	0	0	0	0	0	0	0	0
357.14	0	0	0	0	0	0	0	0	0	0	0	0	0	0	0	0	0	0	0	0	0	0	0	0	0	0	0	0	0	0	0	0	0	0	0	0	0	0	0	0	0	0	0	0	0	0	0	0	0
358.771	0	0	0	0	0	0	0	0	0	0	0	0	0	0	0	0	0	0	0	0	0	0	0	0	0	0	0	0	0	0	0	0	0	0	0	0	0	0	0	0	0	0	0	0	0	0	0	0	0
360.402	0	0	0	0	0	0	0	0	0	0	0	0	0	0	0	0	0	0	0	0	0	0	0	0	0	0	0	0	0	0	0	0	0	0	0	0	0	0	0	0	0	0	0	0	0	0	0	0	0
362.034	0	0	0	0	0	0	0	0	0	0	0	0	0	0	0	0	0	0	0	0	0	0	0	0	0	0	0	0	0	0	0	0	0	0	0	0	0	0	0	0	0	0	0	0	0	0	0	0	0
363.666	0	0	0	0	0	0	0	0	0	0	0	0	0	0	0	0	0	0	0	0	0	0	0	0	0	0	0	0	0	0	0	0	0	0	0	0	0	0	0	0	0	0	0	0	0	0	0	0	0
365.299	0	0	0	0	0	0	0	0	0	0	0	0	0	0	0	0	0	0	0	0	0	0	0	0	0	0	0	0	0	0	0	0	0	0	0	0	0	0	0	0	0	0	0	0	0	0	0	0	0
366.932	0	0	0	0	0	0	0	0	0	0	0	0	0	0	0	0	0	0	0	0	0	0	0	0	0	0	0	0	0	0	0	0	0	0	0	0	0	0	0	0	0	0	0	0	0	0	0	0	0
368.565	0	0	0	0	0	0	0	0	0	0	0	0	0	0	0	0	0	0	0	0	0	0	0	0	0	0	0	0	0	0	0	0	0	0	0	0	0	0	0	0	0	0	0	0	0	0	0	0	0
370.199	0	0	0	0	0	0	0	0	0	0	0	0	0	0	0	0	0	0	0	0	0	0	0	0	0	0	0	0	0	0	0	0	0	0	0	0	0	0	0	0	0	0	0	0	0	0	0	0	0
371.833	0	0	0	0	0	0	0	0	0	0	0	0	0	0	0	0	0	0	0	0	0	0	0	0	0	0	0	0	0	0	0	0	0	0	0	0	0	0	0	0	0	0	0	0	0	0	0	0	0
373.468	0	0	0	0	0	0	0	0	0	0	0	0	0	0	0	0	0	0	0	0	0	0	0	0	0	0	0	0	0	0	0	0	0	0	0	0	0	0	0	0	0	0	0	0	0	0	0	0	0
375.103	0	0	0	0	0	0	0	0	0	0	0	0	0	0	0	0	0	0	0	0	0	0	0	0	0	0	0	0	0	0	0	0	0	0	0	0	0	0	0	0	0	0	0	0	0	0	0	0	0
376.738	0	0	0	0	0	0	0	0	0	0	0	0	0	0	0	0	0	0	0	0	0	0	0	0	0	0	0	0	0	0	0	0	0	0	0	0	0	0	0	0	0	0	0	0	0	0	0	0	0
378.374	0	0	0	0	0	0	0	0	0	0	0	0	0	0	0	0	0	0	0	0	0	0	0	0	0	0	0	0	0	0	0	0	0	0	0	0	0	0	0	0	0	0	0	0	0	0	0	0	0
380.01	0	0	0	0	0	0	0	0	0	0	0	0	0	0	0	0	0	0	0	0	0	0	0	0	0	0	0	0	0	0	0	0	0	0	0	0	0	0	0	0	0	0	0	0	0	0	0	0	0
381.647	0	0	0	0	0	0	0	0	0	0	0	0	0	0	0	0	0	0	0	0	0	0	0	0	0	0	0	0	0	0	0	0	0	0	0	0	0	0	0	0	0	0	0	0	0	0	0	0	0
383.284	0	0	0	0	0	0	0	0	0	0	0	0	0	0	0	0	0	0	0	0	0	0	0	0	0	0	0	0	0	0	0	0	0	0	0	0	0	0	0	0	0	0	0	0	0	0	0	0	0
384.922	0	0	0	0	0	0	0	0	0	0	0	0	0	0	0	0	0	0	0	0	0	0	0	0	0	0	0	0	0	0	0	0	0	0	0	0	0	0	0	0	0	0	0	0	0	0	0	0	0
386.56	0	0	0	0	0	0	0	0	0	0	0	0	0	0	0	0	0	0	0	0	0	0	0	0	0	0	0	0	0	0	0	0	0	0	0	0	0	0	0	0	0	0	0	0	0	0	0	0	0
388.198	0	0	0	0	0	0	0	0	0	0	0	0	0	0	0	0	0	0	0	0	0	0	0	0	0	0	0	0	0	0	0	0	0	0	0	0	0	0	0	0	0	0	0	0	0	0	0	0	0
389.837	0	0	0	0	0	0	0	0	0	0	0	0	0	0	0	0	0	0	0	0	0	0	0	0	0	0	0	0	0	0	0	0	0	0	0	0	0	0	0	0	0	0	0	0	0	0	0	0	0
391.476	0	0	0	0	0	0	0	0	0	0	0	0	0	0	0	0	0	0	0	0	0	0	0	0	0	0	0	0	0	0	0	0	0	0	0	0	0	0	0	0	0	0	0	0	0	0	0	0	0
393.116	0	0	0	0	0	0	0	0	0	0	0	0	0	0	0	0	0	0	0	0	0	0	0	0	0	0	0	0	0	0	0	0	0	0	0	0	0	0	0	0	0	0	0	0	0	0	0	0	0
394.756	0	0	0	0	0	0	0	0	0	0	0	0	0	0	0	0	0	0	0	0	0	0	0	0	0	0	0	0	0	0	0	0	0	0	0	0	0	0	0	0	0	0	0	0	0	0	0	0	0
396.396	0	0	0	0	0	0	0	0	0	0	0	0	0	0	0	0	0	0	0	0	0	0	0	0	0	0	0	0	0	0	0	0	0	0	0	0	0	0	0	0	0	0	0	0	0	0	0	0	0
398.037	0	0	0	0	0	0	0	0	0	0	0	0	0	0	0	0	0	0	0	0	0	0	0	0	0	0	0	0	0	0	0	0	0	0	0	0	0	0	0	0	0	0	0	0	0	0	0	0	0
399.678	0	0	0	0	0	0	0	0	0	0	0	0	0	0	0	0	0	0	0	0	0	0	0	0	0	0	0	0	0	0	0	0	0	0	0	0	0	0	0	0	0	0	0	0	0	0	0	0	0
401.32	0	0	0	0	0	0	0	0	0	0	0	0	0	0	0	0	0	0	0	0	0	0	0	0	0	0	0	0	0	0	0	0	0	0	0	0	0	0	0	0	0	0	0	0	0	0	0	0	0
402.962	0	0	0	0	0	0	0	0	0	0	0	0	0	0	0	0	0	0	0	0	0	0	0	0	0	0	0	0	0	0	0	0	0	0	0	0	0	0	0	0	0	0	0	0	0	0	0	0	0
404.604	0	0	0	0	0	0	0	0	0	0	0	0	0	0	0	0	0	0	0	0	0	0	0	0	0	0	0	0	0	0	0	0	0	0	0	0	0	0	0	0	0	0	0	0	0	0	0	0	0
406.247	0	0	0	0	0	0	0	0	0	0	0	0	0	0	0	0	0	0	0	0	0	0	0	0	0	0	0	0	0	0	0	0	0	0	0	0	0	0	0	0	0	0	0	0	0	0	0	0	0
407.89	0	0	0	0	0	0	0	0	0	0	0	0	0	0	0	0	0	0	0	0	0	0	0	0	0	0	0	0	0	0	0	0	0	0	0	0	0	0	0	0	0	0	0	0	0	0	0	0	0
409.534	0	0	0	0	0	0	0	0	0	0	0	0	0	0	0	0	0	0	0	0	0	0	0	0	0	0	0	0	0	0	0	0	0	0	0	0	0	0	0	0	0	0	0	0	0	0	0	0	0
411.177	0	0	0	0	0	0	0	0	0	0	0	0	0	0	0	0	0	0	0	0	0	0	0	0	0	0	0	0	0	0	0	0	0	0	0	0	0	0	0	0	0	0	0	0	0	0	0	0	0
412.822	0	0	0	0	0	0	0	0	0	0	0	0	0	0	0	0	0	0	0	0	0	0	0	0	0	0	0	0	0	0	0	0	0	0	0	0	0	0	0	0	0	0	0	0	0	0	0	0	0
414.466	0	0	0	0	0	0	0	0	0	0	0	0	0	0	0	0	0	0	0	0	0	0	0	0	0	0	0	0	0	0	0	0	0	0	0	0	0	0	0	0	0	0	0	0	0	0	0	0	0
416.111	0	0	0	0	0	0	0	0	0	0	0	0	0	0	0	0	0	0	0	0	0	0	0	0	0	0	0	0	0	0	0	0	0	0	0	0	0	0	0	0	0	0	0	0	0	0	0	0	0
417.757	0	0	0	0	0	0	0	0	0	0	0	0	0	0	0	0	0	0	0	0	0	0	0	0	0	0	0	0	0	0	0	0	0	0	0	0	0	0	0	0	0	0	0	0	0	0	0	0	0
419.402	0	0	0	0	0	0	0	0	0	0	0	0	0	0	0	0	0	0	0	0	0	0	0	0	0	0	0	0	0	0	0	0	0	0	0	0	0	0	0	0	0	0	0	0	0	0	0	0	0
421.048	0	0	0	0	0	0	0	0	0	0	0	0	0	0	0	0	0	0	0	0	0	0	0	0	0	0	0	0	0	0	0	0	0	0	0	0	0	0	0	0	0	0	0	0	0	0	0	0	0
422.695	0	0	0	0	0	0	0	0	0	0	0	0	0	0	0	0	0	0	0	0	0	0	0	0	0	0	0	0	0	0	0	0	0	0	0	0	0	0	0	0	0	0	0	0	0	0	0	0	0
424.342	0	0	0	0	0	0	0	0	0	0	0	0	0	0	0	0	0	0	0	0	0	0	0	0	0	0	0	0	0	0	0	0	0	0	0	0	0	0	0	0	0	0	0	0	0	0	0	0	0
425.989	0	0	0	0	0	0	0	0	0	0	0	0	0	0	0	0	0	0	0	0	0	0	0	0	0	0	0	0	0	0	0	0	0	0	0	0	0	0	0	0	0	0	0	0	0	0	0	0	0
427.636	0	0	0	0	0	0	0	0	0	0	0	0	0	0	0	0	0	0	0	0	0	0	0	0	0	0	0	0	0	0	0	0	0	0	0	0	0	0	0	0	0	0	0	0	0	0	0	0	0
429.284	0	0	0	0	0	0	0	0	0	0	0	0	0	0	0	0	0	0	0	0	0	0	0	0	0	0	0	0	0	0	0	0	0	0	0	0	0	0	0	0	0	0	0	0	0	0	0	0	0
430.932	0	0	0	0	0	0	0	0	0	0	0	0	0	0	0	0	0	0	0	0	0	0	0	0	0	0	0	0	0	0	0	0	0	0	0	0	0	0	0	0	0	0	0	0	0	0	0	0	0
432.581	0	0	0	0	0	0	0	0	0	0	0	0	0	0	0	0	0	0	0	0	0	0	0	0	0	0	0	0	0	0	0	0	0	0	0	0	0	0	0	0	0	0	0	0	0	0	0	0	0
434.23	0	0	0	0	0	0	0	0	0	0	0	0	0	0	0	0	0	0	0	0	0	0	0	0	0	0	0	0	0	0	0	0	0	0	0	0	0	0	0	0	0	0	0	0	0	0	0	0	0
435.879	0	0	0	0	0	0	0	0	0	0	0	0	0	0	0	0	0	0	0	0	0	0	0	0	0	0	0	0	0	0	0	0	0	0	0	0	0	0	0	0	0	0	0	0	0	0	0	0	0
437.528	0	0	0	0	0	0	0	0	0	0	0	0	0	0	0	0	0	0	0	0	0	0	0	0	0	0	0	0	0	0	0	0	0	0	0	0	0	0	0	0	0	0	0	0	0	0	0	0	0
439.178	0	0	0	0	0	0	0	0	0	0	0	0	0	0	0	0	0	0	0	0	0	0	0	0	0	0	0	0	0	0	0	0	0	0	0	0	0	0	0	0	0	0	0	0	0	0	0	0	0
440.828	0	0	0	0	0	0	0	0	0	0	0	0	0	0	0	0	0	0	0	0	0	0	0	0	0	0	0	0	0	0	0	0	0	0	0	0	0	0	0	0	0	0	0	0	0	0	0	0	0
442.479	0	0	0	0	0	0	0	0	0	0	0	0	0	0	0	0	0	0	0	0	0	0	0	0	0	0	0	0	0	0	0	0	0	0	0	0	0	0	0	0	0	0	0	0	0	0	0	0	0
444.13	0	0	0	0	0	0	0	0	0	0	0	0	0	0	0	0	0	0	0	0	0	0	0	0	0	0	0	0	0	0	0	0	0	0	0	0	0	0	0	0	0	0	0	0	0	0	0	0	0
445.781	0	0	0	0	0	0	0	0	0	0	0	0	0	0	0	0	0	0	0	0	0	0	0	0	0	0	0	0	0	0	0	0	0	0	0	0	0	0	0	0	0	0	0	0	0	0	0	0	0
447.432	0	0	0	0	0	0	0	0	0	0	0	0	0	0	0	0	0	0	0	0	0	0	0	0	0	0	0	0	0	0	0	0	0	0	0	0	0	0	0	0	0	0	0	0	0	0	0	0	0
449.084	0	0	0	0	0	0	0	0	0	0	0	0	0	0	0	0	0	0	0	0	0	0	0	0	0	0	0	0	0	0	0	0	0	0	0	0	0	0	0	0	0	0	0	0	0	0	0	0	0
450.736	0	0	0	0	0	0	0	0	0	0	0	0	0	0	0	0	0	0	0	0	0	0	0	0	0	0	0	0	0	0	0	0	0	0	0	0	0	0	0	0	0	0	0	0	0	0	0	0	0
452.389	0	0	0	0	0	0	0	0	0	0	0	0	0	0	0	0	0	0	0	0	0	0	0	0	0	0	0	0	0	0	0	0	0	0	0	0	0	0	0	0	0	0	0	0	0	0	0	0	0
454.042	0	0	0	0	0	0	0	0	0	0	0	0	0	0	0	0	0	0	0	0	0	0	0	0	0	0	0	0	0	0	0	0	0	0	0	0	0	0	0	0	0	0	0	0	0	0	0	0	0
455.695	0	0	0	0	0	0	0	0	0	0	0	0	0	0	0	0	0	0	0	0	0	0	0	0	0	0	0	0	0	0	0	0	0	0	0	0	0	0	0	0	0	0	0	0	0	0	0	0	0
457.348	0	0	0	0	0	0	0	0	0	0	0	0	0	0	0	0	0	0	0	0	0	0	0	0	0	0	0	0	0	0	0	0	0	0	0	0	0	0	0	0	0	0	0	0	0	0	0	0	0
459.002	0	0	0	0	0	0	0	0	0	0	0	0	0	0	0	0	0	0	0	0	0	0	0	0	0	0	0	0	0	0	0	0	0	0	0	0	0	0	0	0	0	0	0	0	0	0	0	0	0
460.656	0	0	0	0	0	0	0	0	0	0	0	0	0	0	0	0	0	0	0	0	0	0	0	0	0	0	0	0	0	0	0	0	0	0	0	0	0	0	0	0	0	0	0	0	0	0	0	0	0
462.31	0	0	0	0	0	0	0	0	0	0	0	0	0	0	0	0	0	0	0	0	0	0	0	0	0	0	0	0	0	0	0	0	0	0	0	0	0	0	0	0	0	0	0	0	0	0	0	0	0
463.965	0	0	0	0	0	0	0	0	0	0	0	0	0	0	0	0	0	0	0	0	0	0	0	0	0	0	0	0	0	0	0	0	0	0	0	0	0	0	0	0	0	0	0	0	0	0	0	0	0
465.62	0	0	0	0	0	0	0	0	0	0	0	0	0	0	0	0	0	0	0	0	0	0	0	0	0	0	0	0	0	0	0	0	0	0	0	0	0	0	0	0	0	0	0	0	0	0	0	0	0
467.275	0	0	0	0	0	0	0	0	0	0	0	0	0	0	0	0	0	0	0	0	0	0	0	0	0	0	0	0	0	0	0	0	0	0	0	0	0	0	0	0	0	0	0	0	0	0	0	0	142.06278168197
468.931	0	0	0	0	0	0	0	0	0	0	0	0	0	0	0	0	0	0	0	0	0	0	0	0	0	0	0	0	0	0	0	0	0	0	0	0	0	0	0	0	0	0	0	0	0	0	0	0	152.103013917941
470.586	0	0	0	0	0	0	0	0	0	0	0	0	0	0	0	0	0	0	0	0	0	0	0	0	0	0	0	0	0	0	0	0	0	0	0	0	0	0	0	0	0	0	0	0	0	0	0	139.323526680484	169.916268038468
472.242	0	0	0	0	0	0	0	0	0	0	0	0	0	0	0	0	0	0	0	0	0	0	0	0	0	0	0	0	0	0	0	0	0	0	0	0	0	0	0	0	0	0	0	0	0	0	143.768706591205	144.512587794864	176.262851192955
473.899	0	0	0	0	0	0	0	0	0	0	0	0	0	0	0	0	0	0	0	0	0	0	0	0	0	0	0	0	0	0	0	0	0	0	0	0	0	0	0	0	0	0	0	0	0	0	143.092000575921	174.259714477504	195.511917483229
475.555	0	0	0	0	0	0	0	0	0	0	0	0	0	0	0	0	0	0	0	0	0	0	0	0	0	0	0	0	0	0	0	0	0	0	0	0	0	0	0	0	0	0	0	0	0	138.200087137814	150.925094339649	175.87358645293	212.647886266296
477.212	0	0	0	0	0	0	0	0	0	0	0	0	0	0	0	0	0	0	0	0	0	0	0	0	0	0	0	0	0	0	0	0	0	0	0	0	0	0	0	0	0	0	0	0	0	142.092794574516	167.392653448783	200.409369046383	221.285555491612
478.87	0	0	0	0	0	0	0	0	0	0	0	0	0	0	0	0	0	0	0	0	0	0	0	0	0	0	0	0	0	0	0	0	0	0	0	0	0	0	0	0	0	0	0	0	142.331286866525	154.357854617042	180.334287072795	210.306188769489	240.718501326934
480.527	0	0	0	0	0	0	0	0	0	0	0	0	0	0	0	0	0	0	0	0	0	0	0	0	0	0	0	0	0	0	0	0	0	0	0	0	0	0	0	0	0	0	0	0	156.978819771382	171.17548000334	202.044810537752	217.329158971739	261.68487695492
482.185	0	0	0	0	0	0	0	0	0	0	0	0	0	0	0	0	0	0	0	0	0	0	0	0	0	0	0	0	0	0	0	0	0	0	0	0	0	0	0	0	0	0	0	145.599614684826	162.472360216086	180.83380956064	206.454345365086	231.091652174614	272.794102988574
483.843	0	0	0	0	0	0	0	0	0	0	0	0	0	0	0	0	0	0	0	0	0	0	0	0	0	0	0	0	0	0	0	0	0	0	0	0	0	0	0	0	0	0	0	149.581998316722	175.716810750377	195.152831679988	218.377581312709	250.721021897158	279.09141744216
485.501	0	0	0	0	0	0	0	0	0	0	0	0	0	0	0	0	0	0	0	0	0	0	0	0	0	0	0	0	0	0	0	0	0	0	0	0	0	0	0	0	0	0	147.068137013951	173.378376761258	192.099179942435	218.517664999222	235.943218362373	270.237509855777	308.115223110251
487.16	0	0	0	0	0	0	0	0	0	0	0	0	0	0	0	0	0	0	0	0	0	0	0	0	0	0	0	0	0	0	0	0	0	0	0	0	0	0	0	0	0	149.394027228532	149.777555835915	175.619606200299	197.763435809444	222.267419269516	251.554799127307	284.756771558305	306.786108878906
488.819	0	0	0	0	0	0	0	0	0	0	0	0	0	0	0	0	0	0	0	0	0	0	0	0	0	0	0	0	0	0	0	0	0	0	0	0	0	0	0	0	0	136.346351183713	166.140846013243	191.621035493935	214.833094952214	233.018649738837	266.217499517237	294.075093236656	324.203536092079
490.478	0	0	0	0	0	0	0	0	0	0	0	0	0	0	0	0	0	0	0	0	0	0	0	0	0	0	0	0	0	0	0	0	0	0	0	0	0	0	0	0	133.983869048479	155.809410231428	179.596520527715	208.544634839863	227.252769106527	244.092782016032	284.92164505948	305.372121299893	345.134447710055
492.137	0	0	0	0	0	0	0	0	0	0	0	0	0	0	0	0	0	0	0	0	0	0	0	0	0	0	0	0	0	0	0	0	0	0	0	0	0	0	0	0	146.671827500392	170.767739411009	192.679568456908	220.607596474189	246.204379381811	262.885754964234	296.271779312282	322.979306147199	360.126055559898
493.797	0	0	0	0	0	0	0	0	0	0	0	0	0	0	0	0	0	0	0	0	0	0	0	0	0	0	0	0	0	0	0	0	0	0	0	0	0	0	0	143.356628360412	162.546739340362	177.578245151798	214.969936425855	235.28468260227	254.679298630644	281.35601905499	303.526263278722	339.956710463497	373.016557811058
495.456	0	0	0	0	0	0	0	0	0	0	0	0	0	0	0	0	0	0	0	0	0	0	0	0	0	0	0	0	0	0	0	0	0	0	0	0	0	0	0	146.1051585908	162.837441915635	187.83346185496	218.145436890665	236.358550442717	262.988762442803	286.536887084587	317.722872757729	354.918419123672	388.236002508105
497.117	0	0	0	0	0	0	0	0	0	0	0	0	0	0	0	0	0	0	0	0	0	0	0	0	0	0	0	0	0	0	0	0	0	0	0	0	0	0	130.135282238009	152.430925264398	173.376558546222	198.926909876056	223.799534766304	241.246373951563	277.276258270215	296.149634743152	330.083594681946	360.317192946647	401.368259287915
498.777	0	0	0	0	0	0	0	0	0	0	0	0	0	0	0	0	0	0	0	0	0	0	0	0	0	0	0	0	0	0	0	0	0	0	0	0	0	0	145.063429018086	159.069225397253	183.798995719259	213.814701009741	229.024843911683	263.029088232415	287.915432999761	313.580016807238	342.144629243144	368.67851328587	405.082809054865
500.438	0	0	0	0	0	0	0	0	0	0	0	0	0	0	0	0	0	0	0	0	0	0	0	0	0	0	0	0	0	0	0	0	0	0	0	0	0	145.172151028579	160.74160672217	181.373496325884	201.022162728335	226.404738934604	249.764957080723	280.245638417464	301.35196380917	320.86219412763	355.192361003605	381.79224786168	425.458006193807
502.098	0	0	0	0	0	0	0	0	0	0	0	0	0	0	0	0	0	0	0	0	0	0	0	0	0	0	0	0	0	0	0	0	0	0	0	0	158.794723313277	140.112352974708	159.931512714785	185.054459162227	212.29856161205	226.33774523604	255.71072574149	286.659253595185	303.370182268034	329.80798114174	361.79337970664	398.405798416071	428.231627732659
503.759	0	0	0	0	0	0	0	0	0	0	0	0	0	0	0	0	0	0	0	0	0	0	0	0	0	0	0	0	0	0	0	0	0	0	0	0	137.439408624722	161.945413201185	183.324769414777	198.127292515958	225.356884056102	249.469080767677	277.204401465764	298.847957748209	324.692951661086	345.330882459787	374.754911051937	402.971613761196	441.56019734166
505.421	0	0	0	0	0	0	0	0	0	0	0	0	0	0	0	0	0	0	0	0	0	0	0	0	0	0	0	0	0	0	0	0	0	0	0	142.706412563839	141.750116864873	158.977568205131	198.640672714103	214.763091481125	229.15542540816	255.286688533877	280.792818507302	303.831816553981	332.50608361971	352.468963805603	383.629143178527	415.909692640525	445.357878328136
507.082	0	0	0	0	0	0	0	0	0	0	0	0	0	0	0	0	0	0	0	0	0	0	0	0	0	0	0	0	0	0	0	0	0	0	0	119.021418975452	143.75264726263	169.792078834331	184.398324358455	213.130361071225	226.667842328029	258.604939518258	283.09928919966	316.302548936019	333.02972885839	357.436603791424	391.52082917784	424.392324478851	460.096775134791
508.744	0	0	0	0	0	0	0	0	0	0	0	0	0	0	0	0	0	0	0	0	0	0	0	0	0	0	0	0	0	0	0	0	0	0	133.345143615364	122.944962528878	148.310216395335	181.987360713272	203.013982446662	227.800635401565	246.163129258969	270.133394296453	294.751190419979	323.967835289616	347.575396331217	372.598420568462	400.995330921532	429.414260609237	456.800376993147
510.406	0	0	0	0	0	0	0	0	0	0	0	0	0	0	0	0	0	0	0	0	0	0	0	0	0	0	0	0	0	0	0	0	0	0	132.383998360781	156.723535111308	176.632517980835	194.085917088126	223.900703380465	236.677840162522	255.419877640701	287.746864165179	300.678383809036	340.056980339019	365.134841506911	383.539110210525	413.280924748981	443.797078332299	468.549992049885
512.068	0	0	0	0	0	0	0	0	0	0	0	0	0	0	0	0	0	0	0	0	0	0	0	0	0	0	0	0	0	0	0	0	0	124.440444888051	143.604451715344	160.383171539958	180.33298449631	187.119639786427	219.719185553541	241.428606556342	255.258237304301	283.932184079637	312.636313128197	341.159395167833	361.886872648805	383.214744801191	411.200399434646	444.719345968539	471.947078791927
513.731	0	0	0	0	0	0	0	0	0	0	0	0	0	0	0	0	0	0	0	0	0	0	0	0	0	0	0	0	0	0	0	0	0	125.621014846277	147.516985987143	169.689468923311	180.43123800556	212.789109328512	234.685174652785	247.291240325088	266.710012457046	293.714661496565	326.742026156044	350.542616516214	365.226691006591	396.954635015172	420.880418483292	446.688249319257	479.879003505287
515.394	0	0	0	0	0	0	0	0	0	0	0	0	0	0	0	0	0	0	0	0	0	0	0	0	0	0	0	0	0	0	0	0	109.201999654924	124.057438467643	143.949673512473	165.442119065022	184.829011167125	216.424464663171	242.539790560314	248.719872244684	277.264212682928	298.672597564852	328.636689825942	355.663813227234	374.623887684172	396.827550186849	431.998788293199	452.769380277963	477.46380385089
517.056	0	0	0	0	0	0	0	0	0	0	0	0	0	0	0	0	0	0	0	0	0	0	0	0	0	0	0	0	0	0	0	192.082174491527	127.920565090515	141.678357600291	161.423440110449	184.102834165787	207.802302013609	222.199337897268	253.791812487906	267.610402987957	289.126443590751	315.713428771881	343.244829382219	357.125395803173	389.592654785659	411.011538216221	432.523569089547	459.154630860989	491.525655358022
518.72	0	0	0	0	0	0	0	0	0	0	0	0	0	0	0	0	0	0	0	0	0	0	0	0	0	0	0	0	0	0	0	120.18071799841	137.035066127483	145.916908249603	178.021276607078	196.578794432651	218.196604024626	234.230979908077	252.913656409763	280.473714503508	293.273620313037	312.555745787064	346.765429434335	379.050312831189	388.860729221676	410.638062134305	450.548459229182	461.395944906737	498.442291317074
520.383	0	0	0	0	0	0	0	0	0	0	0	0	0	0	0	0	0	0	0	0	0	0	0	0	0	0	0	0	0	0	176.739603434742	122.450560684986	149.20171736541	167.347713650928	179.390581150807	209.199163714202	222.574752589096	246.493623036512	270.156189476247	287.061390572647	299.349980817983	328.048037569803	353.254535112214	375.652313115995	404.607314042227	426.488124868565	440.970075710838	472.10348860611	493.292351324982
522.046	0	0	0	0	0	0	0	0	0	0	0	0	0	0	0	0	0	0	0	0	0	0	0	0	0	0	0	0	0	0	103.673260378607	131.680876369884	126.49192100308	157.048233287686	172.976117399664	190.79957452598	220.953580070523	228.848811141057	272.12139708758	285.378256760639	300.826093795551	329.406252052205	351.372138899123	383.35805492233	399.595518472531	424.291382260491	439.869574113743	467.441718919554	488.54378817897
523.71	0	0	0	0	0	0	0	0	0	0	0	0	0	0	0	0	0	0	0	0	0	0	0	0	0	0	0	0	0	127.933953589862	103.382426654141	121.130352114766	150.88196252615	159.259875392793	179.618142183943	206.436625371391	223.336863492424	239.914419608401	269.211351256313	287.509087137501	301.069350336655	336.363506500225	357.515043074863	385.314867680051	400.599668306044	419.472569736398	448.439126537497	466.167200827728	492.393507435402
525.374	0	0	0	0	0	0	0	0	0	0	0	0	0	0	0	0	0	0	0	0	0	0	0	0	0	0	0	0	0	103.142579065448	99.5003600264285	121.954402745507	133.881819341544	164.855907938519	185.60152460975	202.633666411673	225.015695264263	240.488931919517	270.520226861741	288.364690637033	314.548955027558	332.644855608884	360.30888771131	382.624889976333	401.172964676861	417.33984545074	447.848264571249	464.140905084105	489.422646061267
527.038	0	0	0	0	0	0	0	0	0	0	0	0	0	0	0	0	0	0	0	0	0	0	0	0	0	0	0	0	102.109269092197	90.982137263804	103.876466507289	108.792452961526	131.633929700319	164.109230411342	185.258528510243	207.404511849599	227.947428210075	238.460408993427	269.740870794169	285.548372659451	309.928197215545	335.647884328872	356.700748853619	380.222212878008	394.007482156105	419.072005092599	437.544145484236	471.733136411884	489.980286997052
528.703	0	0	0	0	0	0	0	0	0	0	0	0	0	0	0	0	0	0	0	0	0	0	0	0	0	0	0	0	94.9900681562043	109.638036428761	122.478120156306	152.260163119269	173.069381185	193.43630516218	204.920178693195	214.163158509844	242.022479349795	258.153724882906	282.648212419009	293.921315165976	315.174134471021	349.030191685731	359.935963094359	382.422260830375	404.930858798429	422.800100995966	445.348397501524	468.244201698742	502.938312005164
530.367	0	0	0	0	0	0	0	0	0	0	0	0	0	0	0	0	0	0	0	0	0	0	0	0	0	0	0	94.8908741294262	90.9669576723906	96.0577052933133	109.866865752513	133.776092670516	167.222006920327	182.425228197738	205.815088515548	211.4593804755	225.89706582352	254.039172274776	280.628120292617	300.505641960311	321.76691943163	341.523731045756	366.369451655254	380.85765921247	408.853060468759	414.650374324214	432.086606584675	460.223220267265	486.436442612807
532.032	0	0	0	0	0	0	0	0	0	0	0	0	0	0	0	0	0	0	0	0	0	0	0	0	0	0	200.317401852539	79.6795510758129	101.341773659258	123.299319850096	130.28368236704	137.984190045508	169.716162119922	187.587229460206	211.644632031982	213.127224606991	231.91551111597	263.525025094002	291.950843797857	299.244735357435	310.777155805634	341.199698256483	366.256278525719	371.056448602019	400.457780185118	412.590138430171	434.537486380402	456.403083601706	486.169845968665
533.697	0	0	0	0	0	0	0	0	0	0	0	0	0	0	0	0	0	0	0	0	0	0	0	0	0	0	85.880687975704	105.291213810677	114.038758383939	126.752553059194	140.079208343544	167.179239938096	173.317815402469	174.398521315297	204.579805357644	228.233076214109	245.874410533567	260.097393160739	274.850184792095	306.560097384674	325.160744527267	345.347887172275	361.493343906401	380.131483692381	394.225928069584	405.914274850323	432.916342193735	467.11837065868	485.756807322973
535.362	0	0	0	0	0	0	0	0	0	0	0	0	0	0	0	0	0	0	0	0	0	0	0	0	0	164.320210689853	101.291452348826	109.361649159257	106.44227917154	125.101203592586	126.920040865554	150.749207007027	175.020704718678	197.609284575852	209.803299185249	222.29257652359	245.574061525985	255.102812533889	283.833044774388	297.742419107052	314.183084706467	342.936499283678	361.368458237096	385.886680086428	390.839924851866	413.327494046264	433.105018849784	450.397045616799	479.129121524492
537.028	0	0	0	0	0	0	0	0	0	0	0	0	0	0	0	0	0	0	0	0	0	0	0	0	0	49.2972500729317	46.8529499201267	67.3206258674704	87.5136146917935	101.491245392223	95.8057846401703	127.055429023819	140.056301488281	157.979562117881	193.157513790409	210.791935970881	226.651767835139	249.608783549461	272.502643143358	281.569511251516	304.070697863306	316.817855863909	343.050390245392	365.074178837056	395.08812613477	395.69218948296	418.685641978563	444.539284464322	465.336248615138
538.693	0	0	0	0	0	0	0	0	0	0	0	0	0	0	0	0	0	0	0	0	0	0	0	0	113.044060824413	71.4022535464783	83.3011405850427	107.867479003169	94.9863761475846	129.670068379287	145.722339368758	153.487436150106	175.656891487576	180.950010089617	201.167427109093	234.427665591505	247.727708203794	263.438651009054	278.339722803433	307.155398766229	317.902209099608	334.485811317518	359.571787441365	374.430529242635	388.331974775078	409.534132292501	429.16395868252	446.703956976345	468.937944309719
540.359	0	0	0	0	0	0	0	0	0	0	0	0	0	0	0	0	0	0	0	0	0	0	0	0	66.1867937991875	68.594191911209	79.5295496266852	88.111234027449	122.580909017028	126.294695715781	134.739246711423	155.36998573311	167.481492560289	192.356651899862	211.225786142497	219.895388967314	248.576711129143	271.607044791235	294.496984827978	310.319430624092	317.343804101935	347.026550498823	353.470327541632	378.972876124839	392.958259609658	410.092928684832	429.587611319672	445.022522100325	470.218568636869
542.025	0	0	0	0	0	0	0	0	0	0	0	0	0	0	0	0	0	0	0	0	0	0	0	84.505084403377	59.5704435324373	71.5310240353325	87.5505383596546	102.946301029373	125.200608489258	135.450267751396	143.457914493733	163.371163612333	184.038913852063	201.727069527357	224.187202309435	226.811153918553	254.388558577806	269.074231760031	288.39860582423	299.469310094092	323.013505224515	337.123009337139	359.843935775779	373.519131543465	386.006540357276	411.685099080631	423.586578657354	444.983524769689	463.070718189919
543.691	0	0	0	0	0	0	0	0	0	0	0	0	0	0	0	0	0	0	0	0	0	0	0	61.6110638420077	76.2477747164105	84.7647808923872	83.6714760281754	73.6151339179587	112.890525820884	123.331948548485	140.358509708146	148.132063942433	173.070877276399	202.584851400453	200.859546485898	223.68389104637	250.307679940229	270.583688897106	280.409921433375	299.404243506316	315.32398143397	337.69818673388	355.149575983548	369.697421408945	395.033090426016	407.437224900455	426.326549488242	429.218867141369	469.193976924319
545.357	0	0	0	0	0	0	0	0	0	0	0	0	0	0	0	0	0	0	0	0	0	0	84.6318386997723	89.0172327484271	79.6982262319294	90.4194170390139	104.005202002979	126.317986784641	133.564858909934	141.960288003131	148.680219521919	156.367522558982	189.569130675512	207.681300594455	218.633223867305	240.977339334001	259.868829202926	271.624485271266	291.996404699278	306.318659545093	321.342252351441	340.47360481921	356.615297148855	383.875920547833	393.14568278396	397.119914870027	431.196779482135	443.990277686938	462.199841589577
547.023	0	0	0	0	0	0	0	0	0	0	0	0	0	0	0	0	0	0	0	0	0	157.531996662234	43.7093584928255	35.1809258959698	45.6554246682156	85.8295190906288	85.8578658189073	90.689690811021	112.774807518427	132.136678000534	148.206607072191	167.775175969381	174.009769507284	191.242527803819	208.069734910708	245.709320873572	255.080521490155	266.608615941804	281.822034483468	289.239230891582	314.871741742278	327.707403256659	356.134080338084	363.888749142251	375.190174710167	398.646582887189	413.989961445282	430.516771754571	445.37843578107
548.69	0	0	0	0	0	0	0	0	0	0	0	0	0	0	0	0	0	0	0	0	0	60.9159814178384	37.8875110470048	50.5804040874502	70.7406913362012	78.8679009896804	90.2027683883084	100.973057373461	114.259482931029	145.478590257407	156.385881068977	165.516035073284	190.422921818598	198.975718853862	213.726680148517	238.46790094592	246.482492936941	270.069193729002	279.78568509908	287.788106255343	301.760115216591	325.382100109603	347.310708640261	355.77507855178	375.244612492583	397.055723452147	412.688635332813	437.243865241383	447.939287800888
550.357	0	0	0	0	0	0	0	0	0	0	0	0	0	0	0	0	0	0	0	0	139.845364176608	64.8723728496923	70.4188094576344	77.1702336495534	81.1965711799275	86.2114785955896	109.883480583842	121.692390498485	134.563286075164	152.773328802748	161.572232610738	181.83418494643	183.713260755603	222.086719670689	222.467427366187	251.791271315099	272.66736124366	267.567231380192	292.162122863532	304.644379601286	312.813033785462	333.571236173973	349.479345432449	366.861327533346	378.646161231139	391.751670656709	402.957360137443	423.93091714317	444.039579963789
552.024	0	0	0	0	0	0	0	0	0	0	0	0	0	0	0	0	0	0	0	0	27.129585146789	36.9510442051929	46.7328893907718	55.8357543919371	60.4262702074609	67.0389900272875	95.4034035999812	106.18207146476	124.198312550373	134.712091375114	153.540600569311	158.562830094758	175.800208025732	195.725218987088	212.633273043273	225.109028227541	239.417061903542	255.079265402104	280.746690606017	288.081742826696	312.449489228504	324.38452231971	331.603659435607	352.530773465036	369.950800109829	382.4976236834	394.622557444397	417.359908832699	435.63118876897
553.691	0	0	0	0	0	0	0	0	0	0	0	0	0	0	0	0	0	0	0	118.159992782619	54.6772723264041	60.6318901198799	79.7511350303743	92.5508012405075	95.3162865350902	90.7216735992778	123.396984659343	130.907649610079	141.746456094212	143.191152780874	170.436106643467	193.057654714409	202.190693175433	203.799742875707	232.105292856178	241.646503189195	260.761996207513	282.371566123648	291.314422484562	297.332926295906	307.98169141956	341.26400909608	343.736094824505	356.870314038181	365.401977706613	384.741416405104	404.484753520172	411.339614994506	439.578834039349
555.358	0	0	0	0	0	0	0	0	0	0	0	0	0	0	0	0	0	0	0	32.8399743708036	53.5499656312513	50.7250099386676	40.2560886261677	70.026149647007	83.7364850703771	84.3591551991099	97.4977257417024	93.372272265902	134.375545689829	134.453352608418	132.29694944941	168.49791115062	179.979430018698	199.023957997925	203.923493453929	218.894061066633	234.754133958435	262.242501880288	262.776725851491	286.686444883036	291.977655935991	327.707317720654	333.17552442562	345.571417520954	363.166328381825	376.282941061207	385.883766661142	404.147335922662	416.808828703213
557.026	0	0	0	0	0	0	0	0	0	0	0	0	0	0	0	0	0	0	99.7388801247494	40.1542931722429	64.5756803124486	63.7532681976198	75.1146222763868	74.1955898299807	104.391197993169	110.394840873713	113.62183054239	140.841469087977	132.868543739695	144.40130656101	162.214692360386	179.59450616597	187.142517915212	216.197176626008	233.286034339029	246.930385053841	250.913421972837	266.99374843842	275.333169765815	301.642766250561	300.644111877054	317.437838251329	336.586669599558	349.660694013498	357.804028722598	372.759479524803	386.460336606277	404.853429134073	414.597008525292
558.693	0	0	0	0	0	0	0	0	0	0	0	0	0	0	0	0	0	0	37.0320430226984	27.8641063768453	29.0896256585613	65.700932707535	72.2053403057302	75.3551594082407	64.8109145671981	102.874008235254	104.967288696608	125.327123973086	116.220963089941	141.389145552288	156.37595078064	181.029573735786	189.917245482547	184.812781805408	212.003188306015	232.831494078632	241.413681649874	249.294738793031	259.569200113817	272.471810971246	288.908021496553	314.045393210342	315.929985955785	336.550742833686	341.047433595889	357.297081050883	371.572823268661	388.069920275622	402.037569604108
560.361	0	0	0	0	0	0	0	0	0	0	0	0	0	0	0	0	0	92.7137631932042	71.5076315896191	62.2457819534472	77.0502866809479	82.5811311392796	105.01877677387	89.858096362975	109.956282178621	121.677246105878	133.366414020604	138.212180260457	168.012973309756	170.51885995538	158.281211385373	180.494088107603	187.883606921029	219.63676966196	218.963584881627	246.474125356501	244.092762342152	267.136165567949	286.611717132458	292.846397078826	295.494868638348	298.232024706763	326.999077254328	337.232942522738	346.602250279983	361.524778890313	369.200690875073	388.235470546606	410.601735814341
562.029	0	0	0	0	0	0	0	0	0	0	0	0	0	0	0	0	158.806572264814	34.4555696375587	33.3476598229012	30.4645196410747	48.7655248636947	46.9926792162666	53.3611113922696	69.9658122511294	88.0372039448294	85.4248377344553	126.205534278185	99.1227295483176	117.311104539794	131.97874759876	145.974338422456	163.853854612769	183.093669797282	175.446526202149	204.418158444806	218.486462547582	231.74608204093	239.398726583853	263.276254171035	276.288977346073	282.620314983582	293.071031559939	305.064962352569	328.336734404524	337.245807861066	344.51003351813	357.514237886127	364.976786224011	379.522261819217
563.697	0	0	0	0	0	0	0	0	0	0	0	0	0	0	0	0	80.0637831673418	45.1876900122767	81.3352454337902	61.7056788106427	71.6107890849321	109.640286875779	92.4052854926626	84.4724413388921	111.966455920383	108.980970530376	112.17594776134	118.586407325455	130.242226762879	148.054849589755	166.554463763102	175.947591314973	194.514268441384	210.964115611735	217.104511403325	236.994900366232	245.754893604314	237.987447341589	264.096621750835	279.275572379705	293.706673011223	303.013007575937	319.401183338294	330.417486728719	330.280961914888	352.270829182214	364.332947605803	374.074372301639	385.31031133919
565.365	0	0	0	0	0	0	0	0	0	0	0	0	0	0	0	110.037264402336	47.5643373736133	50.769063839442	60.4407984390361	68.5155599638821	94.6328733880288	70.1080965464913	72.6995492358298	96.8092818781981	105.84603618835	93.1721539844048	124.407490841884	133.762870140836	154.424049680516	166.138297847238	167.88609550307	177.86240633471	205.275712236889	199.2711635789	202.996875401442	228.272221253352	229.411626699011	247.577005845792	256.525776892584	273.437670520224	277.982891931625	292.721379588296	317.050458724646	322.014029167872	323.759467214747	335.935494815975	353.570573009567	366.253291056934	368.667077848481
567.033	0	0	0	0	0	0	0	0	0	0	0	0	0	0	0	11.0297304275746	34.1418972302185	43.9691885926494	62.358135537806	41.4612120470245	38.5857144103735	45.0143255356768	83.556672666207	74.6142200399395	69.8514354647676	102.00476605093	115.616638732306	128.998251156292	109.65415718382	147.751514675565	148.802465466558	157.370593457354	183.213332861803	191.851918175664	207.035795254505	215.898051235173	215.497711318017	238.188840279555	256.959038679586	260.443683131818	263.871457710059	284.829520324928	306.786540160971	310.337264075959	320.647937353293	327.303207420742	332.540761704127	352.186909760091	354.756694092756
568.702	0	0	0	0	0	0	0	0	0	0	0	0	0	0	104.91837877515	39.6955548056911	53.2860500582461	38.5185514285171	54.55947320635	70.3672640785567	64.0845460297557	85.3207354951994	79.9944925992388	93.4477838947271	104.62704903297	87.5419720541097	96.4183831404552	114.070481919536	145.521229927318	145.91824195524	159.905332582463	173.380607685465	186.087500010716	196.677342060137	210.737175525102	220.319552996357	232.000445381145	247.417020621566	251.080527161531	268.720382979496	269.38517301774	283.587235539262	300.616459226839	316.87914278372	314.632615445695	325.325023801114	338.897617393089	355.793536619802	372.186727219761
570.37	0	0	0	0	0	0	0	0	0	0	0	0	0	0	24.6858994199141	55.5572777170423	35.180657005329	104.798159230822	58.4312944257339	73.37888358812	63.854990940356	44.0530854446565	75.1487491946959	104.583385491901	104.978378998183	105.505977057626	130.015794221759	142.635132766862	137.617345097033	147.06445396134	169.15018560622	169.996245966425	196.772553454634	204.014230848555	214.44250330798	225.350998896893	230.422666618508	244.757788104207	262.238160652267	270.80083463139	269.692899337602	294.488475117191	299.288739648737	302.252261896533	314.271512713865	317.673303904052	335.457554407698	347.607166536649	354.239741318479
572.039	0	0	0	0	0	0	0	0	0	0	0	0	0	29.3190108202883	-17.0710365133455	10.9499213821666	10.0731221261512	8.37294203353857	45.7688276399927	33.6457366907156	48.6241495970622	55.13850028432	62.5727056821694	58.2399129246657	79.0258363808874	85.9426518665164	108.929419607785	99.8362488198955	121.19470910508	131.432255477877	158.105672873768	138.122825666524	168.662571511826	194.21597560703	197.113650745685	194.698803676148	209.018219089642	210.840222266096	223.24789412127	253.137397243724	239.809564737026	261.759651404257	277.45085057298	299.034232913398	294.891610797623	308.364314445386	322.068000870779	331.54709862798	346.924705013533
573.708	0	0	0	0	0	0	0	0	0	0	0	0	0	18.5768979969075	31.3537875856195	31.1579626871077	40.6419572507036	27.2396066001192	46.1804781602809	61.1763822449719	56.1568123117867	89.8395945168774	92.0023857287732	75.7660413877138	81.5199754044112	124.264503673087	105.925265505227	115.789480810121	138.724834153711	144.459985605411	163.33240303339	164.4832005326	184.66630813856	187.160290431786	190.830063778656	218.420524154298	222.393332383789	235.342722719987	239.479217179682	260.777434796176	265.960888664523	271.882381828084	273.858626316712	300.315334398651	304.654215057744	310.52587704015	321.653619217052	327.754932497143	348.819459571628
575.377	0	0	0	0	0	0	0	0	0	0	0	0	77.0377448692137	56.2196735372204	58.3882668779931	36.2007732561915	42.7112020484787	60.6563060927303	69.2579850968421	82.0366195627104	66.966303977487	82.2114024133769	94.5011833380151	100.000789255123	110.074091897136	113.127998092682	116.292671285832	115.761120991227	151.726483772982	161.585692366188	151.713400298196	170.298393079357	175.814384998089	200.534606736228	186.646187907348	208.325496978257	223.181742098248	221.328897827174	233.357344994661	261.558909381981	270.23649508571	266.873196601786	289.392473255997	284.289892465745	304.715069886913	295.696514994691	316.364473903044	336.000772230195	333.740644591551
577.046	0	0	0	0	0	0	0	0	0	0	0	117.153981357394	22.7850655369487	30.9090371559777	19.3967723611703	44.6049377864041	41.002189977501	48.6980351656438	56.2247987642031	73.46077327487	91.4614464642123	88.0436443472915	83.3784832772121	76.4486879475889	85.6391914175085	109.797502201026	92.4948420192949	114.115138533337	148.150352366707	139.271947217403	149.348152886323	166.430409221302	185.296131845372	184.924696273708	200.97138871882	212.213046353808	213.915634525208	221.458331342272	235.50038992134	251.286300289502	247.09450508797	251.60515143081	278.466810994754	277.16037711867	280.275644753579	300.462006935008	309.069951576342	319.570823283828	324.926799721669
578.715	0	0	0	0	0	0	0	0	0	0	0	56.0534517736664	24.5420225012759	41.2611351419781	37.2556648619035	54.969340928657	56.1503247785582	39.9708110828222	64.5804954317612	71.0352071719068	56.1557830875504	79.3215827750773	73.3465723049368	86.4610296016915	93.5273950832266	102.097674668353	119.686447853303	111.60931688946	139.539296695865	146.38760935037	169.195054044177	158.280467962419	174.289049882433	178.528985823471	187.554416246445	206.169373658485	213.473081284098	219.077028315458	234.024421375187	237.805670675218	240.737720306286	258.771533419474	272.374706662493	271.624708955053	284.689430147762	288.763665357605	303.831882630253	313.834615973911	318.734475988643
580.384	0	0	0	0	0	0	0	0	0	0	111.527021971221	29.5357365592669	36.4702952200968	17.7377465237034	29.4112502274023	27.5663228084357	28.1808334099443	44.455080389422	66.1056799068504	48.9284050649603	63.2649180861113	65.5318198554522	80.4614843810209	79.1256103427264	77.5907121308278	101.399380676486	110.720733978825	116.172852143101	134.432075837585	150.43194774582	138.364909436204	151.245073199097	175.00884986629	182.990200727966	176.669070943758	198.445999854449	210.608529648826	206.978969825548	219.869768828671	240.592165212283	239.491862973465	244.863139872624	251.460309209437	259.9002800748	281.860381470878	277.550023325162	292.154926234709	302.58707895051	311.488358368247
582.054	0	0	0	0	0	0	0	0	0	0	3.31972495321116	10.5705591480171	27.2075818192785	16.103387919073	8.54646668254545	19.8429922833269	30.1089128327967	14.9577929358936	36.6473620072514	42.1683403808446	43.5956302715709	64.3015542059667	75.7215427964225	61.1758843205724	96.8488048844948	87.6743573556118	81.5491351564696	112.191488063679	117.189234574414	123.503678331912	141.768431814852	136.536159898628	152.483215887143	161.207949556374	164.737964747093	199.384522694023	180.601316850539	201.859321642869	206.840137889297	215.222566735022	225.677048970554	233.537875026256	255.14986113008	250.92295087705	269.609597129986	264.434930672603	282.704818303479	299.724234058228	297.227443637312
583.723	0	0	0	0	0	0	0	0	0	106.167142591219	34.1077431737608	27.4808031666838	32.4341436361081	38.4531339896755	59.9156230202765	36.4851390717464	45.5915107521426	63.4778414684293	70.71006027802	68.3777190268165	69.7237450005947	84.5617466566318	74.1950340996045	82.9188716613064	91.746267584826	90.6094031990469	100.209017539635	133.332553650139	124.276006617255	132.843687783107	135.639516525542	149.465855521283	169.578001001068	156.765939950445	159.972442017981	184.405070961238	203.475911898854	198.447306773056	217.385039818957	221.523753412613	222.996472875448	245.923581911999	244.492788155551	254.286021485766	261.930694499892	266.201113848476	277.262015484585	287.559459517077	293.412563735187
585.393	0	0	0	0	0	0	0	0	0	35.4162866805365	-3.32430489757493	33.496348744803	19.5912519992949	18.4740119062296	37.7384456364393	19.3655110205546	47.3547537799241	65.2895889857253	66.7375585303141	37.3370054655094	62.359677079186	61.3700851974371	70.5996543114959	84.1624580151723	105.831986553862	89.3466980737714	101.67747220234	97.770689352189	114.525656873751	133.207812994848	131.6744159084	148.094281400266	157.549794194322	161.637609843861	158.002196351844	164.038063544629	182.569377823064	185.742494536525	196.082226456479	218.541667732763	230.425628626318	230.102484262431	239.75702746807	245.02192717692	252.207853486733	252.699625607115	264.340314405987	274.283210609424	288.192755575255
587.063	0	0	0	0	0	0	0	0	65.4355283541774	28.9540598268626	43.3811221267622	45.4482582827051	17.3225206018886	45.3611007299486	40.8056819148691	74.5217190474345	49.4817273380708	69.5230299909522	51.0776956795808	75.4203140631442	81.571919969523	82.2952734689987	90.513614594406	77.3684426923555	105.746594470711	120.780277077173	118.226396199131	111.164412449736	142.172895708421	145.334938352441	142.04356354339	149.197441860342	161.032414792562	180.829894566645	179.353631881194	181.880977917842	178.83937999421	198.420342250286	209.719617615143	211.491878585526	227.981488527242	234.739185561548	226.44470184016	242.320229830979	248.769471073585	255.651642254155	267.358403673999	283.07902329474	284.700964962631
588.733	0	0	0	0	0	0	0	0	23.1325003104256	0.518912400007909	11.312510661057	10.0076734429153	25.8470866166061	20.3061808878462	27.0815042603392	14.4911998604623	43.4011623422819	42.6895046215615	10.8127044188404	47.6504765238747	52.3128805944765	56.6533479984614	73.1948944228076	85.4288653286335	85.3573254358809	82.3568175952453	84.931803051771	108.908135356143	106.768454262196	134.298825985314	123.191453413363	132.238715912767	130.100196747524	151.069797978981	157.156406834602	173.17737168383	168.508720313502	183.778802633101	198.408023541635	203.239284453646	210.017305807258	219.623425727836	222.402123089598	238.385586134879	240.784112483058	243.287410509512	241.268991015552	258.504339318479	270.436049973043
590.403	0	0	0	0	0	0	0	50.6369456705873	16.6963431336176	-2.06942463007337	33.360125784084	30.688743801428	28.371747835408	41.4495122337764	23.7265585873112	46.6958197396874	46.9056796952133	38.3939627065945	62.4103535258475	62.1324314788772	56.2522010189458	70.8735399852727	77.6419864144976	77.2998533990246	102.060957068895	97.1353630995536	118.273857044222	111.075316744466	123.105548238756	125.513246388281	132.211401002011	138.807021339447	151.215748295431	148.769317472704	160.165057953317	177.409982669686	182.342290778426	176.985092924583	205.157603392366	188.634391856271	205.281068042639	212.512364940512	221.16596387891	231.904302975831	240.175134303668	237.33049861303	252.008210750288	258.215834511226	263.698745337036
592.073	0	0	0	0	0	0	336.654322732287	37.319829834529	24.5702561332128	15.3901680243648	50.1935651050625	27.7368899687947	21.375777717089	50.0611579773588	40.4745604387469	63.6350372999648	62.2652522210917	72.9957823777846	66.7997374050089	50.2329620801534	58.5627897917995	81.3512481844104	73.9266407166752	65.1741804360079	88.085434548265	97.528505812341	103.793490236766	123.381336785673	111.913563630927	142.614614091948	141.48933757586	140.405798083428	152.908205069251	159.91825203219	160.957925865784	168.721389850454	188.209962337429	187.142061414811	182.808633688705	192.737473900605	195.496668772757	206.227053467807	223.883281899911	215.875419213507	231.157386610736	235.023862970333	247.085586010816	253.246352167077	252.098237138705
593.743	0	0	0	0	0	0	109.973929811997	20.1160990323941	39.8310529296069	29.8860607635089	42.5915687229334	30.2775422933955	46.7164681988223	54.3104773574082	35.1384343358146	45.9534486905489	58.9821657320855	59.2403432565098	73.5080876547627	39.521805603218	73.3863404170805	59.0063746197993	70.3462382934379	79.3300924692281	95.7414677217413	106.231620889675	95.2312082337742	105.132450770239	99.416396604919	108.044124598016	120.766174744252	127.881946010232	142.269543255277	152.651377386474	163.943709951229	162.785390671259	179.143736812091	170.137074430068	186.517025150222	199.118336125973	199.940544679569	205.203227024848	209.131526145087	220.903721958536	223.781670529248	226.033152572139	233.458889314208	244.332102991624	249.494954502523
595.413	0	0	0	0	0	145.384906688885	51.904654276274	45.1604987584507	61.6890582150956	25.7693587660274	29.4514302879551	41.5566944647503	37.184263669588	71.2483038738603	56.6916349892696	50.9764629299272	67.815790722674	58.005996456488	65.4162723440732	80.2013316342184	88.8373720841026	78.6105224077553	91.9346440284987	93.5281057531321	104.885305420916	102.119616746465	118.109690704302	104.076157838787	126.388075885049	144.731589596161	133.175122210106	144.755277608093	155.26052741162	152.024830354597	174.168951158842	186.389166577006	180.580738705526	172.682237783383	198.160040882319	195.620541655778	193.980061020959	214.123656165616	220.894109413211	223.681210676886	225.603434916526	235.021486844625	237.073726372952	246.315239861921	252.760232211301
597.084	0	0	0	0	0	50.730134671493	33.8249212717703	29.3330572052409	18.5951447571585	41.4104842399133	43.5135701845771	39.6713811995678	24.6062618381767	26.9880299508733	28.1770319002237	43.1107549570176	62.8128065120302	53.0475361983865	61.908504906809	49.9567043047272	81.1402409287975	84.9581896867399	83.8497522110054	86.0724267145565	88.456588866551	105.384316224665	101.965183666061	97.5998413063169	103.660877981037	121.102810849213	107.433424962194	125.941507445782	140.886956166551	145.599983171809	147.774935791751	163.007722305361	162.164490129727	185.689830373116	178.476777063438	181.698661359909	196.953928524931	202.816034863261	202.058277837263	213.915236541115	219.026449711535	228.973604696403	228.795201199757	234.741051286979	247.317230296659
598.754	0	0	0	0	96.9426536241125	18.3731733534524	14.604637425316	40.2968866710469	27.7568038855007	25.2309180028487	11.7195563491797	34.4866163466417	12.9141437936809	13.8465166085	40.5116550791602	49.090966425231	39.3994818069588	51.8664072368399	59.7411331665021	33.6032500679115	73.8344228907114	74.0260626770255	65.6410322719508	72.2391559285732	84.4722973661392	91.2821163304056	83.8678159351755	97.0677648168317	113.62051865243	123.859230901929	117.979896222315	114.860319024716	131.37295304447	148.340891546531	145.212762231519	160.122624673649	164.206465127542	163.477840678545	176.578494852491	181.0371645097	183.208404576293	188.898481738626	202.112547922784	208.105729224024	217.216145446576	214.992537326221	223.3529180251	232.018754550953	235.786442154512
600.425	0	0	0	0	49.9424950975149	30.9716877225896	26.8282145138569	7.88726247966636	36.9426822144265	47.2267826109014	50.455053457421	40.3943683059545	29.0979748213122	58.1174895934719	25.7049761819249	68.3965961935345	55.4777801984927	60.8041095959242	66.7793427079146	89.5887521261618	71.7950380820605	63.0283641967286	92.6969658333889	68.7727318330904	91.4269753258608	92.9956267786776	111.730232140552	111.013302064355	110.463364813716	131.523802142458	135.209058894489	142.297233049448	140.073408880439	140.332281141649	161.612903794475	161.965456527719	167.113020983513	167.427988469938	184.278555209986	180.807352873314	180.369088959756	194.100626222814	197.654379518862	204.502978260605	213.403265371496	212.196284177173	218.064314696362	226.937082239185	236.772771906785
602.096	0	0	0	46.6322152553201	-3.55263879107973	-9.85651654960104	1.40663505600249	-13.6402708943612	-5.36539484264064	1.27234682019018	12.4987427454729	11.5503895969149	3.50989307793298	0.866140080853366	-0.828291088872648	14.6651910712417	38.833542729068	35.7807021250233	24.7423297918849	49.0893184511714	37.3652821546911	45.1471336726707	51.7603850621975	53.7366361717404	71.1217774030557	82.2155264509493	74.2030794463184	74.4812552104455	105.427952847752	90.5637428691028	93.4629577900448	109.388728324303	118.08438250857	128.73214656792	132.354727876763	143.723485944478	144.832436485591	152.281668734831	158.555645999925	165.430094563071	184.494844855639	172.300808615376	187.266013973851	195.968523199862	198.773504553888	202.391191093133	211.648098732372	208.136901123393	225.540896817013
603.766	0	0	0	24.132373690348	11.4117200063784	18.0579555644874	46.1754771623973	24.8129465923702	39.1633673484763	47.5378948390983	37.6793166345508	41.2460832418965	48.963913436585	48.391674818168	46.1205129274084	55.8911137268997	61.3845784116355	66.7680490981739	57.8478408573029	59.3346304612273	78.2190625849191	65.9713116952116	84.1056325570108	98.5235016886744	90.6296782796093	85.9354770848624	97.4502242790987	104.889013026882	122.316858993212	123.397157815317	112.543349664809	130.342615211081	122.935835561675	143.131461998439	142.020309897133	152.928542647866	148.829680156994	163.074496636824	163.580299494547	176.018337816115	179.033768579487	191.037401709992	184.702559519957	189.447213056291	198.178337352258	205.229013466593	201.080342263394	222.6412719759	223.001884828333
605.437	0	0	67.7123863076381	15.429528689105	3.4423403853807	-12.7355252870709	4.70995089530799	-11.7430119151778	7.15100605288551	-4.78718285375014	9.39047297110216	24.5578850886544	12.4054070673051	18.2259949579324	26.7568680313209	31.7160319931592	34.5578688090961	61.8814407519904	45.3848272691781	53.1793323377806	61.4079135466232	46.3312023104871	67.105027457113	84.4433344393584	56.2246781750583	71.3335900264954	77.7424522724384	87.6319761932831	103.018825032414	97.2391326844777	104.632624790184	111.247693034552	115.436998850016	121.444350757791	137.867186707645	140.137018113352	140.1632546527	144.410158442169	161.623873592239	161.905541347347	161.139915658844	181.297170772421	175.812340979524	187.779616026052	195.101470095166	196.406547510486	195.463992681538	202.134416301279	211.770213356369
607.108	0	174.4576979724	24.537896627546	10.9818043258887	27.2061040164403	29.5525789613944	22.6531050829739	15.3141335317934	38.2099118075063	27.6570831850187	36.6722227503704	28.4414183322664	10.2075570907394	21.8840714584381	45.5048764265713	38.1604196364696	55.30789892241	39.9306842814715	42.5978731410328	75.8116145231924	59.0487617202873	74.9376812608157	75.8032005164781	65.9458637993985	75.3488520308945	89.0312244881734	83.7124310122242	100.756045139561	98.2252843563521	90.8312344098529	111.706219665909	129.976611874082	131.794816399177	131.445826860177	146.070109720319	147.774845522602	141.295011267857	151.402702674552	160.827110757875	159.828759311994	159.36179637975	169.605629316411	183.26717478501	187.432701247107	188.233007947572	190.056440848877	198.167397302082	205.551006983155	212.734706554584
608.779	0	110.725336570853	14.786098599619	14.2080713659771	30.4107599444854	35.9527525415596	22.7704238237605	44.2349671539739	28.5118042859353	34.4151855133446	43.3257642144407	53.6934455273921	65.6824319957511	42.5370028259158	36.1982198662466	56.2310191413941	58.5737523712859	67.3944613743774	74.4708305819294	89.067509344911	63.0658175406544	67.0285656384749	77.2829464015502	87.5481419770279	82.3569047791834	89.1826125010696	102.228364606627	103.636532688364	119.807248148245	123.751541973471	121.312676275089	129.040873021235	138.559393889249	128.200725533151	134.450647424579	138.230879304606	152.434076641466	151.441385483296	156.144740778674	159.988378791764	167.897560748321	180.528587920161	176.711282713964	184.714418115446	190.390024086951	185.961065969639	192.336054296424	208.80476676216	214.625854600622
610.45	144.760420112229	-12.1888075989338	-22.8517329092674	-18.537887471666	-9.43703498996847	5.4386119398479	-8.51295060217583	7.3997053438046	26.6357857316553	11.1247620878921	12.5969859965523	21.1664369878079	-4.71099786148784	18.453089320909	29.3053312574732	23.4994646958602	33.7242956471567	11.3703736658199	28.9685660950445	41.5451497742489	44.6177590546799	74.4509375741773	67.973412939622	70.2736429472404	61.0403105584056	59.3852455792156	81.8251166050736	89.8418026022652	96.9722472577474	98.3342428710037	99.3934208282914	98.574704369156	111.997791608602	113.779106960523	115.318142129022	131.750937434122	132.012159876838	137.887037481615	151.753629019658	155.696422594174	160.460390872521	159.040026892079	166.714967873156	167.618258246796	177.766112973536	178.792999239985	187.345132544938	188.450922237022	196.771448168994
612.121	49.5890084703234	-10.3778030075113	18.8619683689962	10.5463725820835	-12.1713871987617	-7.80236414224058	21.3531070215428	23.7174450831487	31.9926285629225	23.6179730687671	15.3490146986671	33.1480905413239	25.6926336060244	10.1287258957054	27.6039552355864	41.8449794286989	38.7002537710693	40.155333433836	48.2733980942917	47.201636734492	64.0803074994456	57.8588906636871	58.1540375276315	73.6565918447778	75.3693740161671	72.155519483303	77.6581108248857	73.6124147019327	93.1570191304265	102.648312695608	106.029150919574	97.4618185230525	112.585143187038	116.974796703605	123.445075921884	124.283854684393	133.008372062804	141.401177747862	146.71854211838	151.842796097503	150.55060004839	147.097265080532	161.855592390445	163.573149181765	176.604854366915	176.965374043966	175.015223109633	181.375539189507	189.657426938735
613.792	4.81801052179298	7.98283496763644	15.4944357456502	14.1336814041537	4.87468601716637	32.5305741664511	26.8775564508211	5.27361333569177	14.7088623886493	-3.47138972800813	9.36869036042141	12.982180188148	4.18189580679491	21.0278678228829	22.1713871260689	41.3056405730704	38.7859387540775	34.0529125962222	44.608896197633	44.0329100806993	49.1731807311661	48.5394611475237	38.7404607541959	62.0681900956511	70.4898330253373	67.6419218603005	57.4308919790738	78.9742454666988	79.5818552701847	91.0129366330126	99.7152958288211	101.421312748945	104.894831537065	118.285094861066	112.466866246314	124.420423723806	122.457834392575	133.11381150896	132.345013390782	141.272777597282	154.591608736494	151.421153088543	154.970961686552	165.751815740231	164.722895998134	167.460488775696	169.264567779297	171.404256837362	174.867801118208
615.464	-2.73315145700621	12.6298753728868	4.73283104476187	3.46914651340878	-3.75074965203264	12.5398500893687	14.9866031689926	16.7128637736801	23.6690616036371	37.5868647506902	19.6322004811524	11.5300981160133	24.272262327871	29.7403615111395	39.6793879906236	33.0887886359156	50.288929155044	42.1143955264032	35.1286100429654	46.4131490783734	59.1745359521959	56.7274989329282	52.6323283291249	68.2982087877825	71.4425932191827	71.1281757480124	72.4452972713829	86.9713791775269	100.354875496446	97.8000091076979	106.081584627543	110.523536768837	107.504084024903	109.617151911776	117.192301807789	130.049333051198	118.774764063974	123.632858501077	135.317657952893	141.585601745626	146.121226849966	151.771096392264	153.254944046583	161.636507905265	162.402181415622	166.325605403496	169.696635850374	176.251893649075	180.531463244266
617.135	17.856001157722	10.167869058423	19.0999966149904	54.6202137576543	28.5261591565475	6.99227072472115	25.8857279867336	27.4107263688703	32.9696429656968	17.2352215096229	33.2966152606756	20.1953773209581	17.8329331516688	28.894718583047	49.1137958602624	30.0713577785211	35.4369046265023	39.0782210035452	38.2642742115906	52.5101563571182	58.5270230143586	69.4613042712111	73.5968385298839	74.9654587372634	63.2203259382448	70.2656192273661	81.7496472763921	68.1471992894603	87.6767209727303	84.3686279090704	107.625053876743	93.402117461087	97.9701417404453	115.801920074638	114.053832787962	126.830765682677	122.453460125813	131.977780195445	130.030388518663	127.324412159015	134.715001734992	144.655829795578	145.008906531396	150.183533469087	152.342302436105	159.392013863104	163.933367265584	169.069556576709	171.73436602168
618.806	24.8597320951905	17.4501503193328	16.7915398342515	3.56255079228954	-1.55660868465961	23.1240779017556	8.16798809992174	-1.58817280695638	0.50806247002729	24.5696845087581	32.9984457561281	29.1250575071827	27.8695433649153	29.2090613452903	34.4293258531367	16.3808128083131	43.1179498621411	44.815238510217	51.378034602844	30.1260121895612	31.4508142850483	25.1102107018805	49.6796012767915	60.7623617980634	45.0609430089101	73.7813439481268	69.4108949791565	84.8905597779917	72.2320324932181	78.8925217909662	81.541258723991	101.730021536592	95.0760348259691	100.331447903634	101.319096607473	98.5281457752834	108.292483714649	116.204756548181	117.266733972843	125.589288604231	137.694928301617	137.610937129593	148.912172535471	146.794739127793	149.798222538312	153.322739752759	154.731688726135	157.851776901947	167.314853247354
[truncated: 85 more columns]
