# Supplementary material for: Physicochemical and major ion data for springs in the Black Forest National Park, Germany
Source: Data Brief. 2020 Apr 30;30:105645. doi: 10.1016/j.dib.2020.105645 (PMC7218150; doi:10.1016/j.dib.2020.105645)
Supplement: Supplementary file 4 [file mmc4.zip › Fluorescence/D801_5_2017-05-10.csv]

wavelength	600	597	594	591	588	585	582	579	576	573	570	567	564	561	558	555	552	549	546	543	540	537	534	531	528	525	522	519	516	513	510	507	504	501	498	495	492	489	486	483	480	477	474	471	468	465	462	459	456
210.862	0	0	0	0	0	0	0	0	0	0	0	0	0	0	0	0	0	0	0	0	0	0	0	0	0	0	0	0	0	0	0	0	0	0	0	0	0	0	0	0	0	0	0	0	0	0	0	0	0
212.444	0	0	0	0	0	0	0	0	0	0	0	0	0	0	0	0	0	0	0	0	0	0	0	0	0	0	0	0	0	0	0	0	0	0	0	0	0	0	0	0	0	0	0	0	0	0	0	0	0
214.027	0	0	0	0	0	0	0	0	0	0	0	0	0	0	0	0	0	0	0	0	0	0	0	0	0	0	0	0	0	0	0	0	0	0	0	0	0	0	0	0	0	0	0	0	0	0	0	0	0
215.61	0	0	0	0	0	0	0	0	0	0	0	0	0	0	0	0	0	0	0	0	0	0	0	0	0	0	0	0	0	0	0	0	0	0	0	0	0	0	0	0	0	0	0	0	0	0	0	0	0
217.194	0	0	0	0	0	0	0	0	0	0	0	0	0	0	0	0	0	0	0	0	0	0	0	0	0	0	0	0	0	0	0	0	0	0	0	0	0	0	0	0	0	0	0	0	0	0	0	0	0
218.779	0	0	0	0	0	0	0	0	0	0	0	0	0	0	0	0	0	0	0	0	0	0	0	0	0	0	0	0	0	0	0	0	0	0	0	0	0	0	0	0	0	0	0	0	0	0	0	0	0
220.364	0	0	0	0	0	0	0	0	0	0	0	0	0	0	0	0	0	0	0	0	0	0	0	0	0	0	0	0	0	0	0	0	0	0	0	0	0	0	0	0	0	0	0	0	0	0	0	0	0
221.95	0	0	0	0	0	0	0	0	0	0	0	0	0	0	0	0	0	0	0	0	0	0	0	0	0	0	0	0	0	0	0	0	0	0	0	0	0	0	0	0	0	0	0	0	0	0	0	0	0
223.536	0	0	0	0	0	0	0	0	0	0	0	0	0	0	0	0	0	0	0	0	0	0	0	0	0	0	0	0	0	0	0	0	0	0	0	0	0	0	0	0	0	0	0	0	0	0	0	0	0
225.123	0	0	0	0	0	0	0	0	0	0	0	0	0	0	0	0	0	0	0	0	0	0	0	0	0	0	0	0	0	0	0	0	0	0	0	0	0	0	0	0	0	0	0	0	0	0	0	0	0
226.71	0	0	0	0	0	0	0	0	0	0	0	0	0	0	0	0	0	0	0	0	0	0	0	0	0	0	0	0	0	0	0	0	0	0	0	0	0	0	0	0	0	0	0	0	0	0	0	0	0
228.299	0	0	0	0	0	0	0	0	0	0	0	0	0	0	0	0	0	0	0	0	0	0	0	0	0	0	0	0	0	0	0	0	0	0	0	0	0	0	0	0	0	0	0	0	0	0	0	0	0
229.887	0	0	0	0	0	0	0	0	0	0	0	0	0	0	0	0	0	0	0	0	0	0	0	0	0	0	0	0	0	0	0	0	0	0	0	0	0	0	0	0	0	0	0	0	0	0	0	0	0
231.477	0	0	0	0	0	0	0	0	0	0	0	0	0	0	0	0	0	0	0	0	0	0	0	0	0	0	0	0	0	0	0	0	0	0	0	0	0	0	0	0	0	0	0	0	0	0	0	0	0
233.067	0	0	0	0	0	0	0	0	0	0	0	0	0	0	0	0	0	0	0	0	0	0	0	0	0	0	0	0	0	0	0	0	0	0	0	0	0	0	0	0	0	0	0	0	0	0	0	0	0
234.657	0	0	0	0	0	0	0	0	0	0	0	0	0	0	0	0	0	0	0	0	0	0	0	0	0	0	0	0	0	0	0	0	0	0	0	0	0	0	0	0	0	0	0	0	0	0	0	0	0
236.248	0	0	0	0	0	0	0	0	0	0	0	0	0	0	0	0	0	0	0	0	0	0	0	0	0	0	0	0	0	0	0	0	0	0	0	0	0	0	0	0	0	0	0	0	0	0	0	0	0
237.84	0	0	0	0	0	0	0	0	0	0	0	0	0	0	0	0	0	0	0	0	0	0	0	0	0	0	0	0	0	0	0	0	0	0	0	0	0	0	0	0	0	0	0	0	0	0	0	0	0
239.432	0	0	0	0	0	0	0	0	0	0	0	0	0	0	0	0	0	0	0	0	0	0	0	0	0	0	0	0	0	0	0	0	0	0	0	0	0	0	0	0	0	0	0	0	0	0	0	0	0
241.025	0	0	0	0	0	0	0	0	0	0	0	0	0	0	0	0	0	0	0	0	0	0	0	0	0	0	0	0	0	0	0	0	0	0	0	0	0	0	0	0	0	0	0	0	0	0	0	0	0
242.619	0	0	0	0	0	0	0	0	0	0	0	0	0	0	0	0	0	0	0	0	0	0	0	0	0	0	0	0	0	0	0	0	0	0	0	0	0	0	0	0	0	0	0	0	0	0	0	0	0
244.213	0	0	0	0	0	0	0	0	0	0	0	0	0	0	0	0	0	0	0	0	0	0	0	0	0	0	0	0	0	0	0	0	0	0	0	0	0	0	0	0	0	0	0	0	0	0	0	0	0
245.808	0	0	0	0	0	0	0	0	0	0	0	0	0	0	0	0	0	0	0	0	0	0	0	0	0	0	0	0	0	0	0	0	0	0	0	0	0	0	0	0	0	0	0	0	0	0	0	0	0
247.403	0	0	0	0	0	0	0	0	0	0	0	0	0	0	0	0	0	0	0	0	0	0	0	0	0	0	0	0	0	0	0	0	0	0	0	0	0	0	0	0	0	0	0	0	0	0	0	0	0
248.999	0	0	0	0	0	0	0	0	0	0	0	0	0	0	0	0	0	0	0	0	0	0	0	0	0	0	0	0	0	0	0	0	0	0	0	0	0	0	0	0	0	0	0	0	0	0	0	0	0
250.595	0	0	0	0	0	0	0	0	0	0	0	0	0	0	0	0	0	0	0	0	0	0	0	0	0	0	0	0	0	0	0	0	0	0	0	0	0	0	0	0	0	0	0	0	0	0	0	0	0
252.192	0	0	0	0	0	0	0	0	0	0	0	0	0	0	0	0	0	0	0	0	0	0	0	0	0	0	0	0	0	0	0	0	0	0	0	0	0	0	0	0	0	0	0	0	0	0	0	0	0
253.79	0	0	0	0	0	0	0	0	0	0	0	0	0	0	0	0	0	0	0	0	0	0	0	0	0	0	0	0	0	0	0	0	0	0	0	0	0	0	0	0	0	0	0	0	0	0	0	0	0
255.388	0	0	0	0	0	0	0	0	0	0	0	0	0	0	0	0	0	0	0	0	0	0	0	0	0	0	0	0	0	0	0	0	0	0	0	0	0	0	0	0	0	0	0	0	0	0	0	0	0
256.986	0	0	0	0	0	0	0	0	0	0	0	0	0	0	0	0	0	0	0	0	0	0	0	0	0	0	0	0	0	0	0	0	0	0	0	0	0	0	0	0	0	0	0	0	0	0	0	0	0
258.586	0	0	0	0	0	0	0	0	0	0	0	0	0	0	0	0	0	0	0	0	0	0	0	0	0	0	0	0	0	0	0	0	0	0	0	0	0	0	0	0	0	0	0	0	0	0	0	0	0
260.186	0	0	0	0	0	0	0	0	0	0	0	0	0	0	0	0	0	0	0	0	0	0	0	0	0	0	0	0	0	0	0	0	0	0	0	0	0	0	0	0	0	0	0	0	0	0	0	0	0
261.786	0	0	0	0	0	0	0	0	0	0	0	0	0	0	0	0	0	0	0	0	0	0	0	0	0	0	0	0	0	0	0	0	0	0	0	0	0	0	0	0	0	0	0	0	0	0	0	0	0
263.387	0	0	0	0	0	0	0	0	0	0	0	0	0	0	0	0	0	0	0	0	0	0	0	0	0	0	0	0	0	0	0	0	0	0	0	0	0	0	0	0	0	0	0	0	0	0	0	0	0
264.988	0	0	0	0	0	0	0	0	0	0	0	0	0	0	0	0	0	0	0	0	0	0	0	0	0	0	0	0	0	0	0	0	0	0	0	0	0	0	0	0	0	0	0	0	0	0	0	0	0
266.591	0	0	0	0	0	0	0	0	0	0	0	0	0	0	0	0	0	0	0	0	0	0	0	0	0	0	0	0	0	0	0	0	0	0	0	0	0	0	0	0	0	0	0	0	0	0	0	0	0
268.193	0	0	0	0	0	0	0	0	0	0	0	0	0	0	0	0	0	0	0	0	0	0	0	0	0	0	0	0	0	0	0	0	0	0	0	0	0	0	0	0	0	0	0	0	0	0	0	0	0
269.796	0	0	0	0	0	0	0	0	0	0	0	0	0	0	0	0	0	0	0	0	0	0	0	0	0	0	0	0	0	0	0	0	0	0	0	0	0	0	0	0	0	0	0	0	0	0	0	0	0
271.4	0	0	0	0	0	0	0	0	0	0	0	0	0	0	0	0	0	0	0	0	0	0	0	0	0	0	0	0	0	0	0	0	0	0	0	0	0	0	0	0	0	0	0	0	0	0	0	0	0
273.004	0	0	0	0	0	0	0	0	0	0	0	0	0	0	0	0	0	0	0	0	0	0	0	0	0	0	0	0	0	0	0	0	0	0	0	0	0	0	0	0	0	0	0	0	0	0	0	0	0
274.609	0	0	0	0	0	0	0	0	0	0	0	0	0	0	0	0	0	0	0	0	0	0	0	0	0	0	0	0	0	0	0	0	0	0	0	0	0	0	0	0	0	0	0	0	0	0	0	0	0
276.215	0	0	0	0	0	0	0	0	0	0	0	0	0	0	0	0	0	0	0	0	0	0	0	0	0	0	0	0	0	0	0	0	0	0	0	0	0	0	0	0	0	0	0	0	0	0	0	0	0
277.821	0	0	0	0	0	0	0	0	0	0	0	0	0	0	0	0	0	0	0	0	0	0	0	0	0	0	0	0	0	0	0	0	0	0	0	0	0	0	0	0	0	0	0	0	0	0	0	0	0
279.427	0	0	0	0	0	0	0	0	0	0	0	0	0	0	0	0	0	0	0	0	0	0	0	0	0	0	0	0	0	0	0	0	0	0	0	0	0	0	0	0	0	0	0	0	0	0	0	0	0
281.034	0	0	0	0	0	0	0	0	0	0	0	0	0	0	0	0	0	0	0	0	0	0	0	0	0	0	0	0	0	0	0	0	0	0	0	0	0	0	0	0	0	0	0	0	0	0	0	0	0
282.642	0	0	0	0	0	0	0	0	0	0	0	0	0	0	0	0	0	0	0	0	0	0	0	0	0	0	0	0	0	0	0	0	0	0	0	0	0	0	0	0	0	0	0	0	0	0	0	0	0
284.25	0	0	0	0	0	0	0	0	0	0	0	0	0	0	0	0	0	0	0	0	0	0	0	0	0	0	0	0	0	0	0	0	0	0	0	0	0	0	0	0	0	0	0	0	0	0	0	0	0
285.858	0	0	0	0	0	0	0	0	0	0	0	0	0	0	0	0	0	0	0	0	0	0	0	0	0	0	0	0	0	0	0	0	0	0	0	0	0	0	0	0	0	0	0	0	0	0	0	0	0
287.468	0	0	0	0	0	0	0	0	0	0	0	0	0	0	0	0	0	0	0	0	0	0	0	0	0	0	0	0	0	0	0	0	0	0	0	0	0	0	0	0	0	0	0	0	0	0	0	0	0
289.077	0	0	0	0	0	0	0	0	0	0	0	0	0	0	0	0	0	0	0	0	0	0	0	0	0	0	0	0	0	0	0	0	0	0	0	0	0	0	0	0	0	0	0	0	0	0	0	0	0
290.688	0	0	0	0	0	0	0	0	0	0	0	0	0	0	0	0	0	0	0	0	0	0	0	0	0	0	0	0	0	0	0	0	0	0	0	0	0	0	0	0	0	0	0	0	0	0	0	0	0
292.298	0	0	0	0	0	0	0	0	0	0	0	0	0	0	0	0	0	0	0	0	0	0	0	0	0	0	0	0	0	0	0	0	0	0	0	0	0	0	0	0	0	0	0	0	0	0	0	0	0
293.91	0	0	0	0	0	0	0	0	0	0	0	0	0	0	0	0	0	0	0	0	0	0	0	0	0	0	0	0	0	0	0	0	0	0	0	0	0	0	0	0	0	0	0	0	0	0	0	0	0
295.521	0	0	0	0	0	0	0	0	0	0	0	0	0	0	0	0	0	0	0	0	0	0	0	0	0	0	0	0	0	0	0	0	0	0	0	0	0	0	0	0	0	0	0	0	0	0	0	0	0
297.134	0	0	0	0	0	0	0	0	0	0	0	0	0	0	0	0	0	0	0	0	0	0	0	0	0	0	0	0	0	0	0	0	0	0	0	0	0	0	0	0	0	0	0	0	0	0	0	0	0
298.747	0	0	0	0	0	0	0	0	0	0	0	0	0	0	0	0	0	0	0	0	0	0	0	0	0	0	0	0	0	0	0	0	0	0	0	0	0	0	0	0	0	0	0	0	0	0	0	0	0
300.36	0	0	0	0	0	0	0	0	0	0	0	0	0	0	0	0	0	0	0	0	0	0	0	0	0	0	0	0	0	0	0	0	0	0	0	0	0	0	0	0	0	0	0	0	0	0	0	0	0
301.974	0	0	0	0	0	0	0	0	0	0	0	0	0	0	0	0	0	0	0	0	0	0	0	0	0	0	0	0	0	0	0	0	0	0	0	0	0	0	0	0	0	0	0	0	0	0	0	0	0
303.588	0	0	0	0	0	0	0	0	0	0	0	0	0	0	0	0	0	0	0	0	0	0	0	0	0	0	0	0	0	0	0	0	0	0	0	0	0	0	0	0	0	0	0	0	0	0	0	0	0
305.203	0	0	0	0	0	0	0	0	0	0	0	0	0	0	0	0	0	0	0	0	0	0	0	0	0	0	0	0	0	0	0	0	0	0	0	0	0	0	0	0	0	0	0	0	0	0	0	0	0
306.819	0	0	0	0	0	0	0	0	0	0	0	0	0	0	0	0	0	0	0	0	0	0	0	0	0	0	0	0	0	0	0	0	0	0	0	0	0	0	0	0	0	0	0	0	0	0	0	0	0
308.435	0	0	0	0	0	0	0	0	0	0	0	0	0	0	0	0	0	0	0	0	0	0	0	0	0	0	0	0	0	0	0	0	0	0	0	0	0	0	0	0	0	0	0	0	0	0	0	0	0
310.051	0	0	0	0	0	0	0	0	0	0	0	0	0	0	0	0	0	0	0	0	0	0	0	0	0	0	0	0	0	0	0	0	0	0	0	0	0	0	0	0	0	0	0	0	0	0	0	0	0
311.668	0	0	0	0	0	0	0	0	0	0	0	0	0	0	0	0	0	0	0	0	0	0	0	0	0	0	0	0	0	0	0	0	0	0	0	0	0	0	0	0	0	0	0	0	0	0	0	0	0
313.286	0	0	0	0	0	0	0	0	0	0	0	0	0	0	0	0	0	0	0	0	0	0	0	0	0	0	0	0	0	0	0	0	0	0	0	0	0	0	0	0	0	0	0	0	0	0	0	0	0
314.904	0	0	0	0	0	0	0	0	0	0	0	0	0	0	0	0	0	0	0	0	0	0	0	0	0	0	0	0	0	0	0	0	0	0	0	0	0	0	0	0	0	0	0	0	0	0	0	0	0
316.522	0	0	0	0	0	0	0	0	0	0	0	0	0	0	0	0	0	0	0	0	0	0	0	0	0	0	0	0	0	0	0	0	0	0	0	0	0	0	0	0	0	0	0	0	0	0	0	0	0
318.141	0	0	0	0	0	0	0	0	0	0	0	0	0	0	0	0	0	0	0	0	0	0	0	0	0	0	0	0	0	0	0	0	0	0	0	0	0	0	0	0	0	0	0	0	0	0	0	0	0
319.761	0	0	0	0	0	0	0	0	0	0	0	0	0	0	0	0	0	0	0	0	0	0	0	0	0	0	0	0	0	0	0	0	0	0	0	0	0	0	0	0	0	0	0	0	0	0	0	0	0
321.381	0	0	0	0	0	0	0	0	0	0	0	0	0	0	0	0	0	0	0	0	0	0	0	0	0	0	0	0	0	0	0	0	0	0	0	0	0	0	0	0	0	0	0	0	0	0	0	0	0
323.001	0	0	0	0	0	0	0	0	0	0	0	0	0	0	0	0	0	0	0	0	0	0	0	0	0	0	0	0	0	0	0	0	0	0	0	0	0	0	0	0	0	0	0	0	0	0	0	0	0
324.622	0	0	0	0	0	0	0	0	0	0	0	0	0	0	0	0	0	0	0	0	0	0	0	0	0	0	0	0	0	0	0	0	0	0	0	0	0	0	0	0	0	0	0	0	0	0	0	0	0
326.243	0	0	0	0	0	0	0	0	0	0	0	0	0	0	0	0	0	0	0	0	0	0	0	0	0	0	0	0	0	0	0	0	0	0	0	0	0	0	0	0	0	0	0	0	0	0	0	0	0
327.865	0	0	0	0	0	0	0	0	0	0	0	0	0	0	0	0	0	0	0	0	0	0	0	0	0	0	0	0	0	0	0	0	0	0	0	0	0	0	0	0	0	0	0	0	0	0	0	0	0
329.488	0	0	0	0	0	0	0	0	0	0	0	0	0	0	0	0	0	0	0	0	0	0	0	0	0	0	0	0	0	0	0	0	0	0	0	0	0	0	0	0	0	0	0	0	0	0	0	0	0
331.111	0	0	0	0	0	0	0	0	0	0	0	0	0	0	0	0	0	0	0	0	0	0	0	0	0	0	0	0	0	0	0	0	0	0	0	0	0	0	0	0	0	0	0	0	0	0	0	0	0
332.734	0	0	0	0	0	0	0	0	0	0	0	0	0	0	0	0	0	0	0	0	0	0	0	0	0	0	0	0	0	0	0	0	0	0	0	0	0	0	0	0	0	0	0	0	0	0	0	0	0
334.358	0	0	0	0	0	0	0	0	0	0	0	0	0	0	0	0	0	0	0	0	0	0	0	0	0	0	0	0	0	0	0	0	0	0	0	0	0	0	0	0	0	0	0	0	0	0	0	0	0
335.982	0	0	0	0	0	0	0	0	0	0	0	0	0	0	0	0	0	0	0	0	0	0	0	0	0	0	0	0	0	0	0	0	0	0	0	0	0	0	0	0	0	0	0	0	0	0	0	0	0
337.607	0	0	0	0	0	0	0	0	0	0	0	0	0	0	0	0	0	0	0	0	0	0	0	0	0	0	0	0	0	0	0	0	0	0	0	0	0	0	0	0	0	0	0	0	0	0	0	0	0
339.232	0	0	0	0	0	0	0	0	0	0	0	0	0	0	0	0	0	0	0	0	0	0	0	0	0	0	0	0	0	0	0	0	0	0	0	0	0	0	0	0	0	0	0	0	0	0	0	0	0
340.858	0	0	0	0	0	0	0	0	0	0	0	0	0	0	0	0	0	0	0	0	0	0	0	0	0	0	0	0	0	0	0	0	0	0	0	0	0	0	0	0	0	0	0	0	0	0	0	0	0
342.484	0	0	0	0	0	0	0	0	0	0	0	0	0	0	0	0	0	0	0	0	0	0	0	0	0	0	0	0	0	0	0	0	0	0	0	0	0	0	0	0	0	0	0	0	0	0	0	0	0
344.111	0	0	0	0	0	0	0	0	0	0	0	0	0	0	0	0	0	0	0	0	0	0	0	0	0	0	0	0	0	0	0	0	0	0	0	0	0	0	0	0	0	0	0	0	0	0	0	0	0
345.738	0	0	0	0	0	0	0	0	0	0	0	0	0	0	0	0	0	0	0	0	0	0	0	0	0	0	0	0	0	0	0	0	0	0	0	0	0	0	0	0	0	0	0	0	0	0	0	0	0
347.365	0	0	0	0	0	0	0	0	0	0	0	0	0	0	0	0	0	0	0	0	0	0	0	0	0	0	0	0	0	0	0	0	0	0	0	0	0	0	0	0	0	0	0	0	0	0	0	0	0
348.993	0	0	0	0	0	0	0	0	0	0	0	0	0	0	0	0	0	0	0	0	0	0	0	0	0	0	0	0	0	0	0	0	0	0	0	0	0	0	0	0	0	0	0	0	0	0	0	0	0
350.622	0	0	0	0	0	0	0	0	0	0	0	0	0	0	0	0	0	0	0	0	0	0	0	0	0	0	0	0	0	0	0	0	0	0	0	0	0	0	0	0	0	0	0	0	0	0	0	0	0
352.251	0	0	0	0	0	0	0	0	0	0	0	0	0	0	0	0	0	0	0	0	0	0	0	0	0	0	0	0	0	0	0	0	0	0	0	0	0	0	0	0	0	0	0	0	0	0	0	0	0
353.88	0	0	0	0	0	0	0	0	0	0	0	0	0	0	0	0	0	0	0	0	0	0	0	0	0	0	0	0	0	0	0	0	0	0	0	0	0	0	0	0	0	0	0	0	0	0	0	0	0
355.51	0	0	0	0	0	0	0	0	0	0	0	0	0	0	0	0	0	0	0	0	0	0	0	0	0	0	0	0	0	0	0	0	0	0	0	0	0	0	0	0	0	0	0	0	0	0	0	0	0
357.14	0	0	0	0	0	0	0	0	0	0	0	0	0	0	0	0	0	0	0	0	0	0	0	0	0	0	0	0	0	0	0	0	0	0	0	0	0	0	0	0	0	0	0	0	0	0	0	0	0
358.771	0	0	0	0	0	0	0	0	0	0	0	0	0	0	0	0	0	0	0	0	0	0	0	0	0	0	0	0	0	0	0	0	0	0	0	0	0	0	0	0	0	0	0	0	0	0	0	0	0
360.402	0	0	0	0	0	0	0	0	0	0	0	0	0	0	0	0	0	0	0	0	0	0	0	0	0	0	0	0	0	0	0	0	0	0	0	0	0	0	0	0	0	0	0	0	0	0	0	0	0
362.034	0	0	0	0	0	0	0	0	0	0	0	0	0	0	0	0	0	0	0	0	0	0	0	0	0	0	0	0	0	0	0	0	0	0	0	0	0	0	0	0	0	0	0	0	0	0	0	0	0
363.666	0	0	0	0	0	0	0	0	0	0	0	0	0	0	0	0	0	0	0	0	0	0	0	0	0	0	0	0	0	0	0	0	0	0	0	0	0	0	0	0	0	0	0	0	0	0	0	0	0
365.299	0	0	0	0	0	0	0	0	0	0	0	0	0	0	0	0	0	0	0	0	0	0	0	0	0	0	0	0	0	0	0	0	0	0	0	0	0	0	0	0	0	0	0	0	0	0	0	0	0
366.932	0	0	0	0	0	0	0	0	0	0	0	0	0	0	0	0	0	0	0	0	0	0	0	0	0	0	0	0	0	0	0	0	0	0	0	0	0	0	0	0	0	0	0	0	0	0	0	0	0
368.565	0	0	0	0	0	0	0	0	0	0	0	0	0	0	0	0	0	0	0	0	0	0	0	0	0	0	0	0	0	0	0	0	0	0	0	0	0	0	0	0	0	0	0	0	0	0	0	0	0
370.199	0	0	0	0	0	0	0	0	0	0	0	0	0	0	0	0	0	0	0	0	0	0	0	0	0	0	0	0	0	0	0	0	0	0	0	0	0	0	0	0	0	0	0	0	0	0	0	0	0
371.833	0	0	0	0	0	0	0	0	0	0	0	0	0	0	0	0	0	0	0	0	0	0	0	0	0	0	0	0	0	0	0	0	0	0	0	0	0	0	0	0	0	0	0	0	0	0	0	0	0
373.468	0	0	0	0	0	0	0	0	0	0	0	0	0	0	0	0	0	0	0	0	0	0	0	0	0	0	0	0	0	0	0	0	0	0	0	0	0	0	0	0	0	0	0	0	0	0	0	0	0
375.103	0	0	0	0	0	0	0	0	0	0	0	0	0	0	0	0	0	0	0	0	0	0	0	0	0	0	0	0	0	0	0	0	0	0	0	0	0	0	0	0	0	0	0	0	0	0	0	0	0
376.738	0	0	0	0	0	0	0	0	0	0	0	0	0	0	0	0	0	0	0	0	0	0	0	0	0	0	0	0	0	0	0	0	0	0	0	0	0	0	0	0	0	0	0	0	0	0	0	0	0
378.374	0	0	0	0	0	0	0	0	0	0	0	0	0	0	0	0	0	0	0	0	0	0	0	0	0	0	0	0	0	0	0	0	0	0	0	0	0	0	0	0	0	0	0	0	0	0	0	0	0
380.01	0	0	0	0	0	0	0	0	0	0	0	0	0	0	0	0	0	0	0	0	0	0	0	0	0	0	0	0	0	0	0	0	0	0	0	0	0	0	0	0	0	0	0	0	0	0	0	0	0
381.647	0	0	0	0	0	0	0	0	0	0	0	0	0	0	0	0	0	0	0	0	0	0	0	0	0	0	0	0	0	0	0	0	0	0	0	0	0	0	0	0	0	0	0	0	0	0	0	0	0
383.284	0	0	0	0	0	0	0	0	0	0	0	0	0	0	0	0	0	0	0	0	0	0	0	0	0	0	0	0	0	0	0	0	0	0	0	0	0	0	0	0	0	0	0	0	0	0	0	0	0
384.922	0	0	0	0	0	0	0	0	0	0	0	0	0	0	0	0	0	0	0	0	0	0	0	0	0	0	0	0	0	0	0	0	0	0	0	0	0	0	0	0	0	0	0	0	0	0	0	0	0
386.56	0	0	0	0	0	0	0	0	0	0	0	0	0	0	0	0	0	0	0	0	0	0	0	0	0	0	0	0	0	0	0	0	0	0	0	0	0	0	0	0	0	0	0	0	0	0	0	0	0
388.198	0	0	0	0	0	0	0	0	0	0	0	0	0	0	0	0	0	0	0	0	0	0	0	0	0	0	0	0	0	0	0	0	0	0	0	0	0	0	0	0	0	0	0	0	0	0	0	0	0
389.837	0	0	0	0	0	0	0	0	0	0	0	0	0	0	0	0	0	0	0	0	0	0	0	0	0	0	0	0	0	0	0	0	0	0	0	0	0	0	0	0	0	0	0	0	0	0	0	0	0
391.476	0	0	0	0	0	0	0	0	0	0	0	0	0	0	0	0	0	0	0	0	0	0	0	0	0	0	0	0	0	0	0	0	0	0	0	0	0	0	0	0	0	0	0	0	0	0	0	0	0
393.116	0	0	0	0	0	0	0	0	0	0	0	0	0	0	0	0	0	0	0	0	0	0	0	0	0	0	0	0	0	0	0	0	0	0	0	0	0	0	0	0	0	0	0	0	0	0	0	0	0
394.756	0	0	0	0	0	0	0	0	0	0	0	0	0	0	0	0	0	0	0	0	0	0	0	0	0	0	0	0	0	0	0	0	0	0	0	0	0	0	0	0	0	0	0	0	0	0	0	0	0
396.396	0	0	0	0	0	0	0	0	0	0	0	0	0	0	0	0	0	0	0	0	0	0	0	0	0	0	0	0	0	0	0	0	0	0	0	0	0	0	0	0	0	0	0	0	0	0	0	0	0
398.037	0	0	0	0	0	0	0	0	0	0	0	0	0	0	0	0	0	0	0	0	0	0	0	0	0	0	0	0	0	0	0	0	0	0	0	0	0	0	0	0	0	0	0	0	0	0	0	0	0
399.678	0	0	0	0	0	0	0	0	0	0	0	0	0	0	0	0	0	0	0	0	0	0	0	0	0	0	0	0	0	0	0	0	0	0	0	0	0	0	0	0	0	0	0	0	0	0	0	0	0
401.32	0	0	0	0	0	0	0	0	0	0	0	0	0	0	0	0	0	0	0	0	0	0	0	0	0	0	0	0	0	0	0	0	0	0	0	0	0	0	0	0	0	0	0	0	0	0	0	0	0
402.962	0	0	0	0	0	0	0	0	0	0	0	0	0	0	0	0	0	0	0	0	0	0	0	0	0	0	0	0	0	0	0	0	0	0	0	0	0	0	0	0	0	0	0	0	0	0	0	0	0
404.604	0	0	0	0	0	0	0	0	0	0	0	0	0	0	0	0	0	0	0	0	0	0	0	0	0	0	0	0	0	0	0	0	0	0	0	0	0	0	0	0	0	0	0	0	0	0	0	0	0
406.247	0	0	0	0	0	0	0	0	0	0	0	0	0	0	0	0	0	0	0	0	0	0	0	0	0	0	0	0	0	0	0	0	0	0	0	0	0	0	0	0	0	0	0	0	0	0	0	0	0
407.89	0	0	0	0	0	0	0	0	0	0	0	0	0	0	0	0	0	0	0	0	0	0	0	0	0	0	0	0	0	0	0	0	0	0	0	0	0	0	0	0	0	0	0	0	0	0	0	0	0
409.534	0	0	0	0	0	0	0	0	0	0	0	0	0	0	0	0	0	0	0	0	0	0	0	0	0	0	0	0	0	0	0	0	0	0	0	0	0	0	0	0	0	0	0	0	0	0	0	0	0
411.177	0	0	0	0	0	0	0	0	0	0	0	0	0	0	0	0	0	0	0	0	0	0	0	0	0	0	0	0	0	0	0	0	0	0	0	0	0	0	0	0	0	0	0	0	0	0	0	0	0
412.822	0	0	0	0	0	0	0	0	0	0	0	0	0	0	0	0	0	0	0	0	0	0	0	0	0	0	0	0	0	0	0	0	0	0	0	0	0	0	0	0	0	0	0	0	0	0	0	0	0
414.466	0	0	0	0	0	0	0	0	0	0	0	0	0	0	0	0	0	0	0	0	0	0	0	0	0	0	0	0	0	0	0	0	0	0	0	0	0	0	0	0	0	0	0	0	0	0	0	0	0
416.111	0	0	0	0	0	0	0	0	0	0	0	0	0	0	0	0	0	0	0	0	0	0	0	0	0	0	0	0	0	0	0	0	0	0	0	0	0	0	0	0	0	0	0	0	0	0	0	0	0
417.757	0	0	0	0	0	0	0	0	0	0	0	0	0	0	0	0	0	0	0	0	0	0	0	0	0	0	0	0	0	0	0	0	0	0	0	0	0	0	0	0	0	0	0	0	0	0	0	0	0
419.402	0	0	0	0	0	0	0	0	0	0	0	0	0	0	0	0	0	0	0	0	0	0	0	0	0	0	0	0	0	0	0	0	0	0	0	0	0	0	0	0	0	0	0	0	0	0	0	0	0
421.048	0	0	0	0	0	0	0	0	0	0	0	0	0	0	0	0	0	0	0	0	0	0	0	0	0	0	0	0	0	0	0	0	0	0	0	0	0	0	0	0	0	0	0	0	0	0	0	0	0
422.695	0	0	0	0	0	0	0	0	0	0	0	0	0	0	0	0	0	0	0	0	0	0	0	0	0	0	0	0	0	0	0	0	0	0	0	0	0	0	0	0	0	0	0	0	0	0	0	0	0
424.342	0	0	0	0	0	0	0	0	0	0	0	0	0	0	0	0	0	0	0	0	0	0	0	0	0	0	0	0	0	0	0	0	0	0	0	0	0	0	0	0	0	0	0	0	0	0	0	0	0
425.989	0	0	0	0	0	0	0	0	0	0	0	0	0	0	0	0	0	0	0	0	0	0	0	0	0	0	0	0	0	0	0	0	0	0	0	0	0	0	0	0	0	0	0	0	0	0	0	0	0
427.636	0	0	0	0	0	0	0	0	0	0	0	0	0	0	0	0	0	0	0	0	0	0	0	0	0	0	0	0	0	0	0	0	0	0	0	0	0	0	0	0	0	0	0	0	0	0	0	0	0
429.284	0	0	0	0	0	0	0	0	0	0	0	0	0	0	0	0	0	0	0	0	0	0	0	0	0	0	0	0	0	0	0	0	0	0	0	0	0	0	0	0	0	0	0	0	0	0	0	0	0
430.932	0	0	0	0	0	0	0	0	0	0	0	0	0	0	0	0	0	0	0	0	0	0	0	0	0	0	0	0	0	0	0	0	0	0	0	0	0	0	0	0	0	0	0	0	0	0	0	0	0
432.581	0	0	0	0	0	0	0	0	0	0	0	0	0	0	0	0	0	0	0	0	0	0	0	0	0	0	0	0	0	0	0	0	0	0	0	0	0	0	0	0	0	0	0	0	0	0	0	0	0
434.23	0	0	0	0	0	0	0	0	0	0	0	0	0	0	0	0	0	0	0	0	0	0	0	0	0	0	0	0	0	0	0	0	0	0	0	0	0	0	0	0	0	0	0	0	0	0	0	0	0
435.879	0	0	0	0	0	0	0	0	0	0	0	0	0	0	0	0	0	0	0	0	0	0	0	0	0	0	0	0	0	0	0	0	0	0	0	0	0	0	0	0	0	0	0	0	0	0	0	0	0
437.528	0	0	0	0	0	0	0	0	0	0	0	0	0	0	0	0	0	0	0	0	0	0	0	0	0	0	0	0	0	0	0	0	0	0	0	0	0	0	0	0	0	0	0	0	0	0	0	0	0
439.178	0	0	0	0	0	0	0	0	0	0	0	0	0	0	0	0	0	0	0	0	0	0	0	0	0	0	0	0	0	0	0	0	0	0	0	0	0	0	0	0	0	0	0	0	0	0	0	0	0
440.828	0	0	0	0	0	0	0	0	0	0	0	0	0	0	0	0	0	0	0	0	0	0	0	0	0	0	0	0	0	0	0	0	0	0	0	0	0	0	0	0	0	0	0	0	0	0	0	0	0
442.479	0	0	0	0	0	0	0	0	0	0	0	0	0	0	0	0	0	0	0	0	0	0	0	0	0	0	0	0	0	0	0	0	0	0	0	0	0	0	0	0	0	0	0	0	0	0	0	0	0
444.13	0	0	0	0	0	0	0	0	0	0	0	0	0	0	0	0	0	0	0	0	0	0	0	0	0	0	0	0	0	0	0	0	0	0	0	0	0	0	0	0	0	0	0	0	0	0	0	0	0
445.781	0	0	0	0	0	0	0	0	0	0	0	0	0	0	0	0	0	0	0	0	0	0	0	0	0	0	0	0	0	0	0	0	0	0	0	0	0	0	0	0	0	0	0	0	0	0	0	0	0
447.432	0	0	0	0	0	0	0	0	0	0	0	0	0	0	0	0	0	0	0	0	0	0	0	0	0	0	0	0	0	0	0	0	0	0	0	0	0	0	0	0	0	0	0	0	0	0	0	0	0
449.084	0	0	0	0	0	0	0	0	0	0	0	0	0	0	0	0	0	0	0	0	0	0	0	0	0	0	0	0	0	0	0	0	0	0	0	0	0	0	0	0	0	0	0	0	0	0	0	0	0
450.736	0	0	0	0	0	0	0	0	0	0	0	0	0	0	0	0	0	0	0	0	0	0	0	0	0	0	0	0	0	0	0	0	0	0	0	0	0	0	0	0	0	0	0	0	0	0	0	0	0
452.389	0	0	0	0	0	0	0	0	0	0	0	0	0	0	0	0	0	0	0	0	0	0	0	0	0	0	0	0	0	0	0	0	0	0	0	0	0	0	0	0	0	0	0	0	0	0	0	0	0
454.042	0	0	0	0	0	0	0	0	0	0	0	0	0	0	0	0	0	0	0	0	0	0	0	0	0	0	0	0	0	0	0	0	0	0	0	0	0	0	0	0	0	0	0	0	0	0	0	0	0
455.695	0	0	0	0	0	0	0	0	0	0	0	0	0	0	0	0	0	0	0	0	0	0	0	0	0	0	0	0	0	0	0	0	0	0	0	0	0	0	0	0	0	0	0	0	0	0	0	0	0
457.348	0	0	0	0	0	0	0	0	0	0	0	0	0	0	0	0	0	0	0	0	0	0	0	0	0	0	0	0	0	0	0	0	0	0	0	0	0	0	0	0	0	0	0	0	0	0	0	0	0
459.002	0	0	0	0	0	0	0	0	0	0	0	0	0	0	0	0	0	0	0	0	0	0	0	0	0	0	0	0	0	0	0	0	0	0	0	0	0	0	0	0	0	0	0	0	0	0	0	0	0
460.656	0	0	0	0	0	0	0	0	0	0	0	0	0	0	0	0	0	0	0	0	0	0	0	0	0	0	0	0	0	0	0	0	0	0	0	0	0	0	0	0	0	0	0	0	0	0	0	0	0
462.31	0	0	0	0	0	0	0	0	0	0	0	0	0	0	0	0	0	0	0	0	0	0	0	0	0	0	0	0	0	0	0	0	0	0	0	0	0	0	0	0	0	0	0	0	0	0	0	0	0
463.965	0	0	0	0	0	0	0	0	0	0	0	0	0	0	0	0	0	0	0	0	0	0	0	0	0	0	0	0	0	0	0	0	0	0	0	0	0	0	0	0	0	0	0	0	0	0	0	0	0
465.62	0	0	0	0	0	0	0	0	0	0	0	0	0	0	0	0	0	0	0	0	0	0	0	0	0	0	0	0	0	0	0	0	0	0	0	0	0	0	0	0	0	0	0	0	0	0	0	0	0
467.275	0	0	0	0	0	0	0	0	0	0	0	0	0	0	0	0	0	0	0	0	0	0	0	0	0	0	0	0	0	0	0	0	0	0	0	0	0	0	0	0	0	0	0	0	0	0	0	0	272.407678858752
468.931	0	0	0	0	0	0	0	0	0	0	0	0	0	0	0	0	0	0	0	0	0	0	0	0	0	0	0	0	0	0	0	0	0	0	0	0	0	0	0	0	0	0	0	0	0	0	0	0	289.443546156613
470.586	0	0	0	0	0	0	0	0	0	0	0	0	0	0	0	0	0	0	0	0	0	0	0	0	0	0	0	0	0	0	0	0	0	0	0	0	0	0	0	0	0	0	0	0	0	0	0	269.183196297601	320.456672219399
472.242	0	0	0	0	0	0	0	0	0	0	0	0	0	0	0	0	0	0	0	0	0	0	0	0	0	0	0	0	0	0	0	0	0	0	0	0	0	0	0	0	0	0	0	0	0	0	279.764319956388	299.382727604704	345.302714760131
473.899	0	0	0	0	0	0	0	0	0	0	0	0	0	0	0	0	0	0	0	0	0	0	0	0	0	0	0	0	0	0	0	0	0	0	0	0	0	0	0	0	0	0	0	0	0	0	285.813894350536	327.295634065402	383.88424983894
475.555	0	0	0	0	0	0	0	0	0	0	0	0	0	0	0	0	0	0	0	0	0	0	0	0	0	0	0	0	0	0	0	0	0	0	0	0	0	0	0	0	0	0	0	0	0	260.356068698109	295.576876541795	343.397221290254	406.212837918127
477.212	0	0	0	0	0	0	0	0	0	0	0	0	0	0	0	0	0	0	0	0	0	0	0	0	0	0	0	0	0	0	0	0	0	0	0	0	0	0	0	0	0	0	0	0	0	273.74795100684	322.886488561301	376.230901234194	437.377203553653
478.87	0	0	0	0	0	0	0	0	0	0	0	0	0	0	0	0	0	0	0	0	0	0	0	0	0	0	0	0	0	0	0	0	0	0	0	0	0	0	0	0	0	0	0	0	268.257690101439	300.369346764845	356.182238271443	401.974635069103	456.742197461224
480.527	0	0	0	0	0	0	0	0	0	0	0	0	0	0	0	0	0	0	0	0	0	0	0	0	0	0	0	0	0	0	0	0	0	0	0	0	0	0	0	0	0	0	0	0	280.847069997001	326.938213482619	378.464476339167	429.967331713844	494.85079134174
482.185	0	0	0	0	0	0	0	0	0	0	0	0	0	0	0	0	0	0	0	0	0	0	0	0	0	0	0	0	0	0	0	0	0	0	0	0	0	0	0	0	0	0	0	266.729770890739	302.44694119171	354.684513857061	406.791706862487	463.168402612869	527.188867421293
483.843	0	0	0	0	0	0	0	0	0	0	0	0	0	0	0	0	0	0	0	0	0	0	0	0	0	0	0	0	0	0	0	0	0	0	0	0	0	0	0	0	0	0	0	293.888934318419	334.878783097405	377.096047782389	434.767058576363	487.344232631636	545.082332489383
485.501	0	0	0	0	0	0	0	0	0	0	0	0	0	0	0	0	0	0	0	0	0	0	0	0	0	0	0	0	0	0	0	0	0	0	0	0	0	0	0	0	0	0	271.877068315777	317.533736646798	364.09401867445	397.813299408803	457.447936710121	513.961818626816	571.547849052045
487.16	0	0	0	0	0	0	0	0	0	0	0	0	0	0	0	0	0	0	0	0	0	0	0	0	0	0	0	0	0	0	0	0	0	0	0	0	0	0	0	0	0	288.226466002602	304.146883015996	348.340465813694	386.829608008489	433.34044676482	491.25257430743	552.243726194852	613.016345361022
488.819	0	0	0	0	0	0	0	0	0	0	0	0	0	0	0	0	0	0	0	0	0	0	0	0	0	0	0	0	0	0	0	0	0	0	0	0	0	0	0	0	0	259.83475269455	326.01184776961	361.094815615998	412.152776486645	453.535583726498	510.116736929425	580.302369192707	627.613250117186
490.478	0	0	0	0	0	0	0	0	0	0	0	0	0	0	0	0	0	0	0	0	0	0	0	0	0	0	0	0	0	0	0	0	0	0	0	0	0	0	0	0	263.966578671057	289.347376361443	342.927089832861	385.049068009398	436.3079301791	477.390081617512	533.675766959274	595.755909623376	663.232729691968
492.137	0	0	0	0	0	0	0	0	0	0	0	0	0	0	0	0	0	0	0	0	0	0	0	0	0	0	0	0	0	0	0	0	0	0	0	0	0	0	0	0	288.022320390314	318.697286190864	369.153284112519	421.700156921836	462.242489907368	508.023817926641	559.593264465458	622.809210560675	691.14112185725
493.797	0	0	0	0	0	0	0	0	0	0	0	0	0	0	0	0	0	0	0	0	0	0	0	0	0	0	0	0	0	0	0	0	0	0	0	0	0	0	0	276.998845940339	299.113580684692	348.646621562465	399.037727917693	442.568855469391	494.240560979355	527.02689171806	587.213193661364	659.001512971466	718.727948206618
495.456	0	0	0	0	0	0	0	0	0	0	0	0	0	0	0	0	0	0	0	0	0	0	0	0	0	0	0	0	0	0	0	0	0	0	0	0	0	0	0	287.855443753096	316.56971607181	365.614862996746	414.823846547262	455.43371280963	506.233121142976	545.006164303846	616.427230588459	683.7709069614	742.851807134011
497.117	0	0	0	0	0	0	0	0	0	0	0	0	0	0	0	0	0	0	0	0	0	0	0	0	0	0	0	0	0	0	0	0	0	0	0	0	0	0	277.094423131781	289.738410227765	341.70278727731	384.703273783201	438.776836184582	488.013230822574	528.333594674191	575.424641173661	631.298675731538	694.355664267936	762.938693767746
498.777	0	0	0	0	0	0	0	0	0	0	0	0	0	0	0	0	0	0	0	0	0	0	0	0	0	0	0	0	0	0	0	0	0	0	0	0	0	0	274.397459586254	311.355802230025	356.615316349052	399.707950652955	453.093082917519	499.702451699417	549.325117511889	603.125665485192	646.423808800562	718.333022939695	782.284992907289
500.438	0	0	0	0	0	0	0	0	0	0	0	0	0	0	0	0	0	0	0	0	0	0	0	0	0	0	0	0	0	0	0	0	0	0	0	0	0	260.065238289904	304.29267227981	338.340841609031	376.63961845166	408.542174119922	472.657276551355	521.714191972151	571.327643490709	614.340090570101	659.414795762385	740.523158322346	796.699608053157
502.098	0	0	0	0	0	0	0	0	0	0	0	0	0	0	0	0	0	0	0	0	0	0	0	0	0	0	0	0	0	0	0	0	0	0	0	0	302.15779476392	265.936408854669	316.819201496196	363.900172809477	402.954411991172	438.927497282707	498.561183280207	541.912379643714	590.78697539812	634.978827017055	702.86622347662	768.518143133126	827.140488259679
503.759	0	0	0	0	0	0	0	0	0	0	0	0	0	0	0	0	0	0	0	0	0	0	0	0	0	0	0	0	0	0	0	0	0	0	0	0	268.618511870061	299.166678346466	335.742283516204	393.262675898689	422.234339133342	468.788189653277	519.76126170298	558.780364553354	611.597768698297	655.469115081307	732.93712850494	775.52554276352	858.828491687849
505.421	0	0	0	0	0	0	0	0	0	0	0	0	0	0	0	0	0	0	0	0	0	0	0	0	0	0	0	0	0	0	0	0	0	0	0	267.597937816001	268.616004891971	309.76651044817	360.586804970891	394.610372282714	436.507093526498	485.714739478501	534.942991133216	585.643857180764	628.175870933992	677.923777031099	734.28072890321	793.932692903548	867.934819401783
507.082	0	0	0	0	0	0	0	0	0	0	0	0	0	0	0	0	0	0	0	0	0	0	0	0	0	0	0	0	0	0	0	0	0	0	0	238.282821817477	297.477246293084	339.56621398239	380.724647115769	410.443254592391	454.648032414437	497.249784348819	559.680114015387	617.469932558907	650.565497433502	692.329767565711	758.322009846146	818.756455559242	883.93644416944
508.744	0	0	0	0	0	0	0	0	0	0	0	0	0	0	0	0	0	0	0	0	0	0	0	0	0	0	0	0	0	0	0	0	0	0	263.063297885574	285.123398207776	305.750458499312	349.894271611247	389.716313114045	430.485376511467	482.328203083609	517.05645940506	564.389135454618	621.060578328276	670.562218550442	710.129567965304	764.071375011256	826.145066854437	898.689751269535
510.406	0	0	0	0	0	0	0	0	0	0	0	0	0	0	0	0	0	0	0	0	0	0	0	0	0	0	0	0	0	0	0	0	0	0	248.721669670846	297.672784741085	327.199736302793	369.632058575262	405.006909971317	460.093322895201	494.474357643635	543.881111225413	588.526040079058	636.555441986047	694.429072669245	732.02370292559	782.779024721493	842.897639829759	908.187741334209
512.068	0	0	0	0	0	0	0	0	0	0	0	0	0	0	0	0	0	0	0	0	0	0	0	0	0	0	0	0	0	0	0	0	0	237.971422199382	246.858321860312	289.694563598174	336.81637835995	376.841724268411	424.080663353154	462.350684487027	496.150482891399	539.830695747209	606.919189002513	658.329563865605	693.82484385093	733.235570249311	793.783210487346	845.313207063424	917.88725557071
513.731	0	0	0	0	0	0	0	0	0	0	0	0	0	0	0	0	0	0	0	0	0	0	0	0	0	0	0	0	0	0	0	0	0	249.207752447886	264.348756259549	315.345037996587	360.951550642834	401.480446362569	449.143975904666	478.955502108236	511.851784851537	570.371184602378	629.922776314974	673.979192069855	731.589646617469	754.656237199415	797.977987722651	872.778809239359	920.462207660076
515.394	0	0	0	0	0	0	0	0	0	0	0	0	0	0	0	0	0	0	0	0	0	0	0	0	0	0	0	0	0	0	0	0	222.413175639972	242.589387684197	285.886158858855	327.384733039407	375.17513248345	395.702819784735	454.756798245003	488.066548019154	522.95621063066	577.971652340923	637.566007319057	677.429516475122	722.161580601456	765.767664959887	819.869209648056	874.310228539447	925.896952086605
517.056	0	0	0	0	0	0	0	0	0	0	0	0	0	0	0	0	0	0	0	0	0	0	0	0	0	0	0	0	0	0	0	451.248310849177	222.42038159657	265.804342733986	305.306252843974	350.011511711812	386.818949146168	415.07393636893	474.030521120773	498.817601909456	553.255836639178	589.656831700591	648.611250512113	691.953311627405	747.404794497734	768.557097197373	832.485740085833	891.10983580925	941.583242256831
518.72	0	0	0	0	0	0	0	0	0	0	0	0	0	0	0	0	0	0	0	0	0	0	0	0	0	0	0	0	0	0	0	205.590200653445	245.078264022971	292.122612279884	338.017020168865	368.038254307905	397.818022239318	448.651915091223	470.664310566368	519.188785761648	561.726722270519	624.092079896421	672.626691263545	709.055731021417	750.098271919417	791.804180331207	845.465624738549	895.359971800032	956.518950508339
520.383	0	0	0	0	0	0	0	0	0	0	0	0	0	0	0	0	0	0	0	0	0	0	0	0	0	0	0	0	0	0	346.184924558925	220.359362395471	275.281551970867	317.284993421643	353.558117783733	373.767575590092	430.690623543805	448.292938327339	516.032239221278	554.880040331325	584.533883461653	643.577708649681	684.564784053079	727.718086466381	766.481647291165	801.698119927845	855.811789906526	920.207914925106	970.326485735389
522.046	0	0	0	0	0	0	0	0	0	0	0	0	0	0	0	0	0	0	0	0	0	0	0	0	0	0	0	0	0	0	193.30976493079	223.541176419074	255.601299099366	312.622641940232	342.50917173901	384.085283467088	432.313227476776	468.313026196731	509.863989929035	552.644636790205	583.053037203554	635.56661453273	681.507143436472	727.550616159853	775.608502267388	813.573279354569	864.394878685316	915.964731931921	959.375051576395
523.71	0	0	0	0	0	0	0	0	0	0	0	0	0	0	0	0	0	0	0	0	0	0	0	0	0	0	0	0	0	231.168767322607	195.905250479408	230.70917338155	282.194654380056	310.859513877767	361.836707945011	402.751240053437	423.320192169729	470.091289427863	506.908929170341	559.02821295484	598.500005041911	635.556884711372	690.857905353162	741.954965037924	773.383168969561	816.907658308196	859.797783191604	919.241990863239	963.403710245275
525.374	0	0	0	0	0	0	0	0	0	0	0	0	0	0	0	0	0	0	0	0	0	0	0	0	0	0	0	0	0	189.33947226871	214.473560666646	270.664403388771	294.665678474979	324.036767039736	376.256071172879	393.512054120017	440.575967188787	473.901830705757	513.37766780313	564.390722884156	606.296131865962	650.227744568496	691.019287314133	742.676728186153	782.86383520851	810.883405489833	880.256931178109	919.823503559608	976.269338683469
527.038	0	0	0	0	0	0	0	0	0	0	0	0	0	0	0	0	0	0	0	0	0	0	0	0	0	0	0	0	213.505379745427	179.793228047988	205.06696277091	233.138917609775	301.142424048916	320.380705086512	375.660941466563	416.868479130404	429.798654686541	481.848831673491	523.238074911168	567.624903690431	597.587002688755	635.861922431756	694.880315852825	741.889108512669	775.40909375041	808.292963378969	847.054403433934	897.694413124437	949.241167147488
528.703	0	0	0	0	0	0	0	0	0	0	0	0	0	0	0	0	0	0	0	0	0	0	0	0	0	0	0	0	162.334602198394	194.797003935662	231.259343096499	258.155589671444	302.74567174343	326.373036540335	373.65405932521	403.874593920262	445.364558224886	482.809543901418	514.839398242555	576.196055104191	592.483451473104	646.165616441482	693.462844823156	731.241980533777	774.947308922203	798.203536175204	851.540396787821	900.613463913316	947.020432025485
530.367	0	0	0	0	0	0	0	0	0	0	0	0	0	0	0	0	0	0	0	0	0	0	0	0	0	0	0	185.772026326137	180.387220305309	197.614425032062	239.551449119162	280.068735778261	315.248030339289	354.003480521353	383.285173475794	427.664802724555	473.383080661225	494.323114619834	545.374133833673	591.738597243439	609.652525214469	659.755755589869	692.480747492891	730.665672426464	773.775606112454	798.789809259753	856.833009018327	894.06146341554	957.036232577887
532.032	0	0	0	0	0	0	0	0	0	0	0	0	0	0	0	0	0	0	0	0	0	0	0	0	0	0	391.705414520458	162.146570917551	184.983134421977	221.225237083934	248.359016797936	294.998132139244	308.628512452787	347.813411381592	386.520193837337	436.512104619405	458.294709069094	508.635404081819	553.071300595056	586.271883589179	616.839599232663	655.651332797562	701.392418064321	737.859629636493	770.962293895077	806.494647216137	846.637277170197	893.681091664821	938.84323152182
533.697	0	0	0	0	0	0	0	0	0	0	0	0	0	0	0	0	0	0	0	0	0	0	0	0	0	0	159.263659832874	154.884160732683	188.959543599477	224.992619562618	258.271956556489	273.822501441532	315.289156162953	344.837307900408	383.85748132321	429.564243435686	474.285744846745	481.867775698989	544.463360590493	581.775112867563	616.225329337448	646.803348503697	704.441079784795	731.977328556165	751.711560150356	796.837684796268	842.736372521111	886.064074039973	931.038477757299
535.362	0	0	0	0	0	0	0	0	0	0	0	0	0	0	0	0	0	0	0	0	0	0	0	0	0	292.222242737503	144.605040176892	170.946774844783	184.894545440506	216.236196670402	257.06805939166	284.261902378272	322.193745282859	365.871165879923	387.610733465687	432.189830338882	471.4379295457	484.117155012062	550.553513286005	586.916333722953	598.519438229007	638.891670125155	694.47529982916	724.166565636	760.895645751085	792.035835384458	849.43973784914	884.773490317543	913.619009417795
537.028	0	0	0	0	0	0	0	0	0	0	0	0	0	0	0	0	0	0	0	0	0	0	0	0	0	140.995043687397	156.186091174204	185.993630786302	222.068820849877	258.495817321898	261.896829728557	302.150760217427	333.13599095291	361.646881640241	417.906657029905	422.966903762689	488.764641241542	509.599467828399	551.155608475901	592.198411559953	613.06066527165	653.637157205081	693.426968490642	738.033204142574	756.818211335808	795.383692431924	839.106848671417	883.272720553058	926.046855134301
538.693	0	0	0	0	0	0	0	0	0	0	0	0	0	0	0	0	0	0	0	0	0	0	0	0	227.773076751396	153.879734402529	152.556571281843	177.852767718975	217.005010002655	242.793944552166	278.026794944978	289.019067055313	332.091583504489	387.020957071791	407.02082031209	449.515887939024	480.900224531883	518.16045877269	548.026009391657	593.419889423449	611.661015250118	659.878296512124	691.697320981109	727.656663990361	766.367794356121	785.775001992397	826.391136136064	876.987270508459	923.466085485615
540.359	0	0	0	0	0	0	0	0	0	0	0	0	0	0	0	0	0	0	0	0	0	0	0	0	135.893602673429	148.782934106387	191.472636661814	205.146083551941	220.832521027476	262.025096377059	299.979861368715	308.517693083195	353.416299592599	389.037847628765	419.812652201913	450.549305834223	491.793044197488	519.075129726946	563.194975211968	589.122543819757	621.995952967572	661.131297058927	703.876455645977	737.062729797593	765.664104454742	791.497882835315	845.580133141854	863.749620717757	915.884427114897
542.025	0	0	0	0	0	0	0	0	0	0	0	0	0	0	0	0	0	0	0	0	0	0	0	216.22231343798	147.414017482099	185.492470820334	203.397346356817	202.848842287501	246.471099302986	278.676337817911	296.004921152027	324.311030561671	343.821100059594	399.213861485239	437.723707002094	473.797870515571	490.5301611594	536.079893267992	573.700874075468	604.240572633657	634.990131016323	663.736959895946	688.962680973321	735.093163697827	760.860867982357	786.24148997398	827.716257441925	863.925932663603	904.076099322936
543.691	0	0	0	0	0	0	0	0	0	0	0	0	0	0	0	0	0	0	0	0	0	0	0	98.8296829883732	127.100420390327	147.508459666692	182.299584953828	207.889938223873	216.120421446923	275.831373273001	281.056152251754	330.009652991076	362.037341663443	395.829122553134	422.779106864059	462.227132883835	489.799579568082	523.838630420189	559.945136783424	585.914120853697	616.841417620799	644.633547183506	695.877429901692	737.803642208477	755.522809519372	781.049013916094	833.84350864447	867.72725056959	895.470117755897
545.357	0	0	0	0	0	0	0	0	0	0	0	0	0	0	0	0	0	0	0	0	0	0	143.546852173059	101.412647574219	129.782022686003	166.290738216124	170.20180982463	218.63981208571	220.697885034019	277.551227288127	280.754933615782	321.074419282364	352.789199446685	385.704437162816	421.734192852819	471.337973917655	485.296849421651	516.562384199655	556.39042940022	591.406312789601	611.829094197501	653.031136425507	687.68496175445	732.914653248684	755.285899999025	780.681156943904	831.350519385397	861.919362672937	901.050196944844
547.023	0	0	0	0	0	0	0	0	0	0	0	0	0	0	0	0	0	0	0	0	0	450.283000677182	99.7803380587499	132.041008006307	154.713451122054	175.641699518902	189.615907401834	219.926559546831	225.320163100889	259.386852738689	297.189256768367	341.625233999177	361.72034169745	401.396647747682	433.784945305309	463.383201878647	498.352995935518	509.175764945264	559.905658287568	584.717758385531	606.483185769225	653.355645996299	695.605385854991	718.061216791439	748.826898476702	773.279940581854	813.995284702938	856.221206845565	904.43434868176
548.69	0	0	0	0	0	0	0	0	0	0	0	0	0	0	0	0	0	0	0	0	0	148.063927649444	122.882809535925	129.900841599022	154.48334936867	170.070394190689	214.529847152347	227.122807134694	256.063777541224	282.971959617938	304.514706275355	351.160374616737	383.639778369136	400.006506012457	432.1929712426	457.148162481954	493.560556983325	519.330468621195	558.396854358636	605.451857658005	608.451630699079	649.997770803322	691.19758532052	721.013952156188	737.567309021041	770.894669628439	806.997664451143	843.656636012096	881.811835047902
550.357	0	0	0	0	0	0	0	0	0	0	0	0	0	0	0	0	0	0	0	0	310.290796547384	104.777683462285	119.407934931561	146.659829931367	155.606114842672	173.698102480667	214.527907797051	224.836117841825	252.082141207729	279.197929811595	320.390077445045	324.415603610512	374.904145978916	405.472020454429	449.734686687293	472.770179414935	502.985899871307	526.33567317558	563.104453516976	583.696242651367	617.251665793851	654.784792449544	675.269892407257	710.507979455491	736.09224649135	757.961923722089	790.69828675565	840.739454080578	870.881533537996
552.024	0	0	0	0	0	0	0	0	0	0	0	0	0	0	0	0	0	0	0	0	96.7713503099076	86.3487449048847	128.87401163074	142.430191066792	154.614800576516	186.080797130416	187.412722854518	212.963600424101	242.550676038766	292.389158122519	310.614470156432	329.856832934115	365.254149008957	380.821806290927	426.307872275453	458.133287621672	500.450183183771	523.933751546032	552.555984587675	577.091004293943	595.660125921604	631.337151654981	671.080642883455	692.874772366394	718.025885995032	742.089102920185	787.829315592903	819.55462484875	851.924955578515
553.691	0	0	0	0	0	0	0	0	0	0	0	0	0	0	0	0	0	0	0	195.591859396379	99.1550905998647	114.848651279392	140.316587892286	151.215793342463	161.838341739423	174.756407058016	202.45408248032	235.549390874293	241.983820272017	290.723279841937	300.969161125841	324.852477882208	374.759042368269	396.575253755542	405.562638321423	458.058481360421	488.443167537176	510.692135460744	558.980758956103	576.198169047708	591.555933332137	616.331664246824	675.479549199109	698.414702238299	720.837241358139	736.221483657944	771.037391629329	799.848682208894	827.306168678081
555.358	0	0	0	0	0	0	0	0	0	0	0	0	0	0	0	0	0	0	0	108.626333058678	102.91815956664	139.850703711366	138.24197403785	160.37602325924	184.267940621805	207.522361846848	209.630075961289	242.465390182689	262.75281148174	291.264916443789	312.590825368442	347.260665024399	364.956910402717	402.145047949903	427.629448146123	477.370678600243	492.704000114456	517.807775761737	557.468799785519	577.541866541994	586.414583899677	623.34621990831	668.636222748867	683.967757022186	707.077865348591	724.379056838385	755.169561014208	785.957243389318	835.321587162212
557.026	0	0	0	0	0	0	0	0	0	0	0	0	0	0	0	0	0	0	189.4539599142	91.9934859179728	110.955179627618	115.783054557626	141.151314222051	169.271485928894	164.155808619361	193.006372951549	227.11539221687	235.355516560727	264.744507394466	281.649033886073	318.814538684338	332.623447395216	378.415138095035	401.525499692243	435.743183632632	440.596885554191	484.119501038205	500.068641855848	536.910214723714	552.518406094786	585.45842979909	614.980056398075	642.203236459578	672.780004655343	692.363745420135	710.164011395402	748.884979771457	780.695021953749	812.823777531911
558.693	0	0	0	0	0	0	0	0	0	0	0	0	0	0	0	0	0	0	110.920541395497	113.318386138589	93.8816389866061	137.494677444419	153.809579302455	174.918315243136	199.119907831206	207.717748413889	223.366174456853	239.042745319437	263.090832183323	308.644925106746	330.751699683053	354.993757477073	367.770270879103	405.020735286892	422.423304816265	451.338635557048	475.579381884605	499.491366897633	531.440544460264	563.662624893463	577.206475569597	608.248239359827	644.056308131886	654.028004245188	683.240946766938	710.735622837815	742.215099406542	757.029663966991	798.496142947115
560.361	0	0	0	0	0	0	0	0	0	0	0	0	0	0	0	0	0	144.930501357037	82.0993623318383	77.7389771245903	107.195073033066	106.972418958887	134.848550690349	134.3839105526	151.474091744212	201.52427822726	203.872328536503	230.667935859834	245.014990335764	282.733108842836	312.622088022987	343.871087496406	372.076229409181	393.577570410098	420.212236324338	432.665656387678	473.170090862054	495.209662419376	516.369266629239	537.14343681686	567.026408053792	599.346062394942	622.866478418767	645.260510980527	660.352657663628	676.167285430495	716.816479613922	748.495951073095	778.652530291999
562.029	0	0	0	0	0	0	0	0	0	0	0	0	0	0	0	0	275.562771319614	65.6089730621824	69.7230418828417	90.5368377081714	90.5400866358925	112.978962304365	132.366817689646	148.44745348645	167.58430886395	169.472937104023	204.748562435568	238.010988847494	258.395070060582	273.744042794887	308.342689573727	314.699335820695	350.733123556144	378.277704843981	402.311236441272	437.700413903125	467.089161687696	485.722922156572	512.931464040281	541.576786401241	554.096980658535	573.54852037311	619.857910836875	636.93545564132	667.030096528739	671.999953022829	713.860821041668	737.987374279341	768.15758390332
563.697	0	0	0	0	0	0	0	0	0	0	0	0	0	0	0	0	85.2346149518026	33.7231086097956	79.1510758193775	86.3431129073553	96.7375906918977	138.095764819179	135.187827997748	149.011998669405	157.911515686047	193.846412546487	207.338031772182	217.485389458481	251.022236367108	308.784101985365	311.513310340864	343.588528437502	342.219778572749	379.065148121913	396.543180864686	437.720578404285	438.013134004452	481.152187640956	505.745396104875	535.775806685861	550.361905789715	571.414357461393	599.637174336778	628.427546283124	642.786713026529	672.007789262825	686.997716887289	723.816044824952	753.857376431815
565.365	0	0	0	0	0	0	0	0	0	0	0	0	0	0	0	227.80564753928	78.8329592438547	76.753001562078	80.1400077235424	105.383359103879	121.748496114335	120.763711750615	129.923338807397	143.556069481143	183.019034756591	200.290992357064	205.988876846512	241.503797122475	268.065367331391	284.024866697263	311.387516625657	331.082950046558	358.453031565328	380.418046249849	407.192279646131	425.429934832792	442.114666929502	470.521273670122	506.656166876298	519.696593691725	531.423698147978	549.035891051311	586.145190305701	617.986435651481	628.639245556836	655.921155462401	686.570754334877	709.194524398632	741.533012312174
567.033	0	0	0	0	0	0	0	0	0	0	0	0	0	0	0	89.6925312629113	53.304312914876	73.8619173977505	93.9918741663924	117.997011779466	135.603602452996	124.177474399203	141.688309384347	181.158192194476	189.530242431833	196.208911912386	206.934648863082	252.393097607426	270.815553295003	308.936093616892	313.885846140566	323.724608142788	345.94137947769	367.562079750968	401.080131119537	436.308920694571	452.773350224037	465.08567191998	513.950246451132	505.36785812014	536.159057301118	544.364962046733	586.740082171956	598.670787835234	631.435413748525	646.012047618004	666.031246401386	699.151176038841	735.956750924627
568.702	0	0	0	0	0	0	0	0	0	0	0	0	0	0	197.648572600454	78.4524041073887	62.6371868385472	83.1657834294706	82.9822045260035	112.560894492659	127.537503569209	115.779742984547	140.363084615406	153.511538435925	187.055872972672	196.103635727791	202.932769922566	242.76899959111	243.141688744272	280.925269590052	290.768295479738	322.197620975723	342.150579225379	373.894540552126	384.975313286311	419.012806033373	435.809771619064	464.452226651965	487.97593166985	499.840514623668	519.932053897679	552.165788931182	578.197124094428	597.218864134969	618.265372358455	639.263681199046	657.339341936521	687.312878456824	721.759802225497
570.37	0	0	0	0	0	0	0	0	0	0	0	0	0	0	23.1648458272603	47.888939970511	64.3505791415031	65.5369855591243	59.004022329998	93.9394714067912	111.361937814129	96.0238066517378	130.278979328943	166.161892575357	165.941161036281	174.944339068892	194.872940236945	215.709143629051	258.614471363907	274.261638673718	290.406566263665	323.312343638515	339.628243424384	349.345092439604	396.179063741426	402.565267538508	427.615102285512	437.757696282895	469.106729300974	483.84898270087	527.396262146803	530.114941595665	575.615916956896	584.521962490518	600.726619208166	613.717983466548	641.657041599375	675.601147736188	689.061898590206
572.039	0	0	0	0	0	0	0	0	0	0	0	0	0	152.118399477529	72.1222981868584	49.2755567448506	78.935446356406	96.2226195192771	118.89761005888	132.434623641184	121.534908746637	141.625196477023	158.500274353677	178.000442744323	181.458319834933	208.276320333877	229.202630380969	246.233138793324	258.472256130814	273.146205321284	304.873602547018	314.606064967929	330.71702112118	365.15199626934	390.48483350478	402.100874019979	431.520421381681	458.237389843945	473.390380372538	510.030678066103	517.9512504794	544.825158920557	561.535308019577	578.516622777496	597.955611785458	617.441247667566	640.576122005	672.764288572581	701.245691246338
573.708	0	0	0	0	0	0	0	0	0	0	0	0	0	41.5039539260412	15.3255201041839	51.5628087654282	73.4915453144937	96.2399898457062	95.7784289169063	105.294226065762	111.049538189344	113.733121390307	144.302812849157	137.704684517299	172.198827285127	193.003014814182	202.129260147188	233.607477600569	243.216673165202	260.293434436051	275.558089555893	311.919699450109	349.295396674891	351.670849789703	357.696632796563	387.320129854341	428.733281518901	443.115239310648	446.586365862161	477.421816778262	505.417673952732	521.493709942858	542.345390874527	570.453235757254	584.37450288735	596.897855294685	621.588999890919	641.95096062678	666.669142505665
575.377	0	0	0	0	0	0	0	0	0	0	0	0	109.91083830393	79.3282001072422	62.6056001229671	91.0462407573645	78.7105281482823	97.0187991838921	109.202819509198	132.40845727994	130.452088913293	145.953804423693	122.347520275097	150.012624221372	191.744459886752	200.751833277121	217.462021310601	227.440163924051	256.500884404504	280.946018984862	288.465455885847	322.831267545678	333.667273142174	355.469940131212	369.265198052969	397.365891984323	422.075708448074	448.371038666332	460.072628882148	480.866533198599	508.340084460588	511.724327879779	540.979635025355	564.826605501671	575.642071265939	582.759092110137	615.298793227356	632.095125454512	655.37962886923
577.046	0	0	0	0	0	0	0	0	0	0	0	294.051702822283	70.2098232713252	76.883745491447	92.3965398768187	68.9881773895412	117.058410687281	103.941055045411	125.929997073946	126.922109990831	136.764362215232	143.715287331813	170.086870141179	181.478941862552	202.079223801748	211.950064796149	238.069878756895	265.985603767557	287.93375470906	273.828768163486	303.419780595707	332.417047498583	327.404395858381	359.423648990322	387.798568598004	389.096071326744	432.012070415329	436.496366326762	470.162823536568	473.783544052258	487.879964747245	514.355979638404	526.865884829212	547.852596708344	561.313437696153	578.498514265864	613.725084390611	624.873320223879	652.92015987302
578.715	0	0	0	0	0	0	0	0	0	0	0	65.9238702548346	27.419333648125	22.1640971536533	49.2860696405206	74.0236685529965	87.3032606412215	69.9056449594291	95.8209467212705	109.996043192881	136.242220188196	137.370558595304	143.473452394215	156.65443879163	165.724995615579	176.541991798835	217.557717245395	232.644520129206	235.38149995313	270.900968952298	282.642282055657	311.517334401564	309.958255156493	355.894828576136	361.799001628915	379.777856258868	416.652668388739	411.921175887085	446.018025182542	444.407817817826	460.375189650363	507.661490636389	511.157934775589	531.407504038001	537.144301818984	550.645972715214	578.773374795346	599.447734252869	625.469885755179
580.384	0	0	0	0	0	0	0	0	0	0	189.839807504836	35.8349210257334	92.5790666600471	64.76739147272	67.9446118945704	70.9465775582755	82.5210863099184	79.7382685058865	106.46135119056	98.2296191120237	122.163857342479	139.222018825254	147.08668066818	159.646882984515	190.614267702325	194.082039660866	218.306327855999	228.521388300486	251.61616015041	263.155243252904	278.973347825904	320.310812652197	309.686036601825	322.468138999604	355.933308458024	382.88410627002	390.336014644105	406.099359403804	423.3326661245	448.399587707508	468.673542003556	489.468169800252	508.875542416993	525.715697394736	535.999831104961	547.0677772377	566.466409674647	589.276344805279	616.967685551089
582.054	0	0	0	0	0	0	0	0	0	0	59.3328409976328	49.1621884964468	36.2793273767057	61.6972539035146	69.9334854051442	84.5988257124096	104.087955322518	103.57568551479	89.8113093637478	138.171549314726	132.623075228192	125.010129324184	157.417588624659	155.395183536099	177.588789772765	203.436259284946	195.722940788918	229.161155788058	242.187213669507	260.946501479396	279.582435873766	277.805089889789	311.062599541207	335.59411043309	342.003715106904	362.117875884563	386.592337426249	410.0595297273	434.322808345232	436.941512596477	461.298432459813	461.654270964381	496.691174322721	507.455684135267	520.490895215182	529.957140243942	566.930918505998	586.052653412085	597.88035657246
583.723	0	0	0	0	0	0	0	0	0	186.65089458912	62.9602512513329	77.446440363025	77.7726650466299	81.2571240056622	85.0439125922328	85.4343126579794	79.8509407072186	84.1060283225357	121.909375039343	116.435102086461	133.711879985533	160.477991617838	150.360059881348	197.020083226402	188.78787965819	204.833791733899	214.955722916172	233.851053239635	254.593190532004	285.601882441128	301.289753222108	297.849510492583	318.594541605875	344.335294516015	338.611883879612	363.142099108961	382.852105896015	396.57130068388	409.606106691125	445.593548180889	446.62851484271	454.350116357202	488.305737728253	496.286974321152	503.299910302167	525.483538832708	541.156894745399	557.091781759144	588.65824729668
585.393	0	0	0	0	0	0	0	0	0	52.3938880333121	28.8972748314848	41.6761797596086	89.1494371247978	105.215780778843	85.7372213595483	87.7580598348556	64.6582176149464	94.818113727983	118.322220648703	107.332139178625	129.873091275508	127.674815939013	160.365668425533	172.342046344708	168.869997526129	199.658926337279	216.53281836356	220.060208391603	245.892558932247	254.942379470087	284.016313945633	293.490886989433	299.471647607172	324.348974721121	341.953064285282	374.731693814837	379.790744467	387.19787271656	401.523000035495	435.846880860612	434.124228783937	455.88239719172	470.430910785567	497.080501589376	505.560376392552	503.008512307666	535.398374680753	558.136485721953	565.240146032796
587.063	0	0	0	0	0	0	0	0	94.7727878779873	29.5822532232407	15.2638734253118	16.7794830467281	52.0962196702382	46.7855267608184	59.9732190311578	44.8347302645113	47.107017941507	70.6547729800544	109.197196943791	106.597628605328	97.3642341078283	137.083212741257	122.457435487045	149.259573620799	171.076354979615	164.237342530433	179.872840202696	207.002310073577	237.745453756098	233.173303798591	252.165665448207	273.868889802959	285.839399778863	302.799059694525	325.678164114635	332.826135285265	350.067449294922	374.793020096366	377.938958826048	417.089479678225	417.041276177685	441.705937426679	458.080627424181	466.516849509933	471.885262964086	493.243315254047	502.40454178141	537.02120652248	549.679860081977
588.733	0	0	0	0	0	0	0	0	44.4527428122342	49.7382533905189	74.4888858628236	73.677970993765	62.7809866220578	75.8130263122797	87.7199552543279	78.0929849593418	98.7113683068455	109.462501498219	123.700675591049	102.436303200681	135.026848513434	159.762329506618	180.083941022724	174.997031453174	178.928886024145	207.970206644123	201.723016654175	220.652931968795	239.547366004715	230.884134392656	281.827664086682	290.984587681019	301.990009625814	311.643291894078	325.241196440628	327.787555740532	358.325120457623	377.465010768431	391.729735631007	410.271285172636	414.377606448471	434.666432622178	457.907102705539	461.056556231801	478.57657019297	481.964733877644	508.680125193853	516.37825764975	545.089088830315
590.403	0	0	0	0	0	0	0	92.9626764985817	39.4198884555298	30.2630193502702	62.3883141035129	65.9525371447499	59.9695766862564	52.7614318385978	73.2031496512532	81.6232587684106	66.7964133189847	91.5579074115876	91.6791833747411	127.682165045934	125.323575937494	115.517150207126	152.749177186245	168.099455763513	166.513302648238	181.724084666931	208.104400978538	192.728685894664	244.457603548425	240.734244386047	248.170377549355	266.93580493093	284.828804197182	308.910495871022	310.839496746489	336.384161859816	352.817977150508	353.191613079888	366.377056141429	389.326937578901	392.699596362431	424.192886119493	432.798618901325	446.032748453071	457.462458400006	466.214214785336	484.82379950267	495.147979989865	515.479579311914
592.073	0	0	0	0	0	0	318.810281045849	69.8958934468321	51.5919998471773	51.0323938061016	25.8134933936069	73.1581692270515	56.2571204665102	75.3554449833865	66.2388188867411	80.954090616368	93.3651302642329	111.703125060362	123.336700980797	127.95526581202	143.560413795212	153.211245508683	170.488833851617	170.260949152726	157.680729744466	200.645072636222	217.049108299387	228.37946645477	240.598071409907	241.413240267724	272.248832990429	264.105428646325	285.420369734245	312.032301656034	312.933778759989	339.190437344793	338.820610374292	363.596693409694	374.754379381746	385.887452000034	391.762106146051	421.455998005979	425.344730246987	443.650524316232	452.844967366363	459.02819956977	483.993562953521	490.74883198584	516.20357123333
593.743	0	0	0	0	0	0	118.441860086109	44.4232954236233	79.271924456723	82.6294311620714	52.0851880158771	89.4903418252578	89.5793721108535	84.0441175082446	111.820914097737	94.8492614935725	91.7779442653463	107.091139054417	106.282963509375	121.131771777112	134.482140393404	163.881608829756	149.318901907916	171.754678646467	190.792183341168	192.916223967015	219.515035302338	240.396607590754	235.128951044365	244.657162322878	259.544126548442	260.801360451007	294.779491133996	307.737713111429	315.698902622469	327.794487259171	343.441606451193	340.228020431305	362.396795653127	385.009085168671	388.03412921091	406.63338120077	425.677025100656	430.44888054418	445.785952331727	454.233181976656	464.907631343217	481.792880203599	502.645258687515
595.413	0	0	0	0	0	255.404994402164	49.4330346770939	67.2875400004145	49.3812751203946	70.8342984745224	65.4180943925756	77.7267966334883	82.4071260821693	89.3699866740808	93.1284554571492	103.015599571541	130.236661900924	118.900298923731	123.771497398667	128.069824260016	149.01063121983	148.400989744691	151.467597497987	181.602901626964	192.588477864289	198.224177693109	206.424354420888	216.153429453461	224.142566386723	261.540909275064	254.894656424876	289.456394220789	281.65575316622	303.913001349879	314.782222247227	319.725741147905	332.752481329289	353.919781974392	355.80812065158	372.09087421711	385.09104445557	402.059009525159	420.360655408751	420.655295200472	431.972175591451	450.65238075615	462.573288277056	489.681564695666	496.379441581629
597.084	0	0	0	0	0	45.3996427748603	37.0469935682714	28.8807437880875	51.9728130213207	19.1518964597508	46.4122746489672	34.4516038203077	55.4911909056498	76.7310574466272	77.3909091732044	64.3795012204364	88.5220602210009	90.4378648031514	103.925955616629	118.494381855595	134.20998167901	134.923323843332	135.019447016144	147.191531833341	157.141659532639	197.556286698976	165.995433871474	199.10609879435	236.632389953382	220.621698743907	230.374520712958	239.932364849537	265.753120949117	282.010966310674	297.353594265022	318.471377260626	322.997927944253	336.020802035197	349.286922815856	360.791616046321	366.138692144248	380.987006691056	408.005549781517	413.698828905997	426.343209467272	422.943243176653	443.971006439992	465.30184269562	472.354037072923
598.754	0	0	0	0	160.578284379132	40.8980206906582	39.4549099176624	54.9110845799279	35.8408665797158	69.5081610103613	44.3513166662543	53.4619880509293	84.8661873182134	70.9850934283499	57.6882670973789	76.4298786091701	103.905715858373	93.564345627168	111.85241393252	118.50072308782	124.746887252002	134.177195000094	140.117726312464	174.616994613294	171.663025780181	185.95165387312	198.4897663435	215.475418496162	212.684079066264	230.182787718403	245.647901845302	258.110133908933	276.757433203802	279.353162995225	285.759384289934	305.949182049838	322.47852466093	336.241703631905	346.115700344046	357.964788392351	368.454424335325	382.020257767835	394.107291032513	400.601566268039	411.520073238715	423.506020302966	444.327846629116	453.279585227508	473.787034068398
600.425	0	0	0	0	64.6641561577076	47.4294151805706	35.4195311104052	42.1927122067611	20.6293504848799	39.6802840524353	49.5775345823953	50.4998885537723	49.5438732310953	68.8392583178242	91.8731757551478	79.5753305400834	94.1593127782405	109.27838793309	97.1966401695944	130.095581879475	138.522963346135	110.670441112572	134.817438179252	155.195975343507	175.031781020502	161.419643467212	174.900130080825	203.763601240743	209.990399049626	220.510657614763	215.826331605483	246.303015388846	265.144350356866	293.340141411584	288.796991874449	307.143910316706	306.925738319562	328.301158062475	343.082353802652	353.397253148643	354.356073414654	367.224851963635	378.077829441064	398.889178885218	408.206424784566	412.608052269071	425.290039970287	443.062319060214	449.957791377006
602.096	0	0	0	163.342304194539	16.1397239793228	47.3176024837108	56.2310295053286	22.7053578980662	64.0479933822266	65.9817212718527	58.6514179521293	63.7944215716908	42.120732292456	76.3061395605543	66.2727806838375	96.7041618694848	101.50007133873	99.4722753010235	131.026255424117	109.292545716573	131.814351698231	144.316413627921	145.202701391422	153.189386094076	171.085375385625	183.931904135455	200.173653682704	199.910403740492	210.35411627102	232.519446406617	229.724701359268	258.778603200482	263.603709822351	274.217482605588	287.495043377425	292.448156619371	310.35126102253	322.893655022333	330.263777231592	339.496245479388	351.850466143813	368.167748336041	377.263640246224	399.883464865784	401.039377513764	407.820871957444	431.67396065827	441.321958263603	458.672326200494
603.766	0	0	0	33.9011180324658	44.60112914999	44.8570575102519	64.3056141512068	60.9501764052254	42.2430872419268	73.4412706758089	57.6148943795074	75.9757659999194	87.4872115982195	68.5851047516964	77.6669595730517	81.211096329899	82.8765454544239	112.141479049015	113.519514818086	130.846308750868	126.476986099377	152.072121122364	160.524796075639	145.787184766754	178.843864713895	176.865073112374	184.397737268874	207.040007371401	210.871859419669	219.957906681499	234.833543699635	243.149273519095	243.986719045263	273.16709399183	281.540275410556	292.18082600832	296.242548835999	315.416291593156	327.047492487196	342.631565655406	340.866356623422	369.255011828292	375.362375827284	384.220430768229	387.888504635543	388.382579370282	410.207480649092	429.425401459833	454.611455219845
605.437	0	0	104.497119671034	-0.881267104058816	-6.08193609380944	-3.733993786715	40.2773703427291	15.9037254110215	7.41094026185321	42.3429452812936	31.6488602368099	33.5804907758936	22.411860435494	49.3243587657154	57.1272557650967	70.4984214554012	92.415638209116	79.3615421448404	86.4099701844405	85.464987124777	109.215235917739	118.288968984379	123.482485550103	132.793064673192	125.75629625161	149.300597829074	169.503380308361	167.02280860979	187.082817041669	198.780893243903	222.36837983237	212.36663912374	235.744016157722	254.898411078497	259.178211287983	274.096507709013	293.450159516893	289.058786494221	319.456484593518	322.4718907135	326.737029948424	352.012797674323	360.673339136228	375.503060207929	376.420116000302	383.566298622656	388.081072906894	406.816496333036	412.41385821654
607.108	0	374.746573699144	29.9855278955847	21.4430344796184	31.852476907663	46.2284090888664	17.6770752997203	23.5464534361851	54.2956427417601	38.4687963538164	50.5798217482522	46.9725142652547	62.9732218277495	75.5202290070771	89.3891586262036	67.0416874174696	84.4481957669181	89.9921975963225	103.417078624999	112.70226591761	128.085855713617	115.290177035403	135.846251712953	143.277948146369	133.616386358256	165.283993403119	179.390064795032	186.041011456835	181.138197372796	218.027774751092	204.499996121482	222.918989112235	229.849551838162	259.998605909128	247.48429008034	262.274311515344	284.942076576539	297.192198103333	298.809812383937	314.82210701624	333.086566168087	334.220047397808	349.25510102912	362.234144720093	365.781702111971	374.986908154938	387.864804628505	408.49355400344	408.7728646182
608.779	0	97.5404184721499	24.6134390713082	25.4318956054588	55.1703091210274	13.0477122804374	21.3072587765206	13.9132278313772	44.3760307555101	46.6056988465535	46.9200045079509	60.7726601641035	51.3883704519016	66.8689069135451	65.9032109985069	73.9223781916159	85.0073628026875	87.2014544972235	100.19422145789	110.282770439787	124.706093203566	137.053065237735	147.142225430215	146.172957347648	133.534970440424	170.807340250284	153.421490112918	188.505018850768	186.318692074232	193.514906137305	208.073144018383	223.623700627929	228.516663084099	243.028235741933	249.730616426563	255.084979063901	292.609048929247	275.262666323642	313.915238285465	302.046406033777	305.533750664192	338.510265031905	344.303090748093	350.340864962803	361.977916071259	359.688600965106	382.024294621749	392.866143603801	400.378309952039
610.45	340.334769836047	29.8429386420949	56.175871135879	45.640286467443	47.8914152152632	44.5061572477054	40.7405355168734	32.2267942845544	34.9481373030152	62.9799480566064	75.2982111779137	78.4355089265464	78.7491879946856	47.3751196961269	62.5664858824348	80.1249828935799	98.6696110109195	98.3130038511275	105.612142114036	122.017137135432	125.742197478406	127.299179144493	133.258609038222	137.080416687716	159.227831846331	154.500317712754	167.442696652529	185.112581016549	187.087833763113	212.574220117387	204.027897270996	222.720647890034	219.581041798054	238.590849341275	248.129024765775	251.219722501874	280.147493767476	279.940827726142	302.764520252626	310.839674745426	307.455933655641	333.681030311405	332.22156759159	347.621017883686	355.046477614617	361.054581179182	367.919652070959	387.839350609462	393.288662440491
612.121	68.5625735243126	0.804213881497206	15.8674754166785	7.67734126474192	-14.1701165412771	18.0729454338515	13.4309957690344	15.2527951769952	28.5602198774486	32.567498078398	31.1237939657552	57.3203701223138	62.5682913094995	49.4889847283225	60.2929412162103	70.6827233200173	72.0826979630803	79.574624640456	111.90537882709	99.6907874533709	102.199729897742	100.255725898831	108.970515294045	122.123555739892	132.073438061978	152.768307838098	160.875913625602	160.411618746447	179.931277264851	194.618068366633	184.761315056311	202.697239667307	209.697918020403	233.902566802371	243.116601029838	239.063046507874	266.74632900764	273.831686890386	286.318095690873	277.834366280877	298.589333875084	318.7544897791	326.998630382609	334.69566909461	330.340626728953	342.203460339942	352.700372659201	365.777716255907	377.090005389039
613.792	56.2534183786688	30.6063147702979	24.7614132928255	29.1456291475445	58.9190419161763	18.8355794555075	33.4260137018413	55.1389632830449	42.336731541967	64.1015572693014	63.9634082934814	60.8077843140576	52.6599328112583	63.1478358677416	88.8483265026248	73.9371347180277	75.8525564788309	105.871360041298	110.191228739452	89.309774994676	113.699589311692	140.177820284145	135.804472056186	146.683308883354	123.904657617138	154.375176095328	165.961965771964	176.548990831344	179.166526872609	183.148983262659	207.419737465016	200.00175901368	226.863531722898	235.68079592638	231.454593198924	251.823302252725	247.149545252248	269.697746979839	268.941782717511	281.955862825311	292.788235256006	310.8353488981	316.214302161324	324.596934065282	325.873355887968	335.367588672834	352.272878383667	356.34507926784	370.338038242667
615.464	10.1290509008755	3.29186630494936	47.6287720234197	33.6917883372386	19.1940562155511	17.2770843457727	4.23595027975075	49.9458297502663	18.9903187106577	29.0759401760002	36.9732068927516	55.3056808582274	50.4635796629577	60.9628719781907	67.3966748098206	85.2019255904473	59.9540136402206	90.1319686622889	79.3845842557619	84.5784161509596	95.2699160927187	107.222055936716	108.867720067606	134.342352174594	116.271705395082	130.376482561791	149.976341605962	177.938827305977	158.120775224069	178.17780410647	181.893746353709	197.694446756456	202.758984266612	207.95336842477	230.369277482894	232.92982160515	243.989818658565	257.818471191102	256.812753211689	270.888764872644	285.348834962437	292.770729989584	294.314639558855	313.083200241928	315.676817378261	322.057278712152	333.552922181608	350.957393682588	359.930170819595
617.135	21.0231713941429	19.5590839985367	39.4660696957153	50.2976541324345	23.5666375055866	42.404523255536	44.3787740180435	49.7154431629691	63.5747555924607	21.0271093077253	72.3251294098496	56.9619415784524	56.4353857072862	56.9822890403243	54.5286773860271	78.3679852952639	100.653946822439	96.9911344459623	104.097001138786	102.192761329151	116.132601096091	125.015001027013	115.233323077753	137.067320274536	156.517364265182	147.451544117781	150.160001054422	161.115877784948	179.275928190762	176.623873710532	199.296050432929	201.506627770425	207.42200056995	222.129902340226	225.764524167133	225.831623426306	252.522816690146	256.668028279661	268.711078026104	264.563464919494	279.544823451815	286.593896636633	305.009286076796	299.822372453776	308.725131919048	310.622258142197	319.544214918138	335.475016021333	351.111196957301
618.806	5.74042863220513	35.3488651993951	25.3220630414179	17.5371001408085	33.3368010892592	39.7169131329643	27.5362174061619	19.3732170150012	53.646716248546	63.058211976789	73.3314697505392	76.3105936416858	65.4915544194013	47.4268447962825	57.7768871344755	67.0271396190975	71.3250614540795	90.0619396202336	74.9339039902093	103.756386506022	107.254263359933	121.978597525213	108.777373109466	138.107480435534	126.369037802083	153.865576541246	138.396970218385	155.614535275889	164.495474668729	180.474128218031	186.357533953239	185.339973860137	193.997928743554	206.923479807944	222.187139479337	231.078878192482	240.094808711913	244.051208894919	245.760605786886	266.185279741217	267.520706142249	280.39979309346	284.862577366913	289.372571399368	304.090341320978	299.325630270308	312.652830256059	329.072429741175	342.749251525131
[truncated: 85 more columns]
