# Supplementary material for: Physicochemical and major ion data for springs in the Black Forest National Park, Germany
Source: Data Brief. 2020 Apr 30;30:105645. doi: 10.1016/j.dib.2020.105645 (PMC7218150; doi:10.1016/j.dib.2020.105645)
Supplement: Supplementary file 4 [file mmc4.zip › Fluorescence/D802_1_2016-06-06.csv]

wavelength	600	597	594	591	588	585	582	579	576	573	570	567	564	561	558	555	552	549	546	543	540	537	534	531	528	525	522	519	516	513	510	507	504	501	498	495	492	489	486	483	480	477	474	471	468	465	462	459	456
210.862	0	0	0	0	0	0	0	0	0	0	0	0	0	0	0	0	0	0	0	0	0	0	0	0	0	0	0	0	0	0	0	0	0	0	0	0	0	0	0	0	0	0	0	0	0	0	0	0	0
212.444	0	0	0	0	0	0	0	0	0	0	0	0	0	0	0	0	0	0	0	0	0	0	0	0	0	0	0	0	0	0	0	0	0	0	0	0	0	0	0	0	0	0	0	0	0	0	0	0	0
214.027	0	0	0	0	0	0	0	0	0	0	0	0	0	0	0	0	0	0	0	0	0	0	0	0	0	0	0	0	0	0	0	0	0	0	0	0	0	0	0	0	0	0	0	0	0	0	0	0	0
215.61	0	0	0	0	0	0	0	0	0	0	0	0	0	0	0	0	0	0	0	0	0	0	0	0	0	0	0	0	0	0	0	0	0	0	0	0	0	0	0	0	0	0	0	0	0	0	0	0	0
217.194	0	0	0	0	0	0	0	0	0	0	0	0	0	0	0	0	0	0	0	0	0	0	0	0	0	0	0	0	0	0	0	0	0	0	0	0	0	0	0	0	0	0	0	0	0	0	0	0	0
218.779	0	0	0	0	0	0	0	0	0	0	0	0	0	0	0	0	0	0	0	0	0	0	0	0	0	0	0	0	0	0	0	0	0	0	0	0	0	0	0	0	0	0	0	0	0	0	0	0	0
220.364	0	0	0	0	0	0	0	0	0	0	0	0	0	0	0	0	0	0	0	0	0	0	0	0	0	0	0	0	0	0	0	0	0	0	0	0	0	0	0	0	0	0	0	0	0	0	0	0	0
221.95	0	0	0	0	0	0	0	0	0	0	0	0	0	0	0	0	0	0	0	0	0	0	0	0	0	0	0	0	0	0	0	0	0	0	0	0	0	0	0	0	0	0	0	0	0	0	0	0	0
223.536	0	0	0	0	0	0	0	0	0	0	0	0	0	0	0	0	0	0	0	0	0	0	0	0	0	0	0	0	0	0	0	0	0	0	0	0	0	0	0	0	0	0	0	0	0	0	0	0	0
225.123	0	0	0	0	0	0	0	0	0	0	0	0	0	0	0	0	0	0	0	0	0	0	0	0	0	0	0	0	0	0	0	0	0	0	0	0	0	0	0	0	0	0	0	0	0	0	0	0	0
226.71	0	0	0	0	0	0	0	0	0	0	0	0	0	0	0	0	0	0	0	0	0	0	0	0	0	0	0	0	0	0	0	0	0	0	0	0	0	0	0	0	0	0	0	0	0	0	0	0	0
228.299	0	0	0	0	0	0	0	0	0	0	0	0	0	0	0	0	0	0	0	0	0	0	0	0	0	0	0	0	0	0	0	0	0	0	0	0	0	0	0	0	0	0	0	0	0	0	0	0	0
229.887	0	0	0	0	0	0	0	0	0	0	0	0	0	0	0	0	0	0	0	0	0	0	0	0	0	0	0	0	0	0	0	0	0	0	0	0	0	0	0	0	0	0	0	0	0	0	0	0	0
231.477	0	0	0	0	0	0	0	0	0	0	0	0	0	0	0	0	0	0	0	0	0	0	0	0	0	0	0	0	0	0	0	0	0	0	0	0	0	0	0	0	0	0	0	0	0	0	0	0	0
233.067	0	0	0	0	0	0	0	0	0	0	0	0	0	0	0	0	0	0	0	0	0	0	0	0	0	0	0	0	0	0	0	0	0	0	0	0	0	0	0	0	0	0	0	0	0	0	0	0	0
234.657	0	0	0	0	0	0	0	0	0	0	0	0	0	0	0	0	0	0	0	0	0	0	0	0	0	0	0	0	0	0	0	0	0	0	0	0	0	0	0	0	0	0	0	0	0	0	0	0	0
236.248	0	0	0	0	0	0	0	0	0	0	0	0	0	0	0	0	0	0	0	0	0	0	0	0	0	0	0	0	0	0	0	0	0	0	0	0	0	0	0	0	0	0	0	0	0	0	0	0	0
237.84	0	0	0	0	0	0	0	0	0	0	0	0	0	0	0	0	0	0	0	0	0	0	0	0	0	0	0	0	0	0	0	0	0	0	0	0	0	0	0	0	0	0	0	0	0	0	0	0	0
239.432	0	0	0	0	0	0	0	0	0	0	0	0	0	0	0	0	0	0	0	0	0	0	0	0	0	0	0	0	0	0	0	0	0	0	0	0	0	0	0	0	0	0	0	0	0	0	0	0	0
241.025	0	0	0	0	0	0	0	0	0	0	0	0	0	0	0	0	0	0	0	0	0	0	0	0	0	0	0	0	0	0	0	0	0	0	0	0	0	0	0	0	0	0	0	0	0	0	0	0	0
242.619	0	0	0	0	0	0	0	0	0	0	0	0	0	0	0	0	0	0	0	0	0	0	0	0	0	0	0	0	0	0	0	0	0	0	0	0	0	0	0	0	0	0	0	0	0	0	0	0	0
244.213	0	0	0	0	0	0	0	0	0	0	0	0	0	0	0	0	0	0	0	0	0	0	0	0	0	0	0	0	0	0	0	0	0	0	0	0	0	0	0	0	0	0	0	0	0	0	0	0	0
245.808	0	0	0	0	0	0	0	0	0	0	0	0	0	0	0	0	0	0	0	0	0	0	0	0	0	0	0	0	0	0	0	0	0	0	0	0	0	0	0	0	0	0	0	0	0	0	0	0	0
247.403	0	0	0	0	0	0	0	0	0	0	0	0	0	0	0	0	0	0	0	0	0	0	0	0	0	0	0	0	0	0	0	0	0	0	0	0	0	0	0	0	0	0	0	0	0	0	0	0	0
248.999	0	0	0	0	0	0	0	0	0	0	0	0	0	0	0	0	0	0	0	0	0	0	0	0	0	0	0	0	0	0	0	0	0	0	0	0	0	0	0	0	0	0	0	0	0	0	0	0	0
250.595	0	0	0	0	0	0	0	0	0	0	0	0	0	0	0	0	0	0	0	0	0	0	0	0	0	0	0	0	0	0	0	0	0	0	0	0	0	0	0	0	0	0	0	0	0	0	0	0	0
252.192	0	0	0	0	0	0	0	0	0	0	0	0	0	0	0	0	0	0	0	0	0	0	0	0	0	0	0	0	0	0	0	0	0	0	0	0	0	0	0	0	0	0	0	0	0	0	0	0	0
253.79	0	0	0	0	0	0	0	0	0	0	0	0	0	0	0	0	0	0	0	0	0	0	0	0	0	0	0	0	0	0	0	0	0	0	0	0	0	0	0	0	0	0	0	0	0	0	0	0	0
255.388	0	0	0	0	0	0	0	0	0	0	0	0	0	0	0	0	0	0	0	0	0	0	0	0	0	0	0	0	0	0	0	0	0	0	0	0	0	0	0	0	0	0	0	0	0	0	0	0	0
256.986	0	0	0	0	0	0	0	0	0	0	0	0	0	0	0	0	0	0	0	0	0	0	0	0	0	0	0	0	0	0	0	0	0	0	0	0	0	0	0	0	0	0	0	0	0	0	0	0	0
258.586	0	0	0	0	0	0	0	0	0	0	0	0	0	0	0	0	0	0	0	0	0	0	0	0	0	0	0	0	0	0	0	0	0	0	0	0	0	0	0	0	0	0	0	0	0	0	0	0	0
260.186	0	0	0	0	0	0	0	0	0	0	0	0	0	0	0	0	0	0	0	0	0	0	0	0	0	0	0	0	0	0	0	0	0	0	0	0	0	0	0	0	0	0	0	0	0	0	0	0	0
261.786	0	0	0	0	0	0	0	0	0	0	0	0	0	0	0	0	0	0	0	0	0	0	0	0	0	0	0	0	0	0	0	0	0	0	0	0	0	0	0	0	0	0	0	0	0	0	0	0	0
263.387	0	0	0	0	0	0	0	0	0	0	0	0	0	0	0	0	0	0	0	0	0	0	0	0	0	0	0	0	0	0	0	0	0	0	0	0	0	0	0	0	0	0	0	0	0	0	0	0	0
264.988	0	0	0	0	0	0	0	0	0	0	0	0	0	0	0	0	0	0	0	0	0	0	0	0	0	0	0	0	0	0	0	0	0	0	0	0	0	0	0	0	0	0	0	0	0	0	0	0	0
266.591	0	0	0	0	0	0	0	0	0	0	0	0	0	0	0	0	0	0	0	0	0	0	0	0	0	0	0	0	0	0	0	0	0	0	0	0	0	0	0	0	0	0	0	0	0	0	0	0	0
268.193	0	0	0	0	0	0	0	0	0	0	0	0	0	0	0	0	0	0	0	0	0	0	0	0	0	0	0	0	0	0	0	0	0	0	0	0	0	0	0	0	0	0	0	0	0	0	0	0	0
269.796	0	0	0	0	0	0	0	0	0	0	0	0	0	0	0	0	0	0	0	0	0	0	0	0	0	0	0	0	0	0	0	0	0	0	0	0	0	0	0	0	0	0	0	0	0	0	0	0	0
271.4	0	0	0	0	0	0	0	0	0	0	0	0	0	0	0	0	0	0	0	0	0	0	0	0	0	0	0	0	0	0	0	0	0	0	0	0	0	0	0	0	0	0	0	0	0	0	0	0	0
273.004	0	0	0	0	0	0	0	0	0	0	0	0	0	0	0	0	0	0	0	0	0	0	0	0	0	0	0	0	0	0	0	0	0	0	0	0	0	0	0	0	0	0	0	0	0	0	0	0	0
274.609	0	0	0	0	0	0	0	0	0	0	0	0	0	0	0	0	0	0	0	0	0	0	0	0	0	0	0	0	0	0	0	0	0	0	0	0	0	0	0	0	0	0	0	0	0	0	0	0	0
276.215	0	0	0	0	0	0	0	0	0	0	0	0	0	0	0	0	0	0	0	0	0	0	0	0	0	0	0	0	0	0	0	0	0	0	0	0	0	0	0	0	0	0	0	0	0	0	0	0	0
277.821	0	0	0	0	0	0	0	0	0	0	0	0	0	0	0	0	0	0	0	0	0	0	0	0	0	0	0	0	0	0	0	0	0	0	0	0	0	0	0	0	0	0	0	0	0	0	0	0	0
279.427	0	0	0	0	0	0	0	0	0	0	0	0	0	0	0	0	0	0	0	0	0	0	0	0	0	0	0	0	0	0	0	0	0	0	0	0	0	0	0	0	0	0	0	0	0	0	0	0	0
281.034	0	0	0	0	0	0	0	0	0	0	0	0	0	0	0	0	0	0	0	0	0	0	0	0	0	0	0	0	0	0	0	0	0	0	0	0	0	0	0	0	0	0	0	0	0	0	0	0	0
282.642	0	0	0	0	0	0	0	0	0	0	0	0	0	0	0	0	0	0	0	0	0	0	0	0	0	0	0	0	0	0	0	0	0	0	0	0	0	0	0	0	0	0	0	0	0	0	0	0	0
284.25	0	0	0	0	0	0	0	0	0	0	0	0	0	0	0	0	0	0	0	0	0	0	0	0	0	0	0	0	0	0	0	0	0	0	0	0	0	0	0	0	0	0	0	0	0	0	0	0	0
285.858	0	0	0	0	0	0	0	0	0	0	0	0	0	0	0	0	0	0	0	0	0	0	0	0	0	0	0	0	0	0	0	0	0	0	0	0	0	0	0	0	0	0	0	0	0	0	0	0	0
287.468	0	0	0	0	0	0	0	0	0	0	0	0	0	0	0	0	0	0	0	0	0	0	0	0	0	0	0	0	0	0	0	0	0	0	0	0	0	0	0	0	0	0	0	0	0	0	0	0	0
289.077	0	0	0	0	0	0	0	0	0	0	0	0	0	0	0	0	0	0	0	0	0	0	0	0	0	0	0	0	0	0	0	0	0	0	0	0	0	0	0	0	0	0	0	0	0	0	0	0	0
290.688	0	0	0	0	0	0	0	0	0	0	0	0	0	0	0	0	0	0	0	0	0	0	0	0	0	0	0	0	0	0	0	0	0	0	0	0	0	0	0	0	0	0	0	0	0	0	0	0	0
292.298	0	0	0	0	0	0	0	0	0	0	0	0	0	0	0	0	0	0	0	0	0	0	0	0	0	0	0	0	0	0	0	0	0	0	0	0	0	0	0	0	0	0	0	0	0	0	0	0	0
293.91	0	0	0	0	0	0	0	0	0	0	0	0	0	0	0	0	0	0	0	0	0	0	0	0	0	0	0	0	0	0	0	0	0	0	0	0	0	0	0	0	0	0	0	0	0	0	0	0	0
295.521	0	0	0	0	0	0	0	0	0	0	0	0	0	0	0	0	0	0	0	0	0	0	0	0	0	0	0	0	0	0	0	0	0	0	0	0	0	0	0	0	0	0	0	0	0	0	0	0	0
297.134	0	0	0	0	0	0	0	0	0	0	0	0	0	0	0	0	0	0	0	0	0	0	0	0	0	0	0	0	0	0	0	0	0	0	0	0	0	0	0	0	0	0	0	0	0	0	0	0	0
298.747	0	0	0	0	0	0	0	0	0	0	0	0	0	0	0	0	0	0	0	0	0	0	0	0	0	0	0	0	0	0	0	0	0	0	0	0	0	0	0	0	0	0	0	0	0	0	0	0	0
300.36	0	0	0	0	0	0	0	0	0	0	0	0	0	0	0	0	0	0	0	0	0	0	0	0	0	0	0	0	0	0	0	0	0	0	0	0	0	0	0	0	0	0	0	0	0	0	0	0	0
301.974	0	0	0	0	0	0	0	0	0	0	0	0	0	0	0	0	0	0	0	0	0	0	0	0	0	0	0	0	0	0	0	0	0	0	0	0	0	0	0	0	0	0	0	0	0	0	0	0	0
303.588	0	0	0	0	0	0	0	0	0	0	0	0	0	0	0	0	0	0	0	0	0	0	0	0	0	0	0	0	0	0	0	0	0	0	0	0	0	0	0	0	0	0	0	0	0	0	0	0	0
305.203	0	0	0	0	0	0	0	0	0	0	0	0	0	0	0	0	0	0	0	0	0	0	0	0	0	0	0	0	0	0	0	0	0	0	0	0	0	0	0	0	0	0	0	0	0	0	0	0	0
306.819	0	0	0	0	0	0	0	0	0	0	0	0	0	0	0	0	0	0	0	0	0	0	0	0	0	0	0	0	0	0	0	0	0	0	0	0	0	0	0	0	0	0	0	0	0	0	0	0	0
308.435	0	0	0	0	0	0	0	0	0	0	0	0	0	0	0	0	0	0	0	0	0	0	0	0	0	0	0	0	0	0	0	0	0	0	0	0	0	0	0	0	0	0	0	0	0	0	0	0	0
310.051	0	0	0	0	0	0	0	0	0	0	0	0	0	0	0	0	0	0	0	0	0	0	0	0	0	0	0	0	0	0	0	0	0	0	0	0	0	0	0	0	0	0	0	0	0	0	0	0	0
311.668	0	0	0	0	0	0	0	0	0	0	0	0	0	0	0	0	0	0	0	0	0	0	0	0	0	0	0	0	0	0	0	0	0	0	0	0	0	0	0	0	0	0	0	0	0	0	0	0	0
313.286	0	0	0	0	0	0	0	0	0	0	0	0	0	0	0	0	0	0	0	0	0	0	0	0	0	0	0	0	0	0	0	0	0	0	0	0	0	0	0	0	0	0	0	0	0	0	0	0	0
314.904	0	0	0	0	0	0	0	0	0	0	0	0	0	0	0	0	0	0	0	0	0	0	0	0	0	0	0	0	0	0	0	0	0	0	0	0	0	0	0	0	0	0	0	0	0	0	0	0	0
316.522	0	0	0	0	0	0	0	0	0	0	0	0	0	0	0	0	0	0	0	0	0	0	0	0	0	0	0	0	0	0	0	0	0	0	0	0	0	0	0	0	0	0	0	0	0	0	0	0	0
318.141	0	0	0	0	0	0	0	0	0	0	0	0	0	0	0	0	0	0	0	0	0	0	0	0	0	0	0	0	0	0	0	0	0	0	0	0	0	0	0	0	0	0	0	0	0	0	0	0	0
319.761	0	0	0	0	0	0	0	0	0	0	0	0	0	0	0	0	0	0	0	0	0	0	0	0	0	0	0	0	0	0	0	0	0	0	0	0	0	0	0	0	0	0	0	0	0	0	0	0	0
321.381	0	0	0	0	0	0	0	0	0	0	0	0	0	0	0	0	0	0	0	0	0	0	0	0	0	0	0	0	0	0	0	0	0	0	0	0	0	0	0	0	0	0	0	0	0	0	0	0	0
323.001	0	0	0	0	0	0	0	0	0	0	0	0	0	0	0	0	0	0	0	0	0	0	0	0	0	0	0	0	0	0	0	0	0	0	0	0	0	0	0	0	0	0	0	0	0	0	0	0	0
324.622	0	0	0	0	0	0	0	0	0	0	0	0	0	0	0	0	0	0	0	0	0	0	0	0	0	0	0	0	0	0	0	0	0	0	0	0	0	0	0	0	0	0	0	0	0	0	0	0	0
326.243	0	0	0	0	0	0	0	0	0	0	0	0	0	0	0	0	0	0	0	0	0	0	0	0	0	0	0	0	0	0	0	0	0	0	0	0	0	0	0	0	0	0	0	0	0	0	0	0	0
327.865	0	0	0	0	0	0	0	0	0	0	0	0	0	0	0	0	0	0	0	0	0	0	0	0	0	0	0	0	0	0	0	0	0	0	0	0	0	0	0	0	0	0	0	0	0	0	0	0	0
329.488	0	0	0	0	0	0	0	0	0	0	0	0	0	0	0	0	0	0	0	0	0	0	0	0	0	0	0	0	0	0	0	0	0	0	0	0	0	0	0	0	0	0	0	0	0	0	0	0	0
331.111	0	0	0	0	0	0	0	0	0	0	0	0	0	0	0	0	0	0	0	0	0	0	0	0	0	0	0	0	0	0	0	0	0	0	0	0	0	0	0	0	0	0	0	0	0	0	0	0	0
332.734	0	0	0	0	0	0	0	0	0	0	0	0	0	0	0	0	0	0	0	0	0	0	0	0	0	0	0	0	0	0	0	0	0	0	0	0	0	0	0	0	0	0	0	0	0	0	0	0	0
334.358	0	0	0	0	0	0	0	0	0	0	0	0	0	0	0	0	0	0	0	0	0	0	0	0	0	0	0	0	0	0	0	0	0	0	0	0	0	0	0	0	0	0	0	0	0	0	0	0	0
335.982	0	0	0	0	0	0	0	0	0	0	0	0	0	0	0	0	0	0	0	0	0	0	0	0	0	0	0	0	0	0	0	0	0	0	0	0	0	0	0	0	0	0	0	0	0	0	0	0	0
337.607	0	0	0	0	0	0	0	0	0	0	0	0	0	0	0	0	0	0	0	0	0	0	0	0	0	0	0	0	0	0	0	0	0	0	0	0	0	0	0	0	0	0	0	0	0	0	0	0	0
339.232	0	0	0	0	0	0	0	0	0	0	0	0	0	0	0	0	0	0	0	0	0	0	0	0	0	0	0	0	0	0	0	0	0	0	0	0	0	0	0	0	0	0	0	0	0	0	0	0	0
340.858	0	0	0	0	0	0	0	0	0	0	0	0	0	0	0	0	0	0	0	0	0	0	0	0	0	0	0	0	0	0	0	0	0	0	0	0	0	0	0	0	0	0	0	0	0	0	0	0	0
342.484	0	0	0	0	0	0	0	0	0	0	0	0	0	0	0	0	0	0	0	0	0	0	0	0	0	0	0	0	0	0	0	0	0	0	0	0	0	0	0	0	0	0	0	0	0	0	0	0	0
344.111	0	0	0	0	0	0	0	0	0	0	0	0	0	0	0	0	0	0	0	0	0	0	0	0	0	0	0	0	0	0	0	0	0	0	0	0	0	0	0	0	0	0	0	0	0	0	0	0	0
345.738	0	0	0	0	0	0	0	0	0	0	0	0	0	0	0	0	0	0	0	0	0	0	0	0	0	0	0	0	0	0	0	0	0	0	0	0	0	0	0	0	0	0	0	0	0	0	0	0	0
347.365	0	0	0	0	0	0	0	0	0	0	0	0	0	0	0	0	0	0	0	0	0	0	0	0	0	0	0	0	0	0	0	0	0	0	0	0	0	0	0	0	0	0	0	0	0	0	0	0	0
348.993	0	0	0	0	0	0	0	0	0	0	0	0	0	0	0	0	0	0	0	0	0	0	0	0	0	0	0	0	0	0	0	0	0	0	0	0	0	0	0	0	0	0	0	0	0	0	0	0	0
350.622	0	0	0	0	0	0	0	0	0	0	0	0	0	0	0	0	0	0	0	0	0	0	0	0	0	0	0	0	0	0	0	0	0	0	0	0	0	0	0	0	0	0	0	0	0	0	0	0	0
352.251	0	0	0	0	0	0	0	0	0	0	0	0	0	0	0	0	0	0	0	0	0	0	0	0	0	0	0	0	0	0	0	0	0	0	0	0	0	0	0	0	0	0	0	0	0	0	0	0	0
353.88	0	0	0	0	0	0	0	0	0	0	0	0	0	0	0	0	0	0	0	0	0	0	0	0	0	0	0	0	0	0	0	0	0	0	0	0	0	0	0	0	0	0	0	0	0	0	0	0	0
355.51	0	0	0	0	0	0	0	0	0	0	0	0	0	0	0	0	0	0	0	0	0	0	0	0	0	0	0	0	0	0	0	0	0	0	0	0	0	0	0	0	0	0	0	0	0	0	0	0	0
357.14	0	0	0	0	0	0	0	0	0	0	0	0	0	0	0	0	0	0	0	0	0	0	0	0	0	0	0	0	0	0	0	0	0	0	0	0	0	0	0	0	0	0	0	0	0	0	0	0	0
358.771	0	0	0	0	0	0	0	0	0	0	0	0	0	0	0	0	0	0	0	0	0	0	0	0	0	0	0	0	0	0	0	0	0	0	0	0	0	0	0	0	0	0	0	0	0	0	0	0	0
360.402	0	0	0	0	0	0	0	0	0	0	0	0	0	0	0	0	0	0	0	0	0	0	0	0	0	0	0	0	0	0	0	0	0	0	0	0	0	0	0	0	0	0	0	0	0	0	0	0	0
362.034	0	0	0	0	0	0	0	0	0	0	0	0	0	0	0	0	0	0	0	0	0	0	0	0	0	0	0	0	0	0	0	0	0	0	0	0	0	0	0	0	0	0	0	0	0	0	0	0	0
363.666	0	0	0	0	0	0	0	0	0	0	0	0	0	0	0	0	0	0	0	0	0	0	0	0	0	0	0	0	0	0	0	0	0	0	0	0	0	0	0	0	0	0	0	0	0	0	0	0	0
365.299	0	0	0	0	0	0	0	0	0	0	0	0	0	0	0	0	0	0	0	0	0	0	0	0	0	0	0	0	0	0	0	0	0	0	0	0	0	0	0	0	0	0	0	0	0	0	0	0	0
366.932	0	0	0	0	0	0	0	0	0	0	0	0	0	0	0	0	0	0	0	0	0	0	0	0	0	0	0	0	0	0	0	0	0	0	0	0	0	0	0	0	0	0	0	0	0	0	0	0	0
368.565	0	0	0	0	0	0	0	0	0	0	0	0	0	0	0	0	0	0	0	0	0	0	0	0	0	0	0	0	0	0	0	0	0	0	0	0	0	0	0	0	0	0	0	0	0	0	0	0	0
370.199	0	0	0	0	0	0	0	0	0	0	0	0	0	0	0	0	0	0	0	0	0	0	0	0	0	0	0	0	0	0	0	0	0	0	0	0	0	0	0	0	0	0	0	0	0	0	0	0	0
371.833	0	0	0	0	0	0	0	0	0	0	0	0	0	0	0	0	0	0	0	0	0	0	0	0	0	0	0	0	0	0	0	0	0	0	0	0	0	0	0	0	0	0	0	0	0	0	0	0	0
373.468	0	0	0	0	0	0	0	0	0	0	0	0	0	0	0	0	0	0	0	0	0	0	0	0	0	0	0	0	0	0	0	0	0	0	0	0	0	0	0	0	0	0	0	0	0	0	0	0	0
375.103	0	0	0	0	0	0	0	0	0	0	0	0	0	0	0	0	0	0	0	0	0	0	0	0	0	0	0	0	0	0	0	0	0	0	0	0	0	0	0	0	0	0	0	0	0	0	0	0	0
376.738	0	0	0	0	0	0	0	0	0	0	0	0	0	0	0	0	0	0	0	0	0	0	0	0	0	0	0	0	0	0	0	0	0	0	0	0	0	0	0	0	0	0	0	0	0	0	0	0	0
378.374	0	0	0	0	0	0	0	0	0	0	0	0	0	0	0	0	0	0	0	0	0	0	0	0	0	0	0	0	0	0	0	0	0	0	0	0	0	0	0	0	0	0	0	0	0	0	0	0	0
380.01	0	0	0	0	0	0	0	0	0	0	0	0	0	0	0	0	0	0	0	0	0	0	0	0	0	0	0	0	0	0	0	0	0	0	0	0	0	0	0	0	0	0	0	0	0	0	0	0	0
381.647	0	0	0	0	0	0	0	0	0	0	0	0	0	0	0	0	0	0	0	0	0	0	0	0	0	0	0	0	0	0	0	0	0	0	0	0	0	0	0	0	0	0	0	0	0	0	0	0	0
383.284	0	0	0	0	0	0	0	0	0	0	0	0	0	0	0	0	0	0	0	0	0	0	0	0	0	0	0	0	0	0	0	0	0	0	0	0	0	0	0	0	0	0	0	0	0	0	0	0	0
384.922	0	0	0	0	0	0	0	0	0	0	0	0	0	0	0	0	0	0	0	0	0	0	0	0	0	0	0	0	0	0	0	0	0	0	0	0	0	0	0	0	0	0	0	0	0	0	0	0	0
386.56	0	0	0	0	0	0	0	0	0	0	0	0	0	0	0	0	0	0	0	0	0	0	0	0	0	0	0	0	0	0	0	0	0	0	0	0	0	0	0	0	0	0	0	0	0	0	0	0	0
388.198	0	0	0	0	0	0	0	0	0	0	0	0	0	0	0	0	0	0	0	0	0	0	0	0	0	0	0	0	0	0	0	0	0	0	0	0	0	0	0	0	0	0	0	0	0	0	0	0	0
389.837	0	0	0	0	0	0	0	0	0	0	0	0	0	0	0	0	0	0	0	0	0	0	0	0	0	0	0	0	0	0	0	0	0	0	0	0	0	0	0	0	0	0	0	0	0	0	0	0	0
391.476	0	0	0	0	0	0	0	0	0	0	0	0	0	0	0	0	0	0	0	0	0	0	0	0	0	0	0	0	0	0	0	0	0	0	0	0	0	0	0	0	0	0	0	0	0	0	0	0	0
393.116	0	0	0	0	0	0	0	0	0	0	0	0	0	0	0	0	0	0	0	0	0	0	0	0	0	0	0	0	0	0	0	0	0	0	0	0	0	0	0	0	0	0	0	0	0	0	0	0	0
394.756	0	0	0	0	0	0	0	0	0	0	0	0	0	0	0	0	0	0	0	0	0	0	0	0	0	0	0	0	0	0	0	0	0	0	0	0	0	0	0	0	0	0	0	0	0	0	0	0	0
396.396	0	0	0	0	0	0	0	0	0	0	0	0	0	0	0	0	0	0	0	0	0	0	0	0	0	0	0	0	0	0	0	0	0	0	0	0	0	0	0	0	0	0	0	0	0	0	0	0	0
398.037	0	0	0	0	0	0	0	0	0	0	0	0	0	0	0	0	0	0	0	0	0	0	0	0	0	0	0	0	0	0	0	0	0	0	0	0	0	0	0	0	0	0	0	0	0	0	0	0	0
399.678	0	0	0	0	0	0	0	0	0	0	0	0	0	0	0	0	0	0	0	0	0	0	0	0	0	0	0	0	0	0	0	0	0	0	0	0	0	0	0	0	0	0	0	0	0	0	0	0	0
401.32	0	0	0	0	0	0	0	0	0	0	0	0	0	0	0	0	0	0	0	0	0	0	0	0	0	0	0	0	0	0	0	0	0	0	0	0	0	0	0	0	0	0	0	0	0	0	0	0	0
402.962	0	0	0	0	0	0	0	0	0	0	0	0	0	0	0	0	0	0	0	0	0	0	0	0	0	0	0	0	0	0	0	0	0	0	0	0	0	0	0	0	0	0	0	0	0	0	0	0	0
404.604	0	0	0	0	0	0	0	0	0	0	0	0	0	0	0	0	0	0	0	0	0	0	0	0	0	0	0	0	0	0	0	0	0	0	0	0	0	0	0	0	0	0	0	0	0	0	0	0	0
406.247	0	0	0	0	0	0	0	0	0	0	0	0	0	0	0	0	0	0	0	0	0	0	0	0	0	0	0	0	0	0	0	0	0	0	0	0	0	0	0	0	0	0	0	0	0	0	0	0	0
407.89	0	0	0	0	0	0	0	0	0	0	0	0	0	0	0	0	0	0	0	0	0	0	0	0	0	0	0	0	0	0	0	0	0	0	0	0	0	0	0	0	0	0	0	0	0	0	0	0	0
409.534	0	0	0	0	0	0	0	0	0	0	0	0	0	0	0	0	0	0	0	0	0	0	0	0	0	0	0	0	0	0	0	0	0	0	0	0	0	0	0	0	0	0	0	0	0	0	0	0	0
411.177	0	0	0	0	0	0	0	0	0	0	0	0	0	0	0	0	0	0	0	0	0	0	0	0	0	0	0	0	0	0	0	0	0	0	0	0	0	0	0	0	0	0	0	0	0	0	0	0	0
412.822	0	0	0	0	0	0	0	0	0	0	0	0	0	0	0	0	0	0	0	0	0	0	0	0	0	0	0	0	0	0	0	0	0	0	0	0	0	0	0	0	0	0	0	0	0	0	0	0	0
414.466	0	0	0	0	0	0	0	0	0	0	0	0	0	0	0	0	0	0	0	0	0	0	0	0	0	0	0	0	0	0	0	0	0	0	0	0	0	0	0	0	0	0	0	0	0	0	0	0	0
416.111	0	0	0	0	0	0	0	0	0	0	0	0	0	0	0	0	0	0	0	0	0	0	0	0	0	0	0	0	0	0	0	0	0	0	0	0	0	0	0	0	0	0	0	0	0	0	0	0	0
417.757	0	0	0	0	0	0	0	0	0	0	0	0	0	0	0	0	0	0	0	0	0	0	0	0	0	0	0	0	0	0	0	0	0	0	0	0	0	0	0	0	0	0	0	0	0	0	0	0	0
419.402	0	0	0	0	0	0	0	0	0	0	0	0	0	0	0	0	0	0	0	0	0	0	0	0	0	0	0	0	0	0	0	0	0	0	0	0	0	0	0	0	0	0	0	0	0	0	0	0	0
421.048	0	0	0	0	0	0	0	0	0	0	0	0	0	0	0	0	0	0	0	0	0	0	0	0	0	0	0	0	0	0	0	0	0	0	0	0	0	0	0	0	0	0	0	0	0	0	0	0	0
422.695	0	0	0	0	0	0	0	0	0	0	0	0	0	0	0	0	0	0	0	0	0	0	0	0	0	0	0	0	0	0	0	0	0	0	0	0	0	0	0	0	0	0	0	0	0	0	0	0	0
424.342	0	0	0	0	0	0	0	0	0	0	0	0	0	0	0	0	0	0	0	0	0	0	0	0	0	0	0	0	0	0	0	0	0	0	0	0	0	0	0	0	0	0	0	0	0	0	0	0	0
425.989	0	0	0	0	0	0	0	0	0	0	0	0	0	0	0	0	0	0	0	0	0	0	0	0	0	0	0	0	0	0	0	0	0	0	0	0	0	0	0	0	0	0	0	0	0	0	0	0	0
427.636	0	0	0	0	0	0	0	0	0	0	0	0	0	0	0	0	0	0	0	0	0	0	0	0	0	0	0	0	0	0	0	0	0	0	0	0	0	0	0	0	0	0	0	0	0	0	0	0	0
429.284	0	0	0	0	0	0	0	0	0	0	0	0	0	0	0	0	0	0	0	0	0	0	0	0	0	0	0	0	0	0	0	0	0	0	0	0	0	0	0	0	0	0	0	0	0	0	0	0	0
430.932	0	0	0	0	0	0	0	0	0	0	0	0	0	0	0	0	0	0	0	0	0	0	0	0	0	0	0	0	0	0	0	0	0	0	0	0	0	0	0	0	0	0	0	0	0	0	0	0	0
432.581	0	0	0	0	0	0	0	0	0	0	0	0	0	0	0	0	0	0	0	0	0	0	0	0	0	0	0	0	0	0	0	0	0	0	0	0	0	0	0	0	0	0	0	0	0	0	0	0	0
434.23	0	0	0	0	0	0	0	0	0	0	0	0	0	0	0	0	0	0	0	0	0	0	0	0	0	0	0	0	0	0	0	0	0	0	0	0	0	0	0	0	0	0	0	0	0	0	0	0	0
435.879	0	0	0	0	0	0	0	0	0	0	0	0	0	0	0	0	0	0	0	0	0	0	0	0	0	0	0	0	0	0	0	0	0	0	0	0	0	0	0	0	0	0	0	0	0	0	0	0	0
437.528	0	0	0	0	0	0	0	0	0	0	0	0	0	0	0	0	0	0	0	0	0	0	0	0	0	0	0	0	0	0	0	0	0	0	0	0	0	0	0	0	0	0	0	0	0	0	0	0	0
439.178	0	0	0	0	0	0	0	0	0	0	0	0	0	0	0	0	0	0	0	0	0	0	0	0	0	0	0	0	0	0	0	0	0	0	0	0	0	0	0	0	0	0	0	0	0	0	0	0	0
440.828	0	0	0	0	0	0	0	0	0	0	0	0	0	0	0	0	0	0	0	0	0	0	0	0	0	0	0	0	0	0	0	0	0	0	0	0	0	0	0	0	0	0	0	0	0	0	0	0	0
442.479	0	0	0	0	0	0	0	0	0	0	0	0	0	0	0	0	0	0	0	0	0	0	0	0	0	0	0	0	0	0	0	0	0	0	0	0	0	0	0	0	0	0	0	0	0	0	0	0	0
444.13	0	0	0	0	0	0	0	0	0	0	0	0	0	0	0	0	0	0	0	0	0	0	0	0	0	0	0	0	0	0	0	0	0	0	0	0	0	0	0	0	0	0	0	0	0	0	0	0	0
445.781	0	0	0	0	0	0	0	0	0	0	0	0	0	0	0	0	0	0	0	0	0	0	0	0	0	0	0	0	0	0	0	0	0	0	0	0	0	0	0	0	0	0	0	0	0	0	0	0	0
447.432	0	0	0	0	0	0	0	0	0	0	0	0	0	0	0	0	0	0	0	0	0	0	0	0	0	0	0	0	0	0	0	0	0	0	0	0	0	0	0	0	0	0	0	0	0	0	0	0	0
449.084	0	0	0	0	0	0	0	0	0	0	0	0	0	0	0	0	0	0	0	0	0	0	0	0	0	0	0	0	0	0	0	0	0	0	0	0	0	0	0	0	0	0	0	0	0	0	0	0	0
450.736	0	0	0	0	0	0	0	0	0	0	0	0	0	0	0	0	0	0	0	0	0	0	0	0	0	0	0	0	0	0	0	0	0	0	0	0	0	0	0	0	0	0	0	0	0	0	0	0	0
452.389	0	0	0	0	0	0	0	0	0	0	0	0	0	0	0	0	0	0	0	0	0	0	0	0	0	0	0	0	0	0	0	0	0	0	0	0	0	0	0	0	0	0	0	0	0	0	0	0	0
454.042	0	0	0	0	0	0	0	0	0	0	0	0	0	0	0	0	0	0	0	0	0	0	0	0	0	0	0	0	0	0	0	0	0	0	0	0	0	0	0	0	0	0	0	0	0	0	0	0	0
455.695	0	0	0	0	0	0	0	0	0	0	0	0	0	0	0	0	0	0	0	0	0	0	0	0	0	0	0	0	0	0	0	0	0	0	0	0	0	0	0	0	0	0	0	0	0	0	0	0	0
457.348	0	0	0	0	0	0	0	0	0	0	0	0	0	0	0	0	0	0	0	0	0	0	0	0	0	0	0	0	0	0	0	0	0	0	0	0	0	0	0	0	0	0	0	0	0	0	0	0	0
459.002	0	0	0	0	0	0	0	0	0	0	0	0	0	0	0	0	0	0	0	0	0	0	0	0	0	0	0	0	0	0	0	0	0	0	0	0	0	0	0	0	0	0	0	0	0	0	0	0	0
460.656	0	0	0	0	0	0	0	0	0	0	0	0	0	0	0	0	0	0	0	0	0	0	0	0	0	0	0	0	0	0	0	0	0	0	0	0	0	0	0	0	0	0	0	0	0	0	0	0	0
462.31	0	0	0	0	0	0	0	0	0	0	0	0	0	0	0	0	0	0	0	0	0	0	0	0	0	0	0	0	0	0	0	0	0	0	0	0	0	0	0	0	0	0	0	0	0	0	0	0	0
463.965	0	0	0	0	0	0	0	0	0	0	0	0	0	0	0	0	0	0	0	0	0	0	0	0	0	0	0	0	0	0	0	0	0	0	0	0	0	0	0	0	0	0	0	0	0	0	0	0	0
465.62	0	0	0	0	0	0	0	0	0	0	0	0	0	0	0	0	0	0	0	0	0	0	0	0	0	0	0	0	0	0	0	0	0	0	0	0	0	0	0	0	0	0	0	0	0	0	0	0	0
467.275	0	0	0	0	0	0	0	0	0	0	0	0	0	0	0	0	0	0	0	0	0	0	0	0	0	0	0	0	0	0	0	0	0	0	0	0	0	0	0	0	0	0	0	0	0	0	0	0	624.479147493956
468.931	0	0	0	0	0	0	0	0	0	0	0	0	0	0	0	0	0	0	0	0	0	0	0	0	0	0	0	0	0	0	0	0	0	0	0	0	0	0	0	0	0	0	0	0	0	0	0	0	690.347749199517
470.586	0	0	0	0	0	0	0	0	0	0	0	0	0	0	0	0	0	0	0	0	0	0	0	0	0	0	0	0	0	0	0	0	0	0	0	0	0	0	0	0	0	0	0	0	0	0	0	636.326194211836	748.508731322464
472.242	0	0	0	0	0	0	0	0	0	0	0	0	0	0	0	0	0	0	0	0	0	0	0	0	0	0	0	0	0	0	0	0	0	0	0	0	0	0	0	0	0	0	0	0	0	0	594.45132436304	694.64902164903	816.641351311914
473.899	0	0	0	0	0	0	0	0	0	0	0	0	0	0	0	0	0	0	0	0	0	0	0	0	0	0	0	0	0	0	0	0	0	0	0	0	0	0	0	0	0	0	0	0	0	0	639.690570874143	759.931509384784	882.142295789623
475.555	0	0	0	0	0	0	0	0	0	0	0	0	0	0	0	0	0	0	0	0	0	0	0	0	0	0	0	0	0	0	0	0	0	0	0	0	0	0	0	0	0	0	0	0	0	589.218353258604	703.220304027139	824.67986181748	957.875459343456
477.212	0	0	0	0	0	0	0	0	0	0	0	0	0	0	0	0	0	0	0	0	0	0	0	0	0	0	0	0	0	0	0	0	0	0	0	0	0	0	0	0	0	0	0	0	0	652.531367078892	762.325860550302	870.833835809409	1014.47862834509
478.87	0	0	0	0	0	0	0	0	0	0	0	0	0	0	0	0	0	0	0	0	0	0	0	0	0	0	0	0	0	0	0	0	0	0	0	0	0	0	0	0	0	0	0	0	619.920335530653	705.257886586845	821.060850278096	941.650300705342	1069.09773561472
480.527	0	0	0	0	0	0	0	0	0	0	0	0	0	0	0	0	0	0	0	0	0	0	0	0	0	0	0	0	0	0	0	0	0	0	0	0	0	0	0	0	0	0	0	0	671.560977385058	771.843471664126	894.172256405957	1019.04050976797	1135.66950957004
482.185	0	0	0	0	0	0	0	0	0	0	0	0	0	0	0	0	0	0	0	0	0	0	0	0	0	0	0	0	0	0	0	0	0	0	0	0	0	0	0	0	0	0	0	640.444881130846	724.375062000104	819.251502170046	946.250216686564	1081.52162987209	1195.65476658526
483.843	0	0	0	0	0	0	0	0	0	0	0	0	0	0	0	0	0	0	0	0	0	0	0	0	0	0	0	0	0	0	0	0	0	0	0	0	0	0	0	0	0	0	0	690.255099931018	799.846156438277	895.245402260878	1014.32548130875	1141.34325683304	1278.9894171766
485.501	0	0	0	0	0	0	0	0	0	0	0	0	0	0	0	0	0	0	0	0	0	0	0	0	0	0	0	0	0	0	0	0	0	0	0	0	0	0	0	0	0	0	667.914369250027	751.533753225755	858.51082596098	962.025089774448	1082.37748204675	1205.40479070751	1334.67078867647
487.16	0	0	0	0	0	0	0	0	0	0	0	0	0	0	0	0	0	0	0	0	0	0	0	0	0	0	0	0	0	0	0	0	0	0	0	0	0	0	0	0	0	611.725161289597	709.356526036283	810.074468606939	907.730213771709	1010.38846753378	1133.14081094248	1258.29554737452	1397.55036810125
488.819	0	0	0	0	0	0	0	0	0	0	0	0	0	0	0	0	0	0	0	0	0	0	0	0	0	0	0	0	0	0	0	0	0	0	0	0	0	0	0	0	0	671.850631656774	772.571887021576	865.923346378573	972.435918064871	1071.79410230898	1196.33153000443	1326.26663857332	1483.68217119021
490.478	0	0	0	0	0	0	0	0	0	0	0	0	0	0	0	0	0	0	0	0	0	0	0	0	0	0	0	0	0	0	0	0	0	0	0	0	0	0	0	0	626.352455433713	719.658049217608	834.346375650554	927.854823238657	1029.81930635934	1125.89779233245	1259.26802068687	1400.44786684342	1540.06179832338
492.137	0	0	0	0	0	0	0	0	0	0	0	0	0	0	0	0	0	0	0	0	0	0	0	0	0	0	0	0	0	0	0	0	0	0	0	0	0	0	0	0	685.539197309412	779.344730682309	885.70581458492	981.858694545779	1082.91270922391	1189.01518129521	1313.87223970596	1447.84632690301	1603.22088900469
493.797	0	0	0	0	0	0	0	0	0	0	0	0	0	0	0	0	0	0	0	0	0	0	0	0	0	0	0	0	0	0	0	0	0	0	0	0	0	0	0	621.608496203973	718.828941588939	823.507038352474	942.118096871742	1039.20180626478	1127.34386136813	1240.18691747203	1378.2355648982	1501.93306087483	1636.23047945927
495.456	0	0	0	0	0	0	0	0	0	0	0	0	0	0	0	0	0	0	0	0	0	0	0	0	0	0	0	0	0	0	0	0	0	0	0	0	0	0	0	681.109472389592	767.729717101564	885.28318587728	979.218679048453	1093.8074003867	1169.43480882343	1284.33544910556	1420.90269873772	1561.82816926241	1699.65032579962
497.117	0	0	0	0	0	0	0	0	0	0	0	0	0	0	0	0	0	0	0	0	0	0	0	0	0	0	0	0	0	0	0	0	0	0	0	0	0	0	642.795014669163	729.38061918427	826.722498603966	939.152714876819	1032.78246997928	1138.22632162518	1232.81064836129	1349.6117347813	1488.72969880165	1622.59431734754	1760.65348899195
498.777	0	0	0	0	0	0	0	0	0	0	0	0	0	0	0	0	0	0	0	0	0	0	0	0	0	0	0	0	0	0	0	0	0	0	0	0	0	0	686.829695253281	779.85323267295	856.092004453147	980.51857318191	1095.30878886897	1191.96736571733	1290.76043579989	1404.144728762	1526.62364639389	1648.98971129121	1802.52324704547
500.438	0	0	0	0	0	0	0	0	0	0	0	0	0	0	0	0	0	0	0	0	0	0	0	0	0	0	0	0	0	0	0	0	0	0	0	0	0	631.775139137252	731.419017093889	829.873964652155	915.270762021268	1030.07541867384	1133.95382635139	1233.21852709522	1339.01876994729	1451.14623700943	1581.56776927416	1723.23358181591	1848.47596199044
502.098	0	0	0	0	0	0	0	0	0	0	0	0	0	0	0	0	0	0	0	0	0	0	0	0	0	0	0	0	0	0	0	0	0	0	0	0	582.839793172951	666.117972136427	780.096174914173	877.55206861479	959.738347793131	1070.74399160294	1177.86204271969	1276.85632143539	1385.28911867199	1486.69444578272	1625.15605138165	1752.05522025162	1893.94312266637
503.759	0	0	0	0	0	0	0	0	0	0	0	0	0	0	0	0	0	0	0	0	0	0	0	0	0	0	0	0	0	0	0	0	0	0	0	0	620.055859244118	718.301473871382	833.500202634416	898.111931127505	1004.17033525299	1109.57390304416	1221.01633159062	1330.5416520904	1427.1900513453	1540.80562416935	1673.39080828635	1797.76121962964	1937.97327352867
505.421	0	0	0	0	0	0	0	0	0	0	0	0	0	0	0	0	0	0	0	0	0	0	0	0	0	0	0	0	0	0	0	0	0	0	0	608.655251582176	686.7239191774	778.611749904771	873.398174574393	976.889586042927	1049.75180826546	1166.35929488043	1285.2892877303	1388.02583153574	1475.19751015996	1605.35948450288	1728.2387444404	1853.45236870189	1991.34922144555
507.082	0	0	0	0	0	0	0	0	0	0	0	0	0	0	0	0	0	0	0	0	0	0	0	0	0	0	0	0	0	0	0	0	0	0	0	635.614728454331	706.844822085911	826.617347839871	916.311333911399	1006.13001388969	1083.40156402202	1186.73388289032	1316.73913912184	1414.15297874653	1528.44222781076	1627.69083066599	1750.93027739753	1886.07774554199	2017.75816011197
508.744	0	0	0	0	0	0	0	0	0	0	0	0	0	0	0	0	0	0	0	0	0	0	0	0	0	0	0	0	0	0	0	0	0	0	577.316743232298	686.52143795193	769.812299779617	863.896817700543	965.637616364847	1045.61662563625	1136.18195516717	1236.90117514982	1353.76412717763	1467.18136832691	1567.2817181491	1650.76009691458	1786.7373263704	1931.88755799516	2032.43664802206
510.406	0	0	0	0	0	0	0	0	0	0	0	0	0	0	0	0	0	0	0	0	0	0	0	0	0	0	0	0	0	0	0	0	0	0	628.119561385123	704.218821131325	799.807645886684	1342.72390868865	1002.37264116351	1081.80353247692	1175.97554408328	1281.0307546755	1399.92446017694	1487.97548308921	1603.98364324145	1697.45376941656	1821.44114295914	1947.34140730006	2063.44074702666
512.068	0	0	0	0	0	0	0	0	0	0	0	0	0	0	0	0	0	0	0	0	0	0	0	0	0	0	0	0	0	0	0	0	0	566.948966027724	667.061031100459	746.997523246137	831.001701171601	939.098965979394	1036.08365987962	1112.70547446078	1208.15113423455	1321.7285190148	1436.41162086379	1526.91504693233	1630.96986285665	1717.85863456724	1849.3456011912	1976.19837207611	2064.25465610275
513.731	0	0	0	0	0	0	0	0	0	0	0	0	0	0	0	0	0	0	0	0	0	0	0	0	0	0	0	0	0	0	0	0	0	598.924887281583	715.340471894829	772.354495165193	874.125058986171	951.456353490975	1049.16967805215	1160.99983784306	1238.38958639486	1339.68942761078	1460.51663488072	1567.64862646472	1646.7129475389	1753.43835987538	1884.42127272474	1988.04697208317	2114.60128729129
515.394	0	0	0	0	0	0	0	0	0	0	0	0	0	0	0	0	0	0	0	0	0	0	0	0	0	0	0	0	0	0	0	0	554.758539438871	638.643410950626	739.40072919863	813.609729406397	907.959763604961	993.539418017189	1084.04100239622	1184.90819229985	1264.83235076146	1388.49569496337	1509.63369985995	1607.74753422006	1683.2076172428	1775.21698622986	1888.38624183276	2017.08147873677	2136.64843121753
517.056	0	0	0	0	0	0	0	0	0	0	0	0	0	0	0	0	0	0	0	0	0	0	0	0	0	0	0	0	0	0	0	537.869901226596	584.444385290936	672.042821798772	764.218874012101	860.408964503169	936.419718462404	1039.04428232274	1136.7750630712	1211.08519426531	1297.46550770784	1417.88530275985	1531.91681782423	1637.37381566887	1715.12001114597	1811.25879077101	1912.21616216735	2045.45534732528	2153.45636218022
518.72	0	0	0	0	0	0	0	0	0	0	0	0	0	0	0	0	0	0	0	0	0	0	0	0	0	0	0	0	0	0	0	529.571929233624	623.39311129942	705.817653289287	794.71745370729	898.054567046779	972.386448332951	1048.57874487579	1154.87214127159	1243.13470812422	1341.01749610903	1444.34808097088	1555.42833864218	1663.48865589946	1746.05423495173	1821.06026661421	1945.78734706321	2058.66738280044	2190.61252195282
520.383	0	0	0	0	0	0	0	0	0	0	0	0	0	0	0	0	0	0	0	0	0	0	0	0	0	0	0	0	0	0	486.923387948875	548.924022639841	648.984633050486	735.10861426593	825.910238787761	909.13328902552	999.350125444039	1076.52180333811	1196.80547675928	1286.5314830871	1366.48217839771	1490.80584941103	1572.76916025582	1688.11181221624	1778.40248772295	1857.22221202108	1969.22375343688	2085.91827679247	2185.09128049909
522.046	0	0	0	0	0	0	0	0	0	0	0	0	0	0	0	0	0	0	0	0	0	0	0	0	0	0	0	0	0	0	500.509997883098	589.184802670926	692.569185420707	782.172085906116	862.692857314568	933.711822805245	1021.83215419212	1119.03170267758	1216.94417424628	1299.96109717791	1381.32475010481	1511.99698385054	1617.6641745801	1710.18034932423	1792.97102092227	1892.38808274964	1977.70727704562	2102.16992779019	2195.72199399476
523.71	0	0	0	0	0	0	0	0	0	0	0	0	0	0	0	0	0	0	0	0	0	0	0	0	0	0	0	0	0	465.068010875417	527.435844885428	620.378012958736	714.797604232633	812.557426128017	877.267138035572	968.456618809193	1061.87452516986	1137.84892572512	1245.16981765806	1347.62599769727	1413.70342237683	1516.72636542304	1613.94466937373	1734.32906300928	1799.71620487637	1890.66664520417	1996.21695744725	2093.57364920301	2200.91147719646
525.374	0	0	0	0	0	0	0	0	0	0	0	0	0	0	0	0	0	0	0	0	0	0	0	0	0	0	0	0	0	464.079094280573	567.979389557564	635.418192758543	711.09278226659	798.478011158301	883.79800305948	987.834100259111	1059.15005452724	1141.02749684456	1266.35561032971	1340.65700834765	1426.95249448482	1532.01454200998	1646.36063549711	1714.21826115105	1794.78609539311	1906.48622334392	1993.50919751274	2099.95522350852	2208.64027221916
527.038	0	0	0	0	0	0	0	0	0	0	0	0	0	0	0	0	0	0	0	0	0	0	0	0	0	0	0	0	427.59212005231	507.721179557275	571.472030718892	637.859324345907	729.087535563214	819.549945296803	899.450893664318	998.68409376912	1063.91724331177	1162.36461652439	1253.32693299425	1333.44390824194	1431.77760012111	1536.18295332785	1642.66042762486	1711.44082329122	1789.57528564348	1872.01858307404	1984.54155947953	2079.76111693531	2188.20960398067
528.703	0	0	0	0	0	0	0	0	0	0	0	0	0	0	0	0	0	0	0	0	0	0	0	0	0	0	0	0	452.271180640428	531.107277839304	596.913912827279	679.500466852723	747.607143917484	849.952568841861	910.409329720405	1002.80103182825	1086.36513388478	1181.08585111034	1284.69900104812	1353.60101039591	1435.26824575053	1550.06945725393	1630.25936743246	1715.15516757387	1805.04842383283	1867.75005290861	1979.7709482576	2064.21416914004	2183.93294261593
530.367	0	0	0	0	0	0	0	0	0	0	0	0	0	0	0	0	0	0	0	0	0	0	0	0	0	0	0	400.381435031043	466.058639145988	515.34532555481	604.338408084169	668.930809845563	736.052377374049	836.582891983961	915.152228165238	1007.64451938297	1102.10412729401	1190.16356876083	1289.86677890961	1370.68972307443	1425.77285113496	1545.30965830206	1635.13633122404	1697.84846476923	1780.68351599082	1861.05192665985	1953.50971268215	2055.11474426618	2148.41744596797
532.032	0	0	0	0	0	0	0	0	0	0	0	0	0	0	0	0	0	0	0	0	0	0	0	0	0	0	451.341001214519	424.098045516625	480.52808569919	553.091818720293	640.098369464467	703.464158504308	772.62806326311	858.545715240521	934.766731234967	1010.42689466145	1105.95859492757	1192.90338910093	1294.89164031069	1374.49681296613	1446.94213640294	1537.41685716115	1624.50338532055	1702.01206799402	1793.27177944135	1855.18156692295	1950.90780772153	2045.42356481648	2136.04160157038
533.697	0	0	0	0	0	0	0	0	0	0	0	0	0	0	0	0	0	0	0	0	0	0	0	0	0	0	410.559911853196	474.483690298938	531.516550997704	588.75794123168	648.199960215133	712.525223478269	786.974235828599	878.506603359332	946.415538348826	1039.55963848912	1113.36289159583	1196.4641687728	1294.42934856684	1387.02337209301	1442.97369081834	1541.22126367897	1622.05936919856	1706.29349131591	1769.98107101912	1835.23180519891	1931.90433695642	2007.92776302005	2112.01943955378
535.362	0	0	0	0	0	0	0	0	0	0	0	0	0	0	0	0	0	0	0	0	0	0	0	0	0	431.991795225551	422.647460179883	487.990241151116	529.995380236302	615.480464164088	660.304566677334	739.58729996777	796.150555226374	905.608790046389	970.522548679474	1048.16100748658	1131.73845895204	1209.42271713598	1311.18333064852	1383.01746301855	1461.48875282626	1523.70708588116	1612.31150186191	1707.95606259366	1768.78131179006	1835.66884744492	1917.04621051073	2019.17116524834	2123.85990233201
537.028	0	0	0	0	0	0	0	0	0	0	0	0	0	0	0	0	0	0	0	0	0	0	0	0	0	383.34348447873	437.504446487828	491.6010510663	554.79472770372	615.152798891206	680.307942525045	726.578009525592	807.54818150991	885.825027445025	968.97680120681	1048.09028803917	1135.61270842959	1227.8054927295	1302.88428598699	1366.87548735565	1439.33842702041	1531.8966635925	1618.70593464187	1697.0866128412	1748.71552141476	1835.6685449592	1923.07264484471	2017.71292264788	2086.67122548659
538.693	0	0	0	0	0	0	0	0	0	0	0	0	0	0	0	0	0	0	0	0	0	0	0	0	396.043723066097	428.378136225967	468.763670697961	531.987043119307	583.271486290092	643.487775020182	703.640473456435	763.551353303037	861.368200926215	915.530098464785	1003.03026196138	1096.03392424781	1157.58195985942	1239.62345513979	1321.81391495513	1405.11742592015	1459.39545437979	1557.71564815885	1638.06131988864	1715.33761298011	1758.8284656598	1823.01461742954	1918.20002256742	2009.70984687853	2112.07236483294
540.359	0	0	0	0	0	0	0	0	0	0	0	0	0	0	0	0	0	0	0	0	0	0	0	0	378.800481230538	447.964977417855	481.378927979888	550.428960711503	593.348623281527	665.5301375384	716.564277015275	777.716574931719	851.416236682464	939.197402770269	1001.4585081294	1083.75252687198	1169.93211720673	1241.87744435778	1336.04004272246	1399.84371028302	1465.59183494423	1548.05556180789	1642.29858940791	1706.68221266976	1757.83339168833	1822.7058519274	1906.72190333899	1987.90322806423	2081.11403913813
542.025	0	0	0	0	0	0	0	0	0	0	0	0	0	0	0	0	0	0	0	0	0	0	0	383.539597361616	397.822330425802	479.969602185775	517.276966984098	553.910965442111	616.847668511795	665.331588710898	730.013088119512	796.170533269371	872.053507579077	954.286029604636	1023.72700431972	1110.90840177434	1177.1980738733	1265.06160237683	1332.55624155924	1400.88102943215	1460.67602969243	1554.21575362709	1615.10377453342	1714.01285502854	1774.86728725607	1832.8146630697	1921.07767389224	2009.37657123275	2084.1429793042
543.691	0	0	0	0	0	0	0	0	0	0	0	0	0	0	0	0	0	0	0	0	0	0	0	400.615722601769	444.044903068048	491.317136066928	538.255416330801	598.969434111026	645.480890319205	694.815084766143	764.426926848853	819.698461838477	884.881864376851	953.964863664121	1037.36343792687	1131.13636163798	1186.43610556083	1267.9204325673	1326.41971717079	1412.18520547873	1467.26873289536	1555.76167952493	1618.27981026032	1706.55160314554	1772.53204889695	1832.5471485364	1919.62773770237	1979.69645942547	2073.39965906897
545.357	0	0	0	0	0	0	0	0	0	0	0	0	0	0	0	0	0	0	0	0	0	0	358.826638413713	398.411925035329	448.945088068962	522.086090734631	557.88595944848	608.46299460276	648.067397691757	708.320603137574	762.412532846156	824.555017852499	884.442531595626	978.663660332725	1041.2940173683	1123.14473329737	1174.05118951071	1267.81711524999	1341.31775314134	1420.02338007166	1474.19135893248	1552.56972613668	1627.91614350034	1689.39419518139	1752.33472779946	1802.65957858346	1897.47610652792	1969.99920405629	2040.12052973687
547.023	0	0	0	0	0	0	0	0	0	0	0	0	0	0	0	0	0	0	0	0	0	419.58510890414	372.631195522984	455.155636845592	506.807767324182	557.222896737358	578.445102382475	640.573427783534	682.889435376482	746.078736062688	784.389458728439	846.160156621893	909.169914523968	976.561841746806	1057.30582092188	1123.17963283858	1176.25067510588	1254.45600045514	1342.492500996	1396.76336111853	1463.53808233033	1550.62622522255	1629.87022416895	1694.1447760097	1742.8026693945	1805.26803633184	1893.85426492557	1977.66377178218	2034.3047189891
548.69	0	0	0	0	0	0	0	0	0	0	0	0	0	0	0	0	0	0	0	0	0	350.354377624725	388.640290646633	443.548848640269	488.891380958869	541.904231608054	595.38538031712	651.320679366939	687.116326650287	714.405727214112	771.161305946836	850.544877889261	898.920595243764	978.245821531043	1045.35882975344	1130.61706741574	1193.02691167619	1246.19015474602	1339.66865560777	1408.5891442272	1454.83901001732	1531.18755387207	1593.99593021422	1658.97715471536	1725.94466044425	1784.39379483206	1867.82494953562	1940.80585250945	2029.89391128119
550.357	0	0	0	0	0	0	0	0	0	0	0	0	0	0	0	0	0	0	0	0	325.282402856518	347.515554796436	423.628749781636	460.687601862193	506.468547195156	534.685682550194	612.143191465202	653.917957060674	680.297749682166	740.512685726717	787.880972705546	836.80682944076	900.386068995566	986.217072498855	1055.05773231809	1133.63309732462	1197.35107529992	1255.91385125139	1334.50392010934	1385.3486554917	1443.23137402341	1511.07031289996	1587.28593719891	1659.29609353323	1717.01712539126	1765.62508063105	1844.83093556012	1919.12551671462	1992.63590662738
552.024	0	0	0	0	0	0	0	0	0	0	0	0	0	0	0	0	0	0	0	0	305.930337000071	362.504547994986	446.316879759164	481.24991157336	519.769212887779	581.03383131959	616.906206898541	663.163029752898	708.633815019999	751.674638415267	796.416926451454	861.478414788114	896.962092614745	986.67281945563	1055.77182501561	1122.43578915077	1190.07401231814	1265.04482546632	1322.20721260056	1379.73932655401	1432.46185270644	1502.44063137603	1571.22757676381	1634.58327653781	1695.15180231796	1744.92434859158	1822.9889065103	1912.09687505353	1961.20615053171
553.691	0	0	0	0	0	0	0	0	0	0	0	0	0	0	0	0	0	0	0	286.548443685395	308.314022697281	379.24003278109	433.466920981778	488.421220610263	535.675460506922	571.067450770141	634.007365018221	677.110042870102	699.33304781053	743.340823446418	780.819357155128	860.378024039773	925.036671166697	978.010847444668	1045.5737534876	1108.95966657648	1200.01397045592	1232.49619219154	1315.5621995533	1380.99459431231	1432.19889545393	1485.11446717544	1538.96820137226	1616.0776461094	1677.0670467173	1709.42891874965	1779.72307760783	1870.38236161088	1925.63602831579
555.358	0	0	0	0	0	0	0	0	0	0	0	0	0	0	0	0	0	0	0	248.504527035042	312.419621742055	394.077527341924	427.670151207262	484.864722073292	528.181003309443	583.347790208566	615.633859644018	658.305007013776	684.895914404864	743.394548945774	800.077684267027	836.31621919572	896.692757358952	976.610337623791	1028.55507153514	1108.84189566105	1159.46192175689	1215.71843476881	1286.28324818954	1354.63004949793	1392.61336667213	1461.15717935787	1532.84899515545	1584.80729511328	1631.50252375257	1689.83501297684	1765.75865985734	1829.84762275981	1899.26214071592
557.026	0	0	0	0	0	0	0	0	0	0	0	0	0	0	0	0	0	0	238.869137545322	268.710205031072	309.791185694787	395.08665483703	431.312354629166	499.001272087045	530.734814431089	574.133944003789	615.057844416051	653.986047785675	711.307869026075	728.455059866596	790.603360289341	853.267135977405	903.404168506225	947.351926125708	1009.70073570829	1102.68810695476	1160.1610393506	1198.42418819524	1280.36530905096	1330.3671941692	1366.46721116998	1445.55327573989	1506.90419034075	1567.04147868533	1621.74006475692	1659.35303077562	1730.17453302481	1785.68029277641	1855.77588460347
558.693	0	0	0	0	0	0	0	0	0	0	0	0	0	0	0	0	0	0	208.056673668782	265.965529403834	329.752194075275	405.363809966553	436.733809030231	511.061816635893	529.201083469559	575.581974559642	625.489572104738	678.509361563761	700.375122472095	764.382298438482	790.184389752257	830.103242910406	883.995182303353	935.969098420564	1020.37517443913	1080.21308159467	1134.28357200654	1198.12302738143	1242.17541426936	1304.85981821663	1362.1814588793	1421.84141343405	1474.04039104762	1524.46985887871	1572.51660025345	1630.91945826512	1705.45136713193	1756.60486010018	1821.59801360435
560.361	0	0	0	0	0	0	0	0	0	0	0	0	0	0	0	0	0	221.962117872329	234.519857454788	292.858875643669	350.427453479093	391.644798791385	462.774908808119	506.172904235131	550.550389166357	604.215967363711	619.382002683962	684.592298876559	702.973468815973	761.786932396166	801.090647020199	854.732383447239	900.913555955149	958.402856033588	1012.47975335791	1084.55153109608	1128.56814350594	1179.68387650897	1240.77846772744	1292.60786731678	1337.7848361054	1394.93440383495	1452.60127589276	1513.16854224647	1562.66805807381	1617.89598141831	1682.01885924832	1728.66249330611	1810.84020722295
562.029	0	0	0	0	0	0	0	0	0	0	0	0	0	0	0	0	440.530581810834	201.271122753962	216.836014899276	293.521561487978	344.107367945327	391.678298474972	462.65830517964	511.825474313202	536.207575009013	562.857870671726	619.989063100869	655.627034461066	688.694582293995	738.461574970042	771.57927947718	830.561298193361	895.105638874431	962.967370436001	998.033851923311	1043.73034615368	1105.84252389951	1161.35802172916	1205.51602232266	1272.35931640659	1322.8246115765	1365.55360256572	1447.96476979006	1499.43256719815	1541.75452939669	1576.05476661556	1622.06727397267	1703.31846493515	1753.30862984638
563.697	0	0	0	0	0	0	0	0	0	0	0	0	0	0	0	0	218.963929031912	240.092167034447	268.855188753831	317.387409270039	376.69497847834	409.628172021513	474.88365509042	518.331698938871	560.017992732515	592.809457768135	636.470376166681	658.033934534706	688.388484848193	743.521460469228	771.767428374065	826.021556893711	889.098446316612	919.244617901989	1009.41264829646	1040.7985432731	1105.60885014231	1152.63633558921	1202.4338082237	1262.47246721398	1291.62264691365	1361.34123301699	1415.67036671304	1466.86475542253	1493.75969385329	1553.30201470001	1613.22659261651	1663.56791136239	1714.95934042495
565.365	0	0	0	0	0	0	0	0	0	0	0	0	0	0	0	217.340793393186	169.880270666704	199.33920951997	233.951206684456	302.645344833535	339.883748067143	400.002152596268	447.465426793655	480.479899894772	524.386548243242	571.171130294145	611.751187233563	650.977185930508	698.804542677649	704.406097735171	762.731951700009	804.052733732519	845.756052363797	911.464829265772	964.661176998321	1024.18988176708	1065.5111493073	1121.02012879138	1182.17360655892	1226.18063695409	1269.50965220624	1327.45069754797	1396.60418899947	1429.6009244358	1475.10141491753	1528.14788781829	1581.62796069584	1623.98659491186	1698.78074307232
567.033	0	0	0	0	0	0	0	0	0	0	0	0	0	0	0	156.591053612777	173.19378563576	237.597631006719	246.488467877713	304.077794576919	356.688649740971	391.620867560949	458.397845791733	519.679496088832	541.318044631218	571.041063528063	609.01267969627	656.717736819302	702.170498833807	715.241543964509	749.794595702533	814.434402318529	853.463397573943	899.258182901211	953.116957559033	1023.33952381466	1049.37132748226	1097.8273241597	1171.14020925733	1208.95062692466	1260.77021626507	1321.84316717239	1366.34716281708	1410.08437400154	1450.99348588292	1494.80069539446	1552.87172094619	1621.26442350294	1655.85812272374
568.702	0	0	0	0	0	0	0	0	0	0	0	0	0	0	196.923947611437	185.32359919303	209.599181805647	252.216899982889	280.166925534749	327.994495334325	359.514832490294	434.064846525211	462.064039837922	487.664208679742	516.021268733028	602.166812691478	625.400417999372	642.944981453539	697.386513790729	725.28139676903	781.856132159118	823.296926661527	855.842929218609	900.414923034028	954.86343520206	1015.31818531904	1056.57897210506	1128.99379096828	1166.65151562063	1202.22844751645	1244.16960143089	1287.93160424523	1348.16800042569	1410.70741996249	1444.92759623813	1475.36693786115	1549.55625404485	1591.14044431717	1636.00355075757
570.37	0	0	0	0	0	0	0	0	0	0	0	0	0	0	136.801885485708	168.481277873725	203.550337415448	238.983182356074	244.73348530611	309.710568595988	326.827335556659	441.00346532324	449.604331479291	503.845944549576	524.155176993677	549.487981797428	625.670549246584	631.582258620522	705.02875591891	707.257867486761	759.028493874383	807.942894429516	836.419731021702	913.421954759626	927.386054753567	988.000392001143	1053.70601853316	1093.25275242424	1139.37293136179	1192.34678156617	1236.98969659599	1265.83793678005	1333.25754081391	1372.59715501018	1415.33666940315	1453.33324778548	1504.71653654428	1568.46645832531	1617.73990793309
572.039	0	0	0	0	0	0	0	0	0	0	0	0	0	194.26109733622	162.739935338746	185.079612727999	206.872506440599	270.612805281819	306.062871012332	326.719661690194	363.562283862546	443.908269670396	488.34610103029	507.047573094608	534.906239302012	605.638252179977	648.252460814704	661.350914370255	710.121441839972	721.766388916226	755.967782278916	799.47354452893	849.350893194554	909.777189069438	948.672010986439	992.968135928602	1057.02608952932	1078.45251390967	1141.25057922064	1158.60642241005	1222.68476000859	1268.32399778989	1312.58559834716	1350.26765738672	1397.56963348986	1442.76310815519	1482.05148588787	1534.64757783436	1585.29674593104
573.708	0	0	0	0	0	0	0	0	0	0	0	0	0	115.06709326429	177.005574162956	161.155740420189	234.43760112343	221.893882699539	267.785076076694	295.921206022012	381.034300011528	407.369216411716	451.288834933347	485.907160091015	539.785564192837	567.700300036295	601.978772012712	637.546255531565	682.731228625534	694.194914373307	748.485549293598	785.604182637944	832.112236247058	864.543674424264	917.739227743681	970.701737331742	1014.28571206449	1063.58059195986	1113.62008279314	1168.41761144966	1188.03220242045	1245.95718151408	1279.48156552948	1324.82691771604	1362.79773361271	1398.48359156569	1440.78018266573	1489.63933227813	1551.27660307458
575.377	0	0	0	0	0	0	0	0	0	0	0	0	178.268708257225	147.774751490623	171.970111114696	233.735159308891	231.984261607786	249.310746686757	293.490624762778	311.678817222382	394.875696244783	428.205430525684	472.678223574048	476.734687500159	542.574364833998	553.092590041354	599.243345629455	652.606203001762	693.744147997888	736.047409674656	756.320177022269	787.360923244203	852.180816666346	853.483780435546	911.603529677238	964.962847886544	1002.78375387449	1047.3076799953	1100.0183850213	1152.93345362224	1176.95136927863	1224.71618580727	1262.07205841028	1314.96525075117	1342.42678532676	1383.05426683626	1435.0913851994	1475.27907666743	1521.1131746067
577.046	0	0	0	0	0	0	0	0	0	0	0	204.89167085583	105.219144537191	119.017078037485	175.356029489697	178.327126046347	198.625276267021	237.521741598849	282.51698306956	282.060391536919	352.047315839896	391.551171144805	455.43024293259	478.528645036299	529.273403792707	551.912673134777	587.506811315706	615.446855297704	655.008881882164	687.904640631996	694.477233130049	742.579310519721	817.723936863655	825.364734565428	870.196051872595	959.282059749303	971.444316504167	1012.56127813355	1059.46710572024	1093.01949471294	1131.53029573002	1182.70979042532	1244.74650862706	1269.860374443	1302.41806524752	1337.14024607414	1391.46822110243	1442.54604474907	1470.77023063523
578.715	0	0	0	0	0	0	0	0	0	0	0	112.64774568333	145.060262426253	139.593628058692	170.533156272208	210.372175519499	224.473838614836	254.176873161085	280.018460948356	300.091803081531	354.85795183402	415.609424257074	433.524413441856	503.608287714897	515.598226073429	548.618237138239	600.77965253683	627.313271877152	631.943056506302	673.722238330179	696.904045338496	768.656687875541	784.667258238588	839.612524414176	862.115522248888	937.623096385812	974.742784625597	997.285114225111	1052.07360631227	1090.60015775379	1123.02067216014	1170.52237724039	1202.65763654542	1243.24859059759	1271.1637455106	1317.11386545043	1359.39868783285	1408.5231510863	1445.62077296208
580.384	0	0	0	0	0	0	0	0	0	0	164.669927985423	132.969261733683	131.293082654891	164.266867127116	187.390453207537	198.958107599371	223.199160935453	245.719951647462	284.132513818279	284.915114901292	340.625652291592	393.62126042109	471.224987309127	472.658196399145	516.850473305059	558.166508854097	594.840071569234	598.357490759248	642.364575947443	675.302394754045	702.528145411957	728.289864139758	775.422288637949	797.960303045264	845.925675850836	917.213233307759	948.177020636607	986.041768567734	1021.82077276771	1048.15555095006	1085.09344306458	1125.72752214405	1181.77173571942	1222.29328938893	1261.37010013937	1281.48486653271	1331.0445611571	1366.1775422331	1405.96261446843
582.054	0	0	0	0	0	0	0	0	0	0	119.479402688869	107.594961411919	129.855165683517	-35.5435642135007	185.608010273046	212.111646313101	214.960636516729	247.505470841177	273.281679508422	309.9106225976	361.903634831243	384.118315257721	455.117429469292	479.120663283124	497.672542931795	543.073355696656	545.008573321628	608.40546582938	632.054520706213	652.486964580758	692.49057706428	715.469614284066	747.702220181472	792.362224977859	851.682233195806	875.326244005335	923.526450174382	959.47931395273	1005.11027578476	1052.66264975571	1051.46236907505	1131.32308567309	1147.27157731244	1179.84027317942	1218.79668702332	1252.49861424801	1283.28650940767	1331.65693497957	1376.89851590686
583.723	0	0	0	0	0	0	0	0	0	127.413355821055	107.859124605837	116.074983394644	127.780657682551	137.962846181246	161.160342238565	207.384737057593	233.331481392769	254.415250762426	283.530336375445	320.202798721559	358.830563938889	398.261824125868	441.516364087502	449.960497950414	491.723419229314	519.296156881043	553.307474781542	575.128745047405	620.432020727136	649.742869792844	673.259931193097	692.966740091082	728.993155401756	757.003171311092	818.752729660987	864.708146875326	894.969570163085	930.930143920358	984.30515619101	1010.50776285024	1021.09009907125	1081.95003420065	1118.58552686939	1150.93477115853	1179.83917964126	1213.51719187758	1250.08267265556	1294.304507566	1336.55530890642
585.393	0	0	0	0	0	0	0	0	0	88.884335466524	110.636717278675	129.404801615512	133.683799719452	157.152924635854	189.122333520867	206.763047972224	245.853237382598	233.622861150081	287.98497968415	312.167056509017	375.099446510877	381.563841951471	411.575199577162	445.516325102557	507.70227507223	535.066584938934	563.959918559658	580.955433817404	599.15963840647	651.338942962323	666.711031113531	713.476539802852	738.665768781659	763.027910218502	808.980523112193	862.135725694321	888.457738187139	922.385526766195	959.998802541437	991.742815536163	1019.44305182551	1063.21642341957	1099.84142293281	1125.51691281142	1156.24771813007	1169.64475209357	1221.96830262761	1268.57541159095	1304.36084968034
587.063	0	0	0	0	0	0	0	0	158.321116836191	93.6923900030932	107.056367382805	119.339022430717	153.758832860678	153.404653456106	188.747635274179	213.456962763666	230.384783581151	225.136649972073	274.066963308631	324.540292292904	360.641500071315	398.629536630203	446.611003263525	477.456754344828	486.363221704181	519.063911753403	533.559694872778	578.104381288663	580.327724128818	647.208940479617	654.646498238875	678.943685274504	704.043032869448	741.959483799405	788.670175823022	821.774768198027	856.733396965646	902.203268504898	920.12474165799	970.549982829019	990.227016058341	1031.18567120475	1059.5830502767	1098.77447725343	1127.12526953854	1150.68480834968	1194.45208115867	1227.14463202469	1270.35676117959
588.733	0	0	0	0	0	0	0	0	105.547313716578	103.303109744256	118.983687357016	136.703539795768	151.516679061289	148.389537328625	171.002909121481	198.609205898154	231.524932008676	223.538581037668	298.607737891647	313.113691464054	360.444457794727	386.113820167712	422.128126619648	440.70428505015	475.56164819294	491.390281001491	535.75591707619	537.673026260218	572.472911996697	596.930173719928	620.002513666641	678.570689735925	691.697793909248	733.825817326789	754.785193540221	813.539909576687	846.777305432686	886.51103336383	903.315772810482	941.66737942748	964.947991589921	1001.61032517092	1047.26878641166	1062.43005862693	1099.89456482405	1132.01167989827	1155.85962775518	1196.33674064589	1252.69716448225
590.403	0	0	0	0	0	0	0	75.6865968448868	43.5508151402883	79.2708182134393	109.965213978731	109.644244382067	139.386146572672	143.530785154215	152.515692676241	210.159188699886	204.403638878005	257.259742223657	247.622701183879	295.904054557669	314.691175347886	363.786012313038	390.869437006183	425.493297446786	455.225191762322	485.522637401354	508.174832201093	529.227408515702	576.271427297429	582.650320941247	620.439405124921	637.20283442854	674.982158348457	701.79106192636	742.023183607829	788.194256710815	813.709463606935	837.259048322675	887.836597089107	916.06499507927	948.952582624474	975.045861193516	1005.47242283803	1040.18696845561	1078.40746426993	1091.69555228616	1137.8989598709	1177.01021847219	1203.28506506335
592.073	0	0	0	0	0	0	172.373119297113	93.4733031227086	119.435596766775	97.8257090254631	113.665151423372	141.66765003917	146.152550065814	144.680297594239	181.477736043136	194.802342046287	201.72072983749	248.33614943353	276.328396745276	304.202429317377	342.96736531221	359.164937524304	407.337354896746	430.47774883582	459.106025099061	494.2537642	503.659422149321	540.158223936653	574.665029022599	590.969627736277	595.095487858514	646.505029384902	687.821262718181	693.401843588948	748.570864817237	781.592694922221	825.770042392583	840.051383672028	884.262892949479	893.805166535236	916.076148134648	969.636698043012	1007.93284484117	1026.84907385281	1045.44990064217	1072.8877289378	1102.1600341312	1141.33951140103	1173.73003910279
593.743	0	0	0	0	0	0	107.20363573884	100.85441447693	90.4477534500249	109.990338675033	119.056230766798	132.93022003805	159.811054852159	160.655471324026	192.748874186766	218.909779684748	215.473767466145	249.32221025647	272.11101183229	296.494296559797	341.126383690945	376.029572779278	404.551929195245	442.718748894404	449.10193203388	470.423064407101	536.277012916728	535.372108562076	541.143651749716	588.41591099444	598.158714690709	640.417167253492	668.455638754946	681.279274482138	712.646619723752	763.197751944629	791.507568296027	807.695257634955	854.381148585865	879.336778797784	905.479627273279	944.665804974171	963.223693240285	1002.67527393091	1027.71477662045	1050.1002271133	1074.44843649316	1125.24406285706	1151.70440237141
595.413	0	0	0	0	0	155.388317790746	77.9750347510253	82.5370996013311	104.68252001346	113.105425815767	131.885749558935	127.0332848742	156.038788902854	156.974032590102	190.096716337091	209.670434794752	214.33144919225	237.813997767166	252.656496254899	308.330746352145	326.648633679357	358.703518503588	401.344019141025	418.639404458359	475.943057249099	476.171928531211	511.083719559883	533.543645323736	557.795540212697	565.336459630286	595.960094158843	632.504257421328	655.445117194829	687.24722448128	720.75832496904	748.369867896786	793.579958287377	815.962988009601	845.901501169166	877.140324283272	902.204420636991	938.345311835436	972.928287713007	982.288147675678	1009.75723595189	1028.27876697057	1067.77847679912	1099.68151340482	1136.23118655251
597.084	0	0	0	0	0	64.9751531885031	90.4041119238435	93.232226720025	115.806343017047	116.647366867695	128.64961195525	137.614808917966	148.908042064508	178.013735245965	170.302644587088	197.308183465756	224.301558529899	247.910459732543	284.381098136753	287.094109537332	334.416774004582	363.813495861969	391.883133522048	423.126178395272	427.792380936265	472.804100272531	508.622019697544	520.606581392224	513.680872034206	562.345174508811	580.913845524331	610.648013958075	647.454717205849	662.601913318529	720.373286211704	752.625131065061	771.289709337085	786.245697115046	830.184036757206	844.257753106271	881.106320341815	896.143920737063	945.961102190733	966.61144152822	979.210370064257	1017.59521566921	1029.59501570102	1070.18534558231	1100.66925259747
598.754	0	0	0	0	124.374700899529	64.4148526225033	81.1014126869135	90.2545252245477	85.9704968052336	123.550618960661	129.651688322317	130.993083831313	165.45228652533	161.339923962804	189.36171039057	211.039035745446	217.914200928613	249.675518411411	244.5694120392	297.635169021616	342.951548417275	354.370617629988	376.686983557355	411.196266773375	440.782109066211	462.303526057508	484.708255832122	491.76949814181	528.162648921209	545.348715886391	582.466460650486	602.228229859922	636.725656442742	657.910661097748	689.192615373718	721.124254090136	749.601769089173	784.097697083421	814.957541589565	840.201915867708	860.017399112021	882.960552777379	929.136282795041	952.996202819363	976.432002119665	989.743809713782	1017.08247536195	1052.68784472739	1085.84332202117
600.425	0	0	0	0	67.0806630045582	40.9613535722047	61.9956407143341	92.6347132207592	74.6947373139931	83.451479666574	126.421722427973	124.52621065568	120.510468612893	137.689128044696	145.928526135777	210.40294299493	219.253297324781	233.080545390959	259.368521187526	275.776019754928	303.899681905682	319.653971896681	380.720921640196	408.549887524977	421.716245371019	426.253516229117	453.726000804424	484.21395549184	511.116297709807	528.459355963266	552.166048363113	592.717683439	601.68126198635	644.104939385308	668.117580947523	702.530635084062	725.84009745421	766.714241338365	785.778670565119	823.454952366795	839.781737868117	871.208766027226	908.027233717431	922.62291369428	942.583202793749	971.881691430092	999.718302504616	1021.81436068364	1051.79185113876
602.096	0	0	0	110.163082501631	49.5668031256101	66.9929428726046	85.6643231539744	113.606802278902	110.502360635366	107.4981802367	136.568052200537	145.107464181898	160.205973777034	175.56185878952	182.364617515737	203.181160464304	216.575343485875	234.498526087856	271.101013814895	289.471017936	306.310456650224	366.778839128411	389.174907334171	402.999734149851	413.112433286233	450.463127672972	463.899680163258	480.913769061229	503.699219377352	536.470649773733	561.52781624935	589.931372169291	628.520650722568	646.617157299884	666.829177715456	702.898201824111	716.657093933398	738.547697303896	790.722292292057	816.627332857599	833.27524864571	869.116417682536	891.670897612836	917.560120452395	919.333086477366	958.045491513321	994.468802990153	1015.14754358021	1047.82231560103
603.766	0	0	0	55.1238160255969	34.9936472613672	75.5753347933084	69.9614608709161	70.1802786340309	98.1561754925187	108.267446870569	114.274561935162	141.233342631661	147.503738620126	129.921267181207	177.46646640164	179.828884708051	231.360434972519	230.487044199923	252.188519472707	282.919174892944	307.937059636118	322.695465382907	360.456149680668	386.605166977281	390.976096668153	425.208299990962	450.369395590927	466.917198982038	503.125338778542	507.093832783277	543.719947971601	561.945745910049	590.133735710371	629.514279536438	631.547878812837	680.069019075162	700.307471958621	714.710520060604	754.22126108211	785.387590081021	796.608418678056	826.295886200281	861.142947671249	884.822660674363	900.821060010099	918.302425519621	947.123343119711	973.642883505295	998.179023268866
605.437	0	0	114.042455500364	54.3041312251521	48.2736124045945	77.7760826886877	75.9446588513954	91.8036585455764	95.7945464301764	121.126589005455	113.985344916365	122.228222028094	158.300399386127	158.719374435588	181.418339183964	189.553732632306	234.693453764198	230.181714117851	231.139021496174	291.227513762015	320.020747471211	333.414440118606	356.24441496602	374.21192423071	404.08050917868	416.527112463634	439.40897138168	474.717444113344	485.131548270181	508.335051429197	517.338549266429	558.738134853998	589.185324674027	609.181139304396	627.014861742615	672.493715151452	696.54174085928	719.006354726026	737.072697998686	769.625888626383	784.888502798361	829.586561470811	843.280839828067	862.97585591515	890.770223555935	907.114928979034	940.507351290698	962.382816063273	987.36327125904
607.108	0	212.316751688945	64.3993255879317	83.4768233397867	89.4872325904772	69.5729794160253	91.5670029533582	90.4758351068796	129.678777162401	112.153013804715	137.104170882381	149.896387190929	164.81340587063	174.494914642426	155.171915387337	196.305075651877	205.131701020246	230.781922612022	254.792651715888	272.852736136721	292.942384764896	332.62420438741	361.983324253206	385.98380761131	394.857045487772	410.102572556932	443.914634361749	473.288218841196	470.255939045877	503.131258673606	524.154528312894	553.51667431009	584.563631489159	596.053273669147	630.29633594706	646.008344879942	679.431495611822	705.28526183771	720.342029324132	745.077909529486	767.880145106983	806.009710302533	824.947891260583	841.798947570698	862.763156358281	875.545636299339	913.121831089365	938.87439716264	974.794759845566
608.779	0	86.3726777593623	85.7023939917562	51.9785031519335	74.4557586385801	102.549504333072	88.0570039329002	99.4968769648062	114.471805874261	117.65538325724	141.65358655079	143.691051126306	162.490189611606	176.971854841728	199.317325504994	204.927907880669	220.306499539443	227.002003324389	254.095940684372	269.685476337847	308.084801218859	334.4882640251	345.244972064733	363.89142112273	406.855676092319	410.684664695183	446.379155415073	447.252383491048	468.41844080545	495.346667923917	495.022748687977	543.315504312173	564.073790643486	594.879727470722	603.84932399488	643.441094982603	674.068928889078	702.753474445124	713.679874589027	745.046591397662	759.061472112314	790.813121160729	808.56788854223	826.568953317743	848.338884654837	860.190251063759	887.796113089858	906.73621659184	938.198228915257
610.45	188.676137205346	46.8541204808074	60.7497486721576	88.8826539636543	68.3975999501704	72.4461901490425	92.7538412907591	87.4047798458258	98.785576689764	106.087144038021	116.861980684904	123.30738977545	157.726487150575	149.063945969086	165.799217758788	208.705135779329	224.256313872185	217.84106074186	245.086771513422	259.822540145	279.981353206873	325.432901135274	352.776351965297	359.458277155344	381.912004602811	406.939281613996	429.437893058161	451.108848409675	475.450197988115	483.9049943854	502.024146379613	532.864849191252	545.807003954668	582.862318682272	588.147906623622	618.049413531952	650.358952223927	661.298415521224	688.399519461291	725.256250392813	731.204411946312	761.099780594185	775.365883588834	806.953018969143	823.887334043145	835.09010957456	866.8001894777	890.255367264993	918.797215777353
612.121	85.714530175731	55.2094692284329	62.8609835396055	85.8062784603222	95.5234306636454	95.8016822422148	104.192303942687	84.8577909963979	95.8877418916655	140.93181549095	135.860510058134	126.949637717684	163.927555696763	157.829693720085	176.027442822494	206.519944760961	206.821519670786	236.859112262261	239.978153417825	287.497036235108	289.809003923587	304.925571779138	332.291161241997	365.397997181225	374.55324383234	404.163467895832	416.606578481525	414.53761705382	452.881477727779	459.938786802034	497.610835085949	508.512237454487	547.516240596678	546.24178137735	565.604030566976	600.039487420367	624.21544160895	650.760693909224	685.658620117267	697.302130924785	693.184242523063	730.540097084875	757.130911007574	781.95988312266	799.315262380317	812.066028205415	839.621369780016	851.312664552388	892.913663486477
613.792	46.0422358732631	47.1403178033468	37.5698187251796	60.0481119277487	66.8709495959214	80.165365760542	84.5884102659945	89.8157437645661	112.040879651686	105.380767000093	138.910646737445	151.795974345197	126.77102535317	148.547928398373	166.716904788168	191.827957316454	182.938775308267	225.812638799124	233.144894898081	265.259520636866	273.62772221954	282.213343507084	326.594159857074	328.173570794611	356.59569658314	374.004129024579	413.628220047236	403.94329541946	422.925479996157	443.74582158116	466.336599925446	507.922031858824	506.797660616452	538.55842442524	553.183459192285	590.987431656084	605.899654549124	630.126680850012	659.579573752367	669.752540443186	685.933605953479	714.440474461583	744.659345173946	749.380765618001	767.50399422919	786.218183221673	811.193616390107	836.431845411622	860.681763976479
615.464	48.4602358407348	71.0260227758361	69.666284481969	56.2984576114533	68.5271589189063	70.8068804174031	78.5575315551011	88.4589580113891	105.695744986303	110.990532239355	132.215806038931	126.605159645008	141.27453362773	164.551696152248	190.249671273943	191.215408791664	218.211324168388	221.263909342845	229.695680449876	274.112076271143	279.379920611819	298.843843334875	302.780054370284	355.474782509556	358.831754000832	383.319130630657	384.013051346356	412.29269698784	413.975751093859	460.975903021824	459.513624598807	470.460000742017	499.33773592739	533.377849267551	537.537605463552	572.96757750483	606.195637963535	616.40529408265	641.708978920877	653.038903530098	667.356828629749	694.854524799191	717.858216302166	735.32579190793	740.846711378962	763.842191702266	792.084118148476	800.830390648692	832.416129160704
617.135	21.9428911864216	65.4244697131345	31.117338776996	54.9578942044786	71.5835746480139	59.4285014977038	91.7078461563775	96.6146772972198	78.3185158410705	115.662198551793	114.601990299949	101.3758825782	150.01725258855	134.008709073665	173.194885132536	181.328294175422	194.945157050991	192.740326150807	215.417812268308	255.632398400432	244.563681898047	297.913938405485	316.610974577876	334.303226434716	348.677601155934	375.143962357528	372.651723524495	383.233117511712	408.609742606776	429.412652719375	437.049582514222	459.448182165784	487.135214331967	505.227625691329	517.430566725193	535.19603523411	557.285849789669	582.463289068906	614.395283032015	625.443846687147	636.398427264289	654.755546445271	686.72580143383	706.14725478806	719.920411476884	731.576826667075	749.268213263097	782.684825477866	796.539839727152
618.806	50.9766412539632	49.0301938290988	65.1404275135573	60.7796689893017	70.2428973958558	86.2839004588503	94.8149354133553	92.5760392629787	96.9109564612735	121.657428065825	140.420228250719	135.724257637024	140.229944243221	152.246836425475	180.362406399276	180.502147184438	173.251154646693	217.332359419709	234.194677478301	256.688129133011	271.51335970595	285.81961574231	297.863844113634	326.618811100467	327.605305237355	354.854796492599	365.665722158949	363.868644263565	404.881644140228	423.289778702186	457.410801499487	458.813909419623	469.877934214846	499.419395484479	528.233430170626	538.834226358034	553.515794793001	574.626889828412	613.583101697779	616.849116832291	647.26172193192	647.898254182187	671.408472980335	687.883376669394	694.703150792153	714.079777014521	740.403404634243	764.241705411165	777.41788182317
[truncated: 85 more columns]
