# Supplementary material for: Physicochemical and major ion data for springs in the Black Forest National Park, Germany
Source: Data Brief. 2020 Apr 30;30:105645. doi: 10.1016/j.dib.2020.105645 (PMC7218150; doi:10.1016/j.dib.2020.105645)
Supplement: Supplementary file 4 [file mmc4.zip › Fluorescence/D802_4_2016-11-07.csv]

wavelength	600	597	594	591	588	585	582	579	576	573	570	567	564	561	558	555	552	549	546	543	540	537	534	531	528	525	522	519	516	513	510	507	504	501	498	495	492	489	486	483	480	477	474	471	468	465	462	459	456
210.862	0	0	0	0	0	0	0	0	0	0	0	0	0	0	0	0	0	0	0	0	0	0	0	0	0	0	0	0	0	0	0	0	0	0	0	0	0	0	0	0	0	0	0	0	0	0	0	0	0
212.444	0	0	0	0	0	0	0	0	0	0	0	0	0	0	0	0	0	0	0	0	0	0	0	0	0	0	0	0	0	0	0	0	0	0	0	0	0	0	0	0	0	0	0	0	0	0	0	0	0
214.027	0	0	0	0	0	0	0	0	0	0	0	0	0	0	0	0	0	0	0	0	0	0	0	0	0	0	0	0	0	0	0	0	0	0	0	0	0	0	0	0	0	0	0	0	0	0	0	0	0
215.61	0	0	0	0	0	0	0	0	0	0	0	0	0	0	0	0	0	0	0	0	0	0	0	0	0	0	0	0	0	0	0	0	0	0	0	0	0	0	0	0	0	0	0	0	0	0	0	0	0
217.194	0	0	0	0	0	0	0	0	0	0	0	0	0	0	0	0	0	0	0	0	0	0	0	0	0	0	0	0	0	0	0	0	0	0	0	0	0	0	0	0	0	0	0	0	0	0	0	0	0
218.779	0	0	0	0	0	0	0	0	0	0	0	0	0	0	0	0	0	0	0	0	0	0	0	0	0	0	0	0	0	0	0	0	0	0	0	0	0	0	0	0	0	0	0	0	0	0	0	0	0
220.364	0	0	0	0	0	0	0	0	0	0	0	0	0	0	0	0	0	0	0	0	0	0	0	0	0	0	0	0	0	0	0	0	0	0	0	0	0	0	0	0	0	0	0	0	0	0	0	0	0
221.95	0	0	0	0	0	0	0	0	0	0	0	0	0	0	0	0	0	0	0	0	0	0	0	0	0	0	0	0	0	0	0	0	0	0	0	0	0	0	0	0	0	0	0	0	0	0	0	0	0
223.536	0	0	0	0	0	0	0	0	0	0	0	0	0	0	0	0	0	0	0	0	0	0	0	0	0	0	0	0	0	0	0	0	0	0	0	0	0	0	0	0	0	0	0	0	0	0	0	0	0
225.123	0	0	0	0	0	0	0	0	0	0	0	0	0	0	0	0	0	0	0	0	0	0	0	0	0	0	0	0	0	0	0	0	0	0	0	0	0	0	0	0	0	0	0	0	0	0	0	0	0
226.71	0	0	0	0	0	0	0	0	0	0	0	0	0	0	0	0	0	0	0	0	0	0	0	0	0	0	0	0	0	0	0	0	0	0	0	0	0	0	0	0	0	0	0	0	0	0	0	0	0
228.299	0	0	0	0	0	0	0	0	0	0	0	0	0	0	0	0	0	0	0	0	0	0	0	0	0	0	0	0	0	0	0	0	0	0	0	0	0	0	0	0	0	0	0	0	0	0	0	0	0
229.887	0	0	0	0	0	0	0	0	0	0	0	0	0	0	0	0	0	0	0	0	0	0	0	0	0	0	0	0	0	0	0	0	0	0	0	0	0	0	0	0	0	0	0	0	0	0	0	0	0
231.477	0	0	0	0	0	0	0	0	0	0	0	0	0	0	0	0	0	0	0	0	0	0	0	0	0	0	0	0	0	0	0	0	0	0	0	0	0	0	0	0	0	0	0	0	0	0	0	0	0
233.067	0	0	0	0	0	0	0	0	0	0	0	0	0	0	0	0	0	0	0	0	0	0	0	0	0	0	0	0	0	0	0	0	0	0	0	0	0	0	0	0	0	0	0	0	0	0	0	0	0
234.657	0	0	0	0	0	0	0	0	0	0	0	0	0	0	0	0	0	0	0	0	0	0	0	0	0	0	0	0	0	0	0	0	0	0	0	0	0	0	0	0	0	0	0	0	0	0	0	0	0
236.248	0	0	0	0	0	0	0	0	0	0	0	0	0	0	0	0	0	0	0	0	0	0	0	0	0	0	0	0	0	0	0	0	0	0	0	0	0	0	0	0	0	0	0	0	0	0	0	0	0
237.84	0	0	0	0	0	0	0	0	0	0	0	0	0	0	0	0	0	0	0	0	0	0	0	0	0	0	0	0	0	0	0	0	0	0	0	0	0	0	0	0	0	0	0	0	0	0	0	0	0
239.432	0	0	0	0	0	0	0	0	0	0	0	0	0	0	0	0	0	0	0	0	0	0	0	0	0	0	0	0	0	0	0	0	0	0	0	0	0	0	0	0	0	0	0	0	0	0	0	0	0
241.025	0	0	0	0	0	0	0	0	0	0	0	0	0	0	0	0	0	0	0	0	0	0	0	0	0	0	0	0	0	0	0	0	0	0	0	0	0	0	0	0	0	0	0	0	0	0	0	0	0
242.619	0	0	0	0	0	0	0	0	0	0	0	0	0	0	0	0	0	0	0	0	0	0	0	0	0	0	0	0	0	0	0	0	0	0	0	0	0	0	0	0	0	0	0	0	0	0	0	0	0
244.213	0	0	0	0	0	0	0	0	0	0	0	0	0	0	0	0	0	0	0	0	0	0	0	0	0	0	0	0	0	0	0	0	0	0	0	0	0	0	0	0	0	0	0	0	0	0	0	0	0
245.808	0	0	0	0	0	0	0	0	0	0	0	0	0	0	0	0	0	0	0	0	0	0	0	0	0	0	0	0	0	0	0	0	0	0	0	0	0	0	0	0	0	0	0	0	0	0	0	0	0
247.403	0	0	0	0	0	0	0	0	0	0	0	0	0	0	0	0	0	0	0	0	0	0	0	0	0	0	0	0	0	0	0	0	0	0	0	0	0	0	0	0	0	0	0	0	0	0	0	0	0
248.999	0	0	0	0	0	0	0	0	0	0	0	0	0	0	0	0	0	0	0	0	0	0	0	0	0	0	0	0	0	0	0	0	0	0	0	0	0	0	0	0	0	0	0	0	0	0	0	0	0
250.595	0	0	0	0	0	0	0	0	0	0	0	0	0	0	0	0	0	0	0	0	0	0	0	0	0	0	0	0	0	0	0	0	0	0	0	0	0	0	0	0	0	0	0	0	0	0	0	0	0
252.192	0	0	0	0	0	0	0	0	0	0	0	0	0	0	0	0	0	0	0	0	0	0	0	0	0	0	0	0	0	0	0	0	0	0	0	0	0	0	0	0	0	0	0	0	0	0	0	0	0
253.79	0	0	0	0	0	0	0	0	0	0	0	0	0	0	0	0	0	0	0	0	0	0	0	0	0	0	0	0	0	0	0	0	0	0	0	0	0	0	0	0	0	0	0	0	0	0	0	0	0
255.388	0	0	0	0	0	0	0	0	0	0	0	0	0	0	0	0	0	0	0	0	0	0	0	0	0	0	0	0	0	0	0	0	0	0	0	0	0	0	0	0	0	0	0	0	0	0	0	0	0
256.986	0	0	0	0	0	0	0	0	0	0	0	0	0	0	0	0	0	0	0	0	0	0	0	0	0	0	0	0	0	0	0	0	0	0	0	0	0	0	0	0	0	0	0	0	0	0	0	0	0
258.586	0	0	0	0	0	0	0	0	0	0	0	0	0	0	0	0	0	0	0	0	0	0	0	0	0	0	0	0	0	0	0	0	0	0	0	0	0	0	0	0	0	0	0	0	0	0	0	0	0
260.186	0	0	0	0	0	0	0	0	0	0	0	0	0	0	0	0	0	0	0	0	0	0	0	0	0	0	0	0	0	0	0	0	0	0	0	0	0	0	0	0	0	0	0	0	0	0	0	0	0
261.786	0	0	0	0	0	0	0	0	0	0	0	0	0	0	0	0	0	0	0	0	0	0	0	0	0	0	0	0	0	0	0	0	0	0	0	0	0	0	0	0	0	0	0	0	0	0	0	0	0
263.387	0	0	0	0	0	0	0	0	0	0	0	0	0	0	0	0	0	0	0	0	0	0	0	0	0	0	0	0	0	0	0	0	0	0	0	0	0	0	0	0	0	0	0	0	0	0	0	0	0
264.988	0	0	0	0	0	0	0	0	0	0	0	0	0	0	0	0	0	0	0	0	0	0	0	0	0	0	0	0	0	0	0	0	0	0	0	0	0	0	0	0	0	0	0	0	0	0	0	0	0
266.591	0	0	0	0	0	0	0	0	0	0	0	0	0	0	0	0	0	0	0	0	0	0	0	0	0	0	0	0	0	0	0	0	0	0	0	0	0	0	0	0	0	0	0	0	0	0	0	0	0
268.193	0	0	0	0	0	0	0	0	0	0	0	0	0	0	0	0	0	0	0	0	0	0	0	0	0	0	0	0	0	0	0	0	0	0	0	0	0	0	0	0	0	0	0	0	0	0	0	0	0
269.796	0	0	0	0	0	0	0	0	0	0	0	0	0	0	0	0	0	0	0	0	0	0	0	0	0	0	0	0	0	0	0	0	0	0	0	0	0	0	0	0	0	0	0	0	0	0	0	0	0
271.4	0	0	0	0	0	0	0	0	0	0	0	0	0	0	0	0	0	0	0	0	0	0	0	0	0	0	0	0	0	0	0	0	0	0	0	0	0	0	0	0	0	0	0	0	0	0	0	0	0
273.004	0	0	0	0	0	0	0	0	0	0	0	0	0	0	0	0	0	0	0	0	0	0	0	0	0	0	0	0	0	0	0	0	0	0	0	0	0	0	0	0	0	0	0	0	0	0	0	0	0
274.609	0	0	0	0	0	0	0	0	0	0	0	0	0	0	0	0	0	0	0	0	0	0	0	0	0	0	0	0	0	0	0	0	0	0	0	0	0	0	0	0	0	0	0	0	0	0	0	0	0
276.215	0	0	0	0	0	0	0	0	0	0	0	0	0	0	0	0	0	0	0	0	0	0	0	0	0	0	0	0	0	0	0	0	0	0	0	0	0	0	0	0	0	0	0	0	0	0	0	0	0
277.821	0	0	0	0	0	0	0	0	0	0	0	0	0	0	0	0	0	0	0	0	0	0	0	0	0	0	0	0	0	0	0	0	0	0	0	0	0	0	0	0	0	0	0	0	0	0	0	0	0
279.427	0	0	0	0	0	0	0	0	0	0	0	0	0	0	0	0	0	0	0	0	0	0	0	0	0	0	0	0	0	0	0	0	0	0	0	0	0	0	0	0	0	0	0	0	0	0	0	0	0
281.034	0	0	0	0	0	0	0	0	0	0	0	0	0	0	0	0	0	0	0	0	0	0	0	0	0	0	0	0	0	0	0	0	0	0	0	0	0	0	0	0	0	0	0	0	0	0	0	0	0
282.642	0	0	0	0	0	0	0	0	0	0	0	0	0	0	0	0	0	0	0	0	0	0	0	0	0	0	0	0	0	0	0	0	0	0	0	0	0	0	0	0	0	0	0	0	0	0	0	0	0
284.25	0	0	0	0	0	0	0	0	0	0	0	0	0	0	0	0	0	0	0	0	0	0	0	0	0	0	0	0	0	0	0	0	0	0	0	0	0	0	0	0	0	0	0	0	0	0	0	0	0
285.858	0	0	0	0	0	0	0	0	0	0	0	0	0	0	0	0	0	0	0	0	0	0	0	0	0	0	0	0	0	0	0	0	0	0	0	0	0	0	0	0	0	0	0	0	0	0	0	0	0
287.468	0	0	0	0	0	0	0	0	0	0	0	0	0	0	0	0	0	0	0	0	0	0	0	0	0	0	0	0	0	0	0	0	0	0	0	0	0	0	0	0	0	0	0	0	0	0	0	0	0
289.077	0	0	0	0	0	0	0	0	0	0	0	0	0	0	0	0	0	0	0	0	0	0	0	0	0	0	0	0	0	0	0	0	0	0	0	0	0	0	0	0	0	0	0	0	0	0	0	0	0
290.688	0	0	0	0	0	0	0	0	0	0	0	0	0	0	0	0	0	0	0	0	0	0	0	0	0	0	0	0	0	0	0	0	0	0	0	0	0	0	0	0	0	0	0	0	0	0	0	0	0
292.298	0	0	0	0	0	0	0	0	0	0	0	0	0	0	0	0	0	0	0	0	0	0	0	0	0	0	0	0	0	0	0	0	0	0	0	0	0	0	0	0	0	0	0	0	0	0	0	0	0
293.91	0	0	0	0	0	0	0	0	0	0	0	0	0	0	0	0	0	0	0	0	0	0	0	0	0	0	0	0	0	0	0	0	0	0	0	0	0	0	0	0	0	0	0	0	0	0	0	0	0
295.521	0	0	0	0	0	0	0	0	0	0	0	0	0	0	0	0	0	0	0	0	0	0	0	0	0	0	0	0	0	0	0	0	0	0	0	0	0	0	0	0	0	0	0	0	0	0	0	0	0
297.134	0	0	0	0	0	0	0	0	0	0	0	0	0	0	0	0	0	0	0	0	0	0	0	0	0	0	0	0	0	0	0	0	0	0	0	0	0	0	0	0	0	0	0	0	0	0	0	0	0
298.747	0	0	0	0	0	0	0	0	0	0	0	0	0	0	0	0	0	0	0	0	0	0	0	0	0	0	0	0	0	0	0	0	0	0	0	0	0	0	0	0	0	0	0	0	0	0	0	0	0
300.36	0	0	0	0	0	0	0	0	0	0	0	0	0	0	0	0	0	0	0	0	0	0	0	0	0	0	0	0	0	0	0	0	0	0	0	0	0	0	0	0	0	0	0	0	0	0	0	0	0
301.974	0	0	0	0	0	0	0	0	0	0	0	0	0	0	0	0	0	0	0	0	0	0	0	0	0	0	0	0	0	0	0	0	0	0	0	0	0	0	0	0	0	0	0	0	0	0	0	0	0
303.588	0	0	0	0	0	0	0	0	0	0	0	0	0	0	0	0	0	0	0	0	0	0	0	0	0	0	0	0	0	0	0	0	0	0	0	0	0	0	0	0	0	0	0	0	0	0	0	0	0
305.203	0	0	0	0	0	0	0	0	0	0	0	0	0	0	0	0	0	0	0	0	0	0	0	0	0	0	0	0	0	0	0	0	0	0	0	0	0	0	0	0	0	0	0	0	0	0	0	0	0
306.819	0	0	0	0	0	0	0	0	0	0	0	0	0	0	0	0	0	0	0	0	0	0	0	0	0	0	0	0	0	0	0	0	0	0	0	0	0	0	0	0	0	0	0	0	0	0	0	0	0
308.435	0	0	0	0	0	0	0	0	0	0	0	0	0	0	0	0	0	0	0	0	0	0	0	0	0	0	0	0	0	0	0	0	0	0	0	0	0	0	0	0	0	0	0	0	0	0	0	0	0
310.051	0	0	0	0	0	0	0	0	0	0	0	0	0	0	0	0	0	0	0	0	0	0	0	0	0	0	0	0	0	0	0	0	0	0	0	0	0	0	0	0	0	0	0	0	0	0	0	0	0
311.668	0	0	0	0	0	0	0	0	0	0	0	0	0	0	0	0	0	0	0	0	0	0	0	0	0	0	0	0	0	0	0	0	0	0	0	0	0	0	0	0	0	0	0	0	0	0	0	0	0
313.286	0	0	0	0	0	0	0	0	0	0	0	0	0	0	0	0	0	0	0	0	0	0	0	0	0	0	0	0	0	0	0	0	0	0	0	0	0	0	0	0	0	0	0	0	0	0	0	0	0
314.904	0	0	0	0	0	0	0	0	0	0	0	0	0	0	0	0	0	0	0	0	0	0	0	0	0	0	0	0	0	0	0	0	0	0	0	0	0	0	0	0	0	0	0	0	0	0	0	0	0
316.522	0	0	0	0	0	0	0	0	0	0	0	0	0	0	0	0	0	0	0	0	0	0	0	0	0	0	0	0	0	0	0	0	0	0	0	0	0	0	0	0	0	0	0	0	0	0	0	0	0
318.141	0	0	0	0	0	0	0	0	0	0	0	0	0	0	0	0	0	0	0	0	0	0	0	0	0	0	0	0	0	0	0	0	0	0	0	0	0	0	0	0	0	0	0	0	0	0	0	0	0
319.761	0	0	0	0	0	0	0	0	0	0	0	0	0	0	0	0	0	0	0	0	0	0	0	0	0	0	0	0	0	0	0	0	0	0	0	0	0	0	0	0	0	0	0	0	0	0	0	0	0
321.381	0	0	0	0	0	0	0	0	0	0	0	0	0	0	0	0	0	0	0	0	0	0	0	0	0	0	0	0	0	0	0	0	0	0	0	0	0	0	0	0	0	0	0	0	0	0	0	0	0
323.001	0	0	0	0	0	0	0	0	0	0	0	0	0	0	0	0	0	0	0	0	0	0	0	0	0	0	0	0	0	0	0	0	0	0	0	0	0	0	0	0	0	0	0	0	0	0	0	0	0
324.622	0	0	0	0	0	0	0	0	0	0	0	0	0	0	0	0	0	0	0	0	0	0	0	0	0	0	0	0	0	0	0	0	0	0	0	0	0	0	0	0	0	0	0	0	0	0	0	0	0
326.243	0	0	0	0	0	0	0	0	0	0	0	0	0	0	0	0	0	0	0	0	0	0	0	0	0	0	0	0	0	0	0	0	0	0	0	0	0	0	0	0	0	0	0	0	0	0	0	0	0
327.865	0	0	0	0	0	0	0	0	0	0	0	0	0	0	0	0	0	0	0	0	0	0	0	0	0	0	0	0	0	0	0	0	0	0	0	0	0	0	0	0	0	0	0	0	0	0	0	0	0
329.488	0	0	0	0	0	0	0	0	0	0	0	0	0	0	0	0	0	0	0	0	0	0	0	0	0	0	0	0	0	0	0	0	0	0	0	0	0	0	0	0	0	0	0	0	0	0	0	0	0
331.111	0	0	0	0	0	0	0	0	0	0	0	0	0	0	0	0	0	0	0	0	0	0	0	0	0	0	0	0	0	0	0	0	0	0	0	0	0	0	0	0	0	0	0	0	0	0	0	0	0
332.734	0	0	0	0	0	0	0	0	0	0	0	0	0	0	0	0	0	0	0	0	0	0	0	0	0	0	0	0	0	0	0	0	0	0	0	0	0	0	0	0	0	0	0	0	0	0	0	0	0
334.358	0	0	0	0	0	0	0	0	0	0	0	0	0	0	0	0	0	0	0	0	0	0	0	0	0	0	0	0	0	0	0	0	0	0	0	0	0	0	0	0	0	0	0	0	0	0	0	0	0
335.982	0	0	0	0	0	0	0	0	0	0	0	0	0	0	0	0	0	0	0	0	0	0	0	0	0	0	0	0	0	0	0	0	0	0	0	0	0	0	0	0	0	0	0	0	0	0	0	0	0
337.607	0	0	0	0	0	0	0	0	0	0	0	0	0	0	0	0	0	0	0	0	0	0	0	0	0	0	0	0	0	0	0	0	0	0	0	0	0	0	0	0	0	0	0	0	0	0	0	0	0
339.232	0	0	0	0	0	0	0	0	0	0	0	0	0	0	0	0	0	0	0	0	0	0	0	0	0	0	0	0	0	0	0	0	0	0	0	0	0	0	0	0	0	0	0	0	0	0	0	0	0
340.858	0	0	0	0	0	0	0	0	0	0	0	0	0	0	0	0	0	0	0	0	0	0	0	0	0	0	0	0	0	0	0	0	0	0	0	0	0	0	0	0	0	0	0	0	0	0	0	0	0
342.484	0	0	0	0	0	0	0	0	0	0	0	0	0	0	0	0	0	0	0	0	0	0	0	0	0	0	0	0	0	0	0	0	0	0	0	0	0	0	0	0	0	0	0	0	0	0	0	0	0
344.111	0	0	0	0	0	0	0	0	0	0	0	0	0	0	0	0	0	0	0	0	0	0	0	0	0	0	0	0	0	0	0	0	0	0	0	0	0	0	0	0	0	0	0	0	0	0	0	0	0
345.738	0	0	0	0	0	0	0	0	0	0	0	0	0	0	0	0	0	0	0	0	0	0	0	0	0	0	0	0	0	0	0	0	0	0	0	0	0	0	0	0	0	0	0	0	0	0	0	0	0
347.365	0	0	0	0	0	0	0	0	0	0	0	0	0	0	0	0	0	0	0	0	0	0	0	0	0	0	0	0	0	0	0	0	0	0	0	0	0	0	0	0	0	0	0	0	0	0	0	0	0
348.993	0	0	0	0	0	0	0	0	0	0	0	0	0	0	0	0	0	0	0	0	0	0	0	0	0	0	0	0	0	0	0	0	0	0	0	0	0	0	0	0	0	0	0	0	0	0	0	0	0
350.622	0	0	0	0	0	0	0	0	0	0	0	0	0	0	0	0	0	0	0	0	0	0	0	0	0	0	0	0	0	0	0	0	0	0	0	0	0	0	0	0	0	0	0	0	0	0	0	0	0
352.251	0	0	0	0	0	0	0	0	0	0	0	0	0	0	0	0	0	0	0	0	0	0	0	0	0	0	0	0	0	0	0	0	0	0	0	0	0	0	0	0	0	0	0	0	0	0	0	0	0
353.88	0	0	0	0	0	0	0	0	0	0	0	0	0	0	0	0	0	0	0	0	0	0	0	0	0	0	0	0	0	0	0	0	0	0	0	0	0	0	0	0	0	0	0	0	0	0	0	0	0
355.51	0	0	0	0	0	0	0	0	0	0	0	0	0	0	0	0	0	0	0	0	0	0	0	0	0	0	0	0	0	0	0	0	0	0	0	0	0	0	0	0	0	0	0	0	0	0	0	0	0
357.14	0	0	0	0	0	0	0	0	0	0	0	0	0	0	0	0	0	0	0	0	0	0	0	0	0	0	0	0	0	0	0	0	0	0	0	0	0	0	0	0	0	0	0	0	0	0	0	0	0
358.771	0	0	0	0	0	0	0	0	0	0	0	0	0	0	0	0	0	0	0	0	0	0	0	0	0	0	0	0	0	0	0	0	0	0	0	0	0	0	0	0	0	0	0	0	0	0	0	0	0
360.402	0	0	0	0	0	0	0	0	0	0	0	0	0	0	0	0	0	0	0	0	0	0	0	0	0	0	0	0	0	0	0	0	0	0	0	0	0	0	0	0	0	0	0	0	0	0	0	0	0
362.034	0	0	0	0	0	0	0	0	0	0	0	0	0	0	0	0	0	0	0	0	0	0	0	0	0	0	0	0	0	0	0	0	0	0	0	0	0	0	0	0	0	0	0	0	0	0	0	0	0
363.666	0	0	0	0	0	0	0	0	0	0	0	0	0	0	0	0	0	0	0	0	0	0	0	0	0	0	0	0	0	0	0	0	0	0	0	0	0	0	0	0	0	0	0	0	0	0	0	0	0
365.299	0	0	0	0	0	0	0	0	0	0	0	0	0	0	0	0	0	0	0	0	0	0	0	0	0	0	0	0	0	0	0	0	0	0	0	0	0	0	0	0	0	0	0	0	0	0	0	0	0
366.932	0	0	0	0	0	0	0	0	0	0	0	0	0	0	0	0	0	0	0	0	0	0	0	0	0	0	0	0	0	0	0	0	0	0	0	0	0	0	0	0	0	0	0	0	0	0	0	0	0
368.565	0	0	0	0	0	0	0	0	0	0	0	0	0	0	0	0	0	0	0	0	0	0	0	0	0	0	0	0	0	0	0	0	0	0	0	0	0	0	0	0	0	0	0	0	0	0	0	0	0
370.199	0	0	0	0	0	0	0	0	0	0	0	0	0	0	0	0	0	0	0	0	0	0	0	0	0	0	0	0	0	0	0	0	0	0	0	0	0	0	0	0	0	0	0	0	0	0	0	0	0
371.833	0	0	0	0	0	0	0	0	0	0	0	0	0	0	0	0	0	0	0	0	0	0	0	0	0	0	0	0	0	0	0	0	0	0	0	0	0	0	0	0	0	0	0	0	0	0	0	0	0
373.468	0	0	0	0	0	0	0	0	0	0	0	0	0	0	0	0	0	0	0	0	0	0	0	0	0	0	0	0	0	0	0	0	0	0	0	0	0	0	0	0	0	0	0	0	0	0	0	0	0
375.103	0	0	0	0	0	0	0	0	0	0	0	0	0	0	0	0	0	0	0	0	0	0	0	0	0	0	0	0	0	0	0	0	0	0	0	0	0	0	0	0	0	0	0	0	0	0	0	0	0
376.738	0	0	0	0	0	0	0	0	0	0	0	0	0	0	0	0	0	0	0	0	0	0	0	0	0	0	0	0	0	0	0	0	0	0	0	0	0	0	0	0	0	0	0	0	0	0	0	0	0
378.374	0	0	0	0	0	0	0	0	0	0	0	0	0	0	0	0	0	0	0	0	0	0	0	0	0	0	0	0	0	0	0	0	0	0	0	0	0	0	0	0	0	0	0	0	0	0	0	0	0
380.01	0	0	0	0	0	0	0	0	0	0	0	0	0	0	0	0	0	0	0	0	0	0	0	0	0	0	0	0	0	0	0	0	0	0	0	0	0	0	0	0	0	0	0	0	0	0	0	0	0
381.647	0	0	0	0	0	0	0	0	0	0	0	0	0	0	0	0	0	0	0	0	0	0	0	0	0	0	0	0	0	0	0	0	0	0	0	0	0	0	0	0	0	0	0	0	0	0	0	0	0
383.284	0	0	0	0	0	0	0	0	0	0	0	0	0	0	0	0	0	0	0	0	0	0	0	0	0	0	0	0	0	0	0	0	0	0	0	0	0	0	0	0	0	0	0	0	0	0	0	0	0
384.922	0	0	0	0	0	0	0	0	0	0	0	0	0	0	0	0	0	0	0	0	0	0	0	0	0	0	0	0	0	0	0	0	0	0	0	0	0	0	0	0	0	0	0	0	0	0	0	0	0
386.56	0	0	0	0	0	0	0	0	0	0	0	0	0	0	0	0	0	0	0	0	0	0	0	0	0	0	0	0	0	0	0	0	0	0	0	0	0	0	0	0	0	0	0	0	0	0	0	0	0
388.198	0	0	0	0	0	0	0	0	0	0	0	0	0	0	0	0	0	0	0	0	0	0	0	0	0	0	0	0	0	0	0	0	0	0	0	0	0	0	0	0	0	0	0	0	0	0	0	0	0
389.837	0	0	0	0	0	0	0	0	0	0	0	0	0	0	0	0	0	0	0	0	0	0	0	0	0	0	0	0	0	0	0	0	0	0	0	0	0	0	0	0	0	0	0	0	0	0	0	0	0
391.476	0	0	0	0	0	0	0	0	0	0	0	0	0	0	0	0	0	0	0	0	0	0	0	0	0	0	0	0	0	0	0	0	0	0	0	0	0	0	0	0	0	0	0	0	0	0	0	0	0
393.116	0	0	0	0	0	0	0	0	0	0	0	0	0	0	0	0	0	0	0	0	0	0	0	0	0	0	0	0	0	0	0	0	0	0	0	0	0	0	0	0	0	0	0	0	0	0	0	0	0
394.756	0	0	0	0	0	0	0	0	0	0	0	0	0	0	0	0	0	0	0	0	0	0	0	0	0	0	0	0	0	0	0	0	0	0	0	0	0	0	0	0	0	0	0	0	0	0	0	0	0
396.396	0	0	0	0	0	0	0	0	0	0	0	0	0	0	0	0	0	0	0	0	0	0	0	0	0	0	0	0	0	0	0	0	0	0	0	0	0	0	0	0	0	0	0	0	0	0	0	0	0
398.037	0	0	0	0	0	0	0	0	0	0	0	0	0	0	0	0	0	0	0	0	0	0	0	0	0	0	0	0	0	0	0	0	0	0	0	0	0	0	0	0	0	0	0	0	0	0	0	0	0
399.678	0	0	0	0	0	0	0	0	0	0	0	0	0	0	0	0	0	0	0	0	0	0	0	0	0	0	0	0	0	0	0	0	0	0	0	0	0	0	0	0	0	0	0	0	0	0	0	0	0
401.32	0	0	0	0	0	0	0	0	0	0	0	0	0	0	0	0	0	0	0	0	0	0	0	0	0	0	0	0	0	0	0	0	0	0	0	0	0	0	0	0	0	0	0	0	0	0	0	0	0
402.962	0	0	0	0	0	0	0	0	0	0	0	0	0	0	0	0	0	0	0	0	0	0	0	0	0	0	0	0	0	0	0	0	0	0	0	0	0	0	0	0	0	0	0	0	0	0	0	0	0
404.604	0	0	0	0	0	0	0	0	0	0	0	0	0	0	0	0	0	0	0	0	0	0	0	0	0	0	0	0	0	0	0	0	0	0	0	0	0	0	0	0	0	0	0	0	0	0	0	0	0
406.247	0	0	0	0	0	0	0	0	0	0	0	0	0	0	0	0	0	0	0	0	0	0	0	0	0	0	0	0	0	0	0	0	0	0	0	0	0	0	0	0	0	0	0	0	0	0	0	0	0
407.89	0	0	0	0	0	0	0	0	0	0	0	0	0	0	0	0	0	0	0	0	0	0	0	0	0	0	0	0	0	0	0	0	0	0	0	0	0	0	0	0	0	0	0	0	0	0	0	0	0
409.534	0	0	0	0	0	0	0	0	0	0	0	0	0	0	0	0	0	0	0	0	0	0	0	0	0	0	0	0	0	0	0	0	0	0	0	0	0	0	0	0	0	0	0	0	0	0	0	0	0
411.177	0	0	0	0	0	0	0	0	0	0	0	0	0	0	0	0	0	0	0	0	0	0	0	0	0	0	0	0	0	0	0	0	0	0	0	0	0	0	0	0	0	0	0	0	0	0	0	0	0
412.822	0	0	0	0	0	0	0	0	0	0	0	0	0	0	0	0	0	0	0	0	0	0	0	0	0	0	0	0	0	0	0	0	0	0	0	0	0	0	0	0	0	0	0	0	0	0	0	0	0
414.466	0	0	0	0	0	0	0	0	0	0	0	0	0	0	0	0	0	0	0	0	0	0	0	0	0	0	0	0	0	0	0	0	0	0	0	0	0	0	0	0	0	0	0	0	0	0	0	0	0
416.111	0	0	0	0	0	0	0	0	0	0	0	0	0	0	0	0	0	0	0	0	0	0	0	0	0	0	0	0	0	0	0	0	0	0	0	0	0	0	0	0	0	0	0	0	0	0	0	0	0
417.757	0	0	0	0	0	0	0	0	0	0	0	0	0	0	0	0	0	0	0	0	0	0	0	0	0	0	0	0	0	0	0	0	0	0	0	0	0	0	0	0	0	0	0	0	0	0	0	0	0
419.402	0	0	0	0	0	0	0	0	0	0	0	0	0	0	0	0	0	0	0	0	0	0	0	0	0	0	0	0	0	0	0	0	0	0	0	0	0	0	0	0	0	0	0	0	0	0	0	0	0
421.048	0	0	0	0	0	0	0	0	0	0	0	0	0	0	0	0	0	0	0	0	0	0	0	0	0	0	0	0	0	0	0	0	0	0	0	0	0	0	0	0	0	0	0	0	0	0	0	0	0
422.695	0	0	0	0	0	0	0	0	0	0	0	0	0	0	0	0	0	0	0	0	0	0	0	0	0	0	0	0	0	0	0	0	0	0	0	0	0	0	0	0	0	0	0	0	0	0	0	0	0
424.342	0	0	0	0	0	0	0	0	0	0	0	0	0	0	0	0	0	0	0	0	0	0	0	0	0	0	0	0	0	0	0	0	0	0	0	0	0	0	0	0	0	0	0	0	0	0	0	0	0
425.989	0	0	0	0	0	0	0	0	0	0	0	0	0	0	0	0	0	0	0	0	0	0	0	0	0	0	0	0	0	0	0	0	0	0	0	0	0	0	0	0	0	0	0	0	0	0	0	0	0
427.636	0	0	0	0	0	0	0	0	0	0	0	0	0	0	0	0	0	0	0	0	0	0	0	0	0	0	0	0	0	0	0	0	0	0	0	0	0	0	0	0	0	0	0	0	0	0	0	0	0
429.284	0	0	0	0	0	0	0	0	0	0	0	0	0	0	0	0	0	0	0	0	0	0	0	0	0	0	0	0	0	0	0	0	0	0	0	0	0	0	0	0	0	0	0	0	0	0	0	0	0
430.932	0	0	0	0	0	0	0	0	0	0	0	0	0	0	0	0	0	0	0	0	0	0	0	0	0	0	0	0	0	0	0	0	0	0	0	0	0	0	0	0	0	0	0	0	0	0	0	0	0
432.581	0	0	0	0	0	0	0	0	0	0	0	0	0	0	0	0	0	0	0	0	0	0	0	0	0	0	0	0	0	0	0	0	0	0	0	0	0	0	0	0	0	0	0	0	0	0	0	0	0
434.23	0	0	0	0	0	0	0	0	0	0	0	0	0	0	0	0	0	0	0	0	0	0	0	0	0	0	0	0	0	0	0	0	0	0	0	0	0	0	0	0	0	0	0	0	0	0	0	0	0
435.879	0	0	0	0	0	0	0	0	0	0	0	0	0	0	0	0	0	0	0	0	0	0	0	0	0	0	0	0	0	0	0	0	0	0	0	0	0	0	0	0	0	0	0	0	0	0	0	0	0
437.528	0	0	0	0	0	0	0	0	0	0	0	0	0	0	0	0	0	0	0	0	0	0	0	0	0	0	0	0	0	0	0	0	0	0	0	0	0	0	0	0	0	0	0	0	0	0	0	0	0
439.178	0	0	0	0	0	0	0	0	0	0	0	0	0	0	0	0	0	0	0	0	0	0	0	0	0	0	0	0	0	0	0	0	0	0	0	0	0	0	0	0	0	0	0	0	0	0	0	0	0
440.828	0	0	0	0	0	0	0	0	0	0	0	0	0	0	0	0	0	0	0	0	0	0	0	0	0	0	0	0	0	0	0	0	0	0	0	0	0	0	0	0	0	0	0	0	0	0	0	0	0
442.479	0	0	0	0	0	0	0	0	0	0	0	0	0	0	0	0	0	0	0	0	0	0	0	0	0	0	0	0	0	0	0	0	0	0	0	0	0	0	0	0	0	0	0	0	0	0	0	0	0
444.13	0	0	0	0	0	0	0	0	0	0	0	0	0	0	0	0	0	0	0	0	0	0	0	0	0	0	0	0	0	0	0	0	0	0	0	0	0	0	0	0	0	0	0	0	0	0	0	0	0
445.781	0	0	0	0	0	0	0	0	0	0	0	0	0	0	0	0	0	0	0	0	0	0	0	0	0	0	0	0	0	0	0	0	0	0	0	0	0	0	0	0	0	0	0	0	0	0	0	0	0
447.432	0	0	0	0	0	0	0	0	0	0	0	0	0	0	0	0	0	0	0	0	0	0	0	0	0	0	0	0	0	0	0	0	0	0	0	0	0	0	0	0	0	0	0	0	0	0	0	0	0
449.084	0	0	0	0	0	0	0	0	0	0	0	0	0	0	0	0	0	0	0	0	0	0	0	0	0	0	0	0	0	0	0	0	0	0	0	0	0	0	0	0	0	0	0	0	0	0	0	0	0
450.736	0	0	0	0	0	0	0	0	0	0	0	0	0	0	0	0	0	0	0	0	0	0	0	0	0	0	0	0	0	0	0	0	0	0	0	0	0	0	0	0	0	0	0	0	0	0	0	0	0
452.389	0	0	0	0	0	0	0	0	0	0	0	0	0	0	0	0	0	0	0	0	0	0	0	0	0	0	0	0	0	0	0	0	0	0	0	0	0	0	0	0	0	0	0	0	0	0	0	0	0
454.042	0	0	0	0	0	0	0	0	0	0	0	0	0	0	0	0	0	0	0	0	0	0	0	0	0	0	0	0	0	0	0	0	0	0	0	0	0	0	0	0	0	0	0	0	0	0	0	0	0
455.695	0	0	0	0	0	0	0	0	0	0	0	0	0	0	0	0	0	0	0	0	0	0	0	0	0	0	0	0	0	0	0	0	0	0	0	0	0	0	0	0	0	0	0	0	0	0	0	0	0
457.348	0	0	0	0	0	0	0	0	0	0	0	0	0	0	0	0	0	0	0	0	0	0	0	0	0	0	0	0	0	0	0	0	0	0	0	0	0	0	0	0	0	0	0	0	0	0	0	0	0
459.002	0	0	0	0	0	0	0	0	0	0	0	0	0	0	0	0	0	0	0	0	0	0	0	0	0	0	0	0	0	0	0	0	0	0	0	0	0	0	0	0	0	0	0	0	0	0	0	0	0
460.656	0	0	0	0	0	0	0	0	0	0	0	0	0	0	0	0	0	0	0	0	0	0	0	0	0	0	0	0	0	0	0	0	0	0	0	0	0	0	0	0	0	0	0	0	0	0	0	0	0
462.31	0	0	0	0	0	0	0	0	0	0	0	0	0	0	0	0	0	0	0	0	0	0	0	0	0	0	0	0	0	0	0	0	0	0	0	0	0	0	0	0	0	0	0	0	0	0	0	0	0
463.965	0	0	0	0	0	0	0	0	0	0	0	0	0	0	0	0	0	0	0	0	0	0	0	0	0	0	0	0	0	0	0	0	0	0	0	0	0	0	0	0	0	0	0	0	0	0	0	0	0
465.62	0	0	0	0	0	0	0	0	0	0	0	0	0	0	0	0	0	0	0	0	0	0	0	0	0	0	0	0	0	0	0	0	0	0	0	0	0	0	0	0	0	0	0	0	0	0	0	0	0
467.275	0	0	0	0	0	0	0	0	0	0	0	0	0	0	0	0	0	0	0	0	0	0	0	0	0	0	0	0	0	0	0	0	0	0	0	0	0	0	0	0	0	0	0	0	0	0	0	0	560.946680191587
468.931	0	0	0	0	0	0	0	0	0	0	0	0	0	0	0	0	0	0	0	0	0	0	0	0	0	0	0	0	0	0	0	0	0	0	0	0	0	0	0	0	0	0	0	0	0	0	0	0	617.082963948599
470.586	0	0	0	0	0	0	0	0	0	0	0	0	0	0	0	0	0	0	0	0	0	0	0	0	0	0	0	0	0	0	0	0	0	0	0	0	0	0	0	0	0	0	0	0	0	0	0	568.130858424369	678.998250479538
472.242	0	0	0	0	0	0	0	0	0	0	0	0	0	0	0	0	0	0	0	0	0	0	0	0	0	0	0	0	0	0	0	0	0	0	0	0	0	0	0	0	0	0	0	0	0	0	578.454700867869	621.826511892873	736.700833514379
473.899	0	0	0	0	0	0	0	0	0	0	0	0	0	0	0	0	0	0	0	0	0	0	0	0	0	0	0	0	0	0	0	0	0	0	0	0	0	0	0	0	0	0	0	0	0	0	576.145345307611	683.551337832534	803.189859757029
475.555	0	0	0	0	0	0	0	0	0	0	0	0	0	0	0	0	0	0	0	0	0	0	0	0	0	0	0	0	0	0	0	0	0	0	0	0	0	0	0	0	0	0	0	0	0	545.34391513673	623.113079241052	735.67857207725	872.778942155297
477.212	0	0	0	0	0	0	0	0	0	0	0	0	0	0	0	0	0	0	0	0	0	0	0	0	0	0	0	0	0	0	0	0	0	0	0	0	0	0	0	0	0	0	0	0	0	569.473875471589	678.626314020755	793.147620478114	914.063438581
478.87	0	0	0	0	0	0	0	0	0	0	0	0	0	0	0	0	0	0	0	0	0	0	0	0	0	0	0	0	0	0	0	0	0	0	0	0	0	0	0	0	0	0	0	0	552.460884160658	636.565525807618	738.385769711767	856.540170070056	988.909491969463
480.527	0	0	0	0	0	0	0	0	0	0	0	0	0	0	0	0	0	0	0	0	0	0	0	0	0	0	0	0	0	0	0	0	0	0	0	0	0	0	0	0	0	0	0	0	602.262013668241	682.145391568786	797.888749370532	919.926549593442	1039.33468060851
482.185	0	0	0	0	0	0	0	0	0	0	0	0	0	0	0	0	0	0	0	0	0	0	0	0	0	0	0	0	0	0	0	0	0	0	0	0	0	0	0	0	0	0	0	567.493722520309	649.274231198796	738.236975401314	853.219537365855	972.673161252141	1095.27175013913
483.843	0	0	0	0	0	0	0	0	0	0	0	0	0	0	0	0	0	0	0	0	0	0	0	0	0	0	0	0	0	0	0	0	0	0	0	0	0	0	0	0	0	0	0	618.558535333264	696.72907504939	792.79606617737	914.446090517201	1020.16475826537	1168.81642465394
485.501	0	0	0	0	0	0	0	0	0	0	0	0	0	0	0	0	0	0	0	0	0	0	0	0	0	0	0	0	0	0	0	0	0	0	0	0	0	0	0	0	0	0	566.319945282353	666.794292255946	756.289401519212	844.76101314717	964.881106072604	1095.80380195968	1226.9622425709
487.16	0	0	0	0	0	0	0	0	0	0	0	0	0	0	0	0	0	0	0	0	0	0	0	0	0	0	0	0	0	0	0	0	0	0	0	0	0	0	0	0	0	586.212253920492	629.733361514743	712.097722428174	816.382081744112	910.223914601127	1021.67823585057	1143.30988010799	1286.00593524635
488.819	0	0	0	0	0	0	0	0	0	0	0	0	0	0	0	0	0	0	0	0	0	0	0	0	0	0	0	0	0	0	0	0	0	0	0	0	0	0	0	0	0	582.772099782008	678.511731301622	772.893834146081	870.737780324313	965.736924579706	1073.17041617027	1205.26560254566	1343.35204586695
490.478	0	0	0	0	0	0	0	0	0	0	0	0	0	0	0	0	0	0	0	0	0	0	0	0	0	0	0	0	0	0	0	0	0	0	0	0	0	0	0	0	549.133465897448	610.566644040047	718.073846172075	817.582164743947	914.268472314424	1007.0313071548	1130.8978581577	1262.63525008283	1411.52165619807
492.137	0	0	0	0	0	0	0	0	0	0	0	0	0	0	0	0	0	0	0	0	0	0	0	0	0	0	0	0	0	0	0	0	0	0	0	0	0	0	0	0	582.299006597391	677.909494184811	773.511227108074	880.921693391917	975.244919721967	1073.80770633915	1185.88582716886	1317.63507051156	1456.77561412247
493.797	0	0	0	0	0	0	0	0	0	0	0	0	0	0	0	0	0	0	0	0	0	0	0	0	0	0	0	0	0	0	0	0	0	0	0	0	0	0	0	564.427341911735	637.441454620178	718.288587116352	818.792683386114	918.564336080247	1020.00019025271	1122.71672553618	1238.28594395028	1375.90955204237	1498.48515044168
495.456	0	0	0	0	0	0	0	0	0	0	0	0	0	0	0	0	0	0	0	0	0	0	0	0	0	0	0	0	0	0	0	0	0	0	0	0	0	0	0	576.108524861607	665.104263479529	757.276075959022	851.812397758088	953.352214914308	1061.65862066508	1163.94110074469	1288.66131472378	1425.57115446961	1564.19264667298
497.117	0	0	0	0	0	0	0	0	0	0	0	0	0	0	0	0	0	0	0	0	0	0	0	0	0	0	0	0	0	0	0	0	0	0	0	0	0	0	549.051400059583	632.966657775957	709.532285508303	810.654699383174	922.70276196094	1009.85413454876	1115.36030350323	1213.42193295942	1343.50141259023	1469.20580823001	1608.95212142128
498.777	0	0	0	0	0	0	0	0	0	0	0	0	0	0	0	0	0	0	0	0	0	0	0	0	0	0	0	0	0	0	0	0	0	0	0	0	0	0	597.508746426045	668.710368992473	746.084038320076	845.191447628009	959.053115434297	1064.73218524768	1161.16898624357	1268.14152276087	1379.29924825196	1511.86069878316	1656.97085996247
500.438	0	0	0	0	0	0	0	0	0	0	0	0	0	0	0	0	0	0	0	0	0	0	0	0	0	0	0	0	0	0	0	0	0	0	0	0	0	541.338686956682	621.099497896091	715.998600667486	792.004686936853	890.691597371502	994.379856183175	1104.00299951434	1201.49116279647	1310.63954372743	1438.04154778554	1541.86734654849	1696.42691179922
502.098	0	0	0	0	0	0	0	0	0	0	0	0	0	0	0	0	0	0	0	0	0	0	0	0	0	0	0	0	0	0	0	0	0	0	0	0	574.92808097008	570.76605849479	650.944488374081	755.539046823103	847.524172893787	940.313346370906	1048.30974455277	1158.81067179523	1251.25890305613	1346.40663533496	1463.31047995329	1618.05271860895	1760.84678142146
503.759	0	0	0	0	0	0	0	0	0	0	0	0	0	0	0	0	0	0	0	0	0	0	0	0	0	0	0	0	0	0	0	0	0	0	0	0	547.819512861717	629.509132237622	733.877230016959	797.881489022504	880.721433988386	964.155395117313	1097.68941834333	1194.7941364137	1316.09240949059	1395.59689598939	1511.66521447533	1649.37929654337	1793.88981238107
505.421	0	0	0	0	0	0	0	0	0	0	0	0	0	0	0	0	0	0	0	0	0	0	0	0	0	0	0	0	0	0	0	0	0	0	0	559.602695214328	582.694482848707	656.009304836173	763.495294490056	849.597903328149	925.313755452787	1012.92374855513	1134.7593393784	1230.52887538174	1330.79438531937	1432.67640388679	1549.78487255257	1681.60605572808	1821.19222741533
507.082	0	0	0	0	0	0	0	0	0	0	0	0	0	0	0	0	0	0	0	0	0	0	0	0	0	0	0	0	0	0	0	0	0	0	0	518.512581161894	620.439821683039	677.507297410256	772.904835901496	869.28445714603	944.726342445607	1052.902646175	1158.24502281256	1280.9791707854	1354.7594842367	1458.96872159477	1589.34120426149	1715.05311048569	1838.70544763454
508.744	0	0	0	0	0	0	0	0	0	0	0	0	0	0	0	0	0	0	0	0	0	0	0	0	0	0	0	0	0	0	0	0	0	0	512.479076605802	564.975897921016	648.57959735684	737.763353420076	831.057604529	928.476730580009	995.427782913568	1097.20677471147	1196.61776883463	1295.16895959542	1403.39681339664	1508.31495083944	1610.31081456222	1749.18913055071	1867.37691953085
510.406	0	0	0	0	0	0	0	0	0	0	0	0	0	0	0	0	0	0	0	0	0	0	0	0	0	0	0	0	0	0	0	0	0	0	520.33903798238	605.571798679172	689.217269597624	774.339437589054	860.249617418428	955.993170385391	1029.97337576398	1120.43768081578	1236.82844583653	1338.17040666007	1438.10915499512	1531.99381809409	1649.36305530478	1783.38609474536	1905.31249639113
512.068	0	0	0	0	0	0	0	0	0	0	0	0	0	0	0	0	0	0	0	0	0	0	0	0	0	0	0	0	0	0	0	0	0	504.325129715956	556.489448227047	642.467548256466	719.452612616594	789.442633996374	900.810545262837	985.085442103269	1059.88717945257	1160.87659178049	1269.33333641858	1379.07081911261	1478.85667418692	1550.86911206806	1668.28714958297	1814.36477705428	1926.88165443338
513.731	0	0	0	0	0	0	0	0	0	0	0	0	0	0	0	0	0	0	0	0	0	0	0	0	0	0	0	0	0	0	0	0	0	504.293972987717	593.485018391727	668.196828107691	735.503000859275	822.531821115465	917.891227713441	996.228006297256	1085.26028713726	1189.05376190029	1303.72587567697	1404.08036985246	1494.57154809926	1581.52614533083	1705.67622891781	1811.67592139893	1940.71240179262
515.394	0	0	0	0	0	0	0	0	0	0	0	0	0	0	0	0	0	0	0	0	0	0	0	0	0	0	0	0	0	0	0	0	465.343881310556	537.278949145455	611.977736050014	693.303918771178	778.424342262037	863.480976890505	944.333024961877	1037.54608502021	1121.67046241185	1203.20351719113	1328.0866641766	1417.70637157063	1513.60133945422	1610.15537778027	1722.42292271248	1849.30138816385	1946.38089139572
517.056	0	0	0	0	0	0	0	0	0	0	0	0	0	0	0	0	0	0	0	0	0	0	0	0	0	0	0	0	0	0	0	666.088781522125	468.874547751743	563.698065443828	654.094207239861	721.143378978752	815.312058835218	883.692303624411	979.217344617303	1066.66738644769	1144.4822522379	1248.84660421735	1351.83576850487	1452.51064692214	1548.57416690653	1635.40618607159	1762.9401242965	1861.2460876655	1990.90659297845
518.72	0	0	0	0	0	0	0	0	0	0	0	0	0	0	0	0	0	0	0	0	0	0	0	0	0	0	0	0	0	0	0	442.223673687516	512.708227511976	593.99802597848	676.52208192685	762.750523635687	843.019896380329	912.251252659035	1008.47092560058	1092.81657005125	1169.19269986466	1273.82840516536	1379.66680362815	1487.72550225555	1579.49424711517	1649.49857927852	1783.26035494248	1879.84367105264	2009.54733580425
520.383	0	0	0	0	0	0	0	0	0	0	0	0	0	0	0	0	0	0	0	0	0	0	0	0	0	0	0	0	0	0	557.732041753423	452.317850357864	538.6825813775	595.044247969419	691.750114742475	787.170169814485	861.661167415082	938.415410753544	1019.21183767932	1111.69757780387	1200.01703488359	1293.63971110494	1412.66801298226	1495.03143490577	1590.79052016621	1674.34823230311	1788.94871727767	1900.57818672625	2016.42400924451
522.046	0	0	0	0	0	0	0	0	0	0	0	0	0	0	0	0	0	0	0	0	0	0	0	0	0	0	0	0	0	0	417.820577573627	473.410730640649	569.369742148364	647.313050371343	739.769362079888	824.32077179704	887.538719384969	965.828308145174	1060.19257740796	1160.50276394195	1238.86324446925	1323.5224935753	1429.38680969226	1524.67157051537	1605.14388169979	1688.3551102739	1812.40119663617	1908.87608301485	2034.1669418226
523.71	0	0	0	0	0	0	0	0	0	0	0	0	0	0	0	0	0	0	0	0	0	0	0	0	0	0	0	0	0	475.455082533082	444.51274814469	499.66050223799	587.81786804411	657.249408382115	740.220991789225	837.683366162826	896.734283203521	973.886901386608	1071.68488987793	1168.48105899783	1235.37675125232	1334.57688390519	1450.67061050964	1543.47512285549	1619.24912270085	1712.05864505416	1802.42942975251	1921.84217310686	2013.4613035801
525.374	0	0	0	0	0	0	0	0	0	0	0	0	0	0	0	0	0	0	0	0	0	0	0	0	0	0	0	0	0	375.721154418342	428.394848911004	511.144327661408	601.020742434532	678.189033557651	746.337833855153	835.426207927732	898.775924342486	995.292318528452	1079.03245965796	1176.10398741023	1249.42350436701	1341.22748134294	1452.65196536218	1542.51533380907	1617.96254388484	1714.95398530425	1812.0249740294	1900.96001443239	2029.89697044087
527.038	0	0	0	0	0	0	0	0	0	0	0	0	0	0	0	0	0	0	0	0	0	0	0	0	0	0	0	0	406.766398549122	393.16604371646	462.774242397658	536.497416852788	600.470036341674	692.333381773923	754.71026901489	835.775530112401	925.362372709535	991.908145531616	1084.73684093034	1182.83621213435	1234.75817071517	1349.55132352811	1452.64254754586	1531.14543184139	1623.11078483287	1694.26972633604	1799.21123425164	1902.99384429209	2009.48705295177
528.703	0	0	0	0	0	0	0	0	0	0	0	0	0	0	0	0	0	0	0	0	0	0	0	0	0	0	0	0	340.479620744463	418.275167210492	478.925853264356	552.544766242576	619.657620448235	711.562083460227	776.660153051223	862.446307179256	936.036910886897	1009.72278157694	1110.49351345987	1185.35949778173	1254.56719998091	1359.8123247681	1450.35343492719	1532.41724344552	1608.1996524287	1692.62395949908	1787.68710078523	1882.40793058145	1985.76121488441
530.367	0	0	0	0	0	0	0	0	0	0	0	0	0	0	0	0	0	0	0	0	0	0	0	0	0	0	0	351.624860383021	350.292305090359	416.462687749116	486.64045506874	561.647284538021	642.099088194283	702.190888802027	802.797091578054	850.121907805401	926.607645741225	1012.24078546039	1124.90482997087	1207.38873337131	1267.9022861184	1348.02924350553	1451.25150321792	1535.38699099686	1592.83322743049	1667.06203941321	1764.98128958762	1866.53324135203	1967.99036740485
532.032	0	0	0	0	0	0	0	0	0	0	0	0	0	0	0	0	0	0	0	0	0	0	0	0	0	0	613.646985313678	322.702114560331	382.024759720741	457.300185838039	515.084776572227	575.333458799882	654.856755325347	729.817573161197	789.903379494896	878.464146104239	956.465616208276	1018.68780435411	1128.58054517122	1207.67042539353	1265.29995246576	1350.46874485173	1438.37931018601	1527.47770345298	1607.04262130807	1676.83703828568	1759.45255786947	1863.23682236116	1953.56049115456
533.697	0	0	0	0	0	0	0	0	0	0	0	0	0	0	0	0	0	0	0	0	0	0	0	0	0	0	290.143478966821	327.741183453943	381.172821910972	449.144381767057	519.536361349472	572.784706012852	649.692007820162	708.852263130375	787.955749070886	876.174857988277	957.207429783576	1031.69232145745	1134.91500359347	1207.12923993133	1262.95376976495	1344.31234906627	1429.53293429246	1520.16479228254	1584.81004233257	1647.90255695525	1755.23165169286	1850.7799104261	1952.154033684
535.362	0	0	0	0	0	0	0	0	0	0	0	0	0	0	0	0	0	0	0	0	0	0	0	0	0	491.912238711854	302.83929743859	369.969194224973	418.100969540381	469.841740553625	543.489180911993	591.929826618453	674.916054532798	740.588423775537	823.273034887297	896.510450528712	983.531148062533	1035.04092566426	1130.96913763272	1200.86792738756	1266.39846900696	1368.59823344166	1437.67474277364	1511.15770539451	1583.3610055857	1651.30477489214	1748.46142621999	1843.25768839274	1929.07176513257
537.028	0	0	0	0	0	0	0	0	0	0	0	0	0	0	0	0	0	0	0	0	0	0	0	0	0	265.065642111228	285.815445311207	340.870332415586	397.54260093539	465.46003076796	515.615556896058	591.268852307667	650.179441881224	734.898490542525	811.186407330585	888.032096568571	979.831013724837	1048.27894349496	1127.1289631454	1198.58474797739	1248.7430741034	1338.56649388807	1429.61369277005	1502.62727217402	1573.30323394278	1626.69167918818	1738.65572888709	1821.09863992739	1921.4630551516
538.693	0	0	0	0	0	0	0	0	0	0	0	0	0	0	0	0	0	0	0	0	0	0	0	0	390.601466006139	262.627988036736	321.703483370154	371.272868801079	400.436236179697	495.814522233736	545.452976362952	608.94771299046	670.994675345463	748.079540735187	835.328081992776	905.26522146946	964.945649236392	1047.58104646388	1132.10797827828	1212.53727888367	1270.51817415314	1364.13107415901	1426.81230398196	1522.59099824822	1582.55904594299	1643.8979203277	1733.20972690634	1821.58493919124	1906.02941301339
540.359	0	0	0	0	0	0	0	0	0	0	0	0	0	0	0	0	0	0	0	0	0	0	0	0	260.559729174088	273.24963033357	334.671457906983	369.048506194984	459.055066186224	499.689053728645	551.391663793003	625.364535384649	686.796789677524	775.633130618372	829.576222638268	914.725905287406	995.770496085989	1057.98662966558	1153.38042198636	1208.2999066712	1287.19903145256	1340.63123756392	1432.67483073599	1517.52591345195	1582.14179392064	1657.09924279289	1740.52495608296	1809.73093536457	1911.24138715014
542.025	0	0	0	0	0	0	0	0	0	0	0	0	0	0	0	0	0	0	0	0	0	0	0	329.040678263315	244.267565785868	301.106862755544	342.336237159536	390.287636751943	445.034713650361	505.228317455133	548.774235002642	631.112943008738	715.131449757776	781.197726025558	856.080217333354	923.585951336994	993.640201819872	1057.50086439667	1150.99175013021	1217.80217694019	1272.93637349233	1348.21884334542	1428.01278975919	1520.94770581386	1569.70530987959	1649.72425270819	1735.7347988842	1805.39541933722	1894.4922428874
543.691	0	0	0	0	0	0	0	0	0	0	0	0	0	0	0	0	0	0	0	0	0	0	0	228.325452912618	277.513260241162	304.508416200417	352.367386218212	393.201039528077	439.874289132924	524.805107841537	570.815416678744	629.018030281913	713.220842613929	780.780282467265	831.698231115744	903.616651038815	978.140883700127	1072.57520605126	1129.8517326655	1215.58011833964	1261.52521305775	1341.69073522599	1438.89965737924	1503.9394809816	1560.04472179086	1638.41117643158	1715.94726539742	1792.46196442596	1878.13285561271
545.357	0	0	0	0	0	0	0	0	0	0	0	0	0	0	0	0	0	0	0	0	0	0	250.83327631351	224.102619623514	260.823529118118	316.44353288197	371.535800621761	413.723156924597	472.595514245968	532.844448383231	592.862583694361	643.000539923733	728.830039689595	795.291462765465	866.061983868658	955.612112393308	998.388392101359	1060.43313890554	1161.93747621826	1190.34081485008	1280.4794686958	1341.34273585363	1414.3653873882	1510.15275066275	1549.25923474076	1622.3006296513	1712.38487120851	1788.09755621833	1862.38868748727
547.023	0	0	0	0	0	0	0	0	0	0	0	0	0	0	0	0	0	0	0	0	0	565.117388639321	185.572592720148	208.531960481551	271.686903141562	325.739735370677	379.017713829552	412.964592098497	474.950342574404	536.422229404669	591.611181341138	651.812785310669	714.542465260934	796.09483232591	877.599849565377	924.022879620338	992.152578802613	1063.92615353427	1142.71659990918	1199.89589439178	1267.84931778044	1351.15307640461	1403.66867530998	1488.27558318191	1547.65635690708	1614.71337966517	1698.77543321734	1768.53537202961	1839.61059248861
548.69	0	0	0	0	0	0	0	0	0	0	0	0	0	0	0	0	0	0	0	0	0	233.011216535904	197.963409489169	250.789301137199	272.109353936051	324.973835667651	361.43492508321	424.480663431698	471.910977542725	531.816284001862	601.827334323223	660.083617349797	725.330257092723	785.630005436394	856.473757805959	927.568457110644	1018.84700331656	1050.66366872736	1131.59360711913	1191.09713269835	1250.29943489495	1333.63051520651	1413.28805078867	1475.78771871188	1537.66260402265	1587.97888931545	1670.84151384106	1755.00587517236	1824.84188476907
550.357	0	0	0	0	0	0	0	0	0	0	0	0	0	0	0	0	0	0	0	0	441.186461091335	203.601255538848	248.742841383366	276.056718984704	291.2638285442	343.301429519552	401.498554044917	448.222688775505	495.144841423983	547.916884687002	604.016582661198	688.201002356693	721.310491073953	823.024088727365	866.236735221913	940.996225330133	1002.28622025279	1063.44828649746	1133.62048381433	1207.72684268814	1247.0739434822	1315.82448588058	1391.77811280024	1471.99707455354	1525.47181735318	1580.40445979581	1657.4153321822	1734.28083070789	1799.99125955312
552.024	0	0	0	0	0	0	0	0	0	0	0	0	0	0	0	0	0	0	0	0	173.529127848243	180.632973298475	208.917558555564	254.320179675668	284.117117691574	330.409326146653	391.632949261199	425.635662335165	478.943971859719	522.532361701496	590.993865820301	662.248303076704	731.38674180201	783.696685321911	858.889615459074	924.619128960291	985.672233021982	1037.00645492767	1107.73547373932	1178.4769296552	1240.57913651481	1304.31450243326	1374.15412875813	1449.77377032348	1503.52148795679	1559.3840175789	1624.39987696067	1693.28615290843	1783.46667647475
553.691	0	0	0	0	0	0	0	0	0	0	0	0	0	0	0	0	0	0	0	343.801712765851	173.132537601465	190.8795459412	236.764781500814	287.374296990655	322.450745325198	358.756468186218	389.958419707172	450.891896371677	496.416115708054	555.995607085382	624.255045445649	703.411065002578	742.009485994242	775.566455953453	872.927688171577	925.720616735209	992.771677142737	1037.99763532767	1116.31107813106	1182.8865583809	1215.49732879923	1293.2890611627	1344.91155459167	1446.53677307348	1464.93987462878	1526.53490991159	1594.64493325237	1663.47880560799	1757.58043624131
555.358	0	0	0	0	0	0	0	0	0	0	0	0	0	0	0	0	0	0	0	172.117740959783	187.0692842115	202.569582275174	252.295408322758	287.435791534733	329.841257769057	348.001863038453	407.964905267404	431.629745316231	486.267885493698	549.513166868416	596.20905951842	681.034178000192	722.078658901569	787.876716978177	854.175782087277	894.757957813694	978.949492377267	1021.71410472462	1103.18283984168	1166.88894635521	1191.87369910831	1282.81418367762	1333.99803060724	1399.25007687395	1450.52696788206	1500.6875213418	1575.63442078478	1639.82643422742	1718.02312468503
557.026	0	0	0	0	0	0	0	0	0	0	0	0	0	0	0	0	0	0	270.897131983094	145.40777894866	186.539916275101	219.706503198714	248.7210426362	275.735789531017	322.26025310947	345.151611306219	403.907588491467	450.498612769433	502.958589981439	536.787535482677	603.798125811974	664.400450745423	717.350424758711	793.05096651329	841.648740905518	899.094668666399	943.214598076956	1021.49855601744	1073.0376249485	1140.35163506163	1178.17011913214	1247.82853121175	1308.5889911037	1367.77751403417	1420.93242850462	1470.08872379975	1532.70638415852	1617.75684607948	1692.19124596512
558.693	0	0	0	0	0	0	0	0	0	0	0	0	0	0	0	0	0	0	149.664561774337	165.640434275468	172.338975165598	233.769663781871	241.443957521242	288.969375353779	316.538347490101	373.761827129647	380.407083913609	462.267628797628	481.383151658709	560.899023347745	600.113275847616	654.895791001492	708.29520007828	756.652176964701	822.100752370994	880.030071474086	951.208128568253	994.787699658684	1066.28331810188	1107.63236698773	1160.79174907889	1228.04692294184	1278.29056492956	1344.34120090522	1393.84226831154	1448.82179888266	1514.60809289996	1574.24916415211	1650.86128768337
560.361	0	0	0	0	0	0	0	0	0	0	0	0	0	0	0	0	0	232.128615621078	189.513511861805	184.606728205747	229.004840917835	252.127188248484	291.87249443167	313.51736242434	357.420660954135	384.847634199813	422.188118963248	466.036860624706	510.088804060899	566.644306058215	625.273251745647	661.000297348656	732.108123243332	791.726507179432	836.513912106724	914.646300407461	940.740065554807	999.473806794802	1087.94822844188	1114.05081815661	1150.31178643307	1230.16349644021	1283.17132832169	1344.05989784585	1386.13014268793	1424.78944845714	1508.49240393017	1569.22976759058	1619.60824899064
562.029	0	0	0	0	0	0	0	0	0	0	0	0	0	0	0	0	479.619211534555	137.174289804723	143.089423504382	164.959053207979	216.314346917202	228.261244225729	246.422709943511	284.999456323965	318.893054896958	341.301380748266	414.895152386586	432.152944104249	481.599792387002	544.235890677736	600.129316985322	653.415036529177	695.57424432978	749.483993784126	811.737005549348	858.123100548208	915.545413421243	953.214448036463	1034.97050263076	1085.59298228096	1138.72469757879	1189.19411287501	1238.74393417691	1298.02642099887	1346.15573422765	1399.81720076701	1463.68885095843	1502.71503689798	1578.3854333227
563.697	0	0	0	0	0	0	0	0	0	0	0	0	0	0	0	0	204.832285589385	174.945494611642	201.324038262844	213.088183756038	238.836189268699	273.100693842849	295.198365104424	316.622437523227	353.705067042217	380.926291306791	422.205866853869	478.212380248601	531.861381358752	567.182444473726	614.10953929586	667.007173076579	718.777622016966	765.733795902766	835.780730206184	873.444607525919	918.118119380437	975.130132423489	1034.53151065945	1055.74148362196	1129.23836639193	1184.5791931473	1234.91033428048	1286.73338972927	1342.42544713132	1374.18660439652	1450.00157778517	1489.04472344631	1567.87072134202
565.365	0	0	0	0	0	0	0	0	0	0	0	0	0	0	0	336.293392440069	93.2050894979249	114.770218606877	127.236430599619	172.49516787662	189.777803005815	205.123783173091	238.798408315808	274.152632239699	309.471529428618	344.886311387485	390.412305983462	423.685978449929	487.937978035365	555.429976451963	577.504450438683	648.652905392472	685.971241953608	727.760506722498	796.208922348472	834.741284189214	886.897369277935	931.957379891653	1021.56653596234	1046.91110079131	1099.1154951591	1131.45828881071	1201.7357366045	1251.13424394882	1295.72877975866	1338.84816785577	1395.04169057997	1449.27475157231	1498.35971411747
567.033	0	0	0	0	0	0	0	0	0	0	0	0	0	0	0	149.856274969205	137.730088333163	173.313243436823	195.946147109747	208.396422828333	247.794703581541	239.310294413462	297.703195024644	311.021734965148	362.831585056545	382.117653516775	412.9281042495	489.49303250771	516.47260622862	553.802776170768	590.632739808402	656.345922228344	727.736128904932	748.579411787831	813.392323048402	867.400059228193	888.457136530516	947.387591589924	1021.04743218296	1053.57956867684	1077.25246172982	1147.75425321009	1203.88451229647	1246.8546336437	1283.52931542053	1328.14054720814	1389.65708824029	1445.49801917862	1508.74334202903
568.702	0	0	0	0	0	0	0	0	0	0	0	0	0	0	302.144852499728	112.633350500644	139.420905596357	157.447903984067	200.044693089733	197.14389810669	216.713826844134	270.065079844452	276.560716388758	307.995958972032	340.459661690716	370.619988127487	401.534787144255	460.086074094573	510.705579434326	554.832937079949	584.616128230165	634.957797841315	700.22997472345	742.217360060647	777.971043075845	829.918263111722	880.818700260589	917.317590110378	983.362190244434	1049.50036348603	1065.78170427276	1117.2277745628	1189.30588249071	1227.6832373375	1265.67121353837	1298.36811754221	1355.64658613795	1407.95391327363	1471.04028695169
570.37	0	0	0	0	0	0	0	0	0	0	0	0	0	0	91.8742289093093	107.933793398856	135.800259614014	162.586344781195	166.235140931682	174.697628089438	206.551099917915	225.308519145602	266.540018657347	284.668578489066	343.130536698595	355.849220677477	426.678767958934	460.877207416382	498.927208077763	537.446269186314	572.443434162762	607.820356700148	675.615524878245	705.612411490605	777.082322796692	820.416659270956	870.482411334033	918.942494435101	966.263217027462	1007.44324456539	1054.192274205	1106.94756315611	1161.83171714778	1195.42812062826	1248.41316757858	1281.86938944587	1327.12988126768	1376.31712960678	1438.24362455909
572.039	0	0	0	0	0	0	0	0	0	0	0	0	0	234.125240623546	90.1117883557648	140.891294159253	130.959939921142	154.982874416512	191.234411111919	200.385825266505	219.641336997306	278.650638214933	281.522349245599	295.768372825018	326.876843737549	368.726172801703	425.734137290806	432.080279168179	509.340986158711	540.593804921511	593.577447821839	613.680310109006	671.133130885778	722.695887871862	779.786502574066	801.093475394212	864.098684502743	894.238692730067	949.086145801094	1000.88236402162	1029.63740652356	1096.68655882456	1132.55805161564	1176.33558271481	1220.03795790108	1249.80149973566	1305.20377585945	1365.1585139361	1425.37112405403
573.708	0	0	0	0	0	0	0	0	0	0	0	0	0	97.9524708881224	145.900801198004	143.592644141611	119.625704265547	168.680562194464	200.938524745953	214.986636745282	239.943899604189	252.39183380247	297.328685479651	308.519288941449	336.817829022177	379.639305172594	428.76129399913	455.37514708546	498.520777423139	528.324569938243	583.050264289369	623.494563983364	677.720327034815	726.644588949354	765.519624611421	803.261992253587	847.335682604612	893.013438934611	926.986470574725	1004.53368449505	1041.42489495824	1072.65891544157	1127.51520988371	1172.35046991841	1203.17813535502	1249.31339577337	1283.53203082356	1336.78547017903	1399.27674049174
575.377	0	0	0	0	0	0	0	0	0	0	0	0	168.576178615695	114.89518384115	129.987096815305	123.56504635396	173.030353810989	173.044380329135	196.697244215042	211.579014007216	225.724507875848	240.593845256152	268.857459160893	321.371434913032	328.927726571422	371.870701471249	398.96037506946	439.521128043705	481.522913819574	546.392255642729	568.306483664008	612.367646257062	659.693076567635	692.850798275712	743.2981311918	798.808771170224	831.059295347863	864.717796247553	928.731281375381	963.076790905017	987.112893600475	1060.93785704975	1108.62894538527	1137.73353797868	1184.54267004021	1215.02988670326	1265.8754598564	1308.62071458693	1346.69548995618
577.046	0	0	0	0	0	0	0	0	0	0	0	480.104496721982	96.937735805433	108.864750862526	118.57389359237	166.751218366363	185.642911858911	199.629328682092	209.721858836622	216.928862732451	267.022490227794	285.904825335461	293.960358615055	321.231387585394	354.369459470478	371.570772206627	405.420641196105	435.354220035189	623.69938290426	537.018131837092	571.998213418671	610.011082186803	642.852488066888	699.975926117874	749.195444030548	776.23573306392	836.859141611743	858.187387638158	909.536068387341	950.812074112834	980.305425701234	1033.04027717591	1080.7961221582	1104.63183320871	1150.01987936034	1197.44394034708	1241.98759342528	1294.73836205351	1333.47478860825
578.715	0	0	0	0	0	0	0	0	0	0	0	162.958999406131	102.815093587505	94.5414341008776	142.487309401498	115.430521638187	173.399558614574	151.964057084043	190.730582536607	229.710808335301	241.272031749126	275.834881635676	265.85362069271	321.872336713815	326.363891166332	374.698643814193	432.77562115314	450.338223037142	481.299737025949	540.242798623281	585.475581316498	598.281381229063	647.826497979234	664.432139690715	732.62204830484	780.068183971175	794.385150458825	834.04287514231	879.419636560247	924.165460377475	964.876923133026	1003.88542350522	1054.59200193841	1077.76161618225	1125.9067330333	1164.64852615297	1204.66952785841	1251.49503804857	1301.41561278061
580.384	0	0	0	0	0	0	0	0	0	0	321.691011220712	76.1049862334389	90.9526218191171	69.7293431351804	104.710726128924	110.864010581452	135.810224535378	148.568103666224	172.492106598933	221.67978083479	232.118059392292	233.334358630473	268.948958165403	298.841490680973	308.147612043984	344.344907960629	389.917448546899	419.384362409764	453.449690533496	503.224625947131	536.759628616618	573.472049992959	611.765820636071	646.610527527361	686.406405338055	746.465929952106	777.18115516708	802.915131279077	867.906979318693	903.519219798399	927.621949218449	960.097283729862	1013.29529933494	1047.35087067925	1092.95683701089	1117.15024007172	1168.06564160109	1207.58585963951	1251.86999816675
582.054	0	0	0	0	0	0	0	0	0	0	90.1937757164268	104.380554349862	99.5626221835855	94.785841893308	115.09142762031	122.94842660765	158.646417495407	163.015951504019	199.836586048046	188.46857489602	247.36780860837	232.797760828833	273.858850897161	286.830184608188	331.073418828536	334.067563023481	376.95863069904	409.723224474515	452.364283146319	495.882714040045	541.771055589513	560.504185486282	611.418845479614	632.16673321768	679.205453866327	741.296889143832	745.344807670538	802.168061391317	838.184380490664	866.748371190263	900.682169759014	939.114726676858	986.569160197104	1031.69802602675	1063.98286399552	1088.74585525691	1135.80047669438	1174.46697251665	1222.72653878799
583.723	0	0	0	0	0	0	0	0	0	199.197843952352	71.4640758450786	57.0628215929971	119.141179234788	113.783434103258	126.100251276762	110.397356998119	137.601711994267	154.401142165473	188.078437074034	171.866760780455	228.589377943025	248.917070965225	256.878996691524	293.726985370391	321.576344067541	335.250666689901	379.063218665325	432.162537876937	436.761738290163	481.745641322814	526.641163061744	547.626461132797	591.860320447564	621.073263584725	662.270415289647	717.439584775363	735.245860120159	772.609946484183	813.327946117902	845.505363437907	882.407736653143	906.826611929788	968.649941781029	1004.42212471411	1034.53035106135	1062.76315811262	1100.06587547514	1146.57907993167	1193.64485311838
585.393	0	0	0	0	0	0	0	0	0	66.8599497234236	61.0019618412358	85.7100305921208	98.1192065627976	85.6900446755281	126.09669435078	117.973369464518	158.82594589424	180.5595297394	182.698083812174	183.615429146984	196.818211573144	225.195188054951	247.016182391896	305.308255678599	322.344941187513	344.998697659132	371.705518568021	416.87024895248	432.761415693296	475.75658360467	507.217238676586	542.378555843395	572.162568475195	618.111035685515	646.599551649635	680.134604486765	719.118928011507	748.508092628549	790.62219348317	835.373482760436	858.177809790644	900.056673163305	938.542308019664	983.829891428285	1004.59410361726	1030.95312501171	1067.24869213532	1115.22425897149	1151.95320087136
587.063	0	0	0	0	0	0	0	0	192.56141750299	64.2387947494717	94.2070438621189	84.7575180436666	89.9005555922495	120.747283855406	124.424057328879	184.445638614103	149.577485272	204.551146284099	200.526017729677	201.433451758146	231.259927703385	253.219011429981	269.651166606211	279.144696772319	333.521388840688	351.083429054121	391.638830258751	410.170255815954	447.258303329757	464.678983787558	504.486701555994	537.398928735658	565.129230404914	625.695234123505	655.735935069435	673.924987692985	715.355572385121	749.305601655061	794.944974042088	822.96739799901	850.961621420802	892.377281249898	925.638063552622	948.927487833827	980.752028857561	1008.49946280643	1057.20152727364	1096.64442294159	1143.88112986432
588.733	0	0	0	0	0	0	0	0	71.6038415288527	69.9969611461582	82.8954662755361	97.4872170831767	94.8744000654747	103.356904040398	121.18558824292	124.778599156818	163.491206019423	164.739763815204	147.258039169063	199.878947557955	232.799389572479	264.329209180863	240.809789930756	273.518777348824	307.934055202884	339.609055867565	365.640800658318	402.709425006272	421.330546877899	464.533388211293	473.694364429652	516.754288865506	558.305102602736	586.719447851676	627.890977460033	642.142216853937	691.52256849045	720.028296069227	748.526827461313	791.089603997162	828.396985140843	868.338279557634	893.573075202201	932.836199756985	949.119838847901	986.358391614698	1022.49548591171	1052.54912067959	1095.9628927342
590.403	0	0	0	0	0	0	0	137.716043596766	42.4491920323571	61.8656612573268	95.1674639796192	100.073480174375	97.0339149080449	124.268602236656	125.133952027043	154.727471747791	156.694697175691	160.45623417215	177.532952192717	202.17557270565	241.899598741266	241.263384712539	256.754480450643	285.420783935687	327.421175053709	323.120333865403	361.518928216799	396.744469469272	424.341574574346	454.26866438322	480.157637496913	506.458343197054	545.739357986421	575.004949095994	605.408339049984	647.353862454564	698.721140250416	706.854078906737	755.08771145934	773.61013254145	806.23433598171	852.694176329508	866.772914704463	910.867451697635	931.365010908858	954.281131277155	996.977527477345	1023.72511064319	1068.91788662241
592.073	0	0	0	0	0	0	423.239604885201	83.7712726866064	58.0920552497998	53.6655187089197	106.601965353733	79.3413796537088	101.552458808763	114.7731960793	130.355237445532	142.442846142161	157.123405473006	162.951214012048	178.505825151193	224.666352048488	208.935575324361	242.765523196399	252.006959767232	261.851503758248	305.302005729921	328.043548967792	364.56885071819	390.698322779992	416.353226588932	450.394862908624	494.523540949518	500.303035975281	531.001543144559	566.900493822474	595.40149697584	637.442661665124	671.962778913202	688.324167105951	730.550546816336	750.547400866755	788.294522103992	817.052857908125	855.608929469641	882.055685145847	916.433684791131	923.673188498408	962.355277979579	1005.38854082995	1025.75609927657
593.743	0	0	0	0	0	0	136.481659060353	65.4266779227704	56.5463979825372	69.1834983651251	93.215059349732	92.901160453481	90.8381418945933	109.671072671535	105.910708372273	126.723542483176	150.143810967439	160.649536823859	198.872478865097	193.24446314032	225.915589997252	233.138188862253	268.589118203824	277.934019077701	299.147772326614	332.806184882377	360.315768325296	374.595566876438	410.035500275766	410.382769164566	464.830031849352	484.814005956843	524.049489338314	564.503516876836	601.972729510947	620.642862382347	645.549827423337	669.915347296425	706.643397312107	747.708156601053	760.494141031193	796.963038551542	832.789908227022	863.520827798728	885.431166036697	908.007887650509	935.787085657765	981.971082204512	1015.1118873131
595.413	0	0	0	0	0	308.94876394216	55.4458866368274	77.483115774483	91.6756770158645	80.5756235758515	93.4496782934619	90.0426613980878	108.399413591357	121.665904164162	143.433310942053	132.853336477938	139.508568661344	156.585599654982	176.108767809212	219.077609863457	231.195607168716	228.088651386962	268.55316465618	277.143180390928	312.912898738372	342.414083617947	358.178572917814	379.967081896808	398.801214619439	446.295530848128	472.742848602213	497.790247452417	514.590341493816	542.856774801986	581.109831162999	629.646856865253	646.72252824015	679.515757320449	707.091333040143	732.032985281876	750.195098284296	791.508774978997	831.735486863772	851.218071417485	880.588141549466	903.873457958966	939.871913921256	965.066198461445	1002.03073236406
597.084	0	0	0	0	0	104.329906607043	63.1309793950219	73.1964128454618	84.6886710906638	70.4802580622441	111.759993057014	103.118682050115	90.245681590012	109.336424236877	136.017675390356	144.73278169345	153.909044499443	165.774044974242	168.082709915526	195.381180529985	224.136306288381	258.670608858695	266.284178831009	284.835177849547	303.939286484869	318.078590189855	339.431577760378	375.410334829119	398.52511776241	429.597117536842	440.308106571257	481.980877238267	513.387684906579	537.060847218304	562.817694695044	607.883342170219	635.446281880791	653.111808965632	687.852011270939	710.211553279568	744.670674050545	770.789150314116	801.399920317263	833.267990793336	853.403218740451	882.31612628864	903.265714786587	941.55704772343	966.643397132717
598.754	0	0	0	0	274.173782923581	53.2138004137764	69.50771424834	86.6842920451126	106.109474674168	87.3448781602225	83.5737605066222	103.282625569969	107.708692899912	112.075442500513	138.036174504977	143.274218801626	165.245474077103	140.824574336459	198.643946797264	202.875623972394	218.016534578507	247.223910443168	253.342366592908	275.451758200532	319.283536459222	323.327087441025	340.279533548551	369.835607195391	421.078490397833	424.364944552394	451.553846886859	465.099336237036	509.140710716576	539.127978354822	581.044819365432	608.979804428554	626.579894793999	641.587438127151	678.079661492557	711.830813496522	729.061357223677	754.618456628674	791.390006891925	818.505675270085	828.946918082717	872.029486582835	893.703597477051	934.742897152401	961.524339405611
600.425	0	0	0	0	84.7078574365077	38.6686971890294	51.738114828324	42.2708065869406	78.0177528225814	103.50511830221	91.7329264910695	115.154981856641	98.5831298571214	123.128111983723	107.941466634573	143.425788607555	152.146106156642	170.196888821802	177.704893790419	212.179401202678	222.134844669614	221.982148106409	255.192422323419	270.35007092137	288.673445057938	306.940447031975	330.293882453477	349.451067185831	379.12131866488	421.985779707084	438.054565683501	468.319929925578	490.116073088027	516.776474627012	558.133994865945	583.155897315106	597.481270864078	642.386937365043	660.293304392044	693.857932646497	694.962823693477	746.830969608022	765.085902119687	799.354362229474	817.706393807251	842.560669665602	860.919794692688	894.818345809282	924.563887108706
602.096	0	0	0	218.765741973366	45.6322113646223	39.9446514280824	64.0269120806795	36.2483468010409	64.7139757626191	76.4666848050452	64.0243929718883	86.7705941576926	89.4157545462454	79.6036615406275	105.822279714879	122.516510957949	150.90540455224	147.773221651733	157.261771660073	192.758048200007	211.346515201796	210.490720348294	246.472979162484	271.888138665635	270.65320846089	302.260327518346	321.599783944285	342.716798381343	378.932403796385	394.1997592933	416.631787180509	441.943144698209	487.868469233224	506.609359353195	524.43424863062	560.425954704502	598.783669659758	628.570635287564	645.209218629366	667.605976924536	690.615813254228	722.572133699806	758.557762771234	783.950350188266	803.534647342279	813.900030575651	852.717421816305	876.783045118025	908.511621857543
603.766	0	0	0	73.9868271396325	59.7361332934721	58.1956444459149	77.5334312108643	82.8994879816568	96.8088549795738	97.7502685995446	115.45791161819	98.0141222790659	126.443041681225	122.519378534391	131.90552531907	154.457676617117	159.767555257887	190.504801942177	197.059387084563	196.201593184848	222.326099455516	244.218843996173	248.360692126915	272.328644133575	275.026249562821	304.165815507146	340.622327542932	351.925780050568	382.599639200026	390.412158414665	422.254244955281	457.652376665589	464.535723366137	499.006391322501	525.172295763145	561.656631997451	584.111198110593	611.160686782163	628.56740703425	654.641395012468	674.011684327049	721.111839474787	718.942325111111	753.095391563889	777.205939726637	797.484251635736	818.836103582228	859.213974234931	875.979377468155
605.437	0	0	171.11517220506	30.9577170317364	60.0859008319753	30.4024831569204	51.2226353771256	45.8760430571452	82.3944124205722	57.7795895286386	84.0047311306564	85.9806782645924	98.7648743717096	108.975752443263	132.068897063859	122.514451392258	149.528385196225	181.410909546739	170.928569478007	188.944880874751	194.540516802139	204.189140567464	236.491956574695	253.874064559099	276.951473619889	289.569774071966	312.824751206264	343.830130343428	348.875867484592	375.701874167006	408.922259630657	435.49073269319	462.699312836163	484.994590344826	519.863447916876	552.03040134118	552.874092373097	591.894778986866	619.583401864276	638.263815141757	667.172309959028	688.110981345197	709.769590404472	747.917340653433	765.514983690238	785.892743608074	802.364107519805	841.919317814217	877.302122533915
607.108	0	559.276965030625	82.9795406422907	40.5756640938987	58.159694849968	89.1057192555722	54.2370425661692	59.6820048255965	68.7330946852164	79.4031841363903	91.783212860027	91.2249865081495	103.409798356933	109.715907186352	134.037840748224	145.684066338074	152.482915815068	168.652065920224	165.90873817311	193.959358448292	209.193775619808	225.150603548338	238.921133568065	268.771135006993	276.28239474811	296.127064348974	311.242185573318	331.28522882693	374.574510777438	379.583169629218	410.885924203964	433.455318188205	456.561363843211	485.527642309144	502.057885842142	536.348939264471	550.291322640852	580.554670171061	620.062993777766	614.213363115911	639.403428947051	667.787522405135	697.110396304613	734.527163440435	743.58068093915	768.408592011611	788.83033745029	819.708391849051	847.298164644901
608.779	0	198.341624099274	34.2122430398838	42.6042025239055	63.8082046345071	62.0739494670833	54.5283031771811	84.4872902786592	67.8216708440109	84.5971200128929	86.092203677362	91.3997498481877	107.74875044286	110.050513869725	110.990084122025	128.293237836467	132.187077483436	163.457778722432	167.022253511539	199.662106094849	190.967470963074	198.526946461548	227.752196413584	261.01137725437	263.612775700283	278.539217090885	309.652072716156	331.599282711941	358.325895818981	375.476977998321	404.432654938703	427.836251892133	449.565975601367	472.143907024617	486.26950042247	518.403122054692	532.627386509966	569.093483064042	578.219760214206	609.400745163706	629.545763613804	659.722410306575	679.96196623612	702.205180829183	730.422173933409	737.108935835625	777.199882960836	799.087885596326	827.14017577836
610.45	487.424980813794	60.234437478861	35.2022735463027	-3.9345325916981	44.9133467144257	42.6761476388046	41.8296324003703	61.0805068462175	80.1023939675225	65.4261430129515	66.173193899498	91.430703522673	71.9878690503107	95.067494259039	108.499630824185	125.079779072826	150.943670726686	141.69853087634	164.309115981857	185.483843717172	195.616756647559	215.180811359678	241.150012171841	236.118386497763	262.506045462087	286.473786734062	310.493237672477	332.932837244799	341.249032513942	362.231704357947	382.971319527033	407.205305822747	425.129243879739	449.231477163118	461.214403718964	517.910127915355	523.67360790486	538.423516215985	571.096345579862	590.327630670462	618.817665331556	648.748656751004	659.215702694823	674.442260123135	704.041358565137	722.345677406473	750.208950757702	768.678322695222	802.514119186025
612.121	176.511896747067	53.5167778887617	64.6130517154372	61.143065022502	48.9341262886681	43.1724238021895	46.8228867523714	66.3365572342436	107.009260892886	101.658554273115	84.585681412409	106.817683644937	99.1028227186454	102.929545133046	145.508109979143	134.235926095509	135.454864777749	154.872094368501	173.013599023804	183.26286075126	205.933841665096	196.754317809947	229.280130172548	242.495638210397	251.721606688028	264.010967167907	277.049407497802	301.72582519467	331.031441203989	362.152885202615	366.770577831688	394.412662003207	426.651060725106	425.652846542782	470.342828738357	495.015451386894	510.894777153334	523.145336612507	567.284202989623	577.634703870306	581.730911667305	601.678213594303	639.25386259707	658.346867703794	688.197088773016	703.31390832119	727.770016518605	736.380215680606	768.992398016862
613.792	28.7172307631314	36.8502034034654	44.1519885112949	42.4770112377049	32.9713171823503	71.3372273869241	62.7353045352929	51.2451108161941	73.958178446261	62.7958377198097	78.0155363637472	93.5727906110801	99.8114175099976	98.0959154846396	116.307708735164	119.030657369417	139.287030480276	156.850120077286	169.28418633053	167.328661027328	180.547332938409	209.113795068184	216.73504182227	226.275657712163	254.790356543055	279.354353552079	278.345798388159	301.202823449711	331.10138220529	349.081471994037	374.234944592221	392.02503283765	408.508857432075	436.252802321491	441.540340165299	474.921466912477	497.851077529375	508.427205116082	544.055732652283	551.851836261892	572.815400867866	603.155932632282	631.022315203489	635.000521805293	659.163630322275	672.745317485956	704.717559101519	727.261498491078	754.869657813537
615.464	2.03677599728563	7.77244174640812	30.2103209396599	7.04040886590633	37.7919439195189	41.8442917274588	47.1242234177561	43.6073149056698	57.3849974183707	79.1191535409531	67.1276351736405	49.9055184008646	79.7674524332886	97.3357099074149	117.620136042486	113.177423208507	129.453372464607	121.347492375081	140.089830549753	168.445482559779	184.708877380503	200.342287145055	215.572795526641	219.315844919082	226.371889188509	255.996900958976	263.761309921173	286.089610565509	311.544532598524	337.13759439128	350.951080941034	371.133233369722	370.404793024966	400.492752931971	441.79950265148	457.12114306653	468.74949710326	492.137630866692	517.075162200818	539.252435945154	542.224407882557	581.714138832831	600.495001549033	615.744588550366	619.390562722158	649.443317649794	675.078943822259	698.36128579734	718.323411459642
617.135	7.92716081620904	24.3658985826206	26.7166974285056	27.3924714509815	49.3093039347245	36.9089057847201	50.4185844606627	48.2112636785513	83.7615532050329	67.4061324515252	57.1748092822754	78.8662999295647	75.3097634925806	74.0924728709239	100.989809641318	112.600255955109	100.119715928827	128.240892533585	155.654340501679	165.677769240092	186.60848656986	205.575147920522	203.022916564182	224.373896074255	219.484404508046	242.369322721425	262.093112233027	259.095806044797	315.126674377421	323.511076927875	339.367566133949	344.175829347321	362.959875499943	379.836064805349	416.876810414237	440.537521097993	453.381782925532	490.213317655134	499.113079890015	520.724550636566	523.463195280321	555.964904401808	575.146340257243	601.767046957593	611.226685253995	629.484527921928	649.584943057989	671.083698110846	691.636974819411
618.806	46.3245757132661	13.4102643341789	23.6071698589715	50.1629489432426	13.4466518027773	58.0767572526482	38.9422104408985	29.2014613645059	61.1597182417397	67.2962066587649	78.6393715289854	99.3430404115163	90.0164924729033	105.171742034555	118.732020625191	105.403937891072	140.224933166813	140.470061094173	150.026080970799	155.645900959622	178.724694283514	188.324895114658	209.099279310987	221.039848184472	214.204471094577	245.407490224888	257.59021013822	276.068460680155	293.286855869874	306.617156131179	330.774409304034	328.266334373012	354.537441595535	400.462099525215	415.374370513992	415.424302131853	443.443289933114	455.476120717267	491.853110482469	506.701025347691	524.186627597764	542.450290852388	563.844979069887	578.95879689824	603.591689273328	619.044440303687	639.625581378224	653.035321445455	678.876585069085
[truncated: 85 more columns]
