# Supplementary material for: Physicochemical and major ion data for springs in the Black Forest National Park, Germany
Source: Data Brief. 2020 Apr 30;30:105645. doi: 10.1016/j.dib.2020.105645 (PMC7218150; doi:10.1016/j.dib.2020.105645)
Supplement: Supplementary file 4 [file mmc4.zip › Fluorescence/D802_5_2017-05-10.csv]

wavelength	600	597	594	591	588	585	582	579	576	573	570	567	564	561	558	555	552	549	546	543	540	537	534	531	528	525	522	519	516	513	510	507	504	501	498	495	492	489	486	483	480	477	474	471	468	465	462	459	456
210.862	0	0	0	0	0	0	0	0	0	0	0	0	0	0	0	0	0	0	0	0	0	0	0	0	0	0	0	0	0	0	0	0	0	0	0	0	0	0	0	0	0	0	0	0	0	0	0	0	0
212.444	0	0	0	0	0	0	0	0	0	0	0	0	0	0	0	0	0	0	0	0	0	0	0	0	0	0	0	0	0	0	0	0	0	0	0	0	0	0	0	0	0	0	0	0	0	0	0	0	0
214.027	0	0	0	0	0	0	0	0	0	0	0	0	0	0	0	0	0	0	0	0	0	0	0	0	0	0	0	0	0	0	0	0	0	0	0	0	0	0	0	0	0	0	0	0	0	0	0	0	0
215.61	0	0	0	0	0	0	0	0	0	0	0	0	0	0	0	0	0	0	0	0	0	0	0	0	0	0	0	0	0	0	0	0	0	0	0	0	0	0	0	0	0	0	0	0	0	0	0	0	0
217.194	0	0	0	0	0	0	0	0	0	0	0	0	0	0	0	0	0	0	0	0	0	0	0	0	0	0	0	0	0	0	0	0	0	0	0	0	0	0	0	0	0	0	0	0	0	0	0	0	0
218.779	0	0	0	0	0	0	0	0	0	0	0	0	0	0	0	0	0	0	0	0	0	0	0	0	0	0	0	0	0	0	0	0	0	0	0	0	0	0	0	0	0	0	0	0	0	0	0	0	0
220.364	0	0	0	0	0	0	0	0	0	0	0	0	0	0	0	0	0	0	0	0	0	0	0	0	0	0	0	0	0	0	0	0	0	0	0	0	0	0	0	0	0	0	0	0	0	0	0	0	0
221.95	0	0	0	0	0	0	0	0	0	0	0	0	0	0	0	0	0	0	0	0	0	0	0	0	0	0	0	0	0	0	0	0	0	0	0	0	0	0	0	0	0	0	0	0	0	0	0	0	0
223.536	0	0	0	0	0	0	0	0	0	0	0	0	0	0	0	0	0	0	0	0	0	0	0	0	0	0	0	0	0	0	0	0	0	0	0	0	0	0	0	0	0	0	0	0	0	0	0	0	0
225.123	0	0	0	0	0	0	0	0	0	0	0	0	0	0	0	0	0	0	0	0	0	0	0	0	0	0	0	0	0	0	0	0	0	0	0	0	0	0	0	0	0	0	0	0	0	0	0	0	0
226.71	0	0	0	0	0	0	0	0	0	0	0	0	0	0	0	0	0	0	0	0	0	0	0	0	0	0	0	0	0	0	0	0	0	0	0	0	0	0	0	0	0	0	0	0	0	0	0	0	0
228.299	0	0	0	0	0	0	0	0	0	0	0	0	0	0	0	0	0	0	0	0	0	0	0	0	0	0	0	0	0	0	0	0	0	0	0	0	0	0	0	0	0	0	0	0	0	0	0	0	0
229.887	0	0	0	0	0	0	0	0	0	0	0	0	0	0	0	0	0	0	0	0	0	0	0	0	0	0	0	0	0	0	0	0	0	0	0	0	0	0	0	0	0	0	0	0	0	0	0	0	0
231.477	0	0	0	0	0	0	0	0	0	0	0	0	0	0	0	0	0	0	0	0	0	0	0	0	0	0	0	0	0	0	0	0	0	0	0	0	0	0	0	0	0	0	0	0	0	0	0	0	0
233.067	0	0	0	0	0	0	0	0	0	0	0	0	0	0	0	0	0	0	0	0	0	0	0	0	0	0	0	0	0	0	0	0	0	0	0	0	0	0	0	0	0	0	0	0	0	0	0	0	0
234.657	0	0	0	0	0	0	0	0	0	0	0	0	0	0	0	0	0	0	0	0	0	0	0	0	0	0	0	0	0	0	0	0	0	0	0	0	0	0	0	0	0	0	0	0	0	0	0	0	0
236.248	0	0	0	0	0	0	0	0	0	0	0	0	0	0	0	0	0	0	0	0	0	0	0	0	0	0	0	0	0	0	0	0	0	0	0	0	0	0	0	0	0	0	0	0	0	0	0	0	0
237.84	0	0	0	0	0	0	0	0	0	0	0	0	0	0	0	0	0	0	0	0	0	0	0	0	0	0	0	0	0	0	0	0	0	0	0	0	0	0	0	0	0	0	0	0	0	0	0	0	0
239.432	0	0	0	0	0	0	0	0	0	0	0	0	0	0	0	0	0	0	0	0	0	0	0	0	0	0	0	0	0	0	0	0	0	0	0	0	0	0	0	0	0	0	0	0	0	0	0	0	0
241.025	0	0	0	0	0	0	0	0	0	0	0	0	0	0	0	0	0	0	0	0	0	0	0	0	0	0	0	0	0	0	0	0	0	0	0	0	0	0	0	0	0	0	0	0	0	0	0	0	0
242.619	0	0	0	0	0	0	0	0	0	0	0	0	0	0	0	0	0	0	0	0	0	0	0	0	0	0	0	0	0	0	0	0	0	0	0	0	0	0	0	0	0	0	0	0	0	0	0	0	0
244.213	0	0	0	0	0	0	0	0	0	0	0	0	0	0	0	0	0	0	0	0	0	0	0	0	0	0	0	0	0	0	0	0	0	0	0	0	0	0	0	0	0	0	0	0	0	0	0	0	0
245.808	0	0	0	0	0	0	0	0	0	0	0	0	0	0	0	0	0	0	0	0	0	0	0	0	0	0	0	0	0	0	0	0	0	0	0	0	0	0	0	0	0	0	0	0	0	0	0	0	0
247.403	0	0	0	0	0	0	0	0	0	0	0	0	0	0	0	0	0	0	0	0	0	0	0	0	0	0	0	0	0	0	0	0	0	0	0	0	0	0	0	0	0	0	0	0	0	0	0	0	0
248.999	0	0	0	0	0	0	0	0	0	0	0	0	0	0	0	0	0	0	0	0	0	0	0	0	0	0	0	0	0	0	0	0	0	0	0	0	0	0	0	0	0	0	0	0	0	0	0	0	0
250.595	0	0	0	0	0	0	0	0	0	0	0	0	0	0	0	0	0	0	0	0	0	0	0	0	0	0	0	0	0	0	0	0	0	0	0	0	0	0	0	0	0	0	0	0	0	0	0	0	0
252.192	0	0	0	0	0	0	0	0	0	0	0	0	0	0	0	0	0	0	0	0	0	0	0	0	0	0	0	0	0	0	0	0	0	0	0	0	0	0	0	0	0	0	0	0	0	0	0	0	0
253.79	0	0	0	0	0	0	0	0	0	0	0	0	0	0	0	0	0	0	0	0	0	0	0	0	0	0	0	0	0	0	0	0	0	0	0	0	0	0	0	0	0	0	0	0	0	0	0	0	0
255.388	0	0	0	0	0	0	0	0	0	0	0	0	0	0	0	0	0	0	0	0	0	0	0	0	0	0	0	0	0	0	0	0	0	0	0	0	0	0	0	0	0	0	0	0	0	0	0	0	0
256.986	0	0	0	0	0	0	0	0	0	0	0	0	0	0	0	0	0	0	0	0	0	0	0	0	0	0	0	0	0	0	0	0	0	0	0	0	0	0	0	0	0	0	0	0	0	0	0	0	0
258.586	0	0	0	0	0	0	0	0	0	0	0	0	0	0	0	0	0	0	0	0	0	0	0	0	0	0	0	0	0	0	0	0	0	0	0	0	0	0	0	0	0	0	0	0	0	0	0	0	0
260.186	0	0	0	0	0	0	0	0	0	0	0	0	0	0	0	0	0	0	0	0	0	0	0	0	0	0	0	0	0	0	0	0	0	0	0	0	0	0	0	0	0	0	0	0	0	0	0	0	0
261.786	0	0	0	0	0	0	0	0	0	0	0	0	0	0	0	0	0	0	0	0	0	0	0	0	0	0	0	0	0	0	0	0	0	0	0	0	0	0	0	0	0	0	0	0	0	0	0	0	0
263.387	0	0	0	0	0	0	0	0	0	0	0	0	0	0	0	0	0	0	0	0	0	0	0	0	0	0	0	0	0	0	0	0	0	0	0	0	0	0	0	0	0	0	0	0	0	0	0	0	0
264.988	0	0	0	0	0	0	0	0	0	0	0	0	0	0	0	0	0	0	0	0	0	0	0	0	0	0	0	0	0	0	0	0	0	0	0	0	0	0	0	0	0	0	0	0	0	0	0	0	0
266.591	0	0	0	0	0	0	0	0	0	0	0	0	0	0	0	0	0	0	0	0	0	0	0	0	0	0	0	0	0	0	0	0	0	0	0	0	0	0	0	0	0	0	0	0	0	0	0	0	0
268.193	0	0	0	0	0	0	0	0	0	0	0	0	0	0	0	0	0	0	0	0	0	0	0	0	0	0	0	0	0	0	0	0	0	0	0	0	0	0	0	0	0	0	0	0	0	0	0	0	0
269.796	0	0	0	0	0	0	0	0	0	0	0	0	0	0	0	0	0	0	0	0	0	0	0	0	0	0	0	0	0	0	0	0	0	0	0	0	0	0	0	0	0	0	0	0	0	0	0	0	0
271.4	0	0	0	0	0	0	0	0	0	0	0	0	0	0	0	0	0	0	0	0	0	0	0	0	0	0	0	0	0	0	0	0	0	0	0	0	0	0	0	0	0	0	0	0	0	0	0	0	0
273.004	0	0	0	0	0	0	0	0	0	0	0	0	0	0	0	0	0	0	0	0	0	0	0	0	0	0	0	0	0	0	0	0	0	0	0	0	0	0	0	0	0	0	0	0	0	0	0	0	0
274.609	0	0	0	0	0	0	0	0	0	0	0	0	0	0	0	0	0	0	0	0	0	0	0	0	0	0	0	0	0	0	0	0	0	0	0	0	0	0	0	0	0	0	0	0	0	0	0	0	0
276.215	0	0	0	0	0	0	0	0	0	0	0	0	0	0	0	0	0	0	0	0	0	0	0	0	0	0	0	0	0	0	0	0	0	0	0	0	0	0	0	0	0	0	0	0	0	0	0	0	0
277.821	0	0	0	0	0	0	0	0	0	0	0	0	0	0	0	0	0	0	0	0	0	0	0	0	0	0	0	0	0	0	0	0	0	0	0	0	0	0	0	0	0	0	0	0	0	0	0	0	0
279.427	0	0	0	0	0	0	0	0	0	0	0	0	0	0	0	0	0	0	0	0	0	0	0	0	0	0	0	0	0	0	0	0	0	0	0	0	0	0	0	0	0	0	0	0	0	0	0	0	0
281.034	0	0	0	0	0	0	0	0	0	0	0	0	0	0	0	0	0	0	0	0	0	0	0	0	0	0	0	0	0	0	0	0	0	0	0	0	0	0	0	0	0	0	0	0	0	0	0	0	0
282.642	0	0	0	0	0	0	0	0	0	0	0	0	0	0	0	0	0	0	0	0	0	0	0	0	0	0	0	0	0	0	0	0	0	0	0	0	0	0	0	0	0	0	0	0	0	0	0	0	0
284.25	0	0	0	0	0	0	0	0	0	0	0	0	0	0	0	0	0	0	0	0	0	0	0	0	0	0	0	0	0	0	0	0	0	0	0	0	0	0	0	0	0	0	0	0	0	0	0	0	0
285.858	0	0	0	0	0	0	0	0	0	0	0	0	0	0	0	0	0	0	0	0	0	0	0	0	0	0	0	0	0	0	0	0	0	0	0	0	0	0	0	0	0	0	0	0	0	0	0	0	0
287.468	0	0	0	0	0	0	0	0	0	0	0	0	0	0	0	0	0	0	0	0	0	0	0	0	0	0	0	0	0	0	0	0	0	0	0	0	0	0	0	0	0	0	0	0	0	0	0	0	0
289.077	0	0	0	0	0	0	0	0	0	0	0	0	0	0	0	0	0	0	0	0	0	0	0	0	0	0	0	0	0	0	0	0	0	0	0	0	0	0	0	0	0	0	0	0	0	0	0	0	0
290.688	0	0	0	0	0	0	0	0	0	0	0	0	0	0	0	0	0	0	0	0	0	0	0	0	0	0	0	0	0	0	0	0	0	0	0	0	0	0	0	0	0	0	0	0	0	0	0	0	0
292.298	0	0	0	0	0	0	0	0	0	0	0	0	0	0	0	0	0	0	0	0	0	0	0	0	0	0	0	0	0	0	0	0	0	0	0	0	0	0	0	0	0	0	0	0	0	0	0	0	0
293.91	0	0	0	0	0	0	0	0	0	0	0	0	0	0	0	0	0	0	0	0	0	0	0	0	0	0	0	0	0	0	0	0	0	0	0	0	0	0	0	0	0	0	0	0	0	0	0	0	0
295.521	0	0	0	0	0	0	0	0	0	0	0	0	0	0	0	0	0	0	0	0	0	0	0	0	0	0	0	0	0	0	0	0	0	0	0	0	0	0	0	0	0	0	0	0	0	0	0	0	0
297.134	0	0	0	0	0	0	0	0	0	0	0	0	0	0	0	0	0	0	0	0	0	0	0	0	0	0	0	0	0	0	0	0	0	0	0	0	0	0	0	0	0	0	0	0	0	0	0	0	0
298.747	0	0	0	0	0	0	0	0	0	0	0	0	0	0	0	0	0	0	0	0	0	0	0	0	0	0	0	0	0	0	0	0	0	0	0	0	0	0	0	0	0	0	0	0	0	0	0	0	0
300.36	0	0	0	0	0	0	0	0	0	0	0	0	0	0	0	0	0	0	0	0	0	0	0	0	0	0	0	0	0	0	0	0	0	0	0	0	0	0	0	0	0	0	0	0	0	0	0	0	0
301.974	0	0	0	0	0	0	0	0	0	0	0	0	0	0	0	0	0	0	0	0	0	0	0	0	0	0	0	0	0	0	0	0	0	0	0	0	0	0	0	0	0	0	0	0	0	0	0	0	0
303.588	0	0	0	0	0	0	0	0	0	0	0	0	0	0	0	0	0	0	0	0	0	0	0	0	0	0	0	0	0	0	0	0	0	0	0	0	0	0	0	0	0	0	0	0	0	0	0	0	0
305.203	0	0	0	0	0	0	0	0	0	0	0	0	0	0	0	0	0	0	0	0	0	0	0	0	0	0	0	0	0	0	0	0	0	0	0	0	0	0	0	0	0	0	0	0	0	0	0	0	0
306.819	0	0	0	0	0	0	0	0	0	0	0	0	0	0	0	0	0	0	0	0	0	0	0	0	0	0	0	0	0	0	0	0	0	0	0	0	0	0	0	0	0	0	0	0	0	0	0	0	0
308.435	0	0	0	0	0	0	0	0	0	0	0	0	0	0	0	0	0	0	0	0	0	0	0	0	0	0	0	0	0	0	0	0	0	0	0	0	0	0	0	0	0	0	0	0	0	0	0	0	0
310.051	0	0	0	0	0	0	0	0	0	0	0	0	0	0	0	0	0	0	0	0	0	0	0	0	0	0	0	0	0	0	0	0	0	0	0	0	0	0	0	0	0	0	0	0	0	0	0	0	0
311.668	0	0	0	0	0	0	0	0	0	0	0	0	0	0	0	0	0	0	0	0	0	0	0	0	0	0	0	0	0	0	0	0	0	0	0	0	0	0	0	0	0	0	0	0	0	0	0	0	0
313.286	0	0	0	0	0	0	0	0	0	0	0	0	0	0	0	0	0	0	0	0	0	0	0	0	0	0	0	0	0	0	0	0	0	0	0	0	0	0	0	0	0	0	0	0	0	0	0	0	0
314.904	0	0	0	0	0	0	0	0	0	0	0	0	0	0	0	0	0	0	0	0	0	0	0	0	0	0	0	0	0	0	0	0	0	0	0	0	0	0	0	0	0	0	0	0	0	0	0	0	0
316.522	0	0	0	0	0	0	0	0	0	0	0	0	0	0	0	0	0	0	0	0	0	0	0	0	0	0	0	0	0	0	0	0	0	0	0	0	0	0	0	0	0	0	0	0	0	0	0	0	0
318.141	0	0	0	0	0	0	0	0	0	0	0	0	0	0	0	0	0	0	0	0	0	0	0	0	0	0	0	0	0	0	0	0	0	0	0	0	0	0	0	0	0	0	0	0	0	0	0	0	0
319.761	0	0	0	0	0	0	0	0	0	0	0	0	0	0	0	0	0	0	0	0	0	0	0	0	0	0	0	0	0	0	0	0	0	0	0	0	0	0	0	0	0	0	0	0	0	0	0	0	0
321.381	0	0	0	0	0	0	0	0	0	0	0	0	0	0	0	0	0	0	0	0	0	0	0	0	0	0	0	0	0	0	0	0	0	0	0	0	0	0	0	0	0	0	0	0	0	0	0	0	0
323.001	0	0	0	0	0	0	0	0	0	0	0	0	0	0	0	0	0	0	0	0	0	0	0	0	0	0	0	0	0	0	0	0	0	0	0	0	0	0	0	0	0	0	0	0	0	0	0	0	0
324.622	0	0	0	0	0	0	0	0	0	0	0	0	0	0	0	0	0	0	0	0	0	0	0	0	0	0	0	0	0	0	0	0	0	0	0	0	0	0	0	0	0	0	0	0	0	0	0	0	0
326.243	0	0	0	0	0	0	0	0	0	0	0	0	0	0	0	0	0	0	0	0	0	0	0	0	0	0	0	0	0	0	0	0	0	0	0	0	0	0	0	0	0	0	0	0	0	0	0	0	0
327.865	0	0	0	0	0	0	0	0	0	0	0	0	0	0	0	0	0	0	0	0	0	0	0	0	0	0	0	0	0	0	0	0	0	0	0	0	0	0	0	0	0	0	0	0	0	0	0	0	0
329.488	0	0	0	0	0	0	0	0	0	0	0	0	0	0	0	0	0	0	0	0	0	0	0	0	0	0	0	0	0	0	0	0	0	0	0	0	0	0	0	0	0	0	0	0	0	0	0	0	0
331.111	0	0	0	0	0	0	0	0	0	0	0	0	0	0	0	0	0	0	0	0	0	0	0	0	0	0	0	0	0	0	0	0	0	0	0	0	0	0	0	0	0	0	0	0	0	0	0	0	0
332.734	0	0	0	0	0	0	0	0	0	0	0	0	0	0	0	0	0	0	0	0	0	0	0	0	0	0	0	0	0	0	0	0	0	0	0	0	0	0	0	0	0	0	0	0	0	0	0	0	0
334.358	0	0	0	0	0	0	0	0	0	0	0	0	0	0	0	0	0	0	0	0	0	0	0	0	0	0	0	0	0	0	0	0	0	0	0	0	0	0	0	0	0	0	0	0	0	0	0	0	0
335.982	0	0	0	0	0	0	0	0	0	0	0	0	0	0	0	0	0	0	0	0	0	0	0	0	0	0	0	0	0	0	0	0	0	0	0	0	0	0	0	0	0	0	0	0	0	0	0	0	0
337.607	0	0	0	0	0	0	0	0	0	0	0	0	0	0	0	0	0	0	0	0	0	0	0	0	0	0	0	0	0	0	0	0	0	0	0	0	0	0	0	0	0	0	0	0	0	0	0	0	0
339.232	0	0	0	0	0	0	0	0	0	0	0	0	0	0	0	0	0	0	0	0	0	0	0	0	0	0	0	0	0	0	0	0	0	0	0	0	0	0	0	0	0	0	0	0	0	0	0	0	0
340.858	0	0	0	0	0	0	0	0	0	0	0	0	0	0	0	0	0	0	0	0	0	0	0	0	0	0	0	0	0	0	0	0	0	0	0	0	0	0	0	0	0	0	0	0	0	0	0	0	0
342.484	0	0	0	0	0	0	0	0	0	0	0	0	0	0	0	0	0	0	0	0	0	0	0	0	0	0	0	0	0	0	0	0	0	0	0	0	0	0	0	0	0	0	0	0	0	0	0	0	0
344.111	0	0	0	0	0	0	0	0	0	0	0	0	0	0	0	0	0	0	0	0	0	0	0	0	0	0	0	0	0	0	0	0	0	0	0	0	0	0	0	0	0	0	0	0	0	0	0	0	0
345.738	0	0	0	0	0	0	0	0	0	0	0	0	0	0	0	0	0	0	0	0	0	0	0	0	0	0	0	0	0	0	0	0	0	0	0	0	0	0	0	0	0	0	0	0	0	0	0	0	0
347.365	0	0	0	0	0	0	0	0	0	0	0	0	0	0	0	0	0	0	0	0	0	0	0	0	0	0	0	0	0	0	0	0	0	0	0	0	0	0	0	0	0	0	0	0	0	0	0	0	0
348.993	0	0	0	0	0	0	0	0	0	0	0	0	0	0	0	0	0	0	0	0	0	0	0	0	0	0	0	0	0	0	0	0	0	0	0	0	0	0	0	0	0	0	0	0	0	0	0	0	0
350.622	0	0	0	0	0	0	0	0	0	0	0	0	0	0	0	0	0	0	0	0	0	0	0	0	0	0	0	0	0	0	0	0	0	0	0	0	0	0	0	0	0	0	0	0	0	0	0	0	0
352.251	0	0	0	0	0	0	0	0	0	0	0	0	0	0	0	0	0	0	0	0	0	0	0	0	0	0	0	0	0	0	0	0	0	0	0	0	0	0	0	0	0	0	0	0	0	0	0	0	0
353.88	0	0	0	0	0	0	0	0	0	0	0	0	0	0	0	0	0	0	0	0	0	0	0	0	0	0	0	0	0	0	0	0	0	0	0	0	0	0	0	0	0	0	0	0	0	0	0	0	0
355.51	0	0	0	0	0	0	0	0	0	0	0	0	0	0	0	0	0	0	0	0	0	0	0	0	0	0	0	0	0	0	0	0	0	0	0	0	0	0	0	0	0	0	0	0	0	0	0	0	0
357.14	0	0	0	0	0	0	0	0	0	0	0	0	0	0	0	0	0	0	0	0	0	0	0	0	0	0	0	0	0	0	0	0	0	0	0	0	0	0	0	0	0	0	0	0	0	0	0	0	0
358.771	0	0	0	0	0	0	0	0	0	0	0	0	0	0	0	0	0	0	0	0	0	0	0	0	0	0	0	0	0	0	0	0	0	0	0	0	0	0	0	0	0	0	0	0	0	0	0	0	0
360.402	0	0	0	0	0	0	0	0	0	0	0	0	0	0	0	0	0	0	0	0	0	0	0	0	0	0	0	0	0	0	0	0	0	0	0	0	0	0	0	0	0	0	0	0	0	0	0	0	0
362.034	0	0	0	0	0	0	0	0	0	0	0	0	0	0	0	0	0	0	0	0	0	0	0	0	0	0	0	0	0	0	0	0	0	0	0	0	0	0	0	0	0	0	0	0	0	0	0	0	0
363.666	0	0	0	0	0	0	0	0	0	0	0	0	0	0	0	0	0	0	0	0	0	0	0	0	0	0	0	0	0	0	0	0	0	0	0	0	0	0	0	0	0	0	0	0	0	0	0	0	0
365.299	0	0	0	0	0	0	0	0	0	0	0	0	0	0	0	0	0	0	0	0	0	0	0	0	0	0	0	0	0	0	0	0	0	0	0	0	0	0	0	0	0	0	0	0	0	0	0	0	0
366.932	0	0	0	0	0	0	0	0	0	0	0	0	0	0	0	0	0	0	0	0	0	0	0	0	0	0	0	0	0	0	0	0	0	0	0	0	0	0	0	0	0	0	0	0	0	0	0	0	0
368.565	0	0	0	0	0	0	0	0	0	0	0	0	0	0	0	0	0	0	0	0	0	0	0	0	0	0	0	0	0	0	0	0	0	0	0	0	0	0	0	0	0	0	0	0	0	0	0	0	0
370.199	0	0	0	0	0	0	0	0	0	0	0	0	0	0	0	0	0	0	0	0	0	0	0	0	0	0	0	0	0	0	0	0	0	0	0	0	0	0	0	0	0	0	0	0	0	0	0	0	0
371.833	0	0	0	0	0	0	0	0	0	0	0	0	0	0	0	0	0	0	0	0	0	0	0	0	0	0	0	0	0	0	0	0	0	0	0	0	0	0	0	0	0	0	0	0	0	0	0	0	0
373.468	0	0	0	0	0	0	0	0	0	0	0	0	0	0	0	0	0	0	0	0	0	0	0	0	0	0	0	0	0	0	0	0	0	0	0	0	0	0	0	0	0	0	0	0	0	0	0	0	0
375.103	0	0	0	0	0	0	0	0	0	0	0	0	0	0	0	0	0	0	0	0	0	0	0	0	0	0	0	0	0	0	0	0	0	0	0	0	0	0	0	0	0	0	0	0	0	0	0	0	0
376.738	0	0	0	0	0	0	0	0	0	0	0	0	0	0	0	0	0	0	0	0	0	0	0	0	0	0	0	0	0	0	0	0	0	0	0	0	0	0	0	0	0	0	0	0	0	0	0	0	0
378.374	0	0	0	0	0	0	0	0	0	0	0	0	0	0	0	0	0	0	0	0	0	0	0	0	0	0	0	0	0	0	0	0	0	0	0	0	0	0	0	0	0	0	0	0	0	0	0	0	0
380.01	0	0	0	0	0	0	0	0	0	0	0	0	0	0	0	0	0	0	0	0	0	0	0	0	0	0	0	0	0	0	0	0	0	0	0	0	0	0	0	0	0	0	0	0	0	0	0	0	0
381.647	0	0	0	0	0	0	0	0	0	0	0	0	0	0	0	0	0	0	0	0	0	0	0	0	0	0	0	0	0	0	0	0	0	0	0	0	0	0	0	0	0	0	0	0	0	0	0	0	0
383.284	0	0	0	0	0	0	0	0	0	0	0	0	0	0	0	0	0	0	0	0	0	0	0	0	0	0	0	0	0	0	0	0	0	0	0	0	0	0	0	0	0	0	0	0	0	0	0	0	0
384.922	0	0	0	0	0	0	0	0	0	0	0	0	0	0	0	0	0	0	0	0	0	0	0	0	0	0	0	0	0	0	0	0	0	0	0	0	0	0	0	0	0	0	0	0	0	0	0	0	0
386.56	0	0	0	0	0	0	0	0	0	0	0	0	0	0	0	0	0	0	0	0	0	0	0	0	0	0	0	0	0	0	0	0	0	0	0	0	0	0	0	0	0	0	0	0	0	0	0	0	0
388.198	0	0	0	0	0	0	0	0	0	0	0	0	0	0	0	0	0	0	0	0	0	0	0	0	0	0	0	0	0	0	0	0	0	0	0	0	0	0	0	0	0	0	0	0	0	0	0	0	0
389.837	0	0	0	0	0	0	0	0	0	0	0	0	0	0	0	0	0	0	0	0	0	0	0	0	0	0	0	0	0	0	0	0	0	0	0	0	0	0	0	0	0	0	0	0	0	0	0	0	0
391.476	0	0	0	0	0	0	0	0	0	0	0	0	0	0	0	0	0	0	0	0	0	0	0	0	0	0	0	0	0	0	0	0	0	0	0	0	0	0	0	0	0	0	0	0	0	0	0	0	0
393.116	0	0	0	0	0	0	0	0	0	0	0	0	0	0	0	0	0	0	0	0	0	0	0	0	0	0	0	0	0	0	0	0	0	0	0	0	0	0	0	0	0	0	0	0	0	0	0	0	0
394.756	0	0	0	0	0	0	0	0	0	0	0	0	0	0	0	0	0	0	0	0	0	0	0	0	0	0	0	0	0	0	0	0	0	0	0	0	0	0	0	0	0	0	0	0	0	0	0	0	0
396.396	0	0	0	0	0	0	0	0	0	0	0	0	0	0	0	0	0	0	0	0	0	0	0	0	0	0	0	0	0	0	0	0	0	0	0	0	0	0	0	0	0	0	0	0	0	0	0	0	0
398.037	0	0	0	0	0	0	0	0	0	0	0	0	0	0	0	0	0	0	0	0	0	0	0	0	0	0	0	0	0	0	0	0	0	0	0	0	0	0	0	0	0	0	0	0	0	0	0	0	0
399.678	0	0	0	0	0	0	0	0	0	0	0	0	0	0	0	0	0	0	0	0	0	0	0	0	0	0	0	0	0	0	0	0	0	0	0	0	0	0	0	0	0	0	0	0	0	0	0	0	0
401.32	0	0	0	0	0	0	0	0	0	0	0	0	0	0	0	0	0	0	0	0	0	0	0	0	0	0	0	0	0	0	0	0	0	0	0	0	0	0	0	0	0	0	0	0	0	0	0	0	0
402.962	0	0	0	0	0	0	0	0	0	0	0	0	0	0	0	0	0	0	0	0	0	0	0	0	0	0	0	0	0	0	0	0	0	0	0	0	0	0	0	0	0	0	0	0	0	0	0	0	0
404.604	0	0	0	0	0	0	0	0	0	0	0	0	0	0	0	0	0	0	0	0	0	0	0	0	0	0	0	0	0	0	0	0	0	0	0	0	0	0	0	0	0	0	0	0	0	0	0	0	0
406.247	0	0	0	0	0	0	0	0	0	0	0	0	0	0	0	0	0	0	0	0	0	0	0	0	0	0	0	0	0	0	0	0	0	0	0	0	0	0	0	0	0	0	0	0	0	0	0	0	0
407.89	0	0	0	0	0	0	0	0	0	0	0	0	0	0	0	0	0	0	0	0	0	0	0	0	0	0	0	0	0	0	0	0	0	0	0	0	0	0	0	0	0	0	0	0	0	0	0	0	0
409.534	0	0	0	0	0	0	0	0	0	0	0	0	0	0	0	0	0	0	0	0	0	0	0	0	0	0	0	0	0	0	0	0	0	0	0	0	0	0	0	0	0	0	0	0	0	0	0	0	0
411.177	0	0	0	0	0	0	0	0	0	0	0	0	0	0	0	0	0	0	0	0	0	0	0	0	0	0	0	0	0	0	0	0	0	0	0	0	0	0	0	0	0	0	0	0	0	0	0	0	0
412.822	0	0	0	0	0	0	0	0	0	0	0	0	0	0	0	0	0	0	0	0	0	0	0	0	0	0	0	0	0	0	0	0	0	0	0	0	0	0	0	0	0	0	0	0	0	0	0	0	0
414.466	0	0	0	0	0	0	0	0	0	0	0	0	0	0	0	0	0	0	0	0	0	0	0	0	0	0	0	0	0	0	0	0	0	0	0	0	0	0	0	0	0	0	0	0	0	0	0	0	0
416.111	0	0	0	0	0	0	0	0	0	0	0	0	0	0	0	0	0	0	0	0	0	0	0	0	0	0	0	0	0	0	0	0	0	0	0	0	0	0	0	0	0	0	0	0	0	0	0	0	0
417.757	0	0	0	0	0	0	0	0	0	0	0	0	0	0	0	0	0	0	0	0	0	0	0	0	0	0	0	0	0	0	0	0	0	0	0	0	0	0	0	0	0	0	0	0	0	0	0	0	0
419.402	0	0	0	0	0	0	0	0	0	0	0	0	0	0	0	0	0	0	0	0	0	0	0	0	0	0	0	0	0	0	0	0	0	0	0	0	0	0	0	0	0	0	0	0	0	0	0	0	0
421.048	0	0	0	0	0	0	0	0	0	0	0	0	0	0	0	0	0	0	0	0	0	0	0	0	0	0	0	0	0	0	0	0	0	0	0	0	0	0	0	0	0	0	0	0	0	0	0	0	0
422.695	0	0	0	0	0	0	0	0	0	0	0	0	0	0	0	0	0	0	0	0	0	0	0	0	0	0	0	0	0	0	0	0	0	0	0	0	0	0	0	0	0	0	0	0	0	0	0	0	0
424.342	0	0	0	0	0	0	0	0	0	0	0	0	0	0	0	0	0	0	0	0	0	0	0	0	0	0	0	0	0	0	0	0	0	0	0	0	0	0	0	0	0	0	0	0	0	0	0	0	0
425.989	0	0	0	0	0	0	0	0	0	0	0	0	0	0	0	0	0	0	0	0	0	0	0	0	0	0	0	0	0	0	0	0	0	0	0	0	0	0	0	0	0	0	0	0	0	0	0	0	0
427.636	0	0	0	0	0	0	0	0	0	0	0	0	0	0	0	0	0	0	0	0	0	0	0	0	0	0	0	0	0	0	0	0	0	0	0	0	0	0	0	0	0	0	0	0	0	0	0	0	0
429.284	0	0	0	0	0	0	0	0	0	0	0	0	0	0	0	0	0	0	0	0	0	0	0	0	0	0	0	0	0	0	0	0	0	0	0	0	0	0	0	0	0	0	0	0	0	0	0	0	0
430.932	0	0	0	0	0	0	0	0	0	0	0	0	0	0	0	0	0	0	0	0	0	0	0	0	0	0	0	0	0	0	0	0	0	0	0	0	0	0	0	0	0	0	0	0	0	0	0	0	0
432.581	0	0	0	0	0	0	0	0	0	0	0	0	0	0	0	0	0	0	0	0	0	0	0	0	0	0	0	0	0	0	0	0	0	0	0	0	0	0	0	0	0	0	0	0	0	0	0	0	0
434.23	0	0	0	0	0	0	0	0	0	0	0	0	0	0	0	0	0	0	0	0	0	0	0	0	0	0	0	0	0	0	0	0	0	0	0	0	0	0	0	0	0	0	0	0	0	0	0	0	0
435.879	0	0	0	0	0	0	0	0	0	0	0	0	0	0	0	0	0	0	0	0	0	0	0	0	0	0	0	0	0	0	0	0	0	0	0	0	0	0	0	0	0	0	0	0	0	0	0	0	0
437.528	0	0	0	0	0	0	0	0	0	0	0	0	0	0	0	0	0	0	0	0	0	0	0	0	0	0	0	0	0	0	0	0	0	0	0	0	0	0	0	0	0	0	0	0	0	0	0	0	0
439.178	0	0	0	0	0	0	0	0	0	0	0	0	0	0	0	0	0	0	0	0	0	0	0	0	0	0	0	0	0	0	0	0	0	0	0	0	0	0	0	0	0	0	0	0	0	0	0	0	0
440.828	0	0	0	0	0	0	0	0	0	0	0	0	0	0	0	0	0	0	0	0	0	0	0	0	0	0	0	0	0	0	0	0	0	0	0	0	0	0	0	0	0	0	0	0	0	0	0	0	0
442.479	0	0	0	0	0	0	0	0	0	0	0	0	0	0	0	0	0	0	0	0	0	0	0	0	0	0	0	0	0	0	0	0	0	0	0	0	0	0	0	0	0	0	0	0	0	0	0	0	0
444.13	0	0	0	0	0	0	0	0	0	0	0	0	0	0	0	0	0	0	0	0	0	0	0	0	0	0	0	0	0	0	0	0	0	0	0	0	0	0	0	0	0	0	0	0	0	0	0	0	0
445.781	0	0	0	0	0	0	0	0	0	0	0	0	0	0	0	0	0	0	0	0	0	0	0	0	0	0	0	0	0	0	0	0	0	0	0	0	0	0	0	0	0	0	0	0	0	0	0	0	0
447.432	0	0	0	0	0	0	0	0	0	0	0	0	0	0	0	0	0	0	0	0	0	0	0	0	0	0	0	0	0	0	0	0	0	0	0	0	0	0	0	0	0	0	0	0	0	0	0	0	0
449.084	0	0	0	0	0	0	0	0	0	0	0	0	0	0	0	0	0	0	0	0	0	0	0	0	0	0	0	0	0	0	0	0	0	0	0	0	0	0	0	0	0	0	0	0	0	0	0	0	0
450.736	0	0	0	0	0	0	0	0	0	0	0	0	0	0	0	0	0	0	0	0	0	0	0	0	0	0	0	0	0	0	0	0	0	0	0	0	0	0	0	0	0	0	0	0	0	0	0	0	0
452.389	0	0	0	0	0	0	0	0	0	0	0	0	0	0	0	0	0	0	0	0	0	0	0	0	0	0	0	0	0	0	0	0	0	0	0	0	0	0	0	0	0	0	0	0	0	0	0	0	0
454.042	0	0	0	0	0	0	0	0	0	0	0	0	0	0	0	0	0	0	0	0	0	0	0	0	0	0	0	0	0	0	0	0	0	0	0	0	0	0	0	0	0	0	0	0	0	0	0	0	0
455.695	0	0	0	0	0	0	0	0	0	0	0	0	0	0	0	0	0	0	0	0	0	0	0	0	0	0	0	0	0	0	0	0	0	0	0	0	0	0	0	0	0	0	0	0	0	0	0	0	0
457.348	0	0	0	0	0	0	0	0	0	0	0	0	0	0	0	0	0	0	0	0	0	0	0	0	0	0	0	0	0	0	0	0	0	0	0	0	0	0	0	0	0	0	0	0	0	0	0	0	0
459.002	0	0	0	0	0	0	0	0	0	0	0	0	0	0	0	0	0	0	0	0	0	0	0	0	0	0	0	0	0	0	0	0	0	0	0	0	0	0	0	0	0	0	0	0	0	0	0	0	0
460.656	0	0	0	0	0	0	0	0	0	0	0	0	0	0	0	0	0	0	0	0	0	0	0	0	0	0	0	0	0	0	0	0	0	0	0	0	0	0	0	0	0	0	0	0	0	0	0	0	0
462.31	0	0	0	0	0	0	0	0	0	0	0	0	0	0	0	0	0	0	0	0	0	0	0	0	0	0	0	0	0	0	0	0	0	0	0	0	0	0	0	0	0	0	0	0	0	0	0	0	0
463.965	0	0	0	0	0	0	0	0	0	0	0	0	0	0	0	0	0	0	0	0	0	0	0	0	0	0	0	0	0	0	0	0	0	0	0	0	0	0	0	0	0	0	0	0	0	0	0	0	0
465.62	0	0	0	0	0	0	0	0	0	0	0	0	0	0	0	0	0	0	0	0	0	0	0	0	0	0	0	0	0	0	0	0	0	0	0	0	0	0	0	0	0	0	0	0	0	0	0	0	0
467.275	0	0	0	0	0	0	0	0	0	0	0	0	0	0	0	0	0	0	0	0	0	0	0	0	0	0	0	0	0	0	0	0	0	0	0	0	0	0	0	0	0	0	0	0	0	0	0	0	646.434153340403
468.931	0	0	0	0	0	0	0	0	0	0	0	0	0	0	0	0	0	0	0	0	0	0	0	0	0	0	0	0	0	0	0	0	0	0	0	0	0	0	0	0	0	0	0	0	0	0	0	0	710.170071189707
470.586	0	0	0	0	0	0	0	0	0	0	0	0	0	0	0	0	0	0	0	0	0	0	0	0	0	0	0	0	0	0	0	0	0	0	0	0	0	0	0	0	0	0	0	0	0	0	0	641.748534392787	764.959493566047
472.242	0	0	0	0	0	0	0	0	0	0	0	0	0	0	0	0	0	0	0	0	0	0	0	0	0	0	0	0	0	0	0	0	0	0	0	0	0	0	0	0	0	0	0	0	0	0	718.871964496973	707.91128917952	843.822763946504
473.899	0	0	0	0	0	0	0	0	0	0	0	0	0	0	0	0	0	0	0	0	0	0	0	0	0	0	0	0	0	0	0	0	0	0	0	0	0	0	0	0	0	0	0	0	0	0	653.814346320207	780.310889317654	902.489863007717
475.555	0	0	0	0	0	0	0	0	0	0	0	0	0	0	0	0	0	0	0	0	0	0	0	0	0	0	0	0	0	0	0	0	0	0	0	0	0	0	0	0	0	0	0	0	0	663.183801261328	721.646864739717	840.621840744178	988.130170553498
477.212	0	0	0	0	0	0	0	0	0	0	0	0	0	0	0	0	0	0	0	0	0	0	0	0	0	0	0	0	0	0	0	0	0	0	0	0	0	0	0	0	0	0	0	0	0	662.966040827932	775.616170149946	907.493280603602	1040.00457447532
478.87	0	0	0	0	0	0	0	0	0	0	0	0	0	0	0	0	0	0	0	0	0	0	0	0	0	0	0	0	0	0	0	0	0	0	0	0	0	0	0	0	0	0	0	0	638.2131990432	728.493803813776	848.312853706228	969.426375130891	1105.62222434256
480.527	0	0	0	0	0	0	0	0	0	0	0	0	0	0	0	0	0	0	0	0	0	0	0	0	0	0	0	0	0	0	0	0	0	0	0	0	0	0	0	0	0	0	0	0	685.933317413429	786.5368637476	913.624868268286	1041.81486831915	1189.08450671422
482.185	0	0	0	0	0	0	0	0	0	0	0	0	0	0	0	0	0	0	0	0	0	0	0	0	0	0	0	0	0	0	0	0	0	0	0	0	0	0	0	0	0	0	0	645.100439131808	755.714115002374	861.219121397889	984.443036638512	1103.6333599008	1261.0152814326
483.843	0	0	0	0	0	0	0	0	0	0	0	0	0	0	0	0	0	0	0	0	0	0	0	0	0	0	0	0	0	0	0	0	0	0	0	0	0	0	0	0	0	0	0	720.06605800087	804.054527149581	914.483121273339	1050.42348283209	1168.7325094049	1324.50775024541
485.501	0	0	0	0	0	0	0	0	0	0	0	0	0	0	0	0	0	0	0	0	0	0	0	0	0	0	0	0	0	0	0	0	0	0	0	0	0	0	0	0	0	0	667.333636270334	769.329098773703	867.271039211511	983.146060496987	1099.21380559945	1244.87269769676	1388.72792669319
487.16	0	0	0	0	0	0	0	0	0	0	0	0	0	0	0	0	0	0	0	0	0	0	0	0	0	0	0	0	0	0	0	0	0	0	0	0	0	0	0	0	0	649.874961824895	719.43417713145	840.13612441524	946.275187188841	1039.37890208848	1177.19004616832	1324.06495623797	1469.90438286957
488.819	0	0	0	0	0	0	0	0	0	0	0	0	0	0	0	0	0	0	0	0	0	0	0	0	0	0	0	0	0	0	0	0	0	0	0	0	0	0	0	0	0	680.796982096861	801.832079343518	903.437918496839	988.468612037937	1106.05790635524	1240.45234159703	1391.46360270785	1527.23486806027
490.478	0	0	0	0	0	0	0	0	0	0	0	0	0	0	0	0	0	0	0	0	0	0	0	0	0	0	0	0	0	0	0	0	0	0	0	0	0	0	0	0	642.449887619838	739.023521305599	853.075628500462	954.50454922567	1070.02761007692	1179.26163475797	1320.82179992428	1456.27715887963	1607.71130516022
492.137	0	0	0	0	0	0	0	0	0	0	0	0	0	0	0	0	0	0	0	0	0	0	0	0	0	0	0	0	0	0	0	0	0	0	0	0	0	0	0	0	688.376130872699	785.743862955492	904.387694474601	1022.94099835316	1127.72733090151	1230.3841121421	1355.82515525747	1508.75922971467	1679.21648278766
493.797	0	0	0	0	0	0	0	0	0	0	0	0	0	0	0	0	0	0	0	0	0	0	0	0	0	0	0	0	0	0	0	0	0	0	0	0	0	0	0	662.662283608996	743.229332510315	841.86943335541	954.126472823487	1075.75262766552	1187.45279357704	1276.49565327336	1427.30431336206	1567.29999968663	1740.33335537487
495.456	0	0	0	0	0	0	0	0	0	0	0	0	0	0	0	0	0	0	0	0	0	0	0	0	0	0	0	0	0	0	0	0	0	0	0	0	0	0	0	693.435487399867	787.214554564201	899.386578629344	1003.01416063585	1131.15640104733	1238.54335380793	1346.5306970792	1495.5820242509	1643.34120717154	1783.61161365945
497.117	0	0	0	0	0	0	0	0	0	0	0	0	0	0	0	0	0	0	0	0	0	0	0	0	0	0	0	0	0	0	0	0	0	0	0	0	0	0	649.247579447519	747.660799235962	823.78527231291	948.47228499007	1054.48530329851	1180.60762548209	1278.23299827073	1389.41236493425	1536.16726464973	1690.75902688725	1852.92355996496
498.777	0	0	0	0	0	0	0	0	0	0	0	0	0	0	0	0	0	0	0	0	0	0	0	0	0	0	0	0	0	0	0	0	0	0	0	0	0	0	686.328483083643	784.391294048666	895.699062615907	992.544161376491	1119.23494603365	1237.45723635712	1336.66706632313	1455.64983326376	1580.8125284368	1747.85732185002	1890.02971321579
500.438	0	0	0	0	0	0	0	0	0	0	0	0	0	0	0	0	0	0	0	0	0	0	0	0	0	0	0	0	0	0	0	0	0	0	0	0	0	623.618890185478	749.113524183858	844.282808907141	940.651966265007	1042.58986559527	1156.53870954882	1282.29601613732	1379.40154623087	1508.65474245521	1648.69591680929	1803.71026294479	1946.66914430489
502.098	0	0	0	0	0	0	0	0	0	0	0	0	0	0	0	0	0	0	0	0	0	0	0	0	0	0	0	0	0	0	0	0	0	0	0	0	651.099474642865	673.7347398572	805.696052579918	889.350038024726	977.574285424158	1084.4383745025	1237.14583490088	1323.13584658538	1451.35017674384	1560.42200793111	1696.19141807077	1848.42242382292	2002.19660102082
503.759	0	0	0	0	0	0	0	0	0	0	0	0	0	0	0	0	0	0	0	0	0	0	0	0	0	0	0	0	0	0	0	0	0	0	0	0	635.091568888868	720.844548033827	841.828329744951	950.028950458693	1018.13814330404	1135.34206758341	1267.76176579642	1378.75199523711	1480.54723441665	1598.47976629087	1749.13599623909	1874.94856597388	2043.08199789924
505.421	0	0	0	0	0	0	0	0	0	0	0	0	0	0	0	0	0	0	0	0	0	0	0	0	0	0	0	0	0	0	0	0	0	0	0	630.521731422161	674.495062408881	760.937142117577	902.048054600735	972.392102796726	1085.01079469672	1185.3094392249	1317.09496802273	1429.12953590305	1555.45585868997	1653.69893698542	1797.97440644214	1920.90828659475	2087.60625969469
507.082	0	0	0	0	0	0	0	0	0	0	0	0	0	0	0	0	0	0	0	0	0	0	0	0	0	0	0	0	0	0	0	0	0	0	0	628.011593785179	719.837747049895	829.001559299011	924.137866126313	1024.90983406847	1120.51247163299	1220.39673316619	1371.29318867553	1477.14287458756	1590.05520560731	1702.0888835883	1822.52218918476	1980.46102874868	2125.08049280827
508.744	0	0	0	0	0	0	0	0	0	0	0	0	0	0	0	0	0	0	0	0	0	0	0	0	0	0	0	0	0	0	0	0	0	0	621.806667023961	675.100754195573	772.591488409175	861.497685584782	994.04341904713	1083.66319319914	1164.53946364001	1266.34585132297	1394.80959521114	1523.54479088162	1622.86140278352	1723.63648859741	1882.40043327022	2019.25318839819	2163.58348170124
510.406	0	0	0	0	0	0	0	0	0	0	0	0	0	0	0	0	0	0	0	0	0	0	0	0	0	0	0	0	0	0	0	0	0	0	622.746858269153	724.162315722802	822.497642775052	904.00066500741	1013.0189681272	1116.59638534907	1204.56674964901	1326.15762781577	1439.37611600824	1560.60510833844	1666.42748333665	1776.86282027311	1906.7225636957	2055.2932855465	2178.2625436643
512.068	0	0	0	0	0	0	0	0	0	0	0	0	0	0	0	0	0	0	0	0	0	0	0	0	0	0	0	0	0	0	0	0	0	596.038630633391	670.082687742123	761.850017929708	862.419593344419	943.379585912747	1057.87552748577	1155.40701059223	1241.23286645876	1359.56647531686	1505.61077355216	1613.27344313459	1688.80275836328	1800.28582720685	1940.67217651463	2069.11346216817	2210.31257060784
513.731	0	0	0	0	0	0	0	0	0	0	0	0	0	0	0	0	0	0	0	0	0	0	0	0	0	0	0	0	0	0	0	0	0	616.759575869351	691.42725750126	794.101125005216	887.056010983326	983.298587310981	1071.22179772602	1179.80333055418	1267.54759238709	1403.73219369586	1513.73453568223	1629.03361770698	1745.12007788748	1827.72759925278	1959.35896181209	2096.08524131342	2218.5370962262
515.394	0	0	0	0	0	0	0	0	0	0	0	0	0	0	0	0	0	0	0	0	0	0	0	0	0	0	0	0	0	0	0	0	541.348741207261	609.797019100936	725.583792792868	833.408359998584	893.92271077172	998.696321477863	1118.05935686741	1214.55543661622	1290.89718321543	1408.2404217946	1552.32700971432	1657.64377828569	1767.81911901251	1861.25749878501	1989.21481077779	2119.82542858005	2243.10291849975
517.056	0	0	0	0	0	0	0	0	0	0	0	0	0	0	0	0	0	0	0	0	0	0	0	0	0	0	0	0	0	0	0	666.374752411313	571.65751125444	659.177441083913	757.741972856429	864.963977178009	947.428047226904	1039.77738699416	1150.44849753683	1238.58806846281	1335.17297290438	1448.80003306556	1585.83277890846	1686.49672714541	1810.95207702529	1877.94467306451	2013.80904610225	2137.41959221492	2257.39538505064
518.72	0	0	0	0	0	0	0	0	0	0	0	0	0	0	0	0	0	0	0	0	0	0	0	0	0	0	0	0	0	0	0	516.066239247384	611.054875521219	721.105131466619	812.434672674111	898.716755382384	984.440024742683	1071.15508143105	1173.64489346083	1285.91188517829	1385.20969264421	1489.07762431926	1623.02215071836	1735.96906240523	1830.88031617574	1924.79146469801	2038.05372610248	2159.8880125773	2286.85117566738
520.383	0	0	0	0	0	0	0	0	0	0	0	0	0	0	0	0	0	0	0	0	0	0	0	0	0	0	0	0	0	0	589.070950953967	550.539258893162	662.069600152558	735.533081173363	829.97657217794	933.372015182136	1038.86270864795	1106.20201836915	1245.98809612092	1330.83727060622	1421.10519464954	1526.06546899819	1655.78039888316	1763.88252339733	1863.14736142762	1937.36903420834	2073.4137775949	2203.08749961541	2327.36994827028
522.046	0	0	0	0	0	0	0	0	0	0	0	0	0	0	0	0	0	0	0	0	0	0	0	0	0	0	0	0	0	0	485.194672054269	571.3144039363	672.343827329818	758.879186362591	847.356617961815	946.716174700813	1044.20800110876	1156.11745318194	1244.53816374233	1346.26749745463	1438.45706511988	1537.76360831923	1681.41582333738	1786.65674968261	1877.33952922252	1962.34503424486	2079.85958177051	2200.34994190241	2312.63508756779
523.71	0	0	0	0	0	0	0	0	0	0	0	0	0	0	0	0	0	0	0	0	0	0	0	0	0	0	0	0	0	488.970989657176	513.202596406902	596.204281521164	687.297406508717	795.504520836666	877.68314869447	976.053940918455	1064.01442678958	1153.80508280054	1267.81559311292	1377.17667323805	1460.94345951756	1566.08108598012	1691.22265176409	1795.99042617686	1887.80239257252	1964.13820602755	2091.33689793098	2207.0903133923	2326.86730098534
525.374	0	0	0	0	0	0	0	0	0	0	0	0	0	0	0	0	0	0	0	0	0	0	0	0	0	0	0	0	0	462.728550714773	540.720273406979	622.348151239992	727.294582751362	798.569169423855	912.41301658283	997.372519123689	1096.20031024126	1178.66735299799	1302.62976412931	1380.66665549003	1471.17531508035	1580.28847514134	1688.41054708419	1779.6277951539	1877.78970524344	1961.8766878023	2086.6864379061	2201.12717467822	2336.62294976466
527.038	0	0	0	0	0	0	0	0	0	0	0	0	0	0	0	0	0	0	0	0	0	0	0	0	0	0	0	0	446.97810172801	479.763534915861	532.142067519051	640.77165030416	736.313706257551	797.708127970543	899.646384440113	1027.49703856292	1081.18294616329	1187.31414340399	1307.87395218793	1380.75888630737	1472.34242772254	1582.1962882947	1676.74709474139	1802.24737537388	1880.32154734452	1970.32450848233	2075.2456336675	2180.96949969438	2304.18780980205
528.703	0	0	0	0	0	0	0	0	0	0	0	0	0	0	0	0	0	0	0	0	0	0	0	0	0	0	0	0	418.519169115573	492.465815410632	552.17456913113	667.834400249055	727.74337369971	827.873877017271	921.147841764834	1015.37025304245	1111.98252280579	1191.65708849044	1296.72454195377	1410.89320261505	1471.54511020309	1583.53458067757	1704.76453289051	1793.78112178057	1866.38867747556	1954.89434926501	2064.21330320872	2170.72955422439	2300.24847354242
530.367	0	0	0	0	0	0	0	0	0	0	0	0	0	0	0	0	0	0	0	0	0	0	0	0	0	0	0	405.398313428947	443.151316539398	515.211988906996	590.957950148841	666.233359131998	747.833629433988	839.37242352172	932.175947568394	1021.19874058961	1120.72592246987	1198.34468811216	1316.90585145326	1427.36411773261	1478.63603990843	1592.25270549555	1688.76390736969	1783.38700794808	1880.8974540578	1946.59073183797	2050.66993668646	2185.25046112369	2268.55473057874
532.032	0	0	0	0	0	0	0	0	0	0	0	0	0	0	0	0	0	0	0	0	0	0	0	0	0	0	567.234550985314	389.610629570914	450.500684829066	542.978124192683	603.582191816093	691.255923044776	757.558313268857	860.57279038944	957.490153260437	1039.7180197557	1128.40973913166	1221.49788774946	1339.61419476006	1400.4052449517	1481.99797478725	1589.68104485865	1698.08286091224	1789.91211541743	1864.91367911625	1924.00071380396	2045.14980424994	2143.51010122427	2255.79858109049
533.697	0	0	0	0	0	0	0	0	0	0	0	0	0	0	0	0	0	0	0	0	0	0	0	0	0	0	353.625036101715	400.959352962667	452.238409198655	527.146168110034	612.713919383523	680.59662837259	767.652583303503	877.511084752773	937.340693119015	1040.51009338685	1141.22129924898	1205.20861479293	1314.97510410357	1405.4851807141	1488.76869262111	1585.21069547666	1687.76586092462	1769.86236513113	1843.38225948299	1915.88794324697	2038.14010214895	2123.27628398509	2230.96169751858
535.362	0	0	0	0	0	0	0	0	0	0	0	0	0	0	0	0	0	0	0	0	0	0	0	0	0	470.031496697885	352.414170030339	417.906302813028	478.473342474473	554.813023245724	622.01680800124	723.753221466158	797.941552759307	874.703798585742	970.1795607596	1074.65784577695	1137.20528823565	1216.33382322586	1326.38590191947	1425.58354063109	1486.38801652988	1579.9766047705	1681.77052179802	1777.57744390383	1843.74694223404	1920.51308013864	2025.45702169635	2119.50797874934	2230.59901008734
537.028	0	0	0	0	0	0	0	0	0	0	0	0	0	0	0	0	0	0	0	0	0	0	0	0	0	339.401598463439	374.053164840333	461.629455694012	521.542751026257	597.648697539699	648.552222195507	717.730328894504	822.0243884585	914.420605731989	996.628989571179	1079.21012464481	1152.19471080161	1244.27687583157	1336.42095987404	1434.79896940408	1514.5930725339	1588.70968457892	1691.09289166559	1770.93132098065	1849.00081611027	1907.67996216555	2030.14866919646	2126.5873279816	2226.05003540441
538.693	0	0	0	0	0	0	0	0	0	0	0	0	0	0	0	0	0	0	0	0	0	0	0	0	393.495786156416	353.339293089718	387.037616244891	456.022102973602	522.900469235576	604.519320597748	653.175564233144	727.123746402503	823.76531776509	924.646369342768	993.873670668428	1096.78373467366	1154.54232281751	1245.27838648841	1355.80002036644	1439.12688475687	1497.16965131011	1587.72418114899	1692.81427779723	1772.36709067711	1833.31614867603	1892.63760441366	2006.25696438798	2103.63827499132	2218.32479190756
540.359	0	0	0	0	0	0	0	0	0	0	0	0	0	0	0	0	0	0	0	0	0	0	0	0	319.723525105066	351.229921111412	423.807147214335	488.990580177938	541.49745969228	635.552526612946	697.262549258091	780.997706929639	850.648526706551	936.867675682647	1004.44433771804	1098.7881300542	1180.80566015178	1258.22104982652	1353.19035823668	1464.04093896657	1513.06361766968	1605.83609858278	1691.4645530527	1771.69474304025	1834.17141904888	1911.69228792214	2005.92019988379	2104.5852467456	2203.86864601583
542.025	0	0	0	0	0	0	0	0	0	0	0	0	0	0	0	0	0	0	0	0	0	0	0	352.671884189836	315.507321739902	391.020609751098	458.014210573361	512.508856845414	585.69772849416	622.651081537663	717.250242946054	776.200061982962	864.776400648924	951.619404230345	1025.82656291524	1104.68001881602	1184.83158605831	1263.13262368692	1382.42331737723	1447.1949451389	1501.14703830233	1603.20813489056	1694.96632361077	1776.10867302136	1839.43617188555	1904.59143574643	1997.7655841536	2108.54432774724	2181.47486084525
543.691	0	0	0	0	0	0	0	0	0	0	0	0	0	0	0	0	0	0	0	0	0	0	0	261.903542227226	313.89416899264	370.853828831373	432.637280974277	509.775142169436	542.208678808217	655.94299109149	712.436730569312	790.477741462882	875.609689494895	951.305424375096	1036.02794107956	1116.55553280476	1195.39305327237	1264.36069896864	1371.80094302176	1438.57748243292	1496.58264969095	1576.05420973167	1684.44533233555	1760.4969813424	1817.4179224568	1890.9794835089	1990.19122680479	2072.87857358938	2166.59862106604
545.357	0	0	0	0	0	0	0	0	0	0	0	0	0	0	0	0	0	0	0	0	0	0	272.037594688957	285.086358640677	339.313847096214	407.621074718487	430.132125513222	508.785946451642	557.909828246335	642.383391049091	706.615545000685	779.349083285515	875.351582956665	957.291582156659	1030.54169534004	1144.4599384925	1195.14398484753	1270.76515832864	1357.92760646804	1435.16187754277	1513.55017822077	1603.7337633743	1669.33312156635	1756.02872511351	1828.81607937292	1875.12151392461	1985.52294555606	2085.08917981806	2154.81397211576
547.023	0	0	0	0	0	0	0	0	0	0	0	0	0	0	0	0	0	0	0	0	0	483.422433230773	261.895768466511	320.264501785909	366.494081065215	420.614475456215	447.312601641246	527.320310285463	586.799912241798	658.582701496831	724.035829615198	815.311034421891	870.428452405308	971.373049547972	1067.03774056763	1131.74554381073	1202.75593299004	1278.33313194029	1371.58141558519	1435.1419232246	1517.81318802659	1588.62587715593	1682.60668271179	1757.82293533084	1816.00240478444	1868.98593197676	1972.74203732881	2044.61240111117	2151.38176267988
548.69	0	0	0	0	0	0	0	0	0	0	0	0	0	0	0	0	0	0	0	0	0	251.162430912547	252.81443646921	302.394083611821	360.300768911019	416.405890259966	482.836916333236	545.597697946794	607.220683545572	675.757686853722	739.484680604978	794.648786053811	887.379781494878	973.34517366819	1035.64729850485	1129.11226170109	1198.95118375267	1255.57460449986	1358.84583832454	1426.70269311324	1494.05431984473	1579.73602703256	1674.84448810133	1725.56665526843	1789.46541146229	1849.11044370487	1947.97694265084	2030.24292609314	2112.5626669915
550.357	0	0	0	0	0	0	0	0	0	0	0	0	0	0	0	0	0	0	0	0	375.823595587263	243.849272168929	271.074365320991	341.139726861416	371.868876260093	423.877027459503	479.955340093168	521.249393530939	589.528922801899	668.778406151149	739.214338189729	805.363317403733	872.777632527739	979.817384225696	1048.64454920543	1116.66779242104	1203.61016672843	1265.97199643665	1357.29810733206	1428.62514181145	1497.55165721744	1566.65290425089	1651.87659692563	1715.33008211309	1770.51888065154	1844.57936297667	1923.67253509372	1995.48522937161	2095.15312241048
552.024	0	0	0	0	0	0	0	0	0	0	0	0	0	0	0	0	0	0	0	0	230.11109008617	222.895959809795	297.022736912315	330.368857139332	390.170940512915	427.679197324353	487.529739246942	549.962519844975	598.740341507392	674.549441027744	750.01726360167	800.662120863994	892.624918223568	963.268126177449	1062.28390842615	1128.21744951106	1207.81436165931	1269.21240759699	1329.27693325866	1421.23887598321	1477.1582212261	1548.22766411171	1616.7996064916	1696.25609936586	1753.769748179	1813.94171715261	1912.93801399263	1971.62483210366	2057.90690964499
553.691	0	0	0	0	0	0	0	0	0	0	0	0	0	0	0	0	0	0	0	314.555560256952	223.915011091884	266.869335882959	311.331390818542	354.625006641607	395.518462923542	429.794050615209	493.168290810103	547.830512557593	608.087841827805	684.243340939647	740.727690461412	798.482579543033	882.341100810518	956.470439641868	1025.52295032456	1120.07422423073	1195.71005596473	1255.75273771121	1325.68379954901	1408.51703813803	1455.34824950296	1535.89555684351	1635.68272014277	1665.37145439941	1739.31055982909	1786.94052230055	1860.73948525615	1946.55972628618	2033.75066513233
555.358	0	0	0	0	0	0	0	0	0	0	0	0	0	0	0	0	0	0	0	202.513165529873	223.470585722701	288.648829887685	306.957498491209	353.048658840218	411.830211034111	464.446167631026	480.655687334877	561.299587005287	623.635989205714	685.025734053316	736.656408246474	809.008089710539	880.219575191759	959.690983444384	1044.08191527251	1099.67641995811	1170.99078595341	1219.28349172648	1310.07216327576	1380.35893262243	1415.28770103567	1513.7786636231	1586.53703112475	1627.1511950476	1703.32311887072	1741.56504093641	1833.44255992222	1914.17615398268	2002.35785174095
557.026	0	0	0	0	0	0	0	0	0	0	0	0	0	0	0	0	0	0	289.605929594886	190.824740251067	236.775640609305	254.537509600781	310.401186947126	348.506674720792	398.960016098107	455.259113679762	510.483875305121	563.030511585172	622.054027931241	673.747641441309	740.143772689402	820.105022443267	887.989479180645	950.802079243031	1026.76613996975	1101.55621690479	1131.75259706257	1197.57370071842	1295.39519121966	1340.39402481752	1412.09657234768	1487.32378235764	1561.00009225974	1618.88109919092	1668.77881396389	1720.70480363441	1788.02808678341	1866.1055369184	1953.23735763263
558.693	0	0	0	0	0	0	0	0	0	0	0	0	0	0	0	0	0	0	183.883108598061	218.561137566061	235.568910914294	280.879601227754	319.442297349608	365.404923759729	409.988862331815	454.012032131429	505.525125596493	559.384039367528	614.29264538757	687.123708177749	730.212533366746	799.65862742093	869.857683550451	949.958705324382	1011.21758365367	1072.32364889664	1160.36792000562	1191.8666834129	1266.78469157653	1347.06355585022	1393.10236986242	1457.41777225361	1532.13695003387	1591.96675549847	1631.16586424342	1687.94528099485	1765.42661187589	1840.52129731532	1913.2245322414
560.361	0	0	0	0	0	0	0	0	0	0	0	0	0	0	0	0	0	234.802937611387	186.297337422226	214.864269225697	239.456282963034	280.878236131841	320.472003497789	348.780934224987	387.458758146126	453.537055434235	499.901690311166	552.885455999078	621.82679244673	672.471282086981	743.624406430384	795.51984479192	873.705450609089	939.052547300225	1017.98115070084	1088.78909716945	1138.54894775169	1185.68033049065	1256.12984268949	1311.14943912391	1363.54359661576	1446.39066087735	1522.08200661525	1557.21332740327	1616.8689979324	1671.11171878462	1734.36963378147	1792.85222538392	1876.12470297384
562.029	0	0	0	0	0	0	0	0	0	0	0	0	0	0	0	0	405.933178972935	175.412379453559	179.219174894278	209.948626048667	243.508349671972	283.314322643856	313.860598411655	369.067336056936	415.703112015559	430.445861652826	511.255906762467	543.709556201948	621.170247446928	678.761807788669	737.013783648854	772.410500679351	838.231243746175	924.27090854818	979.525523553844	1052.90272045116	1112.3222660242	1165.89430760716	1225.54242944764	1290.29107158857	1340.40529578093	1407.1787163453	1468.03104659886	1542.33261483829	1570.58050970478	1610.81182432651	1687.74372512468	1762.00632246599	1851.88827852412
563.697	0	0	0	0	0	0	0	0	0	0	0	0	0	0	0	0	136.086720294693	133.918004042841	162.745536188171	213.90681407606	228.660530940493	269.970994462889	300.152496076095	356.078915564193	390.682540778949	435.312418010808	482.886684634433	520.834825219877	603.342591209928	696.475504139156	723.810494615744	782.051085448166	829.518436739144	897.275169554507	957.533978231254	1042.01828488045	1074.17592083672	1146.88911044091	1197.29548672857	1267.06538185722	1323.22183195898	1389.44494939733	1448.00723479079	1524.85869468624	1554.00887360829	1584.49106344352	1678.10462446225	1741.03722385202	1806.88965152747
565.365	0	0	0	0	0	0	0	0	0	0	0	0	0	0	0	304.784400612455	188.756543741013	218.929882843599	209.228865524461	264.671733445902	275.802651890493	310.853449348567	336.1805340993	374.823396261435	435.088668333133	471.566491450957	507.528316245317	560.002606423	619.019917953395	679.635251505029	741.540047002614	802.799945861262	854.281840112976	906.72722467834	963.366583333104	1036.16574250174	1091.132370437	1154.56952010329	1205.66110829159	1281.90423652427	1293.92686963997	1372.4980547246	1428.74753753803	1491.65761139416	1534.41428694337	1588.65338096689	1626.85738655905	1710.94877499297	1794.26965092454
567.033	0	0	0	0	0	0	0	0	0	0	0	0	0	0	0	128.412107012311	143.447364258413	169.232587632311	215.466448753879	215.484353065335	256.981190683701	280.439672712637	314.467677378933	376.101866062014	425.992844843006	477.976768794172	485.438531324609	591.629987372259	608.294276329021	663.291902238752	709.785782862718	770.670768364002	825.359145395218	903.001736513263	963.317460981133	996.263067057303	1060.94644754366	1129.7049767531	1177.10093991695	1231.64630779346	1283.50916447246	1351.62027619997	1415.83865176961	1465.9860869553	1501.78144584449	1549.44425774783	1609.75296215583	1683.67777496112	1739.34386404985
568.702	0	0	0	0	0	0	0	0	0	0	0	0	0	0	284.310700962909	181.817768933997	197.074638136293	192.719213302499	226.696257116904	256.607781114778	288.971680355205	311.948226304978	341.61607209894	405.87065145648	432.955777266926	484.518638712466	519.964850171604	587.126016878022	637.029897007986	699.35882312088	739.256287645274	792.60417390249	842.545611465371	924.626012688245	954.832343656827	1018.53609049311	1079.48643286676	1131.82961475029	1197.01079612263	1233.89250164418	1265.65943141672	1341.01149559626	1407.91642569201	1450.48164153559	1497.81385629716	1547.54859607377	1605.47963873548	1650.84031951002	1741.74569596263
570.37	0	0	0	0	0	0	0	0	0	0	0	0	0	0	74.847660147694	135.669620797135	153.003282891787	143.983308131696	199.42164116797	199.899838410292	247.941376928345	266.508219401866	321.688912945181	374.694657206509	415.05102696179	421.130061819132	469.758826460395	559.392296574692	582.234496562603	641.76079117313	716.054651524452	762.051055614388	799.215624131464	853.948070070887	921.130517975123	978.049515448238	1035.99743785857	1083.45918616198	1160.1194062644	1203.86996223127	1254.53444475891	1301.20361359581	1374.22209149881	1421.95928812953	1448.08661821025	1505.24498962026	1544.40252427291	1609.12476385763	1677.24964726157
572.039	0	0	0	0	0	0	0	0	0	0	0	0	0	193.256892494819	134.755066420621	147.788368990991	166.103913339753	192.52024411809	221.424563177121	263.760402303639	278.35288985834	320.262934720484	347.058105439836	395.785268165108	424.000482168365	484.211195161009	505.332535937659	561.075387085754	597.031581100437	665.158244149998	711.997615442581	767.444233418727	829.188974295115	857.722262296584	930.104762222878	972.910203571879	1023.92681203797	1087.49840006626	1141.14681660014	1197.1340042747	1247.07494439283	1307.28317525342	1374.01258602778	1391.10114239395	1432.9008062876	1478.09185438342	1538.33771319995	1602.32716670695	1648.72682728399
573.708	0	0	0	0	0	0	0	0	0	0	0	0	0	84.7053664059868	82.2538112802199	132.972468357758	162.212033156352	186.509452760932	200.005781593931	256.459584027881	268.174423270444	275.434322686694	318.596554719908	363.095519182595	389.30468184769	440.336509172742	484.412477154133	547.774239190211	572.382030052531	603.778020439339	667.944494405005	753.272377758288	783.84162704045	861.491579470789	888.116067592053	935.791558087297	1007.68317385121	1062.60739397581	1115.32440765626	1167.62930206299	1201.38114984529	1262.4785989449	1315.58327106129	1371.2722008687	1404.83793055448	1459.02432398534	1508.28464680054	1569.01900602728	1624.70225892004
575.377	0	0	0	0	0	0	0	0	0	0	0	0	157.603781498568	139.367885204027	146.204051035886	169.893100081379	191.743240932956	214.436985249243	249.916051137928	252.362231373036	286.728153444358	324.057313691228	341.106780230517	371.452479311992	445.414264646342	471.012735040114	496.037524285856	554.738319366016	607.142331094372	653.429417103682	704.159992734438	737.486149606369	796.025499043728	855.49365473978	906.622239561552	957.540022128304	1021.513315211	1053.86825956793	1112.17101660956	1156.40576427619	1158.15005346904	1234.3236069411	1312.00917839807	1363.12732973297	1385.63674565816	1427.91624868511	1472.23558694417	1530.9551626187	1599.6966683727
577.046	0	0	0	0	0	0	0	0	0	0	0	363.35650657634	128.087547329401	151.071640540081	185.649734549185	155.887139545202	199.798669602085	219.023213712169	259.689711229073	260.798596687321	293.889552823267	332.934738389279	348.286678437021	408.249626267848	444.645002704587	490.626183565839	540.944723936434	569.580255768594	635.503392615042	641.291656135708	711.704741004655	769.041519394507	802.194323800183	851.316906973805	877.35037403047	954.032867969063	1001.95441411709	1042.40621173199	1101.61490313197	1143.20949987817	1165.38047532774	1224.20624247499	1265.49119757192	1319.75058300084	1343.46271675511	1387.35912046046	1442.74099235745	1508.5420495847	1574.49010413238
578.715	0	0	0	0	0	0	0	0	0	0	0	111.966870259957	74.3203792156415	90.7159369959081	141.271772303042	155.88607638662	181.89052164883	177.816030335251	210.291130592897	241.415080113072	266.284928011452	313.494468390266	326.492140851576	360.507529983878	410.282559335524	455.831615104581	487.194910131942	532.242343017026	583.305807689493	636.757467896348	653.209223366208	708.330873206289	756.375029966094	826.371895153725	857.081288134778	914.048761911068	963.1753717253	985.622154977598	1050.4045726156	1093.0980108212	1137.78822323066	1182.18877890861	1241.41333322741	1279.92138059331	1320.49703110323	1353.74858381421	1417.36941684019	1456.77269625139	1514.75128839677
580.384	0	0	0	0	0	0	0	0	0	0	233.14486018782	102.823233486433	113.545519958834	120.071182509105	155.785078913214	157.497123521033	163.840637061941	186.330296428893	226.498075893966	226.815475100456	276.849599470634	310.166178126169	300.066391433811	369.675157212313	427.428629115311	434.377964769638	483.448811457445	517.848909559747	573.752522883547	621.967769699986	654.088133043046	709.57673783515	739.422136651123	788.095661302121	844.459679475067	873.625223636053	926.991613187599	985.138824261388	1039.19693022906	1068.09317390806	1107.17570976868	1152.75994223213	1214.56894941155	1254.68264048009	1290.71619866859	1314.63571253402	1362.9941483446	1414.84175746375	1476.6864833838
582.054	0	0	0	0	0	0	0	0	0	0	135.901006310306	109.817516101132	112.46264688435	125.503580088402	142.37896810652	181.728047027327	203.082281571048	225.839658322995	230.300614483861	280.386091740167	295.928311652239	296.942809806483	340.992008647982	380.617757994	430.078326065617	455.365428909526	495.51378032189	543.776140207684	597.385970914493	608.679316965672	646.84451675846	684.206291557634	747.164757724036	806.433000560476	817.847506500513	883.859046201324	924.328464784577	961.589425598606	1013.27742278006	1062.54515976808	1090.58102625074	1138.48057260791	1174.8366258594	1228.15287415455	1249.51232688921	1281.51241793877	1329.57326181019	1398.64451409997	1421.43876730595
583.723	0	0	0	0	0	0	0	0	0	252.722619137452	106.588558072347	149.376338818548	152.467169193871	162.21554509848	175.303531824762	212.079615142951	218.916249149758	221.766317494851	244.877865690641	276.763064901641	329.679470363163	332.34760428749	363.620266757604	388.942010596561	429.842350943411	478.611328929254	488.661210998331	558.602053727346	583.836583563286	637.831263214772	664.05243662879	697.899672858749	735.539604655286	812.962310485194	827.535412260714	866.621412462544	926.842529524615	962.249318613923	985.135320815313	1043.42833365589	1079.90365955182	1115.35064630276	1152.63002208139	1207.12798618259	1214.45492511414	1263.00694526646	1314.23101082116	1361.26194941973	1408.07037695729
585.393	0	0	0	0	0	0	0	0	0	100.57986973079	61.5024440719433	79.9925958929219	133.970227331608	167.775442702428	147.261378287625	160.98507813886	175.499928489449	207.406145445519	209.624839272875	236.218538499774	276.050386164497	295.786310627967	325.399689991797	387.635731042072	393.812905764119	425.491179976558	471.911178299172	512.440360523088	543.910503280981	582.911918680905	626.465828334968	654.395182790856	709.008618166769	773.360245307288	776.866381953863	856.571763906946	887.946288606813	916.446375426828	962.886450775951	1003.120165303	1002.98411041805	1080.78918341943	1126.05601444493	1156.43696916494	1199.14270664995	1213.7509511188	1274.2913705148	1313.28725428062	1346.66974891129
587.063	0	0	0	0	0	0	0	0	172.973032891742	79.8792889511597	74.5024502558239	112.333045879406	108.314232843746	127.815957295412	140.56084975134	157.213273538449	175.628977326065	220.438392067821	237.172287475428	253.221122418572	259.740705152533	307.879684937894	296.902363358227	375.595883573219	398.640663009524	421.895345018385	463.372187896776	521.624477372229	547.251280404048	567.330779994367	607.17355654423	650.710770548407	697.107871897957	739.658480797666	781.975552790026	824.548398781191	844.576798062633	893.714482775192	950.812478097997	993.352525454145	998.429369569279	1055.7634845385	1114.8025638261	1129.08434831388	1159.14953954839	1199.39253374677	1209.84031034822	1278.58925479215	1326.79724077829
588.733	0	0	0	0	0	0	0	0	71.7531014813678	79.8438856950829	106.412997964036	125.204936340096	138.358581443837	150.745856637317	161.221161889727	162.766985029889	200.37868832798	221.423225372132	230.69774823727	259.796848871805	314.06844436939	326.916877296858	354.961564407825	368.954545328479	404.699361880517	441.849366546952	458.089108849588	511.740732986122	531.831652670436	583.098104340767	612.232008116707	659.179348707106	687.55795682065	736.979699294719	758.72971391752	789.721496586347	830.941753295232	888.000347842918	919.491021431351	963.741206596001	986.6034810516	1035.48862527134	1084.36337012083	1108.76602039173	1118.0046826626	1165.34478562025	1202.18191130733	1251.69549329237	1279.04479975065
590.403	0	0	0	0	0	0	0	109.996984997528	99.3335151700146	74.8407616237424	125.386481603142	114.936097674367	139.180753792917	146.2438207933	179.901976952457	208.676794916167	187.941045636101	228.240416539939	240.581557595296	277.262623527181	304.404190733353	309.636656628194	347.35533310808	377.813964872368	396.78105934719	436.434031908926	458.669471842885	498.006681442093	532.925119067383	565.845597780771	594.530642303071	643.151623554719	670.461662143261	716.617597690598	757.549420781024	794.073168388304	839.093716329302	869.735595082995	911.483613465627	932.923095924321	972.832975749859	1011.51026552171	1041.66360272223	1077.80740552002	1117.87513251008	1143.54349006045	1169.66689805547	1218.94824566336	1280.79493045236
592.073	0	0	0	0	0	0	328.529787373428	84.6603329090635	72.4687334517418	90.1389762771102	115.905878810515	130.858618650859	133.040692364321	155.032575273558	154.462485788109	173.64281630969	195.055930326024	222.723624947344	234.639574079861	255.936007276067	290.157273094055	340.047928431591	354.851061977462	356.412408923647	386.808561850112	447.450119682038	474.764078999961	494.623594062782	533.112282882324	552.950027419243	607.795787722854	626.351571948748	666.146735239887	728.847631730334	749.650003672616	781.30952514528	809.951702020877	846.781514153276	895.972744084836	923.385698725887	950.104607478163	986.207181167526	1033.66265613712	1060.78986649128	1076.49677512345	1104.63447992028	1147.25373912971	1194.15606738464	1219.41523774992
593.743	0	0	0	0	0	0	115.443991408764	60.3262343189591	96.6027350560459	104.940575944061	103.984865948994	119.898414712735	143.586685242186	138.164334067841	169.280328862873	180.882342290515	184.508961171691	218.037530974941	225.347146047144	258.45918402207	264.428260059811	313.820365304974	310.830568013599	351.519869878006	402.53232363094	403.341222472409	456.558043870992	488.591460150423	500.212178280126	555.69979803097	588.906904822846	593.415614647251	658.684390394332	675.572278750479	731.926166424	752.375187459458	792.367277551319	816.982779247736	860.012574933337	911.598640016788	914.886844873628	966.974196941567	1006.37577014172	1041.83762714333	1061.92717175129	1075.82988644799	1130.55428168437	1161.76138096418	1199.6489406192
595.413	0	0	0	0	0	233.287363113437	65.1281237698882	86.362607417607	86.5892598474307	107.653385938765	111.193575375066	111.529113573377	137.011836601861	158.13049330897	171.642932950034	210.434817905708	223.15239520538	215.554373488625	244.185869999859	259.971497238715	279.446618875165	308.649617090315	337.570830844396	371.514061029688	379.068249635435	425.631883032497	455.753745730345	467.636172275872	492.641671620127	545.865978629209	590.887326720834	611.775091573758	659.214786894728	678.651364572464	709.439259564738	754.708961060231	786.114261371085	830.815338770145	857.072692318413	890.195075167669	918.554064021722	956.730294723558	990.531328528717	1028.2597144494	1048.44793503573	1066.99924203817	1102.56060563741	1155.05927924279	1184.63982630914
597.084	0	0	0	0	0	79.7588771468309	75.4326758644013	78.066593285516	80.5001458704958	71.569902971352	84.8652297497933	98.849139906777	123.225655357908	115.857567804974	146.170855714397	162.495566060006	184.59011315245	198.118806711154	227.108850620461	231.172409887604	283.18968799318	284.180890427459	316.696737983412	352.190607210034	362.65834123381	405.814049806934	413.363729149	464.162442326059	499.468751025622	523.053669966529	559.768973790748	588.70985844927	626.131962528199	648.33253543438	700.092735510064	734.971615197939	759.533839639267	782.805747200929	836.550215364038	866.602813274755	880.917203134607	936.090965342345	966.167046000636	998.174469770003	1019.88424803349	1037.75677178692	1079.46270631432	1111.04255699	1146.35521038205
598.754	0	0	0	0	188.064554058651	57.7008579332334	68.4299853122888	71.9293832063145	75.1834388962582	116.413786307221	94.0234389943379	108.606308128272	147.350945576189	138.15386687677	146.915692868539	157.032824178453	201.047108760943	200.521281551762	219.937040676737	226.906742925016	272.297427830631	299.93097434118	319.10571269859	370.120953656648	370.119837544385	402.904086657514	419.664818152227	461.001393951103	496.092350863384	524.345722651141	557.41615234358	571.268510534629	626.622846283984	652.923182125312	677.777751138164	731.33206799236	751.244926418859	785.919037577763	809.353896702772	852.849528604881	870.144700207805	906.276702153823	950.590665645671	973.812062001952	984.840450070306	1019.57687714441	1053.9370042285	1099.44397000215	1120.85637722058
600.425	0	0	0	0	63.1882818219679	76.5163086964452	86.1719662757531	66.7005346365437	82.1905991202174	96.3095683149496	114.413421223009	122.948891561338	127.338247018696	152.049301441662	173.045488129922	183.802264659694	194.969424848927	204.068989494205	237.146869715661	265.663792301395	278.536740634659	291.892188989361	313.401758519359	337.22999473619	380.716609969035	385.826195695431	428.999275971442	467.708017855713	472.353649270669	514.753416558843	545.64904138242	586.894706079332	613.907124317918	650.988602230089	676.416808487092	702.861336800841	747.694888184865	770.70451401824	799.676865512397	828.875247551166	852.166176479589	883.751942526303	939.45903175292	958.434740669991	974.105557699843	995.934544436807	1034.50464662538	1070.07730637482	1103.24500140789
602.096	0	0	0	198.973750346126	60.1757498360399	81.7756317038766	86.4911761306411	72.3077585941829	110.395885101373	118.837682150455	132.705927913088	145.489867070839	139.463797468776	146.368480303993	177.970497296273	188.782646610347	203.471931433666	230.663861541628	251.437029482001	249.182849259035	257.939592246705	308.018116625107	324.384433578062	341.950506920438	360.775895632617	404.876830111755	428.890968742847	484.596931729023	473.50793125855	525.515243847589	540.30180217542	572.801806473933	617.165559152457	640.741413085846	672.653015597673	700.729357093589	736.558298963535	760.854926753573	794.328596421429	826.580239092372	833.396260780734	871.432283466001	921.214062266035	933.397418892699	979.864859378891	985.829344089494	1012.93029579205	1068.12488200405	1093.73760332054
603.766	0	0	0	35.0822851691863	53.2246543993302	46.734492285879	76.1392268623046	82.3227505145775	90.1534626656945	96.9450481825245	117.699028295015	107.749391594048	129.996228478009	136.407443227629	139.368068308497	167.333563762031	174.901772705276	192.332994936254	207.233480605365	261.322234800543	250.847720885293	284.965129446849	310.841845788975	331.069585702166	366.783624085279	377.827846220882	400.879180997858	444.262802622348	453.749732654378	498.343183053986	525.063713337964	542.781290120503	579.056650642598	609.849552841505	618.431000432739	664.776144736731	686.594711844553	743.833319372643	773.980434885956	784.965043117917	807.909027190774	842.371443758086	880.07729168372	909.732909084528	923.894601583704	937.430372345208	983.862684712285	1016.84700001976	1042.49890544154
605.437	0	0	162.092861126016	44.0109761836787	62.7362972320625	62.4975225737015	96.2261750975423	90.9658423674255	97.3622658736124	112.777431985877	106.581318266925	128.360690803526	142.272218727696	154.134481266014	163.421672835742	186.495951039776	201.938176237407	217.383503339062	250.298852487942	237.80815910097	260.189821128573	302.804484921349	310.488009379806	355.381543870043	350.972799702068	381.884747773162	424.427974427791	436.943675955876	473.855120529104	498.073999214171	532.502288212187	553.328027038797	569.532435769122	616.779010865304	627.136366151954	672.388180775413	699.584376369768	722.291881053673	754.892487245798	801.324953769729	803.892479184459	843.17661675747	881.984899822975	902.312334315104	910.207375330745	937.60572455518	961.876059445481	1000.7034201939	1023.14308800835
607.108	0	351.881352290946	42.4870057114661	35.5925187722688	42.6624328253374	68.5122169732955	67.0321201994284	60.1852097874434	98.7815545959499	92.0251241560149	115.170173886323	104.509447498237	121.428235230285	135.569142681941	152.546560411977	161.644316483415	169.456640949285	178.696556963251	221.403789442303	228.609948948683	270.295755408132	282.169403251649	290.498457987757	316.130683296526	330.420595986245	344.445375699966	388.270810604019	406.66374412064	447.413168697777	475.971484116787	500.083610819902	538.555380778494	552.784872844437	597.508528335117	604.168907650626	646.856738398835	668.479602396714	695.812669737123	734.983681285906	757.784913835371	778.012709732102	813.076708109915	841.314864628492	863.209155599794	889.902582067652	913.675734284742	941.000466861795	973.649956566034	996.552750744571
608.779	0	98.5075710758566	35.4941682119064	55.278451960173	76.0741763497297	63.7365117356654	44.4256650105109	63.3669427950487	99.391666426978	79.0152693155603	88.0719001925689	135.706339216996	136.166580503577	137.069334774809	132.794321066085	155.518035789118	191.554392777094	207.323156836701	205.998650619452	229.52067911336	271.473287691893	283.463128023367	288.820496748685	329.869260347738	318.375921075125	349.354413552134	372.764009400831	432.950348925991	425.617068949391	465.19442523572	490.19388361199	515.134568220391	544.774079698902	571.102165770458	605.981702745631	627.733605251657	650.476231186675	684.364750748252	727.119407163405	737.153112853189	763.818691185363	798.921560486533	816.432081884849	849.450451841761	868.79471734419	872.605381222939	911.182862942825	948.852785567942	976.767845627226
610.45	315.501156458767	72.0939064401535	57.6249395488117	71.1305602198474	77.8760710936926	103.046514765068	78.5417227106326	76.3967824061858	83.8459049021441	98.3982388307491	118.354074723925	123.88730899579	110.543096822092	161.376020406861	154.73881720097	167.514162210774	208.160459817816	190.912691280176	225.952650439084	240.323922856984	261.860377282417	272.052886132422	291.975171082735	304.713731707025	333.410329009086	357.606654110155	379.518255513903	422.794806161509	429.792261707309	467.825174664912	479.030391684805	517.58766207467	519.560690242118	569.573635539398	597.308392182692	608.837590106297	641.082466935933	665.62460444592	705.506963261194	739.361972920857	752.216398646894	776.976796867882	799.045605399154	827.434687711288	848.788393976452	864.426789469022	890.594138620855	929.001564580711	947.082950920375
612.121	94.2096849823057	77.352233063982	69.971462224439	87.576808232107	68.9171575395422	68.5804432377344	77.8287364352767	82.7336422787118	104.456998592707	113.72922416938	116.030134951723	135.748644953556	157.812981001873	158.172380473231	149.797578593451	187.455795217816	215.706583239688	204.132352621142	239.668932091387	241.016980544612	256.987151562608	258.875385916242	279.98192210443	301.180246083203	320.258635616465	357.301712610679	381.524617125679	392.237153948568	422.494178725498	439.827859062792	472.35479162074	500.241866124854	527.698822382494	550.933537870374	569.872665784301	597.137716553185	622.906652206325	652.250948980684	690.629670780467	689.491192143973	725.484452382737	758.514067710518	781.750954047024	804.450003189371	818.783744118937	827.934388657033	850.683955579148	887.12648778989	917.907532369954
613.792	31.0061066248241	33.4058678214001	46.0634851436765	30.2757284565913	72.317563253956	41.7304008285625	45.1529442033104	77.5082251919184	75.2369766095511	87.887110391582	120.550865823007	111.051604690633	115.814018827538	134.577100879639	161.460405073236	166.863611350412	173.476161309747	206.795297952981	211.082099491317	226.257266004943	262.438494214636	271.538849296749	280.290886569373	292.325277634365	304.300701502992	325.327045076747	361.356826900788	395.303415783613	423.595171184252	418.107940877278	455.676029662101	480.917733071484	492.367327340515	529.511508413986	542.609996668269	587.946903594164	597.8321952815	627.149718905055	652.019109345581	682.698644429601	698.217772312174	739.845063707357	763.170041650841	778.819547556627	795.052326875644	800.113116452503	845.614435125215	863.264090008568	884.943406753999
615.464	17.9515823888041	43.1894664017867	48.1856645568926	41.7777888154978	42.6128650377631	65.509139614259	70.6077907110029	70.0244244120988	72.7128109564484	65.0926504007357	90.8394753362173	114.869936665774	107.503929156174	108.982024187493	147.741583815078	161.686362599884	180.528926519816	199.257991816873	184.172441325999	217.261253072215	217.340678431331	233.638806672436	270.038373063227	286.629418267744	287.442818327195	328.729243205154	339.952042865654	368.862624798546	392.057827696658	433.590336913783	431.50162011256	457.567273637832	483.596903654627	493.810862918563	531.241149042925	571.196066849304	592.436190333693	606.399036071499	619.907992259041	651.242831690498	680.011241341926	702.859973032362	729.006849083369	749.119695387396	765.852884011484	790.148517230901	804.344163363809	835.46654642463	862.513525220434
617.135	59.6041455014076	32.1618886645019	35.1544308627105	46.9675731348632	58.8312864648286	65.2592409771151	65.3063165402187	74.5768344239062	120.220553351103	81.5204693702936	116.635883826296	117.558672827036	115.192211266712	128.191285313397	134.400609720519	156.229459554798	162.369695917902	194.953502512467	203.267506273543	218.429341071663	226.9059237109	235.167865187769	260.817927216991	283.391780083298	309.447704410934	308.353141093297	325.804092553527	372.208251147814	377.267460310734	409.702319218522	428.378774646703	445.890565936253	486.008195597555	507.327115306932	518.849991166161	531.331766882159	576.466578205135	600.327704388566	615.695119746241	630.771785681203	643.075447493828	692.21638008906	707.986252429195	720.804390528964	741.502554507546	755.818117924606	780.124372320731	809.836057657222	840.819374067623
618.806	4.15791159268751	45.6392325760523	29.6724307877483	20.0615497320299	50.1292941289579	64.0952671080973	50.5339379947143	33.5544703024796	72.708239873543	100.087505322581	112.535443041013	121.937523575669	135.32478830351	116.962633497264	132.555918679028	134.397336670726	142.753546246054	168.445084745833	179.639937617834	206.33703285729	215.684529280908	242.879268650948	249.875367006517	277.313390243592	289.69155835136	305.602240033672	331.126319161768	346.866362797376	364.635303098817	403.182519840332	424.50223484013	438.906845531622	466.291810227827	467.761319078841	492.044116047497	537.961935036937	558.827946320153	581.05358876195	598.635623954665	623.581602932247	642.465501441385	666.742811950318	683.348045512355	711.193424603386	722.718807614449	736.7638602195	760.215158395027	783.193759773497	816.277048464035
[truncated: 85 more columns]
