# Supplementary material for: Physicochemical and major ion data for springs in the Black Forest National Park, Germany
Source: Data Brief. 2020 Apr 30;30:105645. doi: 10.1016/j.dib.2020.105645 (PMC7218150; doi:10.1016/j.dib.2020.105645)
Supplement: Supplementary file 4 [file mmc4.zip › Fluorescence/D803_1_2016-05-31.csv]

wavelength	600	597	594	591	588	585	582	579	576	573	570	567	564	561	558	555	552	549	546	543	540	537	534	531	528	525	522	519	516	513	510	507	504	501	498	495	492	489	486	483	480	477	474	471	468	465	462	459	456
210.862	0	0	0	0	0	0	0	0	0	0	0	0	0	0	0	0	0	0	0	0	0	0	0	0	0	0	0	0	0	0	0	0	0	0	0	0	0	0	0	0	0	0	0	0	0	0	0	0	0
212.444	0	0	0	0	0	0	0	0	0	0	0	0	0	0	0	0	0	0	0	0	0	0	0	0	0	0	0	0	0	0	0	0	0	0	0	0	0	0	0	0	0	0	0	0	0	0	0	0	0
214.027	0	0	0	0	0	0	0	0	0	0	0	0	0	0	0	0	0	0	0	0	0	0	0	0	0	0	0	0	0	0	0	0	0	0	0	0	0	0	0	0	0	0	0	0	0	0	0	0	0
215.61	0	0	0	0	0	0	0	0	0	0	0	0	0	0	0	0	0	0	0	0	0	0	0	0	0	0	0	0	0	0	0	0	0	0	0	0	0	0	0	0	0	0	0	0	0	0	0	0	0
217.194	0	0	0	0	0	0	0	0	0	0	0	0	0	0	0	0	0	0	0	0	0	0	0	0	0	0	0	0	0	0	0	0	0	0	0	0	0	0	0	0	0	0	0	0	0	0	0	0	0
218.779	0	0	0	0	0	0	0	0	0	0	0	0	0	0	0	0	0	0	0	0	0	0	0	0	0	0	0	0	0	0	0	0	0	0	0	0	0	0	0	0	0	0	0	0	0	0	0	0	0
220.364	0	0	0	0	0	0	0	0	0	0	0	0	0	0	0	0	0	0	0	0	0	0	0	0	0	0	0	0	0	0	0	0	0	0	0	0	0	0	0	0	0	0	0	0	0	0	0	0	0
221.95	0	0	0	0	0	0	0	0	0	0	0	0	0	0	0	0	0	0	0	0	0	0	0	0	0	0	0	0	0	0	0	0	0	0	0	0	0	0	0	0	0	0	0	0	0	0	0	0	0
223.536	0	0	0	0	0	0	0	0	0	0	0	0	0	0	0	0	0	0	0	0	0	0	0	0	0	0	0	0	0	0	0	0	0	0	0	0	0	0	0	0	0	0	0	0	0	0	0	0	0
225.123	0	0	0	0	0	0	0	0	0	0	0	0	0	0	0	0	0	0	0	0	0	0	0	0	0	0	0	0	0	0	0	0	0	0	0	0	0	0	0	0	0	0	0	0	0	0	0	0	0
226.71	0	0	0	0	0	0	0	0	0	0	0	0	0	0	0	0	0	0	0	0	0	0	0	0	0	0	0	0	0	0	0	0	0	0	0	0	0	0	0	0	0	0	0	0	0	0	0	0	0
228.299	0	0	0	0	0	0	0	0	0	0	0	0	0	0	0	0	0	0	0	0	0	0	0	0	0	0	0	0	0	0	0	0	0	0	0	0	0	0	0	0	0	0	0	0	0	0	0	0	0
229.887	0	0	0	0	0	0	0	0	0	0	0	0	0	0	0	0	0	0	0	0	0	0	0	0	0	0	0	0	0	0	0	0	0	0	0	0	0	0	0	0	0	0	0	0	0	0	0	0	0
231.477	0	0	0	0	0	0	0	0	0	0	0	0	0	0	0	0	0	0	0	0	0	0	0	0	0	0	0	0	0	0	0	0	0	0	0	0	0	0	0	0	0	0	0	0	0	0	0	0	0
233.067	0	0	0	0	0	0	0	0	0	0	0	0	0	0	0	0	0	0	0	0	0	0	0	0	0	0	0	0	0	0	0	0	0	0	0	0	0	0	0	0	0	0	0	0	0	0	0	0	0
234.657	0	0	0	0	0	0	0	0	0	0	0	0	0	0	0	0	0	0	0	0	0	0	0	0	0	0	0	0	0	0	0	0	0	0	0	0	0	0	0	0	0	0	0	0	0	0	0	0	0
236.248	0	0	0	0	0	0	0	0	0	0	0	0	0	0	0	0	0	0	0	0	0	0	0	0	0	0	0	0	0	0	0	0	0	0	0	0	0	0	0	0	0	0	0	0	0	0	0	0	0
237.84	0	0	0	0	0	0	0	0	0	0	0	0	0	0	0	0	0	0	0	0	0	0	0	0	0	0	0	0	0	0	0	0	0	0	0	0	0	0	0	0	0	0	0	0	0	0	0	0	0
239.432	0	0	0	0	0	0	0	0	0	0	0	0	0	0	0	0	0	0	0	0	0	0	0	0	0	0	0	0	0	0	0	0	0	0	0	0	0	0	0	0	0	0	0	0	0	0	0	0	0
241.025	0	0	0	0	0	0	0	0	0	0	0	0	0	0	0	0	0	0	0	0	0	0	0	0	0	0	0	0	0	0	0	0	0	0	0	0	0	0	0	0	0	0	0	0	0	0	0	0	0
242.619	0	0	0	0	0	0	0	0	0	0	0	0	0	0	0	0	0	0	0	0	0	0	0	0	0	0	0	0	0	0	0	0	0	0	0	0	0	0	0	0	0	0	0	0	0	0	0	0	0
244.213	0	0	0	0	0	0	0	0	0	0	0	0	0	0	0	0	0	0	0	0	0	0	0	0	0	0	0	0	0	0	0	0	0	0	0	0	0	0	0	0	0	0	0	0	0	0	0	0	0
245.808	0	0	0	0	0	0	0	0	0	0	0	0	0	0	0	0	0	0	0	0	0	0	0	0	0	0	0	0	0	0	0	0	0	0	0	0	0	0	0	0	0	0	0	0	0	0	0	0	0
247.403	0	0	0	0	0	0	0	0	0	0	0	0	0	0	0	0	0	0	0	0	0	0	0	0	0	0	0	0	0	0	0	0	0	0	0	0	0	0	0	0	0	0	0	0	0	0	0	0	0
248.999	0	0	0	0	0	0	0	0	0	0	0	0	0	0	0	0	0	0	0	0	0	0	0	0	0	0	0	0	0	0	0	0	0	0	0	0	0	0	0	0	0	0	0	0	0	0	0	0	0
250.595	0	0	0	0	0	0	0	0	0	0	0	0	0	0	0	0	0	0	0	0	0	0	0	0	0	0	0	0	0	0	0	0	0	0	0	0	0	0	0	0	0	0	0	0	0	0	0	0	0
252.192	0	0	0	0	0	0	0	0	0	0	0	0	0	0	0	0	0	0	0	0	0	0	0	0	0	0	0	0	0	0	0	0	0	0	0	0	0	0	0	0	0	0	0	0	0	0	0	0	0
253.79	0	0	0	0	0	0	0	0	0	0	0	0	0	0	0	0	0	0	0	0	0	0	0	0	0	0	0	0	0	0	0	0	0	0	0	0	0	0	0	0	0	0	0	0	0	0	0	0	0
255.388	0	0	0	0	0	0	0	0	0	0	0	0	0	0	0	0	0	0	0	0	0	0	0	0	0	0	0	0	0	0	0	0	0	0	0	0	0	0	0	0	0	0	0	0	0	0	0	0	0
256.986	0	0	0	0	0	0	0	0	0	0	0	0	0	0	0	0	0	0	0	0	0	0	0	0	0	0	0	0	0	0	0	0	0	0	0	0	0	0	0	0	0	0	0	0	0	0	0	0	0
258.586	0	0	0	0	0	0	0	0	0	0	0	0	0	0	0	0	0	0	0	0	0	0	0	0	0	0	0	0	0	0	0	0	0	0	0	0	0	0	0	0	0	0	0	0	0	0	0	0	0
260.186	0	0	0	0	0	0	0	0	0	0	0	0	0	0	0	0	0	0	0	0	0	0	0	0	0	0	0	0	0	0	0	0	0	0	0	0	0	0	0	0	0	0	0	0	0	0	0	0	0
261.786	0	0	0	0	0	0	0	0	0	0	0	0	0	0	0	0	0	0	0	0	0	0	0	0	0	0	0	0	0	0	0	0	0	0	0	0	0	0	0	0	0	0	0	0	0	0	0	0	0
263.387	0	0	0	0	0	0	0	0	0	0	0	0	0	0	0	0	0	0	0	0	0	0	0	0	0	0	0	0	0	0	0	0	0	0	0	0	0	0	0	0	0	0	0	0	0	0	0	0	0
264.988	0	0	0	0	0	0	0	0	0	0	0	0	0	0	0	0	0	0	0	0	0	0	0	0	0	0	0	0	0	0	0	0	0	0	0	0	0	0	0	0	0	0	0	0	0	0	0	0	0
266.591	0	0	0	0	0	0	0	0	0	0	0	0	0	0	0	0	0	0	0	0	0	0	0	0	0	0	0	0	0	0	0	0	0	0	0	0	0	0	0	0	0	0	0	0	0	0	0	0	0
268.193	0	0	0	0	0	0	0	0	0	0	0	0	0	0	0	0	0	0	0	0	0	0	0	0	0	0	0	0	0	0	0	0	0	0	0	0	0	0	0	0	0	0	0	0	0	0	0	0	0
269.796	0	0	0	0	0	0	0	0	0	0	0	0	0	0	0	0	0	0	0	0	0	0	0	0	0	0	0	0	0	0	0	0	0	0	0	0	0	0	0	0	0	0	0	0	0	0	0	0	0
271.4	0	0	0	0	0	0	0	0	0	0	0	0	0	0	0	0	0	0	0	0	0	0	0	0	0	0	0	0	0	0	0	0	0	0	0	0	0	0	0	0	0	0	0	0	0	0	0	0	0
273.004	0	0	0	0	0	0	0	0	0	0	0	0	0	0	0	0	0	0	0	0	0	0	0	0	0	0	0	0	0	0	0	0	0	0	0	0	0	0	0	0	0	0	0	0	0	0	0	0	0
274.609	0	0	0	0	0	0	0	0	0	0	0	0	0	0	0	0	0	0	0	0	0	0	0	0	0	0	0	0	0	0	0	0	0	0	0	0	0	0	0	0	0	0	0	0	0	0	0	0	0
276.215	0	0	0	0	0	0	0	0	0	0	0	0	0	0	0	0	0	0	0	0	0	0	0	0	0	0	0	0	0	0	0	0	0	0	0	0	0	0	0	0	0	0	0	0	0	0	0	0	0
277.821	0	0	0	0	0	0	0	0	0	0	0	0	0	0	0	0	0	0	0	0	0	0	0	0	0	0	0	0	0	0	0	0	0	0	0	0	0	0	0	0	0	0	0	0	0	0	0	0	0
279.427	0	0	0	0	0	0	0	0	0	0	0	0	0	0	0	0	0	0	0	0	0	0	0	0	0	0	0	0	0	0	0	0	0	0	0	0	0	0	0	0	0	0	0	0	0	0	0	0	0
281.034	0	0	0	0	0	0	0	0	0	0	0	0	0	0	0	0	0	0	0	0	0	0	0	0	0	0	0	0	0	0	0	0	0	0	0	0	0	0	0	0	0	0	0	0	0	0	0	0	0
282.642	0	0	0	0	0	0	0	0	0	0	0	0	0	0	0	0	0	0	0	0	0	0	0	0	0	0	0	0	0	0	0	0	0	0	0	0	0	0	0	0	0	0	0	0	0	0	0	0	0
284.25	0	0	0	0	0	0	0	0	0	0	0	0	0	0	0	0	0	0	0	0	0	0	0	0	0	0	0	0	0	0	0	0	0	0	0	0	0	0	0	0	0	0	0	0	0	0	0	0	0
285.858	0	0	0	0	0	0	0	0	0	0	0	0	0	0	0	0	0	0	0	0	0	0	0	0	0	0	0	0	0	0	0	0	0	0	0	0	0	0	0	0	0	0	0	0	0	0	0	0	0
287.468	0	0	0	0	0	0	0	0	0	0	0	0	0	0	0	0	0	0	0	0	0	0	0	0	0	0	0	0	0	0	0	0	0	0	0	0	0	0	0	0	0	0	0	0	0	0	0	0	0
289.077	0	0	0	0	0	0	0	0	0	0	0	0	0	0	0	0	0	0	0	0	0	0	0	0	0	0	0	0	0	0	0	0	0	0	0	0	0	0	0	0	0	0	0	0	0	0	0	0	0
290.688	0	0	0	0	0	0	0	0	0	0	0	0	0	0	0	0	0	0	0	0	0	0	0	0	0	0	0	0	0	0	0	0	0	0	0	0	0	0	0	0	0	0	0	0	0	0	0	0	0
292.298	0	0	0	0	0	0	0	0	0	0	0	0	0	0	0	0	0	0	0	0	0	0	0	0	0	0	0	0	0	0	0	0	0	0	0	0	0	0	0	0	0	0	0	0	0	0	0	0	0
293.91	0	0	0	0	0	0	0	0	0	0	0	0	0	0	0	0	0	0	0	0	0	0	0	0	0	0	0	0	0	0	0	0	0	0	0	0	0	0	0	0	0	0	0	0	0	0	0	0	0
295.521	0	0	0	0	0	0	0	0	0	0	0	0	0	0	0	0	0	0	0	0	0	0	0	0	0	0	0	0	0	0	0	0	0	0	0	0	0	0	0	0	0	0	0	0	0	0	0	0	0
297.134	0	0	0	0	0	0	0	0	0	0	0	0	0	0	0	0	0	0	0	0	0	0	0	0	0	0	0	0	0	0	0	0	0	0	0	0	0	0	0	0	0	0	0	0	0	0	0	0	0
298.747	0	0	0	0	0	0	0	0	0	0	0	0	0	0	0	0	0	0	0	0	0	0	0	0	0	0	0	0	0	0	0	0	0	0	0	0	0	0	0	0	0	0	0	0	0	0	0	0	0
300.36	0	0	0	0	0	0	0	0	0	0	0	0	0	0	0	0	0	0	0	0	0	0	0	0	0	0	0	0	0	0	0	0	0	0	0	0	0	0	0	0	0	0	0	0	0	0	0	0	0
301.974	0	0	0	0	0	0	0	0	0	0	0	0	0	0	0	0	0	0	0	0	0	0	0	0	0	0	0	0	0	0	0	0	0	0	0	0	0	0	0	0	0	0	0	0	0	0	0	0	0
303.588	0	0	0	0	0	0	0	0	0	0	0	0	0	0	0	0	0	0	0	0	0	0	0	0	0	0	0	0	0	0	0	0	0	0	0	0	0	0	0	0	0	0	0	0	0	0	0	0	0
305.203	0	0	0	0	0	0	0	0	0	0	0	0	0	0	0	0	0	0	0	0	0	0	0	0	0	0	0	0	0	0	0	0	0	0	0	0	0	0	0	0	0	0	0	0	0	0	0	0	0
306.819	0	0	0	0	0	0	0	0	0	0	0	0	0	0	0	0	0	0	0	0	0	0	0	0	0	0	0	0	0	0	0	0	0	0	0	0	0	0	0	0	0	0	0	0	0	0	0	0	0
308.435	0	0	0	0	0	0	0	0	0	0	0	0	0	0	0	0	0	0	0	0	0	0	0	0	0	0	0	0	0	0	0	0	0	0	0	0	0	0	0	0	0	0	0	0	0	0	0	0	0
310.051	0	0	0	0	0	0	0	0	0	0	0	0	0	0	0	0	0	0	0	0	0	0	0	0	0	0	0	0	0	0	0	0	0	0	0	0	0	0	0	0	0	0	0	0	0	0	0	0	0
311.668	0	0	0	0	0	0	0	0	0	0	0	0	0	0	0	0	0	0	0	0	0	0	0	0	0	0	0	0	0	0	0	0	0	0	0	0	0	0	0	0	0	0	0	0	0	0	0	0	0
313.286	0	0	0	0	0	0	0	0	0	0	0	0	0	0	0	0	0	0	0	0	0	0	0	0	0	0	0	0	0	0	0	0	0	0	0	0	0	0	0	0	0	0	0	0	0	0	0	0	0
314.904	0	0	0	0	0	0	0	0	0	0	0	0	0	0	0	0	0	0	0	0	0	0	0	0	0	0	0	0	0	0	0	0	0	0	0	0	0	0	0	0	0	0	0	0	0	0	0	0	0
316.522	0	0	0	0	0	0	0	0	0	0	0	0	0	0	0	0	0	0	0	0	0	0	0	0	0	0	0	0	0	0	0	0	0	0	0	0	0	0	0	0	0	0	0	0	0	0	0	0	0
318.141	0	0	0	0	0	0	0	0	0	0	0	0	0	0	0	0	0	0	0	0	0	0	0	0	0	0	0	0	0	0	0	0	0	0	0	0	0	0	0	0	0	0	0	0	0	0	0	0	0
319.761	0	0	0	0	0	0	0	0	0	0	0	0	0	0	0	0	0	0	0	0	0	0	0	0	0	0	0	0	0	0	0	0	0	0	0	0	0	0	0	0	0	0	0	0	0	0	0	0	0
321.381	0	0	0	0	0	0	0	0	0	0	0	0	0	0	0	0	0	0	0	0	0	0	0	0	0	0	0	0	0	0	0	0	0	0	0	0	0	0	0	0	0	0	0	0	0	0	0	0	0
323.001	0	0	0	0	0	0	0	0	0	0	0	0	0	0	0	0	0	0	0	0	0	0	0	0	0	0	0	0	0	0	0	0	0	0	0	0	0	0	0	0	0	0	0	0	0	0	0	0	0
324.622	0	0	0	0	0	0	0	0	0	0	0	0	0	0	0	0	0	0	0	0	0	0	0	0	0	0	0	0	0	0	0	0	0	0	0	0	0	0	0	0	0	0	0	0	0	0	0	0	0
326.243	0	0	0	0	0	0	0	0	0	0	0	0	0	0	0	0	0	0	0	0	0	0	0	0	0	0	0	0	0	0	0	0	0	0	0	0	0	0	0	0	0	0	0	0	0	0	0	0	0
327.865	0	0	0	0	0	0	0	0	0	0	0	0	0	0	0	0	0	0	0	0	0	0	0	0	0	0	0	0	0	0	0	0	0	0	0	0	0	0	0	0	0	0	0	0	0	0	0	0	0
329.488	0	0	0	0	0	0	0	0	0	0	0	0	0	0	0	0	0	0	0	0	0	0	0	0	0	0	0	0	0	0	0	0	0	0	0	0	0	0	0	0	0	0	0	0	0	0	0	0	0
331.111	0	0	0	0	0	0	0	0	0	0	0	0	0	0	0	0	0	0	0	0	0	0	0	0	0	0	0	0	0	0	0	0	0	0	0	0	0	0	0	0	0	0	0	0	0	0	0	0	0
332.734	0	0	0	0	0	0	0	0	0	0	0	0	0	0	0	0	0	0	0	0	0	0	0	0	0	0	0	0	0	0	0	0	0	0	0	0	0	0	0	0	0	0	0	0	0	0	0	0	0
334.358	0	0	0	0	0	0	0	0	0	0	0	0	0	0	0	0	0	0	0	0	0	0	0	0	0	0	0	0	0	0	0	0	0	0	0	0	0	0	0	0	0	0	0	0	0	0	0	0	0
335.982	0	0	0	0	0	0	0	0	0	0	0	0	0	0	0	0	0	0	0	0	0	0	0	0	0	0	0	0	0	0	0	0	0	0	0	0	0	0	0	0	0	0	0	0	0	0	0	0	0
337.607	0	0	0	0	0	0	0	0	0	0	0	0	0	0	0	0	0	0	0	0	0	0	0	0	0	0	0	0	0	0	0	0	0	0	0	0	0	0	0	0	0	0	0	0	0	0	0	0	0
339.232	0	0	0	0	0	0	0	0	0	0	0	0	0	0	0	0	0	0	0	0	0	0	0	0	0	0	0	0	0	0	0	0	0	0	0	0	0	0	0	0	0	0	0	0	0	0	0	0	0
340.858	0	0	0	0	0	0	0	0	0	0	0	0	0	0	0	0	0	0	0	0	0	0	0	0	0	0	0	0	0	0	0	0	0	0	0	0	0	0	0	0	0	0	0	0	0	0	0	0	0
342.484	0	0	0	0	0	0	0	0	0	0	0	0	0	0	0	0	0	0	0	0	0	0	0	0	0	0	0	0	0	0	0	0	0	0	0	0	0	0	0	0	0	0	0	0	0	0	0	0	0
344.111	0	0	0	0	0	0	0	0	0	0	0	0	0	0	0	0	0	0	0	0	0	0	0	0	0	0	0	0	0	0	0	0	0	0	0	0	0	0	0	0	0	0	0	0	0	0	0	0	0
345.738	0	0	0	0	0	0	0	0	0	0	0	0	0	0	0	0	0	0	0	0	0	0	0	0	0	0	0	0	0	0	0	0	0	0	0	0	0	0	0	0	0	0	0	0	0	0	0	0	0
347.365	0	0	0	0	0	0	0	0	0	0	0	0	0	0	0	0	0	0	0	0	0	0	0	0	0	0	0	0	0	0	0	0	0	0	0	0	0	0	0	0	0	0	0	0	0	0	0	0	0
348.993	0	0	0	0	0	0	0	0	0	0	0	0	0	0	0	0	0	0	0	0	0	0	0	0	0	0	0	0	0	0	0	0	0	0	0	0	0	0	0	0	0	0	0	0	0	0	0	0	0
350.622	0	0	0	0	0	0	0	0	0	0	0	0	0	0	0	0	0	0	0	0	0	0	0	0	0	0	0	0	0	0	0	0	0	0	0	0	0	0	0	0	0	0	0	0	0	0	0	0	0
352.251	0	0	0	0	0	0	0	0	0	0	0	0	0	0	0	0	0	0	0	0	0	0	0	0	0	0	0	0	0	0	0	0	0	0	0	0	0	0	0	0	0	0	0	0	0	0	0	0	0
353.88	0	0	0	0	0	0	0	0	0	0	0	0	0	0	0	0	0	0	0	0	0	0	0	0	0	0	0	0	0	0	0	0	0	0	0	0	0	0	0	0	0	0	0	0	0	0	0	0	0
355.51	0	0	0	0	0	0	0	0	0	0	0	0	0	0	0	0	0	0	0	0	0	0	0	0	0	0	0	0	0	0	0	0	0	0	0	0	0	0	0	0	0	0	0	0	0	0	0	0	0
357.14	0	0	0	0	0	0	0	0	0	0	0	0	0	0	0	0	0	0	0	0	0	0	0	0	0	0	0	0	0	0	0	0	0	0	0	0	0	0	0	0	0	0	0	0	0	0	0	0	0
358.771	0	0	0	0	0	0	0	0	0	0	0	0	0	0	0	0	0	0	0	0	0	0	0	0	0	0	0	0	0	0	0	0	0	0	0	0	0	0	0	0	0	0	0	0	0	0	0	0	0
360.402	0	0	0	0	0	0	0	0	0	0	0	0	0	0	0	0	0	0	0	0	0	0	0	0	0	0	0	0	0	0	0	0	0	0	0	0	0	0	0	0	0	0	0	0	0	0	0	0	0
362.034	0	0	0	0	0	0	0	0	0	0	0	0	0	0	0	0	0	0	0	0	0	0	0	0	0	0	0	0	0	0	0	0	0	0	0	0	0	0	0	0	0	0	0	0	0	0	0	0	0
363.666	0	0	0	0	0	0	0	0	0	0	0	0	0	0	0	0	0	0	0	0	0	0	0	0	0	0	0	0	0	0	0	0	0	0	0	0	0	0	0	0	0	0	0	0	0	0	0	0	0
365.299	0	0	0	0	0	0	0	0	0	0	0	0	0	0	0	0	0	0	0	0	0	0	0	0	0	0	0	0	0	0	0	0	0	0	0	0	0	0	0	0	0	0	0	0	0	0	0	0	0
366.932	0	0	0	0	0	0	0	0	0	0	0	0	0	0	0	0	0	0	0	0	0	0	0	0	0	0	0	0	0	0	0	0	0	0	0	0	0	0	0	0	0	0	0	0	0	0	0	0	0
368.565	0	0	0	0	0	0	0	0	0	0	0	0	0	0	0	0	0	0	0	0	0	0	0	0	0	0	0	0	0	0	0	0	0	0	0	0	0	0	0	0	0	0	0	0	0	0	0	0	0
370.199	0	0	0	0	0	0	0	0	0	0	0	0	0	0	0	0	0	0	0	0	0	0	0	0	0	0	0	0	0	0	0	0	0	0	0	0	0	0	0	0	0	0	0	0	0	0	0	0	0
371.833	0	0	0	0	0	0	0	0	0	0	0	0	0	0	0	0	0	0	0	0	0	0	0	0	0	0	0	0	0	0	0	0	0	0	0	0	0	0	0	0	0	0	0	0	0	0	0	0	0
373.468	0	0	0	0	0	0	0	0	0	0	0	0	0	0	0	0	0	0	0	0	0	0	0	0	0	0	0	0	0	0	0	0	0	0	0	0	0	0	0	0	0	0	0	0	0	0	0	0	0
375.103	0	0	0	0	0	0	0	0	0	0	0	0	0	0	0	0	0	0	0	0	0	0	0	0	0	0	0	0	0	0	0	0	0	0	0	0	0	0	0	0	0	0	0	0	0	0	0	0	0
376.738	0	0	0	0	0	0	0	0	0	0	0	0	0	0	0	0	0	0	0	0	0	0	0	0	0	0	0	0	0	0	0	0	0	0	0	0	0	0	0	0	0	0	0	0	0	0	0	0	0
378.374	0	0	0	0	0	0	0	0	0	0	0	0	0	0	0	0	0	0	0	0	0	0	0	0	0	0	0	0	0	0	0	0	0	0	0	0	0	0	0	0	0	0	0	0	0	0	0	0	0
380.01	0	0	0	0	0	0	0	0	0	0	0	0	0	0	0	0	0	0	0	0	0	0	0	0	0	0	0	0	0	0	0	0	0	0	0	0	0	0	0	0	0	0	0	0	0	0	0	0	0
381.647	0	0	0	0	0	0	0	0	0	0	0	0	0	0	0	0	0	0	0	0	0	0	0	0	0	0	0	0	0	0	0	0	0	0	0	0	0	0	0	0	0	0	0	0	0	0	0	0	0
383.284	0	0	0	0	0	0	0	0	0	0	0	0	0	0	0	0	0	0	0	0	0	0	0	0	0	0	0	0	0	0	0	0	0	0	0	0	0	0	0	0	0	0	0	0	0	0	0	0	0
384.922	0	0	0	0	0	0	0	0	0	0	0	0	0	0	0	0	0	0	0	0	0	0	0	0	0	0	0	0	0	0	0	0	0	0	0	0	0	0	0	0	0	0	0	0	0	0	0	0	0
386.56	0	0	0	0	0	0	0	0	0	0	0	0	0	0	0	0	0	0	0	0	0	0	0	0	0	0	0	0	0	0	0	0	0	0	0	0	0	0	0	0	0	0	0	0	0	0	0	0	0
388.198	0	0	0	0	0	0	0	0	0	0	0	0	0	0	0	0	0	0	0	0	0	0	0	0	0	0	0	0	0	0	0	0	0	0	0	0	0	0	0	0	0	0	0	0	0	0	0	0	0
389.837	0	0	0	0	0	0	0	0	0	0	0	0	0	0	0	0	0	0	0	0	0	0	0	0	0	0	0	0	0	0	0	0	0	0	0	0	0	0	0	0	0	0	0	0	0	0	0	0	0
391.476	0	0	0	0	0	0	0	0	0	0	0	0	0	0	0	0	0	0	0	0	0	0	0	0	0	0	0	0	0	0	0	0	0	0	0	0	0	0	0	0	0	0	0	0	0	0	0	0	0
393.116	0	0	0	0	0	0	0	0	0	0	0	0	0	0	0	0	0	0	0	0	0	0	0	0	0	0	0	0	0	0	0	0	0	0	0	0	0	0	0	0	0	0	0	0	0	0	0	0	0
394.756	0	0	0	0	0	0	0	0	0	0	0	0	0	0	0	0	0	0	0	0	0	0	0	0	0	0	0	0	0	0	0	0	0	0	0	0	0	0	0	0	0	0	0	0	0	0	0	0	0
396.396	0	0	0	0	0	0	0	0	0	0	0	0	0	0	0	0	0	0	0	0	0	0	0	0	0	0	0	0	0	0	0	0	0	0	0	0	0	0	0	0	0	0	0	0	0	0	0	0	0
398.037	0	0	0	0	0	0	0	0	0	0	0	0	0	0	0	0	0	0	0	0	0	0	0	0	0	0	0	0	0	0	0	0	0	0	0	0	0	0	0	0	0	0	0	0	0	0	0	0	0
399.678	0	0	0	0	0	0	0	0	0	0	0	0	0	0	0	0	0	0	0	0	0	0	0	0	0	0	0	0	0	0	0	0	0	0	0	0	0	0	0	0	0	0	0	0	0	0	0	0	0
401.32	0	0	0	0	0	0	0	0	0	0	0	0	0	0	0	0	0	0	0	0	0	0	0	0	0	0	0	0	0	0	0	0	0	0	0	0	0	0	0	0	0	0	0	0	0	0	0	0	0
402.962	0	0	0	0	0	0	0	0	0	0	0	0	0	0	0	0	0	0	0	0	0	0	0	0	0	0	0	0	0	0	0	0	0	0	0	0	0	0	0	0	0	0	0	0	0	0	0	0	0
404.604	0	0	0	0	0	0	0	0	0	0	0	0	0	0	0	0	0	0	0	0	0	0	0	0	0	0	0	0	0	0	0	0	0	0	0	0	0	0	0	0	0	0	0	0	0	0	0	0	0
406.247	0	0	0	0	0	0	0	0	0	0	0	0	0	0	0	0	0	0	0	0	0	0	0	0	0	0	0	0	0	0	0	0	0	0	0	0	0	0	0	0	0	0	0	0	0	0	0	0	0
407.89	0	0	0	0	0	0	0	0	0	0	0	0	0	0	0	0	0	0	0	0	0	0	0	0	0	0	0	0	0	0	0	0	0	0	0	0	0	0	0	0	0	0	0	0	0	0	0	0	0
409.534	0	0	0	0	0	0	0	0	0	0	0	0	0	0	0	0	0	0	0	0	0	0	0	0	0	0	0	0	0	0	0	0	0	0	0	0	0	0	0	0	0	0	0	0	0	0	0	0	0
411.177	0	0	0	0	0	0	0	0	0	0	0	0	0	0	0	0	0	0	0	0	0	0	0	0	0	0	0	0	0	0	0	0	0	0	0	0	0	0	0	0	0	0	0	0	0	0	0	0	0
412.822	0	0	0	0	0	0	0	0	0	0	0	0	0	0	0	0	0	0	0	0	0	0	0	0	0	0	0	0	0	0	0	0	0	0	0	0	0	0	0	0	0	0	0	0	0	0	0	0	0
414.466	0	0	0	0	0	0	0	0	0	0	0	0	0	0	0	0	0	0	0	0	0	0	0	0	0	0	0	0	0	0	0	0	0	0	0	0	0	0	0	0	0	0	0	0	0	0	0	0	0
416.111	0	0	0	0	0	0	0	0	0	0	0	0	0	0	0	0	0	0	0	0	0	0	0	0	0	0	0	0	0	0	0	0	0	0	0	0	0	0	0	0	0	0	0	0	0	0	0	0	0
417.757	0	0	0	0	0	0	0	0	0	0	0	0	0	0	0	0	0	0	0	0	0	0	0	0	0	0	0	0	0	0	0	0	0	0	0	0	0	0	0	0	0	0	0	0	0	0	0	0	0
419.402	0	0	0	0	0	0	0	0	0	0	0	0	0	0	0	0	0	0	0	0	0	0	0	0	0	0	0	0	0	0	0	0	0	0	0	0	0	0	0	0	0	0	0	0	0	0	0	0	0
421.048	0	0	0	0	0	0	0	0	0	0	0	0	0	0	0	0	0	0	0	0	0	0	0	0	0	0	0	0	0	0	0	0	0	0	0	0	0	0	0	0	0	0	0	0	0	0	0	0	0
422.695	0	0	0	0	0	0	0	0	0	0	0	0	0	0	0	0	0	0	0	0	0	0	0	0	0	0	0	0	0	0	0	0	0	0	0	0	0	0	0	0	0	0	0	0	0	0	0	0	0
424.342	0	0	0	0	0	0	0	0	0	0	0	0	0	0	0	0	0	0	0	0	0	0	0	0	0	0	0	0	0	0	0	0	0	0	0	0	0	0	0	0	0	0	0	0	0	0	0	0	0
425.989	0	0	0	0	0	0	0	0	0	0	0	0	0	0	0	0	0	0	0	0	0	0	0	0	0	0	0	0	0	0	0	0	0	0	0	0	0	0	0	0	0	0	0	0	0	0	0	0	0
427.636	0	0	0	0	0	0	0	0	0	0	0	0	0	0	0	0	0	0	0	0	0	0	0	0	0	0	0	0	0	0	0	0	0	0	0	0	0	0	0	0	0	0	0	0	0	0	0	0	0
429.284	0	0	0	0	0	0	0	0	0	0	0	0	0	0	0	0	0	0	0	0	0	0	0	0	0	0	0	0	0	0	0	0	0	0	0	0	0	0	0	0	0	0	0	0	0	0	0	0	0
430.932	0	0	0	0	0	0	0	0	0	0	0	0	0	0	0	0	0	0	0	0	0	0	0	0	0	0	0	0	0	0	0	0	0	0	0	0	0	0	0	0	0	0	0	0	0	0	0	0	0
432.581	0	0	0	0	0	0	0	0	0	0	0	0	0	0	0	0	0	0	0	0	0	0	0	0	0	0	0	0	0	0	0	0	0	0	0	0	0	0	0	0	0	0	0	0	0	0	0	0	0
434.23	0	0	0	0	0	0	0	0	0	0	0	0	0	0	0	0	0	0	0	0	0	0	0	0	0	0	0	0	0	0	0	0	0	0	0	0	0	0	0	0	0	0	0	0	0	0	0	0	0
435.879	0	0	0	0	0	0	0	0	0	0	0	0	0	0	0	0	0	0	0	0	0	0	0	0	0	0	0	0	0	0	0	0	0	0	0	0	0	0	0	0	0	0	0	0	0	0	0	0	0
437.528	0	0	0	0	0	0	0	0	0	0	0	0	0	0	0	0	0	0	0	0	0	0	0	0	0	0	0	0	0	0	0	0	0	0	0	0	0	0	0	0	0	0	0	0	0	0	0	0	0
439.178	0	0	0	0	0	0	0	0	0	0	0	0	0	0	0	0	0	0	0	0	0	0	0	0	0	0	0	0	0	0	0	0	0	0	0	0	0	0	0	0	0	0	0	0	0	0	0	0	0
440.828	0	0	0	0	0	0	0	0	0	0	0	0	0	0	0	0	0	0	0	0	0	0	0	0	0	0	0	0	0	0	0	0	0	0	0	0	0	0	0	0	0	0	0	0	0	0	0	0	0
442.479	0	0	0	0	0	0	0	0	0	0	0	0	0	0	0	0	0	0	0	0	0	0	0	0	0	0	0	0	0	0	0	0	0	0	0	0	0	0	0	0	0	0	0	0	0	0	0	0	0
444.13	0	0	0	0	0	0	0	0	0	0	0	0	0	0	0	0	0	0	0	0	0	0	0	0	0	0	0	0	0	0	0	0	0	0	0	0	0	0	0	0	0	0	0	0	0	0	0	0	0
445.781	0	0	0	0	0	0	0	0	0	0	0	0	0	0	0	0	0	0	0	0	0	0	0	0	0	0	0	0	0	0	0	0	0	0	0	0	0	0	0	0	0	0	0	0	0	0	0	0	0
447.432	0	0	0	0	0	0	0	0	0	0	0	0	0	0	0	0	0	0	0	0	0	0	0	0	0	0	0	0	0	0	0	0	0	0	0	0	0	0	0	0	0	0	0	0	0	0	0	0	0
449.084	0	0	0	0	0	0	0	0	0	0	0	0	0	0	0	0	0	0	0	0	0	0	0	0	0	0	0	0	0	0	0	0	0	0	0	0	0	0	0	0	0	0	0	0	0	0	0	0	0
450.736	0	0	0	0	0	0	0	0	0	0	0	0	0	0	0	0	0	0	0	0	0	0	0	0	0	0	0	0	0	0	0	0	0	0	0	0	0	0	0	0	0	0	0	0	0	0	0	0	0
452.389	0	0	0	0	0	0	0	0	0	0	0	0	0	0	0	0	0	0	0	0	0	0	0	0	0	0	0	0	0	0	0	0	0	0	0	0	0	0	0	0	0	0	0	0	0	0	0	0	0
454.042	0	0	0	0	0	0	0	0	0	0	0	0	0	0	0	0	0	0	0	0	0	0	0	0	0	0	0	0	0	0	0	0	0	0	0	0	0	0	0	0	0	0	0	0	0	0	0	0	0
455.695	0	0	0	0	0	0	0	0	0	0	0	0	0	0	0	0	0	0	0	0	0	0	0	0	0	0	0	0	0	0	0	0	0	0	0	0	0	0	0	0	0	0	0	0	0	0	0	0	0
457.348	0	0	0	0	0	0	0	0	0	0	0	0	0	0	0	0	0	0	0	0	0	0	0	0	0	0	0	0	0	0	0	0	0	0	0	0	0	0	0	0	0	0	0	0	0	0	0	0	0
459.002	0	0	0	0	0	0	0	0	0	0	0	0	0	0	0	0	0	0	0	0	0	0	0	0	0	0	0	0	0	0	0	0	0	0	0	0	0	0	0	0	0	0	0	0	0	0	0	0	0
460.656	0	0	0	0	0	0	0	0	0	0	0	0	0	0	0	0	0	0	0	0	0	0	0	0	0	0	0	0	0	0	0	0	0	0	0	0	0	0	0	0	0	0	0	0	0	0	0	0	0
462.31	0	0	0	0	0	0	0	0	0	0	0	0	0	0	0	0	0	0	0	0	0	0	0	0	0	0	0	0	0	0	0	0	0	0	0	0	0	0	0	0	0	0	0	0	0	0	0	0	0
463.965	0	0	0	0	0	0	0	0	0	0	0	0	0	0	0	0	0	0	0	0	0	0	0	0	0	0	0	0	0	0	0	0	0	0	0	0	0	0	0	0	0	0	0	0	0	0	0	0	0
465.62	0	0	0	0	0	0	0	0	0	0	0	0	0	0	0	0	0	0	0	0	0	0	0	0	0	0	0	0	0	0	0	0	0	0	0	0	0	0	0	0	0	0	0	0	0	0	0	0	0
467.275	0	0	0	0	0	0	0	0	0	0	0	0	0	0	0	0	0	0	0	0	0	0	0	0	0	0	0	0	0	0	0	0	0	0	0	0	0	0	0	0	0	0	0	0	0	0	0	0	2.22194129034389
468.931	0	0	0	0	0	0	0	0	0	0	0	0	0	0	0	0	0	0	0	0	0	0	0	0	0	0	0	0	0	0	0	0	0	0	0	0	0	0	0	0	0	0	0	0	0	0	0	0	10.8215309256392
470.586	0	0	0	0	0	0	0	0	0	0	0	0	0	0	0	0	0	0	0	0	0	0	0	0	0	0	0	0	0	0	0	0	0	0	0	0	0	0	0	0	0	0	0	0	0	0	0	-0.0887083821663687	3.14670479317002
472.242	0	0	0	0	0	0	0	0	0	0	0	0	0	0	0	0	0	0	0	0	0	0	0	0	0	0	0	0	0	0	0	0	0	0	0	0	0	0	0	0	0	0	0	0	0	0	8.90750341266583	3.10347995292895	0.467336839161809
473.899	0	0	0	0	0	0	0	0	0	0	0	0	0	0	0	0	0	0	0	0	0	0	0	0	0	0	0	0	0	0	0	0	0	0	0	0	0	0	0	0	0	0	0	0	0	0	4.69062020909673	6.10897982670461	1.32657757261419
475.555	0	0	0	0	0	0	0	0	0	0	0	0	0	0	0	0	0	0	0	0	0	0	0	0	0	0	0	0	0	0	0	0	0	0	0	0	0	0	0	0	0	0	0	0	0	8.71784587185418	11.9044915811326	12.8321366989301	17.759399016214
477.212	0	0	0	0	0	0	0	0	0	0	0	0	0	0	0	0	0	0	0	0	0	0	0	0	0	0	0	0	0	0	0	0	0	0	0	0	0	0	0	0	0	0	0	0	0	1.56132351298954	5.23262919993524	3.88160492553329	3.3371132085229
478.87	0	0	0	0	0	0	0	0	0	0	0	0	0	0	0	0	0	0	0	0	0	0	0	0	0	0	0	0	0	0	0	0	0	0	0	0	0	0	0	0	0	0	0	0	7.70074433472826	3.83649476611256	5.98748852515603	3.6986656964696	8.687563665064
480.527	0	0	0	0	0	0	0	0	0	0	0	0	0	0	0	0	0	0	0	0	0	0	0	0	0	0	0	0	0	0	0	0	0	0	0	0	0	0	0	0	0	0	0	0	6.22461263439809	4.80958097951447	7.84506592385558	5.84209360572226	1.17801791529778
482.185	0	0	0	0	0	0	0	0	0	0	0	0	0	0	0	0	0	0	0	0	0	0	0	0	0	0	0	0	0	0	0	0	0	0	0	0	0	0	0	0	0	0	0	7.85830773720248	2.40434436711642	7.41346220571345	6.14541487265675	5.96073863895545	7.98406030465484
483.843	0	0	0	0	0	0	0	0	0	0	0	0	0	0	0	0	0	0	0	0	0	0	0	0	0	0	0	0	0	0	0	0	0	0	0	0	0	0	0	0	0	0	0	6.46711984164765	8.00002231280865	1.00740515460144	5.13301930505984	5.04335623442543	11.3525901445734
485.501	0	0	0	0	0	0	0	0	0	0	0	0	0	0	0	0	0	0	0	0	0	0	0	0	0	0	0	0	0	0	0	0	0	0	0	0	0	0	0	0	0	0	4.61740073649224	5.55749967528063	8.11795608611921	9.2826712748026	8.17364263544606	8.54584550328409	6.98570792039077
487.16	0	0	0	0	0	0	0	0	0	0	0	0	0	0	0	0	0	0	0	0	0	0	0	0	0	0	0	0	0	0	0	0	0	0	0	0	0	0	0	0	0	10.6929354930122	2.35211653943019	0.0962011063618092	3.31164828752087	5.5373683721256	7.87086302432673	4.7560852953745	2.42181105858201
488.819	0	0	0	0	0	0	0	0	0	0	0	0	0	0	0	0	0	0	0	0	0	0	0	0	0	0	0	0	0	0	0	0	0	0	0	0	0	0	0	0	0	6.26235515831545	4.20606928103394	3.87013303858658	8.77300591085037	2.39166884776281	4.15766103901649	8.99239752138479	8.96018757793172
490.478	0	0	0	0	0	0	0	0	0	0	0	0	0	0	0	0	0	0	0	0	0	0	0	0	0	0	0	0	0	0	0	0	0	0	0	0	0	0	0	0	0.875152693536797	2.18466158146493	6.1256099609524	3.92508091545384	8.54105482882722	7.18037797637129	8.70446535949071	8.85292565942386	9.00972173485619
492.137	0	0	0	0	0	0	0	0	0	0	0	0	0	0	0	0	0	0	0	0	0	0	0	0	0	0	0	0	0	0	0	0	0	0	0	0	0	0	0	0	6.11137821297045	10.0350807949358	4.98283596139321	7.87783887271311	6.35578493698936	9.02857751109437	5.30110382790304	10.5521582905395	10.3143106840649
493.797	0	0	0	0	0	0	0	0	0	0	0	0	0	0	0	0	0	0	0	0	0	0	0	0	0	0	0	0	0	0	0	0	0	0	0	0	0	0	0	4.78493952864372	7.79218662964835	2.94069990485613	7.33728015436492	6.70693427338329	4.37440385603788	9.67624951202088	7.01847548521234	8.60385072472964	11.0694525301137
495.456	0	0	0	0	0	0	0	0	0	0	0	0	0	0	0	0	0	0	0	0	0	0	0	0	0	0	0	0	0	0	0	0	0	0	0	0	0	0	0	-3.17315377923656	-7.64235205455123	-6.06213422406311	-7.18119131045033	1.81692509542571	2.03730398242924	2.53594879823057	2.99607563532614	0.994114649280333	6.0901416936388
497.117	0	0	0	0	0	0	0	0	0	0	0	0	0	0	0	0	0	0	0	0	0	0	0	0	0	0	0	0	0	0	0	0	0	0	0	0	0	0	-9.16561055908827	-5.53324714780995	-5.49352266536432	4.79566354949122	-5.76100007323012	0.276578148554128	-1.09275235968937	0.40585074056269	2.52238902553576	6.3389946204005	2.65230603156617
498.777	0	0	0	0	0	0	0	0	0	0	0	0	0	0	0	0	0	0	0	0	0	0	0	0	0	0	0	0	0	0	0	0	0	0	0	0	0	0	4.00710848413737	1.397971363219	9.8863715894446	4.7890043438444	7.09968587533144	11.6127741463872	10.4681988362459	7.55261682290507	10.4201380333081	9.36211479233472	12.9760712594948
500.438	0	0	0	0	0	0	0	0	0	0	0	0	0	0	0	0	0	0	0	0	0	0	0	0	0	0	0	0	0	0	0	0	0	0	0	0	0	6.64490325881609	1.78413165339436	3.38101846863995	1.94195577179126	8.51126277797212	6.85406292988877	3.36750647665772	10.2244572790572	12.4802361336722	6.67803716903273	6.54808950481438	11.0555270361321
502.098	0	0	0	0	0	0	0	0	0	0	0	0	0	0	0	0	0	0	0	0	0	0	0	0	0	0	0	0	0	0	0	0	0	0	0	0	17.9480532979073	8.0342361891423	13.0794043625543	3.49563942014506	3.66873408792621	7.15666336664798	3.41816530752155	6.56855075434691	4.00937117453826	7.35765076786918	9.52882925823605	11.1129698101851	11.4117820026887
503.759	0	0	0	0	0	0	0	0	0	0	0	0	0	0	0	0	0	0	0	0	0	0	0	0	0	0	0	0	0	0	0	0	0	0	0	0	9.98590872430332	6.66477082180904	2.65370880678253	0.453374744146299	6.0973637136062	9.3037403565511	2.01706151785656	7.86236436300995	8.62786190995033	8.14506118871543	6.37267016006215	6.37064981546731	9.93498379183667
505.421	0	0	0	0	0	0	0	0	0	0	0	0	0	0	0	0	0	0	0	0	0	0	0	0	0	0	0	0	0	0	0	0	0	0	0	11.7547184557212	3.18121926950231	4.26546775720529	11.0547098843334	10.7005642722894	7.83033208732175	8.94745860109799	8.11661206173318	9.55660097100234	7.35928948032768	7.89845488758075	11.1012316724305	6.36562332628844	8.8614045211526
507.082	0	0	0	0	0	0	0	0	0	0	0	0	0	0	0	0	0	0	0	0	0	0	0	0	0	0	0	0	0	0	0	0	0	0	0	1.5699802833683	-0.779938602385327	-0.569738750136843	1.59939213411073	3.99321429768087	3.51886800463066	1.11243090118251	3.87672043813381	3.99308183709518	8.28346509211405	8.55789395127117	4.44547910304291	8.65553266588078	10.2734552319615
508.744	0	0	0	0	0	0	0	0	0	0	0	0	0	0	0	0	0	0	0	0	0	0	0	0	0	0	0	0	0	0	0	0	0	0	8.18235261882143	12.1905943124409	20.6887932002635	12.5123606777749	13.8107017150981	13.1508040450336	13.1495104603496	15.0146720717359	10.7105079398583	11.3316659055267	15.9828808754053	13.1544576128151	15.4869840332118	14.2886227163943	14.6984030720416
510.406	0	0	0	0	0	0	0	0	0	0	0	0	0	0	0	0	0	0	0	0	0	0	0	0	0	0	0	0	0	0	0	0	0	0	11.8263078159187	9.81826011863282	7.79771953513801	7.433256575143	12.9043767302072	4.47151255466387	10.7291431777719	10.741059758858	9.68585372711835	14.7333693316931	12.3996945303849	12.9821358221402	7.38643609517053	13.8314490494328	16.4531927221729
512.068	0	0	0	0	0	0	0	0	0	0	0	0	0	0	0	0	0	0	0	0	0	0	0	0	0	0	0	0	0	0	0	0	0	15.4701744415632	9.99122853236882	6.73527779897895	9.0385190083111	11.4737143088542	7.21778035983113	11.8580014619327	9.47562786725219	7.21827542342837	11.1227939262612	11.0293928209112	5.85545180931514	15.6646375310429	13.3087327025032	14.5623887091727	8.95343156595651
513.731	0	0	0	0	0	0	0	0	0	0	0	0	0	0	0	0	0	0	0	0	0	0	0	0	0	0	0	0	0	0	0	0	0	2.27326954043617	-0.0263097622270507	-4.50376833020071	-1.91665024641243	1.85998366088586	2.7916459923817	-1.30258591073787	0.433623847853233	1.52374404914935	0.865861014508633	4.75539012507684	8.11028671547923	2.8732421636294	8.4781596728094	9.135219648736	13.0916525202251
515.394	0	0	0	0	0	0	0	0	0	0	0	0	0	0	0	0	0	0	0	0	0	0	0	0	0	0	0	0	0	0	0	0	9.42025239260497	9.68726486701422	13.8913922777669	6.47462223064079	7.53445055880764	9.89210207872619	6.57983864352913	11.0236757900401	5.60904309453051	3.54165158274441	13.5402634153093	6.13896471235713	13.5259336158748	12.09971297008	11.2168975397621	11.4919309852451	13.921578117791
517.056	0	0	0	0	0	0	0	0	0	0	0	0	0	0	0	0	0	0	0	0	0	0	0	0	0	0	0	0	0	0	0	24.1392297733097	3.95494526422495	-9.00211568605611	3.08371052523259	7.81641982478806	7.45465271640103	3.89253264989417	6.56915667022496	2.50568009473884	11.1044807938779	6.41550352658765	6.86815615273191	6.60459055660074	8.91800790729989	10.6292904016471	11.9019401907814	13.5657671506183	14.2243488413192
518.72	0	0	0	0	0	0	0	0	0	0	0	0	0	0	0	0	0	0	0	0	0	0	0	0	0	0	0	0	0	0	0	16.4959508639294	17.8116645773155	1.52046525663164	5.70782079153612	9.34342415085476	12.9564477783156	10.9448008732923	12.0724488513749	3.02897821516015	10.5515507771962	16.1272239653606	19.4969395775415	11.7523828455538	18.609578627053	8.92422830259905	15.3008393362344	16.1722413096375	19.3492309249454
520.383	0	0	0	0	0	0	0	0	0	0	0	0	0	0	0	0	0	0	0	0	0	0	0	0	0	0	0	0	0	0	16.3103877932348	11.7161496581818	2.81472959299172	6.61701686247494	11.3763985580878	7.93908733606805	5.05674867312825	6.69965052806169	13.1502318617185	9.6327208090178	1.92141375272573	14.2630148299648	10.3211292473594	10.4629570453002	9.38642005820806	9.47195889506123	14.0842827254157	16.0217609414655	11.9610183475223
522.046	0	0	0	0	0	0	0	0	0	0	0	0	0	0	0	0	0	0	0	0	0	0	0	0	0	0	0	0	0	0	-0.584547667337934	5.40682464156391	14.0043197884386	12.0690271599966	5.16149267099071	2.77768459261081	3.55043654900646	2.82136526759754	8.68173546603111	9.83372854708752	9.62448325661086	6.97653645559557	8.53283505509078	13.1201498872661	7.32083237604126	7.11311909632079	13.4245408488283	10.108208312447	8.34006795200625
523.71	0	0	0	0	0	0	0	0	0	0	0	0	0	0	0	0	0	0	0	0	0	0	0	0	0	0	0	0	0	30.9015122332546	16.1564359181921	17.6199231505984	12.0620236294529	25.7823485047679	12.2250347673737	4.28136674277747	6.1552392659322	9.55234477525176	15.4297241603413	16.8230387521874	11.0490013563478	13.7535280099722	7.30544335779791	13.0933152315647	12.8414134288819	15.7214987846985	12.4057584269603	14.5193851416398	12.6280730262453
525.374	0	0	0	0	0	0	0	0	0	0	0	0	0	0	0	0	0	0	0	0	0	0	0	0	0	0	0	0	0	4.05778825146277	10.1798314835112	16.815405076762	-2.63607270461055	7.2932960309469	1.11729452652338	11.7509873552416	12.9707469501327	6.26159779191536	9.02289122709989	16.8075569426767	6.56198983316075	7.92738744816598	18.0923066012025	6.82669381015724	6.21502290979955	10.1899626945223	11.5630961326452	9.17584795919153	15.9100164294245
527.038	0	0	0	0	0	0	0	0	0	0	0	0	0	0	0	0	0	0	0	0	0	0	0	0	0	0	0	0	16.1036537045982	26.3231998865835	8.46080313079126	11.1489252107201	8.65183162795593	4.92281085736218	9.00593375198586	7.60631399826226	6.47224936173287	9.3880559336407	11.537888878268	2.2687877848399	7.04811516801812	16.0774019427934	9.90363215798144	9.81535782608767	10.7336666225855	12.3149340004458	14.0395539542195	4.64953993550412	12.0040137354471
528.703	0	0	0	0	0	0	0	0	0	0	0	0	0	0	0	0	0	0	0	0	0	0	0	0	0	0	0	0	13.4359760628158	19.5834739883783	27.0495939268128	22.7345080576146	13.8298984797755	15.3684928946126	13.211867360951	16.1474365758115	14.6382334437641	20.7758968102712	16.1069548374674	11.1791522513393	16.1415586096024	21.4303720655937	8.92224292358774	15.1096015554759	13.2436334957054	14.6490612280071	11.886329120717	12.6929882543226	14.3208033427893
530.367	0	0	0	0	0	0	0	0	0	0	0	0	0	0	0	0	0	0	0	0	0	0	0	0	0	0	0	25.073599201358	26.1906397416441	10.6154556811147	26.6013233638568	21.004156872831	12.8815642816215	13.3584059156474	15.6298149545015	15.3361279387926	22.6688401619664	16.2248120943931	16.4393137225656	18.2588543581083	16.9426806882898	15.0234769435304	14.9617301050123	13.5735702691474	15.1452975919863	15.0090382542543	16.7227152282962	13.5122123801098	15.3299901867426
532.032	0	0	0	0	0	0	0	0	0	0	0	0	0	0	0	0	0	0	0	0	0	0	0	0	0	0	58.9668270293678	36.9126260993093	16.473876581347	35.5850597603334	25.9459993512735	29.8178642225059	18.8628563897718	21.1286272821135	12.6461871086568	10.1277355414396	16.8683656951629	11.8618191645581	21.4798199063941	13.1626246376263	11.3174372926444	15.8713234565061	14.8090200550629	14.4970938345517	15.8379993689127	12.2193903671154	12.5752633022174	17.3523444732167	15.5961988048697
533.697	0	0	0	0	0	0	0	0	0	0	0	0	0	0	0	0	0	0	0	0	0	0	0	0	0	0	59.4228475863187	58.7573089928024	41.7014535262467	40.094936087044	32.9487942330331	40.7481559182539	32.3878501557417	29.2118792309571	37.0455169895868	31.0932332627129	33.121355510836	32.2974568703614	31.4295428237327	33.9592913016495	27.1595887374007	26.9899370973913	26.5129792760931	22.7787902697412	20.0213979741077	18.806001083753	18.8304228762935	13.3425177164793	20.2996165679197
535.362	0	0	0	0	0	0	0	0	0	0	0	0	0	0	0	0	0	0	0	0	0	0	0	0	0	71.1500984284289	44.1307762727623	51.033431495713	47.3966833048299	42.4905179902312	34.5370221638421	37.16041318212	37.5235532985037	25.685700931307	25.971661482443	19.5374090056619	26.6365608305545	18.4575699596636	24.7754438698218	26.9395376124582	24.4405741201425	17.878093884177	22.6866182284657	15.3141540208434	18.836551152335	19.0902499261092	15.9630169411837	19.453246657011	20.4469388097574
537.028	0	0	0	0	0	0	0	0	0	0	0	0	0	0	0	0	0	0	0	0	0	0	0	0	0	47.2796903698972	41.8496603028729	46.0452796921455	50.2567135639079	35.5845455540555	38.2061352027912	30.6893449628548	26.1336219088552	24.4216032882893	25.3456550464686	33.6981804019377	27.7272855034812	26.8987271465683	24.2475940018362	19.3590554061076	15.5201907146253	16.7625720237692	15.2041804644838	13.9528557078688	15.3077719079032	16.8429131688818	13.4204426157565	15.8807409352642	10.1767190097194
538.693	0	0	0	0	0	0	0	0	0	0	0	0	0	0	0	0	0	0	0	0	0	0	0	0	71.6236618835307	51.0907534270976	51.1014388183429	54.8313364704834	51.9582387863958	42.0567527516901	43.906532363367	40.7133070077339	32.2672296939672	43.3271977297675	31.410065114173	33.0731082712154	32.4625187324623	34.4544604600953	25.6479852859487	17.9851678500107	25.7106188790955	24.2792908924064	26.6562849267883	21.9384481126169	18.2043447959016	19.0777892021609	19.7003175236912	14.9688604365266	20.0725435768816
540.359	0	0	0	0	0	0	0	0	0	0	0	0	0	0	0	0	0	0	0	0	0	0	0	0	64.3967386494515	64.9845152804328	46.5284263423984	56.3341193621322	52.9470605252927	44.6820795088585	56.2663992946703	53.4968637621242	36.5853918725925	46.4052462998019	38.2700611872675	33.0495032420212	32.1028586362411	30.5497330742014	27.7037692064885	36.3237282009133	31.4274683074098	21.5712886564406	24.6439780003043	22.9808289875338	17.7910455008772	20.809244300895	15.3044410257471	14.3157557378898	21.5969469679839
542.025	0	0	0	0	0	0	0	0	0	0	0	0	0	0	0	0	0	0	0	0	0	0	0	82.0898932271186	61.7507630789133	73.2165961085084	76.7644469545811	70.5003641357671	72.9245542410634	66.9898370075648	60.6366244791791	61.1616748673305	43.0791830922513	47.6443538542964	42.966700160097	43.8159915429876	46.8842403318826	34.1197620026582	41.5493211030166	30.1444877233373	30.8463363298054	22.1032446852734	20.5451556139683	26.3577485590693	24.3481127407703	23.3262010226283	18.6366331340006	25.185693749616	24.1594956296491
543.691	0	0	0	0	0	0	0	0	0	0	0	0	0	0	0	0	0	0	0	0	0	0	0	70.183080759283	48.2797316265018	63.8416942815841	63.1568216384542	53.9828221027951	64.1882180681027	57.9762595415772	60.5019885954936	46.6733743148597	42.9493878902398	35.1269701084323	35.3295171532147	39.9667704003912	45.7522923200003	34.8702661697191	23.5360067305242	33.1928670712951	22.5316766932402	23.6462638202769	20.306740204729	16.8159284025946	20.4508773027316	18.5278102766086	16.9699715285535	17.6102309023114	13.4373107347396
545.357	0	0	0	0	0	0	0	0	0	0	0	0	0	0	0	0	0	0	0	0	0	0	92.5197471689401	88.0078414469254	83.3750649677687	98.8037698631616	84.3336873277377	83.6575740197132	78.0438122374916	58.2970950358263	61.4309764650144	57.0286548797137	45.3839527825265	49.8028476331613	53.0210639177305	46.0777874204628	43.0014189163038	51.6587323515307	38.3077026996073	40.4684133137717	32.714959752381	24.5962630479187	29.6333338796908	21.154142352158	20.2800075947906	19.4210000797976	25.6134881278249	25.1466781577234	20.8318368093064
547.023	0	0	0	0	0	0	0	0	0	0	0	0	0	0	0	0	0	0	0	0	0	106.148577090007	98.8263488781613	100.08599652836	102.20710243706	88.0718519286492	97.4598463592572	88.4837882064167	77.1698373848896	79.70703748417	61.1187488958123	59.9319176975157	56.1154213446824	60.3736500888018	48.8812339036052	42.7651205617193	41.5058653754391	39.2074011892608	41.851906556854	42.9240570135047	34.0121024344554	32.0753245946043	26.996327203964	26.4741782933721	26.6317536306508	23.4771388445832	20.3653310503291	20.0669925580292	21.4068443510567
548.69	0	0	0	0	0	0	0	0	0	0	0	0	0	0	0	0	0	0	0	0	0	73.9940163729351	90.5842916665638	102.356893441956	88.8368723448894	93.4247410013881	86.9544539213857	99.0414576772992	68.5746568047154	69.5321540709451	66.7179057686613	59.8952924853214	51.4380764568106	48.1214708807982	60.8742094145157	55.6139552518799	52.3803652544079	44.1358308350102	40.2778131247437	36.6176823311215	33.1734947538053	27.176537289772	22.9307936450324	29.4789114794554	21.0085969214987	22.4249513179565	20.4133464286603	18.6706863492337	13.6801033285986
550.357	0	0	0	0	0	0	0	0	0	0	0	0	0	0	0	0	0	0	0	0	84.0250063296644	85.115900724083	114.556960422584	88.9381405815893	103.637422622263	101.905140458937	83.5900915882303	110.231152704433	90.7487099162742	71.8962206947508	69.2619821229829	74.0884969013847	61.0853221629223	64.0668419698727	55.4068680579643	55.3468690012878	54.5095129629249	57.8096724362112	51.9015106671141	42.3525535192764	34.3938954293359	31.0199559070349	26.7829460601581	26.9265423520186	28.1229930071287	26.4422809472146	23.2368600120792	21.5903346079124	23.7459678509036
552.024	0	0	0	0	0	0	0	0	0	0	0	0	0	0	0	0	0	0	0	0	85.6802843350258	79.3704159881058	102.549049622279	94.7274635956291	105.479598124686	110.16810177327	107.017047234144	95.6425395109163	86.803613353971	91.5755922236682	63.7421085498791	82.7352638519737	58.9278823509147	63.1178965941284	57.5241084595826	50.4688345664677	53.7721607192355	58.4107679549077	45.7321075274207	41.330801535119	36.0606436906186	35.9241144676607	28.6664614100778	29.0397138460671	25.1440660801667	25.6518054951783	25.5234070871678	22.1263811535021	24.9541163522916
553.691	0	0	0	0	0	0	0	0	0	0	0	0	0	0	0	0	0	0	0	65.7033816687876	55.5204564116448	74.867281905915	94.6434933777999	87.1792512542869	97.0004503567441	102.982775516616	102.15313151495	89.2518017968766	86.2086769133558	78.3169148883703	67.6158489275734	62.4406201166999	56.2248521319924	52.2809131924004	47.6113606791528	50.7742649604263	41.4133879315814	35.9621186061687	38.9349490435762	39.7953128390504	41.8801122004485	37.2674105012791	29.2443282471542	26.3465116865756	24.5243797762029	26.1405871571901	17.0563207946462	25.3107073410431	17.2147379827705
555.358	0	0	0	0	0	0	0	0	0	0	0	0	0	0	0	0	0	0	0	43.1289879506668	66.9205902664763	82.7422724291155	95.0661155399654	94.0354982240341	96.7988585401723	103.028370310091	106.094368897404	84.3566658168162	72.3487300385208	76.2733197708782	57.2641895129977	72.0330984460073	59.9183372219538	57.0740890780216	48.5488298275071	48.4083714255195	46.5924894163629	40.5758521597901	40.5429819585958	40.7371275232081	31.7264596735716	28.8382667901438	27.6383872249217	26.1374439312811	26.2400249551835	23.432665733102	16.4301543764422	21.2002571724922	14.5354830338535
557.026	0	0	0	0	0	0	0	0	0	0	0	0	0	0	0	0	0	0	44.5486544186524	35.0482963573161	31.5823410298137	57.7784260131789	61.8245864009041	81.3060558486573	72.4201714805789	93.5930853122778	80.4915414115747	84.4248628006492	69.7142613940797	65.2705440546969	56.5780796262003	58.177107721834	57.5062887830888	42.9759842844976	37.6829143251477	41.8038703919853	45.3088994095515	35.5055366683655	32.3104848442451	33.1352311502081	30.3885083194651	23.4833562093865	23.432063273382	23.3247278210056	26.2919815242283	19.7583075439185	19.7447164662705	15.668663724559	13.3604165582543
558.693	0	0	0	0	0	0	0	0	0	0	0	0	0	0	0	0	0	0	49.1545970571003	44.4961118488473	47.7024582957497	50.490654815261	69.0431862986696	97.6799754409601	81.224258867177	85.6319888182536	86.1291981038921	84.4726569592473	75.5990368234237	85.4518511805514	57.1909579250165	56.828225043061	64.0016733987978	46.9175563872158	45.5342400344725	44.3912216667531	47.9214663375783	33.3838427980309	33.3412206926834	29.8253245147561	26.6850520297924	29.6867280297323	30.838747754996	26.4316170460264	26.5938358007445	21.1972086738669	17.9905473387957	16.1169786986852	11.434235472814
560.361	0	0	0	0	0	0	0	0	0	0	0	0	0	0	0	0	0	58.9096970319547	82.2370304213302	76.3571458142897	84.0194710610368	85.2420165340309	115.542820772205	98.986058058127	112.8562612129	113.920840953481	101.261554047487	105.027068504302	102.125457537251	86.3378978515617	97.9720798381711	70.469543135886	66.1492817174107	57.4053137670523	65.2041656246788	66.1568424240519	60.5709130267731	53.4643807949351	52.2070707370686	47.24920624521	49.4979693912279	43.2965649377427	37.3385853213816	32.3448550863679	31.1595340770834	27.2428857758386	22.5125480412041	23.4110163113799	34.0284555352509
562.029	0	0	0	0	0	0	0	0	0	0	0	0	0	0	0	0	54.1363766694102	12.8104873747791	20.2840330951214	39.5481581216389	55.6333223096701	57.7956632454631	74.3408854905403	67.5809097217634	76.3459508967766	65.8074378501056	87.6180085506979	81.8993153031256	61.512412368814	69.88467128705	53.6493067288374	44.7778634261546	49.0364714472527	47.933784314452	38.3027932516314	43.6155077843717	33.2773265214152	36.6372149457454	33.0418917964524	30.9640638904834	24.5278764742192	21.5258473122021	25.0539700478568	21.664166209466	20.3163210088431	18.6509526304749	11.3388770331056	13.425321312029	15.1755369418567
563.697	0	0	0	0	0	0	0	0	0	0	0	0	0	0	0	0	66.4204446482904	75.6881801381077	76.723978380522	60.7608278685306	83.8598022648725	78.0176149945854	95.5841828295611	102.75245455323	85.7000442001309	98.1723579320575	94.6330529343715	81.9165412050267	73.5472995637046	88.6188203634515	58.6588328049425	70.6388716110129	57.2780130732317	53.8014349388261	54.4316477031516	60.8613360740167	46.5425909458249	53.2099982840427	41.9886265156614	42.4116791444253	34.7048192058733	33.4165410980666	25.8013206334855	22.0902147089148	22.3488545437533	23.2768581963287	23.976072169318	22.9826975085408	15.4043122999157
565.365	0	0	0	0	0	0	0	0	0	0	0	0	0	0	0	67.538673209607	38.4496509885437	42.3470267958478	53.795092105518	82.5349068030678	58.9699633212131	69.2363026587476	84.8451215041998	87.9093326678729	82.6412641634547	91.5192888124703	80.6731320656676	75.4547811541362	88.5944876176825	60.1427253204507	64.6461838626975	55.9793230706712	49.1767618052674	56.0572206297857	37.0327063908839	39.1537100387266	40.5941588438038	34.5911556417593	37.0069225937231	30.9402665025673	27.4202760533992	24.293805266257	21.7773143978829	18.8028589992389	16.6253764023118	18.7971574329425	11.7506866966586	15.6205083295886	17.4906626691042
567.033	0	0	0	0	0	0	0	0	0	0	0	0	0	0	0	26.4184005860668	35.8784149881247	45.5852563115134	41.8762702628405	50.0176898146577	56.6569801322546	52.0979135451503	75.8187511710407	83.6451343993167	92.5255833982947	74.2063571968243	71.870635428801	68.2193676449142	72.241340888195	60.7536457567024	51.8046731646088	51.5204573662893	60.7954077226045	36.8340631097955	40.6365008374204	32.1776815323959	35.6884188307475	25.1249213676001	33.2683591525731	25.6401215828202	23.1208389229109	26.5631985310407	25.1800424412775	23.9266269622924	18.7963159109938	13.6383581092909	17.433792923735	18.5028385341986	13.1178182563151
568.702	0	0	0	0	0	0	0	0	0	0	0	0	0	0	46.0913235374431	23.0768272684966	46.3064312154536	36.1767840629176	49.0376247324186	54.0933029424197	60.0280456797002	70.6563575515011	85.2836025824848	75.026854844775	71.5912589710718	70.7355982967455	72.8279373148043	59.1162504015052	60.3335133576143	52.4544260845613	50.9690955567971	58.6165068122757	49.3648370279424	39.5047063544761	32.8539209966179	31.1242701783864	32.2827554615839	33.7655083665438	23.8129835449173	24.5407244298188	24.9121598762821	15.8908152720496	25.0012811267344	19.710915039229	15.3693225438819	12.4644322322777	12.6836172367815	10.315182212485	12.8595452509698
570.37	0	0	0	0	0	0	0	0	0	0	0	0	0	0	29.6662957463931	40.9295390864571	43.9791303378952	62.2652194453669	57.2551948576319	45.3073100968148	48.9311010076758	101.589964305288	102.016453722306	83.4331968918423	63.4112188182351	58.5499552550618	90.0698226164094	62.698228245429	70.7990181417455	68.3742503794932	59.5992668128807	38.9728972055828	40.1397594326989	46.4804930969764	27.6589661974694	29.772944406386	44.5523386279278	48.7137771799083	29.3655854331289	30.2156135062372	32.0338369361296	19.4234592064819	31.1328306093011	20.3017079569144	17.8736338687789	18.2711573712416	16.4670415708332	18.8163662982244	16.0126596054247
572.039	0	0	0	0	0	0	0	0	0	0	0	0	0	62.6827622370298	33.0905084315605	65.3835982574641	30.8415807818212	84.5031466947754	56.2775573434355	58.2040244674171	83.1580896115644	76.3877071287279	98.1003644376765	92.5474634232681	69.5690640781785	89.2401024611864	82.6659547926743	75.9427745265496	71.5575981863036	68.6723584035134	61.4880119889007	61.0795215847321	61.996634915209	55.7174524655789	46.8481146348502	48.9208129659972	47.4472857605856	33.2497212246838	35.8926437221928	22.6408327503452	23.8244255909898	28.0332530938988	29.4730779638941	24.5634732759192	13.8477958459427	22.4744181181843	15.0606079885946	15.2930166152177	13.197086211976
573.708	0	0	0	0	0	0	0	0	0	0	0	0	0	48.8355079458907	42.9205515942691	48.551615963848	74.2055046996106	39.0519860745504	54.0198911119563	59.2057949477778	84.1377094833679	73.825980449008	88.963664840095	84.2010780054312	71.9097319605446	79.7002964150435	74.7137659413477	83.8242759571516	68.2260581703684	67.6988599156834	55.202180357884	48.3245611186336	51.0772169015905	44.6957577060771	39.1526472706253	41.8999635967061	39.0875249655818	36.6809729170646	36.5936142754156	37.4936991781686	24.3641167684094	29.3777030455995	20.474601892002	20.2668269780718	22.599633338075	15.7614370981562	17.1133774518187	16.5883815886008	17.1457029429891
575.377	0	0	0	0	0	0	0	0	0	0	0	0	69.8985915302324	60.8191095985575	62.1796986739661	88.6174971421783	69.0332212098059	61.4797805394297	71.0772424036767	69.924682943864	88.9037858692457	92.8600600850708	101.357062789293	52.9507903968804	70.0625015744794	85.317925281728	72.029354146927	78.158160581232	67.9617815709588	76.9879119850212	65.3658303037605	58.0272687152266	63.223001891559	34.9221086503732	36.6855614429171	37.4809549935983	27.665824246944	37.8719522819333	32.2456052436638	42.0491928428314	34.3971217579428	30.2436127465841	26.0388485922253	20.5637044950947	17.881164764028	15.128870289067	21.825210911092	16.1118027343167	17.6698642246125
577.046	0	0	0	0	0	0	0	0	0	0	0	97.5998611188179	45.6511911903184	30.3172205260852	47.8781034614387	69.2383726910772	58.7759449739511	39.3692090785101	69.6624461298097	57.9660612849963	74.553041651281	67.0064659185958	76.090126836618	74.478674127992	63.5120256084923	70.2903511802314	69.649346090101	72.4920758587945	61.6783010513284	54.8401041359856	43.5493388988139	53.8105458288248	56.9828406739271	38.3144941446979	37.5000243671864	40.0607575846111	37.3804832886178	31.0127690866057	16.0092654077523	25.9619802788267	24.2542973486473	13.6357013907784	26.3107249789892	17.4412753409008	19.2723581143424	18.6227641365333	18.2969794126609	14.5621610134751	18.2008468681395
578.715	0	0	0	0	0	0	0	0	0	0	0	15.6651479830649	44.6838492598713	42.6156904288457	68.1275371213652	70.6495883326066	57.6733677581952	62.2994491249941	64.0129114498027	52.7577486300042	61.8046638468843	54.8975932964498	64.122391684036	97.6134693862038	70.2948457536191	83.0137110375678	54.0981744705833	65.3813580144138	59.2621975993171	40.5919994450175	36.3606378209514	45.1305026330973	40.6024234381407	35.2699667326556	34.0305301901895	35.3078200304234	29.7585733346645	25.6279911003958	31.904287166836	27.667529716532	21.6936662397139	16.7262617796162	15.5245863896383	14.2136716245637	11.2190234972909	12.2557266821739	11.80321279067	10.0918264618562	2.53707884727728
580.384	0	0	0	0	0	0	0	0	0	0	25.3635964268896	28.375711898807	32.6910332405736	39.6581787048253	50.0557122195597	60.1076963776941	40.6272321355193	58.6934569358959	66.6041760038109	57.651350006926	37.7329556607231	47.5734135076392	95.9784038585256	66.9095745691272	55.0515123511781	48.715303854011	68.4275344994033	48.5325050743165	48.9931079904576	38.8519668846492	48.3289794484894	37.154257833581	39.8855944658105	28.9195623695835	29.4433393412485	32.2840279248278	27.3173019402571	28.6688333741646	24.8159187566358	28.0448104037589	24.206378359541	13.6223990838053	19.8532397066883	17.2488139430711	12.4740974054981	12.863643144449	13.2922497928322	9.4951207260409	9.35000645134547
582.054	0	0	0	0	0	0	0	0	0	0	14.2051165305359	16.9370898233007	10.1014001246925	-145.684610024248	41.851545518225	55.2973504707552	33.3966552577383	40.8494769388792	49.1232140766966	38.665840572575	49.9814010041861	39.8588965312651	74.4750365301939	48.3879037692075	35.3471385842795	50.132445707064	52.1406335912852	53.5992297173431	46.285391620787	34.9082829090026	36.3782750091153	27.1341866785636	23.5187877551736	39.9673886780867	40.0223134078768	23.133270064131	19.8028058323886	23.3198794276303	26.5163571391812	19.9721567144916	19.032564623968	22.6182513383317	14.7396215107222	11.8235810021696	10.6722849867841	12.9897014226005	7.72918505652865	8.71880004541391	11.8549987368445
583.723	0	0	0	0	0	0	0	0	0	16.2880610404403	17.9815801751386	26.6272552845805	42.1673595383312	34.4908163569839	35.6061086380268	67.9570820211605	65.4355323416651	58.7314036321921	56.1996305399633	69.0147218841689	56.4683767606333	62.5003667352425	73.8243267921745	48.0795669416587	60.6344908762705	55.0011650584452	43.9083167079336	43.9314960840252	43.5500738329905	39.3164751333468	37.8588769312196	43.1736197287627	38.5335854625835	38.7112265416043	31.7017817071588	27.0952224289269	37.1315923468188	28.6357708647678	29.0228819196024	31.8204739618073	14.7522546689149	25.0312215102157	23.1230609765489	16.8080977683982	17.2581233401911	13.0226904563099	11.7841556045059	9.55842440916061	6.15849997312465
585.393	0	0	0	0	0	0	0	0	0	29.3462602712183	18.9253064819757	41.6943472224873	45.701490888229	51.5585374143766	43.5995513194546	38.1168785425103	75.4866907002511	58.0504455149959	64.3860775525192	62.1942608160145	67.4430260975009	50.9837778258333	74.1333816055594	58.0573312420584	70.4758535605144	58.0307689251516	56.0242318668256	57.513397243357	55.5788333136745	49.7551674971151	47.1116893141791	48.172928067041	39.1609181810601	33.4908248254782	31.1504236318752	38.152859002226	27.1702715975094	36.3056005423108	22.8360633365542	27.6789015266258	25.6865914663659	23.104696816747	18.4287683341864	21.8492605576495	12.9895093981573	14.3314471958272	10.2757653565901	17.7405846830891	10.0953231239469
587.063	0	0	0	0	0	0	0	0	23.9015849362234	9.65127176070924	-11.1277057462488	10.0919364900048	15.5923452891706	13.723026692694	2.89514249761154	8.21282548445216	8.84554620473112	38.4270085259896	39.8676643742651	38.4213535962093	47.1495824832258	34.9924150823757	55.5735722431688	51.9589214874928	45.4514717217295	43.7006689113058	39.3743626805536	32.4271962944619	29.6629485498378	34.5676184237123	31.0125068958381	24.8434592998622	14.7022603485354	12.4872492665837	11.943504463351	18.4754963723151	18.4769423651583	20.5718692170995	13.024576891655	12.9643392648594	10.1465925528876	16.1830739006855	6.87144937776811	9.6669845826173	7.62862774029373	12.0910933771094	7.50566425889246	5.29358096111064	1.10497432842667
588.733	0	0	0	0	0	0	0	0	19.0320501068729	4.04536348897367	12.0894323493189	30.9010893805768	18.2302944651451	27.397639293354	36.8905597195235	46.8806011003034	45.2053653626205	30.8480481524857	63.4308758646442	46.8087944204432	33.5329056811694	46.561751850742	53.5360532260792	44.5462960877183	53.0094250884103	23.1329258193663	51.8409454863858	47.0963639748051	22.0454643013131	24.751182140932	29.8314251073194	37.3824698520646	24.157180502899	27.3132751474356	33.3990481369873	18.6035661751961	29.8668220193432	14.1380663178544	13.9512343185377	13.6560311741112	20.6898711206602	15.6821691893454	7.8151829550226	6.71168291378867	11.0164330280921	17.9543953221095	7.99373190156287	8.80204260963529	10.451293966487
590.403	0	0	0	0	0	0	0	-6.82631780338592	-3.59220088780405	-2.30084269575009	24.976756729122	5.88821916348225	37.7679511256989	1.38993620059958	17.6502420084177	28.4535951452763	38.2824775294707	47.8778117554946	10.244384511689	22.9511529538225	40.4628966184615	33.424327551183	31.8225901580542	26.8652734315564	52.1063550460958	52.3055575819115	32.4627650428153	21.2741144815572	30.3730349484397	26.798573563385	38.6375064050799	20.3821499341807	22.013443423802	13.3940948968812	24.0971157461572	18.38034140126	13.3082528051839	8.6945421037949	15.8599491092969	10.9264123168439	10.9725461232131	1.89034495385109	6.34072561697264	10.7769347345421	6.58817116437724	5.26049073307318	5.34335255141468	4.31881485397986	3.22306384368218
592.073	0	0	0	0	0	0	34.607767142592	20.5702352627542	37.7064583424685	26.5348473225984	28.1183702677986	30.845280612144	40.2355143562596	50.9374123103414	29.424112470051	39.1239603348871	43.4575042846128	54.4041113516903	72.9405660343842	40.1719968467817	45.6955194962793	51.3335700194777	68.6905019312901	44.6975889439284	65.3293571155313	63.9295447749113	45.2221306374403	42.4657579278333	39.4750114641165	32.1321885769614	36.2583182781357	39.9937608601041	37.8577754699637	39.8734813372566	30.9084814332952	38.9117967913281	36.0688783022552	31.4688426238823	20.2658703623022	18.9480063433317	12.3508379389008	24.4650033901961	19.2518853412276	15.5837703275858	8.94233033190246	5.87024293857407	12.4091662520398	14.3935825141585	12.9311444528922
593.743	0	0	0	0	0	0	11.8484317170405	7.47883564969992	-0.919311671614417	12.202509703175	-13.8522565887291	37.8673475803749	20.2003932838232	30.8630489939382	47.1815500357595	44.4908796816111	30.7988256897151	47.6249200169923	28.724972388324	25.3186929358327	36.5128328451095	25.5611021519445	36.619844358781	41.5583924224466	21.9342317988095	38.1146540395049	53.9764956229552	29.5264435685045	21.7740150066207	33.8021548631787	27.5740914486386	27.1208328263882	17.4927572987886	20.9592246070572	14.9927278748274	17.5409774346007	20.6049199410419	10.8532215058447	12.9843337223456	15.9412410361239	12.1155484445667	17.1656600686376	10.7940970122656	6.78751026532138	12.1847148310471	13.1415608838022	8.73682562439445	8.25411541065467	6.61928021046218
595.413	0	0	0	0	0	31.7898603023138	1.90276019355419	0.138256133457724	1.90865152804847	13.9494374631908	21.4759626614872	29.1979423186481	39.8945773212301	26.0551798613367	36.0023381594106	56.242757874331	56.7271853853284	53.5231358212806	22.9852057354694	43.787829574662	43.4540091594383	37.6589300438926	47.1868526781301	35.7065543993492	56.4818231719732	34.8651126002217	60.6613202262928	39.7887547991876	39.5146009029672	31.3364360510058	33.6430719610981	33.8582732166721	30.998344019844	28.7046332545342	32.82898053517	30.8744488948485	29.9469897303175	19.9389678007059	12.1584006423601	14.977231064036	16.6790830312382	19.8184470962647	15.0789084267772	14.8181879594371	10.5739868781054	7.74718805926952	17.4781618300154	10.0892098208346	11.873752343194
597.084	0	0	0	0	0	6.88775261156001	15.4377406039514	5.99784007759813	5.98229120651418	-0.106310542444117	28.5104088411021	20.582489556723	21.8003319962484	36.9017513439094	31.7391270831105	23.3229410307626	36.7442348449999	28.9483309007716	40.1461016506198	19.3463552480075	51.0056302351326	35.6843111686455	38.0742141257808	40.617288799712	42.7040533030909	53.168026232195	35.046307451186	45.327220039214	30.8760152157657	43.1136934110698	34.396634068964	28.3158143612058	31.6983886275445	27.7718094921472	31.9903407933431	15.5433793518692	20.5856183769741	22.2427208009329	22.0248547490921	18.7985960408356	18.5722878784002	12.5419781570798	13.531075286115	10.8771305802603	6.25814104176012	7.42897669701099	9.27967316105741	10.6331658119151	8.89054794107667
598.754	0	0	0	0	20.9130318688387	5.19327866554354	23.3776340523218	38.8967280535101	8.5960604004143	20.5938887916635	22.9859075233839	41.2228254646199	26.6142514860644	30.9659000219884	38.8232064078336	33.1910982113716	46.7092578678648	48.7065787032658	29.0581888623201	34.1978003802342	46.4114152659992	40.3293152905264	42.7646728840935	35.5273647860236	49.1271727221254	31.5797593543852	39.9450647391517	38.2480056164729	30.9071886128503	47.8892240093934	38.8873083030089	41.2753726303313	28.7450950392558	34.7371185478036	26.0209731152416	31.7615720572156	19.3887053585756	22.5281260875515	20.3477615206011	26.9878272965801	21.3248266505405	17.0404931304445	15.4208626096122	12.4092307484489	12.0730095619029	11.5502165682593	12.074985592248	12.5428370409619	10.2012442771025
600.425	0	0	0	0	-7.47029293738822	-24.3829081677562	-5.44966749059673	-15.578395543672	-3.95021977205411	-18.0330441116395	12.6317071746792	23.4582362363472	7.59777281872669	-3.88510682672674	2.99837306255335	27.3451666486764	28.4691041260966	23.4488769083451	20.293005598912	16.5579346241107	3.61597112673248	24.3937262007536	47.1885496738591	30.3277781638474	25.9655285661919	30.90246341376	38.0745943919291	32.8649187293107	19.9218262892769	12.6208539316289	31.1705331254875	20.8721697050248	15.7022966712486	20.6833806517794	15.6014688821075	25.0410817202511	23.1236658620558	11.5093306014022	9.16665825678136	8.11722536784159	12.8450910340339	11.5880358812572	1.76446261014762	7.49136735383401	4.35347699609543	8.9887795055068	10.0105056899819	8.53329742563172	6.80188407346359
602.096	0	0	0	3.50169943953099	-17.0670466475774	-14.736208141798	-23.3472771270486	13.6029876824548	12.4771656463193	0.393614088306045	19.069635441244	8.90084898407793	8.41587988889405	10.7313584183277	6.63920279402432	23.444833679547	6.14468142320301	28.4976282445945	20.9623071438701	29.4904375767221	22.9575835300744	34.4454269270457	31.4668218045603	33.0168149565759	29.1303119039505	23.2271326440758	21.2537481278594	17.2013216779587	24.7075019970475	23.6707917581855	27.7079263605012	15.9162801728285	20.7718410253144	15.5562847303215	17.7601852620762	23.2260456454477	17.3480225333445	4.29100069928099	12.7829376508831	17.0185571343314	10.9022751942572	11.1371113162297	4.80120214910591	9.396482190859	7.90267255395899	6.03903181129352	4.81460167500456	9.70363234702925	5.74152773200658
603.766	0	0	0	-0.61675878921753	-20.0513806221165	5.5126971623633	-6.69423068422043	11.3943437052361	15.0843946974064	2.25697169671433	8.57043101286266	12.4821096681817	29.0295335117786	7.49007763792921	21.0435701936651	17.3392501215719	12.6348702627307	17.7372000912549	30.1704492808794	36.1255592314633	23.2181796779873	8.73696341007019	27.7043453462051	25.5792423394006	22.8169413190672	22.1929978453877	25.3300279281498	20.7695250932876	25.4885949379034	8.62886520397034	24.9781666818969	20.4757706455599	15.3838633698815	14.4028216255921	17.6599135964537	15.2057771323157	18.6942483533283	4.2810980340142	11.2257259076532	9.4057264164502	6.0376402782693	9.40348179985823	13.5069317912173	8.97169841223061	9.11495789079444	4.70425860562284	5.70970954180189	4.97478454197883	2.36992048511797
605.437	0	0	34.5789158507109	2.68030233793456	-7.64352262543657	10.0589015781931	3.3040828959171	4.9819665912399	9.99786314656001	24.8630473788498	-1.01336883323848	17.184543252214	19.9810690385122	19.6903547203141	11.9644987967623	13.5773496180533	30.6283279746761	22.4349650627661	2.13704124846396	29.0350746609179	32.1605555194223	23.2194108185277	33.2854531303477	35.9317754250937	30.091716821442	38.9995791513578	35.2208689051933	28.3112818109728	18.1581285109154	18.1242834935531	23.1310733490674	27.3066597056803	23.1402479215055	22.703860723345	15.8383914443337	18.7282283214134	22.2746445552064	18.9810184514957	10.2306477862081	16.5402866674547	13.0144221565696	12.2609636736452	18.005544027181	12.3409123846658	9.86839582822908	5.64679716132279	9.42805060161099	9.11855531287535	10.8247357412512
607.108	0	2652.36076646512	23.519964891148	25.3423929504102	33.652794274157	29.50258658371	11.7945427872318	24.5638506678208	42.1431924530067	28.4077585610155	29.7901831073052	29.6749779000777	35.249167282139	41.1489307624907	19.6197423534415	26.9182103139671	37.2222683640202	11.5582612156225	42.2980864068547	42.8682501428842	34.422807904631	42.2815772306157	41.4895689251798	48.6559712714045	50.879989720555	32.7259821092048	32.7363685327871	29.8232660956261	36.7005765631577	34.9793842017361	28.0205009516101	26.4272427498691	39.5029362539206	22.6416698550558	21.2702423471928	16.7153890049568	15.390664790954	19.3833579154836	11.7732935226879	19.1319011059184	18.2093726011206	19.9203462741135	15.9808136595035	10.6845951623965	14.5550816631875	6.73389458756865	8.90019440932872	13.5023270717796	14.8005299465476
608.779	0	559.986499611538	31.5915261791861	8.25547064358573	9.26013178128365	43.1064768034882	11.0123602223046	16.9791218584157	24.8374837434884	55.2818843605963	24.3223059302337	27.3973153495149	41.6969516889302	41.6777565159108	32.2285852209163	41.1377720898643	30.115245662605	30.080081514655	31.5240600710747	36.0095732895459	47.6473070431641	46.4365872251906	49.5921247981493	48.0323675410471	38.6966358798191	34.9508430556292	46.0004332127231	35.4084814827519	30.8451688462652	45.9859042905268	31.6686113095012	46.8680115427202	24.893194418545	27.4372092806883	28.0092985142517	27.6080197571777	22.5238099070503	18.9263987511786	18.8260064054072	16.9975298973261	19.235874149605	16.5766552587287	15.1557789047814	16.0048424550304	11.1451124136406	8.22413684300039	3.59970248155512	11.5184509107475	10.3462362861011
610.45	8916.53424865731	33.7885360228131	12.41487985789	27.3836127752797	6.34128132245828	-15.2928306296938	18.5205581553223	12.2019442089082	2.96805852933571	-8.76614750311709	-1.69384415285632	15.4680328889865	33.7406930405442	19.2139369288666	30.8395936010854	33.2028749980616	44.0380331092689	21.863032397079	23.3037922999994	16.3493126577321	20.5881694725581	39.2159129544355	27.5149849590184	30.0920298982748	24.9281562356554	33.4196392859369	39.4953236898409	26.4317982247618	35.2469665470767	20.330135677589	24.5200116835245	22.1003267974727	19.0388045710679	17.3145074785171	12.4572780328281	12.1577537125335	16.6113246114976	4.57977968661198	8.82879193988012	15.0277920440229	11.5495439627946	5.03460706196941	15.7060661593886	11.4800155369271	4.74336710801451	6.38745937922365	7.75507402862463	8.99659257838594	7.70772326713423
612.121	1210.96182273909	-9.75269504570422	-5.53626631321911	-16.6687059494707	-5.92972013716272	1.40281878224036	-2.31358992758835	-13.1202241456221	-39.5584351124304	3.43402349993645	-5.17464241625877	-9.56445752416533	4.1098809227403	-10.2754520785837	6.35740709186926	13.2510035459189	13.1252007324603	0.127762094953469	0.606047183370123	13.9792849534848	21.1742203139795	7.94828488154321	8.86817273856314	25.4587893931702	15.7703575971449	20.358233024939	21.0677427247807	16.0600412966179	13.3934201418755	15.3229539983054	12.786662857761	12.4421870595975	8.09348961479713	14.0922551153104	7.91688733079369	14.9998404845193	3.04954661208802	8.79831334808485	12.3763186302868	4.35116927659823	4.18227093231571	4.93076607647741	3.34645246478971	4.36694464112371	7.65035606332942	3.3947357767929	0.839684107707064	-0.20436433715214	6.22440940072776
613.792	81.1903528114852	-9.20177921166943	-27.313597827709	-0.18886399943349	-0.241370042715924	9.4082029970507	8.21226336662536	-11.7746000206625	1.81872690502444	-10.2454861501315	17.5456887700541	14.8488738737335	-10.210730031464	7.17459019575897	15.7015796000868	-3.60622626437513	-0.410619620725869	17.8598341243167	22.2724893525722	40.7820532506181	21.9000763724161	7.18338626940363	25.2052393968121	13.1632700874366	24.6413721874035	8.31746387839517	17.1744451752722	13.9597624732809	12.7466336841734	20.4457591634042	5.18673531589347	16.5058433665112	7.83529147112675	11.6324063589865	0.815125118431624	10.4348009953115	13.8865483709486	15.808586340888	5.93323808376778	6.85271900743595	8.20262276387238	1.33631233518741	8.61189708902989	6.20816910577742	5.95578929928022	7.01345840365505	7.04038458623955	3.00670838667205	0.962835929948012
615.464	67.6032755171703	32.3453731007688	28.0594948443255	25.6978535191542	21.5741444668927	19.2114264045836	20.9527403850631	24.4563078480103	15.5422687382025	34.9571977155244	26.1620452500353	33.9661108997898	13.787488040346	35.7448694882231	46.1216632165481	32.3354684344264	53.1424762028717	33.143703634414	48.461403976791	59.8431090853872	36.0124452192774	32.3464283590386	38.7934447108937	42.9980477649295	39.875531088462	43.6555525775527	31.4749746561799	35.437905463889	24.3079539615319	34.5445673321206	18.3467320987526	22.388986717894	22.6559746217096	15.820082517813	20.64938987607	22.7399950442408	24.572567502636	26.7422657595984	16.3515368970204	10.0247262832989	14.612524997083	11.2672982873967	8.57029205569922	10.4256792636065	9.1656739283044	11.8606725208824	10.6195482432934	8.84946402997031	12.6373754531751
617.135	13.4982521790529	9.52827713994865	-9.88134031251169	-20.1537871149875	-11.2627103227774	-17.3327943667404	6.67939424895081	-13.1669982094145	1.55023279753904	4.66183321905555	-10.8744516057449	-7.96679115796916	7.47921144387045	9.51952417417331	3.02358768847285	6.7753667527101	6.22547795964825	10.0075448356489	6.14906605459602	13.834611288293	0.268087393063928	32.1971037864182	19.0510392091901	23.7185672686197	21.2155663679356	23.4630702593167	17.8130927139347	6.30127364946168	23.6505206686351	11.2911175764531	14.8077328405136	3.07197289470837	12.9789157456812	14.9846097328406	1.26929184127384	10.3717675877653	4.87360605959556	10.3455236149442	6.33535547681189	0.798118671289612	1.74243489988867	4.63085922636265	1.46061975035729	4.03774049321874	8.39583292626999	4.14776049193116	2.38628118800525	1.82643554434726	0.715430567054154
618.806	29.4616367391414	6.19459189611618	-2.44840229210466	10.4477655986062	0.898571859409462	21.7204079692519	1.85515138214163	15.6186922726982	9.32345033685439	22.5053822457435	11.1712726301539	10.6803629070744	8.92041436924592	19.8841607059438	19.4629477075837	29.1555269491399	11.6372639279525	15.3942217224097	20.2699354270885	32.9245373522159	33.0647540334616	15.1953811908714	10.4308035887886	22.131777082509	14.8394994087601	21.5621008624109	20.9678142449467	15.2801869696631	15.9430331644104	13.9268995065021	26.7856711546474	20.6615554818258	8.40493913544837	14.0093886841781	13.9035469018402	10.1107871789402	11.0337932911999	16.5543655729698	7.24575671874089	11.6221256589514	10.2942321390033	8.58318954811776	4.41081362145231	9.02701868121407	6.36846217275332	9.29716320712129	9.73806845961871	5.4282112811473	7.11288605415001
[truncated: 85 more columns]
