# Supplementary material for: Physicochemical and major ion data for springs in the Black Forest National Park, Germany
Source: Data Brief. 2020 Apr 30;30:105645. doi: 10.1016/j.dib.2020.105645 (PMC7218150; doi:10.1016/j.dib.2020.105645)
Supplement: Supplementary file 4 [file mmc4.zip › Fluorescence/D803_3_2016-09-06.csv]

wavelength	600	597	594	591	588	585	582	579	576	573	570	567	564	561	558	555	552	549	546	543	540	537	534	531	528	525	522	519	516	513	510	507	504	501	498	495	492	489	486	483	480	477	474	471	468	465	462	459	456
210.862	0	0	0	0	0	0	0	0	0	0	0	0	0	0	0	0	0	0	0	0	0	0	0	0	0	0	0	0	0	0	0	0	0	0	0	0	0	0	0	0	0	0	0	0	0	0	0	0	0
212.444	0	0	0	0	0	0	0	0	0	0	0	0	0	0	0	0	0	0	0	0	0	0	0	0	0	0	0	0	0	0	0	0	0	0	0	0	0	0	0	0	0	0	0	0	0	0	0	0	0
214.027	0	0	0	0	0	0	0	0	0	0	0	0	0	0	0	0	0	0	0	0	0	0	0	0	0	0	0	0	0	0	0	0	0	0	0	0	0	0	0	0	0	0	0	0	0	0	0	0	0
215.61	0	0	0	0	0	0	0	0	0	0	0	0	0	0	0	0	0	0	0	0	0	0	0	0	0	0	0	0	0	0	0	0	0	0	0	0	0	0	0	0	0	0	0	0	0	0	0	0	0
217.194	0	0	0	0	0	0	0	0	0	0	0	0	0	0	0	0	0	0	0	0	0	0	0	0	0	0	0	0	0	0	0	0	0	0	0	0	0	0	0	0	0	0	0	0	0	0	0	0	0
218.779	0	0	0	0	0	0	0	0	0	0	0	0	0	0	0	0	0	0	0	0	0	0	0	0	0	0	0	0	0	0	0	0	0	0	0	0	0	0	0	0	0	0	0	0	0	0	0	0	0
220.364	0	0	0	0	0	0	0	0	0	0	0	0	0	0	0	0	0	0	0	0	0	0	0	0	0	0	0	0	0	0	0	0	0	0	0	0	0	0	0	0	0	0	0	0	0	0	0	0	0
221.95	0	0	0	0	0	0	0	0	0	0	0	0	0	0	0	0	0	0	0	0	0	0	0	0	0	0	0	0	0	0	0	0	0	0	0	0	0	0	0	0	0	0	0	0	0	0	0	0	0
223.536	0	0	0	0	0	0	0	0	0	0	0	0	0	0	0	0	0	0	0	0	0	0	0	0	0	0	0	0	0	0	0	0	0	0	0	0	0	0	0	0	0	0	0	0	0	0	0	0	0
225.123	0	0	0	0	0	0	0	0	0	0	0	0	0	0	0	0	0	0	0	0	0	0	0	0	0	0	0	0	0	0	0	0	0	0	0	0	0	0	0	0	0	0	0	0	0	0	0	0	0
226.71	0	0	0	0	0	0	0	0	0	0	0	0	0	0	0	0	0	0	0	0	0	0	0	0	0	0	0	0	0	0	0	0	0	0	0	0	0	0	0	0	0	0	0	0	0	0	0	0	0
228.299	0	0	0	0	0	0	0	0	0	0	0	0	0	0	0	0	0	0	0	0	0	0	0	0	0	0	0	0	0	0	0	0	0	0	0	0	0	0	0	0	0	0	0	0	0	0	0	0	0
229.887	0	0	0	0	0	0	0	0	0	0	0	0	0	0	0	0	0	0	0	0	0	0	0	0	0	0	0	0	0	0	0	0	0	0	0	0	0	0	0	0	0	0	0	0	0	0	0	0	0
231.477	0	0	0	0	0	0	0	0	0	0	0	0	0	0	0	0	0	0	0	0	0	0	0	0	0	0	0	0	0	0	0	0	0	0	0	0	0	0	0	0	0	0	0	0	0	0	0	0	0
233.067	0	0	0	0	0	0	0	0	0	0	0	0	0	0	0	0	0	0	0	0	0	0	0	0	0	0	0	0	0	0	0	0	0	0	0	0	0	0	0	0	0	0	0	0	0	0	0	0	0
234.657	0	0	0	0	0	0	0	0	0	0	0	0	0	0	0	0	0	0	0	0	0	0	0	0	0	0	0	0	0	0	0	0	0	0	0	0	0	0	0	0	0	0	0	0	0	0	0	0	0
236.248	0	0	0	0	0	0	0	0	0	0	0	0	0	0	0	0	0	0	0	0	0	0	0	0	0	0	0	0	0	0	0	0	0	0	0	0	0	0	0	0	0	0	0	0	0	0	0	0	0
237.84	0	0	0	0	0	0	0	0	0	0	0	0	0	0	0	0	0	0	0	0	0	0	0	0	0	0	0	0	0	0	0	0	0	0	0	0	0	0	0	0	0	0	0	0	0	0	0	0	0
239.432	0	0	0	0	0	0	0	0	0	0	0	0	0	0	0	0	0	0	0	0	0	0	0	0	0	0	0	0	0	0	0	0	0	0	0	0	0	0	0	0	0	0	0	0	0	0	0	0	0
241.025	0	0	0	0	0	0	0	0	0	0	0	0	0	0	0	0	0	0	0	0	0	0	0	0	0	0	0	0	0	0	0	0	0	0	0	0	0	0	0	0	0	0	0	0	0	0	0	0	0
242.619	0	0	0	0	0	0	0	0	0	0	0	0	0	0	0	0	0	0	0	0	0	0	0	0	0	0	0	0	0	0	0	0	0	0	0	0	0	0	0	0	0	0	0	0	0	0	0	0	0
244.213	0	0	0	0	0	0	0	0	0	0	0	0	0	0	0	0	0	0	0	0	0	0	0	0	0	0	0	0	0	0	0	0	0	0	0	0	0	0	0	0	0	0	0	0	0	0	0	0	0
245.808	0	0	0	0	0	0	0	0	0	0	0	0	0	0	0	0	0	0	0	0	0	0	0	0	0	0	0	0	0	0	0	0	0	0	0	0	0	0	0	0	0	0	0	0	0	0	0	0	0
247.403	0	0	0	0	0	0	0	0	0	0	0	0	0	0	0	0	0	0	0	0	0	0	0	0	0	0	0	0	0	0	0	0	0	0	0	0	0	0	0	0	0	0	0	0	0	0	0	0	0
248.999	0	0	0	0	0	0	0	0	0	0	0	0	0	0	0	0	0	0	0	0	0	0	0	0	0	0	0	0	0	0	0	0	0	0	0	0	0	0	0	0	0	0	0	0	0	0	0	0	0
250.595	0	0	0	0	0	0	0	0	0	0	0	0	0	0	0	0	0	0	0	0	0	0	0	0	0	0	0	0	0	0	0	0	0	0	0	0	0	0	0	0	0	0	0	0	0	0	0	0	0
252.192	0	0	0	0	0	0	0	0	0	0	0	0	0	0	0	0	0	0	0	0	0	0	0	0	0	0	0	0	0	0	0	0	0	0	0	0	0	0	0	0	0	0	0	0	0	0	0	0	0
253.79	0	0	0	0	0	0	0	0	0	0	0	0	0	0	0	0	0	0	0	0	0	0	0	0	0	0	0	0	0	0	0	0	0	0	0	0	0	0	0	0	0	0	0	0	0	0	0	0	0
255.388	0	0	0	0	0	0	0	0	0	0	0	0	0	0	0	0	0	0	0	0	0	0	0	0	0	0	0	0	0	0	0	0	0	0	0	0	0	0	0	0	0	0	0	0	0	0	0	0	0
256.986	0	0	0	0	0	0	0	0	0	0	0	0	0	0	0	0	0	0	0	0	0	0	0	0	0	0	0	0	0	0	0	0	0	0	0	0	0	0	0	0	0	0	0	0	0	0	0	0	0
258.586	0	0	0	0	0	0	0	0	0	0	0	0	0	0	0	0	0	0	0	0	0	0	0	0	0	0	0	0	0	0	0	0	0	0	0	0	0	0	0	0	0	0	0	0	0	0	0	0	0
260.186	0	0	0	0	0	0	0	0	0	0	0	0	0	0	0	0	0	0	0	0	0	0	0	0	0	0	0	0	0	0	0	0	0	0	0	0	0	0	0	0	0	0	0	0	0	0	0	0	0
261.786	0	0	0	0	0	0	0	0	0	0	0	0	0	0	0	0	0	0	0	0	0	0	0	0	0	0	0	0	0	0	0	0	0	0	0	0	0	0	0	0	0	0	0	0	0	0	0	0	0
263.387	0	0	0	0	0	0	0	0	0	0	0	0	0	0	0	0	0	0	0	0	0	0	0	0	0	0	0	0	0	0	0	0	0	0	0	0	0	0	0	0	0	0	0	0	0	0	0	0	0
264.988	0	0	0	0	0	0	0	0	0	0	0	0	0	0	0	0	0	0	0	0	0	0	0	0	0	0	0	0	0	0	0	0	0	0	0	0	0	0	0	0	0	0	0	0	0	0	0	0	0
266.591	0	0	0	0	0	0	0	0	0	0	0	0	0	0	0	0	0	0	0	0	0	0	0	0	0	0	0	0	0	0	0	0	0	0	0	0	0	0	0	0	0	0	0	0	0	0	0	0	0
268.193	0	0	0	0	0	0	0	0	0	0	0	0	0	0	0	0	0	0	0	0	0	0	0	0	0	0	0	0	0	0	0	0	0	0	0	0	0	0	0	0	0	0	0	0	0	0	0	0	0
269.796	0	0	0	0	0	0	0	0	0	0	0	0	0	0	0	0	0	0	0	0	0	0	0	0	0	0	0	0	0	0	0	0	0	0	0	0	0	0	0	0	0	0	0	0	0	0	0	0	0
271.4	0	0	0	0	0	0	0	0	0	0	0	0	0	0	0	0	0	0	0	0	0	0	0	0	0	0	0	0	0	0	0	0	0	0	0	0	0	0	0	0	0	0	0	0	0	0	0	0	0
273.004	0	0	0	0	0	0	0	0	0	0	0	0	0	0	0	0	0	0	0	0	0	0	0	0	0	0	0	0	0	0	0	0	0	0	0	0	0	0	0	0	0	0	0	0	0	0	0	0	0
274.609	0	0	0	0	0	0	0	0	0	0	0	0	0	0	0	0	0	0	0	0	0	0	0	0	0	0	0	0	0	0	0	0	0	0	0	0	0	0	0	0	0	0	0	0	0	0	0	0	0
276.215	0	0	0	0	0	0	0	0	0	0	0	0	0	0	0	0	0	0	0	0	0	0	0	0	0	0	0	0	0	0	0	0	0	0	0	0	0	0	0	0	0	0	0	0	0	0	0	0	0
277.821	0	0	0	0	0	0	0	0	0	0	0	0	0	0	0	0	0	0	0	0	0	0	0	0	0	0	0	0	0	0	0	0	0	0	0	0	0	0	0	0	0	0	0	0	0	0	0	0	0
279.427	0	0	0	0	0	0	0	0	0	0	0	0	0	0	0	0	0	0	0	0	0	0	0	0	0	0	0	0	0	0	0	0	0	0	0	0	0	0	0	0	0	0	0	0	0	0	0	0	0
281.034	0	0	0	0	0	0	0	0	0	0	0	0	0	0	0	0	0	0	0	0	0	0	0	0	0	0	0	0	0	0	0	0	0	0	0	0	0	0	0	0	0	0	0	0	0	0	0	0	0
282.642	0	0	0	0	0	0	0	0	0	0	0	0	0	0	0	0	0	0	0	0	0	0	0	0	0	0	0	0	0	0	0	0	0	0	0	0	0	0	0	0	0	0	0	0	0	0	0	0	0
284.25	0	0	0	0	0	0	0	0	0	0	0	0	0	0	0	0	0	0	0	0	0	0	0	0	0	0	0	0	0	0	0	0	0	0	0	0	0	0	0	0	0	0	0	0	0	0	0	0	0
285.858	0	0	0	0	0	0	0	0	0	0	0	0	0	0	0	0	0	0	0	0	0	0	0	0	0	0	0	0	0	0	0	0	0	0	0	0	0	0	0	0	0	0	0	0	0	0	0	0	0
287.468	0	0	0	0	0	0	0	0	0	0	0	0	0	0	0	0	0	0	0	0	0	0	0	0	0	0	0	0	0	0	0	0	0	0	0	0	0	0	0	0	0	0	0	0	0	0	0	0	0
289.077	0	0	0	0	0	0	0	0	0	0	0	0	0	0	0	0	0	0	0	0	0	0	0	0	0	0	0	0	0	0	0	0	0	0	0	0	0	0	0	0	0	0	0	0	0	0	0	0	0
290.688	0	0	0	0	0	0	0	0	0	0	0	0	0	0	0	0	0	0	0	0	0	0	0	0	0	0	0	0	0	0	0	0	0	0	0	0	0	0	0	0	0	0	0	0	0	0	0	0	0
292.298	0	0	0	0	0	0	0	0	0	0	0	0	0	0	0	0	0	0	0	0	0	0	0	0	0	0	0	0	0	0	0	0	0	0	0	0	0	0	0	0	0	0	0	0	0	0	0	0	0
293.91	0	0	0	0	0	0	0	0	0	0	0	0	0	0	0	0	0	0	0	0	0	0	0	0	0	0	0	0	0	0	0	0	0	0	0	0	0	0	0	0	0	0	0	0	0	0	0	0	0
295.521	0	0	0	0	0	0	0	0	0	0	0	0	0	0	0	0	0	0	0	0	0	0	0	0	0	0	0	0	0	0	0	0	0	0	0	0	0	0	0	0	0	0	0	0	0	0	0	0	0
297.134	0	0	0	0	0	0	0	0	0	0	0	0	0	0	0	0	0	0	0	0	0	0	0	0	0	0	0	0	0	0	0	0	0	0	0	0	0	0	0	0	0	0	0	0	0	0	0	0	0
298.747	0	0	0	0	0	0	0	0	0	0	0	0	0	0	0	0	0	0	0	0	0	0	0	0	0	0	0	0	0	0	0	0	0	0	0	0	0	0	0	0	0	0	0	0	0	0	0	0	0
300.36	0	0	0	0	0	0	0	0	0	0	0	0	0	0	0	0	0	0	0	0	0	0	0	0	0	0	0	0	0	0	0	0	0	0	0	0	0	0	0	0	0	0	0	0	0	0	0	0	0
301.974	0	0	0	0	0	0	0	0	0	0	0	0	0	0	0	0	0	0	0	0	0	0	0	0	0	0	0	0	0	0	0	0	0	0	0	0	0	0	0	0	0	0	0	0	0	0	0	0	0
303.588	0	0	0	0	0	0	0	0	0	0	0	0	0	0	0	0	0	0	0	0	0	0	0	0	0	0	0	0	0	0	0	0	0	0	0	0	0	0	0	0	0	0	0	0	0	0	0	0	0
305.203	0	0	0	0	0	0	0	0	0	0	0	0	0	0	0	0	0	0	0	0	0	0	0	0	0	0	0	0	0	0	0	0	0	0	0	0	0	0	0	0	0	0	0	0	0	0	0	0	0
306.819	0	0	0	0	0	0	0	0	0	0	0	0	0	0	0	0	0	0	0	0	0	0	0	0	0	0	0	0	0	0	0	0	0	0	0	0	0	0	0	0	0	0	0	0	0	0	0	0	0
308.435	0	0	0	0	0	0	0	0	0	0	0	0	0	0	0	0	0	0	0	0	0	0	0	0	0	0	0	0	0	0	0	0	0	0	0	0	0	0	0	0	0	0	0	0	0	0	0	0	0
310.051	0	0	0	0	0	0	0	0	0	0	0	0	0	0	0	0	0	0	0	0	0	0	0	0	0	0	0	0	0	0	0	0	0	0	0	0	0	0	0	0	0	0	0	0	0	0	0	0	0
311.668	0	0	0	0	0	0	0	0	0	0	0	0	0	0	0	0	0	0	0	0	0	0	0	0	0	0	0	0	0	0	0	0	0	0	0	0	0	0	0	0	0	0	0	0	0	0	0	0	0
313.286	0	0	0	0	0	0	0	0	0	0	0	0	0	0	0	0	0	0	0	0	0	0	0	0	0	0	0	0	0	0	0	0	0	0	0	0	0	0	0	0	0	0	0	0	0	0	0	0	0
314.904	0	0	0	0	0	0	0	0	0	0	0	0	0	0	0	0	0	0	0	0	0	0	0	0	0	0	0	0	0	0	0	0	0	0	0	0	0	0	0	0	0	0	0	0	0	0	0	0	0
316.522	0	0	0	0	0	0	0	0	0	0	0	0	0	0	0	0	0	0	0	0	0	0	0	0	0	0	0	0	0	0	0	0	0	0	0	0	0	0	0	0	0	0	0	0	0	0	0	0	0
318.141	0	0	0	0	0	0	0	0	0	0	0	0	0	0	0	0	0	0	0	0	0	0	0	0	0	0	0	0	0	0	0	0	0	0	0	0	0	0	0	0	0	0	0	0	0	0	0	0	0
319.761	0	0	0	0	0	0	0	0	0	0	0	0	0	0	0	0	0	0	0	0	0	0	0	0	0	0	0	0	0	0	0	0	0	0	0	0	0	0	0	0	0	0	0	0	0	0	0	0	0
321.381	0	0	0	0	0	0	0	0	0	0	0	0	0	0	0	0	0	0	0	0	0	0	0	0	0	0	0	0	0	0	0	0	0	0	0	0	0	0	0	0	0	0	0	0	0	0	0	0	0
323.001	0	0	0	0	0	0	0	0	0	0	0	0	0	0	0	0	0	0	0	0	0	0	0	0	0	0	0	0	0	0	0	0	0	0	0	0	0	0	0	0	0	0	0	0	0	0	0	0	0
324.622	0	0	0	0	0	0	0	0	0	0	0	0	0	0	0	0	0	0	0	0	0	0	0	0	0	0	0	0	0	0	0	0	0	0	0	0	0	0	0	0	0	0	0	0	0	0	0	0	0
326.243	0	0	0	0	0	0	0	0	0	0	0	0	0	0	0	0	0	0	0	0	0	0	0	0	0	0	0	0	0	0	0	0	0	0	0	0	0	0	0	0	0	0	0	0	0	0	0	0	0
327.865	0	0	0	0	0	0	0	0	0	0	0	0	0	0	0	0	0	0	0	0	0	0	0	0	0	0	0	0	0	0	0	0	0	0	0	0	0	0	0	0	0	0	0	0	0	0	0	0	0
329.488	0	0	0	0	0	0	0	0	0	0	0	0	0	0	0	0	0	0	0	0	0	0	0	0	0	0	0	0	0	0	0	0	0	0	0	0	0	0	0	0	0	0	0	0	0	0	0	0	0
331.111	0	0	0	0	0	0	0	0	0	0	0	0	0	0	0	0	0	0	0	0	0	0	0	0	0	0	0	0	0	0	0	0	0	0	0	0	0	0	0	0	0	0	0	0	0	0	0	0	0
332.734	0	0	0	0	0	0	0	0	0	0	0	0	0	0	0	0	0	0	0	0	0	0	0	0	0	0	0	0	0	0	0	0	0	0	0	0	0	0	0	0	0	0	0	0	0	0	0	0	0
334.358	0	0	0	0	0	0	0	0	0	0	0	0	0	0	0	0	0	0	0	0	0	0	0	0	0	0	0	0	0	0	0	0	0	0	0	0	0	0	0	0	0	0	0	0	0	0	0	0	0
335.982	0	0	0	0	0	0	0	0	0	0	0	0	0	0	0	0	0	0	0	0	0	0	0	0	0	0	0	0	0	0	0	0	0	0	0	0	0	0	0	0	0	0	0	0	0	0	0	0	0
337.607	0	0	0	0	0	0	0	0	0	0	0	0	0	0	0	0	0	0	0	0	0	0	0	0	0	0	0	0	0	0	0	0	0	0	0	0	0	0	0	0	0	0	0	0	0	0	0	0	0
339.232	0	0	0	0	0	0	0	0	0	0	0	0	0	0	0	0	0	0	0	0	0	0	0	0	0	0	0	0	0	0	0	0	0	0	0	0	0	0	0	0	0	0	0	0	0	0	0	0	0
340.858	0	0	0	0	0	0	0	0	0	0	0	0	0	0	0	0	0	0	0	0	0	0	0	0	0	0	0	0	0	0	0	0	0	0	0	0	0	0	0	0	0	0	0	0	0	0	0	0	0
342.484	0	0	0	0	0	0	0	0	0	0	0	0	0	0	0	0	0	0	0	0	0	0	0	0	0	0	0	0	0	0	0	0	0	0	0	0	0	0	0	0	0	0	0	0	0	0	0	0	0
344.111	0	0	0	0	0	0	0	0	0	0	0	0	0	0	0	0	0	0	0	0	0	0	0	0	0	0	0	0	0	0	0	0	0	0	0	0	0	0	0	0	0	0	0	0	0	0	0	0	0
345.738	0	0	0	0	0	0	0	0	0	0	0	0	0	0	0	0	0	0	0	0	0	0	0	0	0	0	0	0	0	0	0	0	0	0	0	0	0	0	0	0	0	0	0	0	0	0	0	0	0
347.365	0	0	0	0	0	0	0	0	0	0	0	0	0	0	0	0	0	0	0	0	0	0	0	0	0	0	0	0	0	0	0	0	0	0	0	0	0	0	0	0	0	0	0	0	0	0	0	0	0
348.993	0	0	0	0	0	0	0	0	0	0	0	0	0	0	0	0	0	0	0	0	0	0	0	0	0	0	0	0	0	0	0	0	0	0	0	0	0	0	0	0	0	0	0	0	0	0	0	0	0
350.622	0	0	0	0	0	0	0	0	0	0	0	0	0	0	0	0	0	0	0	0	0	0	0	0	0	0	0	0	0	0	0	0	0	0	0	0	0	0	0	0	0	0	0	0	0	0	0	0	0
352.251	0	0	0	0	0	0	0	0	0	0	0	0	0	0	0	0	0	0	0	0	0	0	0	0	0	0	0	0	0	0	0	0	0	0	0	0	0	0	0	0	0	0	0	0	0	0	0	0	0
353.88	0	0	0	0	0	0	0	0	0	0	0	0	0	0	0	0	0	0	0	0	0	0	0	0	0	0	0	0	0	0	0	0	0	0	0	0	0	0	0	0	0	0	0	0	0	0	0	0	0
355.51	0	0	0	0	0	0	0	0	0	0	0	0	0	0	0	0	0	0	0	0	0	0	0	0	0	0	0	0	0	0	0	0	0	0	0	0	0	0	0	0	0	0	0	0	0	0	0	0	0
357.14	0	0	0	0	0	0	0	0	0	0	0	0	0	0	0	0	0	0	0	0	0	0	0	0	0	0	0	0	0	0	0	0	0	0	0	0	0	0	0	0	0	0	0	0	0	0	0	0	0
358.771	0	0	0	0	0	0	0	0	0	0	0	0	0	0	0	0	0	0	0	0	0	0	0	0	0	0	0	0	0	0	0	0	0	0	0	0	0	0	0	0	0	0	0	0	0	0	0	0	0
360.402	0	0	0	0	0	0	0	0	0	0	0	0	0	0	0	0	0	0	0	0	0	0	0	0	0	0	0	0	0	0	0	0	0	0	0	0	0	0	0	0	0	0	0	0	0	0	0	0	0
362.034	0	0	0	0	0	0	0	0	0	0	0	0	0	0	0	0	0	0	0	0	0	0	0	0	0	0	0	0	0	0	0	0	0	0	0	0	0	0	0	0	0	0	0	0	0	0	0	0	0
363.666	0	0	0	0	0	0	0	0	0	0	0	0	0	0	0	0	0	0	0	0	0	0	0	0	0	0	0	0	0	0	0	0	0	0	0	0	0	0	0	0	0	0	0	0	0	0	0	0	0
365.299	0	0	0	0	0	0	0	0	0	0	0	0	0	0	0	0	0	0	0	0	0	0	0	0	0	0	0	0	0	0	0	0	0	0	0	0	0	0	0	0	0	0	0	0	0	0	0	0	0
366.932	0	0	0	0	0	0	0	0	0	0	0	0	0	0	0	0	0	0	0	0	0	0	0	0	0	0	0	0	0	0	0	0	0	0	0	0	0	0	0	0	0	0	0	0	0	0	0	0	0
368.565	0	0	0	0	0	0	0	0	0	0	0	0	0	0	0	0	0	0	0	0	0	0	0	0	0	0	0	0	0	0	0	0	0	0	0	0	0	0	0	0	0	0	0	0	0	0	0	0	0
370.199	0	0	0	0	0	0	0	0	0	0	0	0	0	0	0	0	0	0	0	0	0	0	0	0	0	0	0	0	0	0	0	0	0	0	0	0	0	0	0	0	0	0	0	0	0	0	0	0	0
371.833	0	0	0	0	0	0	0	0	0	0	0	0	0	0	0	0	0	0	0	0	0	0	0	0	0	0	0	0	0	0	0	0	0	0	0	0	0	0	0	0	0	0	0	0	0	0	0	0	0
373.468	0	0	0	0	0	0	0	0	0	0	0	0	0	0	0	0	0	0	0	0	0	0	0	0	0	0	0	0	0	0	0	0	0	0	0	0	0	0	0	0	0	0	0	0	0	0	0	0	0
375.103	0	0	0	0	0	0	0	0	0	0	0	0	0	0	0	0	0	0	0	0	0	0	0	0	0	0	0	0	0	0	0	0	0	0	0	0	0	0	0	0	0	0	0	0	0	0	0	0	0
376.738	0	0	0	0	0	0	0	0	0	0	0	0	0	0	0	0	0	0	0	0	0	0	0	0	0	0	0	0	0	0	0	0	0	0	0	0	0	0	0	0	0	0	0	0	0	0	0	0	0
378.374	0	0	0	0	0	0	0	0	0	0	0	0	0	0	0	0	0	0	0	0	0	0	0	0	0	0	0	0	0	0	0	0	0	0	0	0	0	0	0	0	0	0	0	0	0	0	0	0	0
380.01	0	0	0	0	0	0	0	0	0	0	0	0	0	0	0	0	0	0	0	0	0	0	0	0	0	0	0	0	0	0	0	0	0	0	0	0	0	0	0	0	0	0	0	0	0	0	0	0	0
381.647	0	0	0	0	0	0	0	0	0	0	0	0	0	0	0	0	0	0	0	0	0	0	0	0	0	0	0	0	0	0	0	0	0	0	0	0	0	0	0	0	0	0	0	0	0	0	0	0	0
383.284	0	0	0	0	0	0	0	0	0	0	0	0	0	0	0	0	0	0	0	0	0	0	0	0	0	0	0	0	0	0	0	0	0	0	0	0	0	0	0	0	0	0	0	0	0	0	0	0	0
384.922	0	0	0	0	0	0	0	0	0	0	0	0	0	0	0	0	0	0	0	0	0	0	0	0	0	0	0	0	0	0	0	0	0	0	0	0	0	0	0	0	0	0	0	0	0	0	0	0	0
386.56	0	0	0	0	0	0	0	0	0	0	0	0	0	0	0	0	0	0	0	0	0	0	0	0	0	0	0	0	0	0	0	0	0	0	0	0	0	0	0	0	0	0	0	0	0	0	0	0	0
388.198	0	0	0	0	0	0	0	0	0	0	0	0	0	0	0	0	0	0	0	0	0	0	0	0	0	0	0	0	0	0	0	0	0	0	0	0	0	0	0	0	0	0	0	0	0	0	0	0	0
389.837	0	0	0	0	0	0	0	0	0	0	0	0	0	0	0	0	0	0	0	0	0	0	0	0	0	0	0	0	0	0	0	0	0	0	0	0	0	0	0	0	0	0	0	0	0	0	0	0	0
391.476	0	0	0	0	0	0	0	0	0	0	0	0	0	0	0	0	0	0	0	0	0	0	0	0	0	0	0	0	0	0	0	0	0	0	0	0	0	0	0	0	0	0	0	0	0	0	0	0	0
393.116	0	0	0	0	0	0	0	0	0	0	0	0	0	0	0	0	0	0	0	0	0	0	0	0	0	0	0	0	0	0	0	0	0	0	0	0	0	0	0	0	0	0	0	0	0	0	0	0	0
394.756	0	0	0	0	0	0	0	0	0	0	0	0	0	0	0	0	0	0	0	0	0	0	0	0	0	0	0	0	0	0	0	0	0	0	0	0	0	0	0	0	0	0	0	0	0	0	0	0	0
396.396	0	0	0	0	0	0	0	0	0	0	0	0	0	0	0	0	0	0	0	0	0	0	0	0	0	0	0	0	0	0	0	0	0	0	0	0	0	0	0	0	0	0	0	0	0	0	0	0	0
398.037	0	0	0	0	0	0	0	0	0	0	0	0	0	0	0	0	0	0	0	0	0	0	0	0	0	0	0	0	0	0	0	0	0	0	0	0	0	0	0	0	0	0	0	0	0	0	0	0	0
399.678	0	0	0	0	0	0	0	0	0	0	0	0	0	0	0	0	0	0	0	0	0	0	0	0	0	0	0	0	0	0	0	0	0	0	0	0	0	0	0	0	0	0	0	0	0	0	0	0	0
401.32	0	0	0	0	0	0	0	0	0	0	0	0	0	0	0	0	0	0	0	0	0	0	0	0	0	0	0	0	0	0	0	0	0	0	0	0	0	0	0	0	0	0	0	0	0	0	0	0	0
402.962	0	0	0	0	0	0	0	0	0	0	0	0	0	0	0	0	0	0	0	0	0	0	0	0	0	0	0	0	0	0	0	0	0	0	0	0	0	0	0	0	0	0	0	0	0	0	0	0	0
404.604	0	0	0	0	0	0	0	0	0	0	0	0	0	0	0	0	0	0	0	0	0	0	0	0	0	0	0	0	0	0	0	0	0	0	0	0	0	0	0	0	0	0	0	0	0	0	0	0	0
406.247	0	0	0	0	0	0	0	0	0	0	0	0	0	0	0	0	0	0	0	0	0	0	0	0	0	0	0	0	0	0	0	0	0	0	0	0	0	0	0	0	0	0	0	0	0	0	0	0	0
407.89	0	0	0	0	0	0	0	0	0	0	0	0	0	0	0	0	0	0	0	0	0	0	0	0	0	0	0	0	0	0	0	0	0	0	0	0	0	0	0	0	0	0	0	0	0	0	0	0	0
409.534	0	0	0	0	0	0	0	0	0	0	0	0	0	0	0	0	0	0	0	0	0	0	0	0	0	0	0	0	0	0	0	0	0	0	0	0	0	0	0	0	0	0	0	0	0	0	0	0	0
411.177	0	0	0	0	0	0	0	0	0	0	0	0	0	0	0	0	0	0	0	0	0	0	0	0	0	0	0	0	0	0	0	0	0	0	0	0	0	0	0	0	0	0	0	0	0	0	0	0	0
412.822	0	0	0	0	0	0	0	0	0	0	0	0	0	0	0	0	0	0	0	0	0	0	0	0	0	0	0	0	0	0	0	0	0	0	0	0	0	0	0	0	0	0	0	0	0	0	0	0	0
414.466	0	0	0	0	0	0	0	0	0	0	0	0	0	0	0	0	0	0	0	0	0	0	0	0	0	0	0	0	0	0	0	0	0	0	0	0	0	0	0	0	0	0	0	0	0	0	0	0	0
416.111	0	0	0	0	0	0	0	0	0	0	0	0	0	0	0	0	0	0	0	0	0	0	0	0	0	0	0	0	0	0	0	0	0	0	0	0	0	0	0	0	0	0	0	0	0	0	0	0	0
417.757	0	0	0	0	0	0	0	0	0	0	0	0	0	0	0	0	0	0	0	0	0	0	0	0	0	0	0	0	0	0	0	0	0	0	0	0	0	0	0	0	0	0	0	0	0	0	0	0	0
419.402	0	0	0	0	0	0	0	0	0	0	0	0	0	0	0	0	0	0	0	0	0	0	0	0	0	0	0	0	0	0	0	0	0	0	0	0	0	0	0	0	0	0	0	0	0	0	0	0	0
421.048	0	0	0	0	0	0	0	0	0	0	0	0	0	0	0	0	0	0	0	0	0	0	0	0	0	0	0	0	0	0	0	0	0	0	0	0	0	0	0	0	0	0	0	0	0	0	0	0	0
422.695	0	0	0	0	0	0	0	0	0	0	0	0	0	0	0	0	0	0	0	0	0	0	0	0	0	0	0	0	0	0	0	0	0	0	0	0	0	0	0	0	0	0	0	0	0	0	0	0	0
424.342	0	0	0	0	0	0	0	0	0	0	0	0	0	0	0	0	0	0	0	0	0	0	0	0	0	0	0	0	0	0	0	0	0	0	0	0	0	0	0	0	0	0	0	0	0	0	0	0	0
425.989	0	0	0	0	0	0	0	0	0	0	0	0	0	0	0	0	0	0	0	0	0	0	0	0	0	0	0	0	0	0	0	0	0	0	0	0	0	0	0	0	0	0	0	0	0	0	0	0	0
427.636	0	0	0	0	0	0	0	0	0	0	0	0	0	0	0	0	0	0	0	0	0	0	0	0	0	0	0	0	0	0	0	0	0	0	0	0	0	0	0	0	0	0	0	0	0	0	0	0	0
429.284	0	0	0	0	0	0	0	0	0	0	0	0	0	0	0	0	0	0	0	0	0	0	0	0	0	0	0	0	0	0	0	0	0	0	0	0	0	0	0	0	0	0	0	0	0	0	0	0	0
430.932	0	0	0	0	0	0	0	0	0	0	0	0	0	0	0	0	0	0	0	0	0	0	0	0	0	0	0	0	0	0	0	0	0	0	0	0	0	0	0	0	0	0	0	0	0	0	0	0	0
432.581	0	0	0	0	0	0	0	0	0	0	0	0	0	0	0	0	0	0	0	0	0	0	0	0	0	0	0	0	0	0	0	0	0	0	0	0	0	0	0	0	0	0	0	0	0	0	0	0	0
434.23	0	0	0	0	0	0	0	0	0	0	0	0	0	0	0	0	0	0	0	0	0	0	0	0	0	0	0	0	0	0	0	0	0	0	0	0	0	0	0	0	0	0	0	0	0	0	0	0	0
435.879	0	0	0	0	0	0	0	0	0	0	0	0	0	0	0	0	0	0	0	0	0	0	0	0	0	0	0	0	0	0	0	0	0	0	0	0	0	0	0	0	0	0	0	0	0	0	0	0	0
437.528	0	0	0	0	0	0	0	0	0	0	0	0	0	0	0	0	0	0	0	0	0	0	0	0	0	0	0	0	0	0	0	0	0	0	0	0	0	0	0	0	0	0	0	0	0	0	0	0	0
439.178	0	0	0	0	0	0	0	0	0	0	0	0	0	0	0	0	0	0	0	0	0	0	0	0	0	0	0	0	0	0	0	0	0	0	0	0	0	0	0	0	0	0	0	0	0	0	0	0	0
440.828	0	0	0	0	0	0	0	0	0	0	0	0	0	0	0	0	0	0	0	0	0	0	0	0	0	0	0	0	0	0	0	0	0	0	0	0	0	0	0	0	0	0	0	0	0	0	0	0	0
442.479	0	0	0	0	0	0	0	0	0	0	0	0	0	0	0	0	0	0	0	0	0	0	0	0	0	0	0	0	0	0	0	0	0	0	0	0	0	0	0	0	0	0	0	0	0	0	0	0	0
444.13	0	0	0	0	0	0	0	0	0	0	0	0	0	0	0	0	0	0	0	0	0	0	0	0	0	0	0	0	0	0	0	0	0	0	0	0	0	0	0	0	0	0	0	0	0	0	0	0	0
445.781	0	0	0	0	0	0	0	0	0	0	0	0	0	0	0	0	0	0	0	0	0	0	0	0	0	0	0	0	0	0	0	0	0	0	0	0	0	0	0	0	0	0	0	0	0	0	0	0	0
447.432	0	0	0	0	0	0	0	0	0	0	0	0	0	0	0	0	0	0	0	0	0	0	0	0	0	0	0	0	0	0	0	0	0	0	0	0	0	0	0	0	0	0	0	0	0	0	0	0	0
449.084	0	0	0	0	0	0	0	0	0	0	0	0	0	0	0	0	0	0	0	0	0	0	0	0	0	0	0	0	0	0	0	0	0	0	0	0	0	0	0	0	0	0	0	0	0	0	0	0	0
450.736	0	0	0	0	0	0	0	0	0	0	0	0	0	0	0	0	0	0	0	0	0	0	0	0	0	0	0	0	0	0	0	0	0	0	0	0	0	0	0	0	0	0	0	0	0	0	0	0	0
452.389	0	0	0	0	0	0	0	0	0	0	0	0	0	0	0	0	0	0	0	0	0	0	0	0	0	0	0	0	0	0	0	0	0	0	0	0	0	0	0	0	0	0	0	0	0	0	0	0	0
454.042	0	0	0	0	0	0	0	0	0	0	0	0	0	0	0	0	0	0	0	0	0	0	0	0	0	0	0	0	0	0	0	0	0	0	0	0	0	0	0	0	0	0	0	0	0	0	0	0	0
455.695	0	0	0	0	0	0	0	0	0	0	0	0	0	0	0	0	0	0	0	0	0	0	0	0	0	0	0	0	0	0	0	0	0	0	0	0	0	0	0	0	0	0	0	0	0	0	0	0	0
457.348	0	0	0	0	0	0	0	0	0	0	0	0	0	0	0	0	0	0	0	0	0	0	0	0	0	0	0	0	0	0	0	0	0	0	0	0	0	0	0	0	0	0	0	0	0	0	0	0	0
459.002	0	0	0	0	0	0	0	0	0	0	0	0	0	0	0	0	0	0	0	0	0	0	0	0	0	0	0	0	0	0	0	0	0	0	0	0	0	0	0	0	0	0	0	0	0	0	0	0	0
460.656	0	0	0	0	0	0	0	0	0	0	0	0	0	0	0	0	0	0	0	0	0	0	0	0	0	0	0	0	0	0	0	0	0	0	0	0	0	0	0	0	0	0	0	0	0	0	0	0	0
462.31	0	0	0	0	0	0	0	0	0	0	0	0	0	0	0	0	0	0	0	0	0	0	0	0	0	0	0	0	0	0	0	0	0	0	0	0	0	0	0	0	0	0	0	0	0	0	0	0	0
463.965	0	0	0	0	0	0	0	0	0	0	0	0	0	0	0	0	0	0	0	0	0	0	0	0	0	0	0	0	0	0	0	0	0	0	0	0	0	0	0	0	0	0	0	0	0	0	0	0	0
465.62	0	0	0	0	0	0	0	0	0	0	0	0	0	0	0	0	0	0	0	0	0	0	0	0	0	0	0	0	0	0	0	0	0	0	0	0	0	0	0	0	0	0	0	0	0	0	0	0	0
467.275	0	0	0	0	0	0	0	0	0	0	0	0	0	0	0	0	0	0	0	0	0	0	0	0	0	0	0	0	0	0	0	0	0	0	0	0	0	0	0	0	0	0	0	0	0	0	0	0	-1.97146101400315
468.931	0	0	0	0	0	0	0	0	0	0	0	0	0	0	0	0	0	0	0	0	0	0	0	0	0	0	0	0	0	0	0	0	0	0	0	0	0	0	0	0	0	0	0	0	0	0	0	0	2.60300808976213
470.586	0	0	0	0	0	0	0	0	0	0	0	0	0	0	0	0	0	0	0	0	0	0	0	0	0	0	0	0	0	0	0	0	0	0	0	0	0	0	0	0	0	0	0	0	0	0	0	1.59443491402944	0.90542663951674
472.242	0	0	0	0	0	0	0	0	0	0	0	0	0	0	0	0	0	0	0	0	0	0	0	0	0	0	0	0	0	0	0	0	0	0	0	0	0	0	0	0	0	0	0	0	0	0	-28.724788418336	-3.50752275837775	3.822301797864
473.899	0	0	0	0	0	0	0	0	0	0	0	0	0	0	0	0	0	0	0	0	0	0	0	0	0	0	0	0	0	0	0	0	0	0	0	0	0	0	0	0	0	0	0	0	0	0	0.0272705045964232	3.92165586083908	4.85640000542649
475.555	0	0	0	0	0	0	0	0	0	0	0	0	0	0	0	0	0	0	0	0	0	0	0	0	0	0	0	0	0	0	0	0	0	0	0	0	0	0	0	0	0	0	0	0	0	-7.79205368312851	4.52938208165913	-0.998654265711174	1.23747977776866
477.212	0	0	0	0	0	0	0	0	0	0	0	0	0	0	0	0	0	0	0	0	0	0	0	0	0	0	0	0	0	0	0	0	0	0	0	0	0	0	0	0	0	0	0	0	0	-2.72343733345509	2.30072640056707	6.80029076488279	5.49747894153495
478.87	0	0	0	0	0	0	0	0	0	0	0	0	0	0	0	0	0	0	0	0	0	0	0	0	0	0	0	0	0	0	0	0	0	0	0	0	0	0	0	0	0	0	0	0	-5.09431338802963	6.30437380237827	0.148725383151191	4.90109437049672	6.93251195859343
480.527	0	0	0	0	0	0	0	0	0	0	0	0	0	0	0	0	0	0	0	0	0	0	0	0	0	0	0	0	0	0	0	0	0	0	0	0	0	0	0	0	0	0	0	0	-1.32989681532634	-0.818017785552858	-0.219736750828147	0.420417420327298	2.21344388252715
482.185	0	0	0	0	0	0	0	0	0	0	0	0	0	0	0	0	0	0	0	0	0	0	0	0	0	0	0	0	0	0	0	0	0	0	0	0	0	0	0	0	0	0	0	1.02721003147196	-0.601021621738986	4.51436124764611	6.48561862543286	6.50957851069456	5.821225919253
483.843	0	0	0	0	0	0	0	0	0	0	0	0	0	0	0	0	0	0	0	0	0	0	0	0	0	0	0	0	0	0	0	0	0	0	0	0	0	0	0	0	0	0	0	-0.969016317189242	0.924343864920311	4.73621857620929	7.79676907320282	9.75557003443962	5.41859418322398
485.501	0	0	0	0	0	0	0	0	0	0	0	0	0	0	0	0	0	0	0	0	0	0	0	0	0	0	0	0	0	0	0	0	0	0	0	0	0	0	0	0	0	0	-0.213712645498815	-1.6690348022165	-0.773573758566615	2.79776018432397	1.00009454962496	-0.950978996839952	5.17696817194742
487.16	0	0	0	0	0	0	0	0	0	0	0	0	0	0	0	0	0	0	0	0	0	0	0	0	0	0	0	0	0	0	0	0	0	0	0	0	0	0	0	0	0	-24.0730223641374	-1.19813935277009	1.20834247061467	0.0838968127630993	3.98891083341915	4.94125965528132	5.87057279379412	4.8233867865316
488.819	0	0	0	0	0	0	0	0	0	0	0	0	0	0	0	0	0	0	0	0	0	0	0	0	0	0	0	0	0	0	0	0	0	0	0	0	0	0	0	0	0	-0.701117085400419	3.56821113252842	2.46625531443839	2.86650165263551	4.67789603185329	6.77753970799332	3.72730638536691	9.52983354783244
490.478	0	0	0	0	0	0	0	0	0	0	0	0	0	0	0	0	0	0	0	0	0	0	0	0	0	0	0	0	0	0	0	0	0	0	0	0	0	0	0	0	-12.0126296139024	8.57112807029078	1.239793531329	6.1838975308244	5.2651541646471	4.556169896969	1.59587171006501	6.75128423718733	4.89984717779176
492.137	0	0	0	0	0	0	0	0	0	0	0	0	0	0	0	0	0	0	0	0	0	0	0	0	0	0	0	0	0	0	0	0	0	0	0	0	0	0	0	0	6.12755054590661	3.78572539894262	-0.654617415080152	3.83976382909271	6.06312600210233	4.25452098226448	6.16844892445795	5.54397842967279	10.9773177780098
493.797	0	0	0	0	0	0	0	0	0	0	0	0	0	0	0	0	0	0	0	0	0	0	0	0	0	0	0	0	0	0	0	0	0	0	0	0	0	0	0	-8.19325659842671	3.95955927250855	-0.116682910473732	-0.563521896197802	10.186364218156	3.88001821716972	7.09682375938545	4.52839740898803	7.40811210872569	7.90788308513907
495.456	0	0	0	0	0	0	0	0	0	0	0	0	0	0	0	0	0	0	0	0	0	0	0	0	0	0	0	0	0	0	0	0	0	0	0	0	0	0	0	1.82226398538526	8.96229822824785	4.42017282729139	5.44537748963104	1.89615754716345	7.26302263795647	5.04528512630238	9.28257454574259	10.3327178978744	10.469008569574
497.117	0	0	0	0	0	0	0	0	0	0	0	0	0	0	0	0	0	0	0	0	0	0	0	0	0	0	0	0	0	0	0	0	0	0	0	0	0	0	-7.17869168479606	0.82304124789315	1.9588002894976	3.9867526886275	3.42150986867628	3.12959153018958	2.75077891577905	7.85104185590554	8.3770404547199	4.21366685179783	4.83381009934559
498.777	0	0	0	0	0	0	0	0	0	0	0	0	0	0	0	0	0	0	0	0	0	0	0	0	0	0	0	0	0	0	0	0	0	0	0	0	0	0	3.95974406655584	1.46533684428502	-0.707206834339511	1.59224961990878	5.19805594107656	3.36968482068125	1.78351492257554	6.62501082003532	9.33884724044509	10.9460457664216	6.93515862090335
500.438	0	0	0	0	0	0	0	0	0	0	0	0	0	0	0	0	0	0	0	0	0	0	0	0	0	0	0	0	0	0	0	0	0	0	0	0	0	8.32141557328154	4.38123076991096	10.7561797941655	7.56322463351247	9.29436944822714	10.4398583607189	7.49828733025637	2.21618440825787	7.8138878146073	12.5059007139464	9.62757177277046	11.0950029092686
502.098	0	0	0	0	0	0	0	0	0	0	0	0	0	0	0	0	0	0	0	0	0	0	0	0	0	0	0	0	0	0	0	0	0	0	0	0	-37.7676948281973	12.3094982477165	13.6982814931755	17.8272684260481	11.977631909727	12.8141304201319	7.99199822784801	10.3711667059602	7.77916501742936	9.88503429496975	11.3639234316018	12.7712663163747	10.6880612726519
503.759	0	0	0	0	0	0	0	0	0	0	0	0	0	0	0	0	0	0	0	0	0	0	0	0	0	0	0	0	0	0	0	0	0	0	0	0	-0.43348241591757	8.34604404933579	4.78174614843468	0.129341250471703	7.54181175473202	6.8806778488883	10.5688975678366	7.45056372535563	10.0947179554386	7.10497097717343	11.6532935894478	4.48963687553708	10.6409020528809
505.421	0	0	0	0	0	0	0	0	0	0	0	0	0	0	0	0	0	0	0	0	0	0	0	0	0	0	0	0	0	0	0	0	0	0	0	-40.6407591478274	1.00664092509765	1.46810309986578	4.68958015203181	3.12368580343823	7.39286093356626	2.00176062336961	6.87007839669801	7.50117450874452	8.15155807254248	7.67866474615605	7.53534503634478	10.895472871554	11.8309860209773
507.082	0	0	0	0	0	0	0	0	0	0	0	0	0	0	0	0	0	0	0	0	0	0	0	0	0	0	0	0	0	0	0	0	0	0	0	-9.83346426026886	-7.17995514027256	0.745709716300936	-8.07109005094408	-5.06752028380891	-4.9689052441537	0.60914296371052	-0.15850106877372	0.811661912584173	2.55209959931937	3.22252467141469	4.51390925056499	6.7971134188236	6.08249495185734
508.744	0	0	0	0	0	0	0	0	0	0	0	0	0	0	0	0	0	0	0	0	0	0	0	0	0	0	0	0	0	0	0	0	0	0	-26.0398405094245	2.05883243707611	3.79867590060768	-4.10959695455232	4.04262006540161	3.84037084652498	-1.63780447795067	5.79486476529655	9.63376854992405	3.68777795723371	4.6508580413849	4.4114176430189	6.4347719868315	5.24282465399813	5.29579625791621
510.406	0	0	0	0	0	0	0	0	0	0	0	0	0	0	0	0	0	0	0	0	0	0	0	0	0	0	0	0	0	0	0	0	0	0	11.247210177407	2.67832307169964	8.09224880733241	15.9492212663097	8.62466029307298	7.79247647723961	4.05760424441689	12.7850409536642	11.7847198720559	7.21443738063645	10.2766839426034	8.25587520808456	13.8132273573389	10.9229655465336	11.0225626058101
512.068	0	0	0	0	0	0	0	0	0	0	0	0	0	0	0	0	0	0	0	0	0	0	0	0	0	0	0	0	0	0	0	0	0	-23.3119533473685	0.974177830643072	0.626497227301885	-3.36563848504479	1.83950300861195	-1.36485067266987	4.04850141275216	2.4033748469476	-3.30901918188981	6.17521753736946	2.0440072027884	4.76707624353625	6.88805333088043	6.29586735648911	5.01475375169666	7.29383056596051
513.731	0	0	0	0	0	0	0	0	0	0	0	0	0	0	0	0	0	0	0	0	0	0	0	0	0	0	0	0	0	0	0	0	0	-5.34483125045915	4.02041281391764	-5.38700046954642	-0.714996717483344	-2.85669320128118	5.53681928750223	0.0683048405606133	3.8906531219236	2.87897175759954	2.78372150679364	4.22203354343923	7.68660618747112	3.1842222868444	5.90328696740418	6.71009509358232	3.45205370369888
515.394	0	0	0	0	0	0	0	0	0	0	0	0	0	0	0	0	0	0	0	0	0	0	0	0	0	0	0	0	0	0	0	0	-8.13216961547515	-0.22426269352224	12.0735418545778	5.00990973551415	8.32645649194297	-0.132428513640599	5.64325610939266	0.101267399143218	13.1010089006727	5.42919747557778	1.11820518356252	5.84240588203843	8.72090102919552	5.6634258696091	8.81217142734554	6.02803996234811	6.83898612394643
517.056	0	0	0	0	0	0	0	0	0	0	0	0	0	0	0	0	0	0	0	0	0	0	0	0	0	0	0	0	0	0	0	-123.70215744749	-4.53567081214626	3.02156778061883	4.73201992734598	5.63536733466912	9.03814625156055	0.234256986334493	0.831851443477424	8.95490382682298	5.49751327659272	1.49576640380396	9.21462749233208	6.77021816284658	3.80850765199725	10.5219278202984	9.93133047249171	11.8485809114388	9.32684350636348
518.72	0	0	0	0	0	0	0	0	0	0	0	0	0	0	0	0	0	0	0	0	0	0	0	0	0	0	0	0	0	0	0	-20.3643962396268	-17.251870896223	-11.3066631944144	-11.349958416288	-12.4684161949122	-8.22065782995856	-8.51847461064802	-7.10998432495194	-3.55616008921814	-3.68181059879255	5.17492028546246	-0.996312608872337	0.748267173228464	5.08554618206888	0.952055119096881	6.18127682623193	2.89858433816833	-0.785428757380915
520.383	0	0	0	0	0	0	0	0	0	0	0	0	0	0	0	0	0	0	0	0	0	0	0	0	0	0	0	0	0	0	-78.8332009061136	10.7577424041623	8.33645414373886	12.8875559497241	9.57601623330339	17.3846627464827	6.29392666287696	13.6751847103417	7.7348537255724	11.2597080278829	6.6338899798825	11.5622179971927	8.2990173206801	9.24962372465545	9.76953482397586	9.29331551775671	9.70144304202255	12.8505906519607	16.6784920992046
522.046	0	0	0	0	0	0	0	0	0	0	0	0	0	0	0	0	0	0	0	0	0	0	0	0	0	0	0	0	0	0	-15.2601720740993	-0.498681648529658	-6.01911195411896	6.66139459407499	-4.79116267618244	-6.94799391550825	2.89145571535836	-10.709286023163	7.9037330469818	-5.86128006033639	-4.84150338917742	-4.35949914486572	1.90054164938779	1.78220549133567	4.95986421153167	5.23672094170864	3.43479048241059	5.997620589741	7.29326623132736
523.71	0	0	0	0	0	0	0	0	0	0	0	0	0	0	0	0	0	0	0	0	0	0	0	0	0	0	0	0	0	-63.1606845306159	-17.6148398637133	3.462190632239	-7.32205070325125	-3.43086514945076	-3.96120476565632	7.71324055222989	0.0670526664724487	0.252385073469932	5.20528789844629	-2.34371187637693	-3.99081504566323	1.60217625293363	5.61869298487489	2.92497320796214	1.7598419283366	5.50653007961681	3.59504235248	15.1883813517477	5.94141081185381
525.374	0	0	0	0	0	0	0	0	0	0	0	0	0	0	0	0	0	0	0	0	0	0	0	0	0	0	0	0	0	5.42317266005167	10.510287568905	-7.4041592481563	-5.34426512138024	10.4989945301118	6.2194179859329	-5.36464502933275	8.26515106152005	-0.513315525611485	9.70931541598828	4.42331350484532	-1.00984093572555	2.61786783158809	7.24533936304412	4.37007858620128	10.2778937016092	8.19778363199921	8.17681234610113	7.98120980945594	7.46365368018402
527.038	0	0	0	0	0	0	0	0	0	0	0	0	0	0	0	0	0	0	0	0	0	0	0	0	0	0	0	0	-57.4687728836087	-2.95891052483359	-11.0222166343698	-1.84606925946268	-6.46335786367503	3.26477980776128	-1.13027006392123	-4.7417564149709	3.57701872801105	3.78739986220121	-0.523348704292496	-1.7895895655295	-1.35913367689641	-1.70088150897521	-0.596380151413878	1.58543848089224	3.41095443263065	3.86142726237301	2.81519923855348	3.78755813765674	7.49920853536256
528.703	0	0	0	0	0	0	0	0	0	0	0	0	0	0	0	0	0	0	0	0	0	0	0	0	0	0	0	0	10.0938868722377	-0.923191049309315	7.07291980710081	6.34792400810237	4.34215390316405	6.78861683995465	5.35977557363355	2.76771249270697	1.59379334346249	11.2881433477724	6.70393606519032	4.16057456342553	1.98336283597143	11.1130718456488	5.63504860538455	4.76431996950897	7.38244244253766	8.70387820078488	12.573954668488	9.74846497980554	5.77587220015134
530.367	0	0	0	0	0	0	0	0	0	0	0	0	0	0	0	0	0	0	0	0	0	0	0	0	0	0	0	-48.3450642915358	-12.6410616854974	-7.47621414095207	2.89333812181751	-10.0482743443059	4.02322231270798	-1.80224999789714	-5.46215682964473	0.707320173822775	-2.28921647646774	4.36678405212124	9.30414637500011	-4.47292124743155	0.63729450852595	-3.57708916249896	-0.90892374381887	3.43300559514811	4.35901528991494	3.98771625304894	10.6918275267037	7.6107246480344	9.48879149718488
532.032	0	0	0	0	0	0	0	0	0	0	0	0	0	0	0	0	0	0	0	0	0	0	0	0	0	0	-177.210979401442	-9.05795926338834	-10.3981980954361	-3.68571395244881	-4.76039013229917	-5.26728605048336	-6.48219275152819	-3.45938645022909	-4.59544901689242	-10.6234030996684	-0.968825614160375	-5.69945679321636	0.400126928381583	3.38348546972369	0.776632854078482	-0.757740943505777	3.94920713774216	1.84652570166151	2.84797207017862	3.81523366977654	9.71982011919977	2.38695326469839	5.3499878282308
533.697	0	0	0	0	0	0	0	0	0	0	0	0	0	0	0	0	0	0	0	0	0	0	0	0	0	0	-10.2909406623631	5.56048200807274	10.2068946066721	1.81319908383875	4.63226344626499	-4.54631421795697	11.4859397330502	5.71326484964004	5.82415564981643	5.39157602722395	1.81802441649337	4.6601931458526	4.41108960498845	8.64475984589475	2.25537549073716	12.2949485259793	5.91641265840965	13.8486269353904	3.70937833812617	6.93019236625304	3.75548839287393	10.1518737513545	7.15140701088687
535.362	0	0	0	0	0	0	0	0	0	0	0	0	0	0	0	0	0	0	0	0	0	0	0	0	0	-104.007050725831	-3.7593950220051	-8.73030180169462	-4.43418212690361	-9.52023081649951	1.80166967032015	7.09634799455245	8.96322895166407	5.31563382898908	5.42689273209708	-0.447420485397852	-1.80666011627202	3.81940668855622	5.12357829225642	5.14037849009946	0.892598762842422	1.70972105409181	-0.351455560216462	2.25317634740955	5.09494945208646	7.02370236612169	6.74041847883419	0.959700459802193	7.2577670076825
537.028	0	0	0	0	0	0	0	0	0	0	0	0	0	0	0	0	0	0	0	0	0	0	0	0	0	-27.7298775389411	-19.5176866679971	2.97052639787725	-20.7078256421597	-7.51152786013021	-8.09727052800386	-8.27519561333944	0.756589344875171	-4.9572079863145	-12.037310573081	-4.68421143144948	0.507229077008547	-3.05474292193513	-2.83760081448818	5.97933143472471	-9.07857944082984	2.70782886034895	-2.85264997463222	2.49593070135811	5.78960111688768	4.74565247064179	4.53505046995997	5.40986001879832	11.1877672615959
538.693	0	0	0	0	0	0	0	0	0	0	0	0	0	0	0	0	0	0	0	0	0	0	0	0	-59.3342314970594	-2.76607216849286	15.0170116145418	3.29495878350374	-3.27108174155673	3.92404880022023	1.08466211127692	1.61994613923042	3.28842635792409	-3.96998582253667	1.97162858838527	1.24595223070096	-3.79773869649316	-4.71054761409424	-3.18509614755373	1.75281468180008	6.4080014244346	4.59814157489271	5.25830260997499	4.5432471697148	8.79662316020759	10.705167872265	6.8497578170795	14.9890419099958	9.4783636920121
540.359	0	0	0	0	0	0	0	0	0	0	0	0	0	0	0	0	0	0	0	0	0	0	0	0	-6.35145837780007	4.81604086876957	6.7923434780999	9.53838397865788	4.9487226396131	7.1128726187642	4.32129642267107	2.98471879631377	-7.39769547445152	-3.75251862303704	2.59494269573391	2.99399694973033	0.617142494828659	3.83958889725832	7.76126693904203	-0.0417438397324439	4.67461718430632	4.90028852169508	8.25877369014673	4.86208544572273	8.07844358625826	6.02836500773646	10.8423120078897	8.42862101923373	12.7779869458854
542.025	0	0	0	0	0	0	0	0	0	0	0	0	0	0	0	0	0	0	0	0	0	0	0	-32.1538887128127	5.62831220195923	11.9130012865668	13.3205082667046	15.3596806815588	15.9266030228612	10.3159671038474	-0.257618063320725	20.6144325429695	10.5616017604404	9.97305247474232	9.36532407751403	2.01065629178387	6.70072761687314	13.681202554143	4.12418661305692	8.95389762549958	6.47685575489555	13.344625441752	12.540001591656	5.34847213392457	7.82206019492681	11.198082065196	10.9621135493321	13.7027682945997	10.7282387362957
543.691	0	0	0	0	0	0	0	0	0	0	0	0	0	0	0	0	0	0	0	0	0	0	0	-4.50389082111828	-3.62588280094316	-7.23319448813237	-0.431309751902177	-0.121438005159785	-9.87394725154552	-5.71477946494829	1.62502000530055	-0.277484362052424	-1.51967766365256	0.232471304519592	-1.40968385372	4.74347980552184	-7.49012029781712	-4.41057090111838	3.51932885432183	1.05801967167825	4.94108618066472	7.0744996270075	1.85690151420904	7.56216435769498	2.74231346091982	6.65979730995106	5.10249827476439	3.07710209203885	12.0055606656971
545.357	0	0	0	0	0	0	0	0	0	0	0	0	0	0	0	0	0	0	0	0	0	0	-24.4095502038649	-4.39523499850812	-6.23545404155627	4.69191829702903	-4.95449346235321	-11.8115306199861	-0.706006866543386	-11.7270002350735	-2.7456934151351	-3.02115579398696	-6.75246909060705	2.64907583429403	-0.0271428612510064	4.97540328441788	1.93317783131127	-5.32591613622835	0.189727261728396	1.4194194999919	-0.161321607297248	2.17107759393717	1.69894263586495	3.12012903002299	5.70812279919799	4.04814171995024	4.72148012960034	5.07824230771804	8.89220859361795
547.023	0	0	0	0	0	0	0	0	0	0	0	0	0	0	0	0	0	0	0	0	0	-177.513847033823	-15.2271246774179	-10.4848697744396	-1.18514254714354	-6.03958007394389	-30.8089729181672	-11.7122264699587	12.386254062013	-9.26712485595453	-4.46541717877595	0.582824759662462	4.10398362156691	7.7981952397719	9.55259739775662	0.499322555954516	5.20244740674951	0.644704932395434	6.43252302110772	1.71105412840501	7.12455757612538	3.45418788280766	0.377889573325064	7.2195579783243	5.50493346762818	4.20962339271226	10.2968624222111	8.13850682192126	5.8035572726764
548.69	0	0	0	0	0	0	0	0	0	0	0	0	0	0	0	0	0	0	0	0	0	-5.90003949953984	-9.74236572076497	2.87670603995289	-0.0175742070075852	-3.24448658160728	1.88076663157333	-0.966246706287293	12.064662442239	2.3821366418567	9.92990759406753	10.1301170788468	0.944018101382332	0.274910027226265	1.25347104156232	8.31101432854294	13.9938212640196	5.33230554380753	5.6886868190259	9.50442515796046	12.6980646017893	7.24828289090292	2.49346999422467	8.78533933789019	10.8531512521041	9.93484310387257	12.0627797935272	11.3913874899088	10.4040369891257
550.357	0	0	0	0	0	0	0	0	0	0	0	0	0	0	0	0	0	0	0	0	-167.235520495242	-18.482682656482	-24.1960669037258	-11.7225275582661	0.745835480836715	-18.8133539599006	-2.72750961355067	-14.6526493713745	-21.8966915450793	2.71498349311293	-3.91436045717113	-2.16374409691778	-8.83927056353067	1.22658888034048	6.12497780457513	-1.2307418222119	-2.72193152556654	-4.06845917090567	0.31999632257404	-1.29788216586933	-0.0539604564836435	7.21407663768282	0.141248039605307	7.73381612294422	6.74432032404544	2.46777439868481	6.51260041200356	4.5671762135201	3.93637880802605
552.024	0	0	0	0	0	0	0	0	0	0	0	0	0	0	0	0	0	0	0	0	-15.1794715580545	-9.71850102603253	-4.19540711895884	-2.21524980523971	-5.17663638501165	-1.85913735503711	5.11995506523451	7.5111382816034	5.07418980985549	-5.71062705372315	-1.70968363223677	-5.47569575185242	3.00757927310415	-4.99618787767776	-1.91910782014137	-2.4380203048422	-0.604214911343399	-0.30937981286181	12.8613409048635	6.62188676547368	3.50144484440988	4.57403888928909	4.04614639398073	0.117162901817194	7.93957414980045	8.9827595707046	7.62738060012961	5.17169419230493	2.18266152189396
553.691	0	0	0	0	0	0	0	0	0	0	0	0	0	0	0	0	0	0	0	-131.221684171199	-3.14188489310175	-16.689356934087	1.79669781916621	-8.92197829493664	1.35299940211389	-18.5952989476249	-13.412306965926	-27.1202311543561	-14.206265013342	-15.9689491707157	-12.0816812382165	-1.49084806448187	-0.563695508846945	0.492641362523938	-9.23555544684559	-4.05016894779459	-3.15419743959109	-6.20698531386644	-2.55443409065691	-1.30430515637371	-7.93544074653529	-3.59566297250011	6.42580866630745	7.61274247843942	4.60971267973161	8.38010933613274	3.17880887922185	4.47902624907029	-0.579726571818128
555.358	0	0	0	0	0	0	0	0	0	0	0	0	0	0	0	0	0	0	0	-13.2668203047369	-9.161021913689	-2.28038631761276	13.8493984910772	9.33874268497046	17.9725974768815	1.1293973837149	10.4227820152915	0.648011771747894	4.09184327472318	-0.158396661669157	-7.68549573351821	-4.65873926921688	-11.9182508183635	-5.31271026949461	1.13287442433182	-3.07319529378418	8.17737451915507	10.5214753931623	6.01996308640625	1.695367847597	0.0507921211863743	6.79673080437161	5.78091640282338	7.00941135884862	8.32144429080458	-2.8700275869504	9.38555059146793	9.59069784534787	5.40024257432603
557.026	0	0	0	0	0	0	0	0	0	0	0	0	0	0	0	0	0	0	-55.6348148553607	8.48674184504408	17.602594885437	-6.17617389162412	5.79463630662567	2.33904934415229	3.40166201493327	-0.00913146499562479	-2.8950492974245	-7.04296492557152	-11.6675188449597	-14.9713252417588	-3.93754823688711	-0.0848246876067799	6.96079744112166	7.80123997561303	4.37163058796008	-5.74650910183106	6.34341022478431	-0.293599897252781	0.882432757825337	-0.658248141976261	6.84804025129733	6.63199714422954	6.01214681393135	3.56942499103776	3.24097355444605	6.48891405469448	6.20640422663181	6.05366537514803	9.12953963651006
558.693	0	0	0	0	0	0	0	0	0	0	0	0	0	0	0	0	0	0	14.1049362335282	13.9973060078964	15.8546936997576	21.003449321109	31.0938977220648	11.7957750104208	10.975618519319	19.9348058806106	22.7523863547982	12.5052946302931	29.5166883947774	14.5763193151882	22.6363501758687	13.2301707383153	16.8431035449913	11.8987183351619	3.42367342434912	10.2723839991091	8.20339693650176	11.0659630635486	13.7004161815563	20.0766628154007	17.3500227265532	14.1080272756563	14.1297761394685	11.4004360032619	14.0285863638944	6.49193976566502	9.40612605191528	10.0279273262837	10.0259994081552
560.361	0	0	0	0	0	0	0	0	0	0	0	0	0	0	0	0	0	-37.6928491732342	11.2815101320002	0.746096047601764	7.30632485531502	8.73304667760886	-4.20300023038118	3.13970998150556	17.3753118080551	10.9569886546267	15.5551068340258	4.9725460946889	-2.34403698136031	15.8504708026642	-2.23105509245452	6.20573692651544	10.8305266229504	8.70510133802651	14.5617539304061	8.50326966451922	-1.24811249447057	6.80601776451243	6.21798925275361	10.9387802856175	2.34324939065695	7.84111958224808	1.37004367233353	10.2245748935543	11.9731090112669	6.35717998218882	8.26396053339189	13.4846396092392	13.5386644671223
562.029	0	0	0	0	0	0	0	0	0	0	0	0	0	0	0	0	-207.825895995854	-23.3504409964841	-9.07654085346227	-19.814107597282	-7.38259541851217	-22.3483161939715	3.53995928839194	-12.0063593210982	-4.49834270694073	-1.26423217874011	-5.23845323946022	-7.85291175763203	-0.395152203536857	7.82797040865074	4.73473076176863	-3.15878105905081	-10.3765263161237	-3.30594497628335	5.42827302861599	-0.639533282271616	4.37398366773037	7.01845734868214	-5.97844398696422	-0.102942581259898	0.946585893553234	-0.502137118833459	5.6644343243883	6.50637057297851	4.78040757975277	3.44957915528398	4.46089304237321	3.53593581076349	6.9007025572148
563.697	0	0	0	0	0	0	0	0	0	0	0	0	0	0	0	0	-29.0792906242249	-23.0371842421229	-25.6422957707078	-9.43209522796909	-11.4445341239127	-9.60753222894406	0.89650904614047	4.08492630130946	-19.4263648734045	-7.35605526868947	11.6867664543123	-16.3673041054288	-31.2084937716369	-4.05332038002388	-9.27260259131884	-5.9580308152895	0.570292511711435	4.30777702958357	-12.6239075047508	-1.720160503355	-8.61157194308416	-9.49021499429802	-8.6510948351824	-4.66341820513963	-2.21439453728774	0.996034901806691	0.117169988690026	7.06675560039395	4.29951328979465	-1.73429124402541	4.23495429905633	5.69625959857734	1.54548429981223
565.365	0	0	0	0	0	0	0	0	0	0	0	0	0	0	0	-143.385425930086	0.546644577052636	-9.29972087238018	15.4367244350819	-21.143337921	4.40275354532361	-1.91238516415785	5.44767403841231	9.69653798274605	-1.89752536945147	-22.9754415128257	-10.4918136887012	-11.700306464788	-17.4635173110271	-5.89230635247595	-1.53545311207386	-11.056798310977	-3.18954001881247	8.94008797381017	-6.31044568916598	2.20615211808049	1.31807913304288	-2.35019782418816	6.56066446358193	2.66383829305437	-0.689848412007298	3.51383212677642	5.38467793280041	2.70234198414463	10.5742146597679	2.64750964862264	8.05468977531668	2.38427399159063	-1.35580485798911
567.033	0	0	0	0	0	0	0	0	0	0	0	0	0	0	0	-11.9339773634951	16.3571702291284	7.46175190906533	25.2003830180548	-4.17025198095134	8.16802419702425	-9.85183488136411	23.7302736614894	14.9884492327607	1.58244417979834	3.89719795691753	3.4084460267228	7.77545730733107	7.75092911504596	19.6685497862375	8.70664006262052	16.9572127044995	2.97474104810438	11.1491960918905	18.8404329800214	7.02568008365151	4.01227090045384	7.39806467806016	4.65723964591947	13.7594477897602	10.5076304180785	10.4279651479324	6.33507098320563	2.73685236354718	8.47324390040267	6.66070713690287	9.40572898894977	9.00220669073529	9.49939838007361
568.702	0	0	0	0	0	0	0	0	0	0	0	0	0	0	-89.0067357523887	10.7082993390052	2.39998674583312	13.8427466541206	21.9656773393103	14.5773784808802	10.546992009977	-5.49165547329352	-8.04481285061959	16.2747077929545	7.45904500538212	17.8930337359485	11.2770685796161	6.91214831424914	3.05462944157526	5.0518458606352	18.8325091052702	7.24942222217446	3.72636717241016	4.37676911996164	-2.56163503069079	2.61596686677987	0.847058388517072	1.21513687815666	10.6031233746098	5.11840639710329	12.2911029240373	14.0445898664043	10.8942962057957	7.99179859139058	8.33037893807507	8.15638756096835	12.1681794836257	8.89156562458184	6.69718935290966
570.37	0	0	0	0	0	0	0	0	0	0	0	0	0	0	-23.5062717337145	-14.4754348716188	7.42918514313968	6.46840082349633	9.11883119073338	-1.0067005964502	4.04249547375932	-4.29590473102681	0.0201286758272659	2.53357437058392	-0.756206347004208	-9.92905503358871	7.44637358294489	-4.4558994365448	-16.2121166317116	1.6287952033768	-3.3128653380711	-17.9492931107603	6.22358678936238	-15.0340944974277	-7.86535081679727	4.92923005703663	-8.35697903540022	0.926132430213521	-0.700530569755648	0.785613388767189	-2.89136376735635	-1.43313017607783	-1.28933249902429	-0.215591994116343	0.812638613287815	2.55209512883076	0.540677199094075	-2.5709673700271	2.23704215252018
572.039	0	0	0	0	0	0	0	0	0	0	0	0	0	-59.1952863187006	10.9830633377409	22.9436526217285	-1.78446856833582	1.86747883899526	11.4326103485942	-8.35656061818729	5.94247141170329	12.899700967902	20.7610769683283	6.95809994399848	1.87822795043624	-5.48480128378501	-5.69646247427251	6.95159967159725	5.09864884048866	19.1321398192036	7.55912141226836	2.1664999510879	2.34702548151958	14.9747321677903	2.77500341193765	5.67931953811223	11.9496682605596	-1.14473186199106	-3.07503896354415	1.69073188218805	4.20487229163312	14.9717433076551	4.00484672158238	1.99393889210252	10.3609854069064	7.61544936957686	7.00433936941364	5.04901170023216	15.3497757592189
573.708	0	0	0	0	0	0	0	0	0	0	0	0	0	-24.5604376790167	-13.3697880801158	-6.03971116667449	-3.08617853275701	3.64563588661271	1.15887797648264	-16.3789856658372	8.63150240663976	-1.18687864799049	-15.891266781573	12.9707791270005	15.0134632381201	19.3796930489671	-2.16655863005421	-7.03410053084696	3.49733172362797	-9.61294984667783	4.58354664684035	8.28543357044181	4.12377427486813	2.68074048006329	3.90545821757845	2.13403158557442	-1.62479466576334	-0.2086178265025	-2.22261626109883	5.60662624726383	6.11129798040343	-4.41761032782076	-1.61307555394042	10.2030721593842	3.25372073746889	6.68112821024345	6.25615075427562	7.2722821801246	11.5814192829608
575.377	0	0	0	0	0	0	0	0	0	0	0	0	-57.4522724657632	15.7793558317294	-0.36955121781154	-3.10947082236978	10.2269640147728	4.30874067262075	18.0472943008689	2.96310418668595	23.5836387544225	34.6515198266389	14.0210426771933	23.9505678150293	15.9333047281641	17.7009757132799	6.16680602548621	15.4818297874515	4.52748728578301	-0.370687391615831	9.14030211049523	15.8854929830516	3.69363153824181	21.4132292606007	14.3341343978469	2.81861602927386	0.348309404739118	0.644503693319147	7.69506266102118	7.11011987510803	9.97010629256271	8.37245547011574	5.03722419233206	7.4270752718472	5.50882768988552	8.04659006184447	12.4932797456656	4.7056729705131	6.79279443411189
577.046	0	0	0	0	0	0	0	0	0	0	0	-136.610955339276	15.9047214345885	-3.56094840882034	-3.34017075603231	0.657854554240466	0.978592212382556	8.11656200188431	5.7754389871975	6.16524145990266	6.46091388519681	5.5043054720839	11.1316261578267	19.4277653075034	10.6820504567531	12.5230581675412	15.2787150183064	6.07744895250464	-4.77814216828329	-4.90125985228982	11.4013840812421	9.97694413800375	16.4426845682117	-6.89205242230265	-4.48666498810919	6.39584113272039	16.2640124717999	10.2334054913723	4.23562068111945	5.31587926585535	4.74693997026388	2.82482275471713	8.91771895265298	0.290908451273096	9.95699899694009	4.62915492742656	9.5024511229421	4.08394373721164	4.62861358991863
578.715	0	0	0	0	0	0	0	0	0	0	0	-14.9548015026929	0.326813208682656	23.9452322768219	-19.0608642077485	3.54154142062849	13.1864837089535	15.2668960669111	4.7711069835152	8.8233016498189	15.8257756516574	-7.26843483639381	26.1697556889742	15.1432032142593	-3.62340562647631	10.1730648562421	9.05544995723933	11.8071393599275	16.7562236635338	3.0592460795339	-5.25714226243402	7.39366448930548	9.63469081041707	14.5337078062225	15.8172237421921	6.84320486375492	11.9818870238718	-2.86263368469493	4.38065492023354	16.1467359388029	9.93795424758154	7.61585312287938	7.50510694979781	8.04003154510332	6.71537394685609	2.7427578169867	5.96996533431142	8.16554701515962	2.58358780936749
580.384	0	0	0	0	0	0	0	0	0	0	-122.449264204319	0.022794144069209	20.1610161909472	18.6277784268827	-9.36019322994789	-2.83429156406582	-8.21155692361732	-1.502937600721	4.29568203937293	10.7197387274423	10.5444869137025	19.5768467564622	19.8239133711357	14.1621001182419	7.72827541820277	18.9695126820387	-1.62492303480436	2.08837299378452	14.9839325028351	7.05246925686083	13.1224816604944	17.2958919833108	2.62705800659079	4.87427349788714	5.59133958418771	-7.09018631996346	18.3286280809086	4.49204659609291	17.2248599466411	19.2812992814648	11.9884584476287	8.06856422120787	7.95782361890176	8.75312670395659	6.92941328864376	8.12162987270581	9.06360534171004	0.990453498232353	7.30969734158142
582.054	0	0	0	0	0	0	0	0	0	0	-30.5107575993187	9.16547765356256	5.60023013675787	6.69478026969724	15.5411916772657	-23.4958831555818	-3.63279427524979	7.13357377421815	-5.13368011154412	9.18341300275127	8.21333321010108	5.18587266275644	-8.622171695989	-4.61038605288154	-5.80319610556878	5.64817426181872	5.49942027322692	4.50359367066149	-0.21423695501969	6.55576683161113	4.78974136873859	-7.12620999161175	14.7022964843463	-1.99038440790693	16.2284330964584	15.6425947204787	1.63130628458268	11.9993895950947	4.70384174939783	1.47216973453314	4.32103624972851	8.99876992847655	4.62139856516171	5.05262416601213	9.83517169276661	3.35814091295561	3.10276895964802	4.04705265149324	6.35076163085659
583.723	0	0	0	0	0	0	0	0	0	-81.8746239686123	-11.7363298947299	0.0903448081971952	-16.2354142102999	-6.6550117212629	-6.15184288952673	-22.5623614089393	-2.95679014252701	2.32320999622734	-3.46910555587447	-14.8558354632551	-7.42710267925771	-10.8946930269035	-9.89699177031881	-1.87524715601496	-9.78206586520248	-2.49464536892845	-3.30189511351194	15.07587386288	-19.148339053882	1.60638378951322	-22.2266349331202	-8.43994710744986	-6.61862875772419	3.73887761886296	-7.03511808867718	-2.33945190535287	2.97289092376201	-5.02306222892663	-11.476118359006	0.443436054879717	-0.361557341769204	5.74571183508176	-4.36086998952376	1.57200416924941	-1.18320280698705	0.595830833304271	5.0576223316236	1.31326193472426	-2.73177388035924
585.393	0	0	0	0	0	0	0	0	0	-8.04902058412423	-9.46501218684414	2.00371973046802	-16.1018250224386	-1.82602894506589	6.43717064779229	2.87604835313989	4.37345663445286	12.3790917369415	22.0972397542721	14.1503895093086	14.4844664604512	7.42263916634726	4.03281641010051	10.1073888976391	0.682180000640327	-3.99326956784618	4.78801747576926	-5.20229504915642	8.87303814173229	11.3607792931026	-9.6599004084266	9.83847130990779	3.02709758553854	8.73930400373603	12.1748261588048	10.576267196912	11.1386229658204	12.5477240511314	10.4389100076813	1.41765706247839	6.6645279754221	-6.02411949428472	-4.40357141483569	2.26477715189953	8.43894436063656	3.17475055886553	2.49287636581951	7.1939820326523	3.37844511375613
587.063	0	0	0	0	0	0	0	0	-46.9920962111018	-5.30819515825079	-12.1082957624781	8.86408394631812	3.91596147366198	5.24622026756912	8.12663130055131	0.111805158723915	-4.7263140671359	-14.2970469612082	-8.44840244607864	-8.59827420055367	8.71665319227574	-5.81191949006141	-3.58765762729052	2.89437312631148	-10.4227005273617	9.02922649551925	1.24065012018139	-16.0503620750661	-7.61427331409391	-6.7540486124678	4.6161392709258	-9.94748993430608	-0.842022523336856	-2.60541584481571	8.88041115772911	-1.56452251666303	-5.21542476560584	-4.22204847177361	-4.13919150014322	2.71802929212438	0.747403466798845	-2.33764592007637	1.38943604549831	-0.349921203604868	2.20010222998547	2.10400872850299	1.92327450446527	3.5486405021393	3.31366004321809
588.733	0	0	0	0	0	0	0	0	-9.57415237744933	-13.8783633584632	-22.0459713221596	-29.5136818942926	3.84044376077744	-8.26457037068159	4.04223568138667	-14.9789270236013	-33.4789438255373	-20.3109639016688	-2.69232816514447	-22.9899207332618	-18.3214836005886	-15.4258085510744	-3.71116741360207	-9.84796166336985	-18.0401310123578	-20.7174661032577	4.78488630313246	-11.2656195062941	-14.0262926865615	2.42144225125322	-6.32397287785225	-0.597046332904033	-6.89715793371317	-9.47502697631393	5.63637704225332	-6.11296326554609	-4.26584461907516	2.74630138689215	-5.3092697719519	-3.37179459855269	0.110879564302417	5.04287305646545	-5.08192255244017	7.99658792715545	-0.0715350977361373	1.49956300392723	3.55945769283292	2.35964038641806	4.63230507105123
590.403	0	0	0	0	0	0	0	-18.5466908530139	-17.311439335665	9.4689517412673	6.62842083460677	5.59497235060068	-6.85413318246504	-5.44065417148679	13.636528916013	11.2294486283535	18.0296798257449	14.9770553613608	8.76837037344322	33.7633481877826	2.20936252329538	30.1763447532941	2.09502022435297	3.14352912117468	13.7304803266921	13.7171559132898	3.80346824261449	1.08460250632595	3.29846305692368	6.9906322877809	-0.65221252022407	10.0912951187075	22.5777722157133	19.39648396445	8.82945466621571	23.1948992280457	9.17080232361451	10.459576243495	1.81151726171277	14.0816298236969	6.25825909425947	7.57282242935727	7.68644639621687	3.82841054396503	8.09194198952155	12.1876551250923	6.43408165390286	9.05843251734687	7.45842916887134
592.073	0	0	0	0	0	0	-185.257106900077	-16.0971452056207	-27.2313143603455	2.36348978545493	-13.8787745840424	-18.7206562309203	-5.40546332393617	5.7439653084457	-3.33048790267295	-20.519012603925	-5.07568171967237	-0.683909988128054	-10.601489805252	20.8097099896299	10.7176071897325	4.79014621863474	8.64949440630463	3.6244936535332	-4.95328661136166	10.8147543507638	-9.71019340024242	-0.126079746708317	-7.55545492037009	-0.863601778246597	7.15692321756812	-11.7546332408847	5.48873313496734	1.39472625215084	-5.23899765472297	-0.289422376153107	12.1330048476115	3.66328979080412	3.94790916600344	5.4498300871688	3.54808256088108	4.39697194789324	-7.02153522818752	1.52544317561129	2.55818278709703	-0.553699143543102	1.47728546434966	3.78979746355383	5.29636819888213
593.743	0	0	0	0	0	0	-48.6608773211837	-28.7087237923706	-35.4121171574328	-22.8191927391184	-36.6358568122997	-4.57279284555903	-17.1318705350041	-13.5170558741315	-16.4054853212653	-30.7052410086213	-19.6893602436446	-21.8959396071271	-29.0242474587434	-24.1035099153236	-6.98029135424629	-22.9309062142589	-6.98297898768154	-26.5028639141624	-17.935107513842	-18.4711482757161	-3.52782835664075	-19.0882830641465	-12.3504798962176	-6.79455002084813	-15.2429993863247	-15.252897691693	-8.83521288781164	-14.240447817225	-5.49993584186533	-9.0127982689184	-5.05984146967517	1.15811528836225	-8.28990150924357	-4.4487287977783	-9.69578535113134	-4.19089456436854	-3.8457816231784	-2.80006587084895	-0.779519609101375	-0.377804488245508	-1.4460387147198	-5.27679970809646	-4.53867105259901
595.413	0	0	0	0	0	-153.231997858471	-20.1425548623537	21.8684342060045	-7.27953647090197	-10.0248550024128	20.506720345192	0.46561619577953	-4.9378859415982	-1.37697155430999	0.0645976169885008	13.6583534373726	1.32214026245707	-12.3707508010555	-15.6877147895378	-7.50877359635995	4.01961950131766	7.38561424047306	6.28242057779443	-10.6130273315143	-0.805500144876993	-3.41962150202777	3.91415929530621	-4.81560844484539	2.23467703350155	-1.09735991418279	-3.56791653010528	1.00735865927791	-0.56344665533844	9.40690843403768	9.88858405778505	17.2458302401686	-3.37232098819064	-2.46029849249956	6.95771771171307	-0.91147497051652	3.68814910006451	-1.94868076671079	2.99949455774324	-1.56204395122093	5.70773822328137	2.95186358474329	2.07396540413993	6.88060606052464	1.83028060068152
597.084	0	0	0	0	0	4.66983837796091	44.47475481334	39.4229901808135	34.0276624343557	30.8314736363329	30.9178478642194	44.5237936994198	39.8582994502904	26.7584656425233	27.9951136186465	27.2226927809622	25.1901208578713	23.84512644012	27.5331880065616	17.8063938770668	24.2807387910287	22.7507321272432	22.6807099900813	17.068135976056	15.7093201127379	29.7997424093928	23.9240951724245	20.1408467383249	19.6813109825563	21.5688137024813	14.1706326868239	23.1916251108877	15.3731719459701	15.348417942181	21.1585666501052	14.6031754540441	14.3435772231684	17.9532131777047	11.698996109653	12.3008075529191	10.5278392228814	14.053021963846	13.0583024871869	8.67672589049859	6.32073120700011	8.04175616755956	14.6080051638402	6.44835797651881	11.2204089862234
598.754	0	0	0	0	-148.149650445035	-10.2861078273144	-3.77638609166464	13.7202837301094	1.92075973662797	0.728842931060688	-5.99679161931155	8.1755077664745	-23.8124923581511	9.66101748842442	10.7156521446696	2.02997080479202	-15.3615333415994	-5.53429499271815	5.88973687417831	9.80230505328591	-13.4245561506073	11.4564404222867	-16.2122857046985	2.28381947766869	-14.4573664605594	-16.5017553873285	3.40757821751778	-7.39027760645838	-3.35840606248556	0.987386293478931	6.80778332589594	2.31268782700566	-2.92417719444753	-12.5745736726979	-4.66963360479173	4.57793576375457	6.74262255689675	-0.253049128609866	-4.34634459302093	1.60290473470039	6.10638181190412	4.34870866802191	2.10689364393606	0.807338620688962	-1.40908640346611	4.52076872903196	6.39681037727366	4.05825394579491	3.1797179223288
600.425	0	0	0	0	-27.5469720093764	-12.8046029473097	5.28062372067119	14.9544110759071	17.2697642493237	6.93773375061649	7.13685048904835	5.95882825478185	-10.9458995362539	-10.5340120323792	-6.23784612481663	6.98324170626182	4.91070763562325	35.6336112738792	4.05308743105506	8.88414176356187	3.4621378499075	2.86290861034967	7.24098607286406	-14.5872636300724	8.36720835831865	11.6912357898391	14.0156100351512	24.0422853850442	9.6038715867285	14.4477873663671	3.97224341465333	4.33876448009832	12.7255539148865	6.53695446489097	-1.92291572461153	2.29617006324288	3.19606685201733	4.5052217473348	6.14867779548947	-3.9558749055662	4.37427241221995	0.730366331212351	1.73304181778408	1.04780807644592	3.09869627272657	3.58580487842164	7.40040382533749	3.90894181994466	7.62208451332112
602.096	0	0	0	-44.0938872358668	37.9442296966943	31.3151073104064	26.1295327555063	18.227919539093	34.390872700301	22.2797600940666	24.7717548525745	29.3467967367131	36.6796727993281	37.7872680031592	22.2328722748334	18.3845250007886	18.7279121664066	22.4513366491272	38.0965105796422	19.7847956925	-4.11458884866856	18.4447394144139	21.1344519297959	9.56094489605116	20.1459824575756	22.6760307453191	9.25812728330537	9.73533019620454	3.64367260267943	11.8688522971842	17.4165748373492	16.2169927906037	7.11290666532304	8.50119471556485	16.8687461889838	13.9862175123081	9.45567897452682	17.7535626422069	9.4978180771242	10.9682154916112	2.13977486204436	1.87454137915023	3.47521313509986	6.02047150467905	5.210522417963	8.53369529085944	7.14368727560195	11.3034815302144	9.76609552217326
603.766	0	0	0	-27.3187820596028	-38.3867153851862	-49.9735491294182	-31.5307672408703	-31.0959567432919	-32.2503353574594	-16.026848778282	-34.5779345991009	-13.0674882763363	-4.24202332171877	-21.1608987274762	-4.52233285513904	-12.9896959480261	-24.5461946892428	-13.8279612374376	-22.5729497255309	-14.2593669134143	-23.0521871857539	-31.5763666996891	-28.9367248115652	-6.34978192741476	-18.6015979033708	-18.7777441983063	-18.4676859652195	-12.9567737500297	-3.04052872983255	-13.9933733875883	-17.049311862687	-13.8770878893918	-5.08539313653658	-8.93389691707374	-9.74986234878042	-14.6938013273748	-6.82691053798163	-7.08096078189095	-10.1055193192147	-8.53501817784288	1.67726684963419	-0.838574808427186	-4.79445683571349	-7.0295690079236	-7.67830971201295	-3.00455292820875	2.10564478236507	2.48518433927076	-8.02870109485175
605.437	0	0	-27.7328929526162	-15.9289721572198	-0.0327359563961328	-0.517227628599108	6.46962265171825	-3.67107054414813	1.27511524164833	-8.07498920803123	-1.84692762992145	6.22075231234475	7.73047307657315	1.19149312959177	-10.8765653679363	-2.79069999550941	6.91496297982353	2.91955252831505	0.0467772318436879	-10.951469208254	8.5932887983028	-0.834433404058394	-9.96316981987075	-10.5999264112124	-3.64670458484102	-0.0492004452811528	-7.96347179153937	-3.89835113133337	3.72131253033575	1.11501370992416	0.926210569404654	7.24463103460212	9.85377400450866	2.22100076712788	4.77953083411473	6.04516396646106	4.00623802672059	3.27468647498009	5.70547021357268	9.3791695590744	2.97845778567536	-0.0645494224940655	4.26945141652938	7.05125088016186	5.28506237811868	3.87623737005302	-2.29208297320092	5.50672197039615	2.80482709292003
607.108	0	-252.771168195148	24.0259835537052	-14.0352707505306	-5.49787416144792	-23.1678821745598	-14.3571148826154	-0.0572965060585948	-0.835471112831114	-15.1540685854663	-30.2182414511232	-6.15579236288761	9.52309477302119	-21.1681849663252	-19.4519705052799	-5.9579769495436	-12.3670946467383	7.6560386994137	7.86001952907309	1.85822323290051	-14.0908826389931	5.05978188233605	-7.00106249572004	-5.71465719271635	4.41195805181564	-6.66562790528491	-3.59160644314376	-1.14908875215281	-15.2717668364371	8.41135686527086	-3.48985181974225	-4.26920211588077	-2.49540645677801	14.6584731434032	10.8731897763856	2.72468495519347	-4.69576344415576	2.90731940171242	4.83968893865031	0.0824296970115056	3.12507128368213	2.08641311027625	-4.54954931774538	1.35822109004681	2.53876200934524	0.848089860505769	3.18835009122799	1.5740855003415	2.14924457284992
608.779	0	-73.7005574368606	-27.0168357594905	-25.113695147533	-18.6927105049323	-28.3211378006899	-2.72933354136214	-10.6008024668422	-10.4470097266189	9.99130580311868	-13.4607586332313	-8.5594469125449	-20.0260967413971	-16.0138291131191	-7.58700740524532	-6.23384707317608	-20.9598840999458	-13.4185819565901	-2.83429930630317	-8.71090321672429	-3.13710803659944	10.1543654163333	-14.9762863798843	-11.4630401330543	-1.10287961823751	-2.78214343063872	-5.40435901901535	-6.34640391443061	-6.51183342778332	3.46972966480772	-10.1225597733271	-9.69321940505664	4.27764754903704	-2.32964347451456	-6.4528685803373	-4.33996481676918	-1.49029236707627	-6.75007592560142	-3.4055057085232	-3.37529704261021	-3.81451849146395	6.99977419733927	-0.304013676386414	2.34027698024483	0.70401208530951	1.44141999215626	1.98350789301323	0.101319241490046	6.61448801322523
610.45	-248.181059232319	-16.214515960247	-37.0596731912926	-27.3577050747242	-14.4549192124893	-10.8323842191583	-21.9083054326053	-4.76693142010118	-24.7023085238675	-16.2852429737214	-24.5253712141011	-25.0517368440639	-12.5523607810699	-14.619765867888	-1.67641503937628	-25.2700006007228	-8.90894743987351	-0.0371444861104835	-8.40575789424024	-17.4548023991609	-8.28467030357315	-17.1762901503338	-1.08926267595624	-4.85694522448858	-6.93636493482496	-19.9336272877853	-3.31564721569747	-17.4889453045589	-1.34367442188628	-13.2735833894955	-6.75882016980513	-0.837720576907407	-6.44154935051217	-8.74948146415116	-7.44410152230382	-9.55344313540335	1.3640661282178	-6.17545824145901	-10.7676072201842	-5.33077758259421	-7.1660791088303	-3.35929144010162	-2.97014181888724	-3.22703638531775	4.0290367117635	-1.31567464647246	3.75323079812206	3.00635993025097	1.9972860683627
612.121	-81.3536883855938	-40.4850260605748	-8.11203442006312	2.89272153617482	-6.03592827342255	-18.5912185982785	5.27478937146287	-11.5452679762656	-20.0747305576116	-11.5301541601007	19.2846740618783	-13.6279136377349	1.60515831384982	2.98671195425641	-12.4614313771616	-12.4912523324942	0.135720910159299	-5.22277251568125	-22.8720275892635	-7.80729305658136	-18.285023740621	-12.6233060371992	0.418512092461777	-4.78566997320269	-13.2516259724866	-9.47363477748614	-8.25233886302125	-24.0644992793226	-4.16680526554999	-3.28081116532013	11.5703266195817	-11.2261843632822	-8.35101015539197	-2.06533838342693	2.37404946167389	-2.92004062674364	-1.08174424420281	0.535879827507361	5.07432709886322	1.27882328201975	-1.21784514133249	-3.17744072462991	-1.37691439982782	-3.60342579374494	-1.5668668562927	0.597970230279421	1.21603069706823	4.17827913063447	4.85241609360932
613.792	-32.2691093955487	-11.6724525299665	-14.5282248625213	-5.63144764768592	-15.9862586451978	-17.5158226211608	-9.20487173506651	-7.1532869082258	2.95342056762904	-2.76084442673816	-27.0542635651525	-18.8782343604733	-22.0804836738061	-15.3452234398948	-3.43494465622424	-9.75258649682949	-19.1253118110404	-24.4842283293495	-11.7719440200555	2.68033562056286	-1.4924994123552	-3.11370964239649	-9.26033965391453	0	-7.11560895164688	-5.87817361504205	-6.48275450716929	-4.19080965069401	-3.87972947941902	-3.08001992399161	-2.14054756186054	-7.30219108985001	-8.16793531785029	-14.5306059013995	-8.121650206719	-3.99198886453452	-0.0230732758682529	-3.62832728930849	-1.77087002046238	-3.31709020042429	-7.55985955616611	-5.60335752436079	-1.65518720270716	-2.23456591233664	-2.97978912181791	0.749602057452618	-4.06204157062339	-1.78084854521056	5.67426150152593
615.464	-49.0593802056261	-60.1809453838771	-45.4639799148156	-18.6271549662515	-16.1355828833301	-35.8720514018324	-28.395011652609	-36.1218694746324	-13.3715041876525	0.760443839584891	-18.9167391146381	-14.0913711412148	-39.5697926373413	-39.5251692288295	-22.9664092775195	-16.2569851211587	-21.9958893415197	-22.0935360111291	-17.7083354371752	-28.0604285916914	-25.8710417626602	-6.46870941469425	-18.9495224262978	-27.178174805815	-15.6346987809541	-14.9891661165033	-13.6446890770389	-19.1043298930842	-10.8485944957003	-10.0695410784949	-19.7008157996787	-0.0779865212690744	-9.53453146578008	-17.5789902789518	-15.4632820650884	-9.82419252068103	-6.20705482527466	-10.0252156654808	-6.77775301558129	-4.62910870673789	-9.62255156452315	-2.8050298525216	-3.37326846641921	-3.6024683745854	-3.01121322468618	-3.7568331474748	-4.43632782316543	-5.50186963384669	-5.67115585640197
617.135	-14.780524703159	-18.1286324091431	-3.61558091430275	-11.3584949940791	-10.1608501219563	-23.7896490207196	-3.3128371048416	-5.85427204892513	9.99531022721007	-7.57593403783969	-11.8696251205363	22.2643848269149	-0.605917732456507	-5.74327923421689	-20.7366595434326	0.321726581990837	-8.50328537887941	-3.68902846246887	-1.74876246377044	-15.3378035326769	22.5474342667584	-4.61198271900531	-5.90419386329611	1.72009846886625	-6.86853988706691	-9.84338331325834	-7.59406977139555	-1.57121773555255	-10.514427215318	1.18036270306147	3.36894509710765	3.82836294361239	-1.65565839838103	-10.2452255164225	-0.227256642400747	-0.288993850964584	-2.06564967178959	1.75922718009367	-2.75074002763103	1.00054406754803	1.35219661002791	-0.789876455907746	-1.31855289919254	-1.13671406225214	-2.52784623044924	-2.4991187960663	4.51569327317823	0.0877618723648922	0.920925287725117
618.806	31.9821581198571	1.63551142274083	13.104677085159	20.9056445702516	16.8243250423468	17.7016837402069	14.2714938036854	3.71943633575969	0.455169112581631	-2.83889546818113	3.53490207024267	20.364606379585	13.3170938319235	7.08514885370249	26.3418092431658	3.07862008612865	9.48706766331129	11.8333787080087	1.51357218788564	8.343266160689	19.8667806764881	14.4443853449291	16.0137586560991	5.18325533912079	8.11327711124168	22.0195034197595	8.76723350074611	20.4758664351968	3.16190097865868	7.48743787349401	13.428437885414	14.6154377956834	17.7784617443703	17.388567596667	11.1684047018616	10.5244421645114	-0.201299588866719	9.73989270978774	5.40711497981651	4.6339340695698	9.07703881700792	7.75209944680659	7.00765484346772	3.79913068589417	3.73588252192322	5.37003876902624	4.57478012745483	7.8118662444979	2.64956819921111
[truncated: 85 more columns]
