# Supplementary material for: Physicochemical and major ion data for springs in the Black Forest National Park, Germany
Source: Data Brief. 2020 Apr 30;30:105645. doi: 10.1016/j.dib.2020.105645 (PMC7218150; doi:10.1016/j.dib.2020.105645)
Supplement: Supplementary file 4 [file mmc4.zip › Fluorescence/D803_4_2016-11-02.csv]

wavelength	600	597	594	591	588	585	582	579	576	573	570	567	564	561	558	555	552	549	546	543	540	537	534	531	528	525	522	519	516	513	510	507	504	501	498	495	492	489	486	483	480	477	474	471	468	465	462	459	456
210.862	0	0	0	0	0	0	0	0	0	0	0	0	0	0	0	0	0	0	0	0	0	0	0	0	0	0	0	0	0	0	0	0	0	0	0	0	0	0	0	0	0	0	0	0	0	0	0	0	0
212.444	0	0	0	0	0	0	0	0	0	0	0	0	0	0	0	0	0	0	0	0	0	0	0	0	0	0	0	0	0	0	0	0	0	0	0	0	0	0	0	0	0	0	0	0	0	0	0	0	0
214.027	0	0	0	0	0	0	0	0	0	0	0	0	0	0	0	0	0	0	0	0	0	0	0	0	0	0	0	0	0	0	0	0	0	0	0	0	0	0	0	0	0	0	0	0	0	0	0	0	0
215.61	0	0	0	0	0	0	0	0	0	0	0	0	0	0	0	0	0	0	0	0	0	0	0	0	0	0	0	0	0	0	0	0	0	0	0	0	0	0	0	0	0	0	0	0	0	0	0	0	0
217.194	0	0	0	0	0	0	0	0	0	0	0	0	0	0	0	0	0	0	0	0	0	0	0	0	0	0	0	0	0	0	0	0	0	0	0	0	0	0	0	0	0	0	0	0	0	0	0	0	0
218.779	0	0	0	0	0	0	0	0	0	0	0	0	0	0	0	0	0	0	0	0	0	0	0	0	0	0	0	0	0	0	0	0	0	0	0	0	0	0	0	0	0	0	0	0	0	0	0	0	0
220.364	0	0	0	0	0	0	0	0	0	0	0	0	0	0	0	0	0	0	0	0	0	0	0	0	0	0	0	0	0	0	0	0	0	0	0	0	0	0	0	0	0	0	0	0	0	0	0	0	0
221.95	0	0	0	0	0	0	0	0	0	0	0	0	0	0	0	0	0	0	0	0	0	0	0	0	0	0	0	0	0	0	0	0	0	0	0	0	0	0	0	0	0	0	0	0	0	0	0	0	0
223.536	0	0	0	0	0	0	0	0	0	0	0	0	0	0	0	0	0	0	0	0	0	0	0	0	0	0	0	0	0	0	0	0	0	0	0	0	0	0	0	0	0	0	0	0	0	0	0	0	0
225.123	0	0	0	0	0	0	0	0	0	0	0	0	0	0	0	0	0	0	0	0	0	0	0	0	0	0	0	0	0	0	0	0	0	0	0	0	0	0	0	0	0	0	0	0	0	0	0	0	0
226.71	0	0	0	0	0	0	0	0	0	0	0	0	0	0	0	0	0	0	0	0	0	0	0	0	0	0	0	0	0	0	0	0	0	0	0	0	0	0	0	0	0	0	0	0	0	0	0	0	0
228.299	0	0	0	0	0	0	0	0	0	0	0	0	0	0	0	0	0	0	0	0	0	0	0	0	0	0	0	0	0	0	0	0	0	0	0	0	0	0	0	0	0	0	0	0	0	0	0	0	0
229.887	0	0	0	0	0	0	0	0	0	0	0	0	0	0	0	0	0	0	0	0	0	0	0	0	0	0	0	0	0	0	0	0	0	0	0	0	0	0	0	0	0	0	0	0	0	0	0	0	0
231.477	0	0	0	0	0	0	0	0	0	0	0	0	0	0	0	0	0	0	0	0	0	0	0	0	0	0	0	0	0	0	0	0	0	0	0	0	0	0	0	0	0	0	0	0	0	0	0	0	0
233.067	0	0	0	0	0	0	0	0	0	0	0	0	0	0	0	0	0	0	0	0	0	0	0	0	0	0	0	0	0	0	0	0	0	0	0	0	0	0	0	0	0	0	0	0	0	0	0	0	0
234.657	0	0	0	0	0	0	0	0	0	0	0	0	0	0	0	0	0	0	0	0	0	0	0	0	0	0	0	0	0	0	0	0	0	0	0	0	0	0	0	0	0	0	0	0	0	0	0	0	0
236.248	0	0	0	0	0	0	0	0	0	0	0	0	0	0	0	0	0	0	0	0	0	0	0	0	0	0	0	0	0	0	0	0	0	0	0	0	0	0	0	0	0	0	0	0	0	0	0	0	0
237.84	0	0	0	0	0	0	0	0	0	0	0	0	0	0	0	0	0	0	0	0	0	0	0	0	0	0	0	0	0	0	0	0	0	0	0	0	0	0	0	0	0	0	0	0	0	0	0	0	0
239.432	0	0	0	0	0	0	0	0	0	0	0	0	0	0	0	0	0	0	0	0	0	0	0	0	0	0	0	0	0	0	0	0	0	0	0	0	0	0	0	0	0	0	0	0	0	0	0	0	0
241.025	0	0	0	0	0	0	0	0	0	0	0	0	0	0	0	0	0	0	0	0	0	0	0	0	0	0	0	0	0	0	0	0	0	0	0	0	0	0	0	0	0	0	0	0	0	0	0	0	0
242.619	0	0	0	0	0	0	0	0	0	0	0	0	0	0	0	0	0	0	0	0	0	0	0	0	0	0	0	0	0	0	0	0	0	0	0	0	0	0	0	0	0	0	0	0	0	0	0	0	0
244.213	0	0	0	0	0	0	0	0	0	0	0	0	0	0	0	0	0	0	0	0	0	0	0	0	0	0	0	0	0	0	0	0	0	0	0	0	0	0	0	0	0	0	0	0	0	0	0	0	0
245.808	0	0	0	0	0	0	0	0	0	0	0	0	0	0	0	0	0	0	0	0	0	0	0	0	0	0	0	0	0	0	0	0	0	0	0	0	0	0	0	0	0	0	0	0	0	0	0	0	0
247.403	0	0	0	0	0	0	0	0	0	0	0	0	0	0	0	0	0	0	0	0	0	0	0	0	0	0	0	0	0	0	0	0	0	0	0	0	0	0	0	0	0	0	0	0	0	0	0	0	0
248.999	0	0	0	0	0	0	0	0	0	0	0	0	0	0	0	0	0	0	0	0	0	0	0	0	0	0	0	0	0	0	0	0	0	0	0	0	0	0	0	0	0	0	0	0	0	0	0	0	0
250.595	0	0	0	0	0	0	0	0	0	0	0	0	0	0	0	0	0	0	0	0	0	0	0	0	0	0	0	0	0	0	0	0	0	0	0	0	0	0	0	0	0	0	0	0	0	0	0	0	0
252.192	0	0	0	0	0	0	0	0	0	0	0	0	0	0	0	0	0	0	0	0	0	0	0	0	0	0	0	0	0	0	0	0	0	0	0	0	0	0	0	0	0	0	0	0	0	0	0	0	0
253.79	0	0	0	0	0	0	0	0	0	0	0	0	0	0	0	0	0	0	0	0	0	0	0	0	0	0	0	0	0	0	0	0	0	0	0	0	0	0	0	0	0	0	0	0	0	0	0	0	0
255.388	0	0	0	0	0	0	0	0	0	0	0	0	0	0	0	0	0	0	0	0	0	0	0	0	0	0	0	0	0	0	0	0	0	0	0	0	0	0	0	0	0	0	0	0	0	0	0	0	0
256.986	0	0	0	0	0	0	0	0	0	0	0	0	0	0	0	0	0	0	0	0	0	0	0	0	0	0	0	0	0	0	0	0	0	0	0	0	0	0	0	0	0	0	0	0	0	0	0	0	0
258.586	0	0	0	0	0	0	0	0	0	0	0	0	0	0	0	0	0	0	0	0	0	0	0	0	0	0	0	0	0	0	0	0	0	0	0	0	0	0	0	0	0	0	0	0	0	0	0	0	0
260.186	0	0	0	0	0	0	0	0	0	0	0	0	0	0	0	0	0	0	0	0	0	0	0	0	0	0	0	0	0	0	0	0	0	0	0	0	0	0	0	0	0	0	0	0	0	0	0	0	0
261.786	0	0	0	0	0	0	0	0	0	0	0	0	0	0	0	0	0	0	0	0	0	0	0	0	0	0	0	0	0	0	0	0	0	0	0	0	0	0	0	0	0	0	0	0	0	0	0	0	0
263.387	0	0	0	0	0	0	0	0	0	0	0	0	0	0	0	0	0	0	0	0	0	0	0	0	0	0	0	0	0	0	0	0	0	0	0	0	0	0	0	0	0	0	0	0	0	0	0	0	0
264.988	0	0	0	0	0	0	0	0	0	0	0	0	0	0	0	0	0	0	0	0	0	0	0	0	0	0	0	0	0	0	0	0	0	0	0	0	0	0	0	0	0	0	0	0	0	0	0	0	0
266.591	0	0	0	0	0	0	0	0	0	0	0	0	0	0	0	0	0	0	0	0	0	0	0	0	0	0	0	0	0	0	0	0	0	0	0	0	0	0	0	0	0	0	0	0	0	0	0	0	0
268.193	0	0	0	0	0	0	0	0	0	0	0	0	0	0	0	0	0	0	0	0	0	0	0	0	0	0	0	0	0	0	0	0	0	0	0	0	0	0	0	0	0	0	0	0	0	0	0	0	0
269.796	0	0	0	0	0	0	0	0	0	0	0	0	0	0	0	0	0	0	0	0	0	0	0	0	0	0	0	0	0	0	0	0	0	0	0	0	0	0	0	0	0	0	0	0	0	0	0	0	0
271.4	0	0	0	0	0	0	0	0	0	0	0	0	0	0	0	0	0	0	0	0	0	0	0	0	0	0	0	0	0	0	0	0	0	0	0	0	0	0	0	0	0	0	0	0	0	0	0	0	0
273.004	0	0	0	0	0	0	0	0	0	0	0	0	0	0	0	0	0	0	0	0	0	0	0	0	0	0	0	0	0	0	0	0	0	0	0	0	0	0	0	0	0	0	0	0	0	0	0	0	0
274.609	0	0	0	0	0	0	0	0	0	0	0	0	0	0	0	0	0	0	0	0	0	0	0	0	0	0	0	0	0	0	0	0	0	0	0	0	0	0	0	0	0	0	0	0	0	0	0	0	0
276.215	0	0	0	0	0	0	0	0	0	0	0	0	0	0	0	0	0	0	0	0	0	0	0	0	0	0	0	0	0	0	0	0	0	0	0	0	0	0	0	0	0	0	0	0	0	0	0	0	0
277.821	0	0	0	0	0	0	0	0	0	0	0	0	0	0	0	0	0	0	0	0	0	0	0	0	0	0	0	0	0	0	0	0	0	0	0	0	0	0	0	0	0	0	0	0	0	0	0	0	0
279.427	0	0	0	0	0	0	0	0	0	0	0	0	0	0	0	0	0	0	0	0	0	0	0	0	0	0	0	0	0	0	0	0	0	0	0	0	0	0	0	0	0	0	0	0	0	0	0	0	0
281.034	0	0	0	0	0	0	0	0	0	0	0	0	0	0	0	0	0	0	0	0	0	0	0	0	0	0	0	0	0	0	0	0	0	0	0	0	0	0	0	0	0	0	0	0	0	0	0	0	0
282.642	0	0	0	0	0	0	0	0	0	0	0	0	0	0	0	0	0	0	0	0	0	0	0	0	0	0	0	0	0	0	0	0	0	0	0	0	0	0	0	0	0	0	0	0	0	0	0	0	0
284.25	0	0	0	0	0	0	0	0	0	0	0	0	0	0	0	0	0	0	0	0	0	0	0	0	0	0	0	0	0	0	0	0	0	0	0	0	0	0	0	0	0	0	0	0	0	0	0	0	0
285.858	0	0	0	0	0	0	0	0	0	0	0	0	0	0	0	0	0	0	0	0	0	0	0	0	0	0	0	0	0	0	0	0	0	0	0	0	0	0	0	0	0	0	0	0	0	0	0	0	0
287.468	0	0	0	0	0	0	0	0	0	0	0	0	0	0	0	0	0	0	0	0	0	0	0	0	0	0	0	0	0	0	0	0	0	0	0	0	0	0	0	0	0	0	0	0	0	0	0	0	0
289.077	0	0	0	0	0	0	0	0	0	0	0	0	0	0	0	0	0	0	0	0	0	0	0	0	0	0	0	0	0	0	0	0	0	0	0	0	0	0	0	0	0	0	0	0	0	0	0	0	0
290.688	0	0	0	0	0	0	0	0	0	0	0	0	0	0	0	0	0	0	0	0	0	0	0	0	0	0	0	0	0	0	0	0	0	0	0	0	0	0	0	0	0	0	0	0	0	0	0	0	0
292.298	0	0	0	0	0	0	0	0	0	0	0	0	0	0	0	0	0	0	0	0	0	0	0	0	0	0	0	0	0	0	0	0	0	0	0	0	0	0	0	0	0	0	0	0	0	0	0	0	0
293.91	0	0	0	0	0	0	0	0	0	0	0	0	0	0	0	0	0	0	0	0	0	0	0	0	0	0	0	0	0	0	0	0	0	0	0	0	0	0	0	0	0	0	0	0	0	0	0	0	0
295.521	0	0	0	0	0	0	0	0	0	0	0	0	0	0	0	0	0	0	0	0	0	0	0	0	0	0	0	0	0	0	0	0	0	0	0	0	0	0	0	0	0	0	0	0	0	0	0	0	0
297.134	0	0	0	0	0	0	0	0	0	0	0	0	0	0	0	0	0	0	0	0	0	0	0	0	0	0	0	0	0	0	0	0	0	0	0	0	0	0	0	0	0	0	0	0	0	0	0	0	0
298.747	0	0	0	0	0	0	0	0	0	0	0	0	0	0	0	0	0	0	0	0	0	0	0	0	0	0	0	0	0	0	0	0	0	0	0	0	0	0	0	0	0	0	0	0	0	0	0	0	0
300.36	0	0	0	0	0	0	0	0	0	0	0	0	0	0	0	0	0	0	0	0	0	0	0	0	0	0	0	0	0	0	0	0	0	0	0	0	0	0	0	0	0	0	0	0	0	0	0	0	0
301.974	0	0	0	0	0	0	0	0	0	0	0	0	0	0	0	0	0	0	0	0	0	0	0	0	0	0	0	0	0	0	0	0	0	0	0	0	0	0	0	0	0	0	0	0	0	0	0	0	0
303.588	0	0	0	0	0	0	0	0	0	0	0	0	0	0	0	0	0	0	0	0	0	0	0	0	0	0	0	0	0	0	0	0	0	0	0	0	0	0	0	0	0	0	0	0	0	0	0	0	0
305.203	0	0	0	0	0	0	0	0	0	0	0	0	0	0	0	0	0	0	0	0	0	0	0	0	0	0	0	0	0	0	0	0	0	0	0	0	0	0	0	0	0	0	0	0	0	0	0	0	0
306.819	0	0	0	0	0	0	0	0	0	0	0	0	0	0	0	0	0	0	0	0	0	0	0	0	0	0	0	0	0	0	0	0	0	0	0	0	0	0	0	0	0	0	0	0	0	0	0	0	0
308.435	0	0	0	0	0	0	0	0	0	0	0	0	0	0	0	0	0	0	0	0	0	0	0	0	0	0	0	0	0	0	0	0	0	0	0	0	0	0	0	0	0	0	0	0	0	0	0	0	0
310.051	0	0	0	0	0	0	0	0	0	0	0	0	0	0	0	0	0	0	0	0	0	0	0	0	0	0	0	0	0	0	0	0	0	0	0	0	0	0	0	0	0	0	0	0	0	0	0	0	0
311.668	0	0	0	0	0	0	0	0	0	0	0	0	0	0	0	0	0	0	0	0	0	0	0	0	0	0	0	0	0	0	0	0	0	0	0	0	0	0	0	0	0	0	0	0	0	0	0	0	0
313.286	0	0	0	0	0	0	0	0	0	0	0	0	0	0	0	0	0	0	0	0	0	0	0	0	0	0	0	0	0	0	0	0	0	0	0	0	0	0	0	0	0	0	0	0	0	0	0	0	0
314.904	0	0	0	0	0	0	0	0	0	0	0	0	0	0	0	0	0	0	0	0	0	0	0	0	0	0	0	0	0	0	0	0	0	0	0	0	0	0	0	0	0	0	0	0	0	0	0	0	0
316.522	0	0	0	0	0	0	0	0	0	0	0	0	0	0	0	0	0	0	0	0	0	0	0	0	0	0	0	0	0	0	0	0	0	0	0	0	0	0	0	0	0	0	0	0	0	0	0	0	0
318.141	0	0	0	0	0	0	0	0	0	0	0	0	0	0	0	0	0	0	0	0	0	0	0	0	0	0	0	0	0	0	0	0	0	0	0	0	0	0	0	0	0	0	0	0	0	0	0	0	0
319.761	0	0	0	0	0	0	0	0	0	0	0	0	0	0	0	0	0	0	0	0	0	0	0	0	0	0	0	0	0	0	0	0	0	0	0	0	0	0	0	0	0	0	0	0	0	0	0	0	0
321.381	0	0	0	0	0	0	0	0	0	0	0	0	0	0	0	0	0	0	0	0	0	0	0	0	0	0	0	0	0	0	0	0	0	0	0	0	0	0	0	0	0	0	0	0	0	0	0	0	0
323.001	0	0	0	0	0	0	0	0	0	0	0	0	0	0	0	0	0	0	0	0	0	0	0	0	0	0	0	0	0	0	0	0	0	0	0	0	0	0	0	0	0	0	0	0	0	0	0	0	0
324.622	0	0	0	0	0	0	0	0	0	0	0	0	0	0	0	0	0	0	0	0	0	0	0	0	0	0	0	0	0	0	0	0	0	0	0	0	0	0	0	0	0	0	0	0	0	0	0	0	0
326.243	0	0	0	0	0	0	0	0	0	0	0	0	0	0	0	0	0	0	0	0	0	0	0	0	0	0	0	0	0	0	0	0	0	0	0	0	0	0	0	0	0	0	0	0	0	0	0	0	0
327.865	0	0	0	0	0	0	0	0	0	0	0	0	0	0	0	0	0	0	0	0	0	0	0	0	0	0	0	0	0	0	0	0	0	0	0	0	0	0	0	0	0	0	0	0	0	0	0	0	0
329.488	0	0	0	0	0	0	0	0	0	0	0	0	0	0	0	0	0	0	0	0	0	0	0	0	0	0	0	0	0	0	0	0	0	0	0	0	0	0	0	0	0	0	0	0	0	0	0	0	0
331.111	0	0	0	0	0	0	0	0	0	0	0	0	0	0	0	0	0	0	0	0	0	0	0	0	0	0	0	0	0	0	0	0	0	0	0	0	0	0	0	0	0	0	0	0	0	0	0	0	0
332.734	0	0	0	0	0	0	0	0	0	0	0	0	0	0	0	0	0	0	0	0	0	0	0	0	0	0	0	0	0	0	0	0	0	0	0	0	0	0	0	0	0	0	0	0	0	0	0	0	0
334.358	0	0	0	0	0	0	0	0	0	0	0	0	0	0	0	0	0	0	0	0	0	0	0	0	0	0	0	0	0	0	0	0	0	0	0	0	0	0	0	0	0	0	0	0	0	0	0	0	0
335.982	0	0	0	0	0	0	0	0	0	0	0	0	0	0	0	0	0	0	0	0	0	0	0	0	0	0	0	0	0	0	0	0	0	0	0	0	0	0	0	0	0	0	0	0	0	0	0	0	0
337.607	0	0	0	0	0	0	0	0	0	0	0	0	0	0	0	0	0	0	0	0	0	0	0	0	0	0	0	0	0	0	0	0	0	0	0	0	0	0	0	0	0	0	0	0	0	0	0	0	0
339.232	0	0	0	0	0	0	0	0	0	0	0	0	0	0	0	0	0	0	0	0	0	0	0	0	0	0	0	0	0	0	0	0	0	0	0	0	0	0	0	0	0	0	0	0	0	0	0	0	0
340.858	0	0	0	0	0	0	0	0	0	0	0	0	0	0	0	0	0	0	0	0	0	0	0	0	0	0	0	0	0	0	0	0	0	0	0	0	0	0	0	0	0	0	0	0	0	0	0	0	0
342.484	0	0	0	0	0	0	0	0	0	0	0	0	0	0	0	0	0	0	0	0	0	0	0	0	0	0	0	0	0	0	0	0	0	0	0	0	0	0	0	0	0	0	0	0	0	0	0	0	0
344.111	0	0	0	0	0	0	0	0	0	0	0	0	0	0	0	0	0	0	0	0	0	0	0	0	0	0	0	0	0	0	0	0	0	0	0	0	0	0	0	0	0	0	0	0	0	0	0	0	0
345.738	0	0	0	0	0	0	0	0	0	0	0	0	0	0	0	0	0	0	0	0	0	0	0	0	0	0	0	0	0	0	0	0	0	0	0	0	0	0	0	0	0	0	0	0	0	0	0	0	0
347.365	0	0	0	0	0	0	0	0	0	0	0	0	0	0	0	0	0	0	0	0	0	0	0	0	0	0	0	0	0	0	0	0	0	0	0	0	0	0	0	0	0	0	0	0	0	0	0	0	0
348.993	0	0	0	0	0	0	0	0	0	0	0	0	0	0	0	0	0	0	0	0	0	0	0	0	0	0	0	0	0	0	0	0	0	0	0	0	0	0	0	0	0	0	0	0	0	0	0	0	0
350.622	0	0	0	0	0	0	0	0	0	0	0	0	0	0	0	0	0	0	0	0	0	0	0	0	0	0	0	0	0	0	0	0	0	0	0	0	0	0	0	0	0	0	0	0	0	0	0	0	0
352.251	0	0	0	0	0	0	0	0	0	0	0	0	0	0	0	0	0	0	0	0	0	0	0	0	0	0	0	0	0	0	0	0	0	0	0	0	0	0	0	0	0	0	0	0	0	0	0	0	0
353.88	0	0	0	0	0	0	0	0	0	0	0	0	0	0	0	0	0	0	0	0	0	0	0	0	0	0	0	0	0	0	0	0	0	0	0	0	0	0	0	0	0	0	0	0	0	0	0	0	0
355.51	0	0	0	0	0	0	0	0	0	0	0	0	0	0	0	0	0	0	0	0	0	0	0	0	0	0	0	0	0	0	0	0	0	0	0	0	0	0	0	0	0	0	0	0	0	0	0	0	0
357.14	0	0	0	0	0	0	0	0	0	0	0	0	0	0	0	0	0	0	0	0	0	0	0	0	0	0	0	0	0	0	0	0	0	0	0	0	0	0	0	0	0	0	0	0	0	0	0	0	0
358.771	0	0	0	0	0	0	0	0	0	0	0	0	0	0	0	0	0	0	0	0	0	0	0	0	0	0	0	0	0	0	0	0	0	0	0	0	0	0	0	0	0	0	0	0	0	0	0	0	0
360.402	0	0	0	0	0	0	0	0	0	0	0	0	0	0	0	0	0	0	0	0	0	0	0	0	0	0	0	0	0	0	0	0	0	0	0	0	0	0	0	0	0	0	0	0	0	0	0	0	0
362.034	0	0	0	0	0	0	0	0	0	0	0	0	0	0	0	0	0	0	0	0	0	0	0	0	0	0	0	0	0	0	0	0	0	0	0	0	0	0	0	0	0	0	0	0	0	0	0	0	0
363.666	0	0	0	0	0	0	0	0	0	0	0	0	0	0	0	0	0	0	0	0	0	0	0	0	0	0	0	0	0	0	0	0	0	0	0	0	0	0	0	0	0	0	0	0	0	0	0	0	0
365.299	0	0	0	0	0	0	0	0	0	0	0	0	0	0	0	0	0	0	0	0	0	0	0	0	0	0	0	0	0	0	0	0	0	0	0	0	0	0	0	0	0	0	0	0	0	0	0	0	0
366.932	0	0	0	0	0	0	0	0	0	0	0	0	0	0	0	0	0	0	0	0	0	0	0	0	0	0	0	0	0	0	0	0	0	0	0	0	0	0	0	0	0	0	0	0	0	0	0	0	0
368.565	0	0	0	0	0	0	0	0	0	0	0	0	0	0	0	0	0	0	0	0	0	0	0	0	0	0	0	0	0	0	0	0	0	0	0	0	0	0	0	0	0	0	0	0	0	0	0	0	0
370.199	0	0	0	0	0	0	0	0	0	0	0	0	0	0	0	0	0	0	0	0	0	0	0	0	0	0	0	0	0	0	0	0	0	0	0	0	0	0	0	0	0	0	0	0	0	0	0	0	0
371.833	0	0	0	0	0	0	0	0	0	0	0	0	0	0	0	0	0	0	0	0	0	0	0	0	0	0	0	0	0	0	0	0	0	0	0	0	0	0	0	0	0	0	0	0	0	0	0	0	0
373.468	0	0	0	0	0	0	0	0	0	0	0	0	0	0	0	0	0	0	0	0	0	0	0	0	0	0	0	0	0	0	0	0	0	0	0	0	0	0	0	0	0	0	0	0	0	0	0	0	0
375.103	0	0	0	0	0	0	0	0	0	0	0	0	0	0	0	0	0	0	0	0	0	0	0	0	0	0	0	0	0	0	0	0	0	0	0	0	0	0	0	0	0	0	0	0	0	0	0	0	0
376.738	0	0	0	0	0	0	0	0	0	0	0	0	0	0	0	0	0	0	0	0	0	0	0	0	0	0	0	0	0	0	0	0	0	0	0	0	0	0	0	0	0	0	0	0	0	0	0	0	0
378.374	0	0	0	0	0	0	0	0	0	0	0	0	0	0	0	0	0	0	0	0	0	0	0	0	0	0	0	0	0	0	0	0	0	0	0	0	0	0	0	0	0	0	0	0	0	0	0	0	0
380.01	0	0	0	0	0	0	0	0	0	0	0	0	0	0	0	0	0	0	0	0	0	0	0	0	0	0	0	0	0	0	0	0	0	0	0	0	0	0	0	0	0	0	0	0	0	0	0	0	0
381.647	0	0	0	0	0	0	0	0	0	0	0	0	0	0	0	0	0	0	0	0	0	0	0	0	0	0	0	0	0	0	0	0	0	0	0	0	0	0	0	0	0	0	0	0	0	0	0	0	0
383.284	0	0	0	0	0	0	0	0	0	0	0	0	0	0	0	0	0	0	0	0	0	0	0	0	0	0	0	0	0	0	0	0	0	0	0	0	0	0	0	0	0	0	0	0	0	0	0	0	0
384.922	0	0	0	0	0	0	0	0	0	0	0	0	0	0	0	0	0	0	0	0	0	0	0	0	0	0	0	0	0	0	0	0	0	0	0	0	0	0	0	0	0	0	0	0	0	0	0	0	0
386.56	0	0	0	0	0	0	0	0	0	0	0	0	0	0	0	0	0	0	0	0	0	0	0	0	0	0	0	0	0	0	0	0	0	0	0	0	0	0	0	0	0	0	0	0	0	0	0	0	0
388.198	0	0	0	0	0	0	0	0	0	0	0	0	0	0	0	0	0	0	0	0	0	0	0	0	0	0	0	0	0	0	0	0	0	0	0	0	0	0	0	0	0	0	0	0	0	0	0	0	0
389.837	0	0	0	0	0	0	0	0	0	0	0	0	0	0	0	0	0	0	0	0	0	0	0	0	0	0	0	0	0	0	0	0	0	0	0	0	0	0	0	0	0	0	0	0	0	0	0	0	0
391.476	0	0	0	0	0	0	0	0	0	0	0	0	0	0	0	0	0	0	0	0	0	0	0	0	0	0	0	0	0	0	0	0	0	0	0	0	0	0	0	0	0	0	0	0	0	0	0	0	0
393.116	0	0	0	0	0	0	0	0	0	0	0	0	0	0	0	0	0	0	0	0	0	0	0	0	0	0	0	0	0	0	0	0	0	0	0	0	0	0	0	0	0	0	0	0	0	0	0	0	0
394.756	0	0	0	0	0	0	0	0	0	0	0	0	0	0	0	0	0	0	0	0	0	0	0	0	0	0	0	0	0	0	0	0	0	0	0	0	0	0	0	0	0	0	0	0	0	0	0	0	0
396.396	0	0	0	0	0	0	0	0	0	0	0	0	0	0	0	0	0	0	0	0	0	0	0	0	0	0	0	0	0	0	0	0	0	0	0	0	0	0	0	0	0	0	0	0	0	0	0	0	0
398.037	0	0	0	0	0	0	0	0	0	0	0	0	0	0	0	0	0	0	0	0	0	0	0	0	0	0	0	0	0	0	0	0	0	0	0	0	0	0	0	0	0	0	0	0	0	0	0	0	0
399.678	0	0	0	0	0	0	0	0	0	0	0	0	0	0	0	0	0	0	0	0	0	0	0	0	0	0	0	0	0	0	0	0	0	0	0	0	0	0	0	0	0	0	0	0	0	0	0	0	0
401.32	0	0	0	0	0	0	0	0	0	0	0	0	0	0	0	0	0	0	0	0	0	0	0	0	0	0	0	0	0	0	0	0	0	0	0	0	0	0	0	0	0	0	0	0	0	0	0	0	0
402.962	0	0	0	0	0	0	0	0	0	0	0	0	0	0	0	0	0	0	0	0	0	0	0	0	0	0	0	0	0	0	0	0	0	0	0	0	0	0	0	0	0	0	0	0	0	0	0	0	0
404.604	0	0	0	0	0	0	0	0	0	0	0	0	0	0	0	0	0	0	0	0	0	0	0	0	0	0	0	0	0	0	0	0	0	0	0	0	0	0	0	0	0	0	0	0	0	0	0	0	0
406.247	0	0	0	0	0	0	0	0	0	0	0	0	0	0	0	0	0	0	0	0	0	0	0	0	0	0	0	0	0	0	0	0	0	0	0	0	0	0	0	0	0	0	0	0	0	0	0	0	0
407.89	0	0	0	0	0	0	0	0	0	0	0	0	0	0	0	0	0	0	0	0	0	0	0	0	0	0	0	0	0	0	0	0	0	0	0	0	0	0	0	0	0	0	0	0	0	0	0	0	0
409.534	0	0	0	0	0	0	0	0	0	0	0	0	0	0	0	0	0	0	0	0	0	0	0	0	0	0	0	0	0	0	0	0	0	0	0	0	0	0	0	0	0	0	0	0	0	0	0	0	0
411.177	0	0	0	0	0	0	0	0	0	0	0	0	0	0	0	0	0	0	0	0	0	0	0	0	0	0	0	0	0	0	0	0	0	0	0	0	0	0	0	0	0	0	0	0	0	0	0	0	0
412.822	0	0	0	0	0	0	0	0	0	0	0	0	0	0	0	0	0	0	0	0	0	0	0	0	0	0	0	0	0	0	0	0	0	0	0	0	0	0	0	0	0	0	0	0	0	0	0	0	0
414.466	0	0	0	0	0	0	0	0	0	0	0	0	0	0	0	0	0	0	0	0	0	0	0	0	0	0	0	0	0	0	0	0	0	0	0	0	0	0	0	0	0	0	0	0	0	0	0	0	0
416.111	0	0	0	0	0	0	0	0	0	0	0	0	0	0	0	0	0	0	0	0	0	0	0	0	0	0	0	0	0	0	0	0	0	0	0	0	0	0	0	0	0	0	0	0	0	0	0	0	0
417.757	0	0	0	0	0	0	0	0	0	0	0	0	0	0	0	0	0	0	0	0	0	0	0	0	0	0	0	0	0	0	0	0	0	0	0	0	0	0	0	0	0	0	0	0	0	0	0	0	0
419.402	0	0	0	0	0	0	0	0	0	0	0	0	0	0	0	0	0	0	0	0	0	0	0	0	0	0	0	0	0	0	0	0	0	0	0	0	0	0	0	0	0	0	0	0	0	0	0	0	0
421.048	0	0	0	0	0	0	0	0	0	0	0	0	0	0	0	0	0	0	0	0	0	0	0	0	0	0	0	0	0	0	0	0	0	0	0	0	0	0	0	0	0	0	0	0	0	0	0	0	0
422.695	0	0	0	0	0	0	0	0	0	0	0	0	0	0	0	0	0	0	0	0	0	0	0	0	0	0	0	0	0	0	0	0	0	0	0	0	0	0	0	0	0	0	0	0	0	0	0	0	0
424.342	0	0	0	0	0	0	0	0	0	0	0	0	0	0	0	0	0	0	0	0	0	0	0	0	0	0	0	0	0	0	0	0	0	0	0	0	0	0	0	0	0	0	0	0	0	0	0	0	0
425.989	0	0	0	0	0	0	0	0	0	0	0	0	0	0	0	0	0	0	0	0	0	0	0	0	0	0	0	0	0	0	0	0	0	0	0	0	0	0	0	0	0	0	0	0	0	0	0	0	0
427.636	0	0	0	0	0	0	0	0	0	0	0	0	0	0	0	0	0	0	0	0	0	0	0	0	0	0	0	0	0	0	0	0	0	0	0	0	0	0	0	0	0	0	0	0	0	0	0	0	0
429.284	0	0	0	0	0	0	0	0	0	0	0	0	0	0	0	0	0	0	0	0	0	0	0	0	0	0	0	0	0	0	0	0	0	0	0	0	0	0	0	0	0	0	0	0	0	0	0	0	0
430.932	0	0	0	0	0	0	0	0	0	0	0	0	0	0	0	0	0	0	0	0	0	0	0	0	0	0	0	0	0	0	0	0	0	0	0	0	0	0	0	0	0	0	0	0	0	0	0	0	0
432.581	0	0	0	0	0	0	0	0	0	0	0	0	0	0	0	0	0	0	0	0	0	0	0	0	0	0	0	0	0	0	0	0	0	0	0	0	0	0	0	0	0	0	0	0	0	0	0	0	0
434.23	0	0	0	0	0	0	0	0	0	0	0	0	0	0	0	0	0	0	0	0	0	0	0	0	0	0	0	0	0	0	0	0	0	0	0	0	0	0	0	0	0	0	0	0	0	0	0	0	0
435.879	0	0	0	0	0	0	0	0	0	0	0	0	0	0	0	0	0	0	0	0	0	0	0	0	0	0	0	0	0	0	0	0	0	0	0	0	0	0	0	0	0	0	0	0	0	0	0	0	0
437.528	0	0	0	0	0	0	0	0	0	0	0	0	0	0	0	0	0	0	0	0	0	0	0	0	0	0	0	0	0	0	0	0	0	0	0	0	0	0	0	0	0	0	0	0	0	0	0	0	0
439.178	0	0	0	0	0	0	0	0	0	0	0	0	0	0	0	0	0	0	0	0	0	0	0	0	0	0	0	0	0	0	0	0	0	0	0	0	0	0	0	0	0	0	0	0	0	0	0	0	0
440.828	0	0	0	0	0	0	0	0	0	0	0	0	0	0	0	0	0	0	0	0	0	0	0	0	0	0	0	0	0	0	0	0	0	0	0	0	0	0	0	0	0	0	0	0	0	0	0	0	0
442.479	0	0	0	0	0	0	0	0	0	0	0	0	0	0	0	0	0	0	0	0	0	0	0	0	0	0	0	0	0	0	0	0	0	0	0	0	0	0	0	0	0	0	0	0	0	0	0	0	0
444.13	0	0	0	0	0	0	0	0	0	0	0	0	0	0	0	0	0	0	0	0	0	0	0	0	0	0	0	0	0	0	0	0	0	0	0	0	0	0	0	0	0	0	0	0	0	0	0	0	0
445.781	0	0	0	0	0	0	0	0	0	0	0	0	0	0	0	0	0	0	0	0	0	0	0	0	0	0	0	0	0	0	0	0	0	0	0	0	0	0	0	0	0	0	0	0	0	0	0	0	0
447.432	0	0	0	0	0	0	0	0	0	0	0	0	0	0	0	0	0	0	0	0	0	0	0	0	0	0	0	0	0	0	0	0	0	0	0	0	0	0	0	0	0	0	0	0	0	0	0	0	0
449.084	0	0	0	0	0	0	0	0	0	0	0	0	0	0	0	0	0	0	0	0	0	0	0	0	0	0	0	0	0	0	0	0	0	0	0	0	0	0	0	0	0	0	0	0	0	0	0	0	0
450.736	0	0	0	0	0	0	0	0	0	0	0	0	0	0	0	0	0	0	0	0	0	0	0	0	0	0	0	0	0	0	0	0	0	0	0	0	0	0	0	0	0	0	0	0	0	0	0	0	0
452.389	0	0	0	0	0	0	0	0	0	0	0	0	0	0	0	0	0	0	0	0	0	0	0	0	0	0	0	0	0	0	0	0	0	0	0	0	0	0	0	0	0	0	0	0	0	0	0	0	0
454.042	0	0	0	0	0	0	0	0	0	0	0	0	0	0	0	0	0	0	0	0	0	0	0	0	0	0	0	0	0	0	0	0	0	0	0	0	0	0	0	0	0	0	0	0	0	0	0	0	0
455.695	0	0	0	0	0	0	0	0	0	0	0	0	0	0	0	0	0	0	0	0	0	0	0	0	0	0	0	0	0	0	0	0	0	0	0	0	0	0	0	0	0	0	0	0	0	0	0	0	0
457.348	0	0	0	0	0	0	0	0	0	0	0	0	0	0	0	0	0	0	0	0	0	0	0	0	0	0	0	0	0	0	0	0	0	0	0	0	0	0	0	0	0	0	0	0	0	0	0	0	0
459.002	0	0	0	0	0	0	0	0	0	0	0	0	0	0	0	0	0	0	0	0	0	0	0	0	0	0	0	0	0	0	0	0	0	0	0	0	0	0	0	0	0	0	0	0	0	0	0	0	0
460.656	0	0	0	0	0	0	0	0	0	0	0	0	0	0	0	0	0	0	0	0	0	0	0	0	0	0	0	0	0	0	0	0	0	0	0	0	0	0	0	0	0	0	0	0	0	0	0	0	0
462.31	0	0	0	0	0	0	0	0	0	0	0	0	0	0	0	0	0	0	0	0	0	0	0	0	0	0	0	0	0	0	0	0	0	0	0	0	0	0	0	0	0	0	0	0	0	0	0	0	0
463.965	0	0	0	0	0	0	0	0	0	0	0	0	0	0	0	0	0	0	0	0	0	0	0	0	0	0	0	0	0	0	0	0	0	0	0	0	0	0	0	0	0	0	0	0	0	0	0	0	0
465.62	0	0	0	0	0	0	0	0	0	0	0	0	0	0	0	0	0	0	0	0	0	0	0	0	0	0	0	0	0	0	0	0	0	0	0	0	0	0	0	0	0	0	0	0	0	0	0	0	0
467.275	0	0	0	0	0	0	0	0	0	0	0	0	0	0	0	0	0	0	0	0	0	0	0	0	0	0	0	0	0	0	0	0	0	0	0	0	0	0	0	0	0	0	0	0	0	0	0	0	22.7103778980289
468.931	0	0	0	0	0	0	0	0	0	0	0	0	0	0	0	0	0	0	0	0	0	0	0	0	0	0	0	0	0	0	0	0	0	0	0	0	0	0	0	0	0	0	0	0	0	0	0	0	8.43751148532013
470.586	0	0	0	0	0	0	0	0	0	0	0	0	0	0	0	0	0	0	0	0	0	0	0	0	0	0	0	0	0	0	0	0	0	0	0	0	0	0	0	0	0	0	0	0	0	0	0	4.62009063601575	9.37317966071818
472.242	0	0	0	0	0	0	0	0	0	0	0	0	0	0	0	0	0	0	0	0	0	0	0	0	0	0	0	0	0	0	0	0	0	0	0	0	0	0	0	0	0	0	0	0	0	0	7.48618076482884	-0.00726984068415095	7.09331190245855
473.899	0	0	0	0	0	0	0	0	0	0	0	0	0	0	0	0	0	0	0	0	0	0	0	0	0	0	0	0	0	0	0	0	0	0	0	0	0	0	0	0	0	0	0	0	0	0	7.61004724712286	7.47439531026809	7.27183019117597
475.555	0	0	0	0	0	0	0	0	0	0	0	0	0	0	0	0	0	0	0	0	0	0	0	0	0	0	0	0	0	0	0	0	0	0	0	0	0	0	0	0	0	0	0	0	0	10.7607658029136	2.4890695025403	3.64072937092901	9.22475414743274
477.212	0	0	0	0	0	0	0	0	0	0	0	0	0	0	0	0	0	0	0	0	0	0	0	0	0	0	0	0	0	0	0	0	0	0	0	0	0	0	0	0	0	0	0	0	0	-2.4907999439776	0.298348534329127	1.10036033636767	2.00155234696236
478.87	0	0	0	0	0	0	0	0	0	0	0	0	0	0	0	0	0	0	0	0	0	0	0	0	0	0	0	0	0	0	0	0	0	0	0	0	0	0	0	0	0	0	0	0	15.6956353643605	12.5596186714281	5.7495317058657	6.05348485175823	7.95808705552007
480.527	0	0	0	0	0	0	0	0	0	0	0	0	0	0	0	0	0	0	0	0	0	0	0	0	0	0	0	0	0	0	0	0	0	0	0	0	0	0	0	0	0	0	0	0	11.0324967524456	10.3686496846575	6.27736041390367	6.1972761515417	9.54087923921707
482.185	0	0	0	0	0	0	0	0	0	0	0	0	0	0	0	0	0	0	0	0	0	0	0	0	0	0	0	0	0	0	0	0	0	0	0	0	0	0	0	0	0	0	0	11.4496375536585	5.98216928556372	4.79134308657791	4.12556387200205	4.81508370213137	9.45993789815172
483.843	0	0	0	0	0	0	0	0	0	0	0	0	0	0	0	0	0	0	0	0	0	0	0	0	0	0	0	0	0	0	0	0	0	0	0	0	0	0	0	0	0	0	0	-0.146997792337754	3.95117314042109	1.28196385194568	-1.37681979548379	-0.802157846930125	-1.44654997717557
485.501	0	0	0	0	0	0	0	0	0	0	0	0	0	0	0	0	0	0	0	0	0	0	0	0	0	0	0	0	0	0	0	0	0	0	0	0	0	0	0	0	0	0	-1.08193762634968	2.66950428788505	5.05296916479152	4.12907074415138	2.83454957928499	5.88438396098083	0.881745255328162
487.16	0	0	0	0	0	0	0	0	0	0	0	0	0	0	0	0	0	0	0	0	0	0	0	0	0	0	0	0	0	0	0	0	0	0	0	0	0	0	0	0	0	7.53295483095568	1.49163139867882	4.67517713775319	7.92296439008629	8.83250765253226	6.25842859068096	3.87580698137198	4.55395730944844
488.819	0	0	0	0	0	0	0	0	0	0	0	0	0	0	0	0	0	0	0	0	0	0	0	0	0	0	0	0	0	0	0	0	0	0	0	0	0	0	0	0	0	3.76173993548695	-0.25683125414317	-5.72098681054961	1.36727182258676	0.319636001888117	1.3631464014716	-2.64748777521879	-0.632590122261615
490.478	0	0	0	0	0	0	0	0	0	0	0	0	0	0	0	0	0	0	0	0	0	0	0	0	0	0	0	0	0	0	0	0	0	0	0	0	0	0	0	0	-1.76184150521466	4.03000949372361	0.743183491866743	7.24927182950359	8.30007686082932	3.62607646165709	5.51639078585348	7.76427644829079	10.1339583967607
492.137	0	0	0	0	0	0	0	0	0	0	0	0	0	0	0	0	0	0	0	0	0	0	0	0	0	0	0	0	0	0	0	0	0	0	0	0	0	0	0	0	14.5638800010493	16.4217043578249	10.225538705859	5.18839133856441	11.1020252806282	3.4323961678876	6.27362452027854	6.9404960571596	14.7168375811293
493.797	0	0	0	0	0	0	0	0	0	0	0	0	0	0	0	0	0	0	0	0	0	0	0	0	0	0	0	0	0	0	0	0	0	0	0	0	0	0	0	13.8591583463087	15.4634064557328	8.21280486570036	13.6369515139489	6.21517504193167	9.86770436030946	10.1647315364648	9.61396363631583	6.23084674760753	12.7289711477036
495.456	0	0	0	0	0	0	0	0	0	0	0	0	0	0	0	0	0	0	0	0	0	0	0	0	0	0	0	0	0	0	0	0	0	0	0	0	0	0	0	2.29703950848184	-0.69133190214178	4.78926677872849	-0.8430091407949	1.92230487874988	0.901745280817953	4.47188947616591	4.80081397739668	6.74996130844274	4.15075271038046
497.117	0	0	0	0	0	0	0	0	0	0	0	0	0	0	0	0	0	0	0	0	0	0	0	0	0	0	0	0	0	0	0	0	0	0	0	0	0	0	-2.7263645014416	2.85532907557431	-2.08475556212522	2.19735794694916	0.418922675050321	1.12904995315082	6.18146141735411	2.18793194031065	3.79050620362132	7.0317080372827	8.8033238472813
498.777	0	0	0	0	0	0	0	0	0	0	0	0	0	0	0	0	0	0	0	0	0	0	0	0	0	0	0	0	0	0	0	0	0	0	0	0	0	0	4.34844279081962	3.35145364491083	5.48588039325289	5.80513210417646	-0.32518021426768	2.08752401993176	6.8948463156189	9.72396799572852	4.6904920331649	5.13345455232329	7.50307538376416
500.438	0	0	0	0	0	0	0	0	0	0	0	0	0	0	0	0	0	0	0	0	0	0	0	0	0	0	0	0	0	0	0	0	0	0	0	0	0	4.06130036920807	3.00611362689458	2.2967827389319	2.12965330748863	3.16588309637445	4.28600354538429	5.64078554749115	3.72463556809128	8.35645246462692	1.35209552056519	-3.32697541121439	6.47012302164794
502.098	0	0	0	0	0	0	0	0	0	0	0	0	0	0	0	0	0	0	0	0	0	0	0	0	0	0	0	0	0	0	0	0	0	0	0	0	13.3996792567723	-2.33481054493756	-8.65761380710481	-5.35862560433248	-5.30802374393334	-6.14622528310304	2.60893514281318	4.66800443124464	-0.017746438884998	2.992042623781	4.54409271690836	7.14377062619641	4.79772780102311
503.759	0	0	0	0	0	0	0	0	0	0	0	0	0	0	0	0	0	0	0	0	0	0	0	0	0	0	0	0	0	0	0	0	0	0	0	0	18.6760425783499	18.7306657698849	18.1130766528069	9.88785382223934	12.9525799394713	9.25419767367519	18.611814727055	15.3306380304558	12.7119066789131	12.2493151948248	10.6779718502046	15.9170133217002	12.5473529528023
505.421	0	0	0	0	0	0	0	0	0	0	0	0	0	0	0	0	0	0	0	0	0	0	0	0	0	0	0	0	0	0	0	0	0	0	0	17.1415509469941	4.99738040177462	2.28650013120724	7.22262911213782	7.14484241070771	2.88716375747873	2.41130565215675	9.56900885640065	6.40584626896773	8.78871431473683	6.90769106159401	5.42560608452727	10.1136813568423	8.52653323282562
507.082	0	0	0	0	0	0	0	0	0	0	0	0	0	0	0	0	0	0	0	0	0	0	0	0	0	0	0	0	0	0	0	0	0	0	0	0.223307677595087	0.275916868261325	-1.62239172896522	1.53375600761433	-1.86394902931329	-8.47594006065984	4.99140761700574	1.26695553795118	0.10708100222058	3.0145700531653	1.67066348228469	2.79073685770656	5.9078957071614	4.96972936092749
508.744	0	0	0	0	0	0	0	0	0	0	0	0	0	0	0	0	0	0	0	0	0	0	0	0	0	0	0	0	0	0	0	0	0	0	15.5712468153487	-4.21336835680977	1.40480908033718	7.12636537528506	2.70122793639549	1.54372801323921	3.64312596608622	10.1615900335392	4.17429684654406	5.54074100970852	8.96890139868163	9.62974916714051	7.65219003568646	3.5449191735731	6.21729130063246
510.406	0	0	0	0	0	0	0	0	0	0	0	0	0	0	0	0	0	0	0	0	0	0	0	0	0	0	0	0	0	0	0	0	0	0	-3.6141755852875	-6.57110408399106	-6.25780823157534	-4.15485273764825	-0.420331864798433	-3.25117159848226	-2.05481252387529	0.471222370156281	-1.55709492064058	1.67824673107657	7.18241849855258	8.8183309682947	4.90840787384678	9.35603816502739	3.18535010490528
512.068	0	0	0	0	0	0	0	0	0	0	0	0	0	0	0	0	0	0	0	0	0	0	0	0	0	0	0	0	0	0	0	0	0	3.36434791004919	6.66694992363975	11.4465153831969	9.24900888809453	5.82480135580913	10.3405613085675	1.79348053439491	4.64911245861968	5.92447722411229	11.2909493497611	8.70644375862295	9.13871380897932	9.03862014616949	7.25487889618419	15.4063019735579	10.2681290035894
513.731	0	0	0	0	0	0	0	0	0	0	0	0	0	0	0	0	0	0	0	0	0	0	0	0	0	0	0	0	0	0	0	0	0	7.17814467128659	-2.46002710385148	-0.648457866174266	2.47569249418931	6.89613170637271	3.75370528971572	7.36242477973247	5.93701719569264	4.07242803428038	6.28191756535446	1.92374164446294	9.60799262144517	8.07145351423995	13.0587620036292	6.50098452301305	4.89806477135672
515.394	0	0	0	0	0	0	0	0	0	0	0	0	0	0	0	0	0	0	0	0	0	0	0	0	0	0	0	0	0	0	0	0	-10.0153796265221	0.110171031909494	-0.506219978140199	7.61061082092847	-2.39938296370507	3.49975250093699	5.43545278132212	-2.65977599422018	4.39596135928014	4.25871245189105	3.904734815578	9.36197317282992	4.0243575283091	5.6368073311238	1.36791760994379	11.4088345045266	8.09233512320444
517.056	0	0	0	0	0	0	0	0	0	0	0	0	0	0	0	0	0	0	0	0	0	0	0	0	0	0	0	0	0	0	0	908.019277846118	3.64729258151905	7.4429791571672	6.99724983383673	7.36365509032283	2.53209363271265	0.598237769565537	3.01828020644304	5.10568395987782	3.99946467613144	5.79373920916964	11.2428143012923	2.55654495173647	8.30643270842677	8.2416577101847	7.26224209352648	5.27923947083651	12.2376928408862
518.72	0	0	0	0	0	0	0	0	0	0	0	0	0	0	0	0	0	0	0	0	0	0	0	0	0	0	0	0	0	0	0	40.1988239575968	8.17473722693344	-2.43902892752108	5.55831575634792	-5.29879730655182	-0.294875042269131	-9.39032462489624	-3.78725052274927	1.5535348174929	2.99007026272155	2.735791791095	2.63609183295588	9.01904773792717	7.09480570654539	5.48830797232261	9.55296015427388	6.35416171372921	7.89045970684159
520.383	0	0	0	0	0	0	0	0	0	0	0	0	0	0	0	0	0	0	0	0	0	0	0	0	0	0	0	0	0	0	130.676271066508	4.16572308192041	9.09085508857195	-5.91988695199079	-5.92423455900398	0.417854297888328	-3.03105175206031	2.06718353870936	4.71794507029715	-3.34264210890588	-2.17175025120099	-1.19456827600095	-2.15906957448733	-0.492825943113559	6.46579519209074	7.65121521163551	0.550202324355535	4.03243143611856	5.14909273787835
522.046	0	0	0	0	0	0	0	0	0	0	0	0	0	0	0	0	0	0	0	0	0	0	0	0	0	0	0	0	0	0	4.46693490989442	20.5388745709389	-2.67105529473783	-4.94145855105757	7.67464888481983	1.7249668491286	2.42803924544502	2.56385984845302	0.438038750498127	4.05226656351363	7.28083461548169	4.5808664759114	2.12636378834163	12.7234771695767	8.43850606663445	10.7378809974262	10.9890569444962	8.30887618511244	9.68823156517761
523.71	0	0	0	0	0	0	0	0	0	0	0	0	0	0	0	0	0	0	0	0	0	0	0	0	0	0	0	0	0	9.64805894725048	1.70356613299465	17.3201884890165	3.11747446451963	4.22008187527645	-5.10203668799358	0.190933123599846	2.39106321109235	-8.18454329998179	-4.58278361342545	2.55597513554079	-3.06575882873234	2.02370707834829	3.77223481619197	5.81822262052058	8.00287398401933	6.98708538227529	6.03005758974217	6.71286917822627	6.32384906072748
525.374	0	0	0	0	0	0	0	0	0	0	0	0	0	0	0	0	0	0	0	0	0	0	0	0	0	0	0	0	0	1.03008066521523	-5.91284777662722	-1.52233240090086	-2.20618800647989	4.44787357893426	0.00804398619491422	-6.86097629684925	3.44228049913806	0.948772464236424	2.16110476315312	7.9135212823581	7.3113460090794	0.429363338835829	0.994240268567779	7.05661386952455	3.92822804949959	8.18131444704968	7.60418921878697	3.64383778793898	3.21033371007879
527.038	0	0	0	0	0	0	0	0	0	0	0	0	0	0	0	0	0	0	0	0	0	0	0	0	0	0	0	0	-9.3451244482218	-20.4252938654296	-5.1488366385719	-25.1024849808549	-22.8876848437497	-8.66067581982959	-7.71439736576206	-5.96037009524736	-5.26164081762348	-5.2702813444631	-9.59976045816284	-7.46468971104341	-1.86292570626087	4.12266446498272	-0.324649116019204	-0.950375122622855	4.23370034381853	1.60523358648123	0.368112967063347	1.36299185882392	2.58757541681264
528.703	0	0	0	0	0	0	0	0	0	0	0	0	0	0	0	0	0	0	0	0	0	0	0	0	0	0	0	0	-9.20567275717027	-5.3216289720623	-5.9384144063633	6.81589112704405	-5.26058774054475	6.3689396010851	-0.706347648670642	9.39931006059035	-2.47781651174423	5.62602678292983	1.69103757156682	1.01130689645865	-1.29000270980102	6.32134088657533	6.01874863009703	1.69627006116634	8.85398199872529	9.97008372412197	3.72129820193148	7.51231703754097	6.59510142277572
530.367	0	0	0	0	0	0	0	0	0	0	0	0	0	0	0	0	0	0	0	0	0	0	0	0	0	0	0	7.43518895340549	-0.708918775214144	-7.3800296865028	0.377749033503495	10.6416059931445	-3.29438935675566	12.7325413258345	5.60508256902279	9.31095237342236	0.283390001175923	0.735796927919516	6.40668909265148	4.91968394428843	-1.89768455573683	4.75116720661096	10.4221627923803	5.07591860105363	13.3081603606265	10.5280913165098	8.48551965984537	3.54241288196049	4.39404700034848
532.032	0	0	0	0	0	0	0	0	0	0	0	0	0	0	0	0	0	0	0	0	0	0	0	0	0	0	31.8395196427991	14.8609953921196	13.3922742995486	5.31922695574456	18.8613648485907	10.0334680309861	3.75096864394267	0.918246919322126	2.95266578171819	12.5978701917058	2.0218337162659	15.8626483832028	17.1689973802006	4.67946393266566	5.94567098059561	6.59157530032445	8.61505235362979	7.93581648810989	8.59086681031695	10.1422048118609	13.8914797138999	9.8964397781376	12.7776260692458
533.697	0	0	0	0	0	0	0	0	0	0	0	0	0	0	0	0	0	0	0	0	0	0	0	0	0	0	-5.98842034683864	8.97656348735556	-0.12264931996912	-2.71382246499889	-3.90428854082599	19.1769377644668	-1.6060451849619	-0.227992947343445	-3.74470562259591	2.27277328188118	-2.24335796247071	-3.22018705709586	-1.54044010027584	5.41681861480908	3.27043135371317	4.53983419476473	4.48270272221496	2.42787108771468	9.11901917592612	7.2176222365993	5.13833408563863	13.7028604397238	7.20718645445826
535.362	0	0	0	0	0	0	0	0	0	0	0	0	0	0	0	0	0	0	0	0	0	0	0	0	0	24.1900994388414	19.8288781832277	28.335844085644	11.8341988426713	3.77982706012571	4.21007554652877	12.2218216447848	15.7324533574841	5.1010593331932	7.83714513734491	11.3294466563599	10.4985385298559	10.0522834136473	10.2801665350899	12.6448751131577	12.0798284159186	12.914653305669	12.6061395231581	5.00187341683792	8.47908500471853	13.6170956077255	11.286961758992	11.5843620517767	14.6321058435047
537.028	0	0	0	0	0	0	0	0	0	0	0	0	0	0	0	0	0	0	0	0	0	0	0	0	0	-8.54361056671385	-8.83997741893882	-8.31956954363136	4.29736131078622	-2.34526081851835	0.940917202967174	-3.1318760760626	-9.74959292289497	-0.529915902412751	-0.511531609113357	-9.0282409022997	1.58418035175048	4.8686868277506	-0.479642758411602	3.37573098890014	-2.31395349470355	2.88838178691724	1.51228581215626	5.84430439293569	8.23906056914662	2.86397031337057	2.29118347781185	6.57734163198465	8.72048155929687
538.693	0	0	0	0	0	0	0	0	0	0	0	0	0	0	0	0	0	0	0	0	0	0	0	0	11.1154092424378	6.72068931198951	13.5820569883953	12.4452673461215	-8.79215909794916	3.74553576102232	10.0392544813503	12.5166361957852	10.2394525305229	2.46304866393762	0.784354968138494	15.2416615640177	1.28975742046142	10.01911988495	6.32618698894714	2.16547392765257	5.17201959383745	5.78247823995333	5.69959561071131	5.98946249467288	8.06929403930892	12.8840625491521	9.01147180432237	8.3319143242413	5.13162752754922
540.359	0	0	0	0	0	0	0	0	0	0	0	0	0	0	0	0	0	0	0	0	0	0	0	0	13.0080893970086	0.423499124610959	-1.01017194801497	-9.00119481380417	7.03282742205091	-0.682011290385323	1.90607289578458	4.62842357703991	-10.7777926279314	10.7828695770794	5.46577147616736	1.49848116495394	8.65196359514958	4.49975849228007	10.4651055516939	9.96029459224196	5.24960950960586	4.31510425825369	1.41832378531454	6.01496621515089	11.5390804134482	12.4538324996437	11.1585645573767	8.01265675802417	6.92838522561729
542.025	0	0	0	0	0	0	0	0	0	0	0	0	0	0	0	0	0	0	0	0	0	0	0	10.5826293755973	6.88827707806421	5.57982964366268	14.2608355693996	2.72265580625952	14.3039673169487	10.6837470197206	1.60381935599393	10.7389729999243	7.0765307540164	9.80722484056987	7.42463958861685	0.680563300255501	10.7069381640297	5.25536662783897	5.56552090932688	6.45921420404646	10.1347188927604	14.041261342897	10.4534179715155	11.3815922257391	10.7980410966887	9.03451004591588	11.9989263058676	15.556651689506	12.4958232394438
543.691	0	0	0	0	0	0	0	0	0	0	0	0	0	0	0	0	0	0	0	0	0	0	0	-0.745630878236195	2.32968282976735	-2.66860878442783	-5.61547914555966	-12.8288613677265	2.2111369917861	-7.79603217580735	-0.919346684293417	-2.33589320883751	-5.7218295595566	6.6501953950406	-5.84256869271018	-9.5496486767263	-4.44588755234975	3.22127889783299	-3.75365970719374	-1.6497377244778	2.16472470176369	5.83456489170312	6.43347006662561	4.03399494150431	8.81079866367337	7.82859662053791	8.62436027823264	5.68750190596564	14.4456207848855
545.357	0	0	0	0	0	0	0	0	0	0	0	0	0	0	0	0	0	0	0	0	0	0	28.3341193160062	-3.85750079589415	-5.51589906176301	-9.43448117680963	-0.650979672487616	-15.6871895027444	-4.53577352576076	-9.26853006459941	-7.39876260149676	-4.33150083594663	1.3930437543212	2.4992812251884	-6.21942338236468	5.02222133917093	0.335053239636977	-5.49136257105795	-2.93349562494366	8.78814859474156	1.47437392396421	2.09595826015694	0.898636705811878	10.7035435316762	6.76153627977653	6.48192467767765	8.13402981159984	9.52573453329731	3.43155283084875
547.023	0	0	0	0	0	0	0	0	0	0	0	0	0	0	0	0	0	0	0	0	0	1415.98176130902	6.52502655832496	-16.5091064899361	9.26619828826853	6.91206092858524	-11.7493013678643	-0.517527424177101	5.10206989583085	-1.79784505695068	-1.56282838226833	14.3535134439161	-3.27014931463947	-10.1140647802876	0.278255877007142	0.844399441899755	3.68796739561621	8.08731903021115	-2.35726867582791	3.54083277572963	7.42429890806557	1.1678740936803	0.763293567295606	0.457767054941447	2.13868443862814	4.8053677480543	4.98579999401789	3.76022019480084	7.34845488176212
548.69	0	0	0	0	0	0	0	0	0	0	0	0	0	0	0	0	0	0	0	0	0	147.174228483696	-8.89973378654032	-3.5139065019428	-21.0326245475043	-15.612369532594	-8.46476843389237	-9.43773209175811	-6.19870636653505	3.96429472380511	1.66069653043818	2.39795389311635	4.49748751262032	-5.79993154663512	-4.70010885707165	0.0309880653350115	-1.31939208785895	-3.70295997465469	0.0410532968517291	-1.86766440718535	-6.24702593678325	4.23003839314032	4.93894232953878	2.66152490321093	4.86922388680791	3.14063066425969	0.0262636895891783	11.5171606009878	5.35662260431824
550.357	0	0	0	0	0	0	0	0	0	0	0	0	0	0	0	0	0	0	0	0	126.363353521884	65.3083797939806	21.1207364644369	8.26390305282297	-5.02077659460979	0.0137526678381234	9.69941738899196	12.8748030571121	2.59391838323445	13.516758933913	4.82523807112977	11.1459913880348	-7.11563395037375	6.09480284671237	6.23745967297737	6.27249551650011	3.43992068883558	-0.193058402394383	5.66189495401207	3.26588456538817	3.59112198895088	5.93556181863766	5.64539714510837	7.60730419429997	8.22515456937762	6.12181278997687	2.91064464984329	10.1584937165129	3.47783600134433
552.024	0	0	0	0	0	0	0	0	0	0	0	0	0	0	0	0	0	0	0	0	-7.92034974955996	45.5030287975235	24.3520877836589	2.49797314987572	-11.7762417623815	-15.9429807946187	0.534081262661264	2.83081812818854	2.93285610574837	-6.84122680822202	6.9248082881377	-5.00650008719994	-0.709593934325789	-6.50710175377026	5.1961522659921	-7.68443911993989	-3.20024902067764	-2.63918891599908	0.575160873654827	4.10432369438707	5.0492822364077	0.998658876753502	2.87087081125018	1.80233541285091	5.16226686105777	8.38089768300265	1.81601389588632	5.96060981512984	6.56271443393168
553.691	0	0	0	0	0	0	0	0	0	0	0	0	0	0	0	0	0	0	0	34.289045596231	6.01650176730117	43.7526108923592	10.9922447652768	6.14543487444092	0.497927457363349	-3.37236709503175	10.8499220852483	12.7593853324544	2.25222320035424	3.01404332087383	16.2822136752539	15.2351620940931	12.9769749913456	-1.08806421463245	-0.260385460128891	7.62017528750285	6.72499692179284	1.94378729656812	10.2255614590446	2.19032076731729	3.03077914103629	16.6650971705966	1.25768034394885	7.73509017828066	8.36997541312914	11.0022198217055	4.71358132178236	4.68709942615364	17.886993460581
555.358	0	0	0	0	0	0	0	0	0	0	0	0	0	0	0	0	0	0	0	8.07845563182982	12.3450769668372	36.7199344733419	8.7740084092136	4.96606135395186	1.62963425233893	-4.77558282908191	4.7022954667746	-1.34793726213618	0.853907594430233	6.77873523519056	-6.00742438762184	10.275997262361	-13.0467495921404	-2.73644274565673	0.0739412435619072	1.20484397646096	3.23461957055167	3.12762983717475	7.22008493261826	6.74516141715717	-2.56036695285065	5.19720161780044	3.13966596486976	8.27392720894007	9.41728514203063	12.1996061197476	2.38342931031841	3.16929495666834	7.10311012491965
557.026	0	0	0	0	0	0	0	0	0	0	0	0	0	0	0	0	0	0	46.0449321923157	0.217698294667307	11.8856440251484	49.6959255427791	43.7291588096866	15.103346566406	39.0692283895928	23.1018900291691	16.3679120864882	39.020597755401	24.5586179453208	13.7181235110902	24.2448922700376	22.2551388739874	7.07860358928961	15.0335524396305	21.9639421113595	11.8865773166085	23.1234114106758	19.8337292635744	6.26691761075648	16.0228951723557	10.1783589502601	16.3853544455198	11.3773976345188	14.7351766874534	16.4494738755975	16.2260888302231	11.1156927423692	11.856797311873	14.7307333666984
558.693	0	0	0	0	0	0	0	0	0	0	0	0	0	0	0	0	0	0	9.84449855705903	5.61868833643689	-8.84513036146137	36.8519021867795	17.5081417887743	-5.87107918209711	-8.24177838307689	0.217308023533044	-2.31830220285669	10.7207085249489	-9.58892666935764	-16.4178252594576	-3.03028267085721	3.499162205367	6.76079598874775	1.79399747044861	-2.01236291866113	3.18664313848896	2.2099012661137	2.52748980986397	-7.18927491229528	-3.47553499378264	-1.45344843035411	12.440178097187	3.08375811296168	1.21189718574564	5.05507867692742	4.66864809456443	4.7371516846652	0.382224510172469	6.45348048051668
560.361	0	0	0	0	0	0	0	0	0	0	0	0	0	0	0	0	0	36.4780686349914	37.2344107497762	20.0350538724359	31.4804633004577	64.6996742048512	33.9573541675029	39.9951815719805	20.5465162286224	22.2737068624138	29.7604490559549	19.8922458625716	23.8670054850014	10.9371343542774	18.4919347433369	21.5867314589724	14.2829268426118	23.2804409084202	18.5942216330819	16.0438941662398	9.93345228997164	14.0631853468427	24.4228832568422	17.9404418466728	22.6803849139848	20.7356527625319	16.908963307766	15.1247544580684	11.9357660794902	13.177034893793	13.3000756796873	16.8909702786048	19.5689244061858
562.029	0	0	0	0	0	0	0	0	0	0	0	0	0	0	0	0	3013.30852943837	20.1771777224582	14.7198556092336	21.5994784340066	13.8483430768865	36.3322791666829	20.0707309070742	27.2028731109829	7.51797400663656	1.25365375863783	29.8550140379224	-3.34659029027559	7.02943989948341	1.83545690195075	10.5994661048143	18.176941408363	6.68994032527956	8.70570417363464	11.8611298532101	-0.511697849719641	9.50679341539628	1.54797845772997	8.88332373920011	14.6728041484718	11.0092278234365	6.54119729756289	10.6646927281667	8.17876855795854	7.14717484449405	14.5292440134777	8.97533945858311	2.9381848937869	12.2438581604239
563.697	0	0	0	0	0	0	0	0	0	0	0	0	0	0	0	0	457.450172634334	40.4904167198312	43.434602379803	40.1241095932916	21.8566642882423	71.4880050349502	47.9684668765714	34.1577108349106	21.7901072268326	26.6207265847189	14.8938320415364	36.6958970086754	39.8450373911373	27.9000976081298	24.9905138870322	31.8995693388068	33.3234757221912	21.1659539276306	21.8823837400374	35.4389647426951	23.078652441976	4.39068604567137	15.4849178952255	17.4398504445716	24.645030111078	20.571573590266	21.1061095295621	9.72956390515931	12.575297205479	11.5227800774291	18.8300487456129	12.797977244911	16.2089654701671
565.365	0	0	0	0	0	0	0	0	0	0	0	0	0	0	0	271.364749570453	77.6039011465381	-12.2220633095488	-40.8145730515171	-9.31506697379575	-29.1841038242131	-0.672407396864236	-23.1321087866589	-2.43056959618674	-8.61331545581095	-18.0545185424259	-17.080428858555	-3.57788721377313	-2.36572054024069	-3.14033041674261	2.67633761073107	-3.75300392397657	-16.7865532610028	-19.2987946443085	-10.0834253748765	-13.9667913824597	6.05683243384872	-14.2417551410374	-12.1011150826352	2.87275928235589	-2.01028346008325	-10.3237489039209	-3.70701571402289	-0.818696347167014	3.72389436975456	0.391685416721209	8.44554975837985	3.27185995047989	-2.69251823046964
567.033	0	0	0	0	0	0	0	0	0	0	0	0	0	0	0	24.1144931159154	54.9025409498153	4.76465132853406	-1.82720077009157	-1.24900315273728	5.90113719638613	21.1134160011411	9.77033420197647	6.26995677143921	-8.78064722101716	-17.4056383020843	-3.30729717180228	-6.27376550125214	-15.5248049440373	3.72512681770726	-1.49005675406061	-12.4258038423686	-0.780751772798098	-7.1621849568203	1.49516048241451	11.6424622737758	-7.32211270657846	-0.103366399767603	11.8495050829942	1.12989694841299	-5.25852743656337	-0.380822552744397	6.47875587447445	6.94580977836106	1.65690764245837	6.32663966694847	2.6608719166296	6.34498521958547	4.33451033016642
568.702	0	0	0	0	0	0	0	0	0	0	0	0	0	0	0.870191063288731	10.2404741815634	51.6949452524894	5.50161402222116	-3.87759251395957	7.25580089679431	-8.58327950665168	31.6508721433483	-6.87124767556836	-0.138932082449918	1.31989320965079	-23.5363555534132	-25.9310138564723	-13.8912727211445	2.74397069491792	-4.19775211956793	0.0367493735572427	-10.1269603316919	-1.11010546781294	-6.32853970908403	-0.523162278884318	-8.47063915136502	4.7207519293453	0.983791409901098	6.21259744600645	8.3914809392797	-1.8482095402426	1.63714396272893	3.94410084825626	3.58956054862225	1.4712156050496	0.777276901168377	1.69359190153479	4.67129470062072	7.36787594538042
570.37	0	0	0	0	0	0	0	0	0	0	0	0	0	0	1.542950715359	25.6643707426014	48.9989600711783	16.9427022707833	13.4337120009189	21.1086864381113	11.5956470693547	20.7048253655064	10.3025651617031	7.22485340767808	14.1607745976862	9.45613599801624	11.2894019948193	13.6449103795323	1.29779476001633	8.29983303584301	10.4447174464807	-0.220664524685022	14.6652547962435	9.2178734955412	-1.21200956379106	13.1030427588769	13.2310379524312	6.79168010899316	19.2727402675206	10.9679912529676	11.4519274754667	11.8873798394123	10.8136646373364	2.62276761095003	8.56276153050627	0.747558093205342	11.5914675045057	7.09240130017955	5.88960623040712
572.039	0	0	0	0	0	0	0	0	0	0	0	0	0	10.9221980685129	-15.9524617927667	11.7910320254876	27.0285055590347	14.3545995609181	11.7309646131124	0.59017565900606	7.51636138334993	40.6582177192105	2.65515942950816	-1.53360836325913	13.6993107761111	9.87665530678412	24.0606731131728	13.5957098619905	-3.09593089044616	7.17968426379243	6.51747594393168	-6.81309426276577	4.09725140362081	-0.45380571544766	15.5665705409807	4.25385255120463	17.9229196343474	-7.24236936370258	-1.01941963286733	7.85989220342791	2.65046777527472	9.60094683991682	3.69110250304253	12.8253949582972	3.84449228602424	6.19936108950523	9.06050173107972	5.62066768324357	13.0407777526601
573.708	0	0	0	0	0	0	0	0	0	0	0	0	0	-6.75403704061861	25.8507108330195	27.2199505518631	43.285964972001	18.3671329122474	20.5861248455094	24.003244509703	9.76622157360154	46.4023752873971	28.8646814489649	16.0020037452449	16.8193352047446	18.3535483904959	17.3276887691124	3.51075110951722	22.9285370568645	6.22172073859712	22.1189325319453	7.24521546139147	24.2004055480971	9.70808909338365	-3.46955868745437	10.0497928661713	18.2912728631739	11.4359348848976	6.56845145155816	21.6834880882322	17.6841335327616	8.5898266094207	13.6818380412198	11.3373023021617	12.4981461149602	14.6622991189383	10.6711258760343	10.8611456834004	13.0432609035199
575.377	0	0	0	0	0	0	0	0	0	0	0	0	5.9041185157042	-11.6695114839603	-6.32955347098634	-14.5302900209392	43.1307144463959	-15.3996335730711	17.1559326365023	-1.35996461144459	1.84040228179909	-11.9689352575755	13.349507191728	4.9643724432617	7.20029131659416	0.934703964867804	-4.49936124094822	-11.6480317036444	-4.47644666881478	2.92467418725599	2.1421999743097	15.4342469953831	0.200054205727024	1.65420307311507	-13.8100132399831	-1.33932630078488	0.848246882388255	-5.57173688708738	-7.98586011228815	8.74761056975796	9.00915840603641	0.694724780529491	2.80210544067244	6.74528124942176	11.368754269453	0.919622670594174	6.21008273751281	4.64693998870142	1.35701001417148
577.046	0	0	0	0	0	0	0	0	0	0	0	3.61525593419026	-19.4609516345046	-6.14340635089282	-23.3760836141904	11.2315314847032	11.9819561021352	7.79753210896193	-2.16793090647563	-5.59777525448245	13.0552293936568	20.3062766990643	24.5661409331486	-3.87555011858436	3.92538463568192	17.3428571726082	-25.3291720986652	-6.47541097831988	12.2844592633622	-13.1260091193618	-7.2078785753579	-7.43834699711737	6.59781457089126	8.74515457904215	9.56930813969244	7.72567971648804	0.857069824834207	-6.38313797289293	2.49768803033595	5.51642241130668	4.93984224749684	-1.75419689944059	-3.27900886413584	0.621600854729495	4.58735525930501	7.12656515499712	4.89997147343959	-0.429709259938873	6.60919385538738
578.715	0	0	0	0	0	0	0	0	0	0	0	14.1164487686433	-2.2900206740043	-3.80982264874903	28.0749522702125	17.5444224143699	41.6536320770879	-8.82323620048243	16.2088718998193	20.1096825683079	19.7267553460888	51.879512837219	5.82288820352775	9.96253681680959	17.6213545399357	5.5278638738221	7.99850945868952	8.06242306948634	15.7449556799848	18.2013536854614	13.8630198658047	7.88762413792526	13.5959481040867	14.0504362611244	4.51713201794543	13.9001897344061	8.35477725522194	17.4366076470776	8.78361562912482	1.87271362742513	10.7825676496089	4.81220250375894	11.0328461707611	8.55638165140373	9.15377975276339	15.3385845088262	10.5374493348272	11.4913591338262	9.28613675453498
580.384	0	0	0	0	0	0	0	0	0	0	-12.9886440659738	-17.1191876999438	-13.4960912529097	-35.6469547625241	-12.2446195567988	-32.1044193849825	16.9001822587769	-3.26916597241529	-16.478722326848	-4.5883380177654	-18.0825067878231	-8.72377691297149	-2.76245860346766	-12.9244555093865	-17.1036918643613	-15.8974799968483	-8.99374989814982	-15.2423132607803	-2.76112745270343	-7.57584404449186	-5.41978584607589	-15.34078278553	-8.53090421982765	-7.06695349637549	-10.4008790496183	-6.00372729776826	2.66720482385713	-9.45040146697235	-3.16083119938756	-2.42238791382541	-4.39780852616669	-8.19094910027294	-0.23590312146099	-1.19561178238567	5.77306910417422	3.04524784935453	4.72675199642911	0.748367349330312	-8.6848788162549
582.054	0	0	0	0	0	0	0	0	0	0	-8.94609207818481	9.12645877899595	22.6616309201283	-17.9752408231391	-16.9787170237934	4.19272725538497	17.6858846374484	-4.44768971802856	23.4017230819138	1.11650309100554	-10.7866699682046	35.853810548858	-1.46329008782187	-8.54218547347124	-5.27666677940121	-10.5049599695956	-9.74394655916366	6.01599743926399	3.87089618740963	5.03248848266552	15.1019726256467	-4.0519502548542	2.0432081730648	-2.09880787878946	2.31937377385482	5.27601836687393	-5.41631998265695	3.39363439087786	8.51176265235041	0.296303292166541	2.97209717835163	4.29397534962676	9.99320774831026	1.52777901082701	11.43525848163	0.216435560635733	5.14059194553422	5.59070707606081	9.51092674090848
583.723	0	0	0	0	0	0	0	0	0	13.6617283619396	15.5458239127437	24.4021546072285	15.4715666183199	20.4785248502693	28.046933893754	-3.94699611419532	25.8530233249237	15.8660440320179	29.0738995877381	25.509186216251	12.2539266536829	43.4657310761446	5.94985430047279	3.58582268505239	8.51109348004068	-6.99011122683785	3.85413810236172	19.7648347027446	7.53657138432351	6.1469810924945	9.51195714115797	10.1667654073039	20.7384601598004	-3.79930858868528	7.58521423921175	10.2717197663551	12.3350888537087	8.99937943492128	17.8731839685163	4.19056117143258	3.22239644966811	14.7336471240952	7.65149601676262	7.86517765233595	7.15107321192304	9.75322715535494	8.90136261927133	8.52017298903513	7.28993914252491
585.393	0	0	0	0	0	0	0	0	0	3.69077670366201	-16.0383404225996	-0.247550597708868	7.2194261115417	5.64026011081846	18.6153308328229	-8.33111785781414	39.6416015580803	11.0669659702865	14.1036820228907	-12.1179400922813	-5.70454796559956	20.0856718457684	-0.86668563924852	10.5513746555607	18.1167146652795	14.6289631739353	3.66534796080452	0.902740402247315	2.74281257338798	-0.631861888210613	6.49084236399227	8.35571312946089	10.2238134863873	9.55256922587394	3.53596689183804	-2.68857011185829	4.36714721942156	1.65665888504515	8.22302056064554	4.73652066333503	3.83278270721093	1.76921151696871	1.81577106595102	5.49876757246555	6.18959858156773	2.91061140874622	5.45003356141393	0.305568247974944	-0.09939589538988
587.063	0	0	0	0	0	0	0	0	-3.48019448979004	2.0658989211038	9.14636955750318	11.8317782118994	-1.11242150400755	-7.45435307763647	-14.78130129063	29.4583309429775	11.7550222810471	21.1790426313822	-3.43786824059869	-9.17774671803214	10.4161550542404	34.954857322873	10.159415282926	5.87457291170732	-0.0685962188372893	-0.110297316213825	4.81770780779143	-6.80364834961675	17.4970563791551	20.1709983171826	16.7389931848006	6.17963805596462	10.3436548665463	2.27061380901875	9.13288877174365	2.2423536094053	0.701800005786761	2.25449607173268	5.17685080980465	5.01052083056275	7.63138490106553	9.4947541306687	6.40231432260543	6.67786180807637	6.37487223127973	9.92946678836118	9.10760456495044	7.23161084746785	10.9195574508183
588.733	0	0	0	0	0	0	0	0	-15.9108759508117	2.20133462567388	-13.1378665898883	-7.47114922014843	-12.1003436289103	-17.2289904187706	-3.75273643586275	-6.61526731709091	6.04205573464711	2.71521487456998	-10.611802562899	-8.6394421699579	-6.07948936754497	15.2803141801426	-12.910549800674	-25.6306425042829	-10.9357710058297	0.571222837189286	-20.346722301927	-7.3649202653455	-7.80666751173358	-3.4346981073175	-0.183334488568597	-9.90608838568758	-17.9254581843811	-2.22910705801089	-0.586294210614452	0.419231650338676	2.13738225734954	0.507308187916462	1.28443103373288	-2.38845033504509	-0.0201329999228601	7.13338961713723	3.68393330002895	4.94835609003318	4.1199096299163	1.83729549788565	-2.09912715123416	-0.0256625675408972	-1.71631005500251
590.403	0	0	0	0	0	0	0	-13.4278960377507	-5.32540134058312	-8.30856381966722	31.8461653023387	7.03889704549495	15.970039039827	3.60343403321179	23.183774154195	12.4071339296759	57.04966176676	1.80766360385328	11.2424561989782	3.50207608381724	2.40632417142964	35.0936014722984	10.8134854036463	-2.28107940803448	27.748253802843	2.43292256337795	26.52769067107	21.812750643412	-5.84708810298359	14.9109097934924	5.39440696751182	12.4744364437621	8.10465484222157	-1.01448502005256	13.7518077006654	1.13088941819988	0.745051382916561	9.6884638780204	16.4812758946232	-3.2720985533796	3.80684669735646	9.96935637268862	2.98738899912462	3.98514000471494	7.29889864006144	4.58881273591878	6.10919758116071	6.80241694561653	5.46843372380201
592.073	0	0	0	0	0	0	45.1549926651672	35.0672298962409	15.0582832936642	10.9103533372021	44.2111069085276	7.61425439335601	12.4560117092356	21.0584356117908	9.95357205714574	32.3713016460944	29.9302189114345	29.3898341833797	20.3361471133067	20.0941755311108	3.63259946240204	32.0372035761536	16.6016662810058	-6.40718234585831	2.12949760084279	10.9456969016474	22.9164473569293	10.7899648676118	16.1941396713752	25.8438069379254	15.3728535767001	7.66614216922622	18.5330484366295	9.67713385117106	6.09167001459148	6.8229710292043	6.18142967741722	17.2225949730244	0.721177606077148	9.93273401154634	7.10306503140227	5.2531098122349	9.03764224514308	9.94438263401556	8.99686039830769	4.37809274278125	7.9243821417173	13.0950020781655	5.23654169957276
593.743	0	0	0	0	0	0	14.8410287039052	18.7122741925155	23.8083317384578	14.4276534987615	3.56689989397571	11.7404712336014	33.48780813531	20.0116272325781	11.0843136234575	24.9370995353681	42.8664301237283	-0.824857064156528	29.3207297279492	6.4886669179151	28.20002673755	16.8667986026956	21.0551575823884	14.3898302951592	18.6540863726988	9.80285565581051	16.544226503166	7.20593536303488	8.61132971575003	8.87894746007776	6.10175061934978	15.4593297100709	8.38431931112564	12.4190438092712	16.4390815666413	7.66820845764748	10.3129443102406	5.62415533014951	6.62431363999556	8.19311441637976	4.97510603145266	6.24870885215164	7.82835295159036	6.76619050777239	7.05125313241545	3.88021303259185	6.87528901032849	8.44737118042939	6.65498681834485
595.413	0	0	0	0	0	51.636665440363	10.7249743575448	11.9895523756305	13.9710721631612	-18.8402815235768	6.64039589954436	-2.72934052207525	-3.92738706422077	10.1388173546407	2.20985537889615	-8.8930514662935	23.0363224594787	2.38939752475851	6.25927023623405	-2.62301558361339	-4.17166403115956	9.96071096672864	3.45216898912433	-6.38150309391175	8.01161521692717	1.02772620069636	1.39751326122242	3.49436790450714	0.90626723551961	9.44619385652981	5.77638046692409	4.7122473014485	-1.79789866738394	8.72884990008372	-3.60747901593249	6.65382840813788	2.40012708496907	2.16974520879649	9.32146550048271	-0.277391772098865	-0.924772390855767	2.7383358632806	6.09714668836848	4.2851375321541	11.0486984785289	9.4622298141114	3.82948112324831	5.84697712092367	-7.15629053301527
597.084	0	0	0	0	0	22.6541103786821	-0.608397307413785	-9.43086042268712	-2.28910032683774	-2.20486476983301	-11.3284350841487	-16.3249286480628	-24.4616490444393	-12.6485075544621	-20.9854008042956	-1.49656071526849	15.4699842836047	1.62817451886047	-24.3307533711817	-17.6039216008045	1.75182000722605	26.3351203900899	-5.29593160741792	3.60496038328315	-9.76962199599581	3.50506959404692	-6.77730328807688	-12.0101996828989	-13.8015144951734	-6.63074126840705	-12.1252845808817	-4.59488530600791	-3.0372437471257	-6.96393436872436	-7.44597326405744	3.22239314979524	1.1819661908872	-6.61121765430749	1.33227658790594	-1.69373018019903	0.0349268733518823	3.48309170497184	-1.24822393026087	0.787205247699879	3.72317038258322	2.4473684976052	2.54379482037556	-0.577489328518479	2.97350234463646
598.754	0	0	0	0	10.987876602125	3.25411435795767	-5.50112409036593	21.1478212204926	-1.72221313839464	-10.5817699905048	-5.50507727318062	-6.60542508737947	-9.04571552754896	-4.23713961024574	8.62062664962624	-2.58333571422586	33.8681408762171	-8.46684170193276	9.50889336372247	-7.2021941974262	17.2192527917144	17.4256224795729	2.30964529182407	-1.74004394859293	6.66094987410125	0.315817675859914	-2.22820988346173	3.31664694143147	3.65225709664479	9.1804043099506	7.48411079545965	-5.63957538433833	1.86049241431357	17.0295287162411	14.6497290066262	-1.87092827689049	6.64828631448988	-2.76283070918438	0.850114492624125	5.36032802196523	5.89246223690713	-0.9495111702095	5.0925907337002	3.10767187065723	9.52004269675815	7.25657399259564	11.6014549723462	3.11306409868139	4.18529041411061
600.425	0	0	0	0	21.4976226730393	17.1368026150137	20.3365361526555	16.7745890129898	26.846577041442	37.9437135627308	16.2155706071711	37.4862987836902	1.50033198309068	40.0746418478804	15.128962687114	24.4507311206514	60.9023644517597	24.4479716532927	24.4502509190809	41.4553921543675	22.0375779966926	50.8092382566858	28.7862059915287	7.96497235023467	24.8441979010993	15.5323312888321	16.4495998891845	10.3479993998983	10.2000174431128	15.6108177147249	17.9957576796795	25.7567083318783	22.4939412122242	17.9035976717868	20.874330314307	10.8215569760401	14.7368272671216	11.0947333218333	11.7821153486866	14.1393858925101	5.34133298074628	10.7414512558836	7.86676046467175	9.53355856505345	11.1977803635521	10.2251880644055	9.79819148382584	7.67865956142685	16.6055024766056
602.096	0	0	0	30.2511965718408	5.58113736369804	6.4864483749245	12.7640699128944	-14.3815026008094	11.2511997052926	-0.021121847260605	14.0056892044322	-9.91764617987334	-6.7207471066977	-10.4949207214332	-8.99730176386861	3.23123065537378	26.1168387541227	-0.139674293144827	3.80213232514899	5.25751502917294	0.836945761999762	5.78441526473645	7.47072102307596	2.09163179383373	3.12688748200328	-4.03013484404865	1.26836974199137	3.64463510330562	13.6941485353035	-3.54623019986734	-3.78064562996768	6.92782674149652	3.52314393638116	-1.17736937282029	2.97525895282197	7.34325527307831	4.52270102822062	0.967933742761564	1.22407443777133	5.82799520268567	4.92831834271223	4.34186002778122	3.57977909493589	7.39828224408158	6.67187379417937	4.81763857241639	6.19876124385018	3.42129081844352	2.47640370671906
603.766	0	0	0	6.48360089750791	11.3103787704033	14.5137600858467	17.7233460170637	14.2482185322603	7.33720113106461	24.4709480215052	12.0999239140434	22.1155213976365	27.7697542221489	20.5572354916724	9.32884324935544	14.7234808409046	32.2172136413244	15.9517634983531	18.1599271634009	-1.98624603644383	8.74177657108866	38.345446940142	31.5679180067913	22.0413975599506	0.949011590818902	7.46781746794927	9.23530915997443	4.94852271009018	19.2036384404743	14.6999227566026	3.13881462882507	13.2925328751782	-0.197991963017467	14.0654339725465	2.90526147936666	8.42947387185772	-0.467941078545066	1.89916142563433	10.5788300173227	2.72509110044489	10.9351303512008	9.83030198251414	7.72216603964834	6.02513291524579	9.36324786697874	3.98939105367822	4.00325945240867	10.162736687536	6.45772569043466
605.437	0	0	-36.254031189649	-19.8272106758756	-12.2186011097344	-21.6302637668887	-6.21016527426496	-13.8670919602676	-28.5679568416171	-27.1495120511667	-3.29838495159985	-12.5752585886295	-32.8499987348003	-20.2625028423175	-3.97098625272591	-12.1136661034114	19.0126979764178	-11.6671007945076	-7.41472394028778	-15.4750472831851	-17.4537244830626	-1.23736382170946	-5.66816853936147	-5.28638552500718	-9.73890492455273	-25.612995006365	-16.6800256307557	5.33052230602261	-6.57372442475639	-8.4310896222215	-4.12879882286823	-9.43363055899389	-7.96170275410801	-21.4270914986769	5.96884415217898	2.60383174028241	0.66510933554169	-3.74670715639572	8.11164348475126	-6.62241726034094	1.87839232598013	-4.66733460525796	-3.27677222129143	0.546667968881939	2.79035649439835	4.00694709793994	-5.97404622280461	-3.64832509292685	-2.22477717362256
607.108	0	45.283334044506	-31.8077471235158	-27.1235514564633	-18.9528558439713	3.94069218184323	-5.86802489362897	-35.1739538223971	-14.7586054582051	-28.0825718263782	-24.7316491730386	-23.7705189954466	-22.872187795194	-13.6804814531535	-3.70682634397806	-8.94312687563046	6.61826834638459	-13.9761660263263	-20.2389734275754	-10.0198076978654	-19.1103984755036	1.24333151518737	-1.43428795755867	-12.7019122102986	-9.9063005637252	-16.6178081042967	-11.627711583816	-6.78129343130132	-12.1501298421862	-15.084023394988	-9.80360587617963	8.90941816752743	0.658045870269881	-6.16548705139448	-1.99955839384086	-7.15027240160427	-3.01753624618508	-4.21593623431187	-7.17797769834906	-2.19824510402716	-10.6660340140472	-1.22186554876487	0.0870044083939752	0.25952346895247	2.23572772421051	0.0795076011899761	-2.58388853872339	0.840250547959243	-0.601835556842039
608.779	0	37.176246848773	-6.63603275820442	-15.974426860671	15.8849487056677	2.35932680094009	-5.97127799571122	33.1736751393761	-1.23338649183037	-1.97542350463251	10.7330742281829	3.23572788981317	23.30173418732	-2.89452833820463	-8.22500681588176	2.89948324124981	35.5098962803017	17.7169514998472	10.4589252885206	12.3606221681968	-1.55973850487911	35.765571757706	13.3328813344494	2.87494039592322	12.1328991449728	1.76167869360435	5.63791998723371	1.1309537388091	15.5749418473647	15.6083336361831	1.68335680741444	12.8954755780675	12.5535871386884	-0.108616830347884	8.31241289500334	9.19431364087139	7.52023586952596	7.54451918353646	4.80914007294678	0.834620906578828	3.9058083182246	7.14283628442251	-0.569553360793789	6.78002732328561	10.8262758986045	2.07070941560602	7.04801797096579	6.84644759459213	3.17792254761193
610.45	17.5476622118098	8.44953581169816	-39.5924728214434	-35.7111035564769	-5.75252993741632	-6.6541815246059	-16.0802527219874	19.8534351768508	0.718747510034453	-6.9728400512178	-19.1797728338532	-0.856139965565366	-30.3246061363117	-23.3743668318935	-1.32500560149842	-7.00681612560775	15.1701977623034	-17.3027918992415	-6.73711235194664	-13.7364692567484	-4.42129877113119	23.3441424489081	13.1672815829881	-17.3092855005727	-19.9332938742855	-13.2611837787712	5.69164909486245	-3.40013484507415	1.48419408808544	-5.45942054564477	4.473383736837	0.123205105388565	1.87674548096929	-9.58062347711561	-6.22756877860301	-1.84705801184733	2.78410960702671	-0.652722568746748	0.878930072386965	-4.73924270080554	1.38078994520431	3.92044549007929	0.873333731390404	1.02370991914868	1.38313212245144	4.24713873868584	3.03547432660326	1.62997368241881	3.28705837280215
612.121	33.4921129552924	0.78331725889178	27.2942837626642	4.70043767641966	2.1594720938827	-7.10299531948574	4.92484402671201	2.33943794138532	28.5036919607168	18.4482088103627	16.4580031254523	12.08170784147	9.79263720474814	3.48676742213486	27.281291727939	-4.10589975492996	29.7923501808768	5.62881354940744	8.52242143621506	11.998637400724	19.4692487360385	30.4042237817886	6.78308102255631	11.2256465966473	16.8070893751181	-4.30494530018311	6.660844709235	-6.57204184785318	7.15729527543822	7.96511490310468	2.41172403849712	3.76051266449099	8.20949552238423	1.2097472533977	15.0242617610236	4.58647332139259	11.6436742510802	3.48677022551749	8.51126470782913	8.11564695902043	6.67224016482041	1.93503249596053	5.34867128033032	-0.0383756017998987	14.9039318324428	6.0083604248895	1.24892634904076	1.77499197911474	5.94093283797294
613.792	8.62785164071011	-5.58878502717383	9.89624613159517	-6.63546669817779	1.77830466957224	14.2536151038625	-0.654347262440088	-2.26606635666268	11.3173532010997	-15.1347601180512	-3.5301431053064	-2.68723026094156	-14.5993008401141	0.117776149786116	-2.46899924763182	-0.561863460038357	27.5125277173745	-0.212599400063609	-11.7525144962998	-6.45988338477266	2.82612595875951	17.1438389222409	-10.7927029756669	4.95051254443156	1.28876997341586	6.79890990663544	-4.9911612498659	-1.60043872753325	2.62658025555927	8.94742367592061	2.15095307877896	4.96904538140407	-1.70224602489708	9.91883537433115	-5.25211367112659	3.10989028637219	-2.59967176507793	-0.089433609473928	-1.71046793426992	6.75795059712597	5.17530120140641	-0.707635829882862	-1.10133777768496	1.46377490769661	2.94825392036397	2.28670019166469	4.71364877649872	-0.577489786200025	1.58890246447014
615.464	-2.16451784053958	-12.7803137532769	20.6450936102001	-13.567244271755	-27.0832756306637	-13.1134137292818	-6.21966670904045	-6.10573029991723	3.79015956655357	-2.32179359143536	8.09560092986888	-18.1438504650719	-7.85225918075241	-17.5881072368335	-0.381138876588955	-3.87275886663493	18.0370895397548	-8.16873150337957	-7.1637413715707	4.40023814750549	-1.49967833765529	28.3005944257035	4.62950113535676	-5.49223891999771	-1.76974509331824	-14.6662498583743	1.1920206912456	-8.87861674705257	3.75151267252655	-4.5998910706007	1.32645210293193	10.6119181303958	-5.49052875442811	5.08818883804712	10.0588614884294	2.0496951549743	4.72546305765993	1.19531212266519	2.89062172874089	-4.06025495603518	2.38757999362277	1.55410540597523	4.44537378564602	2.23041130583018	-3.46281275167262	1.38819469994058	3.0954795447743	1.65515907957961	4.42958832933962
617.135	-18.0086052310891	-18.2293701753674	-3.12586228869789	-12.9232657707501	-19.6170109467735	-15.649539739418	-18.1061269095277	-15.7852299286932	-6.06415147791132	-31.8440755535702	-11.3083145876607	-23.9554560727985	-22.6229884890927	-20.6694292742042	-12.2379733645576	-15.0500619584748	1.23870640777226	-11.0544728462429	-5.91156730358595	-8.24252729135587	8.70203977232844	18.2032852990127	3.24664818316132	-11.4245370274907	-18.1268393773019	-20.7899063183283	-1.3190963769143	-18.77123880009	-1.41127904414611	-7.0966680934174	-12.005155776551	-4.8509122207931	-12.4035286026246	-7.23404606027093	-0.430923158336522	-1.04874333155939	-9.89240603904148	-5.56424602227428	-4.99623550908195	-3.7251775042478	-4.22144412634142	1.49382805912359	-0.533752863520512	1.73074219977552	-2.48180605759981	-1.54963480577958	0.329498815007528	1.19318639899899	1.4587880460923
618.806	5.2285188776269	13.1173672740176	-23.7144713029622	-6.83116373790089	-5.88175432420639	7.72058676380088	0.564390105565578	-11.0610958126685	-14.5259032851202	8.89397341070652	19.4345576746715	12.7425615764493	-8.54882111350381	7.64685335613475	-6.68013969513875	1.32686107413478	26.471992043067	-3.40160996061963	11.069849149307	-6.52560136651007	-6.34499932839484	-1.49282227194859	-6.35282931327222	-1.0129264665443	-12.6976831729748	1.20714283342791	0.617581181152379	-11.7495360878109	-3.89289816201755	-15.5991177881385	-10.2165593097092	1.83931212810456	-4.42802773270865	3.26498990141898	0.8275552791081	-11.2830852141731	-3.988396409519	-8.34203964200067	0.90869586964342	-3.94063843968801	4.61667928961675	1.12779553330713	2.54120678420755	2.2050392232805	2.44327078999824	3.89910795891258	3.25337670139818	0.244363686275228	1.30249542199893
[truncated: 85 more columns]
