# Supplementary material for: Physicochemical and major ion data for springs in the Black Forest National Park, Germany
Source: Data Brief. 2020 Apr 30;30:105645. doi: 10.1016/j.dib.2020.105645 (PMC7218150; doi:10.1016/j.dib.2020.105645)
Supplement: Supplementary file 4 [file mmc4.zip › Fluorescence/D803_5_2017-05-11.csv]

wavelength	600	597	594	591	588	585	582	579	576	573	570	567	564	561	558	555	552	549	546	543	540	537	534	531	528	525	522	519	516	513	510	507	504	501	498	495	492	489	486	483	480	477	474	471	468	465	462	459	456
210.862	0	0	0	0	0	0	0	0	0	0	0	0	0	0	0	0	0	0	0	0	0	0	0	0	0	0	0	0	0	0	0	0	0	0	0	0	0	0	0	0	0	0	0	0	0	0	0	0	0
212.444	0	0	0	0	0	0	0	0	0	0	0	0	0	0	0	0	0	0	0	0	0	0	0	0	0	0	0	0	0	0	0	0	0	0	0	0	0	0	0	0	0	0	0	0	0	0	0	0	0
214.027	0	0	0	0	0	0	0	0	0	0	0	0	0	0	0	0	0	0	0	0	0	0	0	0	0	0	0	0	0	0	0	0	0	0	0	0	0	0	0	0	0	0	0	0	0	0	0	0	0
215.61	0	0	0	0	0	0	0	0	0	0	0	0	0	0	0	0	0	0	0	0	0	0	0	0	0	0	0	0	0	0	0	0	0	0	0	0	0	0	0	0	0	0	0	0	0	0	0	0	0
217.194	0	0	0	0	0	0	0	0	0	0	0	0	0	0	0	0	0	0	0	0	0	0	0	0	0	0	0	0	0	0	0	0	0	0	0	0	0	0	0	0	0	0	0	0	0	0	0	0	0
218.779	0	0	0	0	0	0	0	0	0	0	0	0	0	0	0	0	0	0	0	0	0	0	0	0	0	0	0	0	0	0	0	0	0	0	0	0	0	0	0	0	0	0	0	0	0	0	0	0	0
220.364	0	0	0	0	0	0	0	0	0	0	0	0	0	0	0	0	0	0	0	0	0	0	0	0	0	0	0	0	0	0	0	0	0	0	0	0	0	0	0	0	0	0	0	0	0	0	0	0	0
221.95	0	0	0	0	0	0	0	0	0	0	0	0	0	0	0	0	0	0	0	0	0	0	0	0	0	0	0	0	0	0	0	0	0	0	0	0	0	0	0	0	0	0	0	0	0	0	0	0	0
223.536	0	0	0	0	0	0	0	0	0	0	0	0	0	0	0	0	0	0	0	0	0	0	0	0	0	0	0	0	0	0	0	0	0	0	0	0	0	0	0	0	0	0	0	0	0	0	0	0	0
225.123	0	0	0	0	0	0	0	0	0	0	0	0	0	0	0	0	0	0	0	0	0	0	0	0	0	0	0	0	0	0	0	0	0	0	0	0	0	0	0	0	0	0	0	0	0	0	0	0	0
226.71	0	0	0	0	0	0	0	0	0	0	0	0	0	0	0	0	0	0	0	0	0	0	0	0	0	0	0	0	0	0	0	0	0	0	0	0	0	0	0	0	0	0	0	0	0	0	0	0	0
228.299	0	0	0	0	0	0	0	0	0	0	0	0	0	0	0	0	0	0	0	0	0	0	0	0	0	0	0	0	0	0	0	0	0	0	0	0	0	0	0	0	0	0	0	0	0	0	0	0	0
229.887	0	0	0	0	0	0	0	0	0	0	0	0	0	0	0	0	0	0	0	0	0	0	0	0	0	0	0	0	0	0	0	0	0	0	0	0	0	0	0	0	0	0	0	0	0	0	0	0	0
231.477	0	0	0	0	0	0	0	0	0	0	0	0	0	0	0	0	0	0	0	0	0	0	0	0	0	0	0	0	0	0	0	0	0	0	0	0	0	0	0	0	0	0	0	0	0	0	0	0	0
233.067	0	0	0	0	0	0	0	0	0	0	0	0	0	0	0	0	0	0	0	0	0	0	0	0	0	0	0	0	0	0	0	0	0	0	0	0	0	0	0	0	0	0	0	0	0	0	0	0	0
234.657	0	0	0	0	0	0	0	0	0	0	0	0	0	0	0	0	0	0	0	0	0	0	0	0	0	0	0	0	0	0	0	0	0	0	0	0	0	0	0	0	0	0	0	0	0	0	0	0	0
236.248	0	0	0	0	0	0	0	0	0	0	0	0	0	0	0	0	0	0	0	0	0	0	0	0	0	0	0	0	0	0	0	0	0	0	0	0	0	0	0	0	0	0	0	0	0	0	0	0	0
237.84	0	0	0	0	0	0	0	0	0	0	0	0	0	0	0	0	0	0	0	0	0	0	0	0	0	0	0	0	0	0	0	0	0	0	0	0	0	0	0	0	0	0	0	0	0	0	0	0	0
239.432	0	0	0	0	0	0	0	0	0	0	0	0	0	0	0	0	0	0	0	0	0	0	0	0	0	0	0	0	0	0	0	0	0	0	0	0	0	0	0	0	0	0	0	0	0	0	0	0	0
241.025	0	0	0	0	0	0	0	0	0	0	0	0	0	0	0	0	0	0	0	0	0	0	0	0	0	0	0	0	0	0	0	0	0	0	0	0	0	0	0	0	0	0	0	0	0	0	0	0	0
242.619	0	0	0	0	0	0	0	0	0	0	0	0	0	0	0	0	0	0	0	0	0	0	0	0	0	0	0	0	0	0	0	0	0	0	0	0	0	0	0	0	0	0	0	0	0	0	0	0	0
244.213	0	0	0	0	0	0	0	0	0	0	0	0	0	0	0	0	0	0	0	0	0	0	0	0	0	0	0	0	0	0	0	0	0	0	0	0	0	0	0	0	0	0	0	0	0	0	0	0	0
245.808	0	0	0	0	0	0	0	0	0	0	0	0	0	0	0	0	0	0	0	0	0	0	0	0	0	0	0	0	0	0	0	0	0	0	0	0	0	0	0	0	0	0	0	0	0	0	0	0	0
247.403	0	0	0	0	0	0	0	0	0	0	0	0	0	0	0	0	0	0	0	0	0	0	0	0	0	0	0	0	0	0	0	0	0	0	0	0	0	0	0	0	0	0	0	0	0	0	0	0	0
248.999	0	0	0	0	0	0	0	0	0	0	0	0	0	0	0	0	0	0	0	0	0	0	0	0	0	0	0	0	0	0	0	0	0	0	0	0	0	0	0	0	0	0	0	0	0	0	0	0	0
250.595	0	0	0	0	0	0	0	0	0	0	0	0	0	0	0	0	0	0	0	0	0	0	0	0	0	0	0	0	0	0	0	0	0	0	0	0	0	0	0	0	0	0	0	0	0	0	0	0	0
252.192	0	0	0	0	0	0	0	0	0	0	0	0	0	0	0	0	0	0	0	0	0	0	0	0	0	0	0	0	0	0	0	0	0	0	0	0	0	0	0	0	0	0	0	0	0	0	0	0	0
253.79	0	0	0	0	0	0	0	0	0	0	0	0	0	0	0	0	0	0	0	0	0	0	0	0	0	0	0	0	0	0	0	0	0	0	0	0	0	0	0	0	0	0	0	0	0	0	0	0	0
255.388	0	0	0	0	0	0	0	0	0	0	0	0	0	0	0	0	0	0	0	0	0	0	0	0	0	0	0	0	0	0	0	0	0	0	0	0	0	0	0	0	0	0	0	0	0	0	0	0	0
256.986	0	0	0	0	0	0	0	0	0	0	0	0	0	0	0	0	0	0	0	0	0	0	0	0	0	0	0	0	0	0	0	0	0	0	0	0	0	0	0	0	0	0	0	0	0	0	0	0	0
258.586	0	0	0	0	0	0	0	0	0	0	0	0	0	0	0	0	0	0	0	0	0	0	0	0	0	0	0	0	0	0	0	0	0	0	0	0	0	0	0	0	0	0	0	0	0	0	0	0	0
260.186	0	0	0	0	0	0	0	0	0	0	0	0	0	0	0	0	0	0	0	0	0	0	0	0	0	0	0	0	0	0	0	0	0	0	0	0	0	0	0	0	0	0	0	0	0	0	0	0	0
261.786	0	0	0	0	0	0	0	0	0	0	0	0	0	0	0	0	0	0	0	0	0	0	0	0	0	0	0	0	0	0	0	0	0	0	0	0	0	0	0	0	0	0	0	0	0	0	0	0	0
263.387	0	0	0	0	0	0	0	0	0	0	0	0	0	0	0	0	0	0	0	0	0	0	0	0	0	0	0	0	0	0	0	0	0	0	0	0	0	0	0	0	0	0	0	0	0	0	0	0	0
264.988	0	0	0	0	0	0	0	0	0	0	0	0	0	0	0	0	0	0	0	0	0	0	0	0	0	0	0	0	0	0	0	0	0	0	0	0	0	0	0	0	0	0	0	0	0	0	0	0	0
266.591	0	0	0	0	0	0	0	0	0	0	0	0	0	0	0	0	0	0	0	0	0	0	0	0	0	0	0	0	0	0	0	0	0	0	0	0	0	0	0	0	0	0	0	0	0	0	0	0	0
268.193	0	0	0	0	0	0	0	0	0	0	0	0	0	0	0	0	0	0	0	0	0	0	0	0	0	0	0	0	0	0	0	0	0	0	0	0	0	0	0	0	0	0	0	0	0	0	0	0	0
269.796	0	0	0	0	0	0	0	0	0	0	0	0	0	0	0	0	0	0	0	0	0	0	0	0	0	0	0	0	0	0	0	0	0	0	0	0	0	0	0	0	0	0	0	0	0	0	0	0	0
271.4	0	0	0	0	0	0	0	0	0	0	0	0	0	0	0	0	0	0	0	0	0	0	0	0	0	0	0	0	0	0	0	0	0	0	0	0	0	0	0	0	0	0	0	0	0	0	0	0	0
273.004	0	0	0	0	0	0	0	0	0	0	0	0	0	0	0	0	0	0	0	0	0	0	0	0	0	0	0	0	0	0	0	0	0	0	0	0	0	0	0	0	0	0	0	0	0	0	0	0	0
274.609	0	0	0	0	0	0	0	0	0	0	0	0	0	0	0	0	0	0	0	0	0	0	0	0	0	0	0	0	0	0	0	0	0	0	0	0	0	0	0	0	0	0	0	0	0	0	0	0	0
276.215	0	0	0	0	0	0	0	0	0	0	0	0	0	0	0	0	0	0	0	0	0	0	0	0	0	0	0	0	0	0	0	0	0	0	0	0	0	0	0	0	0	0	0	0	0	0	0	0	0
277.821	0	0	0	0	0	0	0	0	0	0	0	0	0	0	0	0	0	0	0	0	0	0	0	0	0	0	0	0	0	0	0	0	0	0	0	0	0	0	0	0	0	0	0	0	0	0	0	0	0
279.427	0	0	0	0	0	0	0	0	0	0	0	0	0	0	0	0	0	0	0	0	0	0	0	0	0	0	0	0	0	0	0	0	0	0	0	0	0	0	0	0	0	0	0	0	0	0	0	0	0
281.034	0	0	0	0	0	0	0	0	0	0	0	0	0	0	0	0	0	0	0	0	0	0	0	0	0	0	0	0	0	0	0	0	0	0	0	0	0	0	0	0	0	0	0	0	0	0	0	0	0
282.642	0	0	0	0	0	0	0	0	0	0	0	0	0	0	0	0	0	0	0	0	0	0	0	0	0	0	0	0	0	0	0	0	0	0	0	0	0	0	0	0	0	0	0	0	0	0	0	0	0
284.25	0	0	0	0	0	0	0	0	0	0	0	0	0	0	0	0	0	0	0	0	0	0	0	0	0	0	0	0	0	0	0	0	0	0	0	0	0	0	0	0	0	0	0	0	0	0	0	0	0
285.858	0	0	0	0	0	0	0	0	0	0	0	0	0	0	0	0	0	0	0	0	0	0	0	0	0	0	0	0	0	0	0	0	0	0	0	0	0	0	0	0	0	0	0	0	0	0	0	0	0
287.468	0	0	0	0	0	0	0	0	0	0	0	0	0	0	0	0	0	0	0	0	0	0	0	0	0	0	0	0	0	0	0	0	0	0	0	0	0	0	0	0	0	0	0	0	0	0	0	0	0
289.077	0	0	0	0	0	0	0	0	0	0	0	0	0	0	0	0	0	0	0	0	0	0	0	0	0	0	0	0	0	0	0	0	0	0	0	0	0	0	0	0	0	0	0	0	0	0	0	0	0
290.688	0	0	0	0	0	0	0	0	0	0	0	0	0	0	0	0	0	0	0	0	0	0	0	0	0	0	0	0	0	0	0	0	0	0	0	0	0	0	0	0	0	0	0	0	0	0	0	0	0
292.298	0	0	0	0	0	0	0	0	0	0	0	0	0	0	0	0	0	0	0	0	0	0	0	0	0	0	0	0	0	0	0	0	0	0	0	0	0	0	0	0	0	0	0	0	0	0	0	0	0
293.91	0	0	0	0	0	0	0	0	0	0	0	0	0	0	0	0	0	0	0	0	0	0	0	0	0	0	0	0	0	0	0	0	0	0	0	0	0	0	0	0	0	0	0	0	0	0	0	0	0
295.521	0	0	0	0	0	0	0	0	0	0	0	0	0	0	0	0	0	0	0	0	0	0	0	0	0	0	0	0	0	0	0	0	0	0	0	0	0	0	0	0	0	0	0	0	0	0	0	0	0
297.134	0	0	0	0	0	0	0	0	0	0	0	0	0	0	0	0	0	0	0	0	0	0	0	0	0	0	0	0	0	0	0	0	0	0	0	0	0	0	0	0	0	0	0	0	0	0	0	0	0
298.747	0	0	0	0	0	0	0	0	0	0	0	0	0	0	0	0	0	0	0	0	0	0	0	0	0	0	0	0	0	0	0	0	0	0	0	0	0	0	0	0	0	0	0	0	0	0	0	0	0
300.36	0	0	0	0	0	0	0	0	0	0	0	0	0	0	0	0	0	0	0	0	0	0	0	0	0	0	0	0	0	0	0	0	0	0	0	0	0	0	0	0	0	0	0	0	0	0	0	0	0
301.974	0	0	0	0	0	0	0	0	0	0	0	0	0	0	0	0	0	0	0	0	0	0	0	0	0	0	0	0	0	0	0	0	0	0	0	0	0	0	0	0	0	0	0	0	0	0	0	0	0
303.588	0	0	0	0	0	0	0	0	0	0	0	0	0	0	0	0	0	0	0	0	0	0	0	0	0	0	0	0	0	0	0	0	0	0	0	0	0	0	0	0	0	0	0	0	0	0	0	0	0
305.203	0	0	0	0	0	0	0	0	0	0	0	0	0	0	0	0	0	0	0	0	0	0	0	0	0	0	0	0	0	0	0	0	0	0	0	0	0	0	0	0	0	0	0	0	0	0	0	0	0
306.819	0	0	0	0	0	0	0	0	0	0	0	0	0	0	0	0	0	0	0	0	0	0	0	0	0	0	0	0	0	0	0	0	0	0	0	0	0	0	0	0	0	0	0	0	0	0	0	0	0
308.435	0	0	0	0	0	0	0	0	0	0	0	0	0	0	0	0	0	0	0	0	0	0	0	0	0	0	0	0	0	0	0	0	0	0	0	0	0	0	0	0	0	0	0	0	0	0	0	0	0
310.051	0	0	0	0	0	0	0	0	0	0	0	0	0	0	0	0	0	0	0	0	0	0	0	0	0	0	0	0	0	0	0	0	0	0	0	0	0	0	0	0	0	0	0	0	0	0	0	0	0
311.668	0	0	0	0	0	0	0	0	0	0	0	0	0	0	0	0	0	0	0	0	0	0	0	0	0	0	0	0	0	0	0	0	0	0	0	0	0	0	0	0	0	0	0	0	0	0	0	0	0
313.286	0	0	0	0	0	0	0	0	0	0	0	0	0	0	0	0	0	0	0	0	0	0	0	0	0	0	0	0	0	0	0	0	0	0	0	0	0	0	0	0	0	0	0	0	0	0	0	0	0
314.904	0	0	0	0	0	0	0	0	0	0	0	0	0	0	0	0	0	0	0	0	0	0	0	0	0	0	0	0	0	0	0	0	0	0	0	0	0	0	0	0	0	0	0	0	0	0	0	0	0
316.522	0	0	0	0	0	0	0	0	0	0	0	0	0	0	0	0	0	0	0	0	0	0	0	0	0	0	0	0	0	0	0	0	0	0	0	0	0	0	0	0	0	0	0	0	0	0	0	0	0
318.141	0	0	0	0	0	0	0	0	0	0	0	0	0	0	0	0	0	0	0	0	0	0	0	0	0	0	0	0	0	0	0	0	0	0	0	0	0	0	0	0	0	0	0	0	0	0	0	0	0
319.761	0	0	0	0	0	0	0	0	0	0	0	0	0	0	0	0	0	0	0	0	0	0	0	0	0	0	0	0	0	0	0	0	0	0	0	0	0	0	0	0	0	0	0	0	0	0	0	0	0
321.381	0	0	0	0	0	0	0	0	0	0	0	0	0	0	0	0	0	0	0	0	0	0	0	0	0	0	0	0	0	0	0	0	0	0	0	0	0	0	0	0	0	0	0	0	0	0	0	0	0
323.001	0	0	0	0	0	0	0	0	0	0	0	0	0	0	0	0	0	0	0	0	0	0	0	0	0	0	0	0	0	0	0	0	0	0	0	0	0	0	0	0	0	0	0	0	0	0	0	0	0
324.622	0	0	0	0	0	0	0	0	0	0	0	0	0	0	0	0	0	0	0	0	0	0	0	0	0	0	0	0	0	0	0	0	0	0	0	0	0	0	0	0	0	0	0	0	0	0	0	0	0
326.243	0	0	0	0	0	0	0	0	0	0	0	0	0	0	0	0	0	0	0	0	0	0	0	0	0	0	0	0	0	0	0	0	0	0	0	0	0	0	0	0	0	0	0	0	0	0	0	0	0
327.865	0	0	0	0	0	0	0	0	0	0	0	0	0	0	0	0	0	0	0	0	0	0	0	0	0	0	0	0	0	0	0	0	0	0	0	0	0	0	0	0	0	0	0	0	0	0	0	0	0
329.488	0	0	0	0	0	0	0	0	0	0	0	0	0	0	0	0	0	0	0	0	0	0	0	0	0	0	0	0	0	0	0	0	0	0	0	0	0	0	0	0	0	0	0	0	0	0	0	0	0
331.111	0	0	0	0	0	0	0	0	0	0	0	0	0	0	0	0	0	0	0	0	0	0	0	0	0	0	0	0	0	0	0	0	0	0	0	0	0	0	0	0	0	0	0	0	0	0	0	0	0
332.734	0	0	0	0	0	0	0	0	0	0	0	0	0	0	0	0	0	0	0	0	0	0	0	0	0	0	0	0	0	0	0	0	0	0	0	0	0	0	0	0	0	0	0	0	0	0	0	0	0
334.358	0	0	0	0	0	0	0	0	0	0	0	0	0	0	0	0	0	0	0	0	0	0	0	0	0	0	0	0	0	0	0	0	0	0	0	0	0	0	0	0	0	0	0	0	0	0	0	0	0
335.982	0	0	0	0	0	0	0	0	0	0	0	0	0	0	0	0	0	0	0	0	0	0	0	0	0	0	0	0	0	0	0	0	0	0	0	0	0	0	0	0	0	0	0	0	0	0	0	0	0
337.607	0	0	0	0	0	0	0	0	0	0	0	0	0	0	0	0	0	0	0	0	0	0	0	0	0	0	0	0	0	0	0	0	0	0	0	0	0	0	0	0	0	0	0	0	0	0	0	0	0
339.232	0	0	0	0	0	0	0	0	0	0	0	0	0	0	0	0	0	0	0	0	0	0	0	0	0	0	0	0	0	0	0	0	0	0	0	0	0	0	0	0	0	0	0	0	0	0	0	0	0
340.858	0	0	0	0	0	0	0	0	0	0	0	0	0	0	0	0	0	0	0	0	0	0	0	0	0	0	0	0	0	0	0	0	0	0	0	0	0	0	0	0	0	0	0	0	0	0	0	0	0
342.484	0	0	0	0	0	0	0	0	0	0	0	0	0	0	0	0	0	0	0	0	0	0	0	0	0	0	0	0	0	0	0	0	0	0	0	0	0	0	0	0	0	0	0	0	0	0	0	0	0
344.111	0	0	0	0	0	0	0	0	0	0	0	0	0	0	0	0	0	0	0	0	0	0	0	0	0	0	0	0	0	0	0	0	0	0	0	0	0	0	0	0	0	0	0	0	0	0	0	0	0
345.738	0	0	0	0	0	0	0	0	0	0	0	0	0	0	0	0	0	0	0	0	0	0	0	0	0	0	0	0	0	0	0	0	0	0	0	0	0	0	0	0	0	0	0	0	0	0	0	0	0
347.365	0	0	0	0	0	0	0	0	0	0	0	0	0	0	0	0	0	0	0	0	0	0	0	0	0	0	0	0	0	0	0	0	0	0	0	0	0	0	0	0	0	0	0	0	0	0	0	0	0
348.993	0	0	0	0	0	0	0	0	0	0	0	0	0	0	0	0	0	0	0	0	0	0	0	0	0	0	0	0	0	0	0	0	0	0	0	0	0	0	0	0	0	0	0	0	0	0	0	0	0
350.622	0	0	0	0	0	0	0	0	0	0	0	0	0	0	0	0	0	0	0	0	0	0	0	0	0	0	0	0	0	0	0	0	0	0	0	0	0	0	0	0	0	0	0	0	0	0	0	0	0
352.251	0	0	0	0	0	0	0	0	0	0	0	0	0	0	0	0	0	0	0	0	0	0	0	0	0	0	0	0	0	0	0	0	0	0	0	0	0	0	0	0	0	0	0	0	0	0	0	0	0
353.88	0	0	0	0	0	0	0	0	0	0	0	0	0	0	0	0	0	0	0	0	0	0	0	0	0	0	0	0	0	0	0	0	0	0	0	0	0	0	0	0	0	0	0	0	0	0	0	0	0
355.51	0	0	0	0	0	0	0	0	0	0	0	0	0	0	0	0	0	0	0	0	0	0	0	0	0	0	0	0	0	0	0	0	0	0	0	0	0	0	0	0	0	0	0	0	0	0	0	0	0
357.14	0	0	0	0	0	0	0	0	0	0	0	0	0	0	0	0	0	0	0	0	0	0	0	0	0	0	0	0	0	0	0	0	0	0	0	0	0	0	0	0	0	0	0	0	0	0	0	0	0
358.771	0	0	0	0	0	0	0	0	0	0	0	0	0	0	0	0	0	0	0	0	0	0	0	0	0	0	0	0	0	0	0	0	0	0	0	0	0	0	0	0	0	0	0	0	0	0	0	0	0
360.402	0	0	0	0	0	0	0	0	0	0	0	0	0	0	0	0	0	0	0	0	0	0	0	0	0	0	0	0	0	0	0	0	0	0	0	0	0	0	0	0	0	0	0	0	0	0	0	0	0
362.034	0	0	0	0	0	0	0	0	0	0	0	0	0	0	0	0	0	0	0	0	0	0	0	0	0	0	0	0	0	0	0	0	0	0	0	0	0	0	0	0	0	0	0	0	0	0	0	0	0
363.666	0	0	0	0	0	0	0	0	0	0	0	0	0	0	0	0	0	0	0	0	0	0	0	0	0	0	0	0	0	0	0	0	0	0	0	0	0	0	0	0	0	0	0	0	0	0	0	0	0
365.299	0	0	0	0	0	0	0	0	0	0	0	0	0	0	0	0	0	0	0	0	0	0	0	0	0	0	0	0	0	0	0	0	0	0	0	0	0	0	0	0	0	0	0	0	0	0	0	0	0
366.932	0	0	0	0	0	0	0	0	0	0	0	0	0	0	0	0	0	0	0	0	0	0	0	0	0	0	0	0	0	0	0	0	0	0	0	0	0	0	0	0	0	0	0	0	0	0	0	0	0
368.565	0	0	0	0	0	0	0	0	0	0	0	0	0	0	0	0	0	0	0	0	0	0	0	0	0	0	0	0	0	0	0	0	0	0	0	0	0	0	0	0	0	0	0	0	0	0	0	0	0
370.199	0	0	0	0	0	0	0	0	0	0	0	0	0	0	0	0	0	0	0	0	0	0	0	0	0	0	0	0	0	0	0	0	0	0	0	0	0	0	0	0	0	0	0	0	0	0	0	0	0
371.833	0	0	0	0	0	0	0	0	0	0	0	0	0	0	0	0	0	0	0	0	0	0	0	0	0	0	0	0	0	0	0	0	0	0	0	0	0	0	0	0	0	0	0	0	0	0	0	0	0
373.468	0	0	0	0	0	0	0	0	0	0	0	0	0	0	0	0	0	0	0	0	0	0	0	0	0	0	0	0	0	0	0	0	0	0	0	0	0	0	0	0	0	0	0	0	0	0	0	0	0
375.103	0	0	0	0	0	0	0	0	0	0	0	0	0	0	0	0	0	0	0	0	0	0	0	0	0	0	0	0	0	0	0	0	0	0	0	0	0	0	0	0	0	0	0	0	0	0	0	0	0
376.738	0	0	0	0	0	0	0	0	0	0	0	0	0	0	0	0	0	0	0	0	0	0	0	0	0	0	0	0	0	0	0	0	0	0	0	0	0	0	0	0	0	0	0	0	0	0	0	0	0
378.374	0	0	0	0	0	0	0	0	0	0	0	0	0	0	0	0	0	0	0	0	0	0	0	0	0	0	0	0	0	0	0	0	0	0	0	0	0	0	0	0	0	0	0	0	0	0	0	0	0
380.01	0	0	0	0	0	0	0	0	0	0	0	0	0	0	0	0	0	0	0	0	0	0	0	0	0	0	0	0	0	0	0	0	0	0	0	0	0	0	0	0	0	0	0	0	0	0	0	0	0
381.647	0	0	0	0	0	0	0	0	0	0	0	0	0	0	0	0	0	0	0	0	0	0	0	0	0	0	0	0	0	0	0	0	0	0	0	0	0	0	0	0	0	0	0	0	0	0	0	0	0
383.284	0	0	0	0	0	0	0	0	0	0	0	0	0	0	0	0	0	0	0	0	0	0	0	0	0	0	0	0	0	0	0	0	0	0	0	0	0	0	0	0	0	0	0	0	0	0	0	0	0
384.922	0	0	0	0	0	0	0	0	0	0	0	0	0	0	0	0	0	0	0	0	0	0	0	0	0	0	0	0	0	0	0	0	0	0	0	0	0	0	0	0	0	0	0	0	0	0	0	0	0
386.56	0	0	0	0	0	0	0	0	0	0	0	0	0	0	0	0	0	0	0	0	0	0	0	0	0	0	0	0	0	0	0	0	0	0	0	0	0	0	0	0	0	0	0	0	0	0	0	0	0
388.198	0	0	0	0	0	0	0	0	0	0	0	0	0	0	0	0	0	0	0	0	0	0	0	0	0	0	0	0	0	0	0	0	0	0	0	0	0	0	0	0	0	0	0	0	0	0	0	0	0
389.837	0	0	0	0	0	0	0	0	0	0	0	0	0	0	0	0	0	0	0	0	0	0	0	0	0	0	0	0	0	0	0	0	0	0	0	0	0	0	0	0	0	0	0	0	0	0	0	0	0
391.476	0	0	0	0	0	0	0	0	0	0	0	0	0	0	0	0	0	0	0	0	0	0	0	0	0	0	0	0	0	0	0	0	0	0	0	0	0	0	0	0	0	0	0	0	0	0	0	0	0
393.116	0	0	0	0	0	0	0	0	0	0	0	0	0	0	0	0	0	0	0	0	0	0	0	0	0	0	0	0	0	0	0	0	0	0	0	0	0	0	0	0	0	0	0	0	0	0	0	0	0
394.756	0	0	0	0	0	0	0	0	0	0	0	0	0	0	0	0	0	0	0	0	0	0	0	0	0	0	0	0	0	0	0	0	0	0	0	0	0	0	0	0	0	0	0	0	0	0	0	0	0
396.396	0	0	0	0	0	0	0	0	0	0	0	0	0	0	0	0	0	0	0	0	0	0	0	0	0	0	0	0	0	0	0	0	0	0	0	0	0	0	0	0	0	0	0	0	0	0	0	0	0
398.037	0	0	0	0	0	0	0	0	0	0	0	0	0	0	0	0	0	0	0	0	0	0	0	0	0	0	0	0	0	0	0	0	0	0	0	0	0	0	0	0	0	0	0	0	0	0	0	0	0
399.678	0	0	0	0	0	0	0	0	0	0	0	0	0	0	0	0	0	0	0	0	0	0	0	0	0	0	0	0	0	0	0	0	0	0	0	0	0	0	0	0	0	0	0	0	0	0	0	0	0
401.32	0	0	0	0	0	0	0	0	0	0	0	0	0	0	0	0	0	0	0	0	0	0	0	0	0	0	0	0	0	0	0	0	0	0	0	0	0	0	0	0	0	0	0	0	0	0	0	0	0
402.962	0	0	0	0	0	0	0	0	0	0	0	0	0	0	0	0	0	0	0	0	0	0	0	0	0	0	0	0	0	0	0	0	0	0	0	0	0	0	0	0	0	0	0	0	0	0	0	0	0
404.604	0	0	0	0	0	0	0	0	0	0	0	0	0	0	0	0	0	0	0	0	0	0	0	0	0	0	0	0	0	0	0	0	0	0	0	0	0	0	0	0	0	0	0	0	0	0	0	0	0
406.247	0	0	0	0	0	0	0	0	0	0	0	0	0	0	0	0	0	0	0	0	0	0	0	0	0	0	0	0	0	0	0	0	0	0	0	0	0	0	0	0	0	0	0	0	0	0	0	0	0
407.89	0	0	0	0	0	0	0	0	0	0	0	0	0	0	0	0	0	0	0	0	0	0	0	0	0	0	0	0	0	0	0	0	0	0	0	0	0	0	0	0	0	0	0	0	0	0	0	0	0
409.534	0	0	0	0	0	0	0	0	0	0	0	0	0	0	0	0	0	0	0	0	0	0	0	0	0	0	0	0	0	0	0	0	0	0	0	0	0	0	0	0	0	0	0	0	0	0	0	0	0
411.177	0	0	0	0	0	0	0	0	0	0	0	0	0	0	0	0	0	0	0	0	0	0	0	0	0	0	0	0	0	0	0	0	0	0	0	0	0	0	0	0	0	0	0	0	0	0	0	0	0
412.822	0	0	0	0	0	0	0	0	0	0	0	0	0	0	0	0	0	0	0	0	0	0	0	0	0	0	0	0	0	0	0	0	0	0	0	0	0	0	0	0	0	0	0	0	0	0	0	0	0
414.466	0	0	0	0	0	0	0	0	0	0	0	0	0	0	0	0	0	0	0	0	0	0	0	0	0	0	0	0	0	0	0	0	0	0	0	0	0	0	0	0	0	0	0	0	0	0	0	0	0
416.111	0	0	0	0	0	0	0	0	0	0	0	0	0	0	0	0	0	0	0	0	0	0	0	0	0	0	0	0	0	0	0	0	0	0	0	0	0	0	0	0	0	0	0	0	0	0	0	0	0
417.757	0	0	0	0	0	0	0	0	0	0	0	0	0	0	0	0	0	0	0	0	0	0	0	0	0	0	0	0	0	0	0	0	0	0	0	0	0	0	0	0	0	0	0	0	0	0	0	0	0
419.402	0	0	0	0	0	0	0	0	0	0	0	0	0	0	0	0	0	0	0	0	0	0	0	0	0	0	0	0	0	0	0	0	0	0	0	0	0	0	0	0	0	0	0	0	0	0	0	0	0
421.048	0	0	0	0	0	0	0	0	0	0	0	0	0	0	0	0	0	0	0	0	0	0	0	0	0	0	0	0	0	0	0	0	0	0	0	0	0	0	0	0	0	0	0	0	0	0	0	0	0
422.695	0	0	0	0	0	0	0	0	0	0	0	0	0	0	0	0	0	0	0	0	0	0	0	0	0	0	0	0	0	0	0	0	0	0	0	0	0	0	0	0	0	0	0	0	0	0	0	0	0
424.342	0	0	0	0	0	0	0	0	0	0	0	0	0	0	0	0	0	0	0	0	0	0	0	0	0	0	0	0	0	0	0	0	0	0	0	0	0	0	0	0	0	0	0	0	0	0	0	0	0
425.989	0	0	0	0	0	0	0	0	0	0	0	0	0	0	0	0	0	0	0	0	0	0	0	0	0	0	0	0	0	0	0	0	0	0	0	0	0	0	0	0	0	0	0	0	0	0	0	0	0
427.636	0	0	0	0	0	0	0	0	0	0	0	0	0	0	0	0	0	0	0	0	0	0	0	0	0	0	0	0	0	0	0	0	0	0	0	0	0	0	0	0	0	0	0	0	0	0	0	0	0
429.284	0	0	0	0	0	0	0	0	0	0	0	0	0	0	0	0	0	0	0	0	0	0	0	0	0	0	0	0	0	0	0	0	0	0	0	0	0	0	0	0	0	0	0	0	0	0	0	0	0
430.932	0	0	0	0	0	0	0	0	0	0	0	0	0	0	0	0	0	0	0	0	0	0	0	0	0	0	0	0	0	0	0	0	0	0	0	0	0	0	0	0	0	0	0	0	0	0	0	0	0
432.581	0	0	0	0	0	0	0	0	0	0	0	0	0	0	0	0	0	0	0	0	0	0	0	0	0	0	0	0	0	0	0	0	0	0	0	0	0	0	0	0	0	0	0	0	0	0	0	0	0
434.23	0	0	0	0	0	0	0	0	0	0	0	0	0	0	0	0	0	0	0	0	0	0	0	0	0	0	0	0	0	0	0	0	0	0	0	0	0	0	0	0	0	0	0	0	0	0	0	0	0
435.879	0	0	0	0	0	0	0	0	0	0	0	0	0	0	0	0	0	0	0	0	0	0	0	0	0	0	0	0	0	0	0	0	0	0	0	0	0	0	0	0	0	0	0	0	0	0	0	0	0
437.528	0	0	0	0	0	0	0	0	0	0	0	0	0	0	0	0	0	0	0	0	0	0	0	0	0	0	0	0	0	0	0	0	0	0	0	0	0	0	0	0	0	0	0	0	0	0	0	0	0
439.178	0	0	0	0	0	0	0	0	0	0	0	0	0	0	0	0	0	0	0	0	0	0	0	0	0	0	0	0	0	0	0	0	0	0	0	0	0	0	0	0	0	0	0	0	0	0	0	0	0
440.828	0	0	0	0	0	0	0	0	0	0	0	0	0	0	0	0	0	0	0	0	0	0	0	0	0	0	0	0	0	0	0	0	0	0	0	0	0	0	0	0	0	0	0	0	0	0	0	0	0
442.479	0	0	0	0	0	0	0	0	0	0	0	0	0	0	0	0	0	0	0	0	0	0	0	0	0	0	0	0	0	0	0	0	0	0	0	0	0	0	0	0	0	0	0	0	0	0	0	0	0
444.13	0	0	0	0	0	0	0	0	0	0	0	0	0	0	0	0	0	0	0	0	0	0	0	0	0	0	0	0	0	0	0	0	0	0	0	0	0	0	0	0	0	0	0	0	0	0	0	0	0
445.781	0	0	0	0	0	0	0	0	0	0	0	0	0	0	0	0	0	0	0	0	0	0	0	0	0	0	0	0	0	0	0	0	0	0	0	0	0	0	0	0	0	0	0	0	0	0	0	0	0
447.432	0	0	0	0	0	0	0	0	0	0	0	0	0	0	0	0	0	0	0	0	0	0	0	0	0	0	0	0	0	0	0	0	0	0	0	0	0	0	0	0	0	0	0	0	0	0	0	0	0
449.084	0	0	0	0	0	0	0	0	0	0	0	0	0	0	0	0	0	0	0	0	0	0	0	0	0	0	0	0	0	0	0	0	0	0	0	0	0	0	0	0	0	0	0	0	0	0	0	0	0
450.736	0	0	0	0	0	0	0	0	0	0	0	0	0	0	0	0	0	0	0	0	0	0	0	0	0	0	0	0	0	0	0	0	0	0	0	0	0	0	0	0	0	0	0	0	0	0	0	0	0
452.389	0	0	0	0	0	0	0	0	0	0	0	0	0	0	0	0	0	0	0	0	0	0	0	0	0	0	0	0	0	0	0	0	0	0	0	0	0	0	0	0	0	0	0	0	0	0	0	0	0
454.042	0	0	0	0	0	0	0	0	0	0	0	0	0	0	0	0	0	0	0	0	0	0	0	0	0	0	0	0	0	0	0	0	0	0	0	0	0	0	0	0	0	0	0	0	0	0	0	0	0
455.695	0	0	0	0	0	0	0	0	0	0	0	0	0	0	0	0	0	0	0	0	0	0	0	0	0	0	0	0	0	0	0	0	0	0	0	0	0	0	0	0	0	0	0	0	0	0	0	0	0
457.348	0	0	0	0	0	0	0	0	0	0	0	0	0	0	0	0	0	0	0	0	0	0	0	0	0	0	0	0	0	0	0	0	0	0	0	0	0	0	0	0	0	0	0	0	0	0	0	0	0
459.002	0	0	0	0	0	0	0	0	0	0	0	0	0	0	0	0	0	0	0	0	0	0	0	0	0	0	0	0	0	0	0	0	0	0	0	0	0	0	0	0	0	0	0	0	0	0	0	0	0
460.656	0	0	0	0	0	0	0	0	0	0	0	0	0	0	0	0	0	0	0	0	0	0	0	0	0	0	0	0	0	0	0	0	0	0	0	0	0	0	0	0	0	0	0	0	0	0	0	0	0
462.31	0	0	0	0	0	0	0	0	0	0	0	0	0	0	0	0	0	0	0	0	0	0	0	0	0	0	0	0	0	0	0	0	0	0	0	0	0	0	0	0	0	0	0	0	0	0	0	0	0
463.965	0	0	0	0	0	0	0	0	0	0	0	0	0	0	0	0	0	0	0	0	0	0	0	0	0	0	0	0	0	0	0	0	0	0	0	0	0	0	0	0	0	0	0	0	0	0	0	0	0
465.62	0	0	0	0	0	0	0	0	0	0	0	0	0	0	0	0	0	0	0	0	0	0	0	0	0	0	0	0	0	0	0	0	0	0	0	0	0	0	0	0	0	0	0	0	0	0	0	0	0
467.275	0	0	0	0	0	0	0	0	0	0	0	0	0	0	0	0	0	0	0	0	0	0	0	0	0	0	0	0	0	0	0	0	0	0	0	0	0	0	0	0	0	0	0	0	0	0	0	0	7.9150497501562
468.931	0	0	0	0	0	0	0	0	0	0	0	0	0	0	0	0	0	0	0	0	0	0	0	0	0	0	0	0	0	0	0	0	0	0	0	0	0	0	0	0	0	0	0	0	0	0	0	0	7.55179138486825
470.586	0	0	0	0	0	0	0	0	0	0	0	0	0	0	0	0	0	0	0	0	0	0	0	0	0	0	0	0	0	0	0	0	0	0	0	0	0	0	0	0	0	0	0	0	0	0	0	-3.11120294449207	7.83799153870288
472.242	0	0	0	0	0	0	0	0	0	0	0	0	0	0	0	0	0	0	0	0	0	0	0	0	0	0	0	0	0	0	0	0	0	0	0	0	0	0	0	0	0	0	0	0	0	0	24.3587205355749	1.59865727046789	5.23305386937939
473.899	0	0	0	0	0	0	0	0	0	0	0	0	0	0	0	0	0	0	0	0	0	0	0	0	0	0	0	0	0	0	0	0	0	0	0	0	0	0	0	0	0	0	0	0	0	0	10.5686795869006	7.55312466332154	16.20506446559
475.555	0	0	0	0	0	0	0	0	0	0	0	0	0	0	0	0	0	0	0	0	0	0	0	0	0	0	0	0	0	0	0	0	0	0	0	0	0	0	0	0	0	0	0	0	0	11.4913221321085	2.8515765920704	2.94759355796514	5.94580330663589
477.212	0	0	0	0	0	0	0	0	0	0	0	0	0	0	0	0	0	0	0	0	0	0	0	0	0	0	0	0	0	0	0	0	0	0	0	0	0	0	0	0	0	0	0	0	0	0.532999058482638	1.70186332548827	5.97173973686593	6.24491807345712
478.87	0	0	0	0	0	0	0	0	0	0	0	0	0	0	0	0	0	0	0	0	0	0	0	0	0	0	0	0	0	0	0	0	0	0	0	0	0	0	0	0	0	0	0	0	16.8491443703805	9.50743678285411	9.4485044953825	11.7438818593696	11.9583406903687
480.527	0	0	0	0	0	0	0	0	0	0	0	0	0	0	0	0	0	0	0	0	0	0	0	0	0	0	0	0	0	0	0	0	0	0	0	0	0	0	0	0	0	0	0	0	8.22574598146474	6.54617552067518	11.4589782563798	16.3929242510764	13.7670892251136
482.185	0	0	0	0	0	0	0	0	0	0	0	0	0	0	0	0	0	0	0	0	0	0	0	0	0	0	0	0	0	0	0	0	0	0	0	0	0	0	0	0	0	0	0	7.0594459740286	13.0032399578285	12.3390537057476	14.7647225529376	11.0680817993664	14.3961599028754
483.843	0	0	0	0	0	0	0	0	0	0	0	0	0	0	0	0	0	0	0	0	0	0	0	0	0	0	0	0	0	0	0	0	0	0	0	0	0	0	0	0	0	0	0	5.16732089333202	6.58165152036552	0.634620651096669	7.68875088454525	4.59851612923703	6.27386313780678
485.501	0	0	0	0	0	0	0	0	0	0	0	0	0	0	0	0	0	0	0	0	0	0	0	0	0	0	0	0	0	0	0	0	0	0	0	0	0	0	0	0	0	0	5.31978550777643	4.04590662264555	8.3518033841468	7.03370804447099	4.87464725348207	7.63147583145244	4.59965361340178
487.16	0	0	0	0	0	0	0	0	0	0	0	0	0	0	0	0	0	0	0	0	0	0	0	0	0	0	0	0	0	0	0	0	0	0	0	0	0	0	0	0	0	14.725569359171	3.67116589555402	7.75026959912433	11.3514374599836	5.85327860843959	13.4239220891414	8.05639991526676	10.0359134933411
488.819	0	0	0	0	0	0	0	0	0	0	0	0	0	0	0	0	0	0	0	0	0	0	0	0	0	0	0	0	0	0	0	0	0	0	0	0	0	0	0	0	0	-1.00893752253051	7.38817810969685	4.04418550017083	5.95439146493441	12.2941367203925	9.36184264407807	14.298770312264	4.00412277176963
490.478	0	0	0	0	0	0	0	0	0	0	0	0	0	0	0	0	0	0	0	0	0	0	0	0	0	0	0	0	0	0	0	0	0	0	0	0	0	0	0	0	10.655352509699	14.286217271517	14.3021236019704	13.9379456695484	14.8646055559268	12.3943770261897	15.8789983659638	12.6324634656906	22.0706387609543
492.137	0	0	0	0	0	0	0	0	0	0	0	0	0	0	0	0	0	0	0	0	0	0	0	0	0	0	0	0	0	0	0	0	0	0	0	0	0	0	0	0	7.40358407899934	7.48337109026164	3.66213315072683	9.00485813736615	11.1730196569943	11.133809493956	6.18661684768313	13.9442720442645	17.1234428283042
493.797	0	0	0	0	0	0	0	0	0	0	0	0	0	0	0	0	0	0	0	0	0	0	0	0	0	0	0	0	0	0	0	0	0	0	0	0	0	0	0	11.4735462205395	9.85591116958537	10.9276568701641	7.09906045369346	13.5292763579295	9.32182681693729	10.1524357782646	17.0400063475557	16.9340373503983	13.2656397698472
495.456	0	0	0	0	0	0	0	0	0	0	0	0	0	0	0	0	0	0	0	0	0	0	0	0	0	0	0	0	0	0	0	0	0	0	0	0	0	0	0	7.60678088404875	0.820591781895768	5.42844003151914	6.46517724630786	4.0454519468945	8.27000952975626	6.00403658709829	11.9458104764818	12.2460221771205	6.60302466048852
497.117	0	0	0	0	0	0	0	0	0	0	0	0	0	0	0	0	0	0	0	0	0	0	0	0	0	0	0	0	0	0	0	0	0	0	0	0	0	0	10.1454145023031	3.14627732163623	1.56457698903874	2.83395762342965	6.92921664137133	9.13620487594365	8.14224610807931	6.95080848851887	13.0912672639889	8.78722902714396	19.6754256591823
498.777	0	0	0	0	0	0	0	0	0	0	0	0	0	0	0	0	0	0	0	0	0	0	0	0	0	0	0	0	0	0	0	0	0	0	0	0	0	0	-8.100443565462	-2.13958216583456	-0.70182857314358	-3.43602891393842	5.63038230317298	5.55781548614265	2.00163731472411	6.58921598636711	6.58228187391936	3.51379750591324	11.3231600706289
500.438	0	0	0	0	0	0	0	0	0	0	0	0	0	0	0	0	0	0	0	0	0	0	0	0	0	0	0	0	0	0	0	0	0	0	0	0	0	11.1012083112297	6.24136546590516	7.77469966587395	1.76676840097374	3.04112779417255	10.2289769094401	9.55604383406581	10.5552294707241	7.89633779142629	10.1493752691721	9.33931330795577	12.6965943188416
502.098	0	0	0	0	0	0	0	0	0	0	0	0	0	0	0	0	0	0	0	0	0	0	0	0	0	0	0	0	0	0	0	0	0	0	0	0	33.0011250855827	2.41043438882474	2.54842043871712	-0.341300340115757	4.91596691524559	2.0911172060745	7.09928970485381	3.9165624531867	9.11194268012442	9.10443432785694	11.0626765466314	9.07346827886135	11.0047509427181
503.759	0	0	0	0	0	0	0	0	0	0	0	0	0	0	0	0	0	0	0	0	0	0	0	0	0	0	0	0	0	0	0	0	0	0	0	0	3.70291466439166	1.93518456620058	-4.04554823674669	12.4688396332471	6.8735163438593	2.85113794660836	8.25666559369242	9.85561424341928	8.28571015773177	10.5445780311668	7.61422291052485	7.2847040008569	13.1711323253157
505.421	0	0	0	0	0	0	0	0	0	0	0	0	0	0	0	0	0	0	0	0	0	0	0	0	0	0	0	0	0	0	0	0	0	0	0	108.788016257945	5.87021341557827	-4.18055369030306	8.28275999566041	1.0748686940332	3.64076728547016	-1.81340035138973	7.93764855773278	8.19541614771289	6.1020804248467	8.18016796170812	10.8307320672865	8.81766363529647	13.8036185141042
507.082	0	0	0	0	0	0	0	0	0	0	0	0	0	0	0	0	0	0	0	0	0	0	0	0	0	0	0	0	0	0	0	0	0	0	0	-1.51264998512197	-0.91704366774148	3.56815917065078	5.30719015022527	6.9708875451245	9.07429989044651	1.70734131411649	1.35574313981246	7.91710526774014	7.81952887050578	8.77271321381218	8.51853201691262	12.0165612835049	15.4763892955335
508.744	0	0	0	0	0	0	0	0	0	0	0	0	0	0	0	0	0	0	0	0	0	0	0	0	0	0	0	0	0	0	0	0	0	0	68.0803712715357	20.5344086070412	10.4134753923584	2.6032115091404	7.79958543170803	12.0466478747232	7.39531834399938	6.51601047531506	6.76338760511594	9.01853590139101	12.8683975729908	10.0639376824824	14.6510092291644	12.5312483287959	14.5247807935439
510.406	0	0	0	0	0	0	0	0	0	0	0	0	0	0	0	0	0	0	0	0	0	0	0	0	0	0	0	0	0	0	0	0	0	0	1.48138056058775	8.32714163267072	-4.78709357035533	3.79531518277958	7.81835125913752	5.69631577335433	9.84291874184721	5.7707538753121	2.99973467537427	6.67331693137513	7.06140193507406	5.64515722880583	13.5113705537973	17.6861746468576	11.1752252162938
512.068	0	0	0	0	0	0	0	0	0	0	0	0	0	0	0	0	0	0	0	0	0	0	0	0	0	0	0	0	0	0	0	0	0	27.002374044102	10.0460960194834	10.6982111527265	11.1219169484022	8.48094300675413	17.4111440094943	4.33455406847201	7.77880628969109	12.4495714263135	11.8522877404062	14.1219756030632	12.1442467048791	15.2001718332211	15.2948187853547	18.5331996151448	20.1663839009795
513.731	0	0	0	0	0	0	0	0	0	0	0	0	0	0	0	0	0	0	0	0	0	0	0	0	0	0	0	0	0	0	0	0	0	1.52533489427675	-2.78276306022906	3.52280325018843	7.04021596092432	2.12808433509684	1.40550013100611	6.35246743919982	10.2107824032343	11.2862249607132	8.70496738481425	10.3821811728953	16.4463296805397	12.4284331855858	10.9180687814815	15.9904870282912	14.2048731831427
515.394	0	0	0	0	0	0	0	0	0	0	0	0	0	0	0	0	0	0	0	0	0	0	0	0	0	0	0	0	0	0	0	0	4.4255211958707	-10.5813150907177	-7.66817762228246	-6.56071351876227	-3.05409764882766	1.22908498986715	-2.67459798885528	-3.39070209547345	0.819645247684707	3.25202467317105	3.86511093053355	5.88372210479197	9.03025945746231	7.82901138666815	7.62928125987728	9.93677591627949	8.16040273937229
517.056	0	0	0	0	0	0	0	0	0	0	0	0	0	0	0	0	0	0	0	0	0	0	0	0	0	0	0	0	0	0	0	82.6320080212404	1.29472115887559	6.63356153669286	0.0792564419991037	5.69090060022536	0.268647763885024	10.8946233519082	11.9718427741356	6.00814370391048	6.4793268547107	6.38305242020499	12.9307480274471	6.43271150310651	14.2531258251368	10.2455584238373	13.8326406967581	10.105942729281	17.9956605362814
518.72	0	0	0	0	0	0	0	0	0	0	0	0	0	0	0	0	0	0	0	0	0	0	0	0	0	0	0	0	0	0	0	-1.83715074300548	5.28859327879761	3.29943941794099	8.66806509306219	-1.57341236628	-2.91329858066868	2.16130699100797	-2.04567694254759	8.26414309272482	6.12043285728334	13.1301290817882	3.16379000160814	10.7705177890835	8.96182392920085	8.95717283524258	11.1834442140256	13.7986106131662	12.0493800975551
520.383	0	0	0	0	0	0	0	0	0	0	0	0	0	0	0	0	0	0	0	0	0	0	0	0	0	0	0	0	0	0	81.190278140364	7.83602907419275	15.844126551975	12.9233077935416	12.5101898213677	11.4469447432031	19.1140703979781	9.81157818540077	19.9564537835828	14.5197588010126	22.258688102591	12.081001368702	12.849032582499	18.2691395294914	13.0533439181071	21.2654041620141	17.6132475963493	18.9511387572397	25.7434644390247
522.046	0	0	0	0	0	0	0	0	0	0	0	0	0	0	0	0	0	0	0	0	0	0	0	0	0	0	0	0	0	0	4.12362395963901	-3.21526589206736	4.09516798559733	-3.8780345338316	10.5192383685248	3.83863679156188	8.39100908979705	12.9608773816554	6.81914305033956	10.4357709484503	7.1728358747094	0.991150947572438	10.6039344468012	6.51249408957041	14.7310627567971	14.6594783296169	10.9111766541884	14.6706688936292	11.5756477616139
523.71	0	0	0	0	0	0	0	0	0	0	0	0	0	0	0	0	0	0	0	0	0	0	0	0	0	0	0	0	0	61.4251819871304	-6.31431718067637	3.99977747946045	6.60861917933786	4.59055390596872	7.87471796763257	6.29990650998414	11.3938266081695	6.26651470004326	8.4666057304131	3.17245620814412	9.29126938895597	5.18782241491708	9.11002945005224	16.4232219384476	12.0602180766296	13.9621317340739	14.4790013306882	15.0981322005185	10.1791153926112
525.374	0	0	0	0	0	0	0	0	0	0	0	0	0	0	0	0	0	0	0	0	0	0	0	0	0	0	0	0	0	15.2531726705817	3.38518550537107	21.4429343363935	24.3913956907894	9.69932519618541	19.2344906923767	11.1812606258314	6.1838723469946	10.1149346362769	15.9233378046721	12.7190773422803	19.3296736309133	11.776296910332	11.9446397193852	15.1338574103477	12.3880446482509	15.4093470232894	16.9239716963349	16.9326614990328	18.2688406268436
527.038	0	0	0	0	0	0	0	0	0	0	0	0	0	0	0	0	0	0	0	0	0	0	0	0	0	0	0	0	17.6880332173047	-2.29444409422254	0.104095007339051	6.24640529872914	2.83235120418531	-2.59030845616557	-5.77691624713698	8.67435739787352	1.06075545806276	6.25492926195932	8.8967439643977	3.36951390804197	2.16467668671236	6.86805030454506	6.22257524706004	14.7797962638101	7.68516846625106	6.46024227872859	8.52202907314048	9.66235140253055	14.3321684526259
528.703	0	0	0	0	0	0	0	0	0	0	0	0	0	0	0	0	0	0	0	0	0	0	0	0	0	0	0	0	-3.0483993405488	-4.64802626523097	7.08531256317697	10.3939298903059	1.63206978356948	0.107620919578595	-2.82081813957811	4.98383002766806	8.89109632852924	-1.80839858139209	3.55450252614623	5.86735596068544	6.6036305244323	12.4723975401894	10.0589292331753	7.89314678178842	10.2361809844918	6.93624069956167	9.54583354841794	12.4511972408204	17.2438104139937
530.367	0	0	0	0	0	0	0	0	0	0	0	0	0	0	0	0	0	0	0	0	0	0	0	0	0	0	0	20.5755568176962	-2.84755964408943	0.327161283658017	-3.2756223473986	9.00733937380262	9.59103659177769	-2.98913236746914	-3.14961665844938	3.51098122254032	5.36302162087066	0.985576790342481	9.74000850716215	11.5265501147747	8.81209438402396	10.8893942050904	8.65702539622295	8.14026173273861	13.5909045617691	9.3311145849363	12.9974454657793	12.9500714098065	11.9418197798089
532.032	0	0	0	0	0	0	0	0	0	0	0	0	0	0	0	0	0	0	0	0	0	0	0	0	0	0	99.079832293167	6.99764673663937	7.43924443766478	8.49128050895709	5.99023368866154	2.25319501624254	0.303475582471528	4.44837059847849	3.73669435819543	12.3839560413637	1.27828799452972	10.4378668915839	13.8386122420312	10.9004957006282	8.19844486227995	7.67532693142777	11.2941397175403	11.7348020564971	14.7954768209126	13.1687450930729	15.1602488419653	18.404449923799	13.7681123027968
533.697	0	0	0	0	0	0	0	0	0	0	0	0	0	0	0	0	0	0	0	0	0	0	0	0	0	0	7.37793546645417	-2.12255020235411	1.87131365768901	-9.79164236534729	0.0486986496847598	-6.02650809004709	-2.71343165011796	-7.08637437472047	-5.40378172879576	-8.25119447946068	6.36413519118678	9.5233215046655	-0.177815104955284	12.5663153269239	4.02122745673842	11.2396877903727	10.9458181361167	8.24276733546222	7.47349662578457	9.17576701766263	11.5463948847517	13.2255723456198	8.88548809387887
535.362	0	0	0	0	0	0	0	0	0	0	0	0	0	0	0	0	0	0	0	0	0	0	0	0	0	53.9129430051419	-12.8376593439359	-5.08965937150825	-8.38891315510211	0.364587345559934	-4.22764675289966	-3.49614053120873	-4.58766926474368	1.46458082658394	-2.28777490247521	3.74781968524656	-6.09289753751851	-2.10173974549702	10.8307947800135	10.6526205371618	1.93291484094125	5.82150089598317	7.45719581439886	9.75516045514167	10.2590566778428	10.1169303537942	14.1025047060818	13.7669801110536	13.0725276660391
537.028	0	0	0	0	0	0	0	0	0	0	0	0	0	0	0	0	0	0	0	0	0	0	0	0	0	8.36332890247454	13.0198837959136	6.23569849604366	8.84171707731892	17.7894244181924	-1.61042391550178	15.5021929691143	10.5572435142264	13.1817591095059	2.03596505480199	0.843734252208004	16.8938795703417	14.3124451087134	8.13143557009522	16.5395344727012	11.7029642697661	12.7949837755845	11.5228249362646	13.0443419708927	11.6670924505853	12.2370549445285	14.8470422164923	17.6865225396315	15.9737616071797
538.693	0	0	0	0	0	0	0	0	0	0	0	0	0	0	0	0	0	0	0	0	0	0	0	0	45.4421766789759	2.82640775061164	-17.5367299426712	-16.5860430648868	-7.09221028080798	0.375167004194915	-3.95145587514998	-3.48909950903748	-14.3086406668972	7.50539346015145	4.39152738106472	2.7584516280802	-0.954884015885724	8.42848149779269	-2.51902468330979	8.36603614813865	2.54957180743768	7.0126893389403	6.03501996605329	8.59703108321306	6.71196762051366	10.0285610944361	2.03306370169941	13.0319470485856	15.473834428494
540.359	0	0	0	0	0	0	0	0	0	0	0	0	0	0	0	0	0	0	0	0	0	0	0	0	18.6638936520334	23.9633733814041	21.4947245513614	7.01995766182492	10.7772886006863	26.5604494753742	29.7960907949324	22.4601876021093	15.9528748420222	22.6785537322373	3.19686785289113	6.8207107397264	10.1253427695416	10.5774672483407	6.33367903687104	12.7080830335976	12.7661167768579	15.5713097358853	12.6169359020994	16.4465927247973	14.6699478235468	13.1215467704697	16.6292466412022	9.45175496355033	18.1218698495641
542.025	0	0	0	0	0	0	0	0	0	0	0	0	0	0	0	0	0	0	0	0	0	0	0	54.6059018558322	18.3463573727962	26.1215696872605	25.8853660410785	24.298107302319	20.1736503635521	7.64229797364912	17.5573763641989	20.3779577657177	9.82641472363217	14.0259372508424	11.799765602888	11.803708155296	9.2370254425559	10.9432961760817	8.5019533486188	12.6411532707218	14.04954075605	13.3993394735586	6.30455305978342	15.1415956219244	18.0113093053109	15.9587666755215	15.8622772909879	21.1591359352483	15.9342890263221
543.691	0	0	0	0	0	0	0	0	0	0	0	0	0	0	0	0	0	0	0	0	0	0	0	-39.1679058698102	-10.4806275704236	-16.5276352094082	-12.4512951751122	-11.2676814711966	-31.6047849314006	-0.342592414166272	-7.49625187439841	4.94785522563215	-0.0101625289698717	2.16000593729117	-8.88776619955541	-4.3917980994932	-0.469165551409803	-7.05064275133634	4.29870512695624	-0.799312110388333	-2.12098455678743	4.29584255277752	5.30856387484688	5.34602133708034	7.21005948966834	6.01168682388945	7.99648265631964	6.32078525975592	4.16282078822795
545.357	0	0	0	0	0	0	0	0	0	0	0	0	0	0	0	0	0	0	0	0	0	0	4.12370572559378	0.467965742620083	0.0208680183777205	6.11576531202329	6.04892569598144	-1.13766228028278	-1.04466212293801	7.08436835048565	2.09013551477122	1.72870382045087	10.2860894586026	1.55113780435548	-0.572095525379066	12.5383389470814	10.6207842035764	2.9816874344545	7.44637029567196	4.30538972040235	9.14051641536153	16.5162277772209	9.52022031340716	7.71402820600866	11.4614541584626	9.97786687743754	14.5445912738144	10.3413551357838	16.9697011474332
547.023	0	0	0	0	0	0	0	0	0	0	0	0	0	0	0	0	0	0	0	0	0	81.8136619636946	-17.7566360149265	26.8843966952803	7.6581949152139	22.1033851622669	-12.1774006901445	11.8274271562494	-6.96322519602699	-8.81684036459663	1.75070563622886	13.0191554019359	2.9220795179705	17.4592605394959	13.212378455645	5.92765971928834	-0.715950780142142	-2.19049588937625	9.16278017501066	10.5287523758365	6.2002718691839	13.7074190444059	12.6296085885727	11.5221833094749	11.7993469412911	7.28497455831032	10.876852575917	8.38188908964873	11.4023012472402
548.69	0	0	0	0	0	0	0	0	0	0	0	0	0	0	0	0	0	0	0	0	0	8.48373666028143	8.21821100537355	-1.30129569986616	9.7945193806004	4.10325187953383	13.4297979307228	11.4242743136334	8.10061704090464	12.0471376424084	-11.6683630241496	11.3856978746042	9.02311032111471	6.26196442782655	6.92901472965611	2.26137411063798	6.1361252601232	2.50818820035307	6.53013126285642	9.91049675669007	2.65569710065596	11.9545154026653	9.52108045686842	7.60850075637331	13.9889589317012	11.5975109140903	13.90310925912	17.0252011241146	14.5719862900555
550.357	0	0	0	0	0	0	0	0	0	0	0	0	0	0	0	0	0	0	0	0	76.8745432010394	6.60138239156188	12.8168858485086	26.0951625172765	5.55959790087831	13.9946524124719	24.9676063409331	6.92189303416846	0.410733122005259	13.8823295817216	15.1987718048784	3.04522417906623	4.51743175617287	9.96587190768298	19.271141164672	-1.67052168146897	10.4676430196895	12.6635519599686	18.5915258465747	16.1561058018081	14.1391899035594	12.535118258289	4.5474520408848	10.5531294481527	14.9353585264096	11.6572840917073	10.9824592905371	12.1979338449352	20.3146652987253
552.024	0	0	0	0	0	0	0	0	0	0	0	0	0	0	0	0	0	0	0	0	-4.33529359936865	-29.2757624623987	-2.73881562279766	-8.84090887170062	-15.8067868488484	-3.66185699565421	-13.8240834321381	-22.5743701280004	-13.6645281222273	-4.29340479042652	-9.71231835984923	-2.6749267547847	-17.7570178062605	-11.7758098161644	1.52972848283024	5.10912106252121	4.36526811468703	-1.19325407758165	0.0398931360783614	-0.606436521150262	5.4198149713158	0.268294659593531	6.8523354578724	4.62558884942824	9.91271775804104	5.53282419808494	3.79814658255288	13.4862457924902	6.28037314715812
553.691	0	0	0	0	0	0	0	0	0	0	0	0	0	0	0	0	0	0	0	102.880308159875	-20.7988367434977	9.92796349833606	-8.7048758276129	-19.0349231677366	-5.99054451435851	3.7387746397631	-15.0586286196847	3.09861940035297	-5.51960502251081	-4.62638387967697	-9.93559954627583	-7.65995826738572	-9.34025518852288	-10.8984254122553	-7.76362788373112	2.87253935643061	2.56282617686366	2.01778032523676	-5.5199516078884	-1.9086715701026	-2.33803503201492	2.76372269910478	8.54860031686604	5.67319598614293	9.83366265174031	3.80483561900728	8.15370762151395	2.71444371766353	5.1278851874417
555.358	0	0	0	0	0	0	0	0	0	0	0	0	0	0	0	0	0	0	0	21.3289894387363	-15.4622207267952	0.457183498220121	-0.921559529786428	-2.25389642096305	-0.863954036566814	8.9879425911263	7.45182450494534	8.32936348539208	6.63706930309154	5.29853192348496	4.15471925228848	12.7574787760329	-3.85717720937018	12.7478767574391	5.38684253801609	6.42215329588311	11.1732551194622	8.42975334440933	6.0185091338218	4.26907465089574	6.18396216078999	14.2904155880212	4.04739746231793	13.4183482132637	14.0589851729129	6.70306057816239	11.3488180749355	10.120400214231	11.9728814343368
557.026	0	0	0	0	0	0	0	0	0	0	0	0	0	0	0	0	0	0	97.3771391578521	6.93991412338643	21.6919982391548	3.77529036405668	16.867426328765	18.5391025968385	10.6574212347265	10.3078514839269	-1.92568327511777	10.6876724931527	8.48601203546857	2.85128048791364	9.34920705550591	0.0223842403267692	11.3012907048441	17.4326334137934	13.8243525015024	11.0173297292389	1.04732986765656	9.94682228982781	6.28046642036024	7.74931436080582	15.7358934341915	8.26550487017107	14.9811892097826	9.07177560543354	10.7833984426371	7.7063526725175	10.8860537469092	10.806295263989	16.5942576751279
558.693	0	0	0	0	0	0	0	0	0	0	0	0	0	0	0	0	0	0	1.01599538869629	15.8163939208388	-7.22217256202634	1.40869041419743	-13.217129973761	3.95777884397131	12.3271880153093	11.1148117696874	5.14833246521787	-5.37099141085463	-2.92144855699074	0.359333955993565	3.81271827384751	8.00860384156375	2.28206340350801	8.37127578267201	-2.35326754909484	1.9715757557812	6.35108903633523	4.46413450370503	7.0209018276366	11.14982677299	7.5710868550002	14.1317877541998	15.8646306404183	7.824405718477	8.25614636612232	11.9402261951253	6.22948981658501	4.32174676468054	9.68082560159724
560.361	0	0	0	0	0	0	0	0	0	0	0	0	0	0	0	0	0	45.214130786534	6.09540604494646	4.96877010526056	14.4874008106659	14.6114834766364	15.5427017309987	0.0287437426305497	-3.37081550751237	20.1654023557827	6.7932587816981	9.93689655545318	15.1562556329293	18.1734071829128	21.4459025667998	14.785597828205	30.0083054825856	1.28920231656366	14.4408001787152	16.6116744964361	19.8524614134319	12.1697218289172	13.0856854611715	7.35567836531259	14.5889296342145	12.8158194052274	11.6261444032648	7.9024057175052	12.5057784619749	14.7121738268993	12.5823470181803	11.2162457135167	19.6612683956057
562.029	0	0	0	0	0	0	0	0	0	0	0	0	0	0	0	0	79.4224819333748	21.2794212297403	-1.51873278459352	-5.44075817478976	-1.43985679666964	7.52897638848136	0.461253604362935	5.71511669789703	16.603991655554	-10.6418898170462	10.2700724420006	13.359522704844	1.82069081227165	3.27073859622631	8.23576782256838	-0.611698460180061	1.95455828830463	16.5051030239687	2.11950402983882	4.22728213554172	7.10678313693729	5.70034495612225	12.0683428151136	12.4937868937103	-0.951061098578083	5.97312065739689	10.7697652926141	7.76332115480717	12.5781521385551	10.7534617453378	10.8858650565223	15.4024080201999	16.2650338188012
563.697	0	0	0	0	0	0	0	0	0	0	0	0	0	0	0	0	-20.155145873672	-34.9385580519752	-15.2783833255113	-11.4082126466462	-10.6394413948674	-16.0529498323499	-7.76265455501626	-13.2655364889057	-5.91776038479761	-15.5179942944511	0.141276287741505	-13.7416041281913	-18.01439049307	3.2328297797358	10.7997277880545	2.78823852789791	-6.38727786830804	-2.42984537629034	-2.32344113270837	8.24139602967216	-1.19017165191066	3.03693476470226	-6.18955036921889	-1.19693306169093	4.29107788797282	1.97002833118067	-0.691351138386395	12.0730426957581	6.84426625519869	3.81611643013883	6.86823031565051	3.2848008025845	10.0534084364786
565.365	0	0	0	0	0	0	0	0	0	0	0	0	0	0	0	43.1917212947393	-8.54704136880436	-13.105801674961	-21.5136372778999	-13.4877851860235	-18.0162946951053	-7.127949397674	-16.5746978958651	-29.8676954222848	-12.052697708922	-26.534275410621	-5.14262994940633	-2.27102434786913	-7.46534589718985	-2.84271158766247	2.45088255646187	-4.05391872510723	9.11263734270424	-2.18294438726925	-2.10381472281303	-3.36977928866642	-2.0394625998416	-5.77678964952024	-10.7061231833696	3.72269566206424	-0.1183153624515	-7.63968677847261	3.15060064458426	4.45566991373555	3.36254427910514	8.1036386739101	4.41420578975869	5.66117458977513	5.71119005654367
567.033	0	0	0	0	0	0	0	0	0	0	0	0	0	0	0	-8.21382453425926	5.92416804139747	-25.2830832106099	-9.77904594333978	5.52246147283615	-1.46512623597008	-23.8712659636484	0.480218978100594	0.874957370618664	12.9622474780454	-4.17907653461358	-5.21333153035256	15.4333622050247	12.3469981648455	11.9070203129989	9.07528682877845	-16.2876233053303	-3.1757702621041	7.2887115414251	7.6226225956606	7.41117724053809	5.44885157794365	6.78464667715259	10.2344769429913	4.68866950043527	6.79157806790797	3.46129776026715	7.71562963307993	4.45157617548833	11.0463083596175	8.49340231092205	-1.1925875687401	14.6048548976531	18.283407342016
568.702	0	0	0	0	0	0	0	0	0	0	0	0	0	0	66.8792052232528	39.8796254371402	3.78725611829187	1.59622841142836	-9.36235079167553	6.60391719192662	-3.45272276664261	13.0309243342142	1.87590954253023	11.2946292977799	5.25264033944798	9.68716419045852	6.13878067700652	7.01387705164509	18.1220596640323	23.3763054624325	1.7788130119668	8.64330240560276	7.6364626813481	18.1667405544223	0.0356245459811884	0.885871239175252	10.7000601325153	8.13052908826564	1.53675780838587	8.88106401707222	7.12272266391227	5.71639316738343	14.7506045462466	8.17579124989437	10.9846785557052	13.9831385847387	12.3678172394263	10.2296579257488	14.5220886314195
570.37	0	0	0	0	0	0	0	0	0	0	0	0	0	0	-23.2535201542185	-1.64249868425025	-6.51256878813061	-32.5416248927316	-28.1458080289792	-0.995891025237876	-7.41193072911424	-15.4454837462673	-12.170596176599	27.6738798564757	-6.53226036955821	-10.3997779732131	-9.55702472396813	-6.97553646043233	0.491112559899492	-9.35951080250929	-5.56636119988187	-1.32903844066966	-7.51756446170365	-2.77828308033742	15.1919265759509	-6.28459798600939	-2.0636078819922	0.348681152184584	-9.03616617280736	3.87719094636764	6.93683857872982	-6.01611949815822	8.56053863533091	3.51898478368063	6.27327877484416	4.19740382395892	6.56920139681357	7.57034595158719	-0.27784750468349
572.039	0	0	0	0	0	0	0	0	0	0	0	0	0	53.8425098090419	1.14827966986027	-12.268549349102	-3.80373193360214	-1.58930217357698e-05	6.28799868211946	19.9393301744638	2.99784521432285	12.6375084228921	2.83102069187994	15.0678207649969	11.0142820374575	12.7758557588035	4.13401919135703	-5.50310871930724	7.32289954837134	-7.28719381063662	8.59771540917038	-4.12192297896057	9.72945594385915	-6.05036562366851	-3.06609061909307	7.85830169272811	0.862424666345383	3.37405607864306	11.0398064425176	18.1191583565717	11.5502016335179	16.9293188853027	14.969409604999	10.1314499040635	12.5900188355963	9.26274481594235	10.7887439459021	8.50613535978144	12.8181521622237
573.708	0	0	0	0	0	0	0	0	0	0	0	0	0	-12.8666206572565	-48.5354832583777	5.59369364454539	-7.09457939024173	-3.75596245922855	-6.81955391022845	-9.20422740965806	-4.97489398856698	-15.064699938951	7.09325442731053	-14.109461593455	-16.7103093101735	-17.3841579648588	-1.12398221426083	1.25773863850007	-15.5487789929158	-1.76518934709353	-6.71759427590039	0.0205737381737662	-1.32296802600656	2.5875406380958	-12.0633964140748	-8.32350951900651	-4.72311730182657	-0.488884671084073	0.624621259522689	3.08676545964625	-2.78939952209354	5.22704707637428	0.834701617204558	1.78258830814547	9.29001459101416	8.48373909864992	12.6101572244424	7.16018013891526	6.86065264868354
575.377	0	0	0	0	0	0	0	0	0	0	0	0	42.609209093827	4.69147185566487	24.0546539069809	0.557416813232234	6.02168101480126	12.3722295859433	13.6678151529964	27.1581671469906	3.49470480316884	19.0120965220923	2.85895521850444	-9.13200568371124	10.5801753500436	14.0508149721518	10.2885356289418	-9.47201046305943	13.021562024318	6.99409266000297	5.74654298733034	7.92265214095895	13.4043733745932	18.384549501661	5.59796113308259	11.9501691859311	20.5408121505983	3.87408140736261	8.09496253533134	8.69996522489813	15.5646032549936	6.01056450773206	4.48469406254149	11.6747203859796	12.2132111377352	8.88903475606743	15.4459539511725	6.10218371285739	5.85936653831981
577.046	0	0	0	0	0	0	0	0	0	0	0	96.5836564284802	20.3725354775911	12.8831775208832	23.4303838660085	-8.93857554970472	26.8137675641624	3.22285876530181	15.216617397798	4.60751100646269	10.9719777471575	8.27935485096972	6.13043379954093	6.35662074041903	26.4129300196754	19.8663755185186	10.5177909880209	4.71359702278804	20.9108186635238	1.12931019399123	7.4306495531756	17.6091384771804	10.0174032218722	9.62747632067907	7.47298360692498	14.7902700080979	12.0920550602959	14.3781233211462	6.33484307594426	10.6879116097434	5.85418365867239	16.2246332143388	4.63043951328949	6.97472754128331	9.12421175730393	7.6944815674056	15.9538607057416	11.5401326180817	15.4725092265934
578.715	0	0	0	0	0	0	0	0	0	0	0	-29.3243662323299	-16.7802590395624	-32.217142886123	-21.1593991395274	-10.0481250379628	-16.9660846718476	-17.7279576307303	-7.34872275415248	-1.52971053071272	-7.98683844467863	-7.30476756803717	-8.95194173081996	-9.57701441918108	-20.255308837515	-25.3937075582718	-12.6472776727073	1.62884744167042	-18.2749006888648	-9.9009113429711	-9.95298513855253	-9.67763825048871	-5.29185361772069	6.44450266658398	-4.31968421222627	-4.01187330274145	2.40272121373168	-11.1745214277788	-3.00118596283741	-9.6600695994734	-2.98603898081295	-1.73547378129249	6.22522229463657	-0.828440866568971	-0.613164319363934	4.72390420382675	0.578332569834431	-2.07636106094426	2.18404867106655
580.384	0	0	0	0	0	0	0	0	0	0	55.9165847146601	-10.9446794451023	12.5352274070587	-18.669627031104	-2.2774118994269	-24.5069596722145	-18.5182083052059	-19.7971603778365	7.8443963828054	-1.5043063091344	-4.46198077085776	-3.87525485089186	-16.9004325282471	-0.875455850930449	-4.38224120643318	-11.7619935091069	-0.318755296655476	-1.125732796076	-5.28155186995505	-14.6030921640599	-7.07363861531606	1.38428915779214	0.689339848961275	-18.5025207310665	0.961154978825396	-1.91980995144608	-10.9151607898453	3.66925225558127	1.50699133922441	-0.0731945308502868	-3.58089139275474	7.25554374518052	2.92216273175643	7.25104346221687	7.12713865078158	5.98772821066707	0.729764315114038	9.51974652233254	7.81687603689262
582.054	0	0	0	0	0	0	0	0	0	0	22.269784857487	1.8145604455164	-5.35022960357155	2.32097470527342	-2.83505963966886	-11.106701728088	-3.27124954203208	17.5845757351384	-5.20657452073168	-4.08783929230335	-10.396027195717	-7.22791746304352	8.42626150328858	4.53776360747152	-1.33287397928524	-1.26333706407406	-0.790988582686003	12.9275529719325	1.16407894644758	3.65033518994787	9.21795284606265	-15.1141108354108	-4.93228628185848	11.1861783378607	-6.44107971621544	-16.6879880241316	0.296648956407039	9.25220187144239	10.1514100638599	-1.8692826782426	6.14283147476305	-0.459674833950679	8.24863746934005	3.8952307626601	6.97861014340671	-1.77194351658543	4.46636396114494	9.17135405795264	2.50861650410374
583.723	0	0	0	0	0	0	0	0	0	71.1208943623622	27.7204933133244	15.6995238390452	24.2893811698336	23.1589286971789	31.089412895716	23.7599169045139	16.2267176138139	27.0827879681738	18.6735562930442	33.4031417326771	30.5794663801521	22.1288323778366	23.7881535077026	23.0084458348614	33.0979173330876	29.7670040954923	13.7388070913029	12.0567348683618	27.1084679699483	28.632003912389	21.1169345185603	8.88458679745983	16.8131815768005	28.5768356219339	11.0582930502628	18.7117233918531	27.107157900198	23.1631903984375	4.00347074539935	19.8291987702172	20.5105647162897	5.6956738133269	13.9829792043684	17.5753538323358	16.0534779492383	12.4874912214984	10.6555793078458	15.5807491826563	18.0725501283016
585.393	0	0	0	0	0	0	0	0	0	-1.90149000839731	-21.591896894064	-32.6743003419629	5.93427652642808	8.1096743862532	-1.70662230716228	-4.43572812802522	-35.7828604539654	-4.25558687351501	1.0398270807104	-15.7152270132542	-9.88091293845088	-16.3810596529521	0.4684334038313	-9.06863220644444	-24.8792984954064	-6.30574314657062	-10.1818355900158	-3.51300958890439	-2.63021850786136	-8.39370667108772	-7.76598676808176	-5.19923988511328	-5.29279734348609	-5.45537565901511	-2.74211496284928	9.48591153302102	-6.70134699455681	-3.15932562280427	2.53728527766603	1.10938618495953	-4.75699867445566	6.64891907554336	-0.510926429246567	10.596972634852	8.5034824183617	1.31223925083413	7.49228193397339	7.05269318436957	0.852098711809657
587.063	0	0	0	0	0	0	0	0	72.0945130323361	3.76391262009052	-7.37414891216996	6.66375860783223	1.77670611748133	-3.46164969241725	-5.6430999279616	0.577850468316028	-26.4895256591899	0.530613972787136	-1.55527831151074	-7.07909218514936	-1.95252508411197	-0.955772424477382	-8.83168261187619	1.38938528304434	-1.2690628628929	-1.59186477581742	-8.36654126436887	-6.20839199311375	7.5778170371902	-9.36093008270726	1.50950847398556	2.48472602441278	-2.23456242508387	-1.23289565243517	8.37062843012225	-1.33169643671321	-2.15664609802813	-4.85716655085839	0.584171348223888	13.8459973827937	1.15709560247377	4.85518150479936	10.1285413362726	3.78301300017461	5.91439382744324	10.7041329325911	5.1547740742771	10.7989876487507	8.10351596849658
588.733	0	0	0	0	0	0	0	0	-19.9167800429055	-10.0727033525052	-11.0853141723765	7.84731921785745	1.18405830003054	-15.6257724701887	-10.1683123520131	-3.86494983468028	-6.49915395438638	-1.06128378628833	-6.22188962066122	-24.7748240537621	9.35951175376056	-5.77912077438444	2.78875641225814	-7.20453766327113	8.70983041540635	-1.27676787089162	-3.65739809524357	-0.789639240045348	-2.65545891065652	-5.79337455014714	3.1206122118582	-3.78832007410746	4.59213032509888	5.74845370173476	1.867086964612	-10.2193091114363	0.427412203810175	-2.85370040218677	3.97224230364478	2.82737564015092	2.28291785612609	9.19542643227597	10.2678890835174	2.56696748015488	3.79071524104972	7.20552043902918	5.82086027882621	-1.32847784836151	2.47228158335519
590.403	0	0	0	0	0	0	0	28.2871025030219	17.3619968040099	-8.19597368884809	2.45140760238769	7.8559844772897	-1.18606094566724	-2.89839404282314	14.1335182214366	34.8322577593685	2.71121386326333	-9.56658085743119	4.1516841626674	28.3503533253795	18.7587566630758	10.6014323236647	1.38253972511587	3.13044130875427	-4.36313434121255	2.90381691562724	11.6536993823269	-2.76591756770528	4.10118869331723	3.96117724536785	-1.45317068237993	-1.73668949086016	8.54333992085016	16.8255997665617	-4.29941317540182	5.01134785138098	13.1765951436902	5.98268635233532	10.1210727889765	7.18728211357398	4.31855769238063	5.98071217320337	5.6883133052632	6.71160231019782	13.3140065476871	5.80248635116629	3.74962519580368	8.83961777821244	4.27637203616984
592.073	0	0	0	0	0	0	85.2871195707316	-3.94674925853163	1.3287937510623	10.6899536515493	1.86055875857675	21.1617345412989	0.593096421581308	16.2295517244261	-12.4348193708556	12.1831917061526	2.1754387503707	-3.18826671804448	10.3888187474722	4.05801496056897	6.42203222765878	17.3358329183678	23.8125201673346	15.3844104795493	-10.4353607643502	14.2692412550907	14.6413031308567	13.3035453536543	13.1716450509873	1.13645002793772	2.84128878502978	-16.3979826753973	1.67039327500479	14.0111497676412	9.62455588104886	7.88239555644818	-1.82812934778347	3.97653036355755	10.5787779675656	13.5258598834215	6.53066907022716	6.41753579838782	9.03652564893178	8.48962458420183	5.89557081716026	5.4338425202039	3.6165113155898	6.17462585803296	7.27439208425781
593.743	0	0	0	0	0	0	29.7083115391693	-10.5772195352844	15.4904198254386	10.8151287618968	-5.5834394124009	2.41707132310763	5.36630619501236	-0.00773777934087776	19.3326889609599	-15.0381382376591	10.8905502464709	-6.41356540007219	-2.08984918067756	-1.0266824188153	5.95305139869495	13.5480936236549	4.69450282636445	10.8966810557768	10.0592577908433	-2.57511069284362	3.97875715939181	16.047862501377	15.8283236238858	9.48383354962326	15.176298817753	5.8412992354252	2.94931890289439	3.19959392154559	13.3409310806669	10.0281625154257	9.64449591452907	2.47778044832111	-1.61022768826334	8.20538674219758	7.38064810936176	13.4725249252486	14.774814108968	5.08746029860181	11.4125487753275	7.25961842775161	10.577807241835	7.10075698668736	10.099258643944
595.413	0	0	0	0	0	113.089442719493	11.636094667495	4.013429773959	-1.3154905354912	5.15776236445667	-6.29458653219438	14.7995177504453	18.1414309172922	10.0437921990901	16.7274608055724	17.4721027157856	30.9230031934572	10.2992487390257	5.82247273776484	25.3100542601267	6.53986236117759	14.2435575527955	10.4677241311668	11.0283633576522	9.76082517372615	10.2364990201758	4.48499253468907	-2.80139148347442	-0.756097648677386	14.0596022759755	13.3274558024031	13.9281431173238	17.1471310533372	4.55318557850831	6.97551466202119	15.1299420285532	8.714663437245	14.8546796728498	9.92072606345524	3.83413197368956	4.77795233148179	10.9814108486584	9.19737035174616	8.9616162586289	9.46543815613141	9.32289082023274	7.77178795583153	12.837759574646	8.57230978748763
597.084	0	0	0	0	0	3.47598529312315	19.8281617856257	0.00202998904156761	23.6106300219582	-19.9329620398864	-21.3565108359387	-4.92340527158954	-21.745112779307	6.50136624939881	-8.65095736676407	-19.1533314887177	7.72552901268405	-18.9506064211637	-12.1700672635598	-10.8353930313965	27.6640154003919	20.1211574508796	4.28236489383475	-3.23396730133517	-7.99892437155275	-0.0222129735793567	-15.1660166242892	10.3589631499008	11.8979061142111	4.462588117711	0.758936049267344	4.23622653841838	7.08716827825894	1.71258915556661	7.96437471595639	13.704821173281	7.12396886438517	4.53616141275133	8.84978238589577	-1.54251426493546	2.29628012515021	5.95431202336833	7.94660205993597	6.38309323464319	6.78704074384564	2.77501190098444	8.47988431347368	10.2550883010295	5.72863123837287
598.754	0	0	0	0	69.1723535164446	-25.3489198968553	-10.3632740441507	-9.46453544392575	-14.576007144089	13.6359522772462	9.51702522488612	-16.1708252594255	7.9260695227474	-7.75483328587704	-0.580980337531625	1.13266002514777	-7.82256055757569	3.82577722470406	-8.54581283590593	-27.0851480639896	1.5184949459944	-9.91579672237997	-3.36452247479155	-12.0937800582588	-0.0206223467526802	-1.33417106014385	-3.72676129879978	-4.41822901426725	-6.61814243854689	9.70400487698852	-8.71033659696029	-3.84922726499343	6.80718739355266	-1.88189451319152	0.451252672177295	-0.657498893849531	6.64044394641461	4.53004664068169	4.87624642873174	0.692820143535292	4.36750489954041	-1.02529033816942	3.07855564136606	5.06897441887274	5.24399016695334	6.50671467861012	3.26883254366754	7.11132617233361	2.71873990238483
600.425	0	0	0	0	10.8470017055252	-2.83458615630853	-2.07925738476867	-8.82378002785119	2.6849387092851	-3.91408438001635	-11.4557144658418	-14.3553908384829	-6.12166879715732	7.77922058482316	7.00707503104638	4.57384492449424	4.47781017460434	-4.93865103209602	-6.96736070085132	16.2088807328338	3.05383717625381	-21.875837525763	-2.3990454117588	7.94440200606411	6.74305543711449	-15.9658745497593	-16.672638733879	12.5004232635282	3.94792683867927	5.63362600948589	-2.88982856186277	-7.0933078578491	10.254164593383	8.95973748529469	0.816351415145529	2.04682487948571	3.70634495584366	1.38312403586531	-0.00209967156956203	4.79297663587651	-0.185721334998694	6.63432971516348	0.369514742309714	2.33801978979895	5.27411952269393	3.73322798085837	4.59283548020741	4.81402062713603	5.27825651475567
602.096	0	0	0	98.8347606755864	12.4382069173358	23.600585885549	16.1120428632093	7.55572109005244	29.5643446286475	41.4829551829706	32.1903353956769	25.2519136499386	18.5736251496569	11.495650930384	9.45158728482874	8.07897679650695	9.60293030304688	22.1984924130897	30.9101472009416	19.5839560947298	25.2616830370086	26.1515318228301	19.9954286636691	22.1814309644804	20.9306848722607	30.2516027008929	21.9181185377583	20.3628239413674	15.7824664411685	23.1778193681393	14.0528443722647	12.1963942442862	21.4095835295928	18.4375686251898	13.9900076829882	20.9219015987255	17.5397034786886	14.3290388815238	11.0794635056116	7.59570157007867	5.11333352825253	12.9525822809823	14.4460034994179	11.8409192473858	13.8948885054888	13.4579651663127	12.1394325600341	14.2502220945365	8.59715385861345
603.766	0	0	0	3.77649064461247	-4.3855042000826	-19.9269732385031	2.08754324562539	0.68224879505635	9.36359995099651	5.25724109518804	-4.48593986066121	7.54010822483399	0.616027937742802	-6.01895123487909	6.47342065485085	13.8062288382059	-14.6338553505422	2.20883059562652	5.93772381951583	-4.74572580761592	-9.23385360945284	-1.00362461528014	9.69924557901986	0.479284072122485	16.7481706993323	-1.30279367515145	1.26196804783783	7.31618980191794	5.48415275686082	1.8865403339318	-0.742206844386541	0.423365981757895	3.52898050817345	7.13124010160283	4.02568196961384	3.79989895459843	-2.58752400999027	3.70398581815395	8.97561788181939	8.93172180878786	4.68417981393639	3.53688271743352	7.02298925975311	6.51273521448224	4.77023608083983	6.3064650642582	-0.125015297697285	5.14744615072901	11.4574981411818
605.437	0	0	27.035907930849	-27.5731954716768	-35.5395329328508	-31.7119791601541	0.00953358188546433	-8.28654370410693	-26.3789397259232	-5.98892437550051	-7.77097271158668	-7.61894936557278	2.4944332644682	6.09988501704649	-10.7021928502943	-15.6990391087121	-7.96612827177213	10.0609332270382	1.64155139308183	-17.0320422547029	-6.21731564131765	-7.08324248691583	-7.84755841247247	1.43060555455041	-17.8442524623486	-8.35463949286116	0.887014293731181	-20.8895795831693	-0.384845123711723	-14.4441415192	4.90236544069888	-11.4459683397494	-7.49799620724411	9.27908739898593	-2.97283652785752	-1.89362185610611	2.83162221093024	-0.203192467663224	3.16629080976978	0.745504120705657	7.311113645359	5.71463710842768	2.25221314842065	2.05927828550651	4.97492251197578	0.967363042144703	1.77634130694644	1.12626486690443	3.66578636497258
607.108	0	201.70595715692	-26.2253845330532	-12.2551500166501	1.48891460233594	8.65889047675382	3.53372895470974	-11.753579404441	7.44578270171427	-3.9739329600696	5.18670597032644	-6.35476529799243	-6.8616477144562	-2.43504814187788	-8.33888250939624	6.40945697406118	-14.2426057915893	-21.8064750910638	-7.10416190021486	2.1396555687581	17.653342233332	-2.52937262121891	4.4299115001726	1.91634257152401	-11.900549213513	-4.83657632908072	-9.76181715742536	-9.00447766516193	-2.3231349630588	10.3488699534444	-0.298296187249763	-2.81016619619976	-3.33567631100881	10.9355985480723	-6.27825204091965	-3.18886898835379	8.83589990993551	0.28436334713623	-4.89672270119049	-2.75158540301093	6.22585419220757	-2.49634818585272	3.38558380116871	-0.91703873266444	6.33111259175817	4.48216707095295	6.41232377157108	9.94577794642487	3.99871294848913
608.779	0	11.5894992919587	-29.6006202270478	6.94025481158683	-3.69471530583465	-7.97952693427552	-18.4728014150519	-28.5374728973201	-24.5493635371912	-23.3819019642757	3.27126468298547	4.48164718621672	-32.022177999366	8.59344503256264	-8.37951878874794	-13.4746639163582	-15.4895859112501	-0.000216801426087853	-4.39759851281284	8.58202064596088	10.9738552642349	4.0736234836757	-6.43316837750106	9.0769155758107	-20.7482010179278	-12.8876464450887	-5.02091628849152	1.62317635809701	-9.16716124782529	-13.8114127040131	-4.40211452223206	-5.33374001082606	3.6077340446013	-5.84623561601619	1.79810420584865	-6.54471102440816	4.16663465431028	2.99315084478516	0.246836702877153	-5.99805790343329	4.98153149155352	-1.48213796467454	2.28638028269785	1.59085153745787	3.74751338516812	-3.11098171024275	0.893559616070834	0.491444538046736	5.41470399733311
610.45	105.523060136258	-19.1533766061615	-3.21867724512727	3.09805114003548	3.73730458518586	7.29028119821743	7.14218648803916	-12.5894621021915	-13.6807690315378	2.00597849430269	-2.62187142533447	9.63626737726859	-5.67518685752497	-3.0781274522882	-2.39751269023495	5.30293877457952	12.0939403172472	-9.60900170361971	-3.86616292613341	10.2376449522756	7.87114141434215	-6.65804930093284	-28.8042364751022	-2.86050108374548	5.1058133581766	-0.872394379284887	-5.57370132811732	-2.09364708317398	5.25089469953516	7.01521195193099	4.57429624418179	10.6808381553308	-5.045690763276	-0.460269376919976	-1.81633540827014	-5.3846561435928	0.832350797182283	-2.3963719760903	7.85642425428663	5.83669461896952	3.47427721822041	7.64115158002535	3.98716906310072	4.45769294067414	13.4658515632246	3.97688503505401	4.86782047226859	8.14467758507684	6.83662596426567
612.121	23.8129040974946	2.47432164974427	31.0894998141192	8.44840614568538	-8.93264006849849	18.0516297446133	13.4679874451367	-6.23207827742268	14.2727575333615	19.2713166433655	-18.8611023194129	3.18968733694757	23.7653415605175	3.66720354701008	1.79316413151611	7.01586862696852	12.0025753633406	10.0905470189562	21.3658638543032	19.2406571986948	17.2000750486645	4.5835281593797	0.510336520703382	5.26041631292504	3.25575051416491	6.23738907787593	16.6660841904696	12.3848458330656	6.81846020132335	15.0637447241433	3.50368874368607	10.3488796601295	-0.853168622924611	10.6110599244438	4.34512463818736	-8.07178878223599	4.43150926004585	8.57914056784773	12.4899369957661	1.70626691005703	6.47281065696159	9.71052863908806	2.63786022872425	5.99402433843326	4.85156125789508	5.86093277634906	6.28799851228168	13.1517678805402	6.78868658090312
613.792	-17.9572573996023	-15.7648818831294	-16.8203641881929	-40.1363204133897	-3.70037396946643	-8.71968756967249	-36.9932115109883	2.78739277580974	-38.9023429560011	-0.666388262181591	-0.00264060810691651	-5.13091534071056	-30.1648701717357	-17.199456780678	21.5809337615816	-26.3833051046433	-13.7807507326749	-11.2661128097395	-1.10090006993665	-27.3768726693172	-16.2222976385876	-4.093300865554	-8.41844767249318	4.79388715431239	-15.6930799205798	-13.7815676992734	-10.3022342772053	-0.878794299215822	-5.63095981849965	-7.63642756964211	-6.6349602170568	-11.1356718842632	-9.96131948819071	-15.0652033687638	-2.84932973815967	-5.72555829706206	-1.08542671105297	-3.75308927154478	-5.9494884215382	-2.07173943965467	-1.70376986087921	-0.633698745777302	-2.99892052125461	2.2218627998978	3.87406821900899	-1.34551933917267	1.91844591488592	-3.00618433642836	-1.71898321754347
615.464	4.2465684810773	-9.07070591644766	22.294005130824	8.43814512703508	-9.65960216038369	-15.8802394406975	0.710815139880483	12.470982484055	-27.1308721937856	-8.66500884351998	2.59846552285059	14.659637962061	0.000267917580839179	-3.05153051773534	11.3244322289687	14.5725543225503	-3.41649556260605	2.23989626016176	0.00166325838727449	5.88175949027857	-2.58947992373006	-7.09703893359665	20.187652502309	-2.37571074855641	1.4021440085497	5.80309312959781	-10.1671206584588	6.59415771076092	-0.714413131789349	3.48836176674783	-5.39228223984491	7.08281424787106	2.62389417184412	-9.17659607106685	4.93790066161378	1.54139962522021	4.174139835135	6.69932547005795	-0.954476493216027	5.12694063405309	10.5356085472659	5.05016766616817	3.02890384027857	11.1573606040438	10.8773044447671	7.34285088884027	3.9541845153022	8.54095914384304	8.32919219247508
617.135	5.07220834931389	-10.6856955719992	-12.6806531967584	-12.2219992413625	-25.7954422226287	3.59138098824965	-23.9440596194081	-10.3449322765075	6.73440943018764	0.627067059629026	0.64497776627252	1.27211813005695	-4.35367411595441	-25.5338736279728	-26.6991831824682	-24.9418366489288	1.1385665675546	-0.557366714306439	-13.6205568850161	-2.64684171872832	-8.2844406204132	-1.01269896684186	-1.4646173744923	-7.11481407715565	-5.03781776591998	-10.1002030666674	-14.3836619124118	5.74270630263309	0.466825289717514	-2.96289417176903	-1.67704139812109	-6.64333004821491	-1.58673918325971	0.736893399480352	6.81391050737836	-0.538619819969878	0.543268749277064	3.46995351530651	4.6659048276926	-4.81165689756619	0.025487501021767	4.63991886518483	5.92714744479442	1.12104300174026	3.42682580414971	0.146122445016954	6.25295129243178	1.42637831670628	3.45624662107072
618.806	-45.9269736177059	-18.1485369749716	-35.0334073284135	-36.0648661261955	-18.4912532716485	-5.04502322765171	-50.9243673501814	-27.0082285545484	-18.3364332969127	-14.5979501638818	1.94208996131201	-14.0210390744961	-13.745662383684	-40.3061842244822	-28.0176987926876	-36.7120579134499	-29.0989426493184	-12.321253389275	-27.9097679736475	-1.06653771906285	-19.2482135166485	-20.8156284286513	-35.4290738582375	-13.3201665740879	-15.6128896447573	0.0196942232152644	-17.860055881975	-0.770623786780474	-13.8326558964356	-1.82563403031976	0.599364003927396	-17.889534884448	-10.6386014746429	-12.349622911504	-9.36298156351599	-3.60241820184152	-7.09846209449514	-3.72669757138946	-3.099639329348	-7.86830767574922	-4.49602924274512	-0.851989014797067	-2.40353105741248	0.631813689065674	2.0773731465693	-3.37560724808737	0.448669147274846	-4.87373229857529	-0.868721699832103
[truncated: 85 more columns]
