# Supplementary material for: Physicochemical and major ion data for springs in the Black Forest National Park, Germany
Source: Data Brief. 2020 Apr 30;30:105645. doi: 10.1016/j.dib.2020.105645 (PMC7218150; doi:10.1016/j.dib.2020.105645)
Supplement: Supplementary file 4 [file mmc4.zip › Fluorescence/D804_1_2016-05-25.csv]

wavelength	600	597	594	591	588	585	582	579	576	573	570	567	564	561	558	555	552	549	546	543	540	537	534	531	528	525	522	519	516	513	510	507	504	501	498	495	492	489	486	483	480	477	474	471	468	465	462	459	456
210.862	0	0	0	0	0	0	0	0	0	0	0	0	0	0	0	0	0	0	0	0	0	0	0	0	0	0	0	0	0	0	0	0	0	0	0	0	0	0	0	0	0	0	0	0	0	0	0	0	0
212.444	0	0	0	0	0	0	0	0	0	0	0	0	0	0	0	0	0	0	0	0	0	0	0	0	0	0	0	0	0	0	0	0	0	0	0	0	0	0	0	0	0	0	0	0	0	0	0	0	0
214.027	0	0	0	0	0	0	0	0	0	0	0	0	0	0	0	0	0	0	0	0	0	0	0	0	0	0	0	0	0	0	0	0	0	0	0	0	0	0	0	0	0	0	0	0	0	0	0	0	0
215.61	0	0	0	0	0	0	0	0	0	0	0	0	0	0	0	0	0	0	0	0	0	0	0	0	0	0	0	0	0	0	0	0	0	0	0	0	0	0	0	0	0	0	0	0	0	0	0	0	0
217.194	0	0	0	0	0	0	0	0	0	0	0	0	0	0	0	0	0	0	0	0	0	0	0	0	0	0	0	0	0	0	0	0	0	0	0	0	0	0	0	0	0	0	0	0	0	0	0	0	0
218.779	0	0	0	0	0	0	0	0	0	0	0	0	0	0	0	0	0	0	0	0	0	0	0	0	0	0	0	0	0	0	0	0	0	0	0	0	0	0	0	0	0	0	0	0	0	0	0	0	0
220.364	0	0	0	0	0	0	0	0	0	0	0	0	0	0	0	0	0	0	0	0	0	0	0	0	0	0	0	0	0	0	0	0	0	0	0	0	0	0	0	0	0	0	0	0	0	0	0	0	0
221.95	0	0	0	0	0	0	0	0	0	0	0	0	0	0	0	0	0	0	0	0	0	0	0	0	0	0	0	0	0	0	0	0	0	0	0	0	0	0	0	0	0	0	0	0	0	0	0	0	0
223.536	0	0	0	0	0	0	0	0	0	0	0	0	0	0	0	0	0	0	0	0	0	0	0	0	0	0	0	0	0	0	0	0	0	0	0	0	0	0	0	0	0	0	0	0	0	0	0	0	0
225.123	0	0	0	0	0	0	0	0	0	0	0	0	0	0	0	0	0	0	0	0	0	0	0	0	0	0	0	0	0	0	0	0	0	0	0	0	0	0	0	0	0	0	0	0	0	0	0	0	0
226.71	0	0	0	0	0	0	0	0	0	0	0	0	0	0	0	0	0	0	0	0	0	0	0	0	0	0	0	0	0	0	0	0	0	0	0	0	0	0	0	0	0	0	0	0	0	0	0	0	0
228.299	0	0	0	0	0	0	0	0	0	0	0	0	0	0	0	0	0	0	0	0	0	0	0	0	0	0	0	0	0	0	0	0	0	0	0	0	0	0	0	0	0	0	0	0	0	0	0	0	0
229.887	0	0	0	0	0	0	0	0	0	0	0	0	0	0	0	0	0	0	0	0	0	0	0	0	0	0	0	0	0	0	0	0	0	0	0	0	0	0	0	0	0	0	0	0	0	0	0	0	0
231.477	0	0	0	0	0	0	0	0	0	0	0	0	0	0	0	0	0	0	0	0	0	0	0	0	0	0	0	0	0	0	0	0	0	0	0	0	0	0	0	0	0	0	0	0	0	0	0	0	0
233.067	0	0	0	0	0	0	0	0	0	0	0	0	0	0	0	0	0	0	0	0	0	0	0	0	0	0	0	0	0	0	0	0	0	0	0	0	0	0	0	0	0	0	0	0	0	0	0	0	0
234.657	0	0	0	0	0	0	0	0	0	0	0	0	0	0	0	0	0	0	0	0	0	0	0	0	0	0	0	0	0	0	0	0	0	0	0	0	0	0	0	0	0	0	0	0	0	0	0	0	0
236.248	0	0	0	0	0	0	0	0	0	0	0	0	0	0	0	0	0	0	0	0	0	0	0	0	0	0	0	0	0	0	0	0	0	0	0	0	0	0	0	0	0	0	0	0	0	0	0	0	0
237.84	0	0	0	0	0	0	0	0	0	0	0	0	0	0	0	0	0	0	0	0	0	0	0	0	0	0	0	0	0	0	0	0	0	0	0	0	0	0	0	0	0	0	0	0	0	0	0	0	0
239.432	0	0	0	0	0	0	0	0	0	0	0	0	0	0	0	0	0	0	0	0	0	0	0	0	0	0	0	0	0	0	0	0	0	0	0	0	0	0	0	0	0	0	0	0	0	0	0	0	0
241.025	0	0	0	0	0	0	0	0	0	0	0	0	0	0	0	0	0	0	0	0	0	0	0	0	0	0	0	0	0	0	0	0	0	0	0	0	0	0	0	0	0	0	0	0	0	0	0	0	0
242.619	0	0	0	0	0	0	0	0	0	0	0	0	0	0	0	0	0	0	0	0	0	0	0	0	0	0	0	0	0	0	0	0	0	0	0	0	0	0	0	0	0	0	0	0	0	0	0	0	0
244.213	0	0	0	0	0	0	0	0	0	0	0	0	0	0	0	0	0	0	0	0	0	0	0	0	0	0	0	0	0	0	0	0	0	0	0	0	0	0	0	0	0	0	0	0	0	0	0	0	0
245.808	0	0	0	0	0	0	0	0	0	0	0	0	0	0	0	0	0	0	0	0	0	0	0	0	0	0	0	0	0	0	0	0	0	0	0	0	0	0	0	0	0	0	0	0	0	0	0	0	0
247.403	0	0	0	0	0	0	0	0	0	0	0	0	0	0	0	0	0	0	0	0	0	0	0	0	0	0	0	0	0	0	0	0	0	0	0	0	0	0	0	0	0	0	0	0	0	0	0	0	0
248.999	0	0	0	0	0	0	0	0	0	0	0	0	0	0	0	0	0	0	0	0	0	0	0	0	0	0	0	0	0	0	0	0	0	0	0	0	0	0	0	0	0	0	0	0	0	0	0	0	0
250.595	0	0	0	0	0	0	0	0	0	0	0	0	0	0	0	0	0	0	0	0	0	0	0	0	0	0	0	0	0	0	0	0	0	0	0	0	0	0	0	0	0	0	0	0	0	0	0	0	0
252.192	0	0	0	0	0	0	0	0	0	0	0	0	0	0	0	0	0	0	0	0	0	0	0	0	0	0	0	0	0	0	0	0	0	0	0	0	0	0	0	0	0	0	0	0	0	0	0	0	0
253.79	0	0	0	0	0	0	0	0	0	0	0	0	0	0	0	0	0	0	0	0	0	0	0	0	0	0	0	0	0	0	0	0	0	0	0	0	0	0	0	0	0	0	0	0	0	0	0	0	0
255.388	0	0	0	0	0	0	0	0	0	0	0	0	0	0	0	0	0	0	0	0	0	0	0	0	0	0	0	0	0	0	0	0	0	0	0	0	0	0	0	0	0	0	0	0	0	0	0	0	0
256.986	0	0	0	0	0	0	0	0	0	0	0	0	0	0	0	0	0	0	0	0	0	0	0	0	0	0	0	0	0	0	0	0	0	0	0	0	0	0	0	0	0	0	0	0	0	0	0	0	0
258.586	0	0	0	0	0	0	0	0	0	0	0	0	0	0	0	0	0	0	0	0	0	0	0	0	0	0	0	0	0	0	0	0	0	0	0	0	0	0	0	0	0	0	0	0	0	0	0	0	0
260.186	0	0	0	0	0	0	0	0	0	0	0	0	0	0	0	0	0	0	0	0	0	0	0	0	0	0	0	0	0	0	0	0	0	0	0	0	0	0	0	0	0	0	0	0	0	0	0	0	0
261.786	0	0	0	0	0	0	0	0	0	0	0	0	0	0	0	0	0	0	0	0	0	0	0	0	0	0	0	0	0	0	0	0	0	0	0	0	0	0	0	0	0	0	0	0	0	0	0	0	0
263.387	0	0	0	0	0	0	0	0	0	0	0	0	0	0	0	0	0	0	0	0	0	0	0	0	0	0	0	0	0	0	0	0	0	0	0	0	0	0	0	0	0	0	0	0	0	0	0	0	0
264.988	0	0	0	0	0	0	0	0	0	0	0	0	0	0	0	0	0	0	0	0	0	0	0	0	0	0	0	0	0	0	0	0	0	0	0	0	0	0	0	0	0	0	0	0	0	0	0	0	0
266.591	0	0	0	0	0	0	0	0	0	0	0	0	0	0	0	0	0	0	0	0	0	0	0	0	0	0	0	0	0	0	0	0	0	0	0	0	0	0	0	0	0	0	0	0	0	0	0	0	0
268.193	0	0	0	0	0	0	0	0	0	0	0	0	0	0	0	0	0	0	0	0	0	0	0	0	0	0	0	0	0	0	0	0	0	0	0	0	0	0	0	0	0	0	0	0	0	0	0	0	0
269.796	0	0	0	0	0	0	0	0	0	0	0	0	0	0	0	0	0	0	0	0	0	0	0	0	0	0	0	0	0	0	0	0	0	0	0	0	0	0	0	0	0	0	0	0	0	0	0	0	0
271.4	0	0	0	0	0	0	0	0	0	0	0	0	0	0	0	0	0	0	0	0	0	0	0	0	0	0	0	0	0	0	0	0	0	0	0	0	0	0	0	0	0	0	0	0	0	0	0	0	0
273.004	0	0	0	0	0	0	0	0	0	0	0	0	0	0	0	0	0	0	0	0	0	0	0	0	0	0	0	0	0	0	0	0	0	0	0	0	0	0	0	0	0	0	0	0	0	0	0	0	0
274.609	0	0	0	0	0	0	0	0	0	0	0	0	0	0	0	0	0	0	0	0	0	0	0	0	0	0	0	0	0	0	0	0	0	0	0	0	0	0	0	0	0	0	0	0	0	0	0	0	0
276.215	0	0	0	0	0	0	0	0	0	0	0	0	0	0	0	0	0	0	0	0	0	0	0	0	0	0	0	0	0	0	0	0	0	0	0	0	0	0	0	0	0	0	0	0	0	0	0	0	0
277.821	0	0	0	0	0	0	0	0	0	0	0	0	0	0	0	0	0	0	0	0	0	0	0	0	0	0	0	0	0	0	0	0	0	0	0	0	0	0	0	0	0	0	0	0	0	0	0	0	0
279.427	0	0	0	0	0	0	0	0	0	0	0	0	0	0	0	0	0	0	0	0	0	0	0	0	0	0	0	0	0	0	0	0	0	0	0	0	0	0	0	0	0	0	0	0	0	0	0	0	0
281.034	0	0	0	0	0	0	0	0	0	0	0	0	0	0	0	0	0	0	0	0	0	0	0	0	0	0	0	0	0	0	0	0	0	0	0	0	0	0	0	0	0	0	0	0	0	0	0	0	0
282.642	0	0	0	0	0	0	0	0	0	0	0	0	0	0	0	0	0	0	0	0	0	0	0	0	0	0	0	0	0	0	0	0	0	0	0	0	0	0	0	0	0	0	0	0	0	0	0	0	0
284.25	0	0	0	0	0	0	0	0	0	0	0	0	0	0	0	0	0	0	0	0	0	0	0	0	0	0	0	0	0	0	0	0	0	0	0	0	0	0	0	0	0	0	0	0	0	0	0	0	0
285.858	0	0	0	0	0	0	0	0	0	0	0	0	0	0	0	0	0	0	0	0	0	0	0	0	0	0	0	0	0	0	0	0	0	0	0	0	0	0	0	0	0	0	0	0	0	0	0	0	0
287.468	0	0	0	0	0	0	0	0	0	0	0	0	0	0	0	0	0	0	0	0	0	0	0	0	0	0	0	0	0	0	0	0	0	0	0	0	0	0	0	0	0	0	0	0	0	0	0	0	0
289.077	0	0	0	0	0	0	0	0	0	0	0	0	0	0	0	0	0	0	0	0	0	0	0	0	0	0	0	0	0	0	0	0	0	0	0	0	0	0	0	0	0	0	0	0	0	0	0	0	0
290.688	0	0	0	0	0	0	0	0	0	0	0	0	0	0	0	0	0	0	0	0	0	0	0	0	0	0	0	0	0	0	0	0	0	0	0	0	0	0	0	0	0	0	0	0	0	0	0	0	0
292.298	0	0	0	0	0	0	0	0	0	0	0	0	0	0	0	0	0	0	0	0	0	0	0	0	0	0	0	0	0	0	0	0	0	0	0	0	0	0	0	0	0	0	0	0	0	0	0	0	0
293.91	0	0	0	0	0	0	0	0	0	0	0	0	0	0	0	0	0	0	0	0	0	0	0	0	0	0	0	0	0	0	0	0	0	0	0	0	0	0	0	0	0	0	0	0	0	0	0	0	0
295.521	0	0	0	0	0	0	0	0	0	0	0	0	0	0	0	0	0	0	0	0	0	0	0	0	0	0	0	0	0	0	0	0	0	0	0	0	0	0	0	0	0	0	0	0	0	0	0	0	0
297.134	0	0	0	0	0	0	0	0	0	0	0	0	0	0	0	0	0	0	0	0	0	0	0	0	0	0	0	0	0	0	0	0	0	0	0	0	0	0	0	0	0	0	0	0	0	0	0	0	0
298.747	0	0	0	0	0	0	0	0	0	0	0	0	0	0	0	0	0	0	0	0	0	0	0	0	0	0	0	0	0	0	0	0	0	0	0	0	0	0	0	0	0	0	0	0	0	0	0	0	0
300.36	0	0	0	0	0	0	0	0	0	0	0	0	0	0	0	0	0	0	0	0	0	0	0	0	0	0	0	0	0	0	0	0	0	0	0	0	0	0	0	0	0	0	0	0	0	0	0	0	0
301.974	0	0	0	0	0	0	0	0	0	0	0	0	0	0	0	0	0	0	0	0	0	0	0	0	0	0	0	0	0	0	0	0	0	0	0	0	0	0	0	0	0	0	0	0	0	0	0	0	0
303.588	0	0	0	0	0	0	0	0	0	0	0	0	0	0	0	0	0	0	0	0	0	0	0	0	0	0	0	0	0	0	0	0	0	0	0	0	0	0	0	0	0	0	0	0	0	0	0	0	0
305.203	0	0	0	0	0	0	0	0	0	0	0	0	0	0	0	0	0	0	0	0	0	0	0	0	0	0	0	0	0	0	0	0	0	0	0	0	0	0	0	0	0	0	0	0	0	0	0	0	0
306.819	0	0	0	0	0	0	0	0	0	0	0	0	0	0	0	0	0	0	0	0	0	0	0	0	0	0	0	0	0	0	0	0	0	0	0	0	0	0	0	0	0	0	0	0	0	0	0	0	0
308.435	0	0	0	0	0	0	0	0	0	0	0	0	0	0	0	0	0	0	0	0	0	0	0	0	0	0	0	0	0	0	0	0	0	0	0	0	0	0	0	0	0	0	0	0	0	0	0	0	0
310.051	0	0	0	0	0	0	0	0	0	0	0	0	0	0	0	0	0	0	0	0	0	0	0	0	0	0	0	0	0	0	0	0	0	0	0	0	0	0	0	0	0	0	0	0	0	0	0	0	0
311.668	0	0	0	0	0	0	0	0	0	0	0	0	0	0	0	0	0	0	0	0	0	0	0	0	0	0	0	0	0	0	0	0	0	0	0	0	0	0	0	0	0	0	0	0	0	0	0	0	0
313.286	0	0	0	0	0	0	0	0	0	0	0	0	0	0	0	0	0	0	0	0	0	0	0	0	0	0	0	0	0	0	0	0	0	0	0	0	0	0	0	0	0	0	0	0	0	0	0	0	0
314.904	0	0	0	0	0	0	0	0	0	0	0	0	0	0	0	0	0	0	0	0	0	0	0	0	0	0	0	0	0	0	0	0	0	0	0	0	0	0	0	0	0	0	0	0	0	0	0	0	0
316.522	0	0	0	0	0	0	0	0	0	0	0	0	0	0	0	0	0	0	0	0	0	0	0	0	0	0	0	0	0	0	0	0	0	0	0	0	0	0	0	0	0	0	0	0	0	0	0	0	0
318.141	0	0	0	0	0	0	0	0	0	0	0	0	0	0	0	0	0	0	0	0	0	0	0	0	0	0	0	0	0	0	0	0	0	0	0	0	0	0	0	0	0	0	0	0	0	0	0	0	0
319.761	0	0	0	0	0	0	0	0	0	0	0	0	0	0	0	0	0	0	0	0	0	0	0	0	0	0	0	0	0	0	0	0	0	0	0	0	0	0	0	0	0	0	0	0	0	0	0	0	0
321.381	0	0	0	0	0	0	0	0	0	0	0	0	0	0	0	0	0	0	0	0	0	0	0	0	0	0	0	0	0	0	0	0	0	0	0	0	0	0	0	0	0	0	0	0	0	0	0	0	0
323.001	0	0	0	0	0	0	0	0	0	0	0	0	0	0	0	0	0	0	0	0	0	0	0	0	0	0	0	0	0	0	0	0	0	0	0	0	0	0	0	0	0	0	0	0	0	0	0	0	0
324.622	0	0	0	0	0	0	0	0	0	0	0	0	0	0	0	0	0	0	0	0	0	0	0	0	0	0	0	0	0	0	0	0	0	0	0	0	0	0	0	0	0	0	0	0	0	0	0	0	0
326.243	0	0	0	0	0	0	0	0	0	0	0	0	0	0	0	0	0	0	0	0	0	0	0	0	0	0	0	0	0	0	0	0	0	0	0	0	0	0	0	0	0	0	0	0	0	0	0	0	0
327.865	0	0	0	0	0	0	0	0	0	0	0	0	0	0	0	0	0	0	0	0	0	0	0	0	0	0	0	0	0	0	0	0	0	0	0	0	0	0	0	0	0	0	0	0	0	0	0	0	0
329.488	0	0	0	0	0	0	0	0	0	0	0	0	0	0	0	0	0	0	0	0	0	0	0	0	0	0	0	0	0	0	0	0	0	0	0	0	0	0	0	0	0	0	0	0	0	0	0	0	0
331.111	0	0	0	0	0	0	0	0	0	0	0	0	0	0	0	0	0	0	0	0	0	0	0	0	0	0	0	0	0	0	0	0	0	0	0	0	0	0	0	0	0	0	0	0	0	0	0	0	0
332.734	0	0	0	0	0	0	0	0	0	0	0	0	0	0	0	0	0	0	0	0	0	0	0	0	0	0	0	0	0	0	0	0	0	0	0	0	0	0	0	0	0	0	0	0	0	0	0	0	0
334.358	0	0	0	0	0	0	0	0	0	0	0	0	0	0	0	0	0	0	0	0	0	0	0	0	0	0	0	0	0	0	0	0	0	0	0	0	0	0	0	0	0	0	0	0	0	0	0	0	0
335.982	0	0	0	0	0	0	0	0	0	0	0	0	0	0	0	0	0	0	0	0	0	0	0	0	0	0	0	0	0	0	0	0	0	0	0	0	0	0	0	0	0	0	0	0	0	0	0	0	0
337.607	0	0	0	0	0	0	0	0	0	0	0	0	0	0	0	0	0	0	0	0	0	0	0	0	0	0	0	0	0	0	0	0	0	0	0	0	0	0	0	0	0	0	0	0	0	0	0	0	0
339.232	0	0	0	0	0	0	0	0	0	0	0	0	0	0	0	0	0	0	0	0	0	0	0	0	0	0	0	0	0	0	0	0	0	0	0	0	0	0	0	0	0	0	0	0	0	0	0	0	0
340.858	0	0	0	0	0	0	0	0	0	0	0	0	0	0	0	0	0	0	0	0	0	0	0	0	0	0	0	0	0	0	0	0	0	0	0	0	0	0	0	0	0	0	0	0	0	0	0	0	0
342.484	0	0	0	0	0	0	0	0	0	0	0	0	0	0	0	0	0	0	0	0	0	0	0	0	0	0	0	0	0	0	0	0	0	0	0	0	0	0	0	0	0	0	0	0	0	0	0	0	0
344.111	0	0	0	0	0	0	0	0	0	0	0	0	0	0	0	0	0	0	0	0	0	0	0	0	0	0	0	0	0	0	0	0	0	0	0	0	0	0	0	0	0	0	0	0	0	0	0	0	0
345.738	0	0	0	0	0	0	0	0	0	0	0	0	0	0	0	0	0	0	0	0	0	0	0	0	0	0	0	0	0	0	0	0	0	0	0	0	0	0	0	0	0	0	0	0	0	0	0	0	0
347.365	0	0	0	0	0	0	0	0	0	0	0	0	0	0	0	0	0	0	0	0	0	0	0	0	0	0	0	0	0	0	0	0	0	0	0	0	0	0	0	0	0	0	0	0	0	0	0	0	0
348.993	0	0	0	0	0	0	0	0	0	0	0	0	0	0	0	0	0	0	0	0	0	0	0	0	0	0	0	0	0	0	0	0	0	0	0	0	0	0	0	0	0	0	0	0	0	0	0	0	0
350.622	0	0	0	0	0	0	0	0	0	0	0	0	0	0	0	0	0	0	0	0	0	0	0	0	0	0	0	0	0	0	0	0	0	0	0	0	0	0	0	0	0	0	0	0	0	0	0	0	0
352.251	0	0	0	0	0	0	0	0	0	0	0	0	0	0	0	0	0	0	0	0	0	0	0	0	0	0	0	0	0	0	0	0	0	0	0	0	0	0	0	0	0	0	0	0	0	0	0	0	0
353.88	0	0	0	0	0	0	0	0	0	0	0	0	0	0	0	0	0	0	0	0	0	0	0	0	0	0	0	0	0	0	0	0	0	0	0	0	0	0	0	0	0	0	0	0	0	0	0	0	0
355.51	0	0	0	0	0	0	0	0	0	0	0	0	0	0	0	0	0	0	0	0	0	0	0	0	0	0	0	0	0	0	0	0	0	0	0	0	0	0	0	0	0	0	0	0	0	0	0	0	0
357.14	0	0	0	0	0	0	0	0	0	0	0	0	0	0	0	0	0	0	0	0	0	0	0	0	0	0	0	0	0	0	0	0	0	0	0	0	0	0	0	0	0	0	0	0	0	0	0	0	0
358.771	0	0	0	0	0	0	0	0	0	0	0	0	0	0	0	0	0	0	0	0	0	0	0	0	0	0	0	0	0	0	0	0	0	0	0	0	0	0	0	0	0	0	0	0	0	0	0	0	0
360.402	0	0	0	0	0	0	0	0	0	0	0	0	0	0	0	0	0	0	0	0	0	0	0	0	0	0	0	0	0	0	0	0	0	0	0	0	0	0	0	0	0	0	0	0	0	0	0	0	0
362.034	0	0	0	0	0	0	0	0	0	0	0	0	0	0	0	0	0	0	0	0	0	0	0	0	0	0	0	0	0	0	0	0	0	0	0	0	0	0	0	0	0	0	0	0	0	0	0	0	0
363.666	0	0	0	0	0	0	0	0	0	0	0	0	0	0	0	0	0	0	0	0	0	0	0	0	0	0	0	0	0	0	0	0	0	0	0	0	0	0	0	0	0	0	0	0	0	0	0	0	0
365.299	0	0	0	0	0	0	0	0	0	0	0	0	0	0	0	0	0	0	0	0	0	0	0	0	0	0	0	0	0	0	0	0	0	0	0	0	0	0	0	0	0	0	0	0	0	0	0	0	0
366.932	0	0	0	0	0	0	0	0	0	0	0	0	0	0	0	0	0	0	0	0	0	0	0	0	0	0	0	0	0	0	0	0	0	0	0	0	0	0	0	0	0	0	0	0	0	0	0	0	0
368.565	0	0	0	0	0	0	0	0	0	0	0	0	0	0	0	0	0	0	0	0	0	0	0	0	0	0	0	0	0	0	0	0	0	0	0	0	0	0	0	0	0	0	0	0	0	0	0	0	0
370.199	0	0	0	0	0	0	0	0	0	0	0	0	0	0	0	0	0	0	0	0	0	0	0	0	0	0	0	0	0	0	0	0	0	0	0	0	0	0	0	0	0	0	0	0	0	0	0	0	0
371.833	0	0	0	0	0	0	0	0	0	0	0	0	0	0	0	0	0	0	0	0	0	0	0	0	0	0	0	0	0	0	0	0	0	0	0	0	0	0	0	0	0	0	0	0	0	0	0	0	0
373.468	0	0	0	0	0	0	0	0	0	0	0	0	0	0	0	0	0	0	0	0	0	0	0	0	0	0	0	0	0	0	0	0	0	0	0	0	0	0	0	0	0	0	0	0	0	0	0	0	0
375.103	0	0	0	0	0	0	0	0	0	0	0	0	0	0	0	0	0	0	0	0	0	0	0	0	0	0	0	0	0	0	0	0	0	0	0	0	0	0	0	0	0	0	0	0	0	0	0	0	0
376.738	0	0	0	0	0	0	0	0	0	0	0	0	0	0	0	0	0	0	0	0	0	0	0	0	0	0	0	0	0	0	0	0	0	0	0	0	0	0	0	0	0	0	0	0	0	0	0	0	0
378.374	0	0	0	0	0	0	0	0	0	0	0	0	0	0	0	0	0	0	0	0	0	0	0	0	0	0	0	0	0	0	0	0	0	0	0	0	0	0	0	0	0	0	0	0	0	0	0	0	0
380.01	0	0	0	0	0	0	0	0	0	0	0	0	0	0	0	0	0	0	0	0	0	0	0	0	0	0	0	0	0	0	0	0	0	0	0	0	0	0	0	0	0	0	0	0	0	0	0	0	0
381.647	0	0	0	0	0	0	0	0	0	0	0	0	0	0	0	0	0	0	0	0	0	0	0	0	0	0	0	0	0	0	0	0	0	0	0	0	0	0	0	0	0	0	0	0	0	0	0	0	0
383.284	0	0	0	0	0	0	0	0	0	0	0	0	0	0	0	0	0	0	0	0	0	0	0	0	0	0	0	0	0	0	0	0	0	0	0	0	0	0	0	0	0	0	0	0	0	0	0	0	0
384.922	0	0	0	0	0	0	0	0	0	0	0	0	0	0	0	0	0	0	0	0	0	0	0	0	0	0	0	0	0	0	0	0	0	0	0	0	0	0	0	0	0	0	0	0	0	0	0	0	0
386.56	0	0	0	0	0	0	0	0	0	0	0	0	0	0	0	0	0	0	0	0	0	0	0	0	0	0	0	0	0	0	0	0	0	0	0	0	0	0	0	0	0	0	0	0	0	0	0	0	0
388.198	0	0	0	0	0	0	0	0	0	0	0	0	0	0	0	0	0	0	0	0	0	0	0	0	0	0	0	0	0	0	0	0	0	0	0	0	0	0	0	0	0	0	0	0	0	0	0	0	0
389.837	0	0	0	0	0	0	0	0	0	0	0	0	0	0	0	0	0	0	0	0	0	0	0	0	0	0	0	0	0	0	0	0	0	0	0	0	0	0	0	0	0	0	0	0	0	0	0	0	0
391.476	0	0	0	0	0	0	0	0	0	0	0	0	0	0	0	0	0	0	0	0	0	0	0	0	0	0	0	0	0	0	0	0	0	0	0	0	0	0	0	0	0	0	0	0	0	0	0	0	0
393.116	0	0	0	0	0	0	0	0	0	0	0	0	0	0	0	0	0	0	0	0	0	0	0	0	0	0	0	0	0	0	0	0	0	0	0	0	0	0	0	0	0	0	0	0	0	0	0	0	0
394.756	0	0	0	0	0	0	0	0	0	0	0	0	0	0	0	0	0	0	0	0	0	0	0	0	0	0	0	0	0	0	0	0	0	0	0	0	0	0	0	0	0	0	0	0	0	0	0	0	0
396.396	0	0	0	0	0	0	0	0	0	0	0	0	0	0	0	0	0	0	0	0	0	0	0	0	0	0	0	0	0	0	0	0	0	0	0	0	0	0	0	0	0	0	0	0	0	0	0	0	0
398.037	0	0	0	0	0	0	0	0	0	0	0	0	0	0	0	0	0	0	0	0	0	0	0	0	0	0	0	0	0	0	0	0	0	0	0	0	0	0	0	0	0	0	0	0	0	0	0	0	0
399.678	0	0	0	0	0	0	0	0	0	0	0	0	0	0	0	0	0	0	0	0	0	0	0	0	0	0	0	0	0	0	0	0	0	0	0	0	0	0	0	0	0	0	0	0	0	0	0	0	0
401.32	0	0	0	0	0	0	0	0	0	0	0	0	0	0	0	0	0	0	0	0	0	0	0	0	0	0	0	0	0	0	0	0	0	0	0	0	0	0	0	0	0	0	0	0	0	0	0	0	0
402.962	0	0	0	0	0	0	0	0	0	0	0	0	0	0	0	0	0	0	0	0	0	0	0	0	0	0	0	0	0	0	0	0	0	0	0	0	0	0	0	0	0	0	0	0	0	0	0	0	0
404.604	0	0	0	0	0	0	0	0	0	0	0	0	0	0	0	0	0	0	0	0	0	0	0	0	0	0	0	0	0	0	0	0	0	0	0	0	0	0	0	0	0	0	0	0	0	0	0	0	0
406.247	0	0	0	0	0	0	0	0	0	0	0	0	0	0	0	0	0	0	0	0	0	0	0	0	0	0	0	0	0	0	0	0	0	0	0	0	0	0	0	0	0	0	0	0	0	0	0	0	0
407.89	0	0	0	0	0	0	0	0	0	0	0	0	0	0	0	0	0	0	0	0	0	0	0	0	0	0	0	0	0	0	0	0	0	0	0	0	0	0	0	0	0	0	0	0	0	0	0	0	0
409.534	0	0	0	0	0	0	0	0	0	0	0	0	0	0	0	0	0	0	0	0	0	0	0	0	0	0	0	0	0	0	0	0	0	0	0	0	0	0	0	0	0	0	0	0	0	0	0	0	0
411.177	0	0	0	0	0	0	0	0	0	0	0	0	0	0	0	0	0	0	0	0	0	0	0	0	0	0	0	0	0	0	0	0	0	0	0	0	0	0	0	0	0	0	0	0	0	0	0	0	0
412.822	0	0	0	0	0	0	0	0	0	0	0	0	0	0	0	0	0	0	0	0	0	0	0	0	0	0	0	0	0	0	0	0	0	0	0	0	0	0	0	0	0	0	0	0	0	0	0	0	0
414.466	0	0	0	0	0	0	0	0	0	0	0	0	0	0	0	0	0	0	0	0	0	0	0	0	0	0	0	0	0	0	0	0	0	0	0	0	0	0	0	0	0	0	0	0	0	0	0	0	0
416.111	0	0	0	0	0	0	0	0	0	0	0	0	0	0	0	0	0	0	0	0	0	0	0	0	0	0	0	0	0	0	0	0	0	0	0	0	0	0	0	0	0	0	0	0	0	0	0	0	0
417.757	0	0	0	0	0	0	0	0	0	0	0	0	0	0	0	0	0	0	0	0	0	0	0	0	0	0	0	0	0	0	0	0	0	0	0	0	0	0	0	0	0	0	0	0	0	0	0	0	0
419.402	0	0	0	0	0	0	0	0	0	0	0	0	0	0	0	0	0	0	0	0	0	0	0	0	0	0	0	0	0	0	0	0	0	0	0	0	0	0	0	0	0	0	0	0	0	0	0	0	0
421.048	0	0	0	0	0	0	0	0	0	0	0	0	0	0	0	0	0	0	0	0	0	0	0	0	0	0	0	0	0	0	0	0	0	0	0	0	0	0	0	0	0	0	0	0	0	0	0	0	0
422.695	0	0	0	0	0	0	0	0	0	0	0	0	0	0	0	0	0	0	0	0	0	0	0	0	0	0	0	0	0	0	0	0	0	0	0	0	0	0	0	0	0	0	0	0	0	0	0	0	0
424.342	0	0	0	0	0	0	0	0	0	0	0	0	0	0	0	0	0	0	0	0	0	0	0	0	0	0	0	0	0	0	0	0	0	0	0	0	0	0	0	0	0	0	0	0	0	0	0	0	0
425.989	0	0	0	0	0	0	0	0	0	0	0	0	0	0	0	0	0	0	0	0	0	0	0	0	0	0	0	0	0	0	0	0	0	0	0	0	0	0	0	0	0	0	0	0	0	0	0	0	0
427.636	0	0	0	0	0	0	0	0	0	0	0	0	0	0	0	0	0	0	0	0	0	0	0	0	0	0	0	0	0	0	0	0	0	0	0	0	0	0	0	0	0	0	0	0	0	0	0	0	0
429.284	0	0	0	0	0	0	0	0	0	0	0	0	0	0	0	0	0	0	0	0	0	0	0	0	0	0	0	0	0	0	0	0	0	0	0	0	0	0	0	0	0	0	0	0	0	0	0	0	0
430.932	0	0	0	0	0	0	0	0	0	0	0	0	0	0	0	0	0	0	0	0	0	0	0	0	0	0	0	0	0	0	0	0	0	0	0	0	0	0	0	0	0	0	0	0	0	0	0	0	0
432.581	0	0	0	0	0	0	0	0	0	0	0	0	0	0	0	0	0	0	0	0	0	0	0	0	0	0	0	0	0	0	0	0	0	0	0	0	0	0	0	0	0	0	0	0	0	0	0	0	0
434.23	0	0	0	0	0	0	0	0	0	0	0	0	0	0	0	0	0	0	0	0	0	0	0	0	0	0	0	0	0	0	0	0	0	0	0	0	0	0	0	0	0	0	0	0	0	0	0	0	0
435.879	0	0	0	0	0	0	0	0	0	0	0	0	0	0	0	0	0	0	0	0	0	0	0	0	0	0	0	0	0	0	0	0	0	0	0	0	0	0	0	0	0	0	0	0	0	0	0	0	0
437.528	0	0	0	0	0	0	0	0	0	0	0	0	0	0	0	0	0	0	0	0	0	0	0	0	0	0	0	0	0	0	0	0	0	0	0	0	0	0	0	0	0	0	0	0	0	0	0	0	0
439.178	0	0	0	0	0	0	0	0	0	0	0	0	0	0	0	0	0	0	0	0	0	0	0	0	0	0	0	0	0	0	0	0	0	0	0	0	0	0	0	0	0	0	0	0	0	0	0	0	0
440.828	0	0	0	0	0	0	0	0	0	0	0	0	0	0	0	0	0	0	0	0	0	0	0	0	0	0	0	0	0	0	0	0	0	0	0	0	0	0	0	0	0	0	0	0	0	0	0	0	0
442.479	0	0	0	0	0	0	0	0	0	0	0	0	0	0	0	0	0	0	0	0	0	0	0	0	0	0	0	0	0	0	0	0	0	0	0	0	0	0	0	0	0	0	0	0	0	0	0	0	0
444.13	0	0	0	0	0	0	0	0	0	0	0	0	0	0	0	0	0	0	0	0	0	0	0	0	0	0	0	0	0	0	0	0	0	0	0	0	0	0	0	0	0	0	0	0	0	0	0	0	0
445.781	0	0	0	0	0	0	0	0	0	0	0	0	0	0	0	0	0	0	0	0	0	0	0	0	0	0	0	0	0	0	0	0	0	0	0	0	0	0	0	0	0	0	0	0	0	0	0	0	0
447.432	0	0	0	0	0	0	0	0	0	0	0	0	0	0	0	0	0	0	0	0	0	0	0	0	0	0	0	0	0	0	0	0	0	0	0	0	0	0	0	0	0	0	0	0	0	0	0	0	0
449.084	0	0	0	0	0	0	0	0	0	0	0	0	0	0	0	0	0	0	0	0	0	0	0	0	0	0	0	0	0	0	0	0	0	0	0	0	0	0	0	0	0	0	0	0	0	0	0	0	0
450.736	0	0	0	0	0	0	0	0	0	0	0	0	0	0	0	0	0	0	0	0	0	0	0	0	0	0	0	0	0	0	0	0	0	0	0	0	0	0	0	0	0	0	0	0	0	0	0	0	0
452.389	0	0	0	0	0	0	0	0	0	0	0	0	0	0	0	0	0	0	0	0	0	0	0	0	0	0	0	0	0	0	0	0	0	0	0	0	0	0	0	0	0	0	0	0	0	0	0	0	0
454.042	0	0	0	0	0	0	0	0	0	0	0	0	0	0	0	0	0	0	0	0	0	0	0	0	0	0	0	0	0	0	0	0	0	0	0	0	0	0	0	0	0	0	0	0	0	0	0	0	0
455.695	0	0	0	0	0	0	0	0	0	0	0	0	0	0	0	0	0	0	0	0	0	0	0	0	0	0	0	0	0	0	0	0	0	0	0	0	0	0	0	0	0	0	0	0	0	0	0	0	0
457.348	0	0	0	0	0	0	0	0	0	0	0	0	0	0	0	0	0	0	0	0	0	0	0	0	0	0	0	0	0	0	0	0	0	0	0	0	0	0	0	0	0	0	0	0	0	0	0	0	0
459.002	0	0	0	0	0	0	0	0	0	0	0	0	0	0	0	0	0	0	0	0	0	0	0	0	0	0	0	0	0	0	0	0	0	0	0	0	0	0	0	0	0	0	0	0	0	0	0	0	0
460.656	0	0	0	0	0	0	0	0	0	0	0	0	0	0	0	0	0	0	0	0	0	0	0	0	0	0	0	0	0	0	0	0	0	0	0	0	0	0	0	0	0	0	0	0	0	0	0	0	0
462.31	0	0	0	0	0	0	0	0	0	0	0	0	0	0	0	0	0	0	0	0	0	0	0	0	0	0	0	0	0	0	0	0	0	0	0	0	0	0	0	0	0	0	0	0	0	0	0	0	0
463.965	0	0	0	0	0	0	0	0	0	0	0	0	0	0	0	0	0	0	0	0	0	0	0	0	0	0	0	0	0	0	0	0	0	0	0	0	0	0	0	0	0	0	0	0	0	0	0	0	0
465.62	0	0	0	0	0	0	0	0	0	0	0	0	0	0	0	0	0	0	0	0	0	0	0	0	0	0	0	0	0	0	0	0	0	0	0	0	0	0	0	0	0	0	0	0	0	0	0	0	0
467.275	0	0	0	0	0	0	0	0	0	0	0	0	0	0	0	0	0	0	0	0	0	0	0	0	0	0	0	0	0	0	0	0	0	0	0	0	0	0	0	0	0	0	0	0	0	0	0	0	2.29390077972372
468.931	0	0	0	0	0	0	0	0	0	0	0	0	0	0	0	0	0	0	0	0	0	0	0	0	0	0	0	0	0	0	0	0	0	0	0	0	0	0	0	0	0	0	0	0	0	0	0	0	11.1605207072234
470.586	0	0	0	0	0	0	0	0	0	0	0	0	0	0	0	0	0	0	0	0	0	0	0	0	0	0	0	0	0	0	0	0	0	0	0	0	0	0	0	0	0	0	0	0	0	0	0	-1.09114591396805	-0.416412668029752
472.242	0	0	0	0	0	0	0	0	0	0	0	0	0	0	0	0	0	0	0	0	0	0	0	0	0	0	0	0	0	0	0	0	0	0	0	0	0	0	0	0	0	0	0	0	0	0	8.93835381821832	3.54145196950729	1.0785356064943
473.899	0	0	0	0	0	0	0	0	0	0	0	0	0	0	0	0	0	0	0	0	0	0	0	0	0	0	0	0	0	0	0	0	0	0	0	0	0	0	0	0	0	0	0	0	0	0	-2.06468816041403	-0.342502023619205	-2.89494422017586
475.555	0	0	0	0	0	0	0	0	0	0	0	0	0	0	0	0	0	0	0	0	0	0	0	0	0	0	0	0	0	0	0	0	0	0	0	0	0	0	0	0	0	0	0	0	0	5.77294605071268	5.95940348681967	7.00663503951319	8.08284987163354
477.212	0	0	0	0	0	0	0	0	0	0	0	0	0	0	0	0	0	0	0	0	0	0	0	0	0	0	0	0	0	0	0	0	0	0	0	0	0	0	0	0	0	0	0	0	0	4.59757852350641	1.46913526249649	0.371981006824851	3.95019840785017
478.87	0	0	0	0	0	0	0	0	0	0	0	0	0	0	0	0	0	0	0	0	0	0	0	0	0	0	0	0	0	0	0	0	0	0	0	0	0	0	0	0	0	0	0	0	0.79218299438727	0.180490531773907	2.78397818320054	-0.768466785235095	3.0824688008171
480.527	0	0	0	0	0	0	0	0	0	0	0	0	0	0	0	0	0	0	0	0	0	0	0	0	0	0	0	0	0	0	0	0	0	0	0	0	0	0	0	0	0	0	0	0	3.02145774788392	2.96769150938378	4.32360266607753	5.81655311085052	3.35247865979359
482.185	0	0	0	0	0	0	0	0	0	0	0	0	0	0	0	0	0	0	0	0	0	0	0	0	0	0	0	0	0	0	0	0	0	0	0	0	0	0	0	0	0	0	0	1.55692367241602	3.51497836196756	0.250450338549266	-0.205374858851818	1.97135951154767	-2.28376684763207
483.843	0	0	0	0	0	0	0	0	0	0	0	0	0	0	0	0	0	0	0	0	0	0	0	0	0	0	0	0	0	0	0	0	0	0	0	0	0	0	0	0	0	0	0	-0.0789722172242287	2.6692849333953	-0.624881602555625	0.0104866444620167	2.01071392008582	6.12749206597849
485.501	0	0	0	0	0	0	0	0	0	0	0	0	0	0	0	0	0	0	0	0	0	0	0	0	0	0	0	0	0	0	0	0	0	0	0	0	0	0	0	0	0	0	5.26866210972496	3.62281926183813	3.6306915043189	9.25518414718595	7.80089064231943	7.67305602597816	5.39695419401789
487.16	0	0	0	0	0	0	0	0	0	0	0	0	0	0	0	0	0	0	0	0	0	0	0	0	0	0	0	0	0	0	0	0	0	0	0	0	0	0	0	0	0	10.1394585490006	-2.18423758947355	1.12763961343795	3.80483522670822	1.6679860008555	5.1163323096058	1.11356454407039	3.8172835083234
488.819	0	0	0	0	0	0	0	0	0	0	0	0	0	0	0	0	0	0	0	0	0	0	0	0	0	0	0	0	0	0	0	0	0	0	0	0	0	0	0	0	0	6.54046029449773	5.28170247631346	-0.0885321912935274	7.35226755720469	4.16938339723955	6.83143308809313	4.84824943371734	9.17882341821849
490.478	0	0	0	0	0	0	0	0	0	0	0	0	0	0	0	0	0	0	0	0	0	0	0	0	0	0	0	0	0	0	0	0	0	0	0	0	0	0	0	0	-3.60070509375176	3.62386848869098	0.874593760460109	2.70448630740599	4.4733932226077	1.38570547260183	3.68515556119497	3.39835848117189	6.74944261711353
492.137	0	0	0	0	0	0	0	0	0	0	0	0	0	0	0	0	0	0	0	0	0	0	0	0	0	0	0	0	0	0	0	0	0	0	0	0	0	0	0	0	2.13960439552062	1.29571559483004	-2.39222572971568	4.27256207062625	4.62416508684542	5.46542178989228	4.13606257927962	5.8095443073697	8.18431055976773
493.797	0	0	0	0	0	0	0	0	0	0	0	0	0	0	0	0	0	0	0	0	0	0	0	0	0	0	0	0	0	0	0	0	0	0	0	0	0	0	0	-5.47507149801475	-1.45130174182526	-2.98029359478322	0.420663970915617	-0.793404696453697	0.642325820623852	-0.806625868678069	0.0747124188311135	-0.695058542453354	-0.813115474901562
495.456	0	0	0	0	0	0	0	0	0	0	0	0	0	0	0	0	0	0	0	0	0	0	0	0	0	0	0	0	0	0	0	0	0	0	0	0	0	0	0	-4.08264372198285	-5.78129612740979	-4.26722262427249	-0.586624709850888	4.88324797243901	1.05373184722188	-1.22407829257584	0.70953065259656	0.845580612977032	7.49073954160832
497.117	0	0	0	0	0	0	0	0	0	0	0	0	0	0	0	0	0	0	0	0	0	0	0	0	0	0	0	0	0	0	0	0	0	0	0	0	0	0	0.520160630929364	1.97966255879589	3.19416563700221	8.70319498292282	2.09572197826837	0.140042423023113	6.30532156982575	3.58230654289859	4.08189619496562	7.75145946289729	-0.372818899313474
498.777	0	0	0	0	0	0	0	0	0	0	0	0	0	0	0	0	0	0	0	0	0	0	0	0	0	0	0	0	0	0	0	0	0	0	0	0	0	0	-5.36790734986334	-2.94276959372651	-0.220233986188844	4.59665174899351	-1.10647726472919	5.52033686787996	0.356257090064272	1.7467450343791	7.30044335969791	0.64416515044445	6.9355445753197
500.438	0	0	0	0	0	0	0	0	0	0	0	0	0	0	0	0	0	0	0	0	0	0	0	0	0	0	0	0	0	0	0	0	0	0	0	0	0	0.246347608256319	2.35688853351373	4.42242955562506	0.22270350928571	1.61684379321894	2.17802004879031	-1.88163351686277	1.59990338611257	1.56204324328171	0.752938915234155	4.83045374962439	4.75704975860817
502.098	0	0	0	0	0	0	0	0	0	0	0	0	0	0	0	0	0	0	0	0	0	0	0	0	0	0	0	0	0	0	0	0	0	0	0	0	0.648817740107988	-2.84793386712855	-1.14442562825338	-3.71664695615804	-3.19149047512912	1.39622869429819	-1.25633837292074	-0.828554697573416	0.149343080311095	1.76173092581324	5.84514748542163	1.78329648669509	4.32941846817119
503.759	0	0	0	0	0	0	0	0	0	0	0	0	0	0	0	0	0	0	0	0	0	0	0	0	0	0	0	0	0	0	0	0	0	0	0	0	1.12041437345432	-3.78791005140422	4.64626191234386	-7.1131995971926	0.775215539084801	-0.240805239903119	0.579154323521341	5.92016852329509	2.31645899057435	3.18302527821609	3.94805430272645	1.26346063494153	3.23416589804216
505.421	0	0	0	0	0	0	0	0	0	0	0	0	0	0	0	0	0	0	0	0	0	0	0	0	0	0	0	0	0	0	0	0	0	0	0	12.1478647855936	7.46467451077484	9.35299825841254	7.96644712028984	13.5562052542012	5.41662557097045	10.2327131958281	9.91733445222907	5.47263857506622	5.29379898020452	5.61001075697416	10.6023879822072	8.75149917974781	10.1257994358557
507.082	0	0	0	0	0	0	0	0	0	0	0	0	0	0	0	0	0	0	0	0	0	0	0	0	0	0	0	0	0	0	0	0	0	0	0	6.22992447607389	9.51593461697438	11.1199506630965	4.20485461679745	2.16382706008089	11.7136106392359	5.3597906610454	6.37553833637514	6.69659485299885	11.9635727972449	9.05069631699617	8.04484448236977	12.6014460604723	10.2229654310478
508.744	0	0	0	0	0	0	0	0	0	0	0	0	0	0	0	0	0	0	0	0	0	0	0	0	0	0	0	0	0	0	0	0	0	0	2.53983616479774	6.77393337126691	10.0765888552438	2.04933501318154	9.90158245065632	10.062695451994	15.8471768699643	9.55911719125701	7.42661311564834	5.82763581253645	10.9381872820222	8.71678184729373	8.05404426740527	12.0666945393565	11.2446008459656
510.406	0	0	0	0	0	0	0	0	0	0	0	0	0	0	0	0	0	0	0	0	0	0	0	0	0	0	0	0	0	0	0	0	0	0	11.2830527257652	5.10526131161073	7.33571005534649	14.0030063464751	10.6469812062705	6.24547960907197	5.40567945325877	9.89989188629783	9.93040636322778	10.0474791826026	6.61660974788879	10.3757223807167	5.76388046208845	11.8528476770726	12.3596380903577
512.068	0	0	0	0	0	0	0	0	0	0	0	0	0	0	0	0	0	0	0	0	0	0	0	0	0	0	0	0	0	0	0	0	0	1.70187883240712	2.08538650574278	1.54582792585996	0.192299206805983	7.40703162272352	2.51943676718314	6.61709211492094	5.86146645282909	-0.688077993710938	4.31861117293849	4.91537916478577	4.33199555527257	6.20148420434146	6.67382450286821	8.12234475263407	5.65244790838673
513.731	0	0	0	0	0	0	0	0	0	0	0	0	0	0	0	0	0	0	0	0	0	0	0	0	0	0	0	0	0	0	0	0	0	-3.26711359868555	-7.88996964215573	-12.8951322296437	-2.14234290087428	-4.51512856231362	-1.06609916563933	-5.79859361389684	2.47143451946192	-1.4369048664947	0.429557491357124	2.59166304948422	1.3901745139666	2.52498495208699	5.49123422268974	5.0020403173943	-1.67207152013214
515.394	0	0	0	0	0	0	0	0	0	0	0	0	0	0	0	0	0	0	0	0	0	0	0	0	0	0	0	0	0	0	0	0	11.2776909384444	11.4820885323364	3.15074554555617	1.96578088215833	4.26427314437797	4.52676865651861	5.31546694332876	5.21408075227512	0.271556294453677	0.383236085459958	13.4993364271784	4.66726132268579	10.3723322894572	9.69586308129411	5.80861119661467	8.41907153061621	8.24627365162237
517.056	0	0	0	0	0	0	0	0	0	0	0	0	0	0	0	0	0	0	0	0	0	0	0	0	0	0	0	0	0	0	0	9.15105563193284	3.64797982634101	1.61375637467303	1.28832863734506	7.10246198319092	1.13878204141276	4.51948955354701	7.76298912531671	-2.22139831200441	4.88433152501166	4.73948249647973	6.40369075425676	6.57799355509708	7.70533869457584	8.33265257936969	10.7215598806118	9.7580343249515	14.0534457457214
518.72	0	0	0	0	0	0	0	0	0	0	0	0	0	0	0	0	0	0	0	0	0	0	0	0	0	0	0	0	0	0	0	6.3924654353776	3.39052078210366	-1.98248331626857	-2.80901852275517	4.80567947535581	9.6262861923608	8.09801613399839	3.41246812331825	-0.0927074674093653	4.46746133472502	5.79203553848041	4.61958257121702	8.09663287714243	8.12337987351469	5.41919914841746	8.46611453374169	10.86903266151	11.106496862177
520.383	0	0	0	0	0	0	0	0	0	0	0	0	0	0	0	0	0	0	0	0	0	0	0	0	0	0	0	0	0	0	-2.47756558386083	-3.01271625565815	-10.2424902354748	-5.73660296582898	-4.63534256293242	1.48396273603487	-3.28489489394234	-8.03885801836037	5.69277859290403	0.459009741719011	-5.74176968204511	5.71722742207321	4.26564717170638	1.96301201723609	7.61386752982534	5.30258103213518	3.98773674424232	4.68429395198973	6.87812239662019
522.046	0	0	0	0	0	0	0	0	0	0	0	0	0	0	0	0	0	0	0	0	0	0	0	0	0	0	0	0	0	0	5.93797973194133	10.861341756743	12.2759199827933	15.2648368566236	7.46822886756543	2.7327123288177	8.14812419096243	2.78371549358105	8.24323090702848	10.7175346304991	10.8128143515475	10.1416561458166	9.78999762677003	11.3730879948194	10.4258331139514	7.51685233802523	9.54384289700871	10.4354019273814	6.69749882070651
523.71	0	0	0	0	0	0	0	0	0	0	0	0	0	0	0	0	0	0	0	0	0	0	0	0	0	0	0	0	0	9.89782566710767	3.56160353000171	9.44919113787003	8.10734855742894	7.10113582991231	6.98828604992096	0.43675383086373	-2.69444372151213	3.1976714505235	3.13187948360803	8.86888276735811	7.86261177733494	6.31531570811047	4.94834825416654	9.27393107672367	8.21668494482286	8.76626462622855	6.65321743277798	10.0221088689955	8.69731309965924
525.374	0	0	0	0	0	0	0	0	0	0	0	0	0	0	0	0	0	0	0	0	0	0	0	0	0	0	0	0	0	-8.8820243737527	6.2661758468581	5.46066384895832	-12.4139850465922	-8.1092030621811	-1.49273613438089	4.54471453177692	-0.0458401706178374	-7.25762706274334	0.070198978528388	8.48331216366828	1.46690019997272	2.70689796890653	8.53631649328002	0.587757178230557	4.65746282278155	5.01338702971557	6.88100796651929	8.02018419487009	7.05482955586292
527.038	0	0	0	0	0	0	0	0	0	0	0	0	0	0	0	0	0	0	0	0	0	0	0	0	0	0	0	0	8.73252465494168	14.9639524673107	5.44186986852219	-0.138452437024076	7.48227137379392	6.51692707646697	8.4494285648445	9.70535242488603	8.61650722432343	5.6543581768031	8.38892519848858	4.79064083686603	10.1433508187561	8.01362915439807	4.69046746116955	5.41369803613962	7.32548252833207	11.3888423240807	8.67184463124054	7.31403920397441	9.82085632739684
528.703	0	0	0	0	0	0	0	0	0	0	0	0	0	0	0	0	0	0	0	0	0	0	0	0	0	0	0	0	6.43326354657987	16.4851181858558	14.8165156400488	11.7500568982967	-0.888896238299801	5.93034395601937	11.3399945434297	2.31942931498697	4.95678123386542	10.7918011667796	4.73515712918011	6.01699699705712	14.1903345457271	13.221222495713	2.29208027040671	7.57563558163763	6.39265758683089	11.6657548312038	6.65337164498275	8.71897199053186	12.1286781927538
530.367	0	0	0	0	0	0	0	0	0	0	0	0	0	0	0	0	0	0	0	0	0	0	0	0	0	0	0	8.37023491925157	13.1732312609575	-11.6294514632884	4.35495877339871	4.57077579947591	-1.27084313647073	6.3448409144529	6.07866667431262	11.9522421154869	7.56902490594501	8.63473328681641	13.4700185345616	2.72937361392205	6.50963252733049	6.16927363079232	6.33616747870466	6.7743642806449	7.66102192010496	8.44919436795929	8.84882677078784	10.8874704987706	28.4102601805608
532.032	0	0	0	0	0	0	0	0	0	0	0	0	0	0	0	0	0	0	0	0	0	0	0	0	0	0	103.264994945304	6.63479709718037	-8.09057284064462	2.72362050172854	9.35785201665466	10.2584228315223	6.65581929435654	-1.58500405352631	5.4153650405265	7.22543443561369	2.24890731176123	5.13788565903822	10.3309585347043	7.47521617534098	0.904574911200028	2.38797436905505	4.65275575949824	7.47558822881841	11.1575890668641	7.631836152541	8.15653050665327	6.92002160529894	6.93267796028816
533.697	0	0	0	0	0	0	0	0	0	0	0	0	0	0	0	0	0	0	0	0	0	0	0	0	0	0	27.9508461557493	22.0004914826171	15.5595645427733	9.39994214839716	10.7659621357319	21.1651804245648	3.92899714646792	12.3660157038429	5.99791495355694	8.14262959490745	8.93262857210549	13.0905314782786	3.11694363072346	11.5586297229962	10.8716522777945	8.37342287802143	13.930817074942	11.4404900263451	11.7008949241105	9.4558687906771	10.8527352453921	9.98101864037623	8.06043499272941
535.362	0	0	0	0	0	0	0	0	0	0	0	0	0	0	0	0	0	0	0	0	0	0	0	0	0	75.9974873372846	17.1349642272985	8.82564855955327	25.6359076974747	8.18343539582576	12.3794595938666	15.922420035878	20.9135971864982	4.09228069071037	9.53800875716758	2.98761020772153	10.055204983471	9.59547257972771	8.7663939895849	8.01668738950363	7.83844202218401	8.73944377061296	9.68649577466167	6.51015504644751	9.55702830146217	12.1244133533116	7.76464364297876	10.6065834940462	50.3394340174592
537.028	0	0	0	0	0	0	0	0	0	0	0	0	0	0	0	0	0	0	0	0	0	0	0	0	0	12.4664049501256	1.5213663614921	13.0116919859005	8.52460044900938	6.26669695254044	5.54269673910305	1.56104648100395	-3.29501161134511	0.543429308274028	-2.0024886684268	9.19112972917168	4.72118989367464	11.2675430260922	8.30968759898848	10.527778226775	-0.657705272026818	2.39706288089205	3.70609151604081	4.73437788750598	9.85698525805123	6.90462257820858	0.679679272722014	10.3924015911575	5.23320953580148
538.693	0	0	0	0	0	0	0	0	0	0	0	0	0	0	0	0	0	0	0	0	0	0	0	0	38.4724734062612	20.9923701065515	16.5920213186982	25.1780357059721	22.2779826043046	14.3593212297061	16.9556283337714	16.56897822073	23.7831818083611	19.2534627127081	12.40359637716	14.8245983618336	10.1801433908663	16.7629045605204	9.82978895438212	11.482216161718	4.87514280606033	13.83598600238	12.1868034087672	9.86307864855037	10.8635420604389	9.83525015744345	15.5425916584025	11.495574573211	11.9960201482196
540.359	0	0	0	0	0	0	0	0	0	0	0	0	0	0	0	0	0	0	0	0	0	0	0	0	2.48852746530948	5.62689036926959	5.98590241649734	3.08075544562905	5.53770168348437	5.40143097165785	9.71742465253754	2.45584394736232	-10.0334825802672	13.7801915756327	2.75963652824943	1.50456299254996	3.72530836097898	6.43060156913826	5.13575420845804	6.70232708022346	8.36768185371409	2.30322352873863	7.64247721890739	5.09626493532428	6.69616306752476	7.99223810197114	4.934655227792	1.76306725145742	12.6385572296185
542.025	0	0	0	0	0	0	0	0	0	0	0	0	0	0	0	0	0	0	0	0	0	0	0	20.9480726910014	20.8440604372381	21.6432997377327	16.6386489732855	18.8341150008731	20.9707289417263	28.9469264102069	22.4586789699577	13.8279941908506	17.5551289083482	12.8791509109129	20.0255509185683	17.1118253613363	11.8231102883724	10.6913336306618	12.9127272467374	2.16228134018517	16.1019753337403	10.5022064840811	4.29373536256238	12.5228628893135	10.7452755629819	12.9482955279803	7.93185580762444	12.2512500294442	11.4855142318521
543.691	0	0	0	0	0	0	0	0	0	0	0	0	0	0	0	0	0	0	0	0	0	0	0	-4.03456512603016	-0.675764360919083	-1.72309817516903	2.99856214414376	8.00913149607748	20.3244824176396	15.3389810820947	10.8546795013229	1.12446943795813	6.17013452941499	-2.03916928026317	2.48086478925858	11.1479762769685	7.7841123618944	11.2993049718259	4.01605178434914	8.97965384894831	5.91827081942018	6.68399816579714	5.71569982427671	3.02175462390881	6.98177659811136	6.40593485286702	9.82785123430203	9.60543804386891	3.54105260806951
545.357	0	0	0	0	0	0	0	0	0	0	0	0	0	0	0	0	0	0	0	0	0	0	3.85430340474811	16.6529624435707	23.0866127943749	35.9525905470684	33.774621115104	33.2681764188627	31.1836652760675	13.1045834435631	19.6274692393549	20.5856906288734	20.6080084630006	23.0813771842803	19.3523663484065	14.07000635029	11.9449605296043	18.728862519691	12.639422217943	13.5811663391995	13.6243550396248	5.24617035133949	12.5429178525461	7.10953365721966	8.36746750291305	14.5731280512594	12.1886326663027	16.2851518004936	12.642669815932
547.023	0	0	0	0	0	0	0	0	0	0	0	0	0	0	0	0	0	0	0	0	0	24.9119555612879	8.13280012204335	31.5679614157554	41.6579993025078	40.5759407951778	31.5926571612954	30.0746906301024	30.4543917612171	42.8583534316341	17.920094438418	16.4745415509846	17.1506242393253	26.0443776465843	12.9479220514015	17.041014483997	8.07958017373765	15.3262747959671	18.0161368700593	18.9557241200824	13.2255331982189	17.4848661086269	15.0350347482149	6.6069581269705	14.2043549279621	14.3080426352275	12.7124173092874	8.87812276260492	19.2585919273327
548.69	0	0	0	0	0	0	0	0	0	0	0	0	0	0	0	0	0	0	0	0	0	3.27816635166549	6.67586591639161	17.6986184871299	16.1126605741448	26.89863238921	17.8485183541371	30.3650527373884	18.5153504990611	20.5859326305999	9.28628935108534	20.5401983240737	9.8164834162327	12.35079067832	24.0561483028052	13.5647758366489	9.32015253045396	15.9405678261817	6.97405789395466	17.3492894654083	13.0681761162506	8.57512538836554	10.7892238621484	11.82172159185	7.65455579015711	10.6078260998767	8.29909204731779	6.34072053352286	7.86430449344205
550.357	0	0	0	0	0	0	0	0	0	0	0	0	0	0	0	0	0	0	0	0	13.8292079500076	21.7682119580644	35.727248650255	28.3585435030644	26.2015404299012	34.5098457781003	36.5214604614292	32.9174385744105	31.6765216123375	39.0415665472233	23.107793712711	26.5560804508377	19.3695470756422	26.5360972564877	12.9022078845202	23.3040537991407	17.5231006209131	24.3951622426362	21.9577006932005	16.96756946459	15.8743232880752	13.7642042163092	15.0662049072013	11.24345496883	15.4932442330293	12.7805851269972	12.8681756222987	9.12016456133567	18.0767928273942
552.024	0	0	0	0	0	0	0	0	0	0	0	0	0	0	0	0	0	0	0	0	28.323472742168	24.6776906160542	35.6928635270592	38.3393270953698	38.4974200543764	37.5154965219573	44.281386690261	44.7097921029442	28.286800997747	33.1905162130581	25.8512241761507	34.4953866135408	24.9448635335858	23.5590371194036	26.7445544611196	24.5688962507147	24.2130468813906	27.8428707594819	13.7960970388472	14.1853791288973	19.6754086829124	15.5004593286387	11.5435534199268	14.1843095531749	10.778704424031	13.1704478622498	16.3459270050507	11.1987307043523	12.5319460554908
553.691	0	0	0	0	0	0	0	0	0	0	0	0	0	0	0	0	0	0	0	-4.88811875143458	-9.46644311971356	-8.19059269413407	0.362965188769809	4.26383864703664	7.7636791889109	12.9049564581621	11.6782708579537	23.4315185704756	23.8080901488138	16.5057493700263	16.7901170125958	18.7742033955894	11.030455434299	14.1736455626961	3.48261323737568	7.11256663381988	6.22979752987074	3.88844590468172	3.61797325493381	11.5375547745149	7.04595882397585	12.7059583424123	5.43520264380769	7.72191914682727	7.22514124250331	3.59075164625567	1.08604565555648	10.340748896776	4.43928573394969
555.358	0	0	0	0	0	0	0	0	0	0	0	0	0	0	0	0	0	0	0	12.6954207513136	5.02428007942054	18.1824644610807	8.18815773075145	18.6463644203268	21.6700938631099	21.494464286389	29.4389781236261	23.0439357055626	8.09460032949825	20.5788706879787	14.2537441272946	16.7644293797894	11.309163677082	16.5225131985115	2.59123089624472	8.02936433614948	5.32397895305539	4.46982778233017	7.00613267368878	7.96231870247645	13.2244218006952	8.12529675849635	6.81508877193975	9.40136673697676	10.727129810652	8.48119347299781	7.33034010434654	8.32622408743292	3.02796411161255
557.026	0	0	0	0	0	0	0	0	0	0	0	0	0	0	0	0	0	0	-1.91094005287146	-12.3976001628727	1.51701407797899	17.1317759485193	14.3468141756515	-5.19714345050087	-2.09497832125237	15.1023066641034	25.134214694207	30.0309046958035	25.9361826275874	16.983999658959	13.3342354590658	22.7641311570842	14.7604271992771	0.575230274623952	9.21298990219584	9.40193544990339	12.9579811193474	8.02533943664905	9.52822844256168	13.6964999443901	4.53777812691619	8.52628960138778	9.34581940211364	11.7347728929168	10.0186735874577	11.1708266918622	10.1005416398548	9.33836288161266	0.368375351174639
558.693	0	0	0	0	0	0	0	0	0	0	0	0	0	0	0	0	0	0	8.09238383605784	1.87299758040815	7.33596951460126	9.05310417497084	-3.44632111887955	30.3126721159229	24.7871753737841	8.64550645460008	27.9489534886725	32.1453535042863	15.776628028259	40.0413090097943	13.3591881188182	20.5038589804815	11.201002247283	15.6211160755039	13.058273409796	9.0388468441041	17.6270841909816	5.69667126655594	4.57558108761181	6.60752860840112	13.6252086280697	8.31458417625967	15.823463983186	11.312243915052	14.7967175023614	10.8214048387677	8.86099932272044	9.81186140805997	5.18140522360799
560.361	0	0	0	0	0	0	0	0	0	0	0	0	0	0	0	0	0	34.7324866644057	23.9696647053922	35.3625036781845	14.8702047660485	15.2661591306076	38.0234347757052	28.3470571042965	52.4798313954336	26.9516217606549	23.6516818858265	37.681085390596	46.7246363849196	31.3112705557086	40.4693445584559	29.8990642312544	17.5715205689079	22.1719468857235	29.6899109191725	29.4654093803856	18.1741159166607	15.3701514887783	25.5090664466398	13.9115416238685	20.6992419865408	21.5156553438117	16.4499201253601	13.2930983868607	18.8837665506223	9.42612944481982	11.9626327106447	8.17124871263784	19.4828397642973
562.029	0	0	0	0	0	0	0	0	0	0	0	0	0	0	0	0	12.5172711428413	-12.6232772331745	-11.7543312536536	0.842023664227275	10.9554973950454	-3.28204046651036	6.25017224268262	12.68825729007	18.3850108755235	14.6472231282349	20.3215376951682	16.6505944729996	4.94693202559557	18.1119338561873	18.1312465766276	7.28308805488944	14.6387805757886	8.30381578397847	14.1052925514656	6.02520030955279	3.2190545338968	14.5450696941963	5.14424431695995	10.3900865079937	6.60668574996274	10.8577442494294	10.00051869701	8.28340459954624	8.53870340275332	7.2166533770971	1.91420701013883	6.8838885561521	5.76411643980281
563.697	0	0	0	0	0	0	0	0	0	0	0	0	0	0	0	0	21.0187326042194	26.9534174676421	14.2514782551073	-0.563930439969153	12.7726972338846	2.00440197203069	23.898160764562	30.3331656730652	27.4962069054005	35.4255220809034	24.5571083657636	19.8189912853175	26.2501048918476	13.3673091969093	10.2993177911249	19.4563442502855	23.3096490265422	19.5700112852067	30.6473444458681	19.3792960159709	13.1595316366399	25.8116099230147	11.7964939207198	9.36382650907964	13.4187740443155	14.5127833263381	9.60843149764728	7.13332822049214	7.96232806335154	15.4444218140065	10.9063257426587	13.4696574734691	4.98549648374144
565.365	0	0	0	0	0	0	0	0	0	0	0	0	0	0	0	-4.40212689949951	-2.0416988857604	-2.4345887603811	18.1671086929342	18.5626337622824	11.6958785190842	0.810050039032906	18.0995584900222	11.1228044949051	21.7775903766343	25.8101496551515	4.1748096609808	10.6003447056354	33.7548851156577	3.37551552877035	17.2181568031569	11.4591886658903	15.3015808715506	19.1131092777788	10.9564601521855	16.6094602199398	8.38602088335474	14.5335357619478	7.3017847377248	4.01847100923411	10.7408974349828	3.69285026983794	9.68555831879949	6.04554652138272	4.35232477226433	5.1425033353082	6.59773687447879	7.9644409504929	9.09481065804508
567.033	0	0	0	0	0	0	0	0	0	0	0	0	0	0	0	16.0521467275468	-14.7030172650115	-1.20253750399863	3.4256233833303	11.1922793341334	2.27831543531575	-11.93653385212	2.67292620209589	16.4851998119655	22.2314089813018	9.77437645471703	20.7288965628378	13.7464680637608	34.4258483198765	17.2613725072792	16.070883349582	14.4161165669876	33.7566058156153	4.84128555849964	17.1931075524772	5.57920761809507	4.52028536228489	7.28047783221183	11.2536133609964	9.95149101838872	9.84471033450294	10.255386186417	7.44862555917284	7.96327051557819	7.85808695172785	2.92891076466026	6.93376627010792	6.31212394284229	6.09556453478609
568.702	0	0	0	0	0	0	0	0	0	0	0	0	0	0	6.69341534428436	12.660453028481	1.91987199893957	-3.56331551421597	12.0267918412638	0.94320044356248	-15.123578036198	2.51533113332514	21.2936743525214	-12.0197495890917	0.997832983245824	12.3452869381109	25.1318390574928	8.61861047238453	5.7692181207711	-1.89040717451238	16.7823965722766	18.3967961377155	7.65321690752228	14.3116943335885	10.8235299062906	2.73547603117172	7.53392202270874	10.2284852207986	4.22832701829303	3.65405583276585	2.05788242090589	3.29599748962302	9.08049319867594	8.11632546464824	2.07362317787652	2.23707959374947	4.77416189874787	6.88729268996874	8.44436876465852
570.37	0	0	0	0	0	0	0	0	0	0	0	0	0	0	-3.76104340215335	36.2914306384425	24.5128034675596	36.4857465074398	8.51580632551924	24.4115150994753	10.0401945259369	31.5016987979329	27.0140626870431	41.8425000696031	15.8720314281598	18.3126662413162	43.2691060585079	18.3128214489994	27.8383222448921	28.8405994618528	32.5350521894774	17.6184330984424	19.5956866967512	34.9092843858645	0.333028968182497	5.85235117848036	17.8548052296864	25.5205107032094	12.9491362638798	8.64970549597104	14.8329329718819	9.61792192577937	21.8707468506542	15.3744698193726	9.72230798472704	11.0103098092012	10.1242099499495	12.8764937199071	13.1264706262862
572.039	0	0	0	0	0	0	0	0	0	0	0	0	0	44.2392460321164	15.2013523987362	24.040689003144	21.4130269076107	33.8618600333397	34.2691166795286	19.5021055122337	20.1586575338669	21.4805185534206	34.4191948618587	45.4729935993331	20.2221128005321	47.2873543632159	36.0155420488188	36.2097428917851	47.6574974219011	29.2646228664772	31.7294845710339	11.2449960840534	26.4594511324938	27.7090179838567	13.8223280578381	26.8468080786656	22.0009253243451	15.737344274298	18.3156335292116	11.9098975879676	18.0729509629354	11.1911431701646	15.4503240680863	11.7511780689599	6.35708875709328	11.3355190910366	6.59024974170606	9.32682052216036	9.46641115024551
573.708	0	0	0	0	0	0	0	0	0	0	0	0	0	11.8096688924098	11.8584316443579	-6.60779198455233	42.464664240233	24.5487710492101	4.56407634950533	5.52204676563556	36.1636796640892	32.671225249489	28.1776334524976	14.9633697372213	7.00435855138898	18.5816664195834	27.6465847282777	24.8101926105395	30.7467726141223	13.5385710040722	20.0773787479013	23.1221948036851	11.9625893295736	32.775825244061	-3.50633271880107	13.7631287388243	10.1213087573351	9.91219615426103	6.15480090603584	16.5394552518309	6.10803642800844	13.9741955977457	5.56059546380141	8.12360273812208	5.8357997724025	5.20692683887934	6.41627171681161	10.0864899913329	3.17413803305289
575.377	0	0	0	0	0	0	0	0	0	0	0	0	31.9623889917196	23.7517785807173	24.4525073400435	28.2888822125368	26.0256659453141	7.86248064850283	35.4746082978424	21.1428026397573	15.5351669861611	41.1916103213455	16.1436077363805	13.0901411567031	17.0878886400062	26.6676714408524	28.891618163146	26.0615336258511	22.2792734643456	23.7058740470983	21.8536945129588	21.0481435035851	32.0569555167665	6.85010463023733	21.0769734845886	18.7265319716319	5.71631921195309	15.2229973827319	11.2775474388851	16.1166893086955	13.2840937666079	15.0144899275173	10.0395746364276	9.96582484936924	10.0322537646718	5.48747122456654	15.3158530986989	8.67522618197946	7.93593632151457
577.046	0	0	0	0	0	0	0	0	0	0	0	-0.668704641519724	1.45518845247136	-24.2827806085014	-10.5709041874572	22.4124051257766	-0.204603278011055	-12.215810090287	7.57322247201069	2.880397963146	-1.34042041710886	8.96583176321294	-2.70344037035973	3.55235857282581	-4.99333471660266	-0.69851755180901	14.2513871349085	11.696150201408	-1.24063834745849	19.0082464285964	0.133314897246211	-0.466436623626675	11.3131651547475	0.220841196237396	0.0243794434676415	10.3697082657134	2.52886434303259	5.79994608210013	-10.0174445895674	4.96622501967513	-3.15752990789704	5.61730855824409	7.5879179328134	-2.72710509204851	2.74024039782632	3.97478599094829	0.0333349637617366	1.74339645253638	5.19311844838691
578.715	0	0	0	0	0	0	0	0	0	0	0	2.02312468945143	39.2389618116096	12.365228635638	32.938209341813	31.2700182323815	8.46780903790742	15.9224960209217	12.1914407049819	1.32441219806466	16.4889411925532	20.6242526971292	23.3700050987387	36.3699565005069	16.6392700884908	21.4482678703742	11.7810055036571	37.535405625305	33.2952851109832	21.1543156790332	7.58612736862277	10.4048349003247	14.5782801883061	20.1925277259854	16.7839678617225	18.6134339819953	16.4940509417464	7.60812687233729	23.7370620592687	9.02037985927819	13.6784141347271	11.40851333554	8.05853327383682	7.54348296534868	4.66866753212039	13.028136891954	8.53612791979749	2.81198578691327	8.20688260062126
580.384	0	0	0	0	0	0	0	0	0	0	-5.61165403652004	-5.11544650870821	-26.0388339209596	-0.784689235698381	2.43894632329532	-12.161461422817	-12.2433386723561	3.53345989061495	0.656621401407899	-6.21062622802962	-4.25680350749127	-10.1782526850839	17.9072569225888	8.77624346963867	10.9387436667286	17.8061050894215	12.8985604457552	1.62565089043452	5.96244931499205	3.4997995232666	15.8592104096986	4.40852519537482	16.6377432692283	7.59388398003196	3.7308686254825	-1.5634400337305	-2.69762902956139	9.56952660718645	-0.510842119450028	8.29309320585169	4.17256083077196	7.46298882538056	9.82290807572587	8.41057861197067	5.03776813339183	5.14283643935923	7.20652602527459	5.92581354541712	-4.43511550400273
582.054	0	0	0	0	0	0	0	0	0	0	39.7890369882971	18.4200458166824	11.5792956443773	-169.55720292436	27.5928501785678	35.4523570704569	20.2094253531205	13.2672414456117	20.8134759136233	-1.07058406900507	22.587145284313	17.8915094777944	19.9534769123153	24.595872145231	14.6789257692954	22.7105523657775	18.8024524224469	27.0557155627322	16.1866565053046	17.9293508035721	25.8189422909944	7.37738645352632	20.1624995347451	25.5733422514216	27.5677299882739	18.7189471063853	18.2904325585064	16.2504931844526	11.5801474443365	12.3781541825562	10.9335059320203	16.493878040641	8.2604113724432	8.29242825857758	11.4220832757109	11.8917163097761	4.62460754211144	6.2011007856454	10.1118842887105
583.723	0	0	0	0	0	0	0	0	0	-7.77541369901174	2.11894360500135	-12.9908682452299	2.22823509377276	-2.06880420893065	-6.57868017862627	-2.28914565235262	-0.453269061613873	16.7199293408087	2.70442111412202	20.9001857560574	8.22289941076123	13.7042513021638	0.126609298530498	2.39468442161494	5.33624651421889	12.0741825742186	-4.34581434115558	9.17615397305853	8.22375637150156	15.5849877250608	-1.25529828674686	3.04691591175573	13.4218145636378	2.49330290789639	8.38311110479354	2.06146797467938	14.0122621758774	-0.649618161843628	4.32669060421114	14.5673335506028	-2.48949502271311	0.0200115734900763	7.41134232917104	2.52001196089822	6.78520285197474	2.59985221905877	2.93257306757328	3.15662615239005	1.3529379412421
585.393	0	0	0	0	0	0	0	0	0	5.81226380213081	13.9099221554934	16.4117113346699	14.5596729113691	7.22520289159052	43.4115899576128	2.62724890052559	25.7789660009779	-1.10837185240976	14.9224819675533	13.9685885227101	15.5609633155248	11.1043150539894	7.30253477912376	9.08339921100626	30.0877717399505	17.6158471211922	23.4803975058766	14.7066651599567	9.09951305860921	12.6602590796094	8.86645126806622	11.9566210589145	12.235824487158	16.009616535198	7.21835932846987	11.5261429843354	7.25543453546425	10.8351152365816	9.00088629395628	14.1042572632701	8.22426319245874	12.9332970258001	8.01324617520263	5.98768738317033	3.17700780916861	7.3453383797552	0.90290592676858	11.0425116465989	9.78017570155142
587.063	0	0	0	0	0	0	0	0	13.0141591652599	0.130678542833272	-19.8503160429416	-19.3447253385199	-14.3527474416895	-6.88136993515994	-10.1812446953075	-10.4691555075885	-1.81453856848579	-13.0061256030827	-7.57705446837542	8.71826034455199	15.5487218305107	-1.7969685000431	8.77473461135127	15.9106421582299	13.2940402685957	11.6003204629933	9.09241843587148	13.2823323330634	2.76531965510218	3.08693030159228	16.7689882971668	0.33222269190737	-3.29780282022976	1.05385028687097	5.03915140192113	5.00353563806742	6.97165912809801	9.61446527449013	1.261641123648	4.30909965737581	-5.21109624246995	3.04846130690689	4.55470675653564	2.83969603546282	4.95732188465556	2.48333208282142	5.03172056897697	2.5390423159007	6.13322147225614
588.733	0	0	0	0	0	0	0	0	8.76543412056052	-7.67278271079485	18.0195620820326	11.6033972929328	16.5586221089242	15.0049011634929	9.6993361483993	-4.68001798491891	11.4839533017973	-13.4957691389823	20.5296828464318	14.4262928666409	2.39280629553992	-0.42517291585087	13.7236147111564	-2.26758932082876	14.69685200658	-2.64067517714102	14.7357027708782	23.4212217170785	-0.48718308981698	15.2923253144115	8.95915247141671	5.54479978680242	4.07100320115884	9.04282410497146	16.076702701636	4.6216822347398	15.3069962863	10.9648424250657	-2.18832947923149	4.25491936120171	10.6851206710796	10.5128428736655	1.86231461049356	-1.13449755184336	3.99434512384332	9.84460658414189	-0.358099516077086	5.25452473318648	6.48270059048674
590.403	0	0	0	0	0	0	0	-17.3360110058609	-16.7147917744377	-21.8189574810441	-10.5943668795205	-18.7535723999972	7.2187361523151	-6.3787559144451	-4.06141179346508	1.87928435311692	4.99434601983634	8.65218939993749	-18.4107315376419	-9.02746033672124	2.23859578661435	13.6405280452511	7.69831267981277	-7.63139142623518	7.16578241906832	22.3540322167269	6.46546539470963	-0.657105973371929	4.77767620255007	-10.2484979695073	7.98233771655094	8.37481428963159	0.424242032877954	-3.47828320283165	11.403713221015	4.88081321475803	-2.66753715985255	-1.34894079755804	4.08761531556142	-1.19174923515495	2.61612140145074	4.69101473122558	5.8370733623946	1.87155060859968	2.77221515052763	0.49184226230098	-1.18665541098511	-0.914194834732396	-1.16653448127006
592.073	0	0	0	0	0	0	-12.461947757097	-9.06090959034825	8.07890040397272	0.868063817764574	-12.2617338252995	0.839135763429977	0.299765238954372	-1.53507468377405	-4.2107048194002	2.75604848779645	0.126209560871441	4.39490509637241	12.1019270900869	-0.287246895392979	-4.7020932993952	-8.94134185050387	-1.29020705723055	9.42926926050191	9.98180076593115	10.94016770027	15.2804834751505	14.6370455263705	-3.1902651541647	-0.987961291745622	8.45997463464514	13.6306430207538	10.4017408871579	-8.57898266399907	-0.661005091663972	8.9978919920553	15.2180756975712	2.13557959021334	1.77606150953885	4.33818513888191	-3.73774463946627	0.528568991701974	5.36302272821766	5.67247006717681	-0.485761315269324	-1.99096175515229	1.10528482606524	6.9439242114119	5.02057532302141
593.743	0	0	0	0	0	0	-15.5888029701034	-8.89298174310003	-16.941468780727	-14.716052314796	-4.54678739954367	-5.79094570019881	-1.46947963095567	-0.215206243660353	14.2482437811275	-0.955580333819931	-15.1702634020614	-12.2055307610556	-5.58916370299741	-5.01287344311849	-5.85073379061027	-6.28010906577471	7.40094517502767	1.26307055089239	-15.0429888708548	-5.05127213991205	26.3567942797733	10.288326588875	-2.61593717920611	7.65742339490162	-3.54040718857281	1.22659983757661	0.537712983837334	1.67351605888773	-0.795315333663907	0.889065490208057	8.04125422095228	4.22495538397379	-3.1768719766421	7.68488580062664	0.940637566818817	1.1036237849757	4.1737332949328	3.91908151358576	3.95904471079046	4.2764682309954	0.820913967113565	-0.0215297667783842	-0.905437840675097
595.413	0	0	0	0	0	16.1462067650463	3.71131965028227	5.47236544407153	6.5486586490133	6.52987410222577	1.40028859549686	14.8918183383026	29.0706804308957	13.9259327046828	8.30239214209172	18.5428291530494	0.205992490246548	27.8599179282747	-1.50315519608841	12.9798081162167	-0.445787253950405	10.5348479350038	9.93147762326463	-3.1132081346118	27.5776876637233	14.9961375187457	12.8297988086271	18.4696194595431	13.7424716527331	3.48796451089523	7.53447501688493	19.4024700275631	11.3813223853265	16.1164687873568	21.5036824019937	12.9175799338169	13.6235291850686	8.30615726884805	8.26710587679605	1.85781702578534	7.40599598143543	3.32947439871697	8.82062339217059	5.87254456900456	2.46307843144878	3.47104936156504	10.1745174261882	8.19541858440729	6.80646983095769
597.084	0	0	0	0	0	8.61922935037902	21.3970677290374	35.4837630981627	31.4155968053105	21.9848240776325	6.15782404616119	35.7003692293977	18.9731720794399	16.326019896244	32.0291999232961	12.6678984375877	9.63628826585821	10.5073921500142	26.8068973030054	17.8331668774667	43.1835304638362	42.8699846706239	19.7653925454834	25.760287490044	23.2199222539737	19.1821380764174	30.5019257470965	29.6020271946857	15.0057698048016	28.1024693125905	20.4220301948218	14.4500151225444	19.8427550119435	22.0912215709289	23.4164828745162	9.9222826400676	16.5769275890716	16.2150671590714	23.2286343031862	13.3770654405804	6.64387070982958	8.14197837733398	10.3561060454942	8.59497680303486	7.14440217471163	6.67875637721124	10.9673124882469	9.9248236661066	10.6967432644404
598.754	0	0	0	0	8.55804438376089	3.24142316362538	10.4637119574125	13.0684796621019	-8.99759307837513	14.7949987081932	23.4453072076507	0.920150849615025	17.894508444515	14.4560677684468	10.8335967498258	10.856353274729	21.7612986994969	20.4096506340214	4.74639793769545	11.4209408688036	18.3024991018049	17.7613104867498	15.7750974605893	11.1141947866845	25.0617124268624	13.0504421416131	18.7029310884916	8.50273199288711	3.49977079045093	17.0582527280504	5.72689247176583	11.5552945363537	18.0098551651416	10.262489529744	15.4019694098234	13.3484408386295	7.96906929318571	5.84916051100211	7.86943148407138	14.911571474467	15.7345968008458	10.4068082185499	9.55348969952744	6.41735359940599	8.4775966247646	4.14881568616491	7.60530382512247	6.0566410363179	7.3990494009247
600.425	0	0	0	0	-18.3403912868794	-13.6709880537441	-3.57219429079381	-3.49673181630797	-9.82981761232371	-29.4732562461685	8.63451089216117	21.1036735344538	-15.2076761208809	-6.05648816650741	-1.74387146472341	1.43741828608969	14.4262723677524	5.81945053246494	3.54260093875009	-8.57232472710259	-16.3440591192511	0.892462144465401	10.6858485043272	0.86773054011054	12.2712062419614	17.2823609509433	10.812670332848	7.65705972754966	12.54927621195	7.53771941545969	18.3404129846072	10.9665987032078	3.42335545072715	9.06287995513073	2.71584546731891	11.7837509798508	5.44329511322535	3.82571608056193	-5.13009807388512	6.85658697573505	1.17622131373381	6.04991641142642	0.488273249823343	2.01750099391264	1.95686478577853	5.60332551330011	8.06541879494979	1.90736219507489	-0.790244604791585
602.096	0	0	0	10.710676392834	7.5588163697921	-20.3897460323203	-3.46088526459028	18.9740813018475	0.532040592372444	0.373461560034945	11.0049202512957	9.9396462945682	5.58369292377902	-15.067988305158	1.34572666830981	15.6458211246302	0.552615470727569	8.64836071053538	6.88722730817644	-3.44130553362259	15.514325556203	12.8700938357649	7.11988478586895	7.80834435613137	-2.47868635791566	8.70211597193932	6.11575376881158	4.79781452849726	3.55326811573654	8.67143199590957	13.4228390091165	5.88984452062103	12.947356136912	7.36533395670373	11.2709270834104	11.6689285644609	6.03876139920662	3.24939083310024	8.58562742822254	3.9668842535154	4.67506914454994	2.02974393127461	8.73049784547215	7.3297726523291	4.38060484425815	7.44047106562978	3.36903740341865	5.57257766991456	5.99732481340508
603.766	0	0	0	-5.33065473137605	-3.2294534571496	-8.97563649476714	-10.3892021127639	-6.82947433560978	-2.75245897897736	-4.7518686778606	-5.11422681946462	-3.72981806860674	-7.11896611028133	-4.86436938703916	-4.62546208348968	-0.645042851666081	-1.4415466289767	8.27428873096564	11.8226711552894	12.1701992757013	5.80865610879814	-7.75544908530278	-7.22653749814764	2.59212834582364	0.594307385863969	-0.378816573601434	7.2602774930543	1.57586560051297	7.57815892405524	9.56423188275938	6.83238946817512	7.31388678564547	7.87104753314009	5.05851102039639	6.91668478371589	5.58518702274227	4.80372312168981	-2.94135428136731	-2.27636848839336	5.31189530169609	1.39850595021911	5.12182648518666	6.32300056253918	6.50744814976914	4.89262387865587	-2.0425492331942	6.55366630092756	1.56012135130859	3.06926375122345
605.437	0	0	21.7147632577516	12.0835435046767	-20.7425798309414	8.68879165200751	8.20707263580321	-4.863660410294	4.53120042098404	7.16692177886532	-7.91798660560911	4.10797415166282	11.5844185415367	3.34461735559137	-14.5114605201157	-9.72045709167827	19.3330982922405	-2.98506715973675	-20.7022208881868	0.0848816919396736	2.06018353970423	0.644029123564577	-0.377424222343184	-0.835251241422593	-5.3688439534317	20.7665369571019	12.7234073680663	4.83174361678328	12.3773765796471	2.68438528840928	3.43989969205399	1.72976383546881	15.8305125205185	26.3554352263909	-7.08835842310882	5.01038218908764	6.2573952273213	9.94444907187947	4.86009360424063	7.67056028133456	4.79752362630255	8.4608130176716	10.7158929080785	8.75846580302465	4.01524754401789	2.20608061236558	5.3734168894186	3.71619640468601	2.62347164164326
607.108	0	5.95728022215469	3.77824295415461	3.64004986614708	7.9881516538286	10.2245588292984	30.3597018372278	20.1114951093144	31.75585982162	12.4335434388905	28.4681170761446	14.3203600076119	15.7556643002754	26.8783601026062	-5.32017966555871	-4.74155739600075	2.62579918795954	13.3940836044372	9.63083582127901	9.57900367251777	11.6421214574957	15.9850578553708	19.0581876717863	13.9251725692324	22.5492567055477	3.93527887826409	25.3466368108659	9.60093324365469	22.7328640762993	16.0609823559443	13.5906291997193	19.7727181136714	19.7263230371867	0.241701619111607	10.1211856664895	1.95776861351355	5.01565927151462	-1.01895330780318	7.29836371660552	3.51178643957319	5.1057789513683	13.851741623648	7.25527576852382	3.32536989878335	5.78395566982541	2.19168792675343	6.13072419588128	8.90170549067105	9.68433992953288
608.779	0	18.3647649803693	11.1199253374593	-3.32009960278274	24.3536970925284	39.0641150161556	0.315010455778907	2.15746714206153	21.7141876946028	32.0576143860225	10.9427605168039	18.7789315364053	30.9547874735287	20.294335913273	20.4070101034251	10.8219689991422	7.60980396670394	-0.497235156425388	14.8331515123186	7.33093941851629	22.8524539019607	23.6098997028952	23.4905451048948	19.860214671579	18.8894659733064	21.3745219488968	24.0801399905908	17.9940716824979	7.25290343850729	32.7542982342165	9.14861344051782	27.4678751266067	9.70938284992294	21.7566407998135	14.1781098922338	12.4855026572234	10.1269142480272	8.1319270604632	9.92195430608815	10.530913370198	7.82105123138423	15.5638377784057	8.16228952943921	9.68322893203444	3.79744198044122	4.14019872720015	1.88369276245205	6.64030209469574	5.66463902734614
610.45	74.8288796937843	-8.87658010486897	-3.8560961410196	37.522731301418	-8.8233612389839	-1.01698934794132	1.48295539139683	-0.169988017675467	1.79491284725654	-2.77546905606282	1.21763753113477	-6.77641667994485	12.4074817523538	19.1214193991729	2.96869834346949	15.3302224952367	17.2947507172712	0.234590125806458	-2.72291509686595	1.4772565554955	-5.57517189657477	15.8757029427767	4.95611641879225	-2.33356250616849	8.7874755719312	5.56326134694855	7.59439365340438	6.03592897107376	10.1263630308207	-1.13774134596333	3.93464649340837	10.2103030276564	8.20501915294559	7.13272815872217	3.3307385336797	1.07730370199698	2.94166698185551	-2.06369812712068	-0.992140990407614	12.0657916395637	0.714004446073574	0.485233403128405	8.17770742692517	5.82493026527563	3.60852399216752	0.459472978059504	2.37122949291988	3.5529170568295	7.07785810446804
612.121	-10.8929978277059	-22.0677662745296	-9.74876265560462	-3.07649509648148	-4.57423660658415	-4.95940500709225	-9.2015412559925	-32.0409309943536	-5.23321599830426	-5.3970210242852	-18.9615743798602	-21.4209997437922	-8.64968252387696	-19.4182939476787	-6.94314144619196	-5.45710346812778	-10.2911756828369	-9.82254123694681	-1.37480539063236	-1.25896670860402	1.19179071292427	-15.9736643208352	-10.8437788616032	6.34866416529899	-1.06273133742395	3.73513173809174	0.465781915257248	-8.16557732542608	3.40039401894854	4.27739761357311	-7.26540556238171	5.50046626716821	1.09830353561002	-0.51165119767017	0.590481403687621	-0.788073866972684	-6.29351714589128	6.77649073310668	0.0653949621698982	0.629320928756484	0.436222172301616	2.27642803089659	2.5025680343077	1.21957031258242	2.2808647942346	2.02914763611773	3.14411821338003	2.80587467962837	0.544411812960043
613.792	-21.6733374109765	-1.1500700925039	-46.1622741324127	-5.63215578028152	-4.862716267437	6.7355767140632	-6.89281024402238	-16.657886085344	-4.81161130518982	-17.3081928228589	1.85012598248407	-4.49186759905467	-15.747747640356	-10.2957291147333	2.34414058215548	-13.4750005098614	-15.2299588572118	-9.68765608799971	8.01052243745763	9.69571861143947	-0.949842650558581	-18.6412317541681	8.84717421521591	-11.4871119489411	2.40761505990417	-7.13834899184688	-0.0583465889046148	2.09531023643648	-7.25397034358521	7.2688539857431	5.72339309968091	7.89111774754087	4.23348836193394	-5.08044965228231	0.199390672192267	4.4844352077487	-2.43857408629921	-1.55116759565081	-5.92115948355462	0.427217572888652	4.23891139815934	-1.6832401861455	0.671201423022113	1.27160708243688	2.02556693450986	2.56704994029135	2.70938235574343	3.25523806263899	2.88025500697236
615.464	5.85192592429215	22.0016261503332	22.9975341901512	8.62718276598528	28.6264547559395	4.41647278837817	-1.61788562230775	9.04674333404406	16.6623719135545	9.51951460500269	26.5972637660545	17.4380886319661	-11.6867307617751	10.1493062587831	11.5355813781129	19.250221702574	12.9073685376756	11.6076959194917	23.4798247185913	24.1001570142	18.2797143853777	10.5867056684844	16.7863196104898	22.9852263787633	10.0069540734248	19.0819739608137	18.4140520654858	9.33199496559541	17.7877379465415	16.95175489209	10.5261279466192	3.16051635824816	12.1995762222309	0.101992043860294	5.80409847526834	18.6093563163191	12.7151500091239	12.109224028219	3.12730862850023	5.88451640464859	11.0318496074806	5.06151014457997	4.67008697318013	6.57836953410641	1.5050803963625	6.20322414110727	3.46736883364047	5.22595354188233	7.82003864730136
617.135	-2.96812483229581	10.953710074739	-5.63246771601441	-13.3311312551188	-15.7264101013671	-9.59128263455336	9.76966462672874	5.81267751491723	-24.0829150729401	14.0051231393489	-6.27193674040094	-16.3594812795723	4.15465649155288	-16.3459288974657	0.357853475998951	-1.99693700379401	6.18718766442948	9.92529622016591	-1.62071102924792	-14.9053513457013	-13.538597249076	11.4651612853335	4.2221291464233	3.05101705419432	17.0497122134193	1.1009132851285	-0.375927611146583	-0.297842708451569	-0.405707208679755	9.84054267667545	13.2861463474034	0.367567522498573	8.49854593092344	3.81707496812143	-3.05112546365399	7.64764823720416	-1.23932159904409	-5.35291543669764	5.1479722978324	0.993005665462074	-2.32621769825892	3.11094575978655	1.45007569261751	1.58783292671224	2.93242459078669	0.855091129492934	0.0501654202517212	0.18121074436154	-1.35570199017795
618.806	21.0365175591047	11.9523202236868	4.59307539484856	6.34103108091822	15.9288663731703	21.0254576598256	13.1154856339697	-8.89991152985439	0.306410232687439	8.91589350518712	2.55740248775169	15.6948871324341	4.98829474864538	-0.200886878849754	4.57659954191314	11.9581934227865	-0.584344741861713	11.840510680188	21.0900637321678	29.9299168605809	19.9701521017822	8.36816783766804	-3.12802686144589	12.3416450382675	10.2654755056712	10.0639490817975	21.9678209682971	6.77248161442821	9.78114169662129	12.1208964222726	2.03538799305158	25.2535961557863	7.03886733605146	2.21602967310439	12.9536643586264	1.01412701319776	4.59543900297304	10.4135267567943	8.13172259014106	10.1113138134272	2.85878147646477	3.31891013692934	3.73998583530588	8.02636486833066	4.63272203329884	4.02056970512887	7.87093491379524	4.43270680703973	7.06850103105275
[truncated: 85 more columns]
