# Supplementary material for: Physicochemical and major ion data for springs in the Black Forest National Park, Germany
Source: Data Brief. 2020 Apr 30;30:105645. doi: 10.1016/j.dib.2020.105645 (PMC7218150; doi:10.1016/j.dib.2020.105645)
Supplement: Supplementary file 4 [file mmc4.zip › Fluorescence/D804_3_2016-09-08.csv]

wavelength	600	597	594	591	588	585	582	579	576	573	570	567	564	561	558	555	552	549	546	543	540	537	534	531	528	525	522	519	516	513	510	507	504	501	498	495	492	489	486	483	480	477	474	471	468	465	462	459	456
210.862	0	0	0	0	0	0	0	0	0	0	0	0	0	0	0	0	0	0	0	0	0	0	0	0	0	0	0	0	0	0	0	0	0	0	0	0	0	0	0	0	0	0	0	0	0	0	0	0	0
212.444	0	0	0	0	0	0	0	0	0	0	0	0	0	0	0	0	0	0	0	0	0	0	0	0	0	0	0	0	0	0	0	0	0	0	0	0	0	0	0	0	0	0	0	0	0	0	0	0	0
214.027	0	0	0	0	0	0	0	0	0	0	0	0	0	0	0	0	0	0	0	0	0	0	0	0	0	0	0	0	0	0	0	0	0	0	0	0	0	0	0	0	0	0	0	0	0	0	0	0	0
215.61	0	0	0	0	0	0	0	0	0	0	0	0	0	0	0	0	0	0	0	0	0	0	0	0	0	0	0	0	0	0	0	0	0	0	0	0	0	0	0	0	0	0	0	0	0	0	0	0	0
217.194	0	0	0	0	0	0	0	0	0	0	0	0	0	0	0	0	0	0	0	0	0	0	0	0	0	0	0	0	0	0	0	0	0	0	0	0	0	0	0	0	0	0	0	0	0	0	0	0	0
218.779	0	0	0	0	0	0	0	0	0	0	0	0	0	0	0	0	0	0	0	0	0	0	0	0	0	0	0	0	0	0	0	0	0	0	0	0	0	0	0	0	0	0	0	0	0	0	0	0	0
220.364	0	0	0	0	0	0	0	0	0	0	0	0	0	0	0	0	0	0	0	0	0	0	0	0	0	0	0	0	0	0	0	0	0	0	0	0	0	0	0	0	0	0	0	0	0	0	0	0	0
221.95	0	0	0	0	0	0	0	0	0	0	0	0	0	0	0	0	0	0	0	0	0	0	0	0	0	0	0	0	0	0	0	0	0	0	0	0	0	0	0	0	0	0	0	0	0	0	0	0	0
223.536	0	0	0	0	0	0	0	0	0	0	0	0	0	0	0	0	0	0	0	0	0	0	0	0	0	0	0	0	0	0	0	0	0	0	0	0	0	0	0	0	0	0	0	0	0	0	0	0	0
225.123	0	0	0	0	0	0	0	0	0	0	0	0	0	0	0	0	0	0	0	0	0	0	0	0	0	0	0	0	0	0	0	0	0	0	0	0	0	0	0	0	0	0	0	0	0	0	0	0	0
226.71	0	0	0	0	0	0	0	0	0	0	0	0	0	0	0	0	0	0	0	0	0	0	0	0	0	0	0	0	0	0	0	0	0	0	0	0	0	0	0	0	0	0	0	0	0	0	0	0	0
228.299	0	0	0	0	0	0	0	0	0	0	0	0	0	0	0	0	0	0	0	0	0	0	0	0	0	0	0	0	0	0	0	0	0	0	0	0	0	0	0	0	0	0	0	0	0	0	0	0	0
229.887	0	0	0	0	0	0	0	0	0	0	0	0	0	0	0	0	0	0	0	0	0	0	0	0	0	0	0	0	0	0	0	0	0	0	0	0	0	0	0	0	0	0	0	0	0	0	0	0	0
231.477	0	0	0	0	0	0	0	0	0	0	0	0	0	0	0	0	0	0	0	0	0	0	0	0	0	0	0	0	0	0	0	0	0	0	0	0	0	0	0	0	0	0	0	0	0	0	0	0	0
233.067	0	0	0	0	0	0	0	0	0	0	0	0	0	0	0	0	0	0	0	0	0	0	0	0	0	0	0	0	0	0	0	0	0	0	0	0	0	0	0	0	0	0	0	0	0	0	0	0	0
234.657	0	0	0	0	0	0	0	0	0	0	0	0	0	0	0	0	0	0	0	0	0	0	0	0	0	0	0	0	0	0	0	0	0	0	0	0	0	0	0	0	0	0	0	0	0	0	0	0	0
236.248	0	0	0	0	0	0	0	0	0	0	0	0	0	0	0	0	0	0	0	0	0	0	0	0	0	0	0	0	0	0	0	0	0	0	0	0	0	0	0	0	0	0	0	0	0	0	0	0	0
237.84	0	0	0	0	0	0	0	0	0	0	0	0	0	0	0	0	0	0	0	0	0	0	0	0	0	0	0	0	0	0	0	0	0	0	0	0	0	0	0	0	0	0	0	0	0	0	0	0	0
239.432	0	0	0	0	0	0	0	0	0	0	0	0	0	0	0	0	0	0	0	0	0	0	0	0	0	0	0	0	0	0	0	0	0	0	0	0	0	0	0	0	0	0	0	0	0	0	0	0	0
241.025	0	0	0	0	0	0	0	0	0	0	0	0	0	0	0	0	0	0	0	0	0	0	0	0	0	0	0	0	0	0	0	0	0	0	0	0	0	0	0	0	0	0	0	0	0	0	0	0	0
242.619	0	0	0	0	0	0	0	0	0	0	0	0	0	0	0	0	0	0	0	0	0	0	0	0	0	0	0	0	0	0	0	0	0	0	0	0	0	0	0	0	0	0	0	0	0	0	0	0	0
244.213	0	0	0	0	0	0	0	0	0	0	0	0	0	0	0	0	0	0	0	0	0	0	0	0	0	0	0	0	0	0	0	0	0	0	0	0	0	0	0	0	0	0	0	0	0	0	0	0	0
245.808	0	0	0	0	0	0	0	0	0	0	0	0	0	0	0	0	0	0	0	0	0	0	0	0	0	0	0	0	0	0	0	0	0	0	0	0	0	0	0	0	0	0	0	0	0	0	0	0	0
247.403	0	0	0	0	0	0	0	0	0	0	0	0	0	0	0	0	0	0	0	0	0	0	0	0	0	0	0	0	0	0	0	0	0	0	0	0	0	0	0	0	0	0	0	0	0	0	0	0	0
248.999	0	0	0	0	0	0	0	0	0	0	0	0	0	0	0	0	0	0	0	0	0	0	0	0	0	0	0	0	0	0	0	0	0	0	0	0	0	0	0	0	0	0	0	0	0	0	0	0	0
250.595	0	0	0	0	0	0	0	0	0	0	0	0	0	0	0	0	0	0	0	0	0	0	0	0	0	0	0	0	0	0	0	0	0	0	0	0	0	0	0	0	0	0	0	0	0	0	0	0	0
252.192	0	0	0	0	0	0	0	0	0	0	0	0	0	0	0	0	0	0	0	0	0	0	0	0	0	0	0	0	0	0	0	0	0	0	0	0	0	0	0	0	0	0	0	0	0	0	0	0	0
253.79	0	0	0	0	0	0	0	0	0	0	0	0	0	0	0	0	0	0	0	0	0	0	0	0	0	0	0	0	0	0	0	0	0	0	0	0	0	0	0	0	0	0	0	0	0	0	0	0	0
255.388	0	0	0	0	0	0	0	0	0	0	0	0	0	0	0	0	0	0	0	0	0	0	0	0	0	0	0	0	0	0	0	0	0	0	0	0	0	0	0	0	0	0	0	0	0	0	0	0	0
256.986	0	0	0	0	0	0	0	0	0	0	0	0	0	0	0	0	0	0	0	0	0	0	0	0	0	0	0	0	0	0	0	0	0	0	0	0	0	0	0	0	0	0	0	0	0	0	0	0	0
258.586	0	0	0	0	0	0	0	0	0	0	0	0	0	0	0	0	0	0	0	0	0	0	0	0	0	0	0	0	0	0	0	0	0	0	0	0	0	0	0	0	0	0	0	0	0	0	0	0	0
260.186	0	0	0	0	0	0	0	0	0	0	0	0	0	0	0	0	0	0	0	0	0	0	0	0	0	0	0	0	0	0	0	0	0	0	0	0	0	0	0	0	0	0	0	0	0	0	0	0	0
261.786	0	0	0	0	0	0	0	0	0	0	0	0	0	0	0	0	0	0	0	0	0	0	0	0	0	0	0	0	0	0	0	0	0	0	0	0	0	0	0	0	0	0	0	0	0	0	0	0	0
263.387	0	0	0	0	0	0	0	0	0	0	0	0	0	0	0	0	0	0	0	0	0	0	0	0	0	0	0	0	0	0	0	0	0	0	0	0	0	0	0	0	0	0	0	0	0	0	0	0	0
264.988	0	0	0	0	0	0	0	0	0	0	0	0	0	0	0	0	0	0	0	0	0	0	0	0	0	0	0	0	0	0	0	0	0	0	0	0	0	0	0	0	0	0	0	0	0	0	0	0	0
266.591	0	0	0	0	0	0	0	0	0	0	0	0	0	0	0	0	0	0	0	0	0	0	0	0	0	0	0	0	0	0	0	0	0	0	0	0	0	0	0	0	0	0	0	0	0	0	0	0	0
268.193	0	0	0	0	0	0	0	0	0	0	0	0	0	0	0	0	0	0	0	0	0	0	0	0	0	0	0	0	0	0	0	0	0	0	0	0	0	0	0	0	0	0	0	0	0	0	0	0	0
269.796	0	0	0	0	0	0	0	0	0	0	0	0	0	0	0	0	0	0	0	0	0	0	0	0	0	0	0	0	0	0	0	0	0	0	0	0	0	0	0	0	0	0	0	0	0	0	0	0	0
271.4	0	0	0	0	0	0	0	0	0	0	0	0	0	0	0	0	0	0	0	0	0	0	0	0	0	0	0	0	0	0	0	0	0	0	0	0	0	0	0	0	0	0	0	0	0	0	0	0	0
273.004	0	0	0	0	0	0	0	0	0	0	0	0	0	0	0	0	0	0	0	0	0	0	0	0	0	0	0	0	0	0	0	0	0	0	0	0	0	0	0	0	0	0	0	0	0	0	0	0	0
274.609	0	0	0	0	0	0	0	0	0	0	0	0	0	0	0	0	0	0	0	0	0	0	0	0	0	0	0	0	0	0	0	0	0	0	0	0	0	0	0	0	0	0	0	0	0	0	0	0	0
276.215	0	0	0	0	0	0	0	0	0	0	0	0	0	0	0	0	0	0	0	0	0	0	0	0	0	0	0	0	0	0	0	0	0	0	0	0	0	0	0	0	0	0	0	0	0	0	0	0	0
277.821	0	0	0	0	0	0	0	0	0	0	0	0	0	0	0	0	0	0	0	0	0	0	0	0	0	0	0	0	0	0	0	0	0	0	0	0	0	0	0	0	0	0	0	0	0	0	0	0	0
279.427	0	0	0	0	0	0	0	0	0	0	0	0	0	0	0	0	0	0	0	0	0	0	0	0	0	0	0	0	0	0	0	0	0	0	0	0	0	0	0	0	0	0	0	0	0	0	0	0	0
281.034	0	0	0	0	0	0	0	0	0	0	0	0	0	0	0	0	0	0	0	0	0	0	0	0	0	0	0	0	0	0	0	0	0	0	0	0	0	0	0	0	0	0	0	0	0	0	0	0	0
282.642	0	0	0	0	0	0	0	0	0	0	0	0	0	0	0	0	0	0	0	0	0	0	0	0	0	0	0	0	0	0	0	0	0	0	0	0	0	0	0	0	0	0	0	0	0	0	0	0	0
284.25	0	0	0	0	0	0	0	0	0	0	0	0	0	0	0	0	0	0	0	0	0	0	0	0	0	0	0	0	0	0	0	0	0	0	0	0	0	0	0	0	0	0	0	0	0	0	0	0	0
285.858	0	0	0	0	0	0	0	0	0	0	0	0	0	0	0	0	0	0	0	0	0	0	0	0	0	0	0	0	0	0	0	0	0	0	0	0	0	0	0	0	0	0	0	0	0	0	0	0	0
287.468	0	0	0	0	0	0	0	0	0	0	0	0	0	0	0	0	0	0	0	0	0	0	0	0	0	0	0	0	0	0	0	0	0	0	0	0	0	0	0	0	0	0	0	0	0	0	0	0	0
289.077	0	0	0	0	0	0	0	0	0	0	0	0	0	0	0	0	0	0	0	0	0	0	0	0	0	0	0	0	0	0	0	0	0	0	0	0	0	0	0	0	0	0	0	0	0	0	0	0	0
290.688	0	0	0	0	0	0	0	0	0	0	0	0	0	0	0	0	0	0	0	0	0	0	0	0	0	0	0	0	0	0	0	0	0	0	0	0	0	0	0	0	0	0	0	0	0	0	0	0	0
292.298	0	0	0	0	0	0	0	0	0	0	0	0	0	0	0	0	0	0	0	0	0	0	0	0	0	0	0	0	0	0	0	0	0	0	0	0	0	0	0	0	0	0	0	0	0	0	0	0	0
293.91	0	0	0	0	0	0	0	0	0	0	0	0	0	0	0	0	0	0	0	0	0	0	0	0	0	0	0	0	0	0	0	0	0	0	0	0	0	0	0	0	0	0	0	0	0	0	0	0	0
295.521	0	0	0	0	0	0	0	0	0	0	0	0	0	0	0	0	0	0	0	0	0	0	0	0	0	0	0	0	0	0	0	0	0	0	0	0	0	0	0	0	0	0	0	0	0	0	0	0	0
297.134	0	0	0	0	0	0	0	0	0	0	0	0	0	0	0	0	0	0	0	0	0	0	0	0	0	0	0	0	0	0	0	0	0	0	0	0	0	0	0	0	0	0	0	0	0	0	0	0	0
298.747	0	0	0	0	0	0	0	0	0	0	0	0	0	0	0	0	0	0	0	0	0	0	0	0	0	0	0	0	0	0	0	0	0	0	0	0	0	0	0	0	0	0	0	0	0	0	0	0	0
300.36	0	0	0	0	0	0	0	0	0	0	0	0	0	0	0	0	0	0	0	0	0	0	0	0	0	0	0	0	0	0	0	0	0	0	0	0	0	0	0	0	0	0	0	0	0	0	0	0	0
301.974	0	0	0	0	0	0	0	0	0	0	0	0	0	0	0	0	0	0	0	0	0	0	0	0	0	0	0	0	0	0	0	0	0	0	0	0	0	0	0	0	0	0	0	0	0	0	0	0	0
303.588	0	0	0	0	0	0	0	0	0	0	0	0	0	0	0	0	0	0	0	0	0	0	0	0	0	0	0	0	0	0	0	0	0	0	0	0	0	0	0	0	0	0	0	0	0	0	0	0	0
305.203	0	0	0	0	0	0	0	0	0	0	0	0	0	0	0	0	0	0	0	0	0	0	0	0	0	0	0	0	0	0	0	0	0	0	0	0	0	0	0	0	0	0	0	0	0	0	0	0	0
306.819	0	0	0	0	0	0	0	0	0	0	0	0	0	0	0	0	0	0	0	0	0	0	0	0	0	0	0	0	0	0	0	0	0	0	0	0	0	0	0	0	0	0	0	0	0	0	0	0	0
308.435	0	0	0	0	0	0	0	0	0	0	0	0	0	0	0	0	0	0	0	0	0	0	0	0	0	0	0	0	0	0	0	0	0	0	0	0	0	0	0	0	0	0	0	0	0	0	0	0	0
310.051	0	0	0	0	0	0	0	0	0	0	0	0	0	0	0	0	0	0	0	0	0	0	0	0	0	0	0	0	0	0	0	0	0	0	0	0	0	0	0	0	0	0	0	0	0	0	0	0	0
311.668	0	0	0	0	0	0	0	0	0	0	0	0	0	0	0	0	0	0	0	0	0	0	0	0	0	0	0	0	0	0	0	0	0	0	0	0	0	0	0	0	0	0	0	0	0	0	0	0	0
313.286	0	0	0	0	0	0	0	0	0	0	0	0	0	0	0	0	0	0	0	0	0	0	0	0	0	0	0	0	0	0	0	0	0	0	0	0	0	0	0	0	0	0	0	0	0	0	0	0	0
314.904	0	0	0	0	0	0	0	0	0	0	0	0	0	0	0	0	0	0	0	0	0	0	0	0	0	0	0	0	0	0	0	0	0	0	0	0	0	0	0	0	0	0	0	0	0	0	0	0	0
316.522	0	0	0	0	0	0	0	0	0	0	0	0	0	0	0	0	0	0	0	0	0	0	0	0	0	0	0	0	0	0	0	0	0	0	0	0	0	0	0	0	0	0	0	0	0	0	0	0	0
318.141	0	0	0	0	0	0	0	0	0	0	0	0	0	0	0	0	0	0	0	0	0	0	0	0	0	0	0	0	0	0	0	0	0	0	0	0	0	0	0	0	0	0	0	0	0	0	0	0	0
319.761	0	0	0	0	0	0	0	0	0	0	0	0	0	0	0	0	0	0	0	0	0	0	0	0	0	0	0	0	0	0	0	0	0	0	0	0	0	0	0	0	0	0	0	0	0	0	0	0	0
321.381	0	0	0	0	0	0	0	0	0	0	0	0	0	0	0	0	0	0	0	0	0	0	0	0	0	0	0	0	0	0	0	0	0	0	0	0	0	0	0	0	0	0	0	0	0	0	0	0	0
323.001	0	0	0	0	0	0	0	0	0	0	0	0	0	0	0	0	0	0	0	0	0	0	0	0	0	0	0	0	0	0	0	0	0	0	0	0	0	0	0	0	0	0	0	0	0	0	0	0	0
324.622	0	0	0	0	0	0	0	0	0	0	0	0	0	0	0	0	0	0	0	0	0	0	0	0	0	0	0	0	0	0	0	0	0	0	0	0	0	0	0	0	0	0	0	0	0	0	0	0	0
326.243	0	0	0	0	0	0	0	0	0	0	0	0	0	0	0	0	0	0	0	0	0	0	0	0	0	0	0	0	0	0	0	0	0	0	0	0	0	0	0	0	0	0	0	0	0	0	0	0	0
327.865	0	0	0	0	0	0	0	0	0	0	0	0	0	0	0	0	0	0	0	0	0	0	0	0	0	0	0	0	0	0	0	0	0	0	0	0	0	0	0	0	0	0	0	0	0	0	0	0	0
329.488	0	0	0	0	0	0	0	0	0	0	0	0	0	0	0	0	0	0	0	0	0	0	0	0	0	0	0	0	0	0	0	0	0	0	0	0	0	0	0	0	0	0	0	0	0	0	0	0	0
331.111	0	0	0	0	0	0	0	0	0	0	0	0	0	0	0	0	0	0	0	0	0	0	0	0	0	0	0	0	0	0	0	0	0	0	0	0	0	0	0	0	0	0	0	0	0	0	0	0	0
332.734	0	0	0	0	0	0	0	0	0	0	0	0	0	0	0	0	0	0	0	0	0	0	0	0	0	0	0	0	0	0	0	0	0	0	0	0	0	0	0	0	0	0	0	0	0	0	0	0	0
334.358	0	0	0	0	0	0	0	0	0	0	0	0	0	0	0	0	0	0	0	0	0	0	0	0	0	0	0	0	0	0	0	0	0	0	0	0	0	0	0	0	0	0	0	0	0	0	0	0	0
335.982	0	0	0	0	0	0	0	0	0	0	0	0	0	0	0	0	0	0	0	0	0	0	0	0	0	0	0	0	0	0	0	0	0	0	0	0	0	0	0	0	0	0	0	0	0	0	0	0	0
337.607	0	0	0	0	0	0	0	0	0	0	0	0	0	0	0	0	0	0	0	0	0	0	0	0	0	0	0	0	0	0	0	0	0	0	0	0	0	0	0	0	0	0	0	0	0	0	0	0	0
339.232	0	0	0	0	0	0	0	0	0	0	0	0	0	0	0	0	0	0	0	0	0	0	0	0	0	0	0	0	0	0	0	0	0	0	0	0	0	0	0	0	0	0	0	0	0	0	0	0	0
340.858	0	0	0	0	0	0	0	0	0	0	0	0	0	0	0	0	0	0	0	0	0	0	0	0	0	0	0	0	0	0	0	0	0	0	0	0	0	0	0	0	0	0	0	0	0	0	0	0	0
342.484	0	0	0	0	0	0	0	0	0	0	0	0	0	0	0	0	0	0	0	0	0	0	0	0	0	0	0	0	0	0	0	0	0	0	0	0	0	0	0	0	0	0	0	0	0	0	0	0	0
344.111	0	0	0	0	0	0	0	0	0	0	0	0	0	0	0	0	0	0	0	0	0	0	0	0	0	0	0	0	0	0	0	0	0	0	0	0	0	0	0	0	0	0	0	0	0	0	0	0	0
345.738	0	0	0	0	0	0	0	0	0	0	0	0	0	0	0	0	0	0	0	0	0	0	0	0	0	0	0	0	0	0	0	0	0	0	0	0	0	0	0	0	0	0	0	0	0	0	0	0	0
347.365	0	0	0	0	0	0	0	0	0	0	0	0	0	0	0	0	0	0	0	0	0	0	0	0	0	0	0	0	0	0	0	0	0	0	0	0	0	0	0	0	0	0	0	0	0	0	0	0	0
348.993	0	0	0	0	0	0	0	0	0	0	0	0	0	0	0	0	0	0	0	0	0	0	0	0	0	0	0	0	0	0	0	0	0	0	0	0	0	0	0	0	0	0	0	0	0	0	0	0	0
350.622	0	0	0	0	0	0	0	0	0	0	0	0	0	0	0	0	0	0	0	0	0	0	0	0	0	0	0	0	0	0	0	0	0	0	0	0	0	0	0	0	0	0	0	0	0	0	0	0	0
352.251	0	0	0	0	0	0	0	0	0	0	0	0	0	0	0	0	0	0	0	0	0	0	0	0	0	0	0	0	0	0	0	0	0	0	0	0	0	0	0	0	0	0	0	0	0	0	0	0	0
353.88	0	0	0	0	0	0	0	0	0	0	0	0	0	0	0	0	0	0	0	0	0	0	0	0	0	0	0	0	0	0	0	0	0	0	0	0	0	0	0	0	0	0	0	0	0	0	0	0	0
355.51	0	0	0	0	0	0	0	0	0	0	0	0	0	0	0	0	0	0	0	0	0	0	0	0	0	0	0	0	0	0	0	0	0	0	0	0	0	0	0	0	0	0	0	0	0	0	0	0	0
357.14	0	0	0	0	0	0	0	0	0	0	0	0	0	0	0	0	0	0	0	0	0	0	0	0	0	0	0	0	0	0	0	0	0	0	0	0	0	0	0	0	0	0	0	0	0	0	0	0	0
358.771	0	0	0	0	0	0	0	0	0	0	0	0	0	0	0	0	0	0	0	0	0	0	0	0	0	0	0	0	0	0	0	0	0	0	0	0	0	0	0	0	0	0	0	0	0	0	0	0	0
360.402	0	0	0	0	0	0	0	0	0	0	0	0	0	0	0	0	0	0	0	0	0	0	0	0	0	0	0	0	0	0	0	0	0	0	0	0	0	0	0	0	0	0	0	0	0	0	0	0	0
362.034	0	0	0	0	0	0	0	0	0	0	0	0	0	0	0	0	0	0	0	0	0	0	0	0	0	0	0	0	0	0	0	0	0	0	0	0	0	0	0	0	0	0	0	0	0	0	0	0	0
363.666	0	0	0	0	0	0	0	0	0	0	0	0	0	0	0	0	0	0	0	0	0	0	0	0	0	0	0	0	0	0	0	0	0	0	0	0	0	0	0	0	0	0	0	0	0	0	0	0	0
365.299	0	0	0	0	0	0	0	0	0	0	0	0	0	0	0	0	0	0	0	0	0	0	0	0	0	0	0	0	0	0	0	0	0	0	0	0	0	0	0	0	0	0	0	0	0	0	0	0	0
366.932	0	0	0	0	0	0	0	0	0	0	0	0	0	0	0	0	0	0	0	0	0	0	0	0	0	0	0	0	0	0	0	0	0	0	0	0	0	0	0	0	0	0	0	0	0	0	0	0	0
368.565	0	0	0	0	0	0	0	0	0	0	0	0	0	0	0	0	0	0	0	0	0	0	0	0	0	0	0	0	0	0	0	0	0	0	0	0	0	0	0	0	0	0	0	0	0	0	0	0	0
370.199	0	0	0	0	0	0	0	0	0	0	0	0	0	0	0	0	0	0	0	0	0	0	0	0	0	0	0	0	0	0	0	0	0	0	0	0	0	0	0	0	0	0	0	0	0	0	0	0	0
371.833	0	0	0	0	0	0	0	0	0	0	0	0	0	0	0	0	0	0	0	0	0	0	0	0	0	0	0	0	0	0	0	0	0	0	0	0	0	0	0	0	0	0	0	0	0	0	0	0	0
373.468	0	0	0	0	0	0	0	0	0	0	0	0	0	0	0	0	0	0	0	0	0	0	0	0	0	0	0	0	0	0	0	0	0	0	0	0	0	0	0	0	0	0	0	0	0	0	0	0	0
375.103	0	0	0	0	0	0	0	0	0	0	0	0	0	0	0	0	0	0	0	0	0	0	0	0	0	0	0	0	0	0	0	0	0	0	0	0	0	0	0	0	0	0	0	0	0	0	0	0	0
376.738	0	0	0	0	0	0	0	0	0	0	0	0	0	0	0	0	0	0	0	0	0	0	0	0	0	0	0	0	0	0	0	0	0	0	0	0	0	0	0	0	0	0	0	0	0	0	0	0	0
378.374	0	0	0	0	0	0	0	0	0	0	0	0	0	0	0	0	0	0	0	0	0	0	0	0	0	0	0	0	0	0	0	0	0	0	0	0	0	0	0	0	0	0	0	0	0	0	0	0	0
380.01	0	0	0	0	0	0	0	0	0	0	0	0	0	0	0	0	0	0	0	0	0	0	0	0	0	0	0	0	0	0	0	0	0	0	0	0	0	0	0	0	0	0	0	0	0	0	0	0	0
381.647	0	0	0	0	0	0	0	0	0	0	0	0	0	0	0	0	0	0	0	0	0	0	0	0	0	0	0	0	0	0	0	0	0	0	0	0	0	0	0	0	0	0	0	0	0	0	0	0	0
383.284	0	0	0	0	0	0	0	0	0	0	0	0	0	0	0	0	0	0	0	0	0	0	0	0	0	0	0	0	0	0	0	0	0	0	0	0	0	0	0	0	0	0	0	0	0	0	0	0	0
384.922	0	0	0	0	0	0	0	0	0	0	0	0	0	0	0	0	0	0	0	0	0	0	0	0	0	0	0	0	0	0	0	0	0	0	0	0	0	0	0	0	0	0	0	0	0	0	0	0	0
386.56	0	0	0	0	0	0	0	0	0	0	0	0	0	0	0	0	0	0	0	0	0	0	0	0	0	0	0	0	0	0	0	0	0	0	0	0	0	0	0	0	0	0	0	0	0	0	0	0	0
388.198	0	0	0	0	0	0	0	0	0	0	0	0	0	0	0	0	0	0	0	0	0	0	0	0	0	0	0	0	0	0	0	0	0	0	0	0	0	0	0	0	0	0	0	0	0	0	0	0	0
389.837	0	0	0	0	0	0	0	0	0	0	0	0	0	0	0	0	0	0	0	0	0	0	0	0	0	0	0	0	0	0	0	0	0	0	0	0	0	0	0	0	0	0	0	0	0	0	0	0	0
391.476	0	0	0	0	0	0	0	0	0	0	0	0	0	0	0	0	0	0	0	0	0	0	0	0	0	0	0	0	0	0	0	0	0	0	0	0	0	0	0	0	0	0	0	0	0	0	0	0	0
393.116	0	0	0	0	0	0	0	0	0	0	0	0	0	0	0	0	0	0	0	0	0	0	0	0	0	0	0	0	0	0	0	0	0	0	0	0	0	0	0	0	0	0	0	0	0	0	0	0	0
394.756	0	0	0	0	0	0	0	0	0	0	0	0	0	0	0	0	0	0	0	0	0	0	0	0	0	0	0	0	0	0	0	0	0	0	0	0	0	0	0	0	0	0	0	0	0	0	0	0	0
396.396	0	0	0	0	0	0	0	0	0	0	0	0	0	0	0	0	0	0	0	0	0	0	0	0	0	0	0	0	0	0	0	0	0	0	0	0	0	0	0	0	0	0	0	0	0	0	0	0	0
398.037	0	0	0	0	0	0	0	0	0	0	0	0	0	0	0	0	0	0	0	0	0	0	0	0	0	0	0	0	0	0	0	0	0	0	0	0	0	0	0	0	0	0	0	0	0	0	0	0	0
399.678	0	0	0	0	0	0	0	0	0	0	0	0	0	0	0	0	0	0	0	0	0	0	0	0	0	0	0	0	0	0	0	0	0	0	0	0	0	0	0	0	0	0	0	0	0	0	0	0	0
401.32	0	0	0	0	0	0	0	0	0	0	0	0	0	0	0	0	0	0	0	0	0	0	0	0	0	0	0	0	0	0	0	0	0	0	0	0	0	0	0	0	0	0	0	0	0	0	0	0	0
402.962	0	0	0	0	0	0	0	0	0	0	0	0	0	0	0	0	0	0	0	0	0	0	0	0	0	0	0	0	0	0	0	0	0	0	0	0	0	0	0	0	0	0	0	0	0	0	0	0	0
404.604	0	0	0	0	0	0	0	0	0	0	0	0	0	0	0	0	0	0	0	0	0	0	0	0	0	0	0	0	0	0	0	0	0	0	0	0	0	0	0	0	0	0	0	0	0	0	0	0	0
406.247	0	0	0	0	0	0	0	0	0	0	0	0	0	0	0	0	0	0	0	0	0	0	0	0	0	0	0	0	0	0	0	0	0	0	0	0	0	0	0	0	0	0	0	0	0	0	0	0	0
407.89	0	0	0	0	0	0	0	0	0	0	0	0	0	0	0	0	0	0	0	0	0	0	0	0	0	0	0	0	0	0	0	0	0	0	0	0	0	0	0	0	0	0	0	0	0	0	0	0	0
409.534	0	0	0	0	0	0	0	0	0	0	0	0	0	0	0	0	0	0	0	0	0	0	0	0	0	0	0	0	0	0	0	0	0	0	0	0	0	0	0	0	0	0	0	0	0	0	0	0	0
411.177	0	0	0	0	0	0	0	0	0	0	0	0	0	0	0	0	0	0	0	0	0	0	0	0	0	0	0	0	0	0	0	0	0	0	0	0	0	0	0	0	0	0	0	0	0	0	0	0	0
412.822	0	0	0	0	0	0	0	0	0	0	0	0	0	0	0	0	0	0	0	0	0	0	0	0	0	0	0	0	0	0	0	0	0	0	0	0	0	0	0	0	0	0	0	0	0	0	0	0	0
414.466	0	0	0	0	0	0	0	0	0	0	0	0	0	0	0	0	0	0	0	0	0	0	0	0	0	0	0	0	0	0	0	0	0	0	0	0	0	0	0	0	0	0	0	0	0	0	0	0	0
416.111	0	0	0	0	0	0	0	0	0	0	0	0	0	0	0	0	0	0	0	0	0	0	0	0	0	0	0	0	0	0	0	0	0	0	0	0	0	0	0	0	0	0	0	0	0	0	0	0	0
417.757	0	0	0	0	0	0	0	0	0	0	0	0	0	0	0	0	0	0	0	0	0	0	0	0	0	0	0	0	0	0	0	0	0	0	0	0	0	0	0	0	0	0	0	0	0	0	0	0	0
419.402	0	0	0	0	0	0	0	0	0	0	0	0	0	0	0	0	0	0	0	0	0	0	0	0	0	0	0	0	0	0	0	0	0	0	0	0	0	0	0	0	0	0	0	0	0	0	0	0	0
421.048	0	0	0	0	0	0	0	0	0	0	0	0	0	0	0	0	0	0	0	0	0	0	0	0	0	0	0	0	0	0	0	0	0	0	0	0	0	0	0	0	0	0	0	0	0	0	0	0	0
422.695	0	0	0	0	0	0	0	0	0	0	0	0	0	0	0	0	0	0	0	0	0	0	0	0	0	0	0	0	0	0	0	0	0	0	0	0	0	0	0	0	0	0	0	0	0	0	0	0	0
424.342	0	0	0	0	0	0	0	0	0	0	0	0	0	0	0	0	0	0	0	0	0	0	0	0	0	0	0	0	0	0	0	0	0	0	0	0	0	0	0	0	0	0	0	0	0	0	0	0	0
425.989	0	0	0	0	0	0	0	0	0	0	0	0	0	0	0	0	0	0	0	0	0	0	0	0	0	0	0	0	0	0	0	0	0	0	0	0	0	0	0	0	0	0	0	0	0	0	0	0	0
427.636	0	0	0	0	0	0	0	0	0	0	0	0	0	0	0	0	0	0	0	0	0	0	0	0	0	0	0	0	0	0	0	0	0	0	0	0	0	0	0	0	0	0	0	0	0	0	0	0	0
429.284	0	0	0	0	0	0	0	0	0	0	0	0	0	0	0	0	0	0	0	0	0	0	0	0	0	0	0	0	0	0	0	0	0	0	0	0	0	0	0	0	0	0	0	0	0	0	0	0	0
430.932	0	0	0	0	0	0	0	0	0	0	0	0	0	0	0	0	0	0	0	0	0	0	0	0	0	0	0	0	0	0	0	0	0	0	0	0	0	0	0	0	0	0	0	0	0	0	0	0	0
432.581	0	0	0	0	0	0	0	0	0	0	0	0	0	0	0	0	0	0	0	0	0	0	0	0	0	0	0	0	0	0	0	0	0	0	0	0	0	0	0	0	0	0	0	0	0	0	0	0	0
434.23	0	0	0	0	0	0	0	0	0	0	0	0	0	0	0	0	0	0	0	0	0	0	0	0	0	0	0	0	0	0	0	0	0	0	0	0	0	0	0	0	0	0	0	0	0	0	0	0	0
435.879	0	0	0	0	0	0	0	0	0	0	0	0	0	0	0	0	0	0	0	0	0	0	0	0	0	0	0	0	0	0	0	0	0	0	0	0	0	0	0	0	0	0	0	0	0	0	0	0	0
437.528	0	0	0	0	0	0	0	0	0	0	0	0	0	0	0	0	0	0	0	0	0	0	0	0	0	0	0	0	0	0	0	0	0	0	0	0	0	0	0	0	0	0	0	0	0	0	0	0	0
439.178	0	0	0	0	0	0	0	0	0	0	0	0	0	0	0	0	0	0	0	0	0	0	0	0	0	0	0	0	0	0	0	0	0	0	0	0	0	0	0	0	0	0	0	0	0	0	0	0	0
440.828	0	0	0	0	0	0	0	0	0	0	0	0	0	0	0	0	0	0	0	0	0	0	0	0	0	0	0	0	0	0	0	0	0	0	0	0	0	0	0	0	0	0	0	0	0	0	0	0	0
442.479	0	0	0	0	0	0	0	0	0	0	0	0	0	0	0	0	0	0	0	0	0	0	0	0	0	0	0	0	0	0	0	0	0	0	0	0	0	0	0	0	0	0	0	0	0	0	0	0	0
444.13	0	0	0	0	0	0	0	0	0	0	0	0	0	0	0	0	0	0	0	0	0	0	0	0	0	0	0	0	0	0	0	0	0	0	0	0	0	0	0	0	0	0	0	0	0	0	0	0	0
445.781	0	0	0	0	0	0	0	0	0	0	0	0	0	0	0	0	0	0	0	0	0	0	0	0	0	0	0	0	0	0	0	0	0	0	0	0	0	0	0	0	0	0	0	0	0	0	0	0	0
447.432	0	0	0	0	0	0	0	0	0	0	0	0	0	0	0	0	0	0	0	0	0	0	0	0	0	0	0	0	0	0	0	0	0	0	0	0	0	0	0	0	0	0	0	0	0	0	0	0	0
449.084	0	0	0	0	0	0	0	0	0	0	0	0	0	0	0	0	0	0	0	0	0	0	0	0	0	0	0	0	0	0	0	0	0	0	0	0	0	0	0	0	0	0	0	0	0	0	0	0	0
450.736	0	0	0	0	0	0	0	0	0	0	0	0	0	0	0	0	0	0	0	0	0	0	0	0	0	0	0	0	0	0	0	0	0	0	0	0	0	0	0	0	0	0	0	0	0	0	0	0	0
452.389	0	0	0	0	0	0	0	0	0	0	0	0	0	0	0	0	0	0	0	0	0	0	0	0	0	0	0	0	0	0	0	0	0	0	0	0	0	0	0	0	0	0	0	0	0	0	0	0	0
454.042	0	0	0	0	0	0	0	0	0	0	0	0	0	0	0	0	0	0	0	0	0	0	0	0	0	0	0	0	0	0	0	0	0	0	0	0	0	0	0	0	0	0	0	0	0	0	0	0	0
455.695	0	0	0	0	0	0	0	0	0	0	0	0	0	0	0	0	0	0	0	0	0	0	0	0	0	0	0	0	0	0	0	0	0	0	0	0	0	0	0	0	0	0	0	0	0	0	0	0	0
457.348	0	0	0	0	0	0	0	0	0	0	0	0	0	0	0	0	0	0	0	0	0	0	0	0	0	0	0	0	0	0	0	0	0	0	0	0	0	0	0	0	0	0	0	0	0	0	0	0	0
459.002	0	0	0	0	0	0	0	0	0	0	0	0	0	0	0	0	0	0	0	0	0	0	0	0	0	0	0	0	0	0	0	0	0	0	0	0	0	0	0	0	0	0	0	0	0	0	0	0	0
460.656	0	0	0	0	0	0	0	0	0	0	0	0	0	0	0	0	0	0	0	0	0	0	0	0	0	0	0	0	0	0	0	0	0	0	0	0	0	0	0	0	0	0	0	0	0	0	0	0	0
462.31	0	0	0	0	0	0	0	0	0	0	0	0	0	0	0	0	0	0	0	0	0	0	0	0	0	0	0	0	0	0	0	0	0	0	0	0	0	0	0	0	0	0	0	0	0	0	0	0	0
463.965	0	0	0	0	0	0	0	0	0	0	0	0	0	0	0	0	0	0	0	0	0	0	0	0	0	0	0	0	0	0	0	0	0	0	0	0	0	0	0	0	0	0	0	0	0	0	0	0	0
465.62	0	0	0	0	0	0	0	0	0	0	0	0	0	0	0	0	0	0	0	0	0	0	0	0	0	0	0	0	0	0	0	0	0	0	0	0	0	0	0	0	0	0	0	0	0	0	0	0	0
467.275	0	0	0	0	0	0	0	0	0	0	0	0	0	0	0	0	0	0	0	0	0	0	0	0	0	0	0	0	0	0	0	0	0	0	0	0	0	0	0	0	0	0	0	0	0	0	0	0	-5.16133402227336
468.931	0	0	0	0	0	0	0	0	0	0	0	0	0	0	0	0	0	0	0	0	0	0	0	0	0	0	0	0	0	0	0	0	0	0	0	0	0	0	0	0	0	0	0	0	0	0	0	0	4.38789315237838
470.586	0	0	0	0	0	0	0	0	0	0	0	0	0	0	0	0	0	0	0	0	0	0	0	0	0	0	0	0	0	0	0	0	0	0	0	0	0	0	0	0	0	0	0	0	0	0	0	0.465424525564178	-1.57143102167064
472.242	0	0	0	0	0	0	0	0	0	0	0	0	0	0	0	0	0	0	0	0	0	0	0	0	0	0	0	0	0	0	0	0	0	0	0	0	0	0	0	0	0	0	0	0	0	0	-33.5289149810698	-5.26767772686678	0.523106773985879
473.899	0	0	0	0	0	0	0	0	0	0	0	0	0	0	0	0	0	0	0	0	0	0	0	0	0	0	0	0	0	0	0	0	0	0	0	0	0	0	0	0	0	0	0	0	0	0	-1.26263358091163	2.91803638559167	3.61701818379476
475.555	0	0	0	0	0	0	0	0	0	0	0	0	0	0	0	0	0	0	0	0	0	0	0	0	0	0	0	0	0	0	0	0	0	0	0	0	0	0	0	0	0	0	0	0	0	-10.3123578144386	2.07527490841464	1.76985783648371	2.87440160903065
477.212	0	0	0	0	0	0	0	0	0	0	0	0	0	0	0	0	0	0	0	0	0	0	0	0	0	0	0	0	0	0	0	0	0	0	0	0	0	0	0	0	0	0	0	0	0	-6.20916954322256	-4.79943265849665	0.169455369418213	-4.7263394109197
478.87	0	0	0	0	0	0	0	0	0	0	0	0	0	0	0	0	0	0	0	0	0	0	0	0	0	0	0	0	0	0	0	0	0	0	0	0	0	0	0	0	0	0	0	0	-3.80717457737851	3.80052795766592	8.28510568052619	2.65542923910159	5.97733371722762
480.527	0	0	0	0	0	0	0	0	0	0	0	0	0	0	0	0	0	0	0	0	0	0	0	0	0	0	0	0	0	0	0	0	0	0	0	0	0	0	0	0	0	0	0	0	-2.7512071546103	-4.83605909647098	-2.30957867535077	1.2974763249726	-0.508686076658169
482.185	0	0	0	0	0	0	0	0	0	0	0	0	0	0	0	0	0	0	0	0	0	0	0	0	0	0	0	0	0	0	0	0	0	0	0	0	0	0	0	0	0	0	0	4.85207389716486	0.583261801376905	5.48819118735263	6.48460453015193	4.50996403542498	0.643032596588335
483.843	0	0	0	0	0	0	0	0	0	0	0	0	0	0	0	0	0	0	0	0	0	0	0	0	0	0	0	0	0	0	0	0	0	0	0	0	0	0	0	0	0	0	0	-0.84007294952111	-0.174306131416586	3.20704328970693	8.14563053068868	3.36213595779494	3.77729906836916
485.501	0	0	0	0	0	0	0	0	0	0	0	0	0	0	0	0	0	0	0	0	0	0	0	0	0	0	0	0	0	0	0	0	0	0	0	0	0	0	0	0	0	0	3.74737841264254	3.39917642379571	2.81145374337003	6.17316873544923	4.85010728653796	5.82912442288659	11.4582313648524
487.16	0	0	0	0	0	0	0	0	0	0	0	0	0	0	0	0	0	0	0	0	0	0	0	0	0	0	0	0	0	0	0	0	0	0	0	0	0	0	0	0	0	-29.3375842526753	-5.47356736672221	1.09009547302599	-0.578021582597024	0.821563169989194	0.385007059190468	3.3611432611827	-2.97589719349473
488.819	0	0	0	0	0	0	0	0	0	0	0	0	0	0	0	0	0	0	0	0	0	0	0	0	0	0	0	0	0	0	0	0	0	0	0	0	0	0	0	0	0	-0.866827421045913	0.0265747522255122	-1.36702992105788	1.76761258137638	2.38075869240293	4.08619432618911	0.710142405020369	2.95183660137882
490.478	0	0	0	0	0	0	0	0	0	0	0	0	0	0	0	0	0	0	0	0	0	0	0	0	0	0	0	0	0	0	0	0	0	0	0	0	0	0	0	0	-6.74880473025024	4.83513762847373	-2.00943234308388	4.95090282356877	1.6534617891709	3.89691078309468	2.53127740674248	2.6021777393379	4.76001690116621
492.137	0	0	0	0	0	0	0	0	0	0	0	0	0	0	0	0	0	0	0	0	0	0	0	0	0	0	0	0	0	0	0	0	0	0	0	0	0	0	0	0	-1.41520768006886	-3.89015788204718	-4.5027738267651	-1.24696236019667	0.141240248441737	0.963401048538495	2.76363189761328	4.28346326126359	4.51518082864621
493.797	0	0	0	0	0	0	0	0	0	0	0	0	0	0	0	0	0	0	0	0	0	0	0	0	0	0	0	0	0	0	0	0	0	0	0	0	0	0	0	-9.12274824700205	2.73942179196763	-3.85662083155438	0.169694861331501	5.85921165524663	1.79959099759522	3.70597249930314	1.36921403024713	2.1260840813043	3.24772545119024
495.456	0	0	0	0	0	0	0	0	0	0	0	0	0	0	0	0	0	0	0	0	0	0	0	0	0	0	0	0	0	0	0	0	0	0	0	0	0	0	0	3.12250416671772	8.26678890323176	8.68162236849183	10.1601253588537	8.34380594179062	7.47565865406903	7.44861314401655	7.52284483535611	5.79983210234395	11.2876723883779
497.117	0	0	0	0	0	0	0	0	0	0	0	0	0	0	0	0	0	0	0	0	0	0	0	0	0	0	0	0	0	0	0	0	0	0	0	0	0	0	-11.3723256219675	1.37907710014882	-2.41343346808999	-3.83733781352364	-0.268110063372349	2.01998602061802	1.86940645397747	2.71065816721874	3.1104748704644	0.693068898073587	1.1309428428831
498.777	0	0	0	0	0	0	0	0	0	0	0	0	0	0	0	0	0	0	0	0	0	0	0	0	0	0	0	0	0	0	0	0	0	0	0	0	0	0	-2.75264962921566	-0.0226248278388	-2.80399404134621	1.59613966093075	0.0307616957686502	1.39240593886522	-0.95936894994123	1.37191744220807	6.99577715661556	3.77200532213694	1.17493560160442
500.438	0	0	0	0	0	0	0	0	0	0	0	0	0	0	0	0	0	0	0	0	0	0	0	0	0	0	0	0	0	0	0	0	0	0	0	0	0	2.40342468694877	1.65703500890366	3.88654204061435	-1.70916870585366	2.15393294523824	4.09647659120467	2.18057335475902	1.88189877087859	3.8745544197424	4.78247174849986	0.571488915102247	4.92802360828681
502.098	0	0	0	0	0	0	0	0	0	0	0	0	0	0	0	0	0	0	0	0	0	0	0	0	0	0	0	0	0	0	0	0	0	0	0	0	-42.6548009959019	2.24829157357708	5.30006012835753	17.2705795836686	3.91357775064707	3.27402016750994	0.459510831225061	5.29127446662307	-1.08323975759554	3.97094264442388	4.91628921246654	7.60622584281147	4.23554391924351
503.759	0	0	0	0	0	0	0	0	0	0	0	0	0	0	0	0	0	0	0	0	0	0	0	0	0	0	0	0	0	0	0	0	0	0	0	0	-2.21640835328217	7.24098852983501	-0.684924527288938	1.06002858943178	1.57463694801323	7.73769211084955	4.06156466399214	1.36976490420593	5.59779582339456	5.23790070531669	8.0140169688773	6.00859830573488	9.95274944788117
505.421	0	0	0	0	0	0	0	0	0	0	0	0	0	0	0	0	0	0	0	0	0	0	0	0	0	0	0	0	0	0	0	0	0	0	0	-38.932384661279	2.78000718583789	5.84217420401555	8.4845022582866	1.4437440383759	3.87792512803855	0.635822768342704	8.05249856824675	6.76041453820727	7.81623149693145	8.88305949997767	8.24000829832672	6.97809182678729	6.73328405902056
507.082	0	0	0	0	0	0	0	0	0	0	0	0	0	0	0	0	0	0	0	0	0	0	0	0	0	0	0	0	0	0	0	0	0	0	0	-8.12782965062677	-11.6309346613235	-1.02058003532188	-8.91584070363267	-6.37567090707111	-7.78223514536088	-0.757027651030189	-1.64424613984238	-5.65634789780644	1.44777962909965	-0.405847765093676	1.33837891390824	1.48799368510039	0.570764423131992
508.744	0	0	0	0	0	0	0	0	0	0	0	0	0	0	0	0	0	0	0	0	0	0	0	0	0	0	0	0	0	0	0	0	0	0	-20.5263391077238	3.5181543109723	9.78414034815198	-4.99261038938897	6.56658152349779	3.65373183059572	0.471130745226103	3.92178018568647	7.2647523994411	6.5490368227633	1.90711077740014	1.77684555103374	3.26655804624742	3.480218266508	3.36968269491616
510.406	0	0	0	0	0	0	0	0	0	0	0	0	0	0	0	0	0	0	0	0	0	0	0	0	0	0	0	0	0	0	0	0	0	0	18.0862388480383	5.59519380148612	12.7494976481491	17.6889390105413	14.7281901967783	12.8241092830047	8.1044151565837	16.0351021537519	8.67583450472361	4.85967415392665	8.73881196013398	9.24032989878854	10.8768374483891	11.6842081204225	7.99671743738083
512.068	0	0	0	0	0	0	0	0	0	0	0	0	0	0	0	0	0	0	0	0	0	0	0	0	0	0	0	0	0	0	0	0	0	-18.4133096319635	1.49928330631895	-4.47395178454167	-6.47951914670219	-3.6430935981666	-1.78582350838774	-0.794186782331946	1.88094432556234	-2.96834831334835	3.36224796434093	0.432582190005234	2.56992351592039	4.03479414612557	0.192409690786762	7.67033598290781	1.24682330116965
513.731	0	0	0	0	0	0	0	0	0	0	0	0	0	0	0	0	0	0	0	0	0	0	0	0	0	0	0	0	0	0	0	0	0	-18.9746486359597	-7.53466847320106	-12.6638104263813	-4.27059529573824	-7.89677770111193	-5.17368392117358	-3.28067473366302	-3.12000625005832	-7.68549047844286	-1.20855100228302	3.85754634165244	1.77105735734617	-3.82649845675721	0.745974562598355	1.16870829120549	2.35014657576747
515.394	0	0	0	0	0	0	0	0	0	0	0	0	0	0	0	0	0	0	0	0	0	0	0	0	0	0	0	0	0	0	0	0	-15.7900661788567	-13.0957027031419	-2.96817143623545	-2.05768400476656	-1.25199910635941	-7.82642202199244	-2.79844749016114	-1.76865600541367	4.99860293647405	1.49361889430611	-1.7031199307823	-0.511157148507127	4.10055054177658	-1.60131698896512	2.45127803451286	2.23143139193173	-0.748348794218756
517.056	0	0	0	0	0	0	0	0	0	0	0	0	0	0	0	0	0	0	0	0	0	0	0	0	0	0	0	0	0	0	0	-111.684599437622	-8.80320135311008	5.21640801514891	4.20224083283111	6.61555777429092	8.58784692123769	3.0973031887285	6.76114790593036	12.5194336472745	5.50262951277102	3.04520225517021	5.6378686933425	5.52575262076426	4.79389777872499	7.54010832715737	6.26808454596305	6.89670485736049	9.32655393057874
518.72	0	0	0	0	0	0	0	0	0	0	0	0	0	0	0	0	0	0	0	0	0	0	0	0	0	0	0	0	0	0	0	-18.0017349724411	-7.54415011141153	-7.17068030810279	-5.49877289723085	-3.62121661580164	-1.48457807086811	-0.105375249185277	3.95404668594214	-5.25375690486676	-7.94808951955314	4.31521664561058	1.24455023046151	1.5070371960327	5.19083984311997	4.27697451332378	6.53705146223303	5.07320442179237	0.46316126955766
520.383	0	0	0	0	0	0	0	0	0	0	0	0	0	0	0	0	0	0	0	0	0	0	0	0	0	0	0	0	0	0	-84.3918455721317	9.55411086336762	0.00698231612003357	9.83340726770139	-4.06496096707316	6.26872609367442	-2.51456312638598	8.32197236243651	0.248909748594514	3.30413521186269	4.13690476026096	8.9631680285551	1.67946612691912	5.71919144474695	5.97875492627667	4.49681559529195	6.35810380750287	5.40770069956386	5.49492113461435
522.046	0	0	0	0	0	0	0	0	0	0	0	0	0	0	0	0	0	0	0	0	0	0	0	0	0	0	0	0	0	0	-8.17679657994397	-9.19994373978425	-1.68999695523404	13.631957836673	-4.5242514405372	-2.72201395505586	0.16273582407699	-2.43022422308917	3.38777088532012	-3.00488876178892	0.195120238257967	-2.26239004109367	5.2244690734312	1.02478070762325	4.05440113909968	6.1306542859943	4.99550774176023	2.90299012873716	8.97803904643172
523.71	0	0	0	0	0	0	0	0	0	0	0	0	0	0	0	0	0	0	0	0	0	0	0	0	0	0	0	0	0	-50.7710214297274	-9.89738344591522	11.8692613711452	-5.29797244045079	3.83279963887698	7.35336251553017	3.98246203273657	13.935712380365	8.76881013262085	6.93100288775957	7.38730594764775	3.7491478850577	5.45101912084882	2.28442926711824	8.14757326612693	3.55069484485319	4.71852390660803	4.67698499316447	10.1498204505382	9.46013209961459
525.374	0	0	0	0	0	0	0	0	0	0	0	0	0	0	0	0	0	0	0	0	0	0	0	0	0	0	0	0	0	13.0540691215847	6.18910100017133	-3.51457818519971	5.05116215361593	20.2634891591736	10.2540211270631	3.08529244832188	11.4392754570355	4.1796181048658	4.97893144167492	6.90085775252931	5.82583999885019	7.51031761310545	6.03124551947885	5.26646917855006	12.513110360381	7.41020862789425	9.25676773527721	5.53218299754123	12.5222167441107
527.038	0	0	0	0	0	0	0	0	0	0	0	0	0	0	0	0	0	0	0	0	0	0	0	0	0	0	0	0	-57.4898848988189	4.00004423454351	-3.96750442171283	7.69515505458672	-3.877354465406	2.14987701868929	12.256502464772	1.44214248442529	4.70205063407029	4.67175829817865	3.3320898815478	3.33051061739384	-3.32481520971742	3.16968044206878	2.86157817261929	4.24596332769487	1.95568761654811	2.6303742637205	1.61983067936389	5.59194796430004	3.57808013931482
528.703	0	0	0	0	0	0	0	0	0	0	0	0	0	0	0	0	0	0	0	0	0	0	0	0	0	0	0	0	6.83430234821529	8.22078344301015	7.68169238140975	8.42798198822374	11.223001956236	9.55902869870649	4.55878793371399	-0.685940422343469	5.64851863865755	11.9515286104123	12.9001118708037	7.754372925242	6.08943121878719	8.52017066211461	7.88586103964556	6.78883105035603	6.04397724651917	8.03345740437645	12.5730241355789	8.5995151488399	5.77191159240865
530.367	0	0	0	0	0	0	0	0	0	0	0	0	0	0	0	0	0	0	0	0	0	0	0	0	0	0	0	-37.6048329130272	-4.83946389878633	-7.47520593811066	0.749980732973859	-10.349046076468	1.16431074795654	-9.26165833920873	2.523404250704	4.15179992616556	5.7984886333674	-0.739629993633182	14.8440236191507	-1.64554307579956	-1.49443843494382	2.8198602991009	2.08001485491992	0.922594253490222	3.90683529451993	3.54184257780859	8.07650205283754	4.4203068290947	3.36174676318725
532.032	0	0	0	0	0	0	0	0	0	0	0	0	0	0	0	0	0	0	0	0	0	0	0	0	0	0	-166.84081987676	-3.69552513579677	-6.83145438891145	3.22413800507354	8.02534117316265	-2.0211207613888	-1.63458191667624	-4.56486759940284	0.452231607142256	-2.27548458101793	3.73742965308827	0.924564762623095	9.32731262124684	8.08883441335677	4.51174159774835	5.10962691908127	9.17223037195611	5.99302373054699	3.94973911014262	5.69426069488298	8.29565718090262	3.03135903123151	8.81343214800722
533.697	0	0	0	0	0	0	0	0	0	0	0	0	0	0	0	0	0	0	0	0	0	0	0	0	0	0	-23.4845707569454	-9.17599304327409	-1.45875900748185	-1.94249488334811	-0.233444415410616	-7.7982741244057	5.50293464334062	-2.54787291916582	-4.258143983229	-2.20633951115296	-0.197476526179962	-0.421340950730457	0.379909525376802	-1.3155690072279	-3.41548597804949	4.72150897731473	-0.203956687323492	4.70740392218097	-2.04156949711143	2.28040088751694	2.92608811756714	7.99227058864551	0.345771541156176
535.362	0	0	0	0	0	0	0	0	0	0	0	0	0	0	0	0	0	0	0	0	0	0	0	0	0	-97.2148983139307	11.501847061805	7.33351742934636	17.9153872246239	8.3250282568231	-0.935156951676455	-1.18120847344151	13.2347929196563	11.3658854312645	3.83699243356063	9.10643692070073	9.60483053369161	7.78875965643638	8.94303519168583	7.0194195262263	8.51425896110208	7.3930144103177	6.0565866639113	9.14715827707818	8.07172672793673	9.56541787907876	10.6453290838222	7.20522354003777	8.07622075995427
537.028	0	0	0	0	0	0	0	0	0	0	0	0	0	0	0	0	0	0	0	0	0	0	0	0	0	-10.4002560189065	-7.3118735945902	10.0405853628461	0.465704608980311	2.25665100794688	0.767141265539712	-4.12274271857152	5.05061312411612	0.569709047072317	-4.03852587718358	-1.47873637806311	-1.30051405040668	-1.73401468490167	7.61632105960124	7.11284485586261	0.724773235832803	3.2310760681303	1.19267504405367	6.15449060030645	8.00600486237577	4.85363555860163	6.7966157279579	8.36583793775097	12.7024523836652
538.693	0	0	0	0	0	0	0	0	0	0	0	0	0	0	0	0	0	0	0	0	0	0	0	0	-60.1441728334918	19.0471505706843	33.2849286564354	27.6965104088413	12.7984222031998	28.0241069651341	22.6271599395733	15.6791341408784	12.5144976711325	13.293475207594	15.9320748195365	10.176226720148	12.2916461394983	7.13020618815572	9.48439636733526	11.2615560979299	17.3556922436604	6.34771951636918	16.7293394825199	10.6383288377122	11.9227958825566	13.725679464151	10.2044956623465	16.9381243919054	16.7522120813762
540.359	0	0	0	0	0	0	0	0	0	0	0	0	0	0	0	0	0	0	0	0	0	0	0	0	4.25209333141679	17.2563906104488	12.0954418573844	10.5627442680776	3.62999150851002	10.6278278136002	11.7482669423604	2.07657526019024	0.141963776299739	-0.392177841766979	0.97318082908036	11.7308165084821	5.40065725617523	11.9232657177588	10.7893429119133	5.6982494313598	5.58309911911661	7.5354644941405	7.04125572377653	9.07946607058271	7.39487675673749	6.13675512012216	10.2388133494758	11.2996001790764	12.1871626506967
542.025	0	0	0	0	0	0	0	0	0	0	0	0	0	0	0	0	0	0	0	0	0	0	0	-43.611200125659	-2.39945044963779	10.8121579364134	12.2571676302335	16.7381216447373	18.5915718712201	10.327828446732	3.79865306823249	9.0920515239626	7.63937362540472	5.17311191638744	5.01269475156038	3.51995122375094	9.2224771854644	5.7454818685396	1.07822355365924	13.7742828291461	-1.51661310349869	6.10789493282626	10.3962042672253	6.1234064412629	4.75595477849853	8.58372560926016	10.8399685740407	6.01774289067556	9.84884039994468
543.691	0	0	0	0	0	0	0	0	0	0	0	0	0	0	0	0	0	0	0	0	0	0	0	-0.130257678004756	8.66538591139726	-2.41399456629326	2.0762726841545	-4.27079624046398	3.17059743094937	6.90291828875014	18.5748605966568	11.0101771836716	6.1252944305243	11.5926205199437	8.72256391685721	5.2521795366053	3.37371365992242	1.28406771833756	9.87384593711352	3.57915264776617	9.52278971457956	4.59128360126739	8.16847954314805	3.30105475022024	1.47894393606507	10.8786598589183	6.93559013553338	4.417321157693	8.39881047885293
545.357	0	0	0	0	0	0	0	0	0	0	0	0	0	0	0	0	0	0	0	0	0	0	-23.5862036640269	7.62358093490674	-0.0366942369613383	12.5420746960887	6.9581539417532	6.64962512156477	0.979352435031011	-2.94098721173244	8.0132462036835	5.28515686399142	3.02813300629128	5.79881073258221	-0.303369053885461	9.56539946679507	2.16726581599852	-1.41888981262679	7.69589113525782	5.52519002644955	6.29402232366869	3.96427635741591	2.62868108935291	5.47120916307734	9.49254027293052	3.8086045352105	4.47461723597638	7.49048854544395	8.43441659959026
547.023	0	0	0	0	0	0	0	0	0	0	0	0	0	0	0	0	0	0	0	0	0	-167.294526424939	-5.65575642966419	13.2535105902281	-1.57405920787619	-9.42056526520653	-7.9773289071665	-2.61946015707454	23.2258297785515	-5.67373458259631	1.88950633005126	-4.05061520315829	10.0598525944206	10.9578166884884	7.89109921321081	0.243597308898638	3.56333793353323	5.48048868080395	1.55720530053302	0.140189922067207	6.75804941437384	8.31544451115618	3.49124029600256	8.79853360963843	5.260154488662	5.58333749145008	8.19309833521086	10.563751641022	2.73933035984594
548.69	0	0	0	0	0	0	0	0	0	0	0	0	0	0	0	0	0	0	0	0	0	1.83077759556418	-1.40638460348545	14.9695052197328	-5.08147648718924	5.39919714443367	17.4952373370671	17.9536734403897	9.01765082217059	17.7907268344724	7.38206811384515	22.8078347276316	16.4425525876854	10.6381863977087	5.6957318182597	9.08245592390755	17.9713626551688	9.71187003748836	15.2382950309923	13.4386414233169	13.2649937074163	12.6602563159185	8.26551360662614	9.18840091070241	10.0270888202769	9.22355910033482	15.7791220690887	10.8885141967411	13.4338266211765
550.357	0	0	0	0	0	0	0	0	0	0	0	0	0	0	0	0	0	0	0	0	-152.255917530532	-12.8867323074053	-12.5065864206763	-15.7624172384452	1.91424083798629	-7.14467214137824	1.27324560984824	-7.28554594545953	-8.99491430327517	6.98555262477546	-8.05902658132135	12.7072230343209	5.49247293455582	11.3246145799722	1.1193358956594	-4.31220984395916	1.02947301291155	0.321010335492034	-1.45948490186223	1.06502408104787	3.10859803466329	3.42767266555121	2.01213148281623	8.92926448885542	2.55040550698881	4.99667151475711	4.89821138169312	1.38908833052911	4.06820909028459
552.024	0	0	0	0	0	0	0	0	0	0	0	0	0	0	0	0	0	0	0	0	-20.0630991670976	6.25775333781438	4.17809388508807	-3.42757632670626	3.81859769260997	6.06755730602884	1.11056238338207	2.58764552086718	-5.48081431732341	-10.981368438161	-8.42142562654806	-6.10311476510589	-2.97849832272106	0.207530347676948	-9.16867016144463	1.42592900019015	-4.37251281535599	0.843262344610146	10.4133149679843	2.08073077281545	2.20253043688468	7.11048557777745	6.08038368920629	1.31064116150375	6.51468257480157	6.28617986238639	5.63605783390992	5.19324542935308	0.571117218035913
553.691	0	0	0	0	0	0	0	0	0	0	0	0	0	0	0	0	0	0	0	-117.193639707935	2.61893067234633	-2.01691845640005	-9.49915340014195	-10.1335652191111	-9.60264565338337	-23.8823890978962	-13.7812791457283	-24.6658083742031	-9.1064267840539	-6.11082678019539	-1.86807742042541	-12.6742396373424	-6.84914704647183	-5.28870332914333	-12.5807892063388	-1.47525242684577	2.25066169851997	-8.52975365272426	-2.3322611817046	1.45696090870912	-3.09758005787411	-1.42365700456931	2.65933349863572	7.36505341470506	2.59702358280215	3.24146914791867	1.43735191105645	7.30536305390286	-0.151663662925554
555.358	0	0	0	0	0	0	0	0	0	0	0	0	0	0	0	0	0	0	0	-11.9143730131855	1.89914988523283	-5.73110431817851	12.6014431553336	14.9972584319516	0.399428848785797	2.25960602604239	15.5187818034054	-7.42559815444441	2.73382093257316	-3.10809483159075	9.84660237991093	6.80586979056425	-5.94898472533539	11.1262303247666	-3.31608405085477	-2.5568995542986	9.57620478882771	10.9754866006691	5.79919241027773	0.906883520265593	-3.84689751192979	4.09458105652462	4.99085198295685	2.82431502506961	3.63911139230533	4.05650951883672	8.01865490019408	4.79716517229057	5.8308893775542
557.026	0	0	0	0	0	0	0	0	0	0	0	0	0	0	0	0	0	0	-91.8327870300175	-16.38963383505	-6.23187914472186	-16.4969467812701	-5.87518160914811	-6.92528328294062	-9.84440050864401	-10.1555217316541	0.734258947745086	-2.84083047991709	-7.94162910427273	-18.2576463969409	-12.8435201597072	-1.94474914720675	-1.0831260998689	1.75386896644148	-12.0000882109177	-9.33616555550816	-0.451716028905178	-9.99214129356472	1.99254893959768	-9.50365156579872	0.363576444244959	1.41226322328957	0.697869956125343	0.705498412046897	3.88270692073551	5.65012232141334	-1.72131710006774	1.79920122141767	4.77683768255962
558.693	0	0	0	0	0	0	0	0	0	0	0	0	0	0	0	0	0	0	0.205156959721494	4.51032402027888	10.5639700340195	-3.918241588611	16.1061574285318	-2.69678097636682	-2.65047013519786	3.78994971890986	2.80401055175326	5.85743781158687	15.6340402029908	4.43213909749957	11.1931056997735	10.4500577695166	-0.429093754715393	2.1151698446867	4.53393414565656	-1.00006841687203	0.473597567000376	4.8387564579444	4.6082785655707	7.3103806290648	8.83520970096964	7.81367378451293	9.74977979598154	3.30398045658072	6.34838820547268	7.73983569783106	7.54846540548129	3.64323778436915	4.37219526766312
560.361	0	0	0	0	0	0	0	0	0	0	0	0	0	0	0	0	0	-37.2420499442946	8.49487502699599	11.1651865611534	22.7909245508654	18.209348177277	9.57631991929069	-4.92887168219979	15.4243694764336	5.69259731216973	19.926748300725	9.53604869383663	4.10735564863313	7.00373120092878	0.318580843508463	4.03225004714065	9.63844634059178	1.78413536257884	11.2291227090808	5.93874618728863	-0.781152143297827	8.19187251047643	1.55138800358447	9.95782405431072	2.16320057965817	8.9338744639338	8.54250967391077	3.42807233679162	13.4227979188339	4.94677431623214	8.01644280135098	9.88966088574717	5.69470463756859
562.029	0	0	0	0	0	0	0	0	0	0	0	0	0	0	0	0	-194.439185337228	-18.6224446851813	-14.6511046368444	-16.2062343381643	5.42281678593193	-19.3482238164468	-1.04744436503276	-12.0131591930791	-8.01339290602134	1.74356661817316	-15.0494105664009	-7.50748051450134	4.01385714657079	0.954991115877666	-2.9049608301191	6.11670667759254	-0.246442485566238	-2.15807991420465	-4.5663891849561	-8.07810531834673	-2.66009577721704	7.47906850469047	-4.6495245425931	-3.44731081393614	-3.68500484524218	-0.13372393186382	5.32867971533897	3.39321981501859	5.65629659440955	3.89826725201805	5.70137196739704	2.47437376876759	3.70767007146675
563.697	0	0	0	0	0	0	0	0	0	0	0	0	0	0	0	0	-33.4927308324727	-3.02364770278869	-30.3204498474803	-15.8091305492059	-21.2216819438022	-13.0695156756563	-3.29493173564382	4.08953240768839	-13.9529767326399	-13.4085096387159	-9.83860396183678	-19.5500011498347	-30.895305371182	-7.02258743566823	-17.2778599271756	0.879139772988473	3.26638975483362	4.0174518264654	-4.54026015870802	-1.46504092494415	-3.67040716192403	-7.17785254161575	-13.5689315859083	-2.69102327531329	1.8920344821059	-4.24505842368452	-4.30466463802315	6.31394034445542	1.235702508499	-5.35337519506048	-0.495512994818452	-0.190998048589202	-0.934338164858699
565.365	0	0	0	0	0	0	0	0	0	0	0	0	0	0	0	-119.045746821846	20.5904147905282	2.19929438499484	35.5991868099471	23.6534161722557	21.3640509959504	30.6931743715195	29.0474233446518	24.7712699604212	11.4879474568304	-4.38084997762641	14.0852701585454	-0.731616989725878	10.2794882116296	9.99753646638883	9.71826496349126	1.12752452495288	7.95493233986619	13.0192005675331	13.8824861854233	16.4598552842758	6.29319818654842	4.64996548303649	16.6619795435512	14.1892896076442	10.9385759557692	16.2753086568737	12.9292975866868	6.30961697691335	9.02648261069014	7.90326328218889	11.9386505722678	2.92659293465299	6.7040014792214
567.033	0	0	0	0	0	0	0	0	0	0	0	0	0	0	0	-10.9398062208119	-19.5161032547341	-28.1813921327814	-17.6581268807861	-34.9497579269688	-4.38137046347698	-8.11204548148682	5.11956000443635	-15.6828221673182	7.11690591949621	-1.06168545172216	-13.547312319848	-0.402942888481235	-0.852189038898724	-0.607017445007321	-1.63136642948074	-0.949142770375067	0.553635372110474	5.0096665388677	0.52856519554201	3.12429585758043	-0.271424813804887	-3.16905819714109	2.40587236264267	4.581978468344	4.31441821781983	5.69494230798402	-1.93817350421792	-4.82240868131319	4.69314475633053	-2.62611315657291	3.74729071639173	5.35740290423989	-3.75492094833528
568.702	0	0	0	0	0	0	0	0	0	0	0	0	0	0	-78.6766710589506	16.2772940467274	22.7329720859769	20.659563290707	14.8211808062377	32.211905976667	7.83439625468018	9.93894691155511	-3.76974117684994	17.9380284774551	-1.73954607669633	23.6834875633134	26.5488187062352	13.0224142611592	14.5304289950764	10.1014624871282	18.8304950237972	7.87130316197833	18.397895133292	3.48725543246574	7.96981572854083	7.87734066890699	-0.118982565721381	12.5801725472671	20.1706929252737	12.5783930884368	9.46146079036119	20.909386122869	8.45972796850874	10.0354060419498	3.68862582312726	8.62723610615561	15.2174483128893	10.2636101083292	5.95245339023894
570.37	0	0	0	0	0	0	0	0	0	0	0	0	0	0	-42.1996069704566	-19.0442255673846	-22.412598978545	-9.62381292700005	-6.61360408820859	-30.771158416774	-7.30563178467575	0.133422613344873	-13.2685734017433	-18.5959129422693	0.0474211764695739	-14.9550363610324	-3.74956443456811	-4.81757898890287	-10.290551073709	-3.42215093918134	-12.1410705704236	-0.139625941155006	6.53049311911024	-13.8494933195324	-4.72788176091422	-7.98605380937315	-8.59695087243568	-0.738852985106168	2.03820213800262	-5.48147044596051	-8.39978180142773	-9.37808824315271	2.37103349693473	-5.72676350870722	5.4366761148832	1.71589920872692	-4.4262488336248	-4.35012866539781	2.98189408921411
572.039	0	0	0	0	0	0	0	0	0	0	0	0	0	-98.2110017571806	-2.06261580734335	-8.19033410707468	-33.2963923548906	-17.2594504160544	-25.4816491968884	-23.326236592807	-20.9897559511931	-19.1146261711732	-6.81630658155005	-11.3655807540231	-13.8304125360798	-7.42956807333236	-16.9580002000133	-12.2409116112962	-7.86914024988958	1.8661294279803	-7.2422747913737	-15.735013433865	-6.89721230498457	2.47154520010496	-22.1883712985364	-14.1985177378532	3.71135050337567	-15.477950065914	-11.3376865734038	-4.20548742676674	-1.71131559032167	7.36195555335857	-1.82926942432879	-5.17756103400453	4.13722703781082	0.0759331544401459	2.77772528892571	-2.11119439862508	4.25344506256644
573.708	0	0	0	0	0	0	0	0	0	0	0	0	0	-9.61747066606047	-10.7624864859418	6.21598064558728	8.91734999063341	18.3676818115023	-5.56879556377219	-21.0645210830102	4.06887853561559	-7.42540108228256	-12.8773382736236	-5.35995625404511	0.507705062285356	13.166989639438	-1.79242929102387	-5.2248396787819	6.30335072368689	2.24631269792777	-3.31505207211066	3.47742164282483	1.96259847707839	-1.19083065177386	2.75621212737889	0.543362320004365	-10.1074575815654	-5.00215633952873	-0.845014309265507	-0.496407488358239	8.06143805218566	-4.58456079970173	-1.95953878225406	0.724992081403314	-0.937789170811968	8.23340895387214	2.6684716256856	2.1772704102093	7.68007164492951
575.377	0	0	0	0	0	0	0	0	0	0	0	0	30.0720812321621	52.2037811565065	31.0456438415484	33.2325150348211	45.3359992698555	23.984201367058	44.0038344501093	18.9075848134047	35.042975441119	44.8996116841553	36.5096054733081	24.8024080644284	32.0823528202306	25.8931461812047	25.7461364236579	15.1202194362746	18.2396124850912	13.5670824241765	31.2412129169753	29.0181723221759	7.40116958276834	36.3343430325534	32.4662435450649	17.1799195078859	12.9699594782188	14.5196792587702	21.7411602257368	16.8922774611833	16.3541415026605	20.5412876818149	7.60900400059013	20.2203973746586	6.82168760014623	11.7632287225768	13.7775004621668	11.0653297111131	16.4166567895189
577.046	0	0	0	0	0	0	0	0	0	0	0	42.6018068026266	19.7409362186421	-41.5323581371315	-11.7053622860119	-27.4592732219957	1.47752208258729	-9.56092599721575	-11.0274896185814	0.078123525579665	-12.2825954676051	5.95315098402943	13.7246270406678	10.6755380823005	-9.87921080649913	5.52355083909883	18.2915187655773	-13.8713071701769	-16.0134674290298	-16.4411958448595	0.193328685421369	-4.75350004061086	8.72910155018831	-6.29371832127733	-12.2464085762472	6.39790043664824	1.46052502104753	0.173960295566859	1.01977954412473	0.630273384890458	7.85141568516897	-3.12993493402366	5.19373900864482	-8.93571728827413	3.84768421535642	-0.884327192173221	-1.01504699825315	1.19023550859642	-3.1810784083541
578.715	0	0	0	0	0	0	0	0	0	0	0	5.08826793194897	17.2805888573565	-5.46085362773031	-18.0214164024609	-22.5313879224263	0.161079621641766	11.8361211044615	-0.995593171532225	-10.3843138728177	-0.175338288022536	-12.6135917339972	0.271490929767024	3.88313889222579	-6.84628875894427	1.6135316804471	-8.98962954857109	6.00553244763947	3.06774183701741	-3.04791334946288	-0.971176292210773	-3.17754587825078	1.61057745329746	7.08064194844218	12.9453357014386	-5.63509214389224	3.48686425491768	-2.87896532034977	-3.20429869299972	6.37115499443888	1.71316253382858	3.89943174662052	1.19669283498369	1.66346012396162	0.606560973575796	0.105232399105442	5.07148292378163	1.26802815941634	3.93553773889539
580.384	0	0	0	0	0	0	0	0	0	0	-145.104939029119	-13.3123784395302	26.7061818406072	-9.60122289360323	-15.0898938093098	-19.6410913649758	-3.72650332340655	5.83590809539486	10.9855461914745	-15.4080201596471	-6.75956846242479	-3.94019560522672	0.91019759436951	5.85831290731789	6.92334085015762	-6.99691296226218	-4.62150994265484	-12.7265564550107	-1.09898551466986	-14.9144614264663	-3.61717396973426	4.52556489276989	-13.3586881847818	-11.7605701693171	-7.86355832059337	-5.5027486818015	18.0794763513523	-6.73078082944709	5.32391535488183	7.51745084686345	0.929472207612741	0.461179945878065	2.80108655902105	-0.706466118849692	4.18242329888238	0.720137122921638	-3.45855366061183	-2.99202928889777	3.11899818912653
582.054	0	0	0	0	0	0	0	0	0	0	-33.8860596060119	-7.42260963694057	9.93528357484037	-3.91678217698797	4.13691460235043	-37.1950004996284	-8.10890001776233	-5.05040303826414	-6.57703844040674	-8.01001406102652	-0.401830289543873	1.64376598921935	11.0760291404149	-14.5399311113842	1.79159676251931	7.19543885400502	-0.0933271911482176	-0.535159071489351	9.53611443084913	-6.56116538900394	-5.6723286800151	-20.1657370519662	7.04792177320036	-9.6843874168062	18.2233241506567	-2.52491139491926	-3.67422304324066	8.15438563958994	4.7068807009021	0.860393710996012	-1.55537657183244	5.12473643925117	-2.91925284368572	5.46377365864907	-0.739359690041403	-0.806040783070994	-0.842142493493467	6.37846980913114	1.58059285218507
583.723	0	0	0	0	0	0	0	0	0	-121.490509871924	-22.9703448512733	-31.3145534117076	-20.0368298209281	-14.5912447334621	-22.1758409858436	-17.5105394148846	-20.3069891914867	-18.5599154224251	-10.5920570585773	-23.6612934077269	-9.68976859606854	-21.4665576673574	-26.5439812924935	-2.6973284768367	-15.764407663893	-16.7313328248093	-8.87777249133055	2.88484422033757	-18.1134633827065	-3.08678016195469	-20.2736200013126	-15.0878632031417	-9.06183404959094	-1.57037103950377	-16.1279997155448	-7.3246468109152	-10.9498061726093	-1.99121391481958	-23.5233594115619	-3.38640560995424	-15.7212513309696	0.404004852508323	-12.5102382941577	0.0977756710356686	-4.0281944908497	-3.7909622294112	0.238379838492678	-0.185195478804083	0.38474977829504
585.393	0	0	0	0	0	0	0	0	0	-30.4647474347591	-15.6510770801509	-7.38183693285336	-4.20746717984263	-24.0732429667767	-15.8239570378366	-26.9932679192456	-16.9612206151854	-13.4061282734552	0.222206471053461	-25.7450338797071	-5.88711101102971	-18.1609162497413	-19.4796913222037	-19.22291639966	-0.122981344933049	-3.9942941058508	-6.00775384468843	-8.43747059130544	2.26834434632298	-15.5152288520553	-6.07299196246907	5.70530681333753	-3.69674282600742	-11.3417597209211	-6.60903355035592	-9.40242481511009	15.4452520708884	-9.2951071400614	-4.35448815968065	2.01764473793215	-6.81977564469274	-8.4232234618819	-6.80829781137136	-2.70491143586012	2.50739906202895	-2.40374643327797	-5.51026477232903	-0.590867039086782	1.44298326979151
587.063	0	0	0	0	0	0	0	0	-49.3457574409307	7.29929760001103	-8.1783004675171	3.90898931209976	19.5851155298797	-1.62330486621863	39.6444921746721	15.2666426343448	-15.1282640222606	-6.04871497648628	-21.2675970658998	-0.264326468655034	7.36400648262837	-11.0916540808409	15.1807092186582	8.66926949789306	0.341823653612654	12.4930688505827	5.6992018539064	11.5498737763735	3.83253593615461	1.28998333352936	20.887748139331	3.3399966269581	15.0151214755498	0.0484823815044005	14.5596731964562	4.99800953903738	0.28362890777257	2.10052070963193	4.49322990108679	4.32324289417677	-0.382348602841652	-1.41402861185638	0.908214158631024	1.93343487298126	1.95861040445698	2.45718982332092	8.89442602606967	2.86840844388368	5.83681693235221
588.733	0	0	0	0	0	0	0	0	5.62550801775021	-9.86536255036382	-13.0790707802318	-13.5567906471061	2.22326454076626	4.94446168277825	-9.38559553233955	10.2763105810846	-24.561177327233	-1.38511131573091	3.48278104453448	-18.829033734371	-11.5514741284155	6.57760439343864	-15.6527422356978	-2.84717197657278	-6.87577959501555	3.11310307922567	-5.61315393194113	-6.25074414851728	-4.66533133697521	6.7805699722232	-1.76956987906604	0.670957132624563	-10.5570749586991	2.0127114131934	2.7965700852038	5.43166732088659	6.50072539114836	-0.615802755601806	7.18091546484912	4.87022183340587	0.683581116210873	9.83765970448041	-4.60404322015747	7.86767658742752	1.10629093198519	0.43224175457683	4.95286796510384	3.04108150926409	7.00549874538585
590.403	0	0	0	0	0	0	0	-49.040775735066	-27.2735077180171	16.3604669131271	-10.7956728738318	-1.01806129714117	19.1084727264008	-11.2643815398172	-7.57172564903277	0.607259550473966	14.5549402419127	12.0664608625438	16.8460963337709	31.4507071530211	-5.93380553002532	7.25383875877499	6.79557814139618	-7.99997801752611	10.9335522196879	1.01266929762326	9.01248263422393	8.62236652888062	14.4159732467719	5.32223599447406	4.88833661868801	8.19565108624944	7.31203353261738	17.0329482676946	3.7105946296467	5.60070289672391	-3.09218407190219	12.0577410412341	6.36226403157926	17.1030911384885	3.60381371982839	5.54686230666617	2.88642785593809	1.41510702016956	5.36304025130136	5.90326934403184	10.3678923083301	9.19784500115212	9.83450639991869
592.073	0	0	0	0	0	0	-159.743201335725	-26.2641510960904	-9.67434776191309	6.95523030718028	-11.068180915709	-19.8348013278279	17.8466638270968	5.21478064167091	-4.36483768918151	-13.9452363996441	-3.59089488915376	-5.54629847214569	-3.00127296132714	-1.43438742347145	-4.2059152161794	-1.82339871123526	8.65227114720963	-1.32548297591035	-4.15942814340117	8.50823694204195	4.79284779352465	-2.99816802186056	-10.6839889848926	-11.2671196044518	-0.34265629377126	-11.7624533583913	6.09815512163656	-0.378094282582974	-4.6738522925625	-5.79868269456323	-3.97552508852599	-6.32960365599172	3.03998150649407	2.22619460712961	2.60389631381207	3.29319116126291	-3.98498296035295	-2.23273225701972	1.3690424596894	-0.200948375462666	-0.299566105044736	3.1100090951503	-1.54081894714837
593.743	0	0	0	0	0	0	-75.6539659208619	-37.1431254594009	-40.1367114121682	-23.3963094357423	-29.8704454554304	-13.999898660413	-14.4247891542781	-11.3933604900103	-18.4913932381976	-12.8960420028686	-27.6599981889358	-28.2571645683574	-6.08530129414304	-17.5813612565993	-11.5332562519646	-27.8034220468574	-13.8600302988506	-24.8530359988914	-15.9266826106266	-21.1881281345905	-2.40662069009747	-15.4823646512479	-10.256970292188	-17.2736356216092	-10.3218385707247	-22.8954822981761	-12.5227879299495	-12.7587973484262	-6.6468286010631	-14.0253201659338	-7.73876242116577	-6.26479864642896	-11.4943427794084	-6.88149103050555	-10.4640626870708	-8.276823179543	-4.81261995470615	-3.34065848002856	-1.97345255663339	1.52922165338157	0.468981729441538	-3.76673024211012	-6.48187172637506
595.413	0	0	0	0	0	-144.390172034766	-21.3837843583222	21.262731893262	-12.0614133633236	-5.92496248783821	19.3657195889673	-16.9664758965331	4.43975851716512	6.18301095959429	-7.85198826472558	6.9526988445425	14.4789213884527	-10.3877222897285	-17.6207915391806	-4.67142110009483	15.5578158138188	2.89473414292486	4.54045062998992	-8.93384566176035	-6.909315582363	3.25677165392264	-4.05315040399159	-4.08421691122845	-4.49694164010131	-4.17928594019629	-5.22443044051482	-4.16016345435937	-7.10279903133803	10.0057166914964	1.76390483546912	4.66053647573188	-1.43864130795597	-5.15829737830633	3.94373632474456	-4.40506924154045	4.07928657488422	-1.00659378000325	3.32574498382374	-0.465411502003032	2.56382158054481	5.49174642605037	-0.386180833964494	7.43935086070913	2.58794342163067
597.084	0	0	0	0	0	1.50734308025858	16.5251586106339	39.4426038424434	29.2656770211544	20.8902453779327	36.6615617480423	46.2175022598328	52.0155065858385	32.6987058811747	34.8551108409631	32.377167792866	28.2206848840573	29.3013942981555	30.4340353127081	32.4503551903251	17.8350481731053	24.9924676444615	35.3098940346468	8.66062162248979	27.4983775148435	23.923385419688	36.4390472342131	27.8261057136024	16.5004958036595	22.2646036060014	15.4972838014983	17.0474040943686	14.1282117862141	11.4334757801265	26.9514307354196	19.1637014929666	18.9623326367331	18.3918938268591	16.1058571934863	11.0713762419375	10.9224264302733	15.7526948975629	12.7304178895304	9.50515652107763	5.83467725776443	11.3020596852826	10.855968175676	6.3108421328643	6.5242725819149
598.754	0	0	0	0	-127.86746173214	-3.25622136190034	-4.40177754985713	7.57449063024513	9.14926338708218	6.63522644933094	-17.5645874066037	16.1172168603243	-13.2634071790526	21.0975808388178	7.52709763919794	-1.09252586677022	1.46595404834735	-0.036410528675364	-2.90695612609799	23.6297842363234	-10.6394347810724	5.56373624107294	-25.0040669373102	7.8031056676912	-0.908204506730866	-13.3388531482121	-3.09550772808165	1.46844490199675	-9.43344380460507	-1.42742190212825	3.12032365743297	4.2660562529013	9.32139893259732	-2.26933873219558	-1.45813432523657	10.2614904344703	10.1747911272896	1.91340331312465	1.0332484864603	3.46698779048833	8.26089869668482	2.26346367811507	3.4200212793837	-0.296900925849701	-0.924835894945524	3.17828252134673	1.3053654351597	3.07775588683202	-1.86505598659693
600.425	0	0	0	0	-18.3353330031935	-5.74890272948024	12.8376810248182	31.6273448183093	16.67228520427	19.3928717905585	3.07369562994953	11.0887690284615	10.8341869259288	-7.26030990890284	4.44285870413604	20.5643749517879	22.319945969237	25.1047359809863	9.94188629434391	25.6389138754255	6.73318463749763	3.77684402810947	9.00766448578347	0.753000745182891	8.36693160818193	6.92389386389147	11.7158817342396	16.265617641462	13.1947875973757	12.375772513795	14.4114739346671	7.93624509001845	10.5192541981873	8.96447359428885	1.59607527229428	14.5111738773207	8.88096188232437	5.46202066303405	0.513619929081194	2.69926560194507	3.19885111000834	3.78242141260777	7.34689777235687	9.92747708388057	2.60934103275076	5.29957312470188	6.87588925876848	5.88197631858959	4.55496520299356
602.096	0	0	0	-90.9079849500285	-0.68244447550498	7.30662130294004	3.84815669657083	15.1174460251515	15.4493041145189	6.69389021869221	8.35141767467206	9.19427690939298	10.7188417781808	9.06635463719612	4.41424613966823	7.28826124962039	10.9570552482689	37.6837268277722	22.2147462913976	6.23436680713536	-7.42213928259703	6.93337288177801	14.0065778592077	14.7415290124003	14.3047296012085	23.8927977180729	7.31899741666349	9.73722941785089	9.44901805252815	-1.09088227950991	9.92197377652078	13.5513370678504	4.5579074339001	3.2468470384273	8.5489148313033	16.4687245744814	3.67219299395859	7.34791128869964	9.50167516956209	6.97362158743447	11.8698591218781	2.07028057846725	2.80484584268321	4.90465214384477	5.33060427747536	3.45533448330548	3.03482483668317	7.0310623447604	4.64356176440166
603.766	0	0	0	-24.592513320659	-19.180332150097	-29.3202909087401	-3.04263303346534	-15.5691181847802	-17.0518567983163	-23.7910424403893	-11.2180377187036	-15.945070091143	-9.30867397176269	3.02282066490383	-5.59855778346172	3.29660713623336	-12.7027425640889	-1.2063544766462	-8.75487018250884	-2.22487223061088	-15.0695841361477	-4.10900224231667	-16.9630376948919	-10.2101076345476	-16.1186681512315	-14.7843006043285	-9.97163619869767	-11.843286918748	4.89912711502792	-9.11000709788076	-20.7818923938603	-3.35543607671748	7.91753567517129	-11.4040227621959	-1.78134267511	-8.68361765337924	-1.84890560351768	-1.43505657034113	-1.83663543931412	3.60175308888027	-2.26690553430247	0.12192771475077	1.84780376930723	-4.23931005990754	-6.2058738326854	1.79843805601316	2.23760356915607	1.49566836291937	-3.55456811704987
605.437	0	0	-85.9686435876636	11.0783838996613	10.0243530846033	9.29068119205805	13.519362227855	17.7141382413143	11.7472325293464	-1.43989538116198	3.47703562261422	5.05464046429965	31.0659171139602	9.54120820350093	5.4414365597375	-10.2402705502927	13.6930021506734	0.36226684797051	4.04559165485339	-3.64457130115534	22.3993456452883	19.5587674632103	7.10540361564428	1.55425274669093	8.11240301347442	-1.66917387187527	-2.0986350247724	2.13966276928378	6.28054332129969	12.7717881427225	1.60761821349524	16.223498134656	2.78187811214195	-3.07237945032493	8.66203821743905	6.60492747980597	11.5728953435765	13.2232791754488	2.3589131306881	3.02640712245077	1.78327549935573	0.519676872761551	7.2960188440246	4.2330619684222	6.03125286858902	6.24456971777754	1.44547560854858	7.80678793216739	6.39875278894838
607.108	0	-242.441833312694	-19.1020568771174	-9.18926105289826	-18.2441705202564	-8.7897250515738	-19.4905250695551	-18.3067608129583	-18.0875285880492	-4.28490157320102	-26.6841738894784	-20.6640651629575	1.56070350085465	-16.1743305701516	-17.2840694298577	-2.76727463220614	-18.6343812615415	-1.54649250034473	-12.6401370765548	-4.9690719476207	-25.9992286455761	-2.36064103604617	-15.992569966667	-7.02180085365594	-5.6757825271964	-2.61734182469809	-2.02804114755046	-1.5272163253711	-17.8378222790265	-2.52804597719064	-3.14765843352029	2.04762006773586	-4.75384525300792	3.1543146022097	1.2973098081803	1.62468235591324	-5.70844148885715	-9.5456623271904	7.95318061658167	-4.79250700761361	-2.26726811577974	-1.60129248230267	-4.55326138195314	-2.73856333325874	1.79231422803831	-0.150732012771964	-0.550174564217785	2.72470435060286	-2.54185109970577
608.779	0	-109.754664307503	-48.0164048501598	-41.8610462310299	-23.4278854186227	-28.9941172545581	-10.477344328156	-23.9035794601858	-27.1974130912749	-14.9379553061141	-14.6570083532777	-12.0744804324377	-29.7884498447924	-20.5083869201633	-25.1209360785937	-16.4169119924506	-25.170641237281	-29.3861579511759	-19.4473417535585	-23.4422255072471	-16.0746306159522	-19.7145653415297	-10.0060878251982	-23.7069308194303	-16.3260667866591	-22.7653734643252	-18.0135430289727	-10.1518942867784	-22.3340803974467	-6.83629918235612	-17.3821921593972	-18.1103978482007	-1.22836839696915	-5.79030848967037	-17.3011322762397	-12.4050478824183	-11.1537126042967	-9.76726306042452	-18.1006920920369	-5.08413483726167	-4.41501900884431	-0.22721350721848	-5.04788964878559	-0.643046007914608	-3.31145449484482	-3.58248864866069	-3.39246749521365	0.102766357222622	2.05140725802683
610.45	-235.106018077504	-24.513346189848	-24.7250896304989	-4.25181408540697	-5.64483354553801	1.72529207344371	-19.978118287714	-12.3987366817061	-10.3933852419219	-17.5165934171324	-16.7617618925605	-14.5152943818091	15.6253828798168	-13.5090414563705	7.12596327299897	-15.0621636819014	-14.1976718414653	6.68211040302176	-1.85089860689037	-3.16881537166787	8.55159890419019	-15.7774761765788	-7.4491179099437	2.164814539986	0.273540550110847	-5.61174498054522	-12.8124271634623	-7.95556926784496	-10.2117720396279	-6.13219516923111	-6.7750434341337	2.15997905606064	-0.607869667998967	0.015129335057772	-0.79787027989976	-3.40759951311156	-1.70560881439591	-8.69442070461939	-3.51655725818025	-2.9778686523329	1.52061744831478	4.49257860843101	-0.761690058651774	1.48728083610029	2.89307640340229	-0.43518164776405	3.7539182576152	0.977000995815558	0.731441228997996
612.121	-76.0074125096283	-19.57935632156	5.57651776315318	4.97877949258125	37.6728848238619	1.72617970673244	18.1326874826538	12.421809782364	-14.529461777998	2.99757230334532	37.6898546268121	10.1971570465282	17.5786236468687	27.5483890438117	12.6304182228827	2.97319425537822	18.9585493893513	5.53961220852944	-10.8531211902533	5.87779762159164	4.60888012301295	7.82425270401124	4.4744434737139	9.14582445852103	-8.20517100846222	-0.137701590021441	8.22157042210873	-6.66218551658451	6.82200473000786	11.5969169425172	10.8750104432895	1.7755719338275	17.3999428984992	-1.1488181606918	9.86922529507245	5.67068391354599	2.71219921663585	2.78360940549384	10.1157818528409	5.95313914885471	5.99830408452314	5.77945012255447	5.87255067511316	2.34646966686346	2.30117990890183	2.22224135973875	5.6339883424046	3.17348434684553	1.87484718582242
613.792	-12.1482566023965	15.35984123185	15.8798254513471	14.6009064383722	-13.9703671416462	-0.393907559455075	6.93558709196644	-4.62132816131114	11.0253970641349	3.31262201952162	5.10292927868044	13.8254092858878	11.7162514467822	-3.57966011966255	-8.37146345158251	7.39666036683095	-5.99800181408314	5.37870490081408	-7.74889258797525	-8.12843294143428	7.13828059895567	21.1745229960735	-5.19126250347709	10.5027352101693	7.69162021015995	7.17846959543653	-2.54484048808103	9.8820523100087	1.27125834084929	-2.36320303036022	-0.773247023182325	1.72677562203998	-0.73951757290571	7.64907698848486	10.2555383284346	9.37222160751178	6.07909808001728	2.3815210672415	6.1835607111195	-1.39819857091894	-0.31361709497206	2.61284281850073	1.05184558137141	1.75291821525197	0.0278268905658562	3.13638809648037	-1.2383436231968	1.6923104820874	2.99791534989359
615.464	-18.2931668679619	-23.6433101735966	-10.9348660771044	4.95600095913343	4.01296672983476	-30.6584494527241	-25.8296841645527	-1.49896097385168	-1.04392289536263	13.4620189892853	-14.2054878029374	-8.87213720294437	-5.99153509369135	-25.062020733745	-1.72793927798149	-1.87911072927865	0.979538651930334	-7.25565656777094	-13.2067132196366	-17.8219092383558	-11.1158191497211	4.20959815702311	-5.91363263688374	-8.93405260662884	-11.0083227182766	-11.3497511162429	0.846182856186034	-13.8220028744882	-10.1244742933408	0.890035559471414	-1.17396807804775	3.23015035329348	6.21518482379259	-16.6606805671469	0.106198188424514	-6.50792026184363	-2.92364048834192	-4.03740677298902	-7.26172571256974	2.79585121919563	-1.02508065124152	-8.83617023170402	1.17406907419341	-1.48212360156474	0.481780737705821	2.73649373854453	-0.15896645860989	0.392393725219298	-0.66392071552445
617.135	22.7819513066191	4.15817421693115	24.3338576713077	-4.46233071023237	10.5653684980614	8.80065865770477	3.07466676446133	2.92757387479947	16.1464668601062	-5.78047877948233	14.6617116716799	30.370656414705	20.9518501801203	19.7820013462699	-1.21736627523038	-6.0483702316224	9.1632603441963	1.91549516963425	22.1781438897119	-0.764167830103618	22.0916017993152	16.1850266718693	6.18992965118429	7.7857963221384	4.84360466344051	7.11432320437204	8.00745468885905	10.8513794673746	3.68740779934201	9.29481383186391	12.5835156411221	12.4279341125697	12.4287678856984	10.4708592237823	5.13893520616994	9.35638730260667	6.23848487145434	8.95324153318079	4.40519172277444	5.64853785836268	5.1438790096619	6.76293452197153	5.55686155852437	4.50000078385574	3.9284441663384	1.47906677062865	4.11784436404632	2.52451158591373	5.12876612487126
618.806	6.59178250049516	9.84938713271866	9.51349216843326	-4.75408557717924	3.39221267818458	-11.1067105103116	-4.98411459691527	-5.72843552708035	-18.0554826582452	-2.83416524146628	-8.90297032230416	1.78647444521138	12.19435491015	8.20275418827992	0.744038307660097	0.41257458012042	0.090412599447844	0.574273469364847	-0.988558194325035	1.99984292713668	17.4996859924477	-0.874509467321588	12.8756445650584	2.14471969457731	-1.13168585344623	-0.683765888904525	9.55801634884477	9.14319361162493	7.55543106077572	3.97373439710948	9.29502078493724	2.22952558525886	8.77281435022632	4.02500617786608	2.18635792424371	3.88899070030923	-1.96877834516667	5.24428000567248	2.77528538024494	3.78726013217375	6.28377276378344	2.70391870387433	3.47320826805323	-1.00857802218853	-1.87970275515799	-0.249788950075332	3.64045771707284	4.50903028557655	2.80636517723589
[truncated: 85 more columns]
