# Supplementary material for: Physicochemical and major ion data for springs in the Black Forest National Park, Germany
Source: Data Brief. 2020 Apr 30;30:105645. doi: 10.1016/j.dib.2020.105645 (PMC7218150; doi:10.1016/j.dib.2020.105645)
Supplement: Supplementary file 4 [file mmc4.zip › Fluorescence/D804_4_2016-11-04.csv]

wavelength	600	597	594	591	588	585	582	579	576	573	570	567	564	561	558	555	552	549	546	543	540	537	534	531	528	525	522	519	516	513	510	507	504	501	498	495	492	489	486	483	480	477	474	471	468	465	462	459	456
210.862	0	0	0	0	0	0	0	0	0	0	0	0	0	0	0	0	0	0	0	0	0	0	0	0	0	0	0	0	0	0	0	0	0	0	0	0	0	0	0	0	0	0	0	0	0	0	0	0	0
212.444	0	0	0	0	0	0	0	0	0	0	0	0	0	0	0	0	0	0	0	0	0	0	0	0	0	0	0	0	0	0	0	0	0	0	0	0	0	0	0	0	0	0	0	0	0	0	0	0	0
214.027	0	0	0	0	0	0	0	0	0	0	0	0	0	0	0	0	0	0	0	0	0	0	0	0	0	0	0	0	0	0	0	0	0	0	0	0	0	0	0	0	0	0	0	0	0	0	0	0	0
215.61	0	0	0	0	0	0	0	0	0	0	0	0	0	0	0	0	0	0	0	0	0	0	0	0	0	0	0	0	0	0	0	0	0	0	0	0	0	0	0	0	0	0	0	0	0	0	0	0	0
217.194	0	0	0	0	0	0	0	0	0	0	0	0	0	0	0	0	0	0	0	0	0	0	0	0	0	0	0	0	0	0	0	0	0	0	0	0	0	0	0	0	0	0	0	0	0	0	0	0	0
218.779	0	0	0	0	0	0	0	0	0	0	0	0	0	0	0	0	0	0	0	0	0	0	0	0	0	0	0	0	0	0	0	0	0	0	0	0	0	0	0	0	0	0	0	0	0	0	0	0	0
220.364	0	0	0	0	0	0	0	0	0	0	0	0	0	0	0	0	0	0	0	0	0	0	0	0	0	0	0	0	0	0	0	0	0	0	0	0	0	0	0	0	0	0	0	0	0	0	0	0	0
221.95	0	0	0	0	0	0	0	0	0	0	0	0	0	0	0	0	0	0	0	0	0	0	0	0	0	0	0	0	0	0	0	0	0	0	0	0	0	0	0	0	0	0	0	0	0	0	0	0	0
223.536	0	0	0	0	0	0	0	0	0	0	0	0	0	0	0	0	0	0	0	0	0	0	0	0	0	0	0	0	0	0	0	0	0	0	0	0	0	0	0	0	0	0	0	0	0	0	0	0	0
225.123	0	0	0	0	0	0	0	0	0	0	0	0	0	0	0	0	0	0	0	0	0	0	0	0	0	0	0	0	0	0	0	0	0	0	0	0	0	0	0	0	0	0	0	0	0	0	0	0	0
226.71	0	0	0	0	0	0	0	0	0	0	0	0	0	0	0	0	0	0	0	0	0	0	0	0	0	0	0	0	0	0	0	0	0	0	0	0	0	0	0	0	0	0	0	0	0	0	0	0	0
228.299	0	0	0	0	0	0	0	0	0	0	0	0	0	0	0	0	0	0	0	0	0	0	0	0	0	0	0	0	0	0	0	0	0	0	0	0	0	0	0	0	0	0	0	0	0	0	0	0	0
229.887	0	0	0	0	0	0	0	0	0	0	0	0	0	0	0	0	0	0	0	0	0	0	0	0	0	0	0	0	0	0	0	0	0	0	0	0	0	0	0	0	0	0	0	0	0	0	0	0	0
231.477	0	0	0	0	0	0	0	0	0	0	0	0	0	0	0	0	0	0	0	0	0	0	0	0	0	0	0	0	0	0	0	0	0	0	0	0	0	0	0	0	0	0	0	0	0	0	0	0	0
233.067	0	0	0	0	0	0	0	0	0	0	0	0	0	0	0	0	0	0	0	0	0	0	0	0	0	0	0	0	0	0	0	0	0	0	0	0	0	0	0	0	0	0	0	0	0	0	0	0	0
234.657	0	0	0	0	0	0	0	0	0	0	0	0	0	0	0	0	0	0	0	0	0	0	0	0	0	0	0	0	0	0	0	0	0	0	0	0	0	0	0	0	0	0	0	0	0	0	0	0	0
236.248	0	0	0	0	0	0	0	0	0	0	0	0	0	0	0	0	0	0	0	0	0	0	0	0	0	0	0	0	0	0	0	0	0	0	0	0	0	0	0	0	0	0	0	0	0	0	0	0	0
237.84	0	0	0	0	0	0	0	0	0	0	0	0	0	0	0	0	0	0	0	0	0	0	0	0	0	0	0	0	0	0	0	0	0	0	0	0	0	0	0	0	0	0	0	0	0	0	0	0	0
239.432	0	0	0	0	0	0	0	0	0	0	0	0	0	0	0	0	0	0	0	0	0	0	0	0	0	0	0	0	0	0	0	0	0	0	0	0	0	0	0	0	0	0	0	0	0	0	0	0	0
241.025	0	0	0	0	0	0	0	0	0	0	0	0	0	0	0	0	0	0	0	0	0	0	0	0	0	0	0	0	0	0	0	0	0	0	0	0	0	0	0	0	0	0	0	0	0	0	0	0	0
242.619	0	0	0	0	0	0	0	0	0	0	0	0	0	0	0	0	0	0	0	0	0	0	0	0	0	0	0	0	0	0	0	0	0	0	0	0	0	0	0	0	0	0	0	0	0	0	0	0	0
244.213	0	0	0	0	0	0	0	0	0	0	0	0	0	0	0	0	0	0	0	0	0	0	0	0	0	0	0	0	0	0	0	0	0	0	0	0	0	0	0	0	0	0	0	0	0	0	0	0	0
245.808	0	0	0	0	0	0	0	0	0	0	0	0	0	0	0	0	0	0	0	0	0	0	0	0	0	0	0	0	0	0	0	0	0	0	0	0	0	0	0	0	0	0	0	0	0	0	0	0	0
247.403	0	0	0	0	0	0	0	0	0	0	0	0	0	0	0	0	0	0	0	0	0	0	0	0	0	0	0	0	0	0	0	0	0	0	0	0	0	0	0	0	0	0	0	0	0	0	0	0	0
248.999	0	0	0	0	0	0	0	0	0	0	0	0	0	0	0	0	0	0	0	0	0	0	0	0	0	0	0	0	0	0	0	0	0	0	0	0	0	0	0	0	0	0	0	0	0	0	0	0	0
250.595	0	0	0	0	0	0	0	0	0	0	0	0	0	0	0	0	0	0	0	0	0	0	0	0	0	0	0	0	0	0	0	0	0	0	0	0	0	0	0	0	0	0	0	0	0	0	0	0	0
252.192	0	0	0	0	0	0	0	0	0	0	0	0	0	0	0	0	0	0	0	0	0	0	0	0	0	0	0	0	0	0	0	0	0	0	0	0	0	0	0	0	0	0	0	0	0	0	0	0	0
253.79	0	0	0	0	0	0	0	0	0	0	0	0	0	0	0	0	0	0	0	0	0	0	0	0	0	0	0	0	0	0	0	0	0	0	0	0	0	0	0	0	0	0	0	0	0	0	0	0	0
255.388	0	0	0	0	0	0	0	0	0	0	0	0	0	0	0	0	0	0	0	0	0	0	0	0	0	0	0	0	0	0	0	0	0	0	0	0	0	0	0	0	0	0	0	0	0	0	0	0	0
256.986	0	0	0	0	0	0	0	0	0	0	0	0	0	0	0	0	0	0	0	0	0	0	0	0	0	0	0	0	0	0	0	0	0	0	0	0	0	0	0	0	0	0	0	0	0	0	0	0	0
258.586	0	0	0	0	0	0	0	0	0	0	0	0	0	0	0	0	0	0	0	0	0	0	0	0	0	0	0	0	0	0	0	0	0	0	0	0	0	0	0	0	0	0	0	0	0	0	0	0	0
260.186	0	0	0	0	0	0	0	0	0	0	0	0	0	0	0	0	0	0	0	0	0	0	0	0	0	0	0	0	0	0	0	0	0	0	0	0	0	0	0	0	0	0	0	0	0	0	0	0	0
261.786	0	0	0	0	0	0	0	0	0	0	0	0	0	0	0	0	0	0	0	0	0	0	0	0	0	0	0	0	0	0	0	0	0	0	0	0	0	0	0	0	0	0	0	0	0	0	0	0	0
263.387	0	0	0	0	0	0	0	0	0	0	0	0	0	0	0	0	0	0	0	0	0	0	0	0	0	0	0	0	0	0	0	0	0	0	0	0	0	0	0	0	0	0	0	0	0	0	0	0	0
264.988	0	0	0	0	0	0	0	0	0	0	0	0	0	0	0	0	0	0	0	0	0	0	0	0	0	0	0	0	0	0	0	0	0	0	0	0	0	0	0	0	0	0	0	0	0	0	0	0	0
266.591	0	0	0	0	0	0	0	0	0	0	0	0	0	0	0	0	0	0	0	0	0	0	0	0	0	0	0	0	0	0	0	0	0	0	0	0	0	0	0	0	0	0	0	0	0	0	0	0	0
268.193	0	0	0	0	0	0	0	0	0	0	0	0	0	0	0	0	0	0	0	0	0	0	0	0	0	0	0	0	0	0	0	0	0	0	0	0	0	0	0	0	0	0	0	0	0	0	0	0	0
269.796	0	0	0	0	0	0	0	0	0	0	0	0	0	0	0	0	0	0	0	0	0	0	0	0	0	0	0	0	0	0	0	0	0	0	0	0	0	0	0	0	0	0	0	0	0	0	0	0	0
271.4	0	0	0	0	0	0	0	0	0	0	0	0	0	0	0	0	0	0	0	0	0	0	0	0	0	0	0	0	0	0	0	0	0	0	0	0	0	0	0	0	0	0	0	0	0	0	0	0	0
273.004	0	0	0	0	0	0	0	0	0	0	0	0	0	0	0	0	0	0	0	0	0	0	0	0	0	0	0	0	0	0	0	0	0	0	0	0	0	0	0	0	0	0	0	0	0	0	0	0	0
274.609	0	0	0	0	0	0	0	0	0	0	0	0	0	0	0	0	0	0	0	0	0	0	0	0	0	0	0	0	0	0	0	0	0	0	0	0	0	0	0	0	0	0	0	0	0	0	0	0	0
276.215	0	0	0	0	0	0	0	0	0	0	0	0	0	0	0	0	0	0	0	0	0	0	0	0	0	0	0	0	0	0	0	0	0	0	0	0	0	0	0	0	0	0	0	0	0	0	0	0	0
277.821	0	0	0	0	0	0	0	0	0	0	0	0	0	0	0	0	0	0	0	0	0	0	0	0	0	0	0	0	0	0	0	0	0	0	0	0	0	0	0	0	0	0	0	0	0	0	0	0	0
279.427	0	0	0	0	0	0	0	0	0	0	0	0	0	0	0	0	0	0	0	0	0	0	0	0	0	0	0	0	0	0	0	0	0	0	0	0	0	0	0	0	0	0	0	0	0	0	0	0	0
281.034	0	0	0	0	0	0	0	0	0	0	0	0	0	0	0	0	0	0	0	0	0	0	0	0	0	0	0	0	0	0	0	0	0	0	0	0	0	0	0	0	0	0	0	0	0	0	0	0	0
282.642	0	0	0	0	0	0	0	0	0	0	0	0	0	0	0	0	0	0	0	0	0	0	0	0	0	0	0	0	0	0	0	0	0	0	0	0	0	0	0	0	0	0	0	0	0	0	0	0	0
284.25	0	0	0	0	0	0	0	0	0	0	0	0	0	0	0	0	0	0	0	0	0	0	0	0	0	0	0	0	0	0	0	0	0	0	0	0	0	0	0	0	0	0	0	0	0	0	0	0	0
285.858	0	0	0	0	0	0	0	0	0	0	0	0	0	0	0	0	0	0	0	0	0	0	0	0	0	0	0	0	0	0	0	0	0	0	0	0	0	0	0	0	0	0	0	0	0	0	0	0	0
287.468	0	0	0	0	0	0	0	0	0	0	0	0	0	0	0	0	0	0	0	0	0	0	0	0	0	0	0	0	0	0	0	0	0	0	0	0	0	0	0	0	0	0	0	0	0	0	0	0	0
289.077	0	0	0	0	0	0	0	0	0	0	0	0	0	0	0	0	0	0	0	0	0	0	0	0	0	0	0	0	0	0	0	0	0	0	0	0	0	0	0	0	0	0	0	0	0	0	0	0	0
290.688	0	0	0	0	0	0	0	0	0	0	0	0	0	0	0	0	0	0	0	0	0	0	0	0	0	0	0	0	0	0	0	0	0	0	0	0	0	0	0	0	0	0	0	0	0	0	0	0	0
292.298	0	0	0	0	0	0	0	0	0	0	0	0	0	0	0	0	0	0	0	0	0	0	0	0	0	0	0	0	0	0	0	0	0	0	0	0	0	0	0	0	0	0	0	0	0	0	0	0	0
293.91	0	0	0	0	0	0	0	0	0	0	0	0	0	0	0	0	0	0	0	0	0	0	0	0	0	0	0	0	0	0	0	0	0	0	0	0	0	0	0	0	0	0	0	0	0	0	0	0	0
295.521	0	0	0	0	0	0	0	0	0	0	0	0	0	0	0	0	0	0	0	0	0	0	0	0	0	0	0	0	0	0	0	0	0	0	0	0	0	0	0	0	0	0	0	0	0	0	0	0	0
297.134	0	0	0	0	0	0	0	0	0	0	0	0	0	0	0	0	0	0	0	0	0	0	0	0	0	0	0	0	0	0	0	0	0	0	0	0	0	0	0	0	0	0	0	0	0	0	0	0	0
298.747	0	0	0	0	0	0	0	0	0	0	0	0	0	0	0	0	0	0	0	0	0	0	0	0	0	0	0	0	0	0	0	0	0	0	0	0	0	0	0	0	0	0	0	0	0	0	0	0	0
300.36	0	0	0	0	0	0	0	0	0	0	0	0	0	0	0	0	0	0	0	0	0	0	0	0	0	0	0	0	0	0	0	0	0	0	0	0	0	0	0	0	0	0	0	0	0	0	0	0	0
301.974	0	0	0	0	0	0	0	0	0	0	0	0	0	0	0	0	0	0	0	0	0	0	0	0	0	0	0	0	0	0	0	0	0	0	0	0	0	0	0	0	0	0	0	0	0	0	0	0	0
303.588	0	0	0	0	0	0	0	0	0	0	0	0	0	0	0	0	0	0	0	0	0	0	0	0	0	0	0	0	0	0	0	0	0	0	0	0	0	0	0	0	0	0	0	0	0	0	0	0	0
305.203	0	0	0	0	0	0	0	0	0	0	0	0	0	0	0	0	0	0	0	0	0	0	0	0	0	0	0	0	0	0	0	0	0	0	0	0	0	0	0	0	0	0	0	0	0	0	0	0	0
306.819	0	0	0	0	0	0	0	0	0	0	0	0	0	0	0	0	0	0	0	0	0	0	0	0	0	0	0	0	0	0	0	0	0	0	0	0	0	0	0	0	0	0	0	0	0	0	0	0	0
308.435	0	0	0	0	0	0	0	0	0	0	0	0	0	0	0	0	0	0	0	0	0	0	0	0	0	0	0	0	0	0	0	0	0	0	0	0	0	0	0	0	0	0	0	0	0	0	0	0	0
310.051	0	0	0	0	0	0	0	0	0	0	0	0	0	0	0	0	0	0	0	0	0	0	0	0	0	0	0	0	0	0	0	0	0	0	0	0	0	0	0	0	0	0	0	0	0	0	0	0	0
311.668	0	0	0	0	0	0	0	0	0	0	0	0	0	0	0	0	0	0	0	0	0	0	0	0	0	0	0	0	0	0	0	0	0	0	0	0	0	0	0	0	0	0	0	0	0	0	0	0	0
313.286	0	0	0	0	0	0	0	0	0	0	0	0	0	0	0	0	0	0	0	0	0	0	0	0	0	0	0	0	0	0	0	0	0	0	0	0	0	0	0	0	0	0	0	0	0	0	0	0	0
314.904	0	0	0	0	0	0	0	0	0	0	0	0	0	0	0	0	0	0	0	0	0	0	0	0	0	0	0	0	0	0	0	0	0	0	0	0	0	0	0	0	0	0	0	0	0	0	0	0	0
316.522	0	0	0	0	0	0	0	0	0	0	0	0	0	0	0	0	0	0	0	0	0	0	0	0	0	0	0	0	0	0	0	0	0	0	0	0	0	0	0	0	0	0	0	0	0	0	0	0	0
318.141	0	0	0	0	0	0	0	0	0	0	0	0	0	0	0	0	0	0	0	0	0	0	0	0	0	0	0	0	0	0	0	0	0	0	0	0	0	0	0	0	0	0	0	0	0	0	0	0	0
319.761	0	0	0	0	0	0	0	0	0	0	0	0	0	0	0	0	0	0	0	0	0	0	0	0	0	0	0	0	0	0	0	0	0	0	0	0	0	0	0	0	0	0	0	0	0	0	0	0	0
321.381	0	0	0	0	0	0	0	0	0	0	0	0	0	0	0	0	0	0	0	0	0	0	0	0	0	0	0	0	0	0	0	0	0	0	0	0	0	0	0	0	0	0	0	0	0	0	0	0	0
323.001	0	0	0	0	0	0	0	0	0	0	0	0	0	0	0	0	0	0	0	0	0	0	0	0	0	0	0	0	0	0	0	0	0	0	0	0	0	0	0	0	0	0	0	0	0	0	0	0	0
324.622	0	0	0	0	0	0	0	0	0	0	0	0	0	0	0	0	0	0	0	0	0	0	0	0	0	0	0	0	0	0	0	0	0	0	0	0	0	0	0	0	0	0	0	0	0	0	0	0	0
326.243	0	0	0	0	0	0	0	0	0	0	0	0	0	0	0	0	0	0	0	0	0	0	0	0	0	0	0	0	0	0	0	0	0	0	0	0	0	0	0	0	0	0	0	0	0	0	0	0	0
327.865	0	0	0	0	0	0	0	0	0	0	0	0	0	0	0	0	0	0	0	0	0	0	0	0	0	0	0	0	0	0	0	0	0	0	0	0	0	0	0	0	0	0	0	0	0	0	0	0	0
329.488	0	0	0	0	0	0	0	0	0	0	0	0	0	0	0	0	0	0	0	0	0	0	0	0	0	0	0	0	0	0	0	0	0	0	0	0	0	0	0	0	0	0	0	0	0	0	0	0	0
331.111	0	0	0	0	0	0	0	0	0	0	0	0	0	0	0	0	0	0	0	0	0	0	0	0	0	0	0	0	0	0	0	0	0	0	0	0	0	0	0	0	0	0	0	0	0	0	0	0	0
332.734	0	0	0	0	0	0	0	0	0	0	0	0	0	0	0	0	0	0	0	0	0	0	0	0	0	0	0	0	0	0	0	0	0	0	0	0	0	0	0	0	0	0	0	0	0	0	0	0	0
334.358	0	0	0	0	0	0	0	0	0	0	0	0	0	0	0	0	0	0	0	0	0	0	0	0	0	0	0	0	0	0	0	0	0	0	0	0	0	0	0	0	0	0	0	0	0	0	0	0	0
335.982	0	0	0	0	0	0	0	0	0	0	0	0	0	0	0	0	0	0	0	0	0	0	0	0	0	0	0	0	0	0	0	0	0	0	0	0	0	0	0	0	0	0	0	0	0	0	0	0	0
337.607	0	0	0	0	0	0	0	0	0	0	0	0	0	0	0	0	0	0	0	0	0	0	0	0	0	0	0	0	0	0	0	0	0	0	0	0	0	0	0	0	0	0	0	0	0	0	0	0	0
339.232	0	0	0	0	0	0	0	0	0	0	0	0	0	0	0	0	0	0	0	0	0	0	0	0	0	0	0	0	0	0	0	0	0	0	0	0	0	0	0	0	0	0	0	0	0	0	0	0	0
340.858	0	0	0	0	0	0	0	0	0	0	0	0	0	0	0	0	0	0	0	0	0	0	0	0	0	0	0	0	0	0	0	0	0	0	0	0	0	0	0	0	0	0	0	0	0	0	0	0	0
342.484	0	0	0	0	0	0	0	0	0	0	0	0	0	0	0	0	0	0	0	0	0	0	0	0	0	0	0	0	0	0	0	0	0	0	0	0	0	0	0	0	0	0	0	0	0	0	0	0	0
344.111	0	0	0	0	0	0	0	0	0	0	0	0	0	0	0	0	0	0	0	0	0	0	0	0	0	0	0	0	0	0	0	0	0	0	0	0	0	0	0	0	0	0	0	0	0	0	0	0	0
345.738	0	0	0	0	0	0	0	0	0	0	0	0	0	0	0	0	0	0	0	0	0	0	0	0	0	0	0	0	0	0	0	0	0	0	0	0	0	0	0	0	0	0	0	0	0	0	0	0	0
347.365	0	0	0	0	0	0	0	0	0	0	0	0	0	0	0	0	0	0	0	0	0	0	0	0	0	0	0	0	0	0	0	0	0	0	0	0	0	0	0	0	0	0	0	0	0	0	0	0	0
348.993	0	0	0	0	0	0	0	0	0	0	0	0	0	0	0	0	0	0	0	0	0	0	0	0	0	0	0	0	0	0	0	0	0	0	0	0	0	0	0	0	0	0	0	0	0	0	0	0	0
350.622	0	0	0	0	0	0	0	0	0	0	0	0	0	0	0	0	0	0	0	0	0	0	0	0	0	0	0	0	0	0	0	0	0	0	0	0	0	0	0	0	0	0	0	0	0	0	0	0	0
352.251	0	0	0	0	0	0	0	0	0	0	0	0	0	0	0	0	0	0	0	0	0	0	0	0	0	0	0	0	0	0	0	0	0	0	0	0	0	0	0	0	0	0	0	0	0	0	0	0	0
353.88	0	0	0	0	0	0	0	0	0	0	0	0	0	0	0	0	0	0	0	0	0	0	0	0	0	0	0	0	0	0	0	0	0	0	0	0	0	0	0	0	0	0	0	0	0	0	0	0	0
355.51	0	0	0	0	0	0	0	0	0	0	0	0	0	0	0	0	0	0	0	0	0	0	0	0	0	0	0	0	0	0	0	0	0	0	0	0	0	0	0	0	0	0	0	0	0	0	0	0	0
357.14	0	0	0	0	0	0	0	0	0	0	0	0	0	0	0	0	0	0	0	0	0	0	0	0	0	0	0	0	0	0	0	0	0	0	0	0	0	0	0	0	0	0	0	0	0	0	0	0	0
358.771	0	0	0	0	0	0	0	0	0	0	0	0	0	0	0	0	0	0	0	0	0	0	0	0	0	0	0	0	0	0	0	0	0	0	0	0	0	0	0	0	0	0	0	0	0	0	0	0	0
360.402	0	0	0	0	0	0	0	0	0	0	0	0	0	0	0	0	0	0	0	0	0	0	0	0	0	0	0	0	0	0	0	0	0	0	0	0	0	0	0	0	0	0	0	0	0	0	0	0	0
362.034	0	0	0	0	0	0	0	0	0	0	0	0	0	0	0	0	0	0	0	0	0	0	0	0	0	0	0	0	0	0	0	0	0	0	0	0	0	0	0	0	0	0	0	0	0	0	0	0	0
363.666	0	0	0	0	0	0	0	0	0	0	0	0	0	0	0	0	0	0	0	0	0	0	0	0	0	0	0	0	0	0	0	0	0	0	0	0	0	0	0	0	0	0	0	0	0	0	0	0	0
365.299	0	0	0	0	0	0	0	0	0	0	0	0	0	0	0	0	0	0	0	0	0	0	0	0	0	0	0	0	0	0	0	0	0	0	0	0	0	0	0	0	0	0	0	0	0	0	0	0	0
366.932	0	0	0	0	0	0	0	0	0	0	0	0	0	0	0	0	0	0	0	0	0	0	0	0	0	0	0	0	0	0	0	0	0	0	0	0	0	0	0	0	0	0	0	0	0	0	0	0	0
368.565	0	0	0	0	0	0	0	0	0	0	0	0	0	0	0	0	0	0	0	0	0	0	0	0	0	0	0	0	0	0	0	0	0	0	0	0	0	0	0	0	0	0	0	0	0	0	0	0	0
370.199	0	0	0	0	0	0	0	0	0	0	0	0	0	0	0	0	0	0	0	0	0	0	0	0	0	0	0	0	0	0	0	0	0	0	0	0	0	0	0	0	0	0	0	0	0	0	0	0	0
371.833	0	0	0	0	0	0	0	0	0	0	0	0	0	0	0	0	0	0	0	0	0	0	0	0	0	0	0	0	0	0	0	0	0	0	0	0	0	0	0	0	0	0	0	0	0	0	0	0	0
373.468	0	0	0	0	0	0	0	0	0	0	0	0	0	0	0	0	0	0	0	0	0	0	0	0	0	0	0	0	0	0	0	0	0	0	0	0	0	0	0	0	0	0	0	0	0	0	0	0	0
375.103	0	0	0	0	0	0	0	0	0	0	0	0	0	0	0	0	0	0	0	0	0	0	0	0	0	0	0	0	0	0	0	0	0	0	0	0	0	0	0	0	0	0	0	0	0	0	0	0	0
376.738	0	0	0	0	0	0	0	0	0	0	0	0	0	0	0	0	0	0	0	0	0	0	0	0	0	0	0	0	0	0	0	0	0	0	0	0	0	0	0	0	0	0	0	0	0	0	0	0	0
378.374	0	0	0	0	0	0	0	0	0	0	0	0	0	0	0	0	0	0	0	0	0	0	0	0	0	0	0	0	0	0	0	0	0	0	0	0	0	0	0	0	0	0	0	0	0	0	0	0	0
380.01	0	0	0	0	0	0	0	0	0	0	0	0	0	0	0	0	0	0	0	0	0	0	0	0	0	0	0	0	0	0	0	0	0	0	0	0	0	0	0	0	0	0	0	0	0	0	0	0	0
381.647	0	0	0	0	0	0	0	0	0	0	0	0	0	0	0	0	0	0	0	0	0	0	0	0	0	0	0	0	0	0	0	0	0	0	0	0	0	0	0	0	0	0	0	0	0	0	0	0	0
383.284	0	0	0	0	0	0	0	0	0	0	0	0	0	0	0	0	0	0	0	0	0	0	0	0	0	0	0	0	0	0	0	0	0	0	0	0	0	0	0	0	0	0	0	0	0	0	0	0	0
384.922	0	0	0	0	0	0	0	0	0	0	0	0	0	0	0	0	0	0	0	0	0	0	0	0	0	0	0	0	0	0	0	0	0	0	0	0	0	0	0	0	0	0	0	0	0	0	0	0	0
386.56	0	0	0	0	0	0	0	0	0	0	0	0	0	0	0	0	0	0	0	0	0	0	0	0	0	0	0	0	0	0	0	0	0	0	0	0	0	0	0	0	0	0	0	0	0	0	0	0	0
388.198	0	0	0	0	0	0	0	0	0	0	0	0	0	0	0	0	0	0	0	0	0	0	0	0	0	0	0	0	0	0	0	0	0	0	0	0	0	0	0	0	0	0	0	0	0	0	0	0	0
389.837	0	0	0	0	0	0	0	0	0	0	0	0	0	0	0	0	0	0	0	0	0	0	0	0	0	0	0	0	0	0	0	0	0	0	0	0	0	0	0	0	0	0	0	0	0	0	0	0	0
391.476	0	0	0	0	0	0	0	0	0	0	0	0	0	0	0	0	0	0	0	0	0	0	0	0	0	0	0	0	0	0	0	0	0	0	0	0	0	0	0	0	0	0	0	0	0	0	0	0	0
393.116	0	0	0	0	0	0	0	0	0	0	0	0	0	0	0	0	0	0	0	0	0	0	0	0	0	0	0	0	0	0	0	0	0	0	0	0	0	0	0	0	0	0	0	0	0	0	0	0	0
394.756	0	0	0	0	0	0	0	0	0	0	0	0	0	0	0	0	0	0	0	0	0	0	0	0	0	0	0	0	0	0	0	0	0	0	0	0	0	0	0	0	0	0	0	0	0	0	0	0	0
396.396	0	0	0	0	0	0	0	0	0	0	0	0	0	0	0	0	0	0	0	0	0	0	0	0	0	0	0	0	0	0	0	0	0	0	0	0	0	0	0	0	0	0	0	0	0	0	0	0	0
398.037	0	0	0	0	0	0	0	0	0	0	0	0	0	0	0	0	0	0	0	0	0	0	0	0	0	0	0	0	0	0	0	0	0	0	0	0	0	0	0	0	0	0	0	0	0	0	0	0	0
399.678	0	0	0	0	0	0	0	0	0	0	0	0	0	0	0	0	0	0	0	0	0	0	0	0	0	0	0	0	0	0	0	0	0	0	0	0	0	0	0	0	0	0	0	0	0	0	0	0	0
401.32	0	0	0	0	0	0	0	0	0	0	0	0	0	0	0	0	0	0	0	0	0	0	0	0	0	0	0	0	0	0	0	0	0	0	0	0	0	0	0	0	0	0	0	0	0	0	0	0	0
402.962	0	0	0	0	0	0	0	0	0	0	0	0	0	0	0	0	0	0	0	0	0	0	0	0	0	0	0	0	0	0	0	0	0	0	0	0	0	0	0	0	0	0	0	0	0	0	0	0	0
404.604	0	0	0	0	0	0	0	0	0	0	0	0	0	0	0	0	0	0	0	0	0	0	0	0	0	0	0	0	0	0	0	0	0	0	0	0	0	0	0	0	0	0	0	0	0	0	0	0	0
406.247	0	0	0	0	0	0	0	0	0	0	0	0	0	0	0	0	0	0	0	0	0	0	0	0	0	0	0	0	0	0	0	0	0	0	0	0	0	0	0	0	0	0	0	0	0	0	0	0	0
407.89	0	0	0	0	0	0	0	0	0	0	0	0	0	0	0	0	0	0	0	0	0	0	0	0	0	0	0	0	0	0	0	0	0	0	0	0	0	0	0	0	0	0	0	0	0	0	0	0	0
409.534	0	0	0	0	0	0	0	0	0	0	0	0	0	0	0	0	0	0	0	0	0	0	0	0	0	0	0	0	0	0	0	0	0	0	0	0	0	0	0	0	0	0	0	0	0	0	0	0	0
411.177	0	0	0	0	0	0	0	0	0	0	0	0	0	0	0	0	0	0	0	0	0	0	0	0	0	0	0	0	0	0	0	0	0	0	0	0	0	0	0	0	0	0	0	0	0	0	0	0	0
412.822	0	0	0	0	0	0	0	0	0	0	0	0	0	0	0	0	0	0	0	0	0	0	0	0	0	0	0	0	0	0	0	0	0	0	0	0	0	0	0	0	0	0	0	0	0	0	0	0	0
414.466	0	0	0	0	0	0	0	0	0	0	0	0	0	0	0	0	0	0	0	0	0	0	0	0	0	0	0	0	0	0	0	0	0	0	0	0	0	0	0	0	0	0	0	0	0	0	0	0	0
416.111	0	0	0	0	0	0	0	0	0	0	0	0	0	0	0	0	0	0	0	0	0	0	0	0	0	0	0	0	0	0	0	0	0	0	0	0	0	0	0	0	0	0	0	0	0	0	0	0	0
417.757	0	0	0	0	0	0	0	0	0	0	0	0	0	0	0	0	0	0	0	0	0	0	0	0	0	0	0	0	0	0	0	0	0	0	0	0	0	0	0	0	0	0	0	0	0	0	0	0	0
419.402	0	0	0	0	0	0	0	0	0	0	0	0	0	0	0	0	0	0	0	0	0	0	0	0	0	0	0	0	0	0	0	0	0	0	0	0	0	0	0	0	0	0	0	0	0	0	0	0	0
421.048	0	0	0	0	0	0	0	0	0	0	0	0	0	0	0	0	0	0	0	0	0	0	0	0	0	0	0	0	0	0	0	0	0	0	0	0	0	0	0	0	0	0	0	0	0	0	0	0	0
422.695	0	0	0	0	0	0	0	0	0	0	0	0	0	0	0	0	0	0	0	0	0	0	0	0	0	0	0	0	0	0	0	0	0	0	0	0	0	0	0	0	0	0	0	0	0	0	0	0	0
424.342	0	0	0	0	0	0	0	0	0	0	0	0	0	0	0	0	0	0	0	0	0	0	0	0	0	0	0	0	0	0	0	0	0	0	0	0	0	0	0	0	0	0	0	0	0	0	0	0	0
425.989	0	0	0	0	0	0	0	0	0	0	0	0	0	0	0	0	0	0	0	0	0	0	0	0	0	0	0	0	0	0	0	0	0	0	0	0	0	0	0	0	0	0	0	0	0	0	0	0	0
427.636	0	0	0	0	0	0	0	0	0	0	0	0	0	0	0	0	0	0	0	0	0	0	0	0	0	0	0	0	0	0	0	0	0	0	0	0	0	0	0	0	0	0	0	0	0	0	0	0	0
429.284	0	0	0	0	0	0	0	0	0	0	0	0	0	0	0	0	0	0	0	0	0	0	0	0	0	0	0	0	0	0	0	0	0	0	0	0	0	0	0	0	0	0	0	0	0	0	0	0	0
430.932	0	0	0	0	0	0	0	0	0	0	0	0	0	0	0	0	0	0	0	0	0	0	0	0	0	0	0	0	0	0	0	0	0	0	0	0	0	0	0	0	0	0	0	0	0	0	0	0	0
432.581	0	0	0	0	0	0	0	0	0	0	0	0	0	0	0	0	0	0	0	0	0	0	0	0	0	0	0	0	0	0	0	0	0	0	0	0	0	0	0	0	0	0	0	0	0	0	0	0	0
434.23	0	0	0	0	0	0	0	0	0	0	0	0	0	0	0	0	0	0	0	0	0	0	0	0	0	0	0	0	0	0	0	0	0	0	0	0	0	0	0	0	0	0	0	0	0	0	0	0	0
435.879	0	0	0	0	0	0	0	0	0	0	0	0	0	0	0	0	0	0	0	0	0	0	0	0	0	0	0	0	0	0	0	0	0	0	0	0	0	0	0	0	0	0	0	0	0	0	0	0	0
437.528	0	0	0	0	0	0	0	0	0	0	0	0	0	0	0	0	0	0	0	0	0	0	0	0	0	0	0	0	0	0	0	0	0	0	0	0	0	0	0	0	0	0	0	0	0	0	0	0	0
439.178	0	0	0	0	0	0	0	0	0	0	0	0	0	0	0	0	0	0	0	0	0	0	0	0	0	0	0	0	0	0	0	0	0	0	0	0	0	0	0	0	0	0	0	0	0	0	0	0	0
440.828	0	0	0	0	0	0	0	0	0	0	0	0	0	0	0	0	0	0	0	0	0	0	0	0	0	0	0	0	0	0	0	0	0	0	0	0	0	0	0	0	0	0	0	0	0	0	0	0	0
442.479	0	0	0	0	0	0	0	0	0	0	0	0	0	0	0	0	0	0	0	0	0	0	0	0	0	0	0	0	0	0	0	0	0	0	0	0	0	0	0	0	0	0	0	0	0	0	0	0	0
444.13	0	0	0	0	0	0	0	0	0	0	0	0	0	0	0	0	0	0	0	0	0	0	0	0	0	0	0	0	0	0	0	0	0	0	0	0	0	0	0	0	0	0	0	0	0	0	0	0	0
445.781	0	0	0	0	0	0	0	0	0	0	0	0	0	0	0	0	0	0	0	0	0	0	0	0	0	0	0	0	0	0	0	0	0	0	0	0	0	0	0	0	0	0	0	0	0	0	0	0	0
447.432	0	0	0	0	0	0	0	0	0	0	0	0	0	0	0	0	0	0	0	0	0	0	0	0	0	0	0	0	0	0	0	0	0	0	0	0	0	0	0	0	0	0	0	0	0	0	0	0	0
449.084	0	0	0	0	0	0	0	0	0	0	0	0	0	0	0	0	0	0	0	0	0	0	0	0	0	0	0	0	0	0	0	0	0	0	0	0	0	0	0	0	0	0	0	0	0	0	0	0	0
450.736	0	0	0	0	0	0	0	0	0	0	0	0	0	0	0	0	0	0	0	0	0	0	0	0	0	0	0	0	0	0	0	0	0	0	0	0	0	0	0	0	0	0	0	0	0	0	0	0	0
452.389	0	0	0	0	0	0	0	0	0	0	0	0	0	0	0	0	0	0	0	0	0	0	0	0	0	0	0	0	0	0	0	0	0	0	0	0	0	0	0	0	0	0	0	0	0	0	0	0	0
454.042	0	0	0	0	0	0	0	0	0	0	0	0	0	0	0	0	0	0	0	0	0	0	0	0	0	0	0	0	0	0	0	0	0	0	0	0	0	0	0	0	0	0	0	0	0	0	0	0	0
455.695	0	0	0	0	0	0	0	0	0	0	0	0	0	0	0	0	0	0	0	0	0	0	0	0	0	0	0	0	0	0	0	0	0	0	0	0	0	0	0	0	0	0	0	0	0	0	0	0	0
457.348	0	0	0	0	0	0	0	0	0	0	0	0	0	0	0	0	0	0	0	0	0	0	0	0	0	0	0	0	0	0	0	0	0	0	0	0	0	0	0	0	0	0	0	0	0	0	0	0	0
459.002	0	0	0	0	0	0	0	0	0	0	0	0	0	0	0	0	0	0	0	0	0	0	0	0	0	0	0	0	0	0	0	0	0	0	0	0	0	0	0	0	0	0	0	0	0	0	0	0	0
460.656	0	0	0	0	0	0	0	0	0	0	0	0	0	0	0	0	0	0	0	0	0	0	0	0	0	0	0	0	0	0	0	0	0	0	0	0	0	0	0	0	0	0	0	0	0	0	0	0	0
462.31	0	0	0	0	0	0	0	0	0	0	0	0	0	0	0	0	0	0	0	0	0	0	0	0	0	0	0	0	0	0	0	0	0	0	0	0	0	0	0	0	0	0	0	0	0	0	0	0	0
463.965	0	0	0	0	0	0	0	0	0	0	0	0	0	0	0	0	0	0	0	0	0	0	0	0	0	0	0	0	0	0	0	0	0	0	0	0	0	0	0	0	0	0	0	0	0	0	0	0	0
465.62	0	0	0	0	0	0	0	0	0	0	0	0	0	0	0	0	0	0	0	0	0	0	0	0	0	0	0	0	0	0	0	0	0	0	0	0	0	0	0	0	0	0	0	0	0	0	0	0	0
467.275	0	0	0	0	0	0	0	0	0	0	0	0	0	0	0	0	0	0	0	0	0	0	0	0	0	0	0	0	0	0	0	0	0	0	0	0	0	0	0	0	0	0	0	0	0	0	0	0	43.2676483077945
468.931	0	0	0	0	0	0	0	0	0	0	0	0	0	0	0	0	0	0	0	0	0	0	0	0	0	0	0	0	0	0	0	0	0	0	0	0	0	0	0	0	0	0	0	0	0	0	0	0	19.0000057339279
470.586	0	0	0	0	0	0	0	0	0	0	0	0	0	0	0	0	0	0	0	0	0	0	0	0	0	0	0	0	0	0	0	0	0	0	0	0	0	0	0	0	0	0	0	0	0	0	0	45.610741382526	28.0907377345089
472.242	0	0	0	0	0	0	0	0	0	0	0	0	0	0	0	0	0	0	0	0	0	0	0	0	0	0	0	0	0	0	0	0	0	0	0	0	0	0	0	0	0	0	0	0	0	0	11.8677057416851	28.8584041236791	14.3948311516607
473.899	0	0	0	0	0	0	0	0	0	0	0	0	0	0	0	0	0	0	0	0	0	0	0	0	0	0	0	0	0	0	0	0	0	0	0	0	0	0	0	0	0	0	0	0	0	0	8.48280551251392	25.7926999018712	13.0216657178407
475.555	0	0	0	0	0	0	0	0	0	0	0	0	0	0	0	0	0	0	0	0	0	0	0	0	0	0	0	0	0	0	0	0	0	0	0	0	0	0	0	0	0	0	0	0	0	8.89026117062563	4.22722747645569	20.3433391859398	11.5817857952428
477.212	0	0	0	0	0	0	0	0	0	0	0	0	0	0	0	0	0	0	0	0	0	0	0	0	0	0	0	0	0	0	0	0	0	0	0	0	0	0	0	0	0	0	0	0	0	1.11764178585722	2.63911307747978	17.9931259769526	11.1321793039126
478.87	0	0	0	0	0	0	0	0	0	0	0	0	0	0	0	0	0	0	0	0	0	0	0	0	0	0	0	0	0	0	0	0	0	0	0	0	0	0	0	0	0	0	0	0	23.4528371606163	10.7764240234008	10.1079771687679	16.5696321260383	11.4065597448454
480.527	0	0	0	0	0	0	0	0	0	0	0	0	0	0	0	0	0	0	0	0	0	0	0	0	0	0	0	0	0	0	0	0	0	0	0	0	0	0	0	0	0	0	0	0	17.4359068731984	8.84792518508744	5.16713409983159	14.2917301093013	12.186579606255
482.185	0	0	0	0	0	0	0	0	0	0	0	0	0	0	0	0	0	0	0	0	0	0	0	0	0	0	0	0	0	0	0	0	0	0	0	0	0	0	0	0	0	0	0	32.2695217992562	8.70504942242646	5.71400420005563	7.07373538238117	11.4809478830376	10.5247848422317
483.843	0	0	0	0	0	0	0	0	0	0	0	0	0	0	0	0	0	0	0	0	0	0	0	0	0	0	0	0	0	0	0	0	0	0	0	0	0	0	0	0	0	0	0	12.5637950662244	3.05231396402082	1.43517652368912	-4.19699067081541	6.94267661520509	5.58674030684728
485.501	0	0	0	0	0	0	0	0	0	0	0	0	0	0	0	0	0	0	0	0	0	0	0	0	0	0	0	0	0	0	0	0	0	0	0	0	0	0	0	0	0	0	15.1047258493515	13.0147400369938	11.8212981573044	7.57968549416155	7.13471803451126	15.0738252933804	8.48858614978866
487.16	0	0	0	0	0	0	0	0	0	0	0	0	0	0	0	0	0	0	0	0	0	0	0	0	0	0	0	0	0	0	0	0	0	0	0	0	0	0	0	0	0	22.4448485401425	3.51805240267533	11.2176477705567	7.23652760890029	6.29113332530877	5.12193886274278	9.55979304047546	6.89296749527882
488.819	0	0	0	0	0	0	0	0	0	0	0	0	0	0	0	0	0	0	0	0	0	0	0	0	0	0	0	0	0	0	0	0	0	0	0	0	0	0	0	0	0	16.3408539691618	14.0871881574609	13.5065902680127	7.49146530430625	7.28043463585502	7.72774584552868	7.33560465040576	5.97661822239952
490.478	0	0	0	0	0	0	0	0	0	0	0	0	0	0	0	0	0	0	0	0	0	0	0	0	0	0	0	0	0	0	0	0	0	0	0	0	0	0	0	0	23.981494446717	7.47160087758697	6.61954550238281	6.57828977237365	8.00055511417084	-0.166580952123569	6.91191166876632	6.26590194330285	10.7913149710847
492.137	0	0	0	0	0	0	0	0	0	0	0	0	0	0	0	0	0	0	0	0	0	0	0	0	0	0	0	0	0	0	0	0	0	0	0	0	0	0	0	0	20.5983092459232	7.88447795798174	5.51262957030842	12.312704865564	7.5645000744263	2.81137841281384	6.33966397410497	6.72861180018245	12.7813201085266
493.797	0	0	0	0	0	0	0	0	0	0	0	0	0	0	0	0	0	0	0	0	0	0	0	0	0	0	0	0	0	0	0	0	0	0	0	0	0	0	0	10.5462295655099	12.6183268511299	0.282509004683369	8.69563515435198	6.93037180967067	5.23531276555175	5.60765163175851	0.997542895652057	8.13528767845291	7.00184655630405
495.456	0	0	0	0	0	0	0	0	0	0	0	0	0	0	0	0	0	0	0	0	0	0	0	0	0	0	0	0	0	0	0	0	0	0	0	0	0	0	0	7.64578065004572	10.9517070724892	6.16066403077546	5.37077354416214	8.70149079050982	4.05503701173511	3.85646901916949	4.03095857170913	10.737010990484	6.36191428122962
497.117	0	0	0	0	0	0	0	0	0	0	0	0	0	0	0	0	0	0	0	0	0	0	0	0	0	0	0	0	0	0	0	0	0	0	0	0	0	0	8.55575268350551	3.30083651610867	6.78305156218667	4.27887376072506	1.43379518092607	4.71539940274333	5.54890603179073	3.28017273910426	5.91819835206932	12.3298903605853	9.89076036984366
498.777	0	0	0	0	0	0	0	0	0	0	0	0	0	0	0	0	0	0	0	0	0	0	0	0	0	0	0	0	0	0	0	0	0	0	0	0	0	0	7.14768984705581	3.05031643867468	9.09410073726799	10.0760457336972	8.4161756967602	7.8329387598361	5.57744141304437	9.13747859327818	5.74507063596245	8.47088670535685	9.58800991058093
500.438	0	0	0	0	0	0	0	0	0	0	0	0	0	0	0	0	0	0	0	0	0	0	0	0	0	0	0	0	0	0	0	0	0	0	0	0	0	26.9361407988957	16.6030885476188	12.2208774365239	15.2382591465856	12.0561799264618	11.6321321531515	13.3099604128475	6.42161129906128	9.54923717963622	6.14894754700252	10.9523148142918	10.2536449263744
502.098	0	0	0	0	0	0	0	0	0	0	0	0	0	0	0	0	0	0	0	0	0	0	0	0	0	0	0	0	0	0	0	0	0	0	0	0	55.3830564359518	11.8985845192208	-4.12062074067071	2.43469379528542	4.00028897364867	3.13043924904744	6.64242727918286	10.8121290670675	2.80504676558673	5.67194026051471	5.10558371718437	9.05427991472181	8.74552923778452
503.759	0	0	0	0	0	0	0	0	0	0	0	0	0	0	0	0	0	0	0	0	0	0	0	0	0	0	0	0	0	0	0	0	0	0	0	0	20.6027158274206	16.5990617800333	7.62451065875592	3.4498071402654	15.082074907819	8.49685924741972	12.8302284307064	10.3296024200312	10.7799836290605	5.7059188618985	4.918871786927	12.3388893290263	9.63360449766473
505.421	0	0	0	0	0	0	0	0	0	0	0	0	0	0	0	0	0	0	0	0	0	0	0	0	0	0	0	0	0	0	0	0	0	0	0	16.9938446609347	8.84986728367059	5.82105777752657	11.623982103679	11.0126792478975	7.4300539766916	5.04817451499483	8.37530031744328	13.0735800260575	11.5959716404626	4.92138385496603	6.22936981615959	7.0565310356587	6.60926673237482
507.082	0	0	0	0	0	0	0	0	0	0	0	0	0	0	0	0	0	0	0	0	0	0	0	0	0	0	0	0	0	0	0	0	0	0	0	2.05639092795404	6.85873244136421	0.802167249227905	9.17414982522263	-2.1500563506661	1.91639727921961	7.9846263645125	4.50610008558545	2.36613567360271	3.14037127386452	-2.52214162341096	3.58118050254713	7.53878832614664	6.02724955562485
508.744	0	0	0	0	0	0	0	0	0	0	0	0	0	0	0	0	0	0	0	0	0	0	0	0	0	0	0	0	0	0	0	0	0	0	98.3437604378073	-11.5411275265348	7.56605572231252	13.2148495689127	8.12581908286362	7.78306296161223	7.62638107188202	11.0051782936834	6.92141815745148	3.70592740729796	8.53663080023502	5.25187675964987	6.2746664435445	4.53298150729062	10.5766829703288
510.406	0	0	0	0	0	0	0	0	0	0	0	0	0	0	0	0	0	0	0	0	0	0	0	0	0	0	0	0	0	0	0	0	0	0	20.4460443460664	6.18903720327713	13.2070109314888	6.11133890463156	11.0739306708615	11.4460647040771	14.2468026330781	5.81730336926317	7.70187902531021	10.7192469516643	8.96565438119789	8.78301947965154	8.41035509397094	15.1943639215696	4.84430804985032
512.068	0	0	0	0	0	0	0	0	0	0	0	0	0	0	0	0	0	0	0	0	0	0	0	0	0	0	0	0	0	0	0	0	0	236.276851754795	26.3566533344058	12.8084952893877	7.12358642260137	8.89993813742926	11.6094925470773	4.64182279162651	5.47265896706188	5.86905503957325	7.55232108513682	9.37363873934712	9.86598801234897	5.89859420966614	7.31782332653737	16.6441942064519	11.3410894301314
513.731	0	0	0	0	0	0	0	0	0	0	0	0	0	0	0	0	0	0	0	0	0	0	0	0	0	0	0	0	0	0	0	0	0	76.0779779688304	11.4199178392005	6.17367693341088	10.5116522797622	5.25335463212651	8.996207069833	11.2169099034451	7.91412430310673	8.30414278147271	6.50196624597145	10.6694965338314	7.65886619736113	10.0557797017583	9.00766680688809	9.31406106190275	7.5373013416386
515.394	0	0	0	0	0	0	0	0	0	0	0	0	0	0	0	0	0	0	0	0	0	0	0	0	0	0	0	0	0	0	0	0	91.9347993391002	63.6051621126777	13.1525967224202	10.8012737912709	1.93512768902278	10.5555292015589	11.3873622366235	-0.578631511082295	6.36133527801693	4.73418532323243	6.8287490734062	7.23658881725746	4.85616560387548	3.30124310778518	1.20518750416775	10.2834213327437	8.16017437634881
517.056	0	0	0	0	0	0	0	0	0	0	0	0	0	0	0	0	0	0	0	0	0	0	0	0	0	0	0	0	0	0	0	187.588070923475	21.2945063484047	45.9634490209755	12.7368647834702	3.6450167354306	4.58574007013121	3.3004996640056	1.39403070237206	4.83008433489184	7.25019599236958	1.06171756148036	5.43960221476377	4.59892360421908	4.28387037980327	10.240363086879	1.82765301027732	8.79370018555411	8.30554360604244
518.72	0	0	0	0	0	0	0	0	0	0	0	0	0	0	0	0	0	0	0	0	0	0	0	0	0	0	0	0	0	0	0	14.4118000394676	17.9644396946381	41.8155042088555	9.92820766307152	3.73672035321445	7.73821897039684	0.99614643221981	-4.0471898097537	7.46411245094993	10.559128093684	6.8803485127733	11.069072018478	13.5040332589461	6.44436024450294	4.41226187522434	9.65081761533917	13.8408810412791	14.7885093375489
520.383	0	0	0	0	0	0	0	0	0	0	0	0	0	0	0	0	0	0	0	0	0	0	0	0	0	0	0	0	0	0	99.0525461694444	1.24925448662454	20.1112745071841	35.1438367594968	-1.8125975783481	6.33343370497958	5.4129253483176	0.649567684452253	3.54426990696644	5.60386619484419	4.13019865317937	-0.551581610360826	2.90163663972625	-1.3763504925386	8.98358545483403	3.57803664827687	3.48142565405245	5.04347005467304	3.35973568285714
522.046	0	0	0	0	0	0	0	0	0	0	0	0	0	0	0	0	0	0	0	0	0	0	0	0	0	0	0	0	0	0	13.9432281176944	21.641363968106	10.804739064671	31.9127339822407	11.264618759563	-0.941359522768716	7.63207704099097	10.4435228743652	8.55205917733861	5.61915928470323	7.38784993866071	10.3960964673846	5.2678322796977	11.8176898248178	5.4113588885536	7.09424227848549	7.84773461461925	7.73311832386963	14.6027809635494
523.71	0	0	0	0	0	0	0	0	0	0	0	0	0	0	0	0	0	0	0	0	0	0	0	0	0	0	0	0	0	48.5498281970312	1.39829927252229	-1.28267839839838	13.6771477271866	32.7626544944182	10.9526566904027	6.26206397136864	9.57022067095531	-2.37420847907484	1.32079200396356	6.18984574639791	2.56100648369247	1.64000930290106	6.00039741462492	8.35546793425634	10.315631687887	3.23130455237795	5.76690961329801	7.34721889321078	6.01022358325212
525.374	0	0	0	0	0	0	0	0	0	0	0	0	0	0	0	0	0	0	0	0	0	0	0	0	0	0	0	0	0	14.811750186176	-2.91727757179365	-7.0453304889814	9.99938309591379	26.6856121175781	10.5455793208173	-1.69420946803509	2.88753777531742	2.71113601482572	-2.04351470249941	3.9668213952606	12.6680416817731	4.89740763391594	-1.06023741549025	9.07821845332533	3.47164168299948	6.36955100770815	9.92346116799863	8.66102652455881	9.25784893453246
527.038	0	0	0	0	0	0	0	0	0	0	0	0	0	0	0	0	0	0	0	0	0	0	0	0	0	0	0	0	40.6319172146634	-3.31694477461504	1.82063410074223	-8.68367783851869	-4.33377938184066	13.8986481687876	-1.94950741099356	-0.0151387553693348	2.79259318679657	-0.651458717802808	-0.877195904904185	-1.69796882169163	4.60638134912138	10.321077034518	0.579154102740879	-0.243934657007111	3.57571800988264	3.16795746961712	1.68058191664841	9.69454882797151	5.99784629356651
528.703	0	0	0	0	0	0	0	0	0	0	0	0	0	0	0	0	0	0	0	0	0	0	0	0	0	0	0	0	18.6797082880539	19.3682173787168	7.14614976502459	22.3691525257488	22.9618825442017	38.7777227473914	21.3657381608355	16.0450706730731	11.4714624217417	15.762394644213	13.8216868569976	13.339220099472	3.30247454711479	15.9498480786711	12.3740907349176	6.99995161994253	12.1913559388766	9.70306133982311	8.75582695011196	19.0274721930034	12.7587242067323
530.367	0	0	0	0	0	0	0	0	0	0	0	0	0	0	0	0	0	0	0	0	0	0	0	0	0	0	0	64.1163249236019	17.6177912922029	9.67734671861539	10.4733017417481	13.9768729633302	11.3473287160417	43.2671805824871	21.5094612218366	21.6880283316441	14.3727769021149	14.5634372421363	13.3216333128455	11.4658041237135	11.0739785888274	9.07247396626684	9.73352055174188	12.8689222254951	15.0277263755007	12.671909505566	9.17907195996998	10.5168219643585	10.2090645975689
532.032	0	0	0	0	0	0	0	0	0	0	0	0	0	0	0	0	0	0	0	0	0	0	0	0	0	0	1446.13120348225	27.7235370725837	16.0200211001838	19.362253092674	27.1026403472412	29.1115584685302	21.9353200061357	38.8529811110687	22.6706867407194	18.1938808666625	6.64955834242845	5.2093482301262	24.0592260290337	11.5961403211412	8.67265579510447	8.00531789774828	14.9307965588888	10.7855637147713	10.5219058989105	9.52469653662505	15.7033407796826	13.2676506698292	14.8065646627056
533.697	0	0	0	0	0	0	0	0	0	0	0	0	0	0	0	0	0	0	0	0	0	0	0	0	0	0	91.6204949499732	10.0178778752714	0.847402561362014	6.74831075077796	-1.36212641902171	11.4048436011131	11.1371336634009	14.2998134967229	-14.8268861742645	1.71329131098156	-1.3320596158499	-2.361001836542	-0.486045680512145	8.3409393520558	5.98661038446518	4.86597884948903	5.86373916581657	3.01974049197223	2.41344691307602	5.68540172001161	5.83945445724343	12.303654663829	7.31892722880631
535.362	0	0	0	0	0	0	0	0	0	0	0	0	0	0	0	0	0	0	0	0	0	0	0	0	0	899.877366211601	30.7089245281863	22.3641263717203	18.2450265527167	20.127496341547	12.1283184188437	17.0880688432966	32.7165071494708	32.657861575994	16.190151323304	13.857300408038	18.1590508981052	19.4123512464816	17.3814346381336	9.99015004794131	18.516544248493	16.13394138755	18.4481106963247	9.34181543062283	10.1381128565019	7.28128101142712	10.1292693179918	13.8398909182827	16.8383253942447
537.028	0	0	0	0	0	0	0	0	0	0	0	0	0	0	0	0	0	0	0	0	0	0	0	0	0	70.9813565454051	15.1036018897144	-0.71860008156296	11.0009598383195	9.69014458832352	1.44766644434687	2.65097726923099	0.614957379443809	23.013032301179	-1.4402285814731	3.9187204872552	11.1763851793488	11.9718012119452	7.03995270939154	5.4384719805615	3.73139728892598	3.15638108310824	0.123051122929179	8.68426221209285	8.76769696102285	3.49103702364693	4.80018603041533	8.12234832342139	10.2814447562321
538.693	0	0	0	0	0	0	0	0	0	0	0	0	0	0	0	0	0	0	0	0	0	0	0	0	262.893933677015	0.143087121795333	1.70251617941772	-9.95910956206001	-13.3515774378798	2.75413134365012	-6.4054154819234	2.72450058578566	5.01745963221134	16.5850936725781	-6.52821951006792	0.274530296595097	2.88262261982671	0.629705914913354	2.43098791656035	0.923833260637117	1.3614126166275	-0.142646756442216	3.66093284558588	2.25786283991996	3.05716152716043	5.05340840045512	3.46100384037911	6.93845185259195	6.77149596303167
540.359	0	0	0	0	0	0	0	0	0	0	0	0	0	0	0	0	0	0	0	0	0	0	0	0	43.7652281040446	3.72804750077864	-7.37320316855458	-9.42992773281389	6.31403483437149	8.62582540414188	-5.6713455618092	-0.161139059884991	-11.154005282571	15.3114405142182	10.7911967883296	-2.83525031101242	3.10479073951624	-3.00189997461949	6.58844030553619	3.83157907365091	6.50439734932548	1.2980455473649	0.838939292713306	3.87552856866306	7.44346935791798	6.30812504566605	8.03805296711648	7.47713864130808	2.67555768804849
542.025	0	0	0	0	0	0	0	0	0	0	0	0	0	0	0	0	0	0	0	0	0	0	0	852.858826685298	-0.881411701293933	3.90221211019171	21.5635929167828	5.8610765860766	9.65375830128292	7.20367010202277	-7.64735712155051	2.71155356146227	3.06061432346838	27.956271131079	9.61201360793696	-2.26907667298082	6.79725393496082	2.30546480895397	4.07688121098878	10.81554403584	15.5508668341417	4.32441430670389	7.54925931501953	8.38976106289851	4.85986968074726	6.46593948022748	8.68347087280026	12.6476565401221	14.9182841560664
543.691	0	0	0	0	0	0	0	0	0	0	0	0	0	0	0	0	0	0	0	0	0	0	0	107.144374731791	14.7254320132425	4.5898089501374	-13.1677874440867	-7.48202431894157	-2.7860296700473	-6.49895880623726	-12.4608663057869	-3.43063870096535	6.82820231953656	18.3278449919168	-1.37539628665797	-4.31682899687952	-0.174361112587196	3.85273260837209	-1.98517656605438	-4.56584196464698	5.7127030398781	10.2626025206115	7.33794370456988	6.95333553078654	6.66980772407954	5.93116092240383	9.28736438889183	2.01055572238038	4.11231099494404
545.357	0	0	0	0	0	0	0	0	0	0	0	0	0	0	0	0	0	0	0	0	0	0	94.4676791976994	37.1693642323847	6.58645314002557	5.09243358959727	9.55864541581231	9.92041597162469	10.6465111126681	3.0217934922336	-0.112528684672251	-1.46130674285289	20.2719804127991	26.9565626284047	7.88145953283283	9.03762198381314	2.70494568014075	-5.28024160541135	4.91063876319377	8.7234440747061	6.9977084201057	8.46372976166416	3.98490161323891	12.827706007911	6.88811543932789	5.25879403097158	6.4583917398432	12.5225926726196	9.83547665014188
547.023	0	0	0	0	0	0	0	0	0	0	0	0	0	0	0	0	0	0	0	0	0	2440.11366994867	5.41059623341739	13.9988773749854	4.25420363476646	5.20489868011413	9.40544704795337	-3.62879720386498	3.19755271586129	1.81351907848115	6.31620472521856	9.74164833642465	6.49684249500544	6.24592861458558	6.20803278410957	-6.22952601581272	-1.56080095908814	2.21080831463265	-3.35448615387767	0.947272810105257	4.99118411934641	4.30658312338328	-0.329313168626445	6.72586701515929	7.28849265010731	4.09371084185758	2.05148151759663	4.93298135255145	2.21088716437148
548.69	0	0	0	0	0	0	0	0	0	0	0	0	0	0	0	0	0	0	0	0	0	448.118321708497	-16.418985997357	-7.05454287185764	-9.25294735674255	-23.5319182320936	-11.5816167740426	-21.9937321188996	-23.2766232160238	-2.95891023760582	-2.66873732841672	-8.00516891282513	0.335411911296575	9.98363444420061	-3.05060003689342	-2.74619756723666	-5.57487225578287	-4.75050195255589	-4.91513155001412	-7.57716768481958	-8.65793406689344	3.57706699659366	4.68013280948176	3.0738900359419	1.37972963411617	-1.82112840910617	-4.48442152025099	11.1689980145099	1.05711526003066
550.357	0	0	0	0	0	0	0	0	0	0	0	0	0	0	0	0	0	0	0	0	1106.65040972402	54.4794142736231	16.3050644867982	20.9155431864469	7.22255538011493	0.0188611611429291	0.551084342616009	11.7722704076989	0.83072131346763	10.4590644474823	11.47699547463	16.0297717297012	-1.53048638110405	31.4116523653675	10.8447607080524	11.4257531415914	9.60280552706862	0.789700720439853	3.59947137235124	-0.93949601005404	6.48908682370306	4.56790886460421	6.11469065104885	8.44102087832285	6.65284712836207	3.51092005782544	6.32408314546622	6.83074701723802	3.36291931836983
552.024	0	0	0	0	0	0	0	0	0	0	0	0	0	0	0	0	0	0	0	0	112.684556274292	20.241981901233	-4.8206044640141	14.7180512586572	-14.3821713417541	-8.86696339228151	-13.2513687621393	-3.48742639630164	0.0877024502846722	-4.13343755747453	-1.5113737796844	-1.443170466416	-4.16642393785138	16.2511520983436	0.747114678426792	-8.80179124339994	8.28374172524459	1.39806877448539	-5.08848618993332	-1.16059062601699	-0.23969813277925	0.37138834834504	0.214847400506733	1.18828051068392	2.6288084723851	4.85118840772361	-1.87892212128395	4.61381651434171	1.06474379177451
553.691	0	0	0	0	0	0	0	0	0	0	0	0	0	0	0	0	0	0	0	90.786203457853	28.5512518192192	19.9296364549221	26.6045515973199	28.1463252349259	15.6490602574854	13.1363993054458	14.593279659521	8.67867391277516	21.7884703493511	10.4931268098422	10.8843011049723	10.0131376971823	22.2476770084446	18.4078408566456	14.2748178265582	11.8538585836205	4.22215002671923	7.22299031669452	13.2026851736956	3.36808146811176	5.87707442473866	16.8026456837495	4.14676185888054	6.59248123481689	3.79190879464213	3.33299267083238	3.63438201850263	5.91640943197007	13.221478952447
555.358	0	0	0	0	0	0	0	0	0	0	0	0	0	0	0	0	0	0	0	-0.216658368783068	11.247593918858	17.4420476286886	-3.67629596167148	11.6318669200295	10.9987332692829	5.73077499525643	-15.5597924388058	-1.79461553137271	-3.13249927026952	5.99583857551785	-6.52848172795686	8.5156150971654	1.49540082801604	11.8754942732393	4.90854933288207	-10.2815868693215	1.16599067932183	3.81203277574509	0.279694815179421	-1.66199013409545	0.0846058037587801	6.05723003763429	3.46117656900637	7.0733966038318	5.39243239318365	8.73929592297349	3.41174013303693	6.66054847674532	0.950070919419299
557.026	0	0	0	0	0	0	0	0	0	0	0	0	0	0	0	0	0	0	107.138703997325	7.15325372062644	41.3215086011257	39.509310932317	14.3697436160749	19.5687408008043	26.3840363985933	25.3423560726991	20.9045142217258	33.1277455397848	23.050872656168	11.8870958370502	21.4804050935673	13.1154325932759	15.9798483037481	34.5020878148183	14.5595214630191	10.5131542859464	10.2826488342345	16.8862082365131	12.9398332367399	11.8048393574047	13.2176189273024	14.390193798332	9.80182414260337	13.153834909696	10.5580755551113	12.9056340020751	5.92504255370117	10.7406051182837	14.0435750027194
558.693	0	0	0	0	0	0	0	0	0	0	0	0	0	0	0	0	0	0	-1.0217142919684	-16.2782136096596	1.58992795259195	32.2418943071691	10.8465973898252	12.555678350147	-10.3984496595769	3.28821969815642	-2.84266604937104	5.90273735134533	-11.5289562291547	-0.343755587443011	-8.1137337561616	1.18845745831909	10.3829730911552	14.8278000638376	14.3774142844676	-9.32947295693078	-0.0977690414263162	-3.30078701395911	-0.294111366343688	-1.71914956159958	-4.4445996815693	6.84572712315509	5.08945302983871	-0.194524673415594	2.25667208847585	3.99373281983572	0.789802040690548	1.62039130896904	5.61618077871623
560.361	0	0	0	0	0	0	0	0	0	0	0	0	0	0	0	0	0	125.898658182393	33.7809535986527	26.9449210455238	35.0766348742658	38.8531023921373	36.9766794765266	36.9619261442627	22.617582763427	25.4426176497531	22.0569027594953	17.671144623467	32.4152414152178	17.4471720381936	12.4113055437889	8.87632049746377	27.3095862053825	38.5373235608703	13.5789194834443	17.8889146937578	10.3594542226804	11.6500201099346	20.6632055931409	14.9504408569701	11.9221565506898	16.4249456935088	10.8232275635594	15.3574406792475	7.43653902991393	7.53592662517134	11.3343033107471	14.8822078025015	15.5980519488887
562.029	0	0	0	0	0	0	0	0	0	0	0	0	0	0	0	0	321.184399084804	9.4966029537163	22.33488676753	4.85077855465948	14.6445352014349	21.6600832329517	7.70209338858507	19.884396205493	1.66279165984075	-0.45216008548154	21.8403489185227	-8.59456071240876	4.4586903353346	-0.994485767854698	3.52194006163695	2.88317386531353	15.3859696993828	28.7115180567933	5.92299185383906	-1.67381965457894	-0.389272688655378	-3.41927387391544	11.129023535133	9.81439375130475	8.97481939180141	3.68563007171793	6.17780902041142	10.2936526899714	4.66611582088742	10.3043931632042	9.09921808357891	5.46718322485214	6.74327096933227
563.697	0	0	0	0	0	0	0	0	0	0	0	0	0	0	0	0	63.5043012054325	17.5025212975203	40.9848115686592	18.7535491792828	23.7172620250855	55.6982636413264	28.7081086669725	27.3536344872308	6.65389866790071	13.55630177321	15.6637114205098	25.5607132365902	19.0787233982958	10.2831815461704	25.3314416909463	10.8343732404213	27.3859162374985	16.5763808668189	21.3163598283243	18.0419689916734	14.3971569884755	0.987568350911001	10.2771479671667	0.482685912187028	19.1317778047522	11.4309603283333	17.5464933181085	11.2695018342831	8.35031510424039	8.07866312409908	12.3230007228586	11.3646158724441	12.1135171435071
565.365	0	0	0	0	0	0	0	0	0	0	0	0	0	0	0	204.60327202712	1.58483314309666	9.24037714962199	-3.14673224347972	1.12424012938162	-1.17446996732789	-0.908756051307725	-9.9909493661399	5.56269806068918	2.01176204215234	-1.83773291915774	12.0901108581208	-6.59523305702399	13.4336123061202	10.3364991449217	11.0334199709175	2.72859590113345	7.5023751234184	11.2942756280488	-0.20837534261612	-4.70894085889312	1.00865815201409	-10.622830752476	-1.27984810249736	0.231306753504737	4.66640686922507	2.3462779359571	3.08404751434426	6.2514849507465	1.84772734750475	0.717835208535032	6.30406241964323	6.1542256361576	0.271301819563232
567.033	0	0	0	0	0	0	0	0	0	0	0	0	0	0	0	18.4410054141109	-1.82715964915942	15.3189410271258	49.3654183074049	10.2998339428096	6.89221151261362	24.6476544390781	24.4385042873244	26.423461247235	11.5185022639794	13.3677333134323	3.71210762839954	25.5077106909506	-3.31605862743509	15.5738081129535	-0.517642543737082	0.00763518955357307	24.2160759687026	18.4258947833654	17.4803233125722	6.11080928766989	-3.90167891737025	9.69865179156954	6.15248414300031	9.87749663976711	3.79354084409783	13.6781041830222	9.96106134076673	6.93592375841624	4.7202498680339	5.28004405872665	5.34943114731512	14.5724632046474	10.0771292882218
568.702	0	0	0	0	0	0	0	0	0	0	0	0	0	0	164.598646003077	15.4759676430777	12.6077824435825	-4.71731782304563	-7.24322701089601	29.0690328906813	6.08176307712359	8.49808884603513	-8.2054251499631	3.26521430134501	1.75130865419945	-20.6988873501991	-7.65481011313334	-6.76804656527512	-3.37573311358818	-5.20307985095083	7.87715613772553	1.79516335430664	17.7672029244879	6.27625921784514	-6.25216349010127	-9.26540153161246	4.49003294050472	1.46444874802278	-3.64235538311735	7.06118867803928	2.87081502550903	-1.32637963283494	2.30330725053722	6.80419779113175	-3.69482033308894	-0.891619469814927	0.455181488524073	7.89292893893794	9.05943091841079
570.37	0	0	0	0	0	0	0	0	0	0	0	0	0	0	24.4337109418678	12.2977753535991	10.2451013157649	22.57738115413	21.8982754134726	19.9922870799979	14.870283392147	26.4928605786055	-0.535511751066829	16.7895977624976	22.1095284263085	13.8602129542703	16.7573259601143	16.6864933125733	23.8942747576916	22.3323091830014	15.1902235302839	6.97691020004571	11.7397439801647	32.9657196484002	14.5559395195087	15.2875122944875	0.318815293527845	13.4215638130616	16.3134655216147	5.26884945853689	7.19400339212659	12.8142565174917	10.1712020715543	4.35347120769593	10.0363515906617	3.40750949614432	5.60981266834838	12.991718366242	9.71707579469837
572.039	0	0	0	0	0	0	0	0	0	0	0	0	0	51.0425667437925	-9.5834461647883	0.555281282015722	-14.3881633313916	-2.13469011676348	16.650821594402	5.48440132075648	6.15629026059162	23.394250482995	0.81003404853728	-1.604285710704	4.8126680467507	3.73086734134209	9.90427403869824	-13.396968197124	2.72508336025169	0.790507537515411	5.54553457754338	-11.9167242138248	20.2012712860098	28.7617165283948	4.42636568234599	-5.7715586766683	10.298715335634	-7.27436018405946	2.00962060220133	-2.38353542771888	-0.325039868651263	6.97145016046823	5.14870335315222	6.89843763032487	-3.05756673540393	5.29422653051684	2.54916459928525	5.56038421603839	9.12336496393922
573.708	0	0	0	0	0	0	0	0	0	0	0	0	0	-7.49344439220325	20.2488080539503	-5.95863524313888	-1.4677818983477	1.76612716716818	0.401007473483233	11.5910430641671	9.09235630002964	10.8660862343774	19.2882728955823	18.4062946004397	11.1654526523963	28.4868964600302	9.31731723346495	1.85393245910994	7.75053543888829	11.7515730244798	4.4437542338018	5.78918103886451	16.3725549782516	16.1406575088586	4.87760243605722	-2.57862504012427	8.83602368587057	3.36598705480434	-9.54947343009608	12.5810993193688	14.0442143985351	7.84127592837778	9.36554103676109	12.832489116916	9.76703513627873	6.41437023957458	9.30510499851046	10.3712245291336	13.0029668671619
575.377	0	0	0	0	0	0	0	0	0	0	0	0	123.446648008176	15.1916165921619	21.0297628140403	-13.3404950648097	5.9144871708535	-3.42637965950074	15.1926042764164	-9.09130187659028	21.5142322173964	-0.346916362717984	0.223107999712619	23.7510419032512	-1.30742585911191	3.82078111798675	-6.87130786100563	1.64990807859697	9.25163352365917	18.988245971431	3.52424146646989	9.059844671855	10.5863037479805	27.1748119739283	-2.65662076044016	3.71574713202287	8.21666741423321	7.63905338553398	4.71332838455027	8.66081347997689	5.13538270041756	14.2246196182891	4.13451372320854	6.00641788350179	6.79376322455404	2.49967080836819	8.72192474609609	6.35133879016281	0.866417479013397
577.046	0	0	0	0	0	0	0	0	0	0	0	1887.52753697546	20.4468097392159	-16.0984932645869	-35.270229596177	18.2520105457728	11.5207448505373	12.5654765710314	1.0094883969524	7.72317700832913	16.4994459899242	11.8723687345557	5.64296550990405	22.3420726404939	3.09344647959033	21.8809714406796	-15.0747690916657	7.96804261415467	17.8371659518482	4.68033988516713	0.42722846271655	-3.0521199905697	14.1141684645985	23.0784309499932	11.7868594103674	7.80738187032259	5.68785175608466	0.827046613078721	8.82713129220664	9.45077183842942	4.49009307015734	7.05385537285217	11.2394298004988	2.87183079117423	1.17882093813116	9.36665426758448	5.17551443354691	2.99173799803899	5.03530276662959
578.715	0	0	0	0	0	0	0	0	0	0	0	336.973386289989	-6.81643943918438	-1.5126471220883	18.3404988213522	7.99071328626777	21.2067328083998	-3.6434844711415	9.30674992072938	4.53154096258817	27.8515522835499	41.1430134486845	-10.9179713286994	18.7193871830856	3.23644346400487	-3.38633857750203	17.5273457174687	8.15663277883107	19.8506781267009	0.86219419965652	14.3528537429768	0.205685116658029	3.6269163469047	14.9777090130416	1.89848302401051	6.95805046319296	8.84713542701444	7.65297569290308	8.53762154926913	-2.01203513309038	6.08937696092969	3.95100838997475	8.82245734994252	13.9717904833647	13.9062376621058	8.36759690701251	8.8129451755448	6.92141887444533	4.1277612377571
580.384	0	0	0	0	0	0	0	0	0	0	685.150383263524	29.0145458555725	-5.05911120920312	-30.7985582172917	-12.77586827339	-27.2935472708533	0.480937558140518	-20.0762442074838	7.10018076633382	-10.4348106705277	-18.0789024291861	-0.915486761612805	-12.1743854322586	4.02363866852305	-4.61086172469318	-14.29201937006	-14.5067487103987	-9.23567774885621	-3.53356886686511	8.77140699551711	-5.12359745777559	-9.32498547071217	7.82773251497767	-1.21877805285226	1.86468789261944	0.384452249630858	5.61877815065124	-2.97268856678914	-2.53383280586674	5.90123302175985	-0.625852037066301	-5.90899117513101	0.812440588221112	2.89418818527861	4.2202076459378	3.74825808038152	0.59999924896643	3.975175690761	-5.47597974068674
582.054	0	0	0	0	0	0	0	0	0	0	116.054136582307	11.8646306625688	-7.96714073549626	-40.7393436909537	-31.6550967898329	-38.2372250814825	-35.8826399852476	-28.3303151347706	-26.3894596431698	-9.66159406321254	5.2315309615019	-5.54079814252922	-9.25861321380042	-3.11537355347368	-19.5381413407754	-29.0959581427586	-10.3298101175575	-14.0976299137311	-16.3307431717764	-18.9548022001756	-8.53499601748076	-20.0397944688018	-12.0959052941555	-2.79929421200029	-14.503762849448	14.596571969751	-6.08031078691405	-5.49339705260143	-5.2809420621556	-0.676856427155382	-1.99306442923731	-4.66501933403916	-3.81555618763376	-3.55221026629738	0.528757231680085	-3.76606503557726	-2.24086351972752	-1.53578840652072	-1.05908007291075
583.723	0	0	0	0	0	0	0	0	0	49.2827233504239	12.949717255528	3.43966998398407	32.2714679665508	-7.7215146262165	22.0641035653071	-14.7486822720162	-0.2000830834572	4.60985591780042	26.350040749602	5.90121481274988	-1.99437311577858	20.1848408521827	-8.02936411273347	4.72921516424353	-11.2588682732284	-14.3594404701037	-16.5122934322038	-3.18156575472446	-10.8124239159108	7.07122210330283	-6.55183547774764	-3.82923983567877	13.0095894156964	-7.31515714220599	0.618895700683384	6.86147650698504	7.6124320055794	-6.42422654683981	3.48273839162351	5.7373875962931	0.146960338956534	8.15075592117628	-3.22571745658498	10.747075772837	3.46294625054006	2.68783301700158	2.2960130185348	7.21098543344103	6.1832541390507
585.393	0	0	0	0	0	0	0	0	0	-10.8882701814442	-19.1146162925614	-0.350296363521355	6.53817526484794	-12.7571864464715	6.68522547955998	-1.0542894433006	12.9681435603097	25.2325344310732	-6.25297702185649	-29.739770027494	-5.36867107437493	-8.22829236254573	-16.1803318078137	10.0796483119138	0.875374755791899	2.0325403082248	-11.9978860805923	-11.564900133693	-8.22664530884734	-10.4028373136175	4.3895931061502	11.2613475759603	1.19265299003331	9.13297910965281	-9.40700335965141	-8.728853797279	-8.9483802605891	-1.24817052803912	-8.12068357919785	2.38140313850926	0.824162371510561	-1.2098127233164	4.59704863851707	6.96009634934374	0.77519428032589	-6.11395099813051	-0.112283819428801	-3.26001179011397	-4.02914591416907
587.063	0	0	0	0	0	0	0	0	82.6542271366705	5.13420670436591	12.1178261292043	23.3024985620383	5.07780405883437	5.35503327822396	6.2069689566475	29.0286028850433	-0.0385833472343889	14.749348780915	5.72169539014543	10.1653866849464	19.9072303751194	20.122885236438	12.4086140584563	33.0602222043334	12.563732862217	15.6707270627077	15.827499002005	7.83666533906988	14.5719194136299	13.877704835427	15.7053613224782	9.16679938815354	9.46608277229914	17.1593674436899	14.1479652539922	0.19764071835613	6.99540795514747	5.87356797847801	7.20682324653544	6.86587119115243	19.8392805076905	9.66574448493772	2.78844887735149	4.79086941111954	7.73162686722009	8.80139998487524	11.86029159214	13.8557238597994	9.36157062245988
588.733	0	0	0	0	0	0	0	0	-8.47436646918572	-8.61838570192159	-10.7864061594708	17.7480849546105	-11.5395429738975	0.44683037676814	-5.84896086918372	-10.8635474993682	-14.6506358128254	-1.26743869590702	-12.7624131382312	-10.4326885472492	3.40282588187154	4.63170669749061	-10.7141211337038	-7.52429666024396	-2.95545743617894	-9.96656584351427	-19.5588247101581	4.35591803614164	-2.36627946669954	1.51418107750303	-1.26620540087327	2.59197373664397	-10.2705271829136	11.2568730284139	0.60760424365094	1.90731407131605	-1.44778463836302	3.30013569933385	-4.85161659131513	-4.73989413882873	3.84635928357409	5.57777402889771	3.10264971668387	3.36268913405134	3.96308492181691	3.658739883461	-3.9609781450034	3.48526745097342	4.42889643376856
590.403	0	0	0	0	0	0	0	48.9654154950805	-20.6584928391473	-24.5350546241862	-1.41069185918688	6.46039450062664	2.40721134872373	-19.4234536761162	-1.792336421491	-9.1524410453699	-2.04573354806102	-31.1199277643903	-19.0922313112553	-4.1921004921182	-1.83782202093952	0.352555863253849	-16.4407717690445	11.0698748043329	-2.31537212412527	-5.23006911516616	-5.3883307708155	1.89054576661131	-5.07136882983487	-3.36408415617317	-13.3733035543344	-1.75918493851986	-0.522681864018349	11.2455530206447	9.76489906345261	-6.51821742954753	-5.79448202395368	2.82598901589474	6.34383543790588	-5.20557231601302	-3.80275159569528	-0.540018248439437	-2.52403981950843	0.944537277594822	3.5361537173879	-2.8167843406235	1.38247213838425	3.94750062986902	-2.74250251913583
592.073	0	0	0	0	0	0	521.844591277942	17.6446949300995	19.3223660089799	-1.6739842436973	21.3756056383356	21.9176592261695	-2.80984594643648	5.72098424867383	-7.77494616958462	7.10653216081485	2.99655265669114	8.00647331829662	19.7991915923844	-0.728404086115812	0.244360089306073	6.58431543049772	-4.03122127022251	6.88989228514392	13.8045442024724	1.6089909582188	4.19067612819623	7.04036743788173	-6.72041777017762	14.2617681474691	19.1073748132162	3.64575648997142	8.61411735816904	13.9294237942831	-0.269627700860847	-3.41301702081701	12.0658679766739	5.42371084646583	0.687472073888819	1.66998424148912	7.22154188583464	0.183332651823281	10.0043800711207	5.87501945277565	3.51162827639842	0.416698429047219	2.78810925450724	4.8704565262697	1.35983826474636
593.743	0	0	0	0	0	0	99.97893782107	1.88586372841777	4.16796378980825	7.91474416690293	16.6964111050613	-5.56954981036814	11.9452571374751	4.01715884088198	9.44593488453378	-6.28546265472643	9.00604841634874	9.93626626475676	10.9687248195512	1.15685520127127	22.4856988473552	5.6985591315942	7.09831606847158	26.1542933042456	16.6123637649204	6.65145228505913	11.8828022180474	2.76757777707799	8.95965856713683	0.368710218294405	2.72649469092173	0.417125317678335	8.76305976362827	15.5231695510739	17.262228662374	0.120467837703169	2.86222526550832	-0.205416154480842	4.5056622462384	8.76196762469064	1.14615887378724	2.88774342830293	0.58518096484555	8.74259866572661	6.37579555867919	4.24256598492297	-0.931585093787347	5.29661579018181	8.3641424674241
595.413	0	0	0	0	0	517.97178464525	4.9576321774543	29.1885161698787	33.426675550585	11.2094620940727	18.5112713937828	17.8249498849167	12.7752165495011	15.3255506105629	24.9040359554492	9.0082920338426	27.6108839710853	15.3735748915713	3.74509001164703	10.8139981748782	30.6964093873218	13.1942591081764	9.42654895468876	18.8504288997358	11.0493522593026	14.6385778588779	3.83982379482779	3.47699994071992	12.4124865322522	11.6780379334402	6.14814580290207	10.5118363841195	12.8920083058291	12.0510319335844	17.1788541941853	5.47400744621984	3.82804115746199	10.9305218481387	11.1887001065441	4.88377075658166	3.67949852368364	8.49229312354883	10.6620478117502	4.97910989126525	7.49369999117042	6.17703502576517	6.63865995954277	8.85729259438355	0.233229585168203
597.084	0	0	0	0	0	104.043798299195	7.14746529694795	10.3220124961457	5.25542933789217	0.957198901095359	-17.7583174480826	7.19368302984039	-9.48728942039189	-5.35966431703206	-4.92742303665541	-11.5947085776096	2.77321956139506	-0.928752285467137	-16.7307399018574	-3.81567150484225	7.13088778525828	16.4706781284528	2.99340585605847	12.8352675000323	0.102707345337163	1.91495993203138	2.37134523590029	-5.45785338454463	3.28545554914762	-6.9949021611982	-7.28199194716037	-2.94877875431137	-4.34795335262508	5.7800808413846	-1.65463241921615	-5.05363824541886	3.66503353066202	-0.0153463388445812	0.298407801736789	-4.33070086097434	3.87591951884413	10.3926105886607	-2.11050494246303	8.03982138126502	7.4155634920804	5.82582995385346	3.06347657845698	3.87862830141237	2.79641137090118
598.754	0	0	0	0	215.798325729536	7.1564814069061	3.54651387033138	12.8972367289002	-7.89622550122557	-11.7397595862563	-6.08703190628988	-3.64458844134093	-20.6697241021642	0.222827668086476	-2.39216185639388	-4.11489046664061	18.2425620609199	-6.84696343838638	19.1791272176689	-11.1825156929638	10.3547562715084	24.0363980319486	3.20779012206519	2.72781059336879	13.5501347174193	1.10248580916095	-2.29616775935245	2.59984905604676	1.85846391581874	3.75346176106957	2.56675369349506	-3.95977330179954	-4.09505217515942	12.0733241578819	22.2598997122355	10.5060415630287	-1.45004404601091	0.105415323940892	0.0559577738587057	-2.27692206585845	0.33935348491077	-2.78316477835941	2.93113708877315	5.12385535588956	6.3048969775892	3.07388554483467	7.13318888222663	9.34907490314229	6.87173927571277
600.425	0	0	0	0	37.8002180620406	9.78489200847224	-5.9974675982237	-19.2842631964541	-10.9798645216068	19.4168113064789	18.0691354393406	17.3365365134522	-6.74064668445159	17.8685389374973	-12.1810105801141	20.0466357046608	-3.38172549236372	3.42890199858006	3.40622449614999	21.0235702235174	25.4495932603554	12.0890438933889	20.4678480958642	7.4219320138241	-3.71077350780016	0.0597734667258886	7.21315605161023	6.09204887410644	-2.60016323414985	5.12970817952666	10.9594020571723	5.22573812669982	7.50854210366001	24.275976446139	16.8242513673353	0.407290362185683	12.8246542303767	8.39835950860946	8.77104722886495	6.36228675024719	1.21558172095058	2.30134231498747	6.40652058077327	4.31592999391862	6.5349994703504	4.11848861029251	-0.250278344808554	7.22602619029695	9.27409845525445
602.096	0	0	0	214.947810283147	9.69072242150463	8.28277886255099	29.2148655290926	-20.3761893694261	-4.84249116865446	8.68814456112604	1.65849512261135	11.5677705122841	3.21784572508045	-11.830290268253	-12.5118005084978	4.25729501541707	17.8043287064352	5.59288818374962	-3.62086784362467	-3.48177094825716	-7.58825147918734	-0.191163652277596	5.07267181381232	11.9242245550949	2.08784805393988	11.0429605843625	3.94613305452712	-1.58332515260966	6.75404671911575	6.62677327640327	-6.79718523221055	-9.12891207244637	1.29817007692471	3.58900413929905	7.12683335269555	10.0291959950264	-1.79823722951914	-3.02103142289719	0.113645231957223	4.45697696531273	4.45558780718826	2.85164337000804	0.522107040448962	6.74821031572365	1.78673060837199	2.08314702660908	1.52462294014171	2.62927678190625	4.84067347970598
603.766	0	0	0	60.5433710699677	9.23898361611325	7.80421810162205	19.0954088345577	25.9913385846452	39.6586942380185	28.8960631281086	26.7625701088849	32.8938605296379	29.031790243692	24.0072576635263	16.6505274357604	22.4112297958861	18.1337550909355	23.3869811097078	22.8336141147989	9.55536545121598	26.4268780976945	27.7221614870839	23.1027142019765	31.4466716546156	13.9793204097497	13.3835298894738	1.61552973271709	5.00197414734894	21.5255630535626	17.2833112992095	8.39323587154972	11.1851846066561	9.51009795753525	22.0700657069101	10.5352602501602	2.03203556152738	-1.15093680698093	10.0959236432318	8.29342320464315	7.12252671597525	5.78259181220871	11.6769755952466	4.83573781482289	6.87164662263656	6.8933527377746	5.50476713480893	4.67749126666563	13.9702763499666	7.87785420802589
605.437	0	0	61.2377127715354	13.3894750499877	6.58828241733555	-3.26623368351925	13.7288547630499	1.61062835971706	-2.80462862195785	-1.4395489852927	-3.35592449235835	-3.03273239447091	-19.896847527606	-5.83051640845491	1.15762317797537	-2.79231495982599	3.60290432766658	8.69823627805608	18.5909188906585	-3.23585033898191	-13.0482378906387	-8.26786383815432	18.7482836183749	0.552154802006599	-7.65800682741564	-8.67066898829614	3.36413632297551	-2.28471256334709	5.65970650442737	-2.578762919314	9.7864325954118	6.13106683706458	10.6302805108795	4.70254982463142	2.38987812502955	6.6920217882725	-4.58049361795725	0.381039159437834	5.04294095007565	0.968837363356488	8.10303179400008	1.21258396567586	2.4031245181241	6.94663929470425	6.04287773580209	3.59783175526151	-4.34770983391704	5.39401570050144	-0.147014627201153
607.108	0	175.273365483489	13.2485044704291	-27.0044205185255	4.21666686794852	9.59669291003147	-0.42242482306372	-20.6075210949152	-16.5249248170205	-12.8798518957751	-17.7838076594821	-3.15471700234212	-16.3049310274486	-29.9094445902951	4.93041534095922	-0.579210531460819	1.70270553669296	-2.14962052655746	-18.6098118183637	-2.23721683752918	-9.60370680145596	-6.58177153358811	-13.1515159593087	8.76029568647542	-4.64469906451363	0.0203036110295643	-7.8995028500533	-9.50039586132487	-15.9497859594131	-11.0117750818969	-2.25102608587139	-3.04550586213088	2.85290985206837	11.3888504459554	9.2412518873408	-1.74005891338679	6.1949639367239	4.07612571077498	-5.64986321677454	-6.25462469445736	-5.4585522921345	2.65688777335333	-1.84985982729474	4.93456705494534	-0.522213445293017	-1.35580889831294	2.67955133471733	2.89707541807002	1.52079992225659
608.779	0	57.2614429756078	19.0911076711527	-7.8127255833319	5.36517869602096	22.3183255634842	-3.19678490262468	14.1234963039328	5.89279145374754	-7.03825762227625	7.0025115467523	1.46985569115524	16.8054392488587	2.38583411858511	-4.82644725890926	0.689604930811617	20.0103754340149	9.7068354888988	11.0685645152018	17.0633398691941	1.42414870202958	17.0427784917755	10.8784783020174	12.9538596133802	6.35755582696184	9.01097946628006	11.8565163009728	11.1689414342225	24.8382152043713	6.33799734730567	1.62492555123928	7.14216152707523	16.6932919495657	13.2231765881206	10.5129840317968	5.81630074641165	10.6501347000097	9.64583164634411	4.00257940981045	2.14506271052558	8.10853536655177	7.13739312754362	5.19121977436278	8.25205563315955	7.67734022867212	1.01736771123564	6.4885282496572	7.88959216947598	10.1924624750358
610.45	116.166482146885	14.5543378655141	-33.5462587360005	-45.4126283944223	16.8246517047662	-8.17345202284468	-19.5152596715421	-10.7464744043097	7.21271097483652	-4.34881223168644	-6.78755575510443	-13.1368627001952	-17.898558705863	0.039382448887848	3.18303527806348	-10.964753807465	-3.18846444935401	-9.82652945018607	-2.11296608801963	-6.05746772301949	0.471853190703438	11.5440490152795	24.07493418622	0.62581492637261	-0.38604949219236	-5.15966539917474	16.4882876379386	-9.0257461848033	-4.33434765787217	-2.8907840419776	4.34877096450503	0.241103988614142	3.20802018431284	5.40632582687709	-3.68699869635198	-7.24300905647018	0.0368318113413108	-1.22088543972374	0.0578795679009719	-3.87049388028247	2.38496843253815	1.0075064269888	0.488225791415788	3.26352523899246	1.21331027311306	1.33481905525141	4.81817649105844	7.3138621665628	5.56385127792848
612.121	59.7803746575517	17.1001422239959	43.9390188089225	30.1013578551464	9.1550668030409	-1.01788135873822	23.6612111307935	35.8737562293223	40.1106346798448	26.7590968524338	14.0075805363242	29.7408451514874	32.9541902725085	1.13409751276427	23.8433807176301	29.349814973151	18.1720262945898	7.28172223696679	9.52656073504736	17.5675218019163	31.4192555159756	24.9400567706236	26.065704493874	26.2616187997887	26.9850950515225	4.20435822747563	7.04012199654456	7.23408782881358	17.8844496534491	29.7427090860229	15.6247245878399	10.5143326225206	19.9958019160223	19.0226347101338	18.5968655615596	12.460974481416	13.7274509929569	8.9406299480817	11.0134381947893	13.4901254302931	7.23351217205808	0.65704304569915	12.6894902871987	6.54415925083239	12.0132361633053	6.6379841276421	4.42090986426534	8.30707264293943	10.1589991364452
613.792	-0.439421762315769	-13.3895433584501	-6.74390089020963	-9.50849377513767	0.921902002447234	18.446422403835	2.71291048971831	-1.71313707792839	23.5930971200988	-8.88528181091056	-6.7647475552267	4.51463827033196	-9.22018625668856	10.6646189500439	-15.0584084709097	6.68287897235157	-0.598388679218686	-8.33532948514274	6.62452398531485	-1.92878319536038	-10.7463935608118	7.77551825612524	-7.53011608016549	-1.52921626871358	-3.16036041675283	1.60400158990932	-10.471072505091	7.14928152108218	7.18371773062363	5.40112953374094	11.0065823120402	11.3092594044901	-2.44286106798656	12.1907182914993	0.550611840334974	3.9082443797261	4.25498142029382	1.95993975654689	-3.78685431080364	2.41999807793051	5.80979645004174	-0.937815262866925	-0.440976302331689	3.38550639808019	0.525013899244758	1.60560809285909	2.87912280000293	-2.85578745354601	0.5879480111676
615.464	-15.1938113764566	-5.02819485597837	2.62746954348931	-13.6650421253349	-4.67181998710446	-5.53635764618887	-9.57582716504056	-12.015642496785	-0.76370843392107	4.70034761167485	8.66976328799926	-21.8619990914868	-1.91687418987229	-8.80740840972876	11.0319146781769	-18.7694642158523	-10.3520217910712	-4.9406529765638	-17.1288738814696	2.24069970660074	8.93157885536913	4.89013992080022	-5.7745904702035	0.454753690886058	-0.439695018763837	-6.98799688489336	-11.1000239678214	-0.966798707672761	5.97682308621564	1.64910494534783	-4.22912838741555	5.7673290133893	6.65243630493101	9.38052213893253	6.52682128300329	-1.16082110874669	0.706301075685727	4.87310167780519	2.65559233094802	4.67262077112347	8.44528745158373	-0.728373432528966	3.00801183482845	5.93788771661352	0.99329923049947	-0.180538370778714	3.5117314256333	3.88108075876056	5.39495927444544
617.135	-2.06753941851202	4.96989365269213	13.2465042635565	13.1055889040202	13.2149481984529	0.799373344028624	20.5148141709006	-5.23999333912264	21.588980217149	5.83691331940511	8.29020537038344	-2.91239375716794	-16.8439119206197	-12.5842787113646	0.131155917902621	12.6252363053808	8.59743617268311	-5.80752831745836	-4.88910319379277	7.45539606853614	21.0832114201073	27.8347091907308	6.0090865933756	11.2755407156447	0.615230223014269	-6.01522525683695	6.38999580469672	-12.5581016537751	3.44475329684302	8.21261697276251	-6.17701237607418	0.671468806852813	-7.35934920332991	11.9834100784482	4.81029340384006	12.5860474531362	-5.47270978630684	3.20480326341298	8.82316997131976	4.47237834012864	6.58170400385256	9.01653043902399	0.120397773521556	2.87725962038343	0.356629063048919	6.68458810845196	0.574414402616954	6.51590731484091	7.74849794960676
618.806	2.95648710971568	-15.0138960187482	-23.6660391230138	-14.8437975921722	-10.1339859489276	17.9433656386714	-9.48645911585136	-16.4292610411851	-9.40827407604289	5.68705846921478	4.00694850714136	12.0450575035035	-0.871852666250755	5.30176209710098	3.64319991886776	-4.37980269836087	3.51698046977737	-16.2149017877843	11.4978300317778	-11.7086568694594	-10.4033137313039	-9.90748770518248	-2.15765624440348	18.0602442236686	-10.9799021530608	-5.19122603211875	-8.05760095714752	0.889415125413303	3.99773019814729	-12.4408528995687	-3.64405273241501	7.00705588893105	3.36743380871599	5.04064745653066	0.770141073223425	1.12718613992949	-3.25832148778797	-3.45594265540538	-4.91860215318281	-2.38807145935184	3.96075943919707	-5.84774488884361	3.05830215835984	5.30468779083286	1.49025498407381	1.68900779488864	0.592444193557316	1.86179575024688	1.29726785277502
[truncated: 85 more columns]
