# Supplementary material for: Physicochemical and major ion data for springs in the Black Forest National Park, Germany
Source: Data Brief. 2020 Apr 30;30:105645. doi: 10.1016/j.dib.2020.105645 (PMC7218150; doi:10.1016/j.dib.2020.105645)
Supplement: Supplementary file 4 [file mmc4.zip › Fluorescence/D804_5_2017-05-11.csv]

wavelength	600	597	594	591	588	585	582	579	576	573	570	567	564	561	558	555	552	549	546	543	540	537	534	531	528	525	522	519	516	513	510	507	504	501	498	495	492	489	486	483	480	477	474	471	468	465	462	459	456
210.862	0	0	0	0	0	0	0	0	0	0	0	0	0	0	0	0	0	0	0	0	0	0	0	0	0	0	0	0	0	0	0	0	0	0	0	0	0	0	0	0	0	0	0	0	0	0	0	0	0
212.444	0	0	0	0	0	0	0	0	0	0	0	0	0	0	0	0	0	0	0	0	0	0	0	0	0	0	0	0	0	0	0	0	0	0	0	0	0	0	0	0	0	0	0	0	0	0	0	0	0
214.027	0	0	0	0	0	0	0	0	0	0	0	0	0	0	0	0	0	0	0	0	0	0	0	0	0	0	0	0	0	0	0	0	0	0	0	0	0	0	0	0	0	0	0	0	0	0	0	0	0
215.61	0	0	0	0	0	0	0	0	0	0	0	0	0	0	0	0	0	0	0	0	0	0	0	0	0	0	0	0	0	0	0	0	0	0	0	0	0	0	0	0	0	0	0	0	0	0	0	0	0
217.194	0	0	0	0	0	0	0	0	0	0	0	0	0	0	0	0	0	0	0	0	0	0	0	0	0	0	0	0	0	0	0	0	0	0	0	0	0	0	0	0	0	0	0	0	0	0	0	0	0
218.779	0	0	0	0	0	0	0	0	0	0	0	0	0	0	0	0	0	0	0	0	0	0	0	0	0	0	0	0	0	0	0	0	0	0	0	0	0	0	0	0	0	0	0	0	0	0	0	0	0
220.364	0	0	0	0	0	0	0	0	0	0	0	0	0	0	0	0	0	0	0	0	0	0	0	0	0	0	0	0	0	0	0	0	0	0	0	0	0	0	0	0	0	0	0	0	0	0	0	0	0
221.95	0	0	0	0	0	0	0	0	0	0	0	0	0	0	0	0	0	0	0	0	0	0	0	0	0	0	0	0	0	0	0	0	0	0	0	0	0	0	0	0	0	0	0	0	0	0	0	0	0
223.536	0	0	0	0	0	0	0	0	0	0	0	0	0	0	0	0	0	0	0	0	0	0	0	0	0	0	0	0	0	0	0	0	0	0	0	0	0	0	0	0	0	0	0	0	0	0	0	0	0
225.123	0	0	0	0	0	0	0	0	0	0	0	0	0	0	0	0	0	0	0	0	0	0	0	0	0	0	0	0	0	0	0	0	0	0	0	0	0	0	0	0	0	0	0	0	0	0	0	0	0
226.71	0	0	0	0	0	0	0	0	0	0	0	0	0	0	0	0	0	0	0	0	0	0	0	0	0	0	0	0	0	0	0	0	0	0	0	0	0	0	0	0	0	0	0	0	0	0	0	0	0
228.299	0	0	0	0	0	0	0	0	0	0	0	0	0	0	0	0	0	0	0	0	0	0	0	0	0	0	0	0	0	0	0	0	0	0	0	0	0	0	0	0	0	0	0	0	0	0	0	0	0
229.887	0	0	0	0	0	0	0	0	0	0	0	0	0	0	0	0	0	0	0	0	0	0	0	0	0	0	0	0	0	0	0	0	0	0	0	0	0	0	0	0	0	0	0	0	0	0	0	0	0
231.477	0	0	0	0	0	0	0	0	0	0	0	0	0	0	0	0	0	0	0	0	0	0	0	0	0	0	0	0	0	0	0	0	0	0	0	0	0	0	0	0	0	0	0	0	0	0	0	0	0
233.067	0	0	0	0	0	0	0	0	0	0	0	0	0	0	0	0	0	0	0	0	0	0	0	0	0	0	0	0	0	0	0	0	0	0	0	0	0	0	0	0	0	0	0	0	0	0	0	0	0
234.657	0	0	0	0	0	0	0	0	0	0	0	0	0	0	0	0	0	0	0	0	0	0	0	0	0	0	0	0	0	0	0	0	0	0	0	0	0	0	0	0	0	0	0	0	0	0	0	0	0
236.248	0	0	0	0	0	0	0	0	0	0	0	0	0	0	0	0	0	0	0	0	0	0	0	0	0	0	0	0	0	0	0	0	0	0	0	0	0	0	0	0	0	0	0	0	0	0	0	0	0
237.84	0	0	0	0	0	0	0	0	0	0	0	0	0	0	0	0	0	0	0	0	0	0	0	0	0	0	0	0	0	0	0	0	0	0	0	0	0	0	0	0	0	0	0	0	0	0	0	0	0
239.432	0	0	0	0	0	0	0	0	0	0	0	0	0	0	0	0	0	0	0	0	0	0	0	0	0	0	0	0	0	0	0	0	0	0	0	0	0	0	0	0	0	0	0	0	0	0	0	0	0
241.025	0	0	0	0	0	0	0	0	0	0	0	0	0	0	0	0	0	0	0	0	0	0	0	0	0	0	0	0	0	0	0	0	0	0	0	0	0	0	0	0	0	0	0	0	0	0	0	0	0
242.619	0	0	0	0	0	0	0	0	0	0	0	0	0	0	0	0	0	0	0	0	0	0	0	0	0	0	0	0	0	0	0	0	0	0	0	0	0	0	0	0	0	0	0	0	0	0	0	0	0
244.213	0	0	0	0	0	0	0	0	0	0	0	0	0	0	0	0	0	0	0	0	0	0	0	0	0	0	0	0	0	0	0	0	0	0	0	0	0	0	0	0	0	0	0	0	0	0	0	0	0
245.808	0	0	0	0	0	0	0	0	0	0	0	0	0	0	0	0	0	0	0	0	0	0	0	0	0	0	0	0	0	0	0	0	0	0	0	0	0	0	0	0	0	0	0	0	0	0	0	0	0
247.403	0	0	0	0	0	0	0	0	0	0	0	0	0	0	0	0	0	0	0	0	0	0	0	0	0	0	0	0	0	0	0	0	0	0	0	0	0	0	0	0	0	0	0	0	0	0	0	0	0
248.999	0	0	0	0	0	0	0	0	0	0	0	0	0	0	0	0	0	0	0	0	0	0	0	0	0	0	0	0	0	0	0	0	0	0	0	0	0	0	0	0	0	0	0	0	0	0	0	0	0
250.595	0	0	0	0	0	0	0	0	0	0	0	0	0	0	0	0	0	0	0	0	0	0	0	0	0	0	0	0	0	0	0	0	0	0	0	0	0	0	0	0	0	0	0	0	0	0	0	0	0
252.192	0	0	0	0	0	0	0	0	0	0	0	0	0	0	0	0	0	0	0	0	0	0	0	0	0	0	0	0	0	0	0	0	0	0	0	0	0	0	0	0	0	0	0	0	0	0	0	0	0
253.79	0	0	0	0	0	0	0	0	0	0	0	0	0	0	0	0	0	0	0	0	0	0	0	0	0	0	0	0	0	0	0	0	0	0	0	0	0	0	0	0	0	0	0	0	0	0	0	0	0
255.388	0	0	0	0	0	0	0	0	0	0	0	0	0	0	0	0	0	0	0	0	0	0	0	0	0	0	0	0	0	0	0	0	0	0	0	0	0	0	0	0	0	0	0	0	0	0	0	0	0
256.986	0	0	0	0	0	0	0	0	0	0	0	0	0	0	0	0	0	0	0	0	0	0	0	0	0	0	0	0	0	0	0	0	0	0	0	0	0	0	0	0	0	0	0	0	0	0	0	0	0
258.586	0	0	0	0	0	0	0	0	0	0	0	0	0	0	0	0	0	0	0	0	0	0	0	0	0	0	0	0	0	0	0	0	0	0	0	0	0	0	0	0	0	0	0	0	0	0	0	0	0
260.186	0	0	0	0	0	0	0	0	0	0	0	0	0	0	0	0	0	0	0	0	0	0	0	0	0	0	0	0	0	0	0	0	0	0	0	0	0	0	0	0	0	0	0	0	0	0	0	0	0
261.786	0	0	0	0	0	0	0	0	0	0	0	0	0	0	0	0	0	0	0	0	0	0	0	0	0	0	0	0	0	0	0	0	0	0	0	0	0	0	0	0	0	0	0	0	0	0	0	0	0
263.387	0	0	0	0	0	0	0	0	0	0	0	0	0	0	0	0	0	0	0	0	0	0	0	0	0	0	0	0	0	0	0	0	0	0	0	0	0	0	0	0	0	0	0	0	0	0	0	0	0
264.988	0	0	0	0	0	0	0	0	0	0	0	0	0	0	0	0	0	0	0	0	0	0	0	0	0	0	0	0	0	0	0	0	0	0	0	0	0	0	0	0	0	0	0	0	0	0	0	0	0
266.591	0	0	0	0	0	0	0	0	0	0	0	0	0	0	0	0	0	0	0	0	0	0	0	0	0	0	0	0	0	0	0	0	0	0	0	0	0	0	0	0	0	0	0	0	0	0	0	0	0
268.193	0	0	0	0	0	0	0	0	0	0	0	0	0	0	0	0	0	0	0	0	0	0	0	0	0	0	0	0	0	0	0	0	0	0	0	0	0	0	0	0	0	0	0	0	0	0	0	0	0
269.796	0	0	0	0	0	0	0	0	0	0	0	0	0	0	0	0	0	0	0	0	0	0	0	0	0	0	0	0	0	0	0	0	0	0	0	0	0	0	0	0	0	0	0	0	0	0	0	0	0
271.4	0	0	0	0	0	0	0	0	0	0	0	0	0	0	0	0	0	0	0	0	0	0	0	0	0	0	0	0	0	0	0	0	0	0	0	0	0	0	0	0	0	0	0	0	0	0	0	0	0
273.004	0	0	0	0	0	0	0	0	0	0	0	0	0	0	0	0	0	0	0	0	0	0	0	0	0	0	0	0	0	0	0	0	0	0	0	0	0	0	0	0	0	0	0	0	0	0	0	0	0
274.609	0	0	0	0	0	0	0	0	0	0	0	0	0	0	0	0	0	0	0	0	0	0	0	0	0	0	0	0	0	0	0	0	0	0	0	0	0	0	0	0	0	0	0	0	0	0	0	0	0
276.215	0	0	0	0	0	0	0	0	0	0	0	0	0	0	0	0	0	0	0	0	0	0	0	0	0	0	0	0	0	0	0	0	0	0	0	0	0	0	0	0	0	0	0	0	0	0	0	0	0
277.821	0	0	0	0	0	0	0	0	0	0	0	0	0	0	0	0	0	0	0	0	0	0	0	0	0	0	0	0	0	0	0	0	0	0	0	0	0	0	0	0	0	0	0	0	0	0	0	0	0
279.427	0	0	0	0	0	0	0	0	0	0	0	0	0	0	0	0	0	0	0	0	0	0	0	0	0	0	0	0	0	0	0	0	0	0	0	0	0	0	0	0	0	0	0	0	0	0	0	0	0
281.034	0	0	0	0	0	0	0	0	0	0	0	0	0	0	0	0	0	0	0	0	0	0	0	0	0	0	0	0	0	0	0	0	0	0	0	0	0	0	0	0	0	0	0	0	0	0	0	0	0
282.642	0	0	0	0	0	0	0	0	0	0	0	0	0	0	0	0	0	0	0	0	0	0	0	0	0	0	0	0	0	0	0	0	0	0	0	0	0	0	0	0	0	0	0	0	0	0	0	0	0
284.25	0	0	0	0	0	0	0	0	0	0	0	0	0	0	0	0	0	0	0	0	0	0	0	0	0	0	0	0	0	0	0	0	0	0	0	0	0	0	0	0	0	0	0	0	0	0	0	0	0
285.858	0	0	0	0	0	0	0	0	0	0	0	0	0	0	0	0	0	0	0	0	0	0	0	0	0	0	0	0	0	0	0	0	0	0	0	0	0	0	0	0	0	0	0	0	0	0	0	0	0
287.468	0	0	0	0	0	0	0	0	0	0	0	0	0	0	0	0	0	0	0	0	0	0	0	0	0	0	0	0	0	0	0	0	0	0	0	0	0	0	0	0	0	0	0	0	0	0	0	0	0
289.077	0	0	0	0	0	0	0	0	0	0	0	0	0	0	0	0	0	0	0	0	0	0	0	0	0	0	0	0	0	0	0	0	0	0	0	0	0	0	0	0	0	0	0	0	0	0	0	0	0
290.688	0	0	0	0	0	0	0	0	0	0	0	0	0	0	0	0	0	0	0	0	0	0	0	0	0	0	0	0	0	0	0	0	0	0	0	0	0	0	0	0	0	0	0	0	0	0	0	0	0
292.298	0	0	0	0	0	0	0	0	0	0	0	0	0	0	0	0	0	0	0	0	0	0	0	0	0	0	0	0	0	0	0	0	0	0	0	0	0	0	0	0	0	0	0	0	0	0	0	0	0
293.91	0	0	0	0	0	0	0	0	0	0	0	0	0	0	0	0	0	0	0	0	0	0	0	0	0	0	0	0	0	0	0	0	0	0	0	0	0	0	0	0	0	0	0	0	0	0	0	0	0
295.521	0	0	0	0	0	0	0	0	0	0	0	0	0	0	0	0	0	0	0	0	0	0	0	0	0	0	0	0	0	0	0	0	0	0	0	0	0	0	0	0	0	0	0	0	0	0	0	0	0
297.134	0	0	0	0	0	0	0	0	0	0	0	0	0	0	0	0	0	0	0	0	0	0	0	0	0	0	0	0	0	0	0	0	0	0	0	0	0	0	0	0	0	0	0	0	0	0	0	0	0
298.747	0	0	0	0	0	0	0	0	0	0	0	0	0	0	0	0	0	0	0	0	0	0	0	0	0	0	0	0	0	0	0	0	0	0	0	0	0	0	0	0	0	0	0	0	0	0	0	0	0
300.36	0	0	0	0	0	0	0	0	0	0	0	0	0	0	0	0	0	0	0	0	0	0	0	0	0	0	0	0	0	0	0	0	0	0	0	0	0	0	0	0	0	0	0	0	0	0	0	0	0
301.974	0	0	0	0	0	0	0	0	0	0	0	0	0	0	0	0	0	0	0	0	0	0	0	0	0	0	0	0	0	0	0	0	0	0	0	0	0	0	0	0	0	0	0	0	0	0	0	0	0
303.588	0	0	0	0	0	0	0	0	0	0	0	0	0	0	0	0	0	0	0	0	0	0	0	0	0	0	0	0	0	0	0	0	0	0	0	0	0	0	0	0	0	0	0	0	0	0	0	0	0
305.203	0	0	0	0	0	0	0	0	0	0	0	0	0	0	0	0	0	0	0	0	0	0	0	0	0	0	0	0	0	0	0	0	0	0	0	0	0	0	0	0	0	0	0	0	0	0	0	0	0
306.819	0	0	0	0	0	0	0	0	0	0	0	0	0	0	0	0	0	0	0	0	0	0	0	0	0	0	0	0	0	0	0	0	0	0	0	0	0	0	0	0	0	0	0	0	0	0	0	0	0
308.435	0	0	0	0	0	0	0	0	0	0	0	0	0	0	0	0	0	0	0	0	0	0	0	0	0	0	0	0	0	0	0	0	0	0	0	0	0	0	0	0	0	0	0	0	0	0	0	0	0
310.051	0	0	0	0	0	0	0	0	0	0	0	0	0	0	0	0	0	0	0	0	0	0	0	0	0	0	0	0	0	0	0	0	0	0	0	0	0	0	0	0	0	0	0	0	0	0	0	0	0
311.668	0	0	0	0	0	0	0	0	0	0	0	0	0	0	0	0	0	0	0	0	0	0	0	0	0	0	0	0	0	0	0	0	0	0	0	0	0	0	0	0	0	0	0	0	0	0	0	0	0
313.286	0	0	0	0	0	0	0	0	0	0	0	0	0	0	0	0	0	0	0	0	0	0	0	0	0	0	0	0	0	0	0	0	0	0	0	0	0	0	0	0	0	0	0	0	0	0	0	0	0
314.904	0	0	0	0	0	0	0	0	0	0	0	0	0	0	0	0	0	0	0	0	0	0	0	0	0	0	0	0	0	0	0	0	0	0	0	0	0	0	0	0	0	0	0	0	0	0	0	0	0
316.522	0	0	0	0	0	0	0	0	0	0	0	0	0	0	0	0	0	0	0	0	0	0	0	0	0	0	0	0	0	0	0	0	0	0	0	0	0	0	0	0	0	0	0	0	0	0	0	0	0
318.141	0	0	0	0	0	0	0	0	0	0	0	0	0	0	0	0	0	0	0	0	0	0	0	0	0	0	0	0	0	0	0	0	0	0	0	0	0	0	0	0	0	0	0	0	0	0	0	0	0
319.761	0	0	0	0	0	0	0	0	0	0	0	0	0	0	0	0	0	0	0	0	0	0	0	0	0	0	0	0	0	0	0	0	0	0	0	0	0	0	0	0	0	0	0	0	0	0	0	0	0
321.381	0	0	0	0	0	0	0	0	0	0	0	0	0	0	0	0	0	0	0	0	0	0	0	0	0	0	0	0	0	0	0	0	0	0	0	0	0	0	0	0	0	0	0	0	0	0	0	0	0
323.001	0	0	0	0	0	0	0	0	0	0	0	0	0	0	0	0	0	0	0	0	0	0	0	0	0	0	0	0	0	0	0	0	0	0	0	0	0	0	0	0	0	0	0	0	0	0	0	0	0
324.622	0	0	0	0	0	0	0	0	0	0	0	0	0	0	0	0	0	0	0	0	0	0	0	0	0	0	0	0	0	0	0	0	0	0	0	0	0	0	0	0	0	0	0	0	0	0	0	0	0
326.243	0	0	0	0	0	0	0	0	0	0	0	0	0	0	0	0	0	0	0	0	0	0	0	0	0	0	0	0	0	0	0	0	0	0	0	0	0	0	0	0	0	0	0	0	0	0	0	0	0
327.865	0	0	0	0	0	0	0	0	0	0	0	0	0	0	0	0	0	0	0	0	0	0	0	0	0	0	0	0	0	0	0	0	0	0	0	0	0	0	0	0	0	0	0	0	0	0	0	0	0
329.488	0	0	0	0	0	0	0	0	0	0	0	0	0	0	0	0	0	0	0	0	0	0	0	0	0	0	0	0	0	0	0	0	0	0	0	0	0	0	0	0	0	0	0	0	0	0	0	0	0
331.111	0	0	0	0	0	0	0	0	0	0	0	0	0	0	0	0	0	0	0	0	0	0	0	0	0	0	0	0	0	0	0	0	0	0	0	0	0	0	0	0	0	0	0	0	0	0	0	0	0
332.734	0	0	0	0	0	0	0	0	0	0	0	0	0	0	0	0	0	0	0	0	0	0	0	0	0	0	0	0	0	0	0	0	0	0	0	0	0	0	0	0	0	0	0	0	0	0	0	0	0
334.358	0	0	0	0	0	0	0	0	0	0	0	0	0	0	0	0	0	0	0	0	0	0	0	0	0	0	0	0	0	0	0	0	0	0	0	0	0	0	0	0	0	0	0	0	0	0	0	0	0
335.982	0	0	0	0	0	0	0	0	0	0	0	0	0	0	0	0	0	0	0	0	0	0	0	0	0	0	0	0	0	0	0	0	0	0	0	0	0	0	0	0	0	0	0	0	0	0	0	0	0
337.607	0	0	0	0	0	0	0	0	0	0	0	0	0	0	0	0	0	0	0	0	0	0	0	0	0	0	0	0	0	0	0	0	0	0	0	0	0	0	0	0	0	0	0	0	0	0	0	0	0
339.232	0	0	0	0	0	0	0	0	0	0	0	0	0	0	0	0	0	0	0	0	0	0	0	0	0	0	0	0	0	0	0	0	0	0	0	0	0	0	0	0	0	0	0	0	0	0	0	0	0
340.858	0	0	0	0	0	0	0	0	0	0	0	0	0	0	0	0	0	0	0	0	0	0	0	0	0	0	0	0	0	0	0	0	0	0	0	0	0	0	0	0	0	0	0	0	0	0	0	0	0
342.484	0	0	0	0	0	0	0	0	0	0	0	0	0	0	0	0	0	0	0	0	0	0	0	0	0	0	0	0	0	0	0	0	0	0	0	0	0	0	0	0	0	0	0	0	0	0	0	0	0
344.111	0	0	0	0	0	0	0	0	0	0	0	0	0	0	0	0	0	0	0	0	0	0	0	0	0	0	0	0	0	0	0	0	0	0	0	0	0	0	0	0	0	0	0	0	0	0	0	0	0
345.738	0	0	0	0	0	0	0	0	0	0	0	0	0	0	0	0	0	0	0	0	0	0	0	0	0	0	0	0	0	0	0	0	0	0	0	0	0	0	0	0	0	0	0	0	0	0	0	0	0
347.365	0	0	0	0	0	0	0	0	0	0	0	0	0	0	0	0	0	0	0	0	0	0	0	0	0	0	0	0	0	0	0	0	0	0	0	0	0	0	0	0	0	0	0	0	0	0	0	0	0
348.993	0	0	0	0	0	0	0	0	0	0	0	0	0	0	0	0	0	0	0	0	0	0	0	0	0	0	0	0	0	0	0	0	0	0	0	0	0	0	0	0	0	0	0	0	0	0	0	0	0
350.622	0	0	0	0	0	0	0	0	0	0	0	0	0	0	0	0	0	0	0	0	0	0	0	0	0	0	0	0	0	0	0	0	0	0	0	0	0	0	0	0	0	0	0	0	0	0	0	0	0
352.251	0	0	0	0	0	0	0	0	0	0	0	0	0	0	0	0	0	0	0	0	0	0	0	0	0	0	0	0	0	0	0	0	0	0	0	0	0	0	0	0	0	0	0	0	0	0	0	0	0
353.88	0	0	0	0	0	0	0	0	0	0	0	0	0	0	0	0	0	0	0	0	0	0	0	0	0	0	0	0	0	0	0	0	0	0	0	0	0	0	0	0	0	0	0	0	0	0	0	0	0
355.51	0	0	0	0	0	0	0	0	0	0	0	0	0	0	0	0	0	0	0	0	0	0	0	0	0	0	0	0	0	0	0	0	0	0	0	0	0	0	0	0	0	0	0	0	0	0	0	0	0
357.14	0	0	0	0	0	0	0	0	0	0	0	0	0	0	0	0	0	0	0	0	0	0	0	0	0	0	0	0	0	0	0	0	0	0	0	0	0	0	0	0	0	0	0	0	0	0	0	0	0
358.771	0	0	0	0	0	0	0	0	0	0	0	0	0	0	0	0	0	0	0	0	0	0	0	0	0	0	0	0	0	0	0	0	0	0	0	0	0	0	0	0	0	0	0	0	0	0	0	0	0
360.402	0	0	0	0	0	0	0	0	0	0	0	0	0	0	0	0	0	0	0	0	0	0	0	0	0	0	0	0	0	0	0	0	0	0	0	0	0	0	0	0	0	0	0	0	0	0	0	0	0
362.034	0	0	0	0	0	0	0	0	0	0	0	0	0	0	0	0	0	0	0	0	0	0	0	0	0	0	0	0	0	0	0	0	0	0	0	0	0	0	0	0	0	0	0	0	0	0	0	0	0
363.666	0	0	0	0	0	0	0	0	0	0	0	0	0	0	0	0	0	0	0	0	0	0	0	0	0	0	0	0	0	0	0	0	0	0	0	0	0	0	0	0	0	0	0	0	0	0	0	0	0
365.299	0	0	0	0	0	0	0	0	0	0	0	0	0	0	0	0	0	0	0	0	0	0	0	0	0	0	0	0	0	0	0	0	0	0	0	0	0	0	0	0	0	0	0	0	0	0	0	0	0
366.932	0	0	0	0	0	0	0	0	0	0	0	0	0	0	0	0	0	0	0	0	0	0	0	0	0	0	0	0	0	0	0	0	0	0	0	0	0	0	0	0	0	0	0	0	0	0	0	0	0
368.565	0	0	0	0	0	0	0	0	0	0	0	0	0	0	0	0	0	0	0	0	0	0	0	0	0	0	0	0	0	0	0	0	0	0	0	0	0	0	0	0	0	0	0	0	0	0	0	0	0
370.199	0	0	0	0	0	0	0	0	0	0	0	0	0	0	0	0	0	0	0	0	0	0	0	0	0	0	0	0	0	0	0	0	0	0	0	0	0	0	0	0	0	0	0	0	0	0	0	0	0
371.833	0	0	0	0	0	0	0	0	0	0	0	0	0	0	0	0	0	0	0	0	0	0	0	0	0	0	0	0	0	0	0	0	0	0	0	0	0	0	0	0	0	0	0	0	0	0	0	0	0
373.468	0	0	0	0	0	0	0	0	0	0	0	0	0	0	0	0	0	0	0	0	0	0	0	0	0	0	0	0	0	0	0	0	0	0	0	0	0	0	0	0	0	0	0	0	0	0	0	0	0
375.103	0	0	0	0	0	0	0	0	0	0	0	0	0	0	0	0	0	0	0	0	0	0	0	0	0	0	0	0	0	0	0	0	0	0	0	0	0	0	0	0	0	0	0	0	0	0	0	0	0
376.738	0	0	0	0	0	0	0	0	0	0	0	0	0	0	0	0	0	0	0	0	0	0	0	0	0	0	0	0	0	0	0	0	0	0	0	0	0	0	0	0	0	0	0	0	0	0	0	0	0
378.374	0	0	0	0	0	0	0	0	0	0	0	0	0	0	0	0	0	0	0	0	0	0	0	0	0	0	0	0	0	0	0	0	0	0	0	0	0	0	0	0	0	0	0	0	0	0	0	0	0
380.01	0	0	0	0	0	0	0	0	0	0	0	0	0	0	0	0	0	0	0	0	0	0	0	0	0	0	0	0	0	0	0	0	0	0	0	0	0	0	0	0	0	0	0	0	0	0	0	0	0
381.647	0	0	0	0	0	0	0	0	0	0	0	0	0	0	0	0	0	0	0	0	0	0	0	0	0	0	0	0	0	0	0	0	0	0	0	0	0	0	0	0	0	0	0	0	0	0	0	0	0
383.284	0	0	0	0	0	0	0	0	0	0	0	0	0	0	0	0	0	0	0	0	0	0	0	0	0	0	0	0	0	0	0	0	0	0	0	0	0	0	0	0	0	0	0	0	0	0	0	0	0
384.922	0	0	0	0	0	0	0	0	0	0	0	0	0	0	0	0	0	0	0	0	0	0	0	0	0	0	0	0	0	0	0	0	0	0	0	0	0	0	0	0	0	0	0	0	0	0	0	0	0
386.56	0	0	0	0	0	0	0	0	0	0	0	0	0	0	0	0	0	0	0	0	0	0	0	0	0	0	0	0	0	0	0	0	0	0	0	0	0	0	0	0	0	0	0	0	0	0	0	0	0
388.198	0	0	0	0	0	0	0	0	0	0	0	0	0	0	0	0	0	0	0	0	0	0	0	0	0	0	0	0	0	0	0	0	0	0	0	0	0	0	0	0	0	0	0	0	0	0	0	0	0
389.837	0	0	0	0	0	0	0	0	0	0	0	0	0	0	0	0	0	0	0	0	0	0	0	0	0	0	0	0	0	0	0	0	0	0	0	0	0	0	0	0	0	0	0	0	0	0	0	0	0
391.476	0	0	0	0	0	0	0	0	0	0	0	0	0	0	0	0	0	0	0	0	0	0	0	0	0	0	0	0	0	0	0	0	0	0	0	0	0	0	0	0	0	0	0	0	0	0	0	0	0
393.116	0	0	0	0	0	0	0	0	0	0	0	0	0	0	0	0	0	0	0	0	0	0	0	0	0	0	0	0	0	0	0	0	0	0	0	0	0	0	0	0	0	0	0	0	0	0	0	0	0
394.756	0	0	0	0	0	0	0	0	0	0	0	0	0	0	0	0	0	0	0	0	0	0	0	0	0	0	0	0	0	0	0	0	0	0	0	0	0	0	0	0	0	0	0	0	0	0	0	0	0
396.396	0	0	0	0	0	0	0	0	0	0	0	0	0	0	0	0	0	0	0	0	0	0	0	0	0	0	0	0	0	0	0	0	0	0	0	0	0	0	0	0	0	0	0	0	0	0	0	0	0
398.037	0	0	0	0	0	0	0	0	0	0	0	0	0	0	0	0	0	0	0	0	0	0	0	0	0	0	0	0	0	0	0	0	0	0	0	0	0	0	0	0	0	0	0	0	0	0	0	0	0
399.678	0	0	0	0	0	0	0	0	0	0	0	0	0	0	0	0	0	0	0	0	0	0	0	0	0	0	0	0	0	0	0	0	0	0	0	0	0	0	0	0	0	0	0	0	0	0	0	0	0
401.32	0	0	0	0	0	0	0	0	0	0	0	0	0	0	0	0	0	0	0	0	0	0	0	0	0	0	0	0	0	0	0	0	0	0	0	0	0	0	0	0	0	0	0	0	0	0	0	0	0
402.962	0	0	0	0	0	0	0	0	0	0	0	0	0	0	0	0	0	0	0	0	0	0	0	0	0	0	0	0	0	0	0	0	0	0	0	0	0	0	0	0	0	0	0	0	0	0	0	0	0
404.604	0	0	0	0	0	0	0	0	0	0	0	0	0	0	0	0	0	0	0	0	0	0	0	0	0	0	0	0	0	0	0	0	0	0	0	0	0	0	0	0	0	0	0	0	0	0	0	0	0
406.247	0	0	0	0	0	0	0	0	0	0	0	0	0	0	0	0	0	0	0	0	0	0	0	0	0	0	0	0	0	0	0	0	0	0	0	0	0	0	0	0	0	0	0	0	0	0	0	0	0
407.89	0	0	0	0	0	0	0	0	0	0	0	0	0	0	0	0	0	0	0	0	0	0	0	0	0	0	0	0	0	0	0	0	0	0	0	0	0	0	0	0	0	0	0	0	0	0	0	0	0
409.534	0	0	0	0	0	0	0	0	0	0	0	0	0	0	0	0	0	0	0	0	0	0	0	0	0	0	0	0	0	0	0	0	0	0	0	0	0	0	0	0	0	0	0	0	0	0	0	0	0
411.177	0	0	0	0	0	0	0	0	0	0	0	0	0	0	0	0	0	0	0	0	0	0	0	0	0	0	0	0	0	0	0	0	0	0	0	0	0	0	0	0	0	0	0	0	0	0	0	0	0
412.822	0	0	0	0	0	0	0	0	0	0	0	0	0	0	0	0	0	0	0	0	0	0	0	0	0	0	0	0	0	0	0	0	0	0	0	0	0	0	0	0	0	0	0	0	0	0	0	0	0
414.466	0	0	0	0	0	0	0	0	0	0	0	0	0	0	0	0	0	0	0	0	0	0	0	0	0	0	0	0	0	0	0	0	0	0	0	0	0	0	0	0	0	0	0	0	0	0	0	0	0
416.111	0	0	0	0	0	0	0	0	0	0	0	0	0	0	0	0	0	0	0	0	0	0	0	0	0	0	0	0	0	0	0	0	0	0	0	0	0	0	0	0	0	0	0	0	0	0	0	0	0
417.757	0	0	0	0	0	0	0	0	0	0	0	0	0	0	0	0	0	0	0	0	0	0	0	0	0	0	0	0	0	0	0	0	0	0	0	0	0	0	0	0	0	0	0	0	0	0	0	0	0
419.402	0	0	0	0	0	0	0	0	0	0	0	0	0	0	0	0	0	0	0	0	0	0	0	0	0	0	0	0	0	0	0	0	0	0	0	0	0	0	0	0	0	0	0	0	0	0	0	0	0
421.048	0	0	0	0	0	0	0	0	0	0	0	0	0	0	0	0	0	0	0	0	0	0	0	0	0	0	0	0	0	0	0	0	0	0	0	0	0	0	0	0	0	0	0	0	0	0	0	0	0
422.695	0	0	0	0	0	0	0	0	0	0	0	0	0	0	0	0	0	0	0	0	0	0	0	0	0	0	0	0	0	0	0	0	0	0	0	0	0	0	0	0	0	0	0	0	0	0	0	0	0
424.342	0	0	0	0	0	0	0	0	0	0	0	0	0	0	0	0	0	0	0	0	0	0	0	0	0	0	0	0	0	0	0	0	0	0	0	0	0	0	0	0	0	0	0	0	0	0	0	0	0
425.989	0	0	0	0	0	0	0	0	0	0	0	0	0	0	0	0	0	0	0	0	0	0	0	0	0	0	0	0	0	0	0	0	0	0	0	0	0	0	0	0	0	0	0	0	0	0	0	0	0
427.636	0	0	0	0	0	0	0	0	0	0	0	0	0	0	0	0	0	0	0	0	0	0	0	0	0	0	0	0	0	0	0	0	0	0	0	0	0	0	0	0	0	0	0	0	0	0	0	0	0
429.284	0	0	0	0	0	0	0	0	0	0	0	0	0	0	0	0	0	0	0	0	0	0	0	0	0	0	0	0	0	0	0	0	0	0	0	0	0	0	0	0	0	0	0	0	0	0	0	0	0
430.932	0	0	0	0	0	0	0	0	0	0	0	0	0	0	0	0	0	0	0	0	0	0	0	0	0	0	0	0	0	0	0	0	0	0	0	0	0	0	0	0	0	0	0	0	0	0	0	0	0
432.581	0	0	0	0	0	0	0	0	0	0	0	0	0	0	0	0	0	0	0	0	0	0	0	0	0	0	0	0	0	0	0	0	0	0	0	0	0	0	0	0	0	0	0	0	0	0	0	0	0
434.23	0	0	0	0	0	0	0	0	0	0	0	0	0	0	0	0	0	0	0	0	0	0	0	0	0	0	0	0	0	0	0	0	0	0	0	0	0	0	0	0	0	0	0	0	0	0	0	0	0
435.879	0	0	0	0	0	0	0	0	0	0	0	0	0	0	0	0	0	0	0	0	0	0	0	0	0	0	0	0	0	0	0	0	0	0	0	0	0	0	0	0	0	0	0	0	0	0	0	0	0
437.528	0	0	0	0	0	0	0	0	0	0	0	0	0	0	0	0	0	0	0	0	0	0	0	0	0	0	0	0	0	0	0	0	0	0	0	0	0	0	0	0	0	0	0	0	0	0	0	0	0
439.178	0	0	0	0	0	0	0	0	0	0	0	0	0	0	0	0	0	0	0	0	0	0	0	0	0	0	0	0	0	0	0	0	0	0	0	0	0	0	0	0	0	0	0	0	0	0	0	0	0
440.828	0	0	0	0	0	0	0	0	0	0	0	0	0	0	0	0	0	0	0	0	0	0	0	0	0	0	0	0	0	0	0	0	0	0	0	0	0	0	0	0	0	0	0	0	0	0	0	0	0
442.479	0	0	0	0	0	0	0	0	0	0	0	0	0	0	0	0	0	0	0	0	0	0	0	0	0	0	0	0	0	0	0	0	0	0	0	0	0	0	0	0	0	0	0	0	0	0	0	0	0
444.13	0	0	0	0	0	0	0	0	0	0	0	0	0	0	0	0	0	0	0	0	0	0	0	0	0	0	0	0	0	0	0	0	0	0	0	0	0	0	0	0	0	0	0	0	0	0	0	0	0
445.781	0	0	0	0	0	0	0	0	0	0	0	0	0	0	0	0	0	0	0	0	0	0	0	0	0	0	0	0	0	0	0	0	0	0	0	0	0	0	0	0	0	0	0	0	0	0	0	0	0
447.432	0	0	0	0	0	0	0	0	0	0	0	0	0	0	0	0	0	0	0	0	0	0	0	0	0	0	0	0	0	0	0	0	0	0	0	0	0	0	0	0	0	0	0	0	0	0	0	0	0
449.084	0	0	0	0	0	0	0	0	0	0	0	0	0	0	0	0	0	0	0	0	0	0	0	0	0	0	0	0	0	0	0	0	0	0	0	0	0	0	0	0	0	0	0	0	0	0	0	0	0
450.736	0	0	0	0	0	0	0	0	0	0	0	0	0	0	0	0	0	0	0	0	0	0	0	0	0	0	0	0	0	0	0	0	0	0	0	0	0	0	0	0	0	0	0	0	0	0	0	0	0
452.389	0	0	0	0	0	0	0	0	0	0	0	0	0	0	0	0	0	0	0	0	0	0	0	0	0	0	0	0	0	0	0	0	0	0	0	0	0	0	0	0	0	0	0	0	0	0	0	0	0
454.042	0	0	0	0	0	0	0	0	0	0	0	0	0	0	0	0	0	0	0	0	0	0	0	0	0	0	0	0	0	0	0	0	0	0	0	0	0	0	0	0	0	0	0	0	0	0	0	0	0
455.695	0	0	0	0	0	0	0	0	0	0	0	0	0	0	0	0	0	0	0	0	0	0	0	0	0	0	0	0	0	0	0	0	0	0	0	0	0	0	0	0	0	0	0	0	0	0	0	0	0
457.348	0	0	0	0	0	0	0	0	0	0	0	0	0	0	0	0	0	0	0	0	0	0	0	0	0	0	0	0	0	0	0	0	0	0	0	0	0	0	0	0	0	0	0	0	0	0	0	0	0
459.002	0	0	0	0	0	0	0	0	0	0	0	0	0	0	0	0	0	0	0	0	0	0	0	0	0	0	0	0	0	0	0	0	0	0	0	0	0	0	0	0	0	0	0	0	0	0	0	0	0
460.656	0	0	0	0	0	0	0	0	0	0	0	0	0	0	0	0	0	0	0	0	0	0	0	0	0	0	0	0	0	0	0	0	0	0	0	0	0	0	0	0	0	0	0	0	0	0	0	0	0
462.31	0	0	0	0	0	0	0	0	0	0	0	0	0	0	0	0	0	0	0	0	0	0	0	0	0	0	0	0	0	0	0	0	0	0	0	0	0	0	0	0	0	0	0	0	0	0	0	0	0
463.965	0	0	0	0	0	0	0	0	0	0	0	0	0	0	0	0	0	0	0	0	0	0	0	0	0	0	0	0	0	0	0	0	0	0	0	0	0	0	0	0	0	0	0	0	0	0	0	0	0
465.62	0	0	0	0	0	0	0	0	0	0	0	0	0	0	0	0	0	0	0	0	0	0	0	0	0	0	0	0	0	0	0	0	0	0	0	0	0	0	0	0	0	0	0	0	0	0	0	0	0
467.275	0	0	0	0	0	0	0	0	0	0	0	0	0	0	0	0	0	0	0	0	0	0	0	0	0	0	0	0	0	0	0	0	0	0	0	0	0	0	0	0	0	0	0	0	0	0	0	0	6.95896069519354
468.931	0	0	0	0	0	0	0	0	0	0	0	0	0	0	0	0	0	0	0	0	0	0	0	0	0	0	0	0	0	0	0	0	0	0	0	0	0	0	0	0	0	0	0	0	0	0	0	0	1.87130826090019
470.586	0	0	0	0	0	0	0	0	0	0	0	0	0	0	0	0	0	0	0	0	0	0	0	0	0	0	0	0	0	0	0	0	0	0	0	0	0	0	0	0	0	0	0	0	0	0	0	-3.9340753417921	1.86953708346215
472.242	0	0	0	0	0	0	0	0	0	0	0	0	0	0	0	0	0	0	0	0	0	0	0	0	0	0	0	0	0	0	0	0	0	0	0	0	0	0	0	0	0	0	0	0	0	0	6.11420506690281	1.87155853944831	2.92788231918234
473.899	0	0	0	0	0	0	0	0	0	0	0	0	0	0	0	0	0	0	0	0	0	0	0	0	0	0	0	0	0	0	0	0	0	0	0	0	0	0	0	0	0	0	0	0	0	0	7.34129504123893	6.14301419488711	11.423916609763
475.555	0	0	0	0	0	0	0	0	0	0	0	0	0	0	0	0	0	0	0	0	0	0	0	0	0	0	0	0	0	0	0	0	0	0	0	0	0	0	0	0	0	0	0	0	0	8.02122787910583	3.61208876087843	1.41809791419344	3.34483765507556
477.212	0	0	0	0	0	0	0	0	0	0	0	0	0	0	0	0	0	0	0	0	0	0	0	0	0	0	0	0	0	0	0	0	0	0	0	0	0	0	0	0	0	0	0	0	0	-1.83245902775557	0.300857007949318	2.09761011534149	2.44328476161086
478.87	0	0	0	0	0	0	0	0	0	0	0	0	0	0	0	0	0	0	0	0	0	0	0	0	0	0	0	0	0	0	0	0	0	0	0	0	0	0	0	0	0	0	0	0	5.85081067591119	2.39322269055083	-2.00228747351145	1.3931940194102	9.197896203991
480.527	0	0	0	0	0	0	0	0	0	0	0	0	0	0	0	0	0	0	0	0	0	0	0	0	0	0	0	0	0	0	0	0	0	0	0	0	0	0	0	0	0	0	0	0	3.47348311383549	-0.0796241134212373	5.47103877977196	8.65184664189539	7.68872779498839
482.185	0	0	0	0	0	0	0	0	0	0	0	0	0	0	0	0	0	0	0	0	0	0	0	0	0	0	0	0	0	0	0	0	0	0	0	0	0	0	0	0	0	0	0	3.50782147565622	4.77799025410243	8.40680074791324	10.4085049304645	-1.628128011811	5.13469552251319
483.843	0	0	0	0	0	0	0	0	0	0	0	0	0	0	0	0	0	0	0	0	0	0	0	0	0	0	0	0	0	0	0	0	0	0	0	0	0	0	0	0	0	0	0	-1.38080876994137	-3.80190935026501	-2.44828887477847	0.0276963093552847	-2.86649279309291	-1.92340506582519
485.501	0	0	0	0	0	0	0	0	0	0	0	0	0	0	0	0	0	0	0	0	0	0	0	0	0	0	0	0	0	0	0	0	0	0	0	0	0	0	0	0	0	0	-0.944099251660287	-1.64700992330356	1.92496223244548	0.373983577889059	-0.616331613267926	4.29667457011151	-1.92910422754402
487.16	0	0	0	0	0	0	0	0	0	0	0	0	0	0	0	0	0	0	0	0	0	0	0	0	0	0	0	0	0	0	0	0	0	0	0	0	0	0	0	0	0	1.69114446504569	-3.38783070253095	1.35148264417729	2.27806731929403	-0.930375088830246	2.67355308430964	0.0169428916659119	7.11877562393679
488.819	0	0	0	0	0	0	0	0	0	0	0	0	0	0	0	0	0	0	0	0	0	0	0	0	0	0	0	0	0	0	0	0	0	0	0	0	0	0	0	0	0	-3.63862668237531	6.18437106388945	1.07839480136453	2.52840271616287	4.89063800701949	4.3564707813835	5.12232077453502	-2.84266710540358
490.478	0	0	0	0	0	0	0	0	0	0	0	0	0	0	0	0	0	0	0	0	0	0	0	0	0	0	0	0	0	0	0	0	0	0	0	0	0	0	0	0	3.98305337794617	4.23286914125131	5.70425523140101	5.9968727222624	5.27511868998931	5.34334696923089	2.4207245326328	6.64112331530007	10.9044202613149
492.137	0	0	0	0	0	0	0	0	0	0	0	0	0	0	0	0	0	0	0	0	0	0	0	0	0	0	0	0	0	0	0	0	0	0	0	0	0	0	0	0	6.02717931974667	-2.56181145714769	1.8088873342219	4.78320757829929	1.56882792269904	5.49420122698633	0.658410478844942	4.17889745786036	3.19831213338625
493.797	0	0	0	0	0	0	0	0	0	0	0	0	0	0	0	0	0	0	0	0	0	0	0	0	0	0	0	0	0	0	0	0	0	0	0	0	0	0	0	1.65575083591401	0.583988450603642	9.36306292578669	-3.39942177502871	4.35980714381923	5.15788936319489	3.46120347363797	9.06447766478921	7.04652873318993	5.61793285822956
495.456	0	0	0	0	0	0	0	0	0	0	0	0	0	0	0	0	0	0	0	0	0	0	0	0	0	0	0	0	0	0	0	0	0	0	0	0	0	0	0	3.47418273323487	-2.78100649934176	1.85470929605644	0.507855665060434	2.30937611675181	-0.948737340407644	1.69846675688375	3.33482720626182	1.8063504093871	4.13711030208094
497.117	0	0	0	0	0	0	0	0	0	0	0	0	0	0	0	0	0	0	0	0	0	0	0	0	0	0	0	0	0	0	0	0	0	0	0	0	0	0	5.95201206713873	-6.017306519903	-1.65889126739283	1.6712408404778	-0.475952256651129	-0.550895917202046	1.33070150441675	-1.1600906320263	4.22971569589399	3.35447858681702	6.07307437250881
498.777	0	0	0	0	0	0	0	0	0	0	0	0	0	0	0	0	0	0	0	0	0	0	0	0	0	0	0	0	0	0	0	0	0	0	0	0	0	0	-8.7839874762109	-11.0727240431842	1.71609529360088	-4.93185511323345	1.48043419779132	-2.32670410004783	-4.53831770083538	-0.81176196086418	-3.28320683099365	-2.87014060549179	-0.577632236729426
500.438	0	0	0	0	0	0	0	0	0	0	0	0	0	0	0	0	0	0	0	0	0	0	0	0	0	0	0	0	0	0	0	0	0	0	0	0	0	-2.53285836584754	1.17339593684749	-4.42979470238249	-1.46435187231217	-7.87129547065455	-3.72272376799122	-4.64112155097154	0.250025791739279	1.09051763056736	0.788209848844469	-0.523451807505082	-2.08617398847789
502.098	0	0	0	0	0	0	0	0	0	0	0	0	0	0	0	0	0	0	0	0	0	0	0	0	0	0	0	0	0	0	0	0	0	0	0	0	3.20641414926603	-0.201163038476965	6.84165027712823	-3.20465172802232	6.57048478428688	4.06396077459852	2.94268224734979	-1.65025724389703	1.80936001889404	1.21085696380577	2.70645115078753	4.18554972681783	6.39036289050775
503.759	0	0	0	0	0	0	0	0	0	0	0	0	0	0	0	0	0	0	0	0	0	0	0	0	0	0	0	0	0	0	0	0	0	0	0	0	2.69045628840352	2.36991490889029	-1.7746398795583	10.548807623599	1.90942225935447	-5.3197417247108	5.39183562467244	4.09400669922415	0.372643125036003	6.57339441998474	4.51422826658404	-0.376901799211811	7.62745513983631
505.421	0	0	0	0	0	0	0	0	0	0	0	0	0	0	0	0	0	0	0	0	0	0	0	0	0	0	0	0	0	0	0	0	0	0	0	2.1959316465524	1.71904606168969	-3.01155463001477	5.7118730915876	0.840509048917804	3.40935909663798	-1.45980443672081	3.76676645097961	7.80462020367501	5.18869270046272	2.41754324707185	2.57805309712688	4.61178792276839	9.46728927182781
507.082	0	0	0	0	0	0	0	0	0	0	0	0	0	0	0	0	0	0	0	0	0	0	0	0	0	0	0	0	0	0	0	0	0	0	0	7.73758128234242	4.84896549177123	5.88078085879353	8.68592659012593	11.7916318311766	12.4150741597453	4.62453003404403	6.87670932667834	9.72082438532063	2.90486242715989	6.9537692752524	7.72179389290552	4.74107266469085	11.5924322184424
508.744	0	0	0	0	0	0	0	0	0	0	0	0	0	0	0	0	0	0	0	0	0	0	0	0	0	0	0	0	0	0	0	0	0	0	7.40959201639275	16.9273536664554	5.53503734552982	8.66643673740554	6.37861006744735	6.08171661688601	1.32309275143206	6.81692340654066	2.126050464164	1.90670272660531	2.890444248068	7.17101276880323	3.46069998960447	8.32195763385993	8.98009289492079
510.406	0	0	0	0	0	0	0	0	0	0	0	0	0	0	0	0	0	0	0	0	0	0	0	0	0	0	0	0	0	0	0	0	0	0	-1.9586312980248	-5.8025694220951	3.63892331370789	1.65405763553906	-1.8119680087898	-0.215745777710022	7.1426557785445	1.6608317867754	2.1335354688199	3.13762152100362	4.2172866555935	3.36107131652671	6.03380646334181	9.01175833178861	5.4898663992398
512.068	0	0	0	0	0	0	0	0	0	0	0	0	0	0	0	0	0	0	0	0	0	0	0	0	0	0	0	0	0	0	0	0	0	8.25150036007122	-1.68037938580761	7.42174916273839	8.16782371819986	2.81164725981912	6.5969855450027	1.64707545405514	-0.55452604358952	3.3152800327638	2.44847323721187	3.8269603447266	3.61294012148205	5.49177809243186	7.4311696799675	5.42012837169051	7.9020381542159
513.731	0	0	0	0	0	0	0	0	0	0	0	0	0	0	0	0	0	0	0	0	0	0	0	0	0	0	0	0	0	0	0	0	0	8.82275664499821	2.30744912592986	0.292675207757999	-2.13548531799672	2.34477202671006	-3.84841286619625	1.83985886318214	4.32030486797918	11.9446431801385	6.35173682973997	5.18206516635717	8.39898192616449	4.65085172986401	5.64097706925316	11.2236442926617	4.87351628473901
515.394	0	0	0	0	0	0	0	0	0	0	0	0	0	0	0	0	0	0	0	0	0	0	0	0	0	0	0	0	0	0	0	0	-7.5688810079719	-11.7322885623852	0.326071761366673	-9.23240132169186	-8.85860456892964	-6.31569763530345	-7.49418638265487	-11.5494100156349	-3.17527519617667	-12.3546981029889	-1.61311027343915	-2.48320102564419	-0.593469852930329	-0.568255756201958	2.0816875099546	3.22093458460784	-2.563348998332
517.056	0	0	0	0	0	0	0	0	0	0	0	0	0	0	0	0	0	0	0	0	0	0	0	0	0	0	0	0	0	0	0	17.2962777649898	-6.7078455603066	-17.6963844544801	-14.8114430131422	-1.30691666246229	-3.6118692173244	-2.35643088059618	5.71984819299206	-5.07468400608228	1.13835842857281	0.380541673721986	0.171626952139799	0.955492752718539	6.77208524759984	2.05798132146614	5.93230106660092	-0.679762898904052	1.53813966497581
518.72	0	0	0	0	0	0	0	0	0	0	0	0	0	0	0	0	0	0	0	0	0	0	0	0	0	0	0	0	0	0	0	5.47970968420538	6.79015628666243	15.155676101489	5.16799749499842	6.18134553403482	8.03426361234684	8.2995371780683	5.55289544103913	5.33767118599298	6.84432781292075	9.31007667139971	9.57099788794235	9.12609370732524	6.08589766399436	5.19731608418335	4.93732730541648	5.89843481434283	6.77124466448066
520.383	0	0	0	0	0	0	0	0	0	0	0	0	0	0	0	0	0	0	0	0	0	0	0	0	0	0	0	0	0	0	26.5596670994711	-6.40073932096371	10.1942965269298	-5.68254591457934	-0.565809413747152	-9.12682526677151	6.07555943964507	-1.90310421012159	12.927285776076	5.97841808984487	8.95842217747737	3.93298137508571	6.46127953802276	4.03593287480837	3.66667569038954	5.44944843872765	7.2802218862294	6.62084776595565	7.70246117877504
522.046	0	0	0	0	0	0	0	0	0	0	0	0	0	0	0	0	0	0	0	0	0	0	0	0	0	0	0	0	0	0	-1.28085745661163	11.0124526730749	9.3591815560573	11.1434024043815	6.96946227976528	1.90502194747912	8.349463307717	14.5889477718156	9.33348858485602	7.0534429643449	8.46817584368564	4.34716988011942	2.50670033342519	10.2035963378845	10.9409450727885	14.1410451467737	9.0540360826591	7.9608169563132	5.15247055715499
523.71	0	0	0	0	0	0	0	0	0	0	0	0	0	0	0	0	0	0	0	0	0	0	0	0	0	0	0	0	0	12.7802073029378	6.36937314947764	-7.73142760494443	4.37942311139691	4.83650050035434	15.9758802706503	10.582733930774	7.3904689681411	14.8676422241016	0.478777350688932	2.92829394980962	7.89088363906183	5.67795552073239	6.18769030544646	8.40144728261588	4.19520454855681	8.07017121821491	3.16399576435855	11.6473958813498	7.18108375906454
525.374	0	0	0	0	0	0	0	0	0	0	0	0	0	0	0	0	0	0	0	0	0	0	0	0	0	0	0	0	0	10.3132195650487	2.34671370355202	10.0019299589679	18.0394618370098	-9.60099671343896	3.17061296114973	8.12116932862813	-4.66410255937786	2.40115189634484	2.32705655693924	6.83984397993801	4.41778879380266	1.13281583372269	2.17209671994229	4.05289336301983	2.21383871777811	3.66897602101324	11.2543733793145	8.51567777835725	9.17982349407197
527.038	0	0	0	0	0	0	0	0	0	0	0	0	0	0	0	0	0	0	0	0	0	0	0	0	0	0	0	0	-9.83798125908838	-9.16903208705854	-12.8703734223436	-7.68337876954789	2.1860264234626	-8.90808119141884	-2.57948887196486	9.96451395179052	-7.5339777631282	5.02133994099309	2.57156843759961	3.74087481393764	3.66032556909905	-0.352495614815484	3.82977245659705	4.87058999361038	3.80680335766048	4.99087730517084	0.549371074412296	1.58472155060065	4.05649684415133
528.703	0	0	0	0	0	0	0	0	0	0	0	0	0	0	0	0	0	0	0	0	0	0	0	0	0	0	0	0	-1.70134477486332	-4.0144493553594	-1.93357480749573	-0.297011601566936	-5.82765600385819	0.0551711929762513	-1.39676698062788	-8.00723644379251	-2.39954098412268	-11.5868018085346	-2.96740526223656	1.2724391065807	-3.584858146503	5.4344940339232	1.34099812809807	5.26338664396434	2.81685303796228	3.16997559760402	5.10534907288284	4.81170404923071	7.9129367749502
530.367	0	0	0	0	0	0	0	0	0	0	0	0	0	0	0	0	0	0	0	0	0	0	0	0	0	0	0	6.93546878887734	7.04265567435957	6.10552725089227	1.66956441595612	11.1917435181371	12.0100150737161	3.86666335441091	4.3254694134596	4.01983972631989	9.96058673544139	-0.691883178105254	10.1454537476108	12.089244605831	4.57045505943674	4.09871094152246	7.76090978095222	-1.25103799639427	10.0944715264131	5.2087426929762	7.52425726908759	7.43856329685209	4.04294193252658
532.032	0	0	0	0	0	0	0	0	0	0	0	0	0	0	0	0	0	0	0	0	0	0	0	0	0	0	46.7086324211833	-1.80645688585327	6.68174661325455	11.1625853487299	3.30272253793614	15.0081420520453	5.53373903563768	19.858014366788	16.332992717689	8.55277364921761	5.61933875474439	12.9961941194882	17.4605140717823	8.79622031773357	12.1433517189001	5.76297051650337	6.26199934239551	5.93563494195471	9.5910335403313	2.90230091149646	9.17545010407946	11.6284786398467	13.2552296552043
533.697	0	0	0	0	0	0	0	0	0	0	0	0	0	0	0	0	0	0	0	0	0	0	0	0	0	0	10.3083689535055	-3.61331592951716	-0.30726244349234	-5.36984402271631	-2.92964170610043	-5.38666351417102	1.57636899416105	-6.7750165832956	-9.40791647021252	-7.43309047254168	6.56190735271418	-0.452572602332261	-4.56388903813404	3.07681185834382	2.09397022676195	6.1325367546451	5.10131782601973	4.2693405213401	2.18955104111142	4.10578247359722	4.15819572303941	5.91350903870981	5.31714002818533
535.362	0	0	0	0	0	0	0	0	0	0	0	0	0	0	0	0	0	0	0	0	0	0	0	0	0	32.8624660738921	13.61521970032	3.27197567812108	2.49487261523784	-0.327069277806792	-1.60504854064401	-1.25942291779459	2.17506958827264	4.72295976748573	5.44363093934892	7.99699815774199	13.8015756326064	-0.689815198126893	6.18770378901016	12.446281522185	5.12942718753193	7.61866271535698	4.93278996337106	5.92407193846234	5.09107657634991	6.49016690223566	9.16650375923663	10.934368604566	10.1026839552493
537.028	0	0	0	0	0	0	0	0	0	0	0	0	0	0	0	0	0	0	0	0	0	0	0	0	0	5.92683206969583	1.55535665596136	13.1409537521327	5.98146692613022	14.9534617051298	5.30772205175321	7.37656158872813	9.26327872391863	3.56610790209743	2.88298436313484	-2.39967128440356	19.730081410592	9.73430347224232	10.6257927400169	6.57613449812226	5.15051447459872	8.40289177870033	4.14284319738606	5.54193516361022	6.2174126525621	7.73831751015101	12.3492431347186	13.5613728049553	2.17530954094519
538.693	0	0	0	0	0	0	0	0	0	0	0	0	0	0	0	0	0	0	0	0	0	0	0	0	0.796427417544962	2.78967839606944	-6.03057099370976	-8.07098008562325	-3.8809736335553	4.12276204089738	-5.94642583370551	-4.47811792749415	-3.99829061993705	9.26991727874707	0.590795751683064	-2.68311286261114	0.510374964562862	-3.5674954240626	-8.33784414709219	-4.32358907998263	-3.81467008268638	4.51234274679573	8.98686505955099	4.32678809564727	-0.846866804003028	-0.214047875669699	-7.90452469611281	1.52819925676461	13.2314098232539
540.359	0	0	0	0	0	0	0	0	0	0	0	0	0	0	0	0	0	0	0	0	0	0	0	0	16.0876530091201	11.9152042604308	30.2689798250048	22.1690345191692	13.9300996963017	30.9275939188497	28.6571769583548	17.4851243015057	24.0264317213831	16.8354870916609	13.6802060304502	13.577571722526	12.5538556378715	13.1924060839596	13.0872105704775	21.1987273453502	13.0989550269563	14.7307520615152	13.5510094547639	12.3553171310655	7.40527516032451	11.380539611211	16.7275166510007	5.15361229189155	16.009595610266
542.025	0	0	0	0	0	0	0	0	0	0	0	0	0	0	0	0	0	0	0	0	0	0	0	21.5268935519898	14.970625560048	15.1948008816679	19.2350382061682	7.06178490152279	9.66573380769377	-2.79895629266348	1.64394887790148	-0.66940312836683	-10.7064927091891	-0.327489117906513	-4.99769761628455	9.00772054696439	-1.74440982027536	4.84081057307029	6.81715664847611	2.92738478914783	1.34545365442869	4.17786068624922	-0.332117631315764	1.41889242049561	7.57708722672152	8.52685726204645	6.8225630575452	7.6146478509205	7.98966732741731
543.691	0	0	0	0	0	0	0	0	0	0	0	0	0	0	0	0	0	0	0	0	0	0	0	-0.463540285910905	-2.93814447806209	-5.99971420430355	10.9593681907587	4.13395131426078	-0.665246182105874	8.03697242154111	12.8818837363377	11.835922167405	18.3814230896621	20.4848092764032	3.26576587770872	0.85068403810329	5.27401426719249	2.46431809666249	11.8589306427941	1.08216412797582	3.34885930695337	-2.66821209753989	10.867413418661	7.24969071880518	5.51398503254396	8.98266892439484	6.78533188971186	9.48386682737314	10.7753365547189
545.357	0	0	0	0	0	0	0	0	0	0	0	0	0	0	0	0	0	0	0	0	0	0	1.81707851614953	-1.32092443055157	-2.95585440813274	15.851570902628	-9.7237911006435	1.51119760906747	8.05747350234038	4.22019000044417	0.0138399300454	5.00057963580485	7.35122720674866	7.39317962228729	3.58741413194687	20.5232718139639	10.5721612538212	1.23996988985066	6.68936267505388	3.41732453758983	6.71296772939405	13.7054552803159	3.09292757916564	4.57975319317807	6.94480208970149	4.083639093269	11.1624815457544	4.93116306746985	7.79294974995737
547.023	0	0	0	0	0	0	0	0	0	0	0	0	0	0	0	0	0	0	0	0	0	20.4066022562174	-3.17765725143241	15.362451538538	8.88698174862752	9.35804101399884	0.858432613181723	15.5503678789957	-3.27791721106151	-1.02107860159445	2.75548679335826	0.307068839268749	1.2944771009067	-1.23109742968248	13.4415173800445	0.293225824892916	1.54896092698154	-1.21080986966402	4.79624047235244	0.000971210386963656	-0.579974725034037	-0.768064315218808	6.35435222580134	5.03453170412209	5.84526431948265	2.75497322311813	4.38611086697475	-1.28542354143304	2.36677364710413
548.69	0	0	0	0	0	0	0	0	0	0	0	0	0	0	0	0	0	0	0	0	0	-0.982769393508967	3.64102116231593	-7.03579247714648	11.443228005124	9.8109763071643	13.7784667318426	9.10541780043945	9.53248217688493	20.8459559301316	2.79330145052525	14.6582784421436	13.4793386005097	2.48978863386143	4.19235420717771	4.47311903905312	-0.240109200679052	-3.19449863478816	3.84866479525679	-1.06161108341358	0.627789327783026	5.24983217926196	10.6621851936674	7.48980703224686	10.6727586344178	4.91533154690378	5.37181114004534	8.78694525810707	4.39455915330837
550.357	0	0	0	0	0	0	0	0	0	0	0	0	0	0	0	0	0	0	0	0	33.5717909304362	6.0910193125508	-4.10160936886616	12.3319176636964	5.94158445827872	10.6472108346984	8.65318289855107	-4.93910763704123	4.06420151154536	18.4169431720944	2.38355637523553	-0.66031789284431	3.21031594539125	12.3972412496107	14.9748545264525	5.60563043656487	5.84120675800929	9.39474019613155	12.4919967938564	5.13749397430405	12.4908793653431	12.0625426366776	0.183141563753014	6.34735040947365	11.5906102482991	5.21623874359763	3.38943674459254	1.16853103011359	12.0339993428745
552.024	0	0	0	0	0	0	0	0	0	0	0	0	0	0	0	0	0	0	0	0	-8.73487330980852	-25.9302097098185	0.91604806638416	1.30993340820252	3.39398121707063	-4.08045835216585	-4.28037001734516	-17.1475674599695	-8.81855903709603	11.3750019461988	-1.37310343777819	8.3820430387731	-2.20591206010225	-13.0002002877041	4.82026368110058	5.34013360176521	5.86418322088507	-2.94612266909938	2.91830346242325	0.666837423835352	4.58618742985415	0.219645101140834	2.09487081276456	6.6360686276999	6.29128742051085	5.91517537909235	4.07354102103557	4.04574818348637	4.15425622151741
553.691	0	0	0	0	0	0	0	0	0	0	0	0	0	0	0	0	0	0	0	1.38112607560649	-16.4104130680096	-8.00808785310328	-7.30755566398226	-7.50562673088347	-4.25186565387621	-10.2492239600863	-2.33033263513718	-13.7137045438878	-7.71892227943049	-9.57828295187212	-23.3658199388173	-12.3411942346694	-8.3453333385427	-3.70014921642379	-16.7719810205775	-12.3054908092967	0.766760694628017	-4.19806607478963	-8.40709135253006	-4.48902756410194	-9.51778714230025	-2.53001264208074	3.97948945425863	-1.76717533161636	1.850053050546	-2.75176656574318	0.283329304920222	-1.9923998049416	-6.01119126905728
555.358	0	0	0	0	0	0	0	0	0	0	0	0	0	0	0	0	0	0	0	4.91933411121442	-13.9407355270456	9.42208105354221	6.83757522165735	3.09521565243849	11.4648191213524	8.15787716252639	-0.0675822167837148	11.3915617491365	8.08025695302751	4.22729001448426	-3.78567375911331	6.0021260816892	-9.63984888868177	3.06928762962498	1.17478870897919	8.64339924652909	10.6276626687464	0.483271907502601	9.85079531582208	1.04899840270492	-3.5804643444715	4.8567971691091	2.08648171946351	4.58823012125909	5.28317919282696	2.67327481969874	0.098635899023841	5.25636868097985	4.85505411052791
557.026	0	0	0	0	0	0	0	0	0	0	0	0	0	0	0	0	0	0	58.5012559880679	-5.92532668646856	3.85560166283608	-16.8625796432122	24.1077194449282	-1.31156679136965	-8.04907146599825	-13.0680003430673	-9.03802030760603	4.17475209532878	-4.77837514309157	6.36827368449855	-8.2302058082159	-2.98988506812794	2.56798809581953	4.93841409346717	-0.313361023405738	-4.44058881483027	-3.52902522000245	2.23723297555065	2.64306546856917	2.14194839545753	4.35376101482922	-5.03339642641878	5.53029524290847	3.98553467072285	6.68937027029493	4.81611115828669	2.36208544005193	1.41481949084433	1.2956337733907
558.693	0	0	0	0	0	0	0	0	0	0	0	0	0	0	0	0	0	0	0.48518075061997	-0.464624487926924	-13.434448277057	-0.458484498160513	-4.54526373526214	-9.20795629469469	-2.10916011468088	-10.2047976936706	-1.58029390139201	9.85880758887166	-0.719319484204591	-2.82728921310673	-7.54098615795605	4.97806582509363	-3.83798217548825	4.92925475656688	-9.54106373614425	0.281185472699214	2.52380903176917	-3.69897928966895	0.972699231739859	7.678082398904	4.35788940648217	3.3166379744163	1.75444735052243	-0.50110017520424	1.37396049591206	1.87559901262944	3.11788488583691	-1.68489416962161	1.30794285651922
560.361	0	0	0	0	0	0	0	0	0	0	0	0	0	0	0	0	0	33.6369454849876	14.1406887735952	15.7181926104001	0.00292372726480821	9.34173885758415	6.37938541143378	0.868393384286615	-15.7089635725038	15.5545449603104	-2.73809055656179	-1.14288371377931	15.7981060060822	20.8903626133142	4.80179171402276	-2.33910404599504	15.3947534837505	-0.289740871824057	22.1609468424613	5.58980079311998	11.3896335113852	5.6859665575895	7.47138237158651	0.231650857601764	4.77128031061017	0.99864594242042	1.43653885281372	-0.952405147024258	3.79281588645203	3.48584831238249	-2.18526534960298	2.24886241585528	8.34705104216842
562.029	0	0	0	0	0	0	0	0	0	0	0	0	0	0	0	0	34.6518664461527	1.56612950397772	-21.7126121828654	8.34546517424538	-12.4847321803077	-10.7430335997413	-9.55335454021244	14.9389555553615	1.27656379882823	-5.70072076841863	-2.00200838437038	8.35102750407266	0.355323136853708	-12.001303926569	4.77355840847984	-6.30707912548783	-9.30460356075494	2.15404365906536	4.49615722005429	-1.11221643703327	0.236416191587305	2.21942710338864	3.11807698136341	-3.19774274379691	-1.76007688635382	-5.20946114785622	6.43145263151169	-0.235288731455748	-0.661859293474513	0.0508276220270941	3.84041988384625	6.14335189672965	3.53252317973694
563.697	0	0	0	0	0	0	0	0	0	0	0	0	0	0	0	0	-1.1568136166761	-29.7098655229958	-12.2587582326129	-12.4163379230517	-11.617743570039	-18.8670056485673	-3.65097008866473	-11.9296783276362	-18.7503631674521	-10.1821259476866	-13.3858360360331	-4.55823053487926	-17.6244312924453	13.8683201225104	4.84398630764879	-5.65304034894239	-6.39127082790266	4.70717622530284	-11.973844675625	0.0233742614560249	-6.56192452728809	-3.94205580449855	-4.27504856943892	-11.1173726556099	-2.74413696972273	1.23931226207593	1.33020913941254	3.66661750858615	1.23979537686128	3.31202196981583	-1.4233436833684	4.15864555805528	5.01903166132911
565.365	0	0	0	0	0	0	0	0	0	0	0	0	0	0	0	16.2230274260003	10.6184409006397	13.5743227362182	5.03898300982786	-2.01245771597898	-3.41355709492442	16.979373864286	-9.18746176372636	1.3177630227463	8.12931127860203	7.04347328282708	2.8352305187406	-1.90619290794669	14.462679180556	2.87680190865645	11.445703542708	7.75172728767634	9.71896314154697	1.5757842793801	11.8048917730245	14.9636146158142	9.48258450315993	5.72705439630992	10.4488920096794	4.55138937278659	9.85397806230933	-3.63563421169874	4.46263860781423	7.18644290263842	0.211015122305019	5.17075405768154	5.63513922400571	4.02084051492613	3.25890646253165
567.033	0	0	0	0	0	0	0	0	0	0	0	0	0	0	0	15.8082416319833	-9.11104739894481	-8.41776216263511	-0.532871558862506	12.9766094792838	-19.4733007657138	-10.4654250283577	-9.23204450575114	6.24692165997521	12.4727299921342	5.80685676154642	-7.99859690899462	15.3961157074329	7.43713872552615	12.9134696504868	-0.373520172933908	-10.1208489984384	-16.5634320330787	-7.22608287619936	4.85056616786599	0.562162021397336	0.0123144726975815	6.25739737846304	10.4482007479602	-5.15231496859664	-0.745297686610806	-6.01403019168544	4.99989952410726	0.206502052146666	7.25533151850809	1.71417679332768	-4.34229855800974	0.606546043466555	7.31129613820749
568.702	0	0	0	0	0	0	0	0	0	0	0	0	0	0	-1.73453342955082	11.0554773838613	14.0513510903087	-7.9684453086075	-3.61819215576853	-6.06316146723359	-3.95713385029701	7.65211628278465	-7.46380690124989	12.6181438118106	-2.60905194242974	-2.93955438663523	-15.3533297211974	1.15866745412347	5.23934852370858	-2.18446208319841	-1.75692778664327	-20.8359135186596	-15.468519408991	9.81295756841206	-12.5638745231332	4.87669486549533	1.81271901814137	2.78051058004557	1.7534444212656	-3.91495793944278	-5.8050018806733	-1.88969376199474	0.121557729262188	3.92034202182668	4.97643996405127	-1.00366361355909	-1.23297308148834	9.1543036262708	4.43700840149296
570.37	0	0	0	0	0	0	0	0	0	0	0	0	0	0	-43.6329481079801	-5.0029923584374	-0.0295094786315549	-22.4164771231627	-19.7803793160846	-5.10482736643627	-15.8364627761639	-37.1133208151689	-15.4296469510782	-0.440687791194048	-0.883152638930647	-23.8782425027919	-27.8416465116337	-15.9801451416901	-14.2934436039238	-39.2061188295459	-17.2299625865701	-6.14555764781757	-17.4280069053775	-16.8197693678077	-7.98542249634629	-0.824483970586211	6.01136652289273	-14.6664749594852	-14.2361317499174	-2.79364480796915	-5.2073095367932	-14.6308175174857	5.95987298260018	0.827039503105077	-2.57439936079711	-1.23791556389361	-1.08095091202914	3.1895126361	-6.71342355842973
572.039	0	0	0	0	0	0	0	0	0	0	0	0	0	5.73283755531878	-21.0552925857883	-26.1443503846622	-23.979923654922	-9.07728869707126	8.36381850173998	-3.53237921952064	-11.4175886714666	8.23709908605604	3.7622847942833	-6.35340317598523	-14.0121491527509	-2.52199121961638	-11.3987205571786	-7.45087239663669	-1.4907079272003	-16.7857966467995	-4.24669901827193	-5.150038717734	-9.26599583881475	-12.1267693984467	-13.2770907129564	-2.01407693498176	-9.12074309098281	-9.16246073077136	-4.18765449431925	3.818591910561	-3.98428501158141	10.3559262325313	2.0519276285928	3.07681708668221	1.98173907225942	-0.764037852556359	-0.263012952545257	-1.34622223616836	2.16134872260617
573.708	0	0	0	0	0	0	0	0	0	0	0	0	0	-0.0484323258344169	-39.3160494387847	-0.56256267854012	-9.28529524610415	10.1386590927119	3.66790086037287	-10.1793047813195	-31.262951291377	-11.6629681211939	-15.9918483736306	-12.2769821004295	0.427564462593882	-13.0851155989069	-10.9467888578725	-13.3303332009487	-14.7526471506008	-4.72021748707948	-9.54562558940581	3.45648368771594	4.98945664171641	11.533150943825	-7.38405583690252	-19.2872707966132	-2.08487666947442	0.524133784317768	0.320345009110657	-2.3265703687873	-0.457136531672498	-2.08223258083937	1.52421532537798	-1.52508893415819	1.71910991051704	0.275476441498762	0.0140741088070408	1.241799438999	-2.7871386242378
575.377	0	0	0	0	0	0	0	0	0	0	0	0	16.0589344683569	15.1934067178794	14.2633939759417	26.7583381249455	20.2072543969147	1.59770132970497	6.81429259063164	19.437187961295	13.4320168500228	16.9921602631873	-12.2590278224371	12.7343036823491	1.76343719312794	18.6445535871723	0.826404441539176	4.33790814986802	-1.9055587187124	17.5948128316396	7.83568489193151	9.29498778065465	-0.658196031238138	15.3893730559751	20.777936905637	3.18338826185706	11.5233689295715	0.522076684300351	9.01291271802636	3.66973141272807	7.33407080193564	1.11985897985327	2.5555227390131	7.01252413379695	3.16534743943412	7.3091406517729	4.77337044840896	5.93631088975353	8.83285829635143
577.046	0	0	0	0	0	0	0	0	0	0	0	40.0410157382916	7.75142812007511	18.6830626053758	24.5276104531706	4.43907298464369	25.6418902802271	1.10365012185657	24.0712488241222	2.04069000189347	11.4367719726426	-0.485731399289581	-1.88524673813859	9.10608847705227	15.3624166053365	21.096882920499	8.06601982465085	16.4994539521508	19.3234471295772	2.57423118616853	13.1038542127451	7.88750293576566	2.98565518156227	19.8471622586872	8.05160555845179	14.7113054617435	10.9935390880991	6.39090647105588	3.53037816346011	8.97496570670528	4.45629442028181	7.3138385171532	-0.840188285788486	3.86973139755269	5.64441811241039	8.3321402591193	8.51225919405021	1.97008495655772	6.95363047685231
578.715	0	0	0	0	0	0	0	0	0	0	0	-11.0197293618099	-20.3884718012863	-23.9656425848601	1.12803247750091	-27.3024156671799	-6.56697033436766	-17.1456660388161	-3.15030487906591	-5.61455851582446	0.494859337858599	-19.3531113450418	-28.2570377331758	-9.55579063034724	-1.76609294283621	-8.39734356743626	-13.4308511583504	-2.34633432572662	-18.9637492761262	-14.2579062531654	-10.2714250209724	-14.8176942521275	-8.27834554120497	-2.5718033463509	-9.89123029314403	2.34307187367547	-3.39163991526308	-5.80966059681867	-6.57140012917947	-9.76867237644917	-0.245655192496931	-2.71569971514075	-4.40889981342053	-7.48248870782519	-3.3978301863285	-1.5334887010684	-0.401094889501882	0.0498093860641016	-0.316010621113461
580.384	0	0	0	0	0	0	0	0	0	0	11.6578388040065	13.2543283924451	-1.81354116530804	-1.1941670709106	2.26585839817247	3.31328706370619	-20.1373642617626	-16.5765037213272	-7.28224657826112	-9.69284756629854	5.89779667313156	6.23851334420217	-12.1906731111733	-4.08798354626665	5.23790841450814	-8.80185431022802	-5.63612784634336	-1.16004542850303	5.32234097310488	1.50433300682384	-1.38717423885634	8.59371184809999	3.65714913964153	-15.5723547163065	4.02884789028677	-0.809849964263465	-2.01647735087219	5.9056290361436	-0.344751098845017	-1.34387065480549	-6.57559520153751	3.47079520723794	5.69698046381896	2.36816114829523	3.79657083619111	5.71860183912075	-1.22059014488857	4.97048173103726	3.48864323376628
582.054	0	0	0	0	0	0	0	0	0	0	1.82924476699216	7.85614424546116	2.34852278333739	1.75558048322701	5.64535235587894	4.9779929116404	15.6923763741754	16.9810380092106	4.1296324509893	22.2605828939896	2.45423561962595	-14.4719224605375	11.21148633765	5.40985314601465	30.4568962812453	8.39915464103633	5.28501116189594	0.775955903283736	-6.77487891963055	10.5326840762743	8.8066456856475	5.15831359965464	-12.5079638689503	3.16874390617851	-2.73730612956942	-4.27160268436871	1.84395154185882	2.58323510665288	2.60021134866642	0.182722177251936	1.93951933193243	-1.14768211890866	-3.86430514197697	7.10372716127453	4.3054329607675	-1.12047847599766	0.574105448193932	7.49660297765314	-2.44468028696619
583.723	0	0	0	0	0	0	0	0	0	40.1155564025722	30.0998767271481	21.6778945974722	20.0892029480063	26.566858087578	-3.35602518970348	7.72811823097827	18.8819154107276	-6.31023536605061	21.7722867065152	15.1402564348488	21.6312703526505	16.3360768494232	15.3595943405793	14.8448049913074	25.1567408655205	15.8500878515242	-4.48273022338339	16.6930629546971	19.1055548592052	22.0025618426992	9.77929365818384	14.648785600672	6.87687361382673	20.5259055184469	0.900023257519483	10.0031029673339	8.81541368314875	12.4186220646389	-0.812741196427054	10.8524588749109	13.6479877280142	-1.16230292204056	3.6873399384097	12.3983906113757	6.87028992918062	6.28506138011277	4.68992810059617	8.65445526173619	8.32843578892235
585.393	0	0	0	0	0	0	0	0	0	-7.55921014113253	-14.7949932911969	-3.66829111890921	12.4312259349104	38.1706404531713	14.1166223987874	-6.60935239594327	-14.5955801146436	-10.595474273791	2.06783907270388	-22.6969671594939	-12.7928494783392	-7.25618538942241	-9.7933407329982	0.004476483952359	-9.99343126384637	-10.8896276325746	-2.44076213677913	-2.33255918581459	-6.01138855874781	0.367164038217386	4.94221390570739	1.69127184433867	1.64872342098659	-7.62989619046343	-8.57054072902104	9.14437098943647	3.95218445064815	-4.72560547492317	-3.76169670676312	6.69814778301583	0.0769236844854833	5.38533785106745	-2.81346558840525	5.76620574201224	4.80696992056405	-3.07282532338245	2.90764213490697	4.93536245477856	-2.113113018311
587.063	0	0	0	0	0	0	0	0	19.1822849198562	-13.185537160845	-31.9379139794912	-1.88245532425911	-6.51021387324559	-5.2473536740332	-1.70909166992797	-0.579290570245448	-33.4308660152948	2.62091968283405	-1.0412645716622	-12.5859394581368	-9.86272298831837	-6.71736497033918	-24.1905718215303	-13.0356285234541	-6.51112697379964	-7.9019066386213	-12.814496494072	-7.75621057120987	2.2595128906399	-3.20204748193357	-11.5375310450445	-10.1922026245648	-13.4217347895874	-0.611409266980138	6.45973358203999	-1.94652485275307	-13.6159168590978	-4.16986774560003	-3.24571660702245	0.548786163361855	-6.21314722516855	-2.9623334214719	4.93429177916452	-3.84795082881552	2.08615631744622	5.79527293170749	-8.25835999546606	3.58735709138548	-1.93723050309635
588.733	0	0	0	0	0	0	0	0	-24.3429981881396	-6.28440210010872	-11.0346945726263	-14.9929105196114	-6.47761925401449	-16.1384575318756	-33.1952035642362	-28.5915764814661	-7.52053418986652	-24.2891626432141	-4.14257829487326	-21.1613410420829	3.45840185306281	-6.66597009106094	-1.86266602660407	-9.88516929072212	4.76621595829997	-10.4592585963075	-11.708512986458	-17.8613841045557	-10.5138464089723	0.0178341228342381	5.58433333571569	2.03941267265005	0.966120041572211	-2.84619028959945	-4.2733680920134	-3.9314684746917	-5.07518086904609	-7.46513964101416	-7.70511427269654	-4.92715611274084	1.23711665713199	5.15981970418707	-1.41042170537919	-3.39844031498714	-0.387694544400927	-1.04047575499135	-5.93292152004501	-6.4126054891339	0.330776582512185
590.403	0	0	0	0	0	0	0	3.23965983073988	1.95502411652391	-5.66108130298494	13.5527303785347	10.2474823996654	3.57416330798634	-20.7634136027099	6.23169468370811	11.6095100424986	-5.39145311249163	5.83339777355457	4.16632689299988	9.64576089682118	-1.93849400176691	-15.7853669279088	12.5758036487989	4.51011489749423	-11.2792101037768	1.65364308818638	8.40284054145578	-7.00639327594511	15.0104385053745	7.22149476518378	3.49639565316036	3.06442600768715	3.5836149908588	13.2675394001657	-1.21603311797199	1.77196067236596	2.6794307014227	2.60801098203821	0.130871978704934	-6.27548383078673	-2.21680241853087	4.36464836369917	5.63941835432285	3.3971814093093	6.87297466854228	3.85862128511757	3.74229067293197	11.81434847514	-1.15995331285783
592.073	0	0	0	0	0	0	31.85565825567	19.6369900682667	-30.7976434287327	4.35228818650537	-8.00983301400845	0.00855608508685371	-5.36395826292527	-6.34425290368435	-6.78928086072221	4.39412510785329	3.75501449016561	-1.59493119428312	6.18076066856596	-12.0859368323367	-7.86148023003428	19.6471994592079	10.710764112505	-0.451197610955895	-7.38475363428541	1.23467346802535	4.0569255590279	-0.387096580436201	4.85392419267847	2.55520090105859	5.62821710685623	-12.9250991129814	-6.23784854970612	4.41855529213364	-2.10736973945092	2.05400441593619	0.165218050174304	4.89743652548351	8.96432854247346	-3.01518599294757	5.27570364304115	4.17769088496023	6.86347157268879	6.49875680178839	0.133408505805017	-0.628745522088153	1.53483418869985	-2.98083350935319	0.348145038296282
593.743	0	0	0	0	0	0	2.70363239159028	-9.88648714362708	36.1553534801402	27.8668345884747	-16.0512019075334	32.714546730118	11.922945961764	8.15972334481139	34.038513230814	1.11735216540165	1.64500129956593	9.0771608877505	9.35120646462772	-18.2040020377313	-7.38716348817396	16.9284215297877	7.49605558747065	27.5920555663895	17.0260670411604	-1.28007768335597	7.24470656735092	14.448115453439	18.8351284591811	7.25973659945074	15.4859990249168	5.13382891078086	17.1741910631873	11.7956307088059	9.2510069924577	-6.5236125213679	9.26161259810996	-0.407007476480688	6.01237153243847	6.61165045973658	5.91426667906524	6.98997964464644	11.6779344648473	4.60689459755959	5.73585378536757	6.33845097318545	5.40762361227326	1.65709755083656	7.0912267233049
595.413	0	0	0	0	0	33.3169899543887	23.1638649896375	24.0664926430567	3.9236541725676	8.99948654263112	13.7857754778515	11.669470811254	32.5517685460061	18.2749537230259	17.2641426389669	32.6054117659197	31.3856924751275	16.7512522911882	23.7492787522434	24.6888449955926	15.0460060708751	13.7020744733494	28.983662593607	27.0740690789072	23.9025103162055	18.3298668752577	15.2043191926595	15.861720405996	11.1263224669634	11.4156167078365	12.8901117576135	22.9376356521284	19.7578443213461	18.758657333041	8.15979418136437	15.8191118647673	13.626192452853	18.3582653412508	7.32330623629943	6.2616214344437	1.44321821737763	10.3264415530016	13.1028622738093	8.58773540190043	7.01681797352403	8.38417664407109	5.78063465149613	12.805783355095	11.5597368105548
597.084	0	0	0	0	0	9.68543377653519	26.5529266955045	1.99366405722061	8.50658400403332	-27.5728990339074	3.10185352963151	7.32543883098877	-1.27349934759858	5.26350703504629	13.7836759127688	-0.0221860302974716	0.556462081065202	-5.96901600128924	4.19748107243007	2.03117830016897	21.5330230323008	16.1125390753415	0.948910235622124	-0.91327456923632	8.83759244976557	8.09422675778083	-5.66744975838059	0.395582476039386	15.6781731668904	0.369147401771562	0.377500440414803	3.49334806312642	7.71361120628136	0.0438498705083756	5.37066094304652	4.18027507045071	3.30914281028309	1.36577740447351	11.2947855788163	3.36149135951568	7.86269257266777	-4.44664917767574	4.48313015470687	5.1144288674316	7.66926971486186	3.16435005530678	1.97939442745863	4.12239853731532	3.36422719167254
598.754	0	0	0	0	7.06689342215752	9.79125608412095	15.8086404299855	0.6645894988603	-11.8639015075507	0.716895497118361	-3.7952239892443	0.00220002828746769	0.0681500161493932	11.8854538426923	-3.47840520009617	-1.12566372724443	19.4344914836891	10.8865203339484	4.24067035536107	-1.07894727077467	3.54796528943611	0.511810631198115	-5.27011173899391	7.3963175282783	24.9868784524504	8.16363559381263	-2.88752021589715	-0.797987328653777	-0.386573279941488	5.19033929965615	-10.8300754388411	4.23047954068975	11.5022210282099	11.4606911338299	1.02085869431624	10.4019373096385	0.929564415783251	-3.32855446440052	2.80757625710965	-2.69486991428997	11.0411031516997	0.6153734871984	5.78775860424625	8.65078944775514	-2.67045048160316	3.58014255719445	3.5463266181694	0.00429346076643071	1.52612571401731
600.425	0	0	0	0	10.8199725577683	-3.54462913924426	-6.20075694456734	-3.38688130930691	-29.8001438571797	-4.56041130373803	-5.09299694284204	-8.7175539906839	-33.4968914606933	2.98759361409915	-8.13295974642317	-5.11821747269873	-1.67195693925478	-25.6696131476399	-22.4355617172614	-2.56387094529302	6.09801988371928	-1.54817974268988	-12.9843999483927	-6.49966222058507	-3.12984507282713	-24.1497031397677	-10.3633502099592	3.2063549932343	-5.80503341986653	3.35748091376559	0.743835511763994	2.46953470055364	5.77791534142081	5.92222606477829	-1.79778861237651	-10.2008229610719	-1.20866143939564	-2.04719767999091	-1.27093395471619	4.98267359089108	-0.196484167878659	2.46827242155121	2.36500516393557	-1.83556800030088	-0.935782925605178	1.73106556748723	-0.415647641614468	-1.23259303317216	-0.168710307906491
602.096	0	0	0	31.0008694042094	-8.79946341160564	-4.94070722951175	16.7888890930086	-15.0412319631015	7.39580076502105	21.7111300477845	7.73097757264152	-2.47254383495287	4.93814558906469	4.84728098644186	5.30086367491275	-2.28462262500965	12.4105143833196	12.1823228900439	10.8442993756403	10.5048045290537	1.55964282383549	9.54829584253513	13.6177574532661	0.947580026890473	4.99225266318688	13.5105882407971	12.989898663131	4.04400056630075	-1.5825406521802	7.53172450148862	-4.76960198569972	0.352804478664937	8.58224565667738	-8.89294527085178	-0.878906644165584	9.03910888742657	6.29863691135149	3.17171520229405	5.12153595147227	0.917572755133738	-2.12101023811088	5.18345422861273	1.65192057586823	4.00938590785111	7.17343224281905	8.31849157826246	6.18996841212475	4.66780102420731	3.7637082566169
603.766	0	0	0	-24.1622963523087	-10.9253119993218	-31.905446822141	-8.97850593610891	-16.3145646858354	-10.6455350272066	-2.56102646277156	-9.56792183266727	-9.36330614633289	-14.6800690106929	-10.8091434686161	-25.7657992057666	2.85660468524738	-11.7693325236866	-18.1448338318955	-5.90575863139442	-3.6457514429132	-4.59981686655851	0.00891644285205134	-0.970163408725797	-10.2793551978212	9.47357872078169	-3.91013772750122	0.83701763310708	-8.07905163729733	-2.3529858492158	-0.757478404604682	-2.92488654900631	-1.03395802717298	-0.969452003166887	-3.8712451561756	-7.54051814726637	-6.7280207814381	-1.53872744017506	6.83374905788619	3.56656894093781	-4.31901421262138	-3.78695506337579	4.54452725951148	-2.00761811988717	-2.14534436801703	-1.88390645555766	-0.531518439071363	-2.71115343876387	-0.627094723828372	0.492638097313181
605.437	0	0	14.9240747012226	-13.7868190751303	-31.0501480625421	-31.6555698675351	-1.45411352563051	-6.9227443486085	-22.9580638205949	-27.76722021846	-6.49475922750931	-22.8130999313334	-7.45698016198301	-8.50362329947384	-12.4655351290731	-6.96879286480461	-7.39158716174336	-18.9294308633808	6.49388351183442	-16.9964488198424	-17.5941371222303	-15.6430222278021	-9.30447537307389	8.98081134487761	-7.77181651859007	-3.05305358031532	2.99712274327989	-17.1473318227738	3.56301755782047	-15.9336085467044	0.770865582094831	-17.1735746979831	-12.0101268725334	-0.22651223073983	-10.805420955886	-1.99308092929835	-6.21912260569223	-9.00136563115929	-3.33634970357428	-7.80067072138978	1.49930307061835	-0.828542653331837	2.59695120744812	1.8573412823506	-2.72290864669552	-2.69050622747531	-2.88171575323967	-3.44641073501353	-1.35957420172976
607.108	0	30.1788026578873	-20.6405043575569	12.9646123979571	11.0631422830449	25.1512327251078	-7.72583935784819	-1.40076312802796	-2.68675138523903	3.30538011995674	16.8006754441844	19.5656895928929	26.651074657551	-10.9410163342929	6.52720481920736	-0.00458057560240613	1.1117845202664	3.31071600821578	-3.26097608183916	-0.0163238483870423	25.8527471392772	8.53091151637402	1.96091327826757	-2.36901024973742	0.90061611364988	8.82480562126932	-5.90644018076364	2.87548815585364	-2.73938083436759	7.61210414993513	2.25659425334468	-0.680410896996718	2.50858999920021	11.4345289168262	-1.17153723795051	6.38412237399724	11.4962500404375	1.33914399807181	-2.81861371292066	3.47010373253901	5.33526412030596	-2.49852720555603	-0.732575579217896	-0.317629913719145	5.46242271775053	2.44005332091478	5.23305686740015	2.98238373280693	-0.682778413258783
608.779	0	20.5488156378086	-8.02766219785225	-0.756252057705508	5.21469683790859	-15.1728143679907	-12.7889340323982	-24.2934351007545	-2.04763925783039	-19.9999141454431	1.93407853825527	-15.2658691060354	-11.2775492269741	5.50163157661407	-13.7417409967157	3.4890187741309	3.41154888428466	3.89578959256035	-4.40010830969872	8.00567164746382	9.90016736081433	11.1776985629322	0.986366868264455	17.1440255786896	-24.8126298233175	-4.85472369508925	-9.31714202002203	11.5163647648339	4.00216895098599	-8.38944627378413	5.63216677235486	1.14163765219552	3.54516957434688	5.16036567499803	-1.20501641260378	-6.2744132234206	1.66260869996676	0.822434140820907	0.772486379050774	-4.83183988684758	2.15320063372888	2.3172061300003	-4.27783971105514	1.87224070606732	3.57584770762292	-2.28360717429068	-1.30494897292448	-3.15869703829034	1.74117996649354
610.45	42.8360230178317	-9.15524535119118	15.2157206858079	5.39950830529867	8.19577528184461	7.28118013817982	-12.0604738504709	2.09069516053274	-10.2424102281149	-8.68003417272065	-3.26922865866667	17.3043824515184	-0.637306909686907	-0.0236733024083342	-10.8040320805095	4.67669780333711	4.02846766458793	-11.8254548609932	-2.75323744808167	2.15032888959289	-1.02319047411613	2.52457801968008	-13.3684974357059	-14.8266943693783	0.461142179885065	-4.43979467786909	-6.41666013392481	-0.416895510703415	13.1948349423068	0.0126583826918431	-1.83987847566028	11.2858164157506	-7.55259373279916	-5.9565576882743	-2.19584109123365	-7.23069183686233	9.37892851888361	-8.84897029282746	1.02605297721801	4.64488639191148	1.72624826799839	7.17757788505583	-0.366515779380954	1.40912483139736	2.47629666316594	4.92574892146833	2.20853999775672	2.703871567424	-0.875215813534054
612.121	11.8949070731767	1.63111589392744	11.8747843544212	25.2121578137677	-1.53135497713271	-3.59351033146044	1.34576652853779	-16.5943009182224	-7.43428897803763	8.60245125125853	-5.84494619176121	9.50656216827098	15.59144722398	15.2090702340653	-3.56965430573551	6.37375121535655	-7.95009026239488	4.45190507463303	7.64700683454998	12.7483474497145	-20.7281758196532	-2.05365026960215	-17.1880174940019	2.83991226593192	-11.9010962219326	6.63103499027523	2.10254902327381	4.10113992616856	-5.93217232643731	4.60593916045982	-4.00327835552672	-5.66965469117541	-1.27008893709633	9.78209467184629	14.2833899736583	-4.7587121699218	0.291910758032671	1.33617961068603	6.46456660507343	-6.42077944959366	1.07622463084283	5.86630346530644	-2.40822814017084	5.28821278515306	-1.90897216952799	0.00762700646844297	7.87671143623779	1.89419487812723	-0.167585340396422
613.792	13.6593364940767	-21.4767628224327	-11.1514294751207	-40.7630343772887	-5.91369761943484	-25.3195458953149	-30.4593579604984	-7.62445166911711	-10.8841220527893	0.00295331001824263	-9.74682982433397	-2.53587402414439	-23.1517709080016	-9.19085398191988	8.383443805845	-11.1013813227192	-10.283767727037	-4.48221270691946	-6.56696420153698	-12.8463017133467	-4.17496048760623	11.6853916719193	-12.8313693494282	-4.76213684448845	-17.4727182473893	-8.40159548708985	-9.39956019575585	6.16553525776804	2.38364750943451	-12.2350709383027	-8.50276150703236	-4.26737239035741	-8.93453500774429	-0.24893108580837	-6.76653084987221	-7.83733534689125	4.68612606732993	-4.54370903967051	-7.771057103487	-3.69545147803104	-7.29642847109924	0.00123291019856999	-2.98160634743738	-1.7214601778311	2.88590056096112	-2.02301380491292	-2.77614002291968	-2.0443131150998	-3.62861701799177
615.464	-22.9115861937265	-25.4320150363351	-16.6289094590238	-12.2087691473156	-34.7137742361681	-43.1122599897768	-23.8976349862818	-8.26946022072738	-25.6661310734014	-23.2055826198219	-18.7423938301155	-10.1433368338592	-29.22037767535	-23.0876030550216	-6.51617544037568	-12.1666147928156	-15.9049262145729	-14.4706492487816	-18.5029929590597	-18.0355515193885	-31.5677243843706	-19.6906203949174	-24.0370559131548	-5.68385795992157	-11.8827956199452	-11.0043088120363	-12.6973007462242	0.40942228430222	-14.214491357188	-4.94717814147577	-9.5187331417837	-10.333044271239	-12.0097842690409	-15.9033971882095	-1.57741240765787	-6.91110281325755	-14.7215891572333	-8.24660976968891	-21.4461705706291	-7.13582895209732	-4.91843710822129	-0.215549659771551	-8.8894654191086	0.470139828806252	-2.87329459139499	0	-3.63122122542713	4.56909084628647	-0.354450201871624
617.135	-1.68976248346932	-2.5115915672902	11.798558926213	12.8988545785756	7.31546045575629	3.57584993618415	4.86764832875389	12.341211241418	35.6348531383571	-7.96924266455842	12.2337970306083	3.13752971018808	-2.53796308244447	5.39626586698083	2.91724478042873	-12.1520715395686	20.8975460884325	21.642030279376	-2.72923936347223	-5.30440327447882	2.55936966861033	3.51738932078747	-1.46413229493453	1.88357639021149	7.27653774781382	1.34541479966429	-10.5230822498857	-3.66922442364535	4.75861578126468	1.56618584883359	1.19851148991302	4.03118937643178	6.98557730519442	8.34639508545445	8.04442196005884	2.72925136814621	6.79813379083534	6.09907370452384	9.02263697517609	-2.2735701518442	4.26911683480134	-1.87165391431468	2.02064241340877	1.69515453231526	2.17671315036693	1.36173874773974	2.60999727237355	0.479194863983566	4.13107108238364
618.806	-28.0044824064028	-1.66134974854495	-20.6258256730382	-9.96587689620155	-3.68762434132807	5.7583251245658	-38.0370511955535	-31.7562659845115	4.72924194553201	-3.94951586537798	3.25523873093334	-21.5220869373354	-6.21881963322164	-23.7518633135143	-18.4140768329836	-19.1725990719868	-17.6403587552032	-5.59085972075325	-22.8990067935204	-4.24361700534176	-22.2524328519424	-11.1006326883599	-16.6750997687917	-14.2141345369478	-13.2541598381392	-3.07669150202659	-21.2013805391716	-18.4108271017708	-21.7164608489126	8.82074460320387	-2.10427011922241	1.89836582922741	-4.4016859788561	-2.95215537167479	-4.80724133251624	-6.90425781916857	-5.16016901729658	-3.71533617733475	-7.23621343816016	-0.909701828910158	-1.91209189940044	-2.51563450134918	-1.2888136445563	-0.156067478726862	-2.73102640498162	0.704087236215928	-0.280561974450671	-6.59350834630862	1.90312585648986
[truncated: 85 more columns]
