# Supplementary material for: Physicochemical and major ion data for springs in the Black Forest National Park, Germany
Source: Data Brief. 2020 Apr 30;30:105645. doi: 10.1016/j.dib.2020.105645 (PMC7218150; doi:10.1016/j.dib.2020.105645)
Supplement: Supplementary file 4 [file mmc4.zip › Fluorescence/D807_1_2016-05-31.csv]

wavelength	600	597	594	591	588	585	582	579	576	573	570	567	564	561	558	555	552	549	546	543	540	537	534	531	528	525	522	519	516	513	510	507	504	501	498	495	492	489	486	483	480	477	474	471	468	465	462	459	456
210.862	0	0	0	0	0	0	0	0	0	0	0	0	0	0	0	0	0	0	0	0	0	0	0	0	0	0	0	0	0	0	0	0	0	0	0	0	0	0	0	0	0	0	0	0	0	0	0	0	0
212.444	0	0	0	0	0	0	0	0	0	0	0	0	0	0	0	0	0	0	0	0	0	0	0	0	0	0	0	0	0	0	0	0	0	0	0	0	0	0	0	0	0	0	0	0	0	0	0	0	0
214.027	0	0	0	0	0	0	0	0	0	0	0	0	0	0	0	0	0	0	0	0	0	0	0	0	0	0	0	0	0	0	0	0	0	0	0	0	0	0	0	0	0	0	0	0	0	0	0	0	0
215.61	0	0	0	0	0	0	0	0	0	0	0	0	0	0	0	0	0	0	0	0	0	0	0	0	0	0	0	0	0	0	0	0	0	0	0	0	0	0	0	0	0	0	0	0	0	0	0	0	0
217.194	0	0	0	0	0	0	0	0	0	0	0	0	0	0	0	0	0	0	0	0	0	0	0	0	0	0	0	0	0	0	0	0	0	0	0	0	0	0	0	0	0	0	0	0	0	0	0	0	0
218.779	0	0	0	0	0	0	0	0	0	0	0	0	0	0	0	0	0	0	0	0	0	0	0	0	0	0	0	0	0	0	0	0	0	0	0	0	0	0	0	0	0	0	0	0	0	0	0	0	0
220.364	0	0	0	0	0	0	0	0	0	0	0	0	0	0	0	0	0	0	0	0	0	0	0	0	0	0	0	0	0	0	0	0	0	0	0	0	0	0	0	0	0	0	0	0	0	0	0	0	0
221.95	0	0	0	0	0	0	0	0	0	0	0	0	0	0	0	0	0	0	0	0	0	0	0	0	0	0	0	0	0	0	0	0	0	0	0	0	0	0	0	0	0	0	0	0	0	0	0	0	0
223.536	0	0	0	0	0	0	0	0	0	0	0	0	0	0	0	0	0	0	0	0	0	0	0	0	0	0	0	0	0	0	0	0	0	0	0	0	0	0	0	0	0	0	0	0	0	0	0	0	0
225.123	0	0	0	0	0	0	0	0	0	0	0	0	0	0	0	0	0	0	0	0	0	0	0	0	0	0	0	0	0	0	0	0	0	0	0	0	0	0	0	0	0	0	0	0	0	0	0	0	0
226.71	0	0	0	0	0	0	0	0	0	0	0	0	0	0	0	0	0	0	0	0	0	0	0	0	0	0	0	0	0	0	0	0	0	0	0	0	0	0	0	0	0	0	0	0	0	0	0	0	0
228.299	0	0	0	0	0	0	0	0	0	0	0	0	0	0	0	0	0	0	0	0	0	0	0	0	0	0	0	0	0	0	0	0	0	0	0	0	0	0	0	0	0	0	0	0	0	0	0	0	0
229.887	0	0	0	0	0	0	0	0	0	0	0	0	0	0	0	0	0	0	0	0	0	0	0	0	0	0	0	0	0	0	0	0	0	0	0	0	0	0	0	0	0	0	0	0	0	0	0	0	0
231.477	0	0	0	0	0	0	0	0	0	0	0	0	0	0	0	0	0	0	0	0	0	0	0	0	0	0	0	0	0	0	0	0	0	0	0	0	0	0	0	0	0	0	0	0	0	0	0	0	0
233.067	0	0	0	0	0	0	0	0	0	0	0	0	0	0	0	0	0	0	0	0	0	0	0	0	0	0	0	0	0	0	0	0	0	0	0	0	0	0	0	0	0	0	0	0	0	0	0	0	0
234.657	0	0	0	0	0	0	0	0	0	0	0	0	0	0	0	0	0	0	0	0	0	0	0	0	0	0	0	0	0	0	0	0	0	0	0	0	0	0	0	0	0	0	0	0	0	0	0	0	0
236.248	0	0	0	0	0	0	0	0	0	0	0	0	0	0	0	0	0	0	0	0	0	0	0	0	0	0	0	0	0	0	0	0	0	0	0	0	0	0	0	0	0	0	0	0	0	0	0	0	0
237.84	0	0	0	0	0	0	0	0	0	0	0	0	0	0	0	0	0	0	0	0	0	0	0	0	0	0	0	0	0	0	0	0	0	0	0	0	0	0	0	0	0	0	0	0	0	0	0	0	0
239.432	0	0	0	0	0	0	0	0	0	0	0	0	0	0	0	0	0	0	0	0	0	0	0	0	0	0	0	0	0	0	0	0	0	0	0	0	0	0	0	0	0	0	0	0	0	0	0	0	0
241.025	0	0	0	0	0	0	0	0	0	0	0	0	0	0	0	0	0	0	0	0	0	0	0	0	0	0	0	0	0	0	0	0	0	0	0	0	0	0	0	0	0	0	0	0	0	0	0	0	0
242.619	0	0	0	0	0	0	0	0	0	0	0	0	0	0	0	0	0	0	0	0	0	0	0	0	0	0	0	0	0	0	0	0	0	0	0	0	0	0	0	0	0	0	0	0	0	0	0	0	0
244.213	0	0	0	0	0	0	0	0	0	0	0	0	0	0	0	0	0	0	0	0	0	0	0	0	0	0	0	0	0	0	0	0	0	0	0	0	0	0	0	0	0	0	0	0	0	0	0	0	0
245.808	0	0	0	0	0	0	0	0	0	0	0	0	0	0	0	0	0	0	0	0	0	0	0	0	0	0	0	0	0	0	0	0	0	0	0	0	0	0	0	0	0	0	0	0	0	0	0	0	0
247.403	0	0	0	0	0	0	0	0	0	0	0	0	0	0	0	0	0	0	0	0	0	0	0	0	0	0	0	0	0	0	0	0	0	0	0	0	0	0	0	0	0	0	0	0	0	0	0	0	0
248.999	0	0	0	0	0	0	0	0	0	0	0	0	0	0	0	0	0	0	0	0	0	0	0	0	0	0	0	0	0	0	0	0	0	0	0	0	0	0	0	0	0	0	0	0	0	0	0	0	0
250.595	0	0	0	0	0	0	0	0	0	0	0	0	0	0	0	0	0	0	0	0	0	0	0	0	0	0	0	0	0	0	0	0	0	0	0	0	0	0	0	0	0	0	0	0	0	0	0	0	0
252.192	0	0	0	0	0	0	0	0	0	0	0	0	0	0	0	0	0	0	0	0	0	0	0	0	0	0	0	0	0	0	0	0	0	0	0	0	0	0	0	0	0	0	0	0	0	0	0	0	0
253.79	0	0	0	0	0	0	0	0	0	0	0	0	0	0	0	0	0	0	0	0	0	0	0	0	0	0	0	0	0	0	0	0	0	0	0	0	0	0	0	0	0	0	0	0	0	0	0	0	0
255.388	0	0	0	0	0	0	0	0	0	0	0	0	0	0	0	0	0	0	0	0	0	0	0	0	0	0	0	0	0	0	0	0	0	0	0	0	0	0	0	0	0	0	0	0	0	0	0	0	0
256.986	0	0	0	0	0	0	0	0	0	0	0	0	0	0	0	0	0	0	0	0	0	0	0	0	0	0	0	0	0	0	0	0	0	0	0	0	0	0	0	0	0	0	0	0	0	0	0	0	0
258.586	0	0	0	0	0	0	0	0	0	0	0	0	0	0	0	0	0	0	0	0	0	0	0	0	0	0	0	0	0	0	0	0	0	0	0	0	0	0	0	0	0	0	0	0	0	0	0	0	0
260.186	0	0	0	0	0	0	0	0	0	0	0	0	0	0	0	0	0	0	0	0	0	0	0	0	0	0	0	0	0	0	0	0	0	0	0	0	0	0	0	0	0	0	0	0	0	0	0	0	0
261.786	0	0	0	0	0	0	0	0	0	0	0	0	0	0	0	0	0	0	0	0	0	0	0	0	0	0	0	0	0	0	0	0	0	0	0	0	0	0	0	0	0	0	0	0	0	0	0	0	0
263.387	0	0	0	0	0	0	0	0	0	0	0	0	0	0	0	0	0	0	0	0	0	0	0	0	0	0	0	0	0	0	0	0	0	0	0	0	0	0	0	0	0	0	0	0	0	0	0	0	0
264.988	0	0	0	0	0	0	0	0	0	0	0	0	0	0	0	0	0	0	0	0	0	0	0	0	0	0	0	0	0	0	0	0	0	0	0	0	0	0	0	0	0	0	0	0	0	0	0	0	0
266.591	0	0	0	0	0	0	0	0	0	0	0	0	0	0	0	0	0	0	0	0	0	0	0	0	0	0	0	0	0	0	0	0	0	0	0	0	0	0	0	0	0	0	0	0	0	0	0	0	0
268.193	0	0	0	0	0	0	0	0	0	0	0	0	0	0	0	0	0	0	0	0	0	0	0	0	0	0	0	0	0	0	0	0	0	0	0	0	0	0	0	0	0	0	0	0	0	0	0	0	0
269.796	0	0	0	0	0	0	0	0	0	0	0	0	0	0	0	0	0	0	0	0	0	0	0	0	0	0	0	0	0	0	0	0	0	0	0	0	0	0	0	0	0	0	0	0	0	0	0	0	0
271.4	0	0	0	0	0	0	0	0	0	0	0	0	0	0	0	0	0	0	0	0	0	0	0	0	0	0	0	0	0	0	0	0	0	0	0	0	0	0	0	0	0	0	0	0	0	0	0	0	0
273.004	0	0	0	0	0	0	0	0	0	0	0	0	0	0	0	0	0	0	0	0	0	0	0	0	0	0	0	0	0	0	0	0	0	0	0	0	0	0	0	0	0	0	0	0	0	0	0	0	0
274.609	0	0	0	0	0	0	0	0	0	0	0	0	0	0	0	0	0	0	0	0	0	0	0	0	0	0	0	0	0	0	0	0	0	0	0	0	0	0	0	0	0	0	0	0	0	0	0	0	0
276.215	0	0	0	0	0	0	0	0	0	0	0	0	0	0	0	0	0	0	0	0	0	0	0	0	0	0	0	0	0	0	0	0	0	0	0	0	0	0	0	0	0	0	0	0	0	0	0	0	0
277.821	0	0	0	0	0	0	0	0	0	0	0	0	0	0	0	0	0	0	0	0	0	0	0	0	0	0	0	0	0	0	0	0	0	0	0	0	0	0	0	0	0	0	0	0	0	0	0	0	0
279.427	0	0	0	0	0	0	0	0	0	0	0	0	0	0	0	0	0	0	0	0	0	0	0	0	0	0	0	0	0	0	0	0	0	0	0	0	0	0	0	0	0	0	0	0	0	0	0	0	0
281.034	0	0	0	0	0	0	0	0	0	0	0	0	0	0	0	0	0	0	0	0	0	0	0	0	0	0	0	0	0	0	0	0	0	0	0	0	0	0	0	0	0	0	0	0	0	0	0	0	0
282.642	0	0	0	0	0	0	0	0	0	0	0	0	0	0	0	0	0	0	0	0	0	0	0	0	0	0	0	0	0	0	0	0	0	0	0	0	0	0	0	0	0	0	0	0	0	0	0	0	0
284.25	0	0	0	0	0	0	0	0	0	0	0	0	0	0	0	0	0	0	0	0	0	0	0	0	0	0	0	0	0	0	0	0	0	0	0	0	0	0	0	0	0	0	0	0	0	0	0	0	0
285.858	0	0	0	0	0	0	0	0	0	0	0	0	0	0	0	0	0	0	0	0	0	0	0	0	0	0	0	0	0	0	0	0	0	0	0	0	0	0	0	0	0	0	0	0	0	0	0	0	0
287.468	0	0	0	0	0	0	0	0	0	0	0	0	0	0	0	0	0	0	0	0	0	0	0	0	0	0	0	0	0	0	0	0	0	0	0	0	0	0	0	0	0	0	0	0	0	0	0	0	0
289.077	0	0	0	0	0	0	0	0	0	0	0	0	0	0	0	0	0	0	0	0	0	0	0	0	0	0	0	0	0	0	0	0	0	0	0	0	0	0	0	0	0	0	0	0	0	0	0	0	0
290.688	0	0	0	0	0	0	0	0	0	0	0	0	0	0	0	0	0	0	0	0	0	0	0	0	0	0	0	0	0	0	0	0	0	0	0	0	0	0	0	0	0	0	0	0	0	0	0	0	0
292.298	0	0	0	0	0	0	0	0	0	0	0	0	0	0	0	0	0	0	0	0	0	0	0	0	0	0	0	0	0	0	0	0	0	0	0	0	0	0	0	0	0	0	0	0	0	0	0	0	0
293.91	0	0	0	0	0	0	0	0	0	0	0	0	0	0	0	0	0	0	0	0	0	0	0	0	0	0	0	0	0	0	0	0	0	0	0	0	0	0	0	0	0	0	0	0	0	0	0	0	0
295.521	0	0	0	0	0	0	0	0	0	0	0	0	0	0	0	0	0	0	0	0	0	0	0	0	0	0	0	0	0	0	0	0	0	0	0	0	0	0	0	0	0	0	0	0	0	0	0	0	0
297.134	0	0	0	0	0	0	0	0	0	0	0	0	0	0	0	0	0	0	0	0	0	0	0	0	0	0	0	0	0	0	0	0	0	0	0	0	0	0	0	0	0	0	0	0	0	0	0	0	0
298.747	0	0	0	0	0	0	0	0	0	0	0	0	0	0	0	0	0	0	0	0	0	0	0	0	0	0	0	0	0	0	0	0	0	0	0	0	0	0	0	0	0	0	0	0	0	0	0	0	0
300.36	0	0	0	0	0	0	0	0	0	0	0	0	0	0	0	0	0	0	0	0	0	0	0	0	0	0	0	0	0	0	0	0	0	0	0	0	0	0	0	0	0	0	0	0	0	0	0	0	0
301.974	0	0	0	0	0	0	0	0	0	0	0	0	0	0	0	0	0	0	0	0	0	0	0	0	0	0	0	0	0	0	0	0	0	0	0	0	0	0	0	0	0	0	0	0	0	0	0	0	0
303.588	0	0	0	0	0	0	0	0	0	0	0	0	0	0	0	0	0	0	0	0	0	0	0	0	0	0	0	0	0	0	0	0	0	0	0	0	0	0	0	0	0	0	0	0	0	0	0	0	0
305.203	0	0	0	0	0	0	0	0	0	0	0	0	0	0	0	0	0	0	0	0	0	0	0	0	0	0	0	0	0	0	0	0	0	0	0	0	0	0	0	0	0	0	0	0	0	0	0	0	0
306.819	0	0	0	0	0	0	0	0	0	0	0	0	0	0	0	0	0	0	0	0	0	0	0	0	0	0	0	0	0	0	0	0	0	0	0	0	0	0	0	0	0	0	0	0	0	0	0	0	0
308.435	0	0	0	0	0	0	0	0	0	0	0	0	0	0	0	0	0	0	0	0	0	0	0	0	0	0	0	0	0	0	0	0	0	0	0	0	0	0	0	0	0	0	0	0	0	0	0	0	0
310.051	0	0	0	0	0	0	0	0	0	0	0	0	0	0	0	0	0	0	0	0	0	0	0	0	0	0	0	0	0	0	0	0	0	0	0	0	0	0	0	0	0	0	0	0	0	0	0	0	0
311.668	0	0	0	0	0	0	0	0	0	0	0	0	0	0	0	0	0	0	0	0	0	0	0	0	0	0	0	0	0	0	0	0	0	0	0	0	0	0	0	0	0	0	0	0	0	0	0	0	0
313.286	0	0	0	0	0	0	0	0	0	0	0	0	0	0	0	0	0	0	0	0	0	0	0	0	0	0	0	0	0	0	0	0	0	0	0	0	0	0	0	0	0	0	0	0	0	0	0	0	0
314.904	0	0	0	0	0	0	0	0	0	0	0	0	0	0	0	0	0	0	0	0	0	0	0	0	0	0	0	0	0	0	0	0	0	0	0	0	0	0	0	0	0	0	0	0	0	0	0	0	0
316.522	0	0	0	0	0	0	0	0	0	0	0	0	0	0	0	0	0	0	0	0	0	0	0	0	0	0	0	0	0	0	0	0	0	0	0	0	0	0	0	0	0	0	0	0	0	0	0	0	0
318.141	0	0	0	0	0	0	0	0	0	0	0	0	0	0	0	0	0	0	0	0	0	0	0	0	0	0	0	0	0	0	0	0	0	0	0	0	0	0	0	0	0	0	0	0	0	0	0	0	0
319.761	0	0	0	0	0	0	0	0	0	0	0	0	0	0	0	0	0	0	0	0	0	0	0	0	0	0	0	0	0	0	0	0	0	0	0	0	0	0	0	0	0	0	0	0	0	0	0	0	0
321.381	0	0	0	0	0	0	0	0	0	0	0	0	0	0	0	0	0	0	0	0	0	0	0	0	0	0	0	0	0	0	0	0	0	0	0	0	0	0	0	0	0	0	0	0	0	0	0	0	0
323.001	0	0	0	0	0	0	0	0	0	0	0	0	0	0	0	0	0	0	0	0	0	0	0	0	0	0	0	0	0	0	0	0	0	0	0	0	0	0	0	0	0	0	0	0	0	0	0	0	0
324.622	0	0	0	0	0	0	0	0	0	0	0	0	0	0	0	0	0	0	0	0	0	0	0	0	0	0	0	0	0	0	0	0	0	0	0	0	0	0	0	0	0	0	0	0	0	0	0	0	0
326.243	0	0	0	0	0	0	0	0	0	0	0	0	0	0	0	0	0	0	0	0	0	0	0	0	0	0	0	0	0	0	0	0	0	0	0	0	0	0	0	0	0	0	0	0	0	0	0	0	0
327.865	0	0	0	0	0	0	0	0	0	0	0	0	0	0	0	0	0	0	0	0	0	0	0	0	0	0	0	0	0	0	0	0	0	0	0	0	0	0	0	0	0	0	0	0	0	0	0	0	0
329.488	0	0	0	0	0	0	0	0	0	0	0	0	0	0	0	0	0	0	0	0	0	0	0	0	0	0	0	0	0	0	0	0	0	0	0	0	0	0	0	0	0	0	0	0	0	0	0	0	0
331.111	0	0	0	0	0	0	0	0	0	0	0	0	0	0	0	0	0	0	0	0	0	0	0	0	0	0	0	0	0	0	0	0	0	0	0	0	0	0	0	0	0	0	0	0	0	0	0	0	0
332.734	0	0	0	0	0	0	0	0	0	0	0	0	0	0	0	0	0	0	0	0	0	0	0	0	0	0	0	0	0	0	0	0	0	0	0	0	0	0	0	0	0	0	0	0	0	0	0	0	0
334.358	0	0	0	0	0	0	0	0	0	0	0	0	0	0	0	0	0	0	0	0	0	0	0	0	0	0	0	0	0	0	0	0	0	0	0	0	0	0	0	0	0	0	0	0	0	0	0	0	0
335.982	0	0	0	0	0	0	0	0	0	0	0	0	0	0	0	0	0	0	0	0	0	0	0	0	0	0	0	0	0	0	0	0	0	0	0	0	0	0	0	0	0	0	0	0	0	0	0	0	0
337.607	0	0	0	0	0	0	0	0	0	0	0	0	0	0	0	0	0	0	0	0	0	0	0	0	0	0	0	0	0	0	0	0	0	0	0	0	0	0	0	0	0	0	0	0	0	0	0	0	0
339.232	0	0	0	0	0	0	0	0	0	0	0	0	0	0	0	0	0	0	0	0	0	0	0	0	0	0	0	0	0	0	0	0	0	0	0	0	0	0	0	0	0	0	0	0	0	0	0	0	0
340.858	0	0	0	0	0	0	0	0	0	0	0	0	0	0	0	0	0	0	0	0	0	0	0	0	0	0	0	0	0	0	0	0	0	0	0	0	0	0	0	0	0	0	0	0	0	0	0	0	0
342.484	0	0	0	0	0	0	0	0	0	0	0	0	0	0	0	0	0	0	0	0	0	0	0	0	0	0	0	0	0	0	0	0	0	0	0	0	0	0	0	0	0	0	0	0	0	0	0	0	0
344.111	0	0	0	0	0	0	0	0	0	0	0	0	0	0	0	0	0	0	0	0	0	0	0	0	0	0	0	0	0	0	0	0	0	0	0	0	0	0	0	0	0	0	0	0	0	0	0	0	0
345.738	0	0	0	0	0	0	0	0	0	0	0	0	0	0	0	0	0	0	0	0	0	0	0	0	0	0	0	0	0	0	0	0	0	0	0	0	0	0	0	0	0	0	0	0	0	0	0	0	0
347.365	0	0	0	0	0	0	0	0	0	0	0	0	0	0	0	0	0	0	0	0	0	0	0	0	0	0	0	0	0	0	0	0	0	0	0	0	0	0	0	0	0	0	0	0	0	0	0	0	0
348.993	0	0	0	0	0	0	0	0	0	0	0	0	0	0	0	0	0	0	0	0	0	0	0	0	0	0	0	0	0	0	0	0	0	0	0	0	0	0	0	0	0	0	0	0	0	0	0	0	0
350.622	0	0	0	0	0	0	0	0	0	0	0	0	0	0	0	0	0	0	0	0	0	0	0	0	0	0	0	0	0	0	0	0	0	0	0	0	0	0	0	0	0	0	0	0	0	0	0	0	0
352.251	0	0	0	0	0	0	0	0	0	0	0	0	0	0	0	0	0	0	0	0	0	0	0	0	0	0	0	0	0	0	0	0	0	0	0	0	0	0	0	0	0	0	0	0	0	0	0	0	0
353.88	0	0	0	0	0	0	0	0	0	0	0	0	0	0	0	0	0	0	0	0	0	0	0	0	0	0	0	0	0	0	0	0	0	0	0	0	0	0	0	0	0	0	0	0	0	0	0	0	0
355.51	0	0	0	0	0	0	0	0	0	0	0	0	0	0	0	0	0	0	0	0	0	0	0	0	0	0	0	0	0	0	0	0	0	0	0	0	0	0	0	0	0	0	0	0	0	0	0	0	0
357.14	0	0	0	0	0	0	0	0	0	0	0	0	0	0	0	0	0	0	0	0	0	0	0	0	0	0	0	0	0	0	0	0	0	0	0	0	0	0	0	0	0	0	0	0	0	0	0	0	0
358.771	0	0	0	0	0	0	0	0	0	0	0	0	0	0	0	0	0	0	0	0	0	0	0	0	0	0	0	0	0	0	0	0	0	0	0	0	0	0	0	0	0	0	0	0	0	0	0	0	0
360.402	0	0	0	0	0	0	0	0	0	0	0	0	0	0	0	0	0	0	0	0	0	0	0	0	0	0	0	0	0	0	0	0	0	0	0	0	0	0	0	0	0	0	0	0	0	0	0	0	0
362.034	0	0	0	0	0	0	0	0	0	0	0	0	0	0	0	0	0	0	0	0	0	0	0	0	0	0	0	0	0	0	0	0	0	0	0	0	0	0	0	0	0	0	0	0	0	0	0	0	0
363.666	0	0	0	0	0	0	0	0	0	0	0	0	0	0	0	0	0	0	0	0	0	0	0	0	0	0	0	0	0	0	0	0	0	0	0	0	0	0	0	0	0	0	0	0	0	0	0	0	0
365.299	0	0	0	0	0	0	0	0	0	0	0	0	0	0	0	0	0	0	0	0	0	0	0	0	0	0	0	0	0	0	0	0	0	0	0	0	0	0	0	0	0	0	0	0	0	0	0	0	0
366.932	0	0	0	0	0	0	0	0	0	0	0	0	0	0	0	0	0	0	0	0	0	0	0	0	0	0	0	0	0	0	0	0	0	0	0	0	0	0	0	0	0	0	0	0	0	0	0	0	0
368.565	0	0	0	0	0	0	0	0	0	0	0	0	0	0	0	0	0	0	0	0	0	0	0	0	0	0	0	0	0	0	0	0	0	0	0	0	0	0	0	0	0	0	0	0	0	0	0	0	0
370.199	0	0	0	0	0	0	0	0	0	0	0	0	0	0	0	0	0	0	0	0	0	0	0	0	0	0	0	0	0	0	0	0	0	0	0	0	0	0	0	0	0	0	0	0	0	0	0	0	0
371.833	0	0	0	0	0	0	0	0	0	0	0	0	0	0	0	0	0	0	0	0	0	0	0	0	0	0	0	0	0	0	0	0	0	0	0	0	0	0	0	0	0	0	0	0	0	0	0	0	0
373.468	0	0	0	0	0	0	0	0	0	0	0	0	0	0	0	0	0	0	0	0	0	0	0	0	0	0	0	0	0	0	0	0	0	0	0	0	0	0	0	0	0	0	0	0	0	0	0	0	0
375.103	0	0	0	0	0	0	0	0	0	0	0	0	0	0	0	0	0	0	0	0	0	0	0	0	0	0	0	0	0	0	0	0	0	0	0	0	0	0	0	0	0	0	0	0	0	0	0	0	0
376.738	0	0	0	0	0	0	0	0	0	0	0	0	0	0	0	0	0	0	0	0	0	0	0	0	0	0	0	0	0	0	0	0	0	0	0	0	0	0	0	0	0	0	0	0	0	0	0	0	0
378.374	0	0	0	0	0	0	0	0	0	0	0	0	0	0	0	0	0	0	0	0	0	0	0	0	0	0	0	0	0	0	0	0	0	0	0	0	0	0	0	0	0	0	0	0	0	0	0	0	0
380.01	0	0	0	0	0	0	0	0	0	0	0	0	0	0	0	0	0	0	0	0	0	0	0	0	0	0	0	0	0	0	0	0	0	0	0	0	0	0	0	0	0	0	0	0	0	0	0	0	0
381.647	0	0	0	0	0	0	0	0	0	0	0	0	0	0	0	0	0	0	0	0	0	0	0	0	0	0	0	0	0	0	0	0	0	0	0	0	0	0	0	0	0	0	0	0	0	0	0	0	0
383.284	0	0	0	0	0	0	0	0	0	0	0	0	0	0	0	0	0	0	0	0	0	0	0	0	0	0	0	0	0	0	0	0	0	0	0	0	0	0	0	0	0	0	0	0	0	0	0	0	0
384.922	0	0	0	0	0	0	0	0	0	0	0	0	0	0	0	0	0	0	0	0	0	0	0	0	0	0	0	0	0	0	0	0	0	0	0	0	0	0	0	0	0	0	0	0	0	0	0	0	0
386.56	0	0	0	0	0	0	0	0	0	0	0	0	0	0	0	0	0	0	0	0	0	0	0	0	0	0	0	0	0	0	0	0	0	0	0	0	0	0	0	0	0	0	0	0	0	0	0	0	0
388.198	0	0	0	0	0	0	0	0	0	0	0	0	0	0	0	0	0	0	0	0	0	0	0	0	0	0	0	0	0	0	0	0	0	0	0	0	0	0	0	0	0	0	0	0	0	0	0	0	0
389.837	0	0	0	0	0	0	0	0	0	0	0	0	0	0	0	0	0	0	0	0	0	0	0	0	0	0	0	0	0	0	0	0	0	0	0	0	0	0	0	0	0	0	0	0	0	0	0	0	0
391.476	0	0	0	0	0	0	0	0	0	0	0	0	0	0	0	0	0	0	0	0	0	0	0	0	0	0	0	0	0	0	0	0	0	0	0	0	0	0	0	0	0	0	0	0	0	0	0	0	0
393.116	0	0	0	0	0	0	0	0	0	0	0	0	0	0	0	0	0	0	0	0	0	0	0	0	0	0	0	0	0	0	0	0	0	0	0	0	0	0	0	0	0	0	0	0	0	0	0	0	0
394.756	0	0	0	0	0	0	0	0	0	0	0	0	0	0	0	0	0	0	0	0	0	0	0	0	0	0	0	0	0	0	0	0	0	0	0	0	0	0	0	0	0	0	0	0	0	0	0	0	0
396.396	0	0	0	0	0	0	0	0	0	0	0	0	0	0	0	0	0	0	0	0	0	0	0	0	0	0	0	0	0	0	0	0	0	0	0	0	0	0	0	0	0	0	0	0	0	0	0	0	0
398.037	0	0	0	0	0	0	0	0	0	0	0	0	0	0	0	0	0	0	0	0	0	0	0	0	0	0	0	0	0	0	0	0	0	0	0	0	0	0	0	0	0	0	0	0	0	0	0	0	0
399.678	0	0	0	0	0	0	0	0	0	0	0	0	0	0	0	0	0	0	0	0	0	0	0	0	0	0	0	0	0	0	0	0	0	0	0	0	0	0	0	0	0	0	0	0	0	0	0	0	0
401.32	0	0	0	0	0	0	0	0	0	0	0	0	0	0	0	0	0	0	0	0	0	0	0	0	0	0	0	0	0	0	0	0	0	0	0	0	0	0	0	0	0	0	0	0	0	0	0	0	0
402.962	0	0	0	0	0	0	0	0	0	0	0	0	0	0	0	0	0	0	0	0	0	0	0	0	0	0	0	0	0	0	0	0	0	0	0	0	0	0	0	0	0	0	0	0	0	0	0	0	0
404.604	0	0	0	0	0	0	0	0	0	0	0	0	0	0	0	0	0	0	0	0	0	0	0	0	0	0	0	0	0	0	0	0	0	0	0	0	0	0	0	0	0	0	0	0	0	0	0	0	0
406.247	0	0	0	0	0	0	0	0	0	0	0	0	0	0	0	0	0	0	0	0	0	0	0	0	0	0	0	0	0	0	0	0	0	0	0	0	0	0	0	0	0	0	0	0	0	0	0	0	0
407.89	0	0	0	0	0	0	0	0	0	0	0	0	0	0	0	0	0	0	0	0	0	0	0	0	0	0	0	0	0	0	0	0	0	0	0	0	0	0	0	0	0	0	0	0	0	0	0	0	0
409.534	0	0	0	0	0	0	0	0	0	0	0	0	0	0	0	0	0	0	0	0	0	0	0	0	0	0	0	0	0	0	0	0	0	0	0	0	0	0	0	0	0	0	0	0	0	0	0	0	0
411.177	0	0	0	0	0	0	0	0	0	0	0	0	0	0	0	0	0	0	0	0	0	0	0	0	0	0	0	0	0	0	0	0	0	0	0	0	0	0	0	0	0	0	0	0	0	0	0	0	0
412.822	0	0	0	0	0	0	0	0	0	0	0	0	0	0	0	0	0	0	0	0	0	0	0	0	0	0	0	0	0	0	0	0	0	0	0	0	0	0	0	0	0	0	0	0	0	0	0	0	0
414.466	0	0	0	0	0	0	0	0	0	0	0	0	0	0	0	0	0	0	0	0	0	0	0	0	0	0	0	0	0	0	0	0	0	0	0	0	0	0	0	0	0	0	0	0	0	0	0	0	0
416.111	0	0	0	0	0	0	0	0	0	0	0	0	0	0	0	0	0	0	0	0	0	0	0	0	0	0	0	0	0	0	0	0	0	0	0	0	0	0	0	0	0	0	0	0	0	0	0	0	0
417.757	0	0	0	0	0	0	0	0	0	0	0	0	0	0	0	0	0	0	0	0	0	0	0	0	0	0	0	0	0	0	0	0	0	0	0	0	0	0	0	0	0	0	0	0	0	0	0	0	0
419.402	0	0	0	0	0	0	0	0	0	0	0	0	0	0	0	0	0	0	0	0	0	0	0	0	0	0	0	0	0	0	0	0	0	0	0	0	0	0	0	0	0	0	0	0	0	0	0	0	0
421.048	0	0	0	0	0	0	0	0	0	0	0	0	0	0	0	0	0	0	0	0	0	0	0	0	0	0	0	0	0	0	0	0	0	0	0	0	0	0	0	0	0	0	0	0	0	0	0	0	0
422.695	0	0	0	0	0	0	0	0	0	0	0	0	0	0	0	0	0	0	0	0	0	0	0	0	0	0	0	0	0	0	0	0	0	0	0	0	0	0	0	0	0	0	0	0	0	0	0	0	0
424.342	0	0	0	0	0	0	0	0	0	0	0	0	0	0	0	0	0	0	0	0	0	0	0	0	0	0	0	0	0	0	0	0	0	0	0	0	0	0	0	0	0	0	0	0	0	0	0	0	0
425.989	0	0	0	0	0	0	0	0	0	0	0	0	0	0	0	0	0	0	0	0	0	0	0	0	0	0	0	0	0	0	0	0	0	0	0	0	0	0	0	0	0	0	0	0	0	0	0	0	0
427.636	0	0	0	0	0	0	0	0	0	0	0	0	0	0	0	0	0	0	0	0	0	0	0	0	0	0	0	0	0	0	0	0	0	0	0	0	0	0	0	0	0	0	0	0	0	0	0	0	0
429.284	0	0	0	0	0	0	0	0	0	0	0	0	0	0	0	0	0	0	0	0	0	0	0	0	0	0	0	0	0	0	0	0	0	0	0	0	0	0	0	0	0	0	0	0	0	0	0	0	0
430.932	0	0	0	0	0	0	0	0	0	0	0	0	0	0	0	0	0	0	0	0	0	0	0	0	0	0	0	0	0	0	0	0	0	0	0	0	0	0	0	0	0	0	0	0	0	0	0	0	0
432.581	0	0	0	0	0	0	0	0	0	0	0	0	0	0	0	0	0	0	0	0	0	0	0	0	0	0	0	0	0	0	0	0	0	0	0	0	0	0	0	0	0	0	0	0	0	0	0	0	0
434.23	0	0	0	0	0	0	0	0	0	0	0	0	0	0	0	0	0	0	0	0	0	0	0	0	0	0	0	0	0	0	0	0	0	0	0	0	0	0	0	0	0	0	0	0	0	0	0	0	0
435.879	0	0	0	0	0	0	0	0	0	0	0	0	0	0	0	0	0	0	0	0	0	0	0	0	0	0	0	0	0	0	0	0	0	0	0	0	0	0	0	0	0	0	0	0	0	0	0	0	0
437.528	0	0	0	0	0	0	0	0	0	0	0	0	0	0	0	0	0	0	0	0	0	0	0	0	0	0	0	0	0	0	0	0	0	0	0	0	0	0	0	0	0	0	0	0	0	0	0	0	0
439.178	0	0	0	0	0	0	0	0	0	0	0	0	0	0	0	0	0	0	0	0	0	0	0	0	0	0	0	0	0	0	0	0	0	0	0	0	0	0	0	0	0	0	0	0	0	0	0	0	0
440.828	0	0	0	0	0	0	0	0	0	0	0	0	0	0	0	0	0	0	0	0	0	0	0	0	0	0	0	0	0	0	0	0	0	0	0	0	0	0	0	0	0	0	0	0	0	0	0	0	0
442.479	0	0	0	0	0	0	0	0	0	0	0	0	0	0	0	0	0	0	0	0	0	0	0	0	0	0	0	0	0	0	0	0	0	0	0	0	0	0	0	0	0	0	0	0	0	0	0	0	0
444.13	0	0	0	0	0	0	0	0	0	0	0	0	0	0	0	0	0	0	0	0	0	0	0	0	0	0	0	0	0	0	0	0	0	0	0	0	0	0	0	0	0	0	0	0	0	0	0	0	0
445.781	0	0	0	0	0	0	0	0	0	0	0	0	0	0	0	0	0	0	0	0	0	0	0	0	0	0	0	0	0	0	0	0	0	0	0	0	0	0	0	0	0	0	0	0	0	0	0	0	0
447.432	0	0	0	0	0	0	0	0	0	0	0	0	0	0	0	0	0	0	0	0	0	0	0	0	0	0	0	0	0	0	0	0	0	0	0	0	0	0	0	0	0	0	0	0	0	0	0	0	0
449.084	0	0	0	0	0	0	0	0	0	0	0	0	0	0	0	0	0	0	0	0	0	0	0	0	0	0	0	0	0	0	0	0	0	0	0	0	0	0	0	0	0	0	0	0	0	0	0	0	0
450.736	0	0	0	0	0	0	0	0	0	0	0	0	0	0	0	0	0	0	0	0	0	0	0	0	0	0	0	0	0	0	0	0	0	0	0	0	0	0	0	0	0	0	0	0	0	0	0	0	0
452.389	0	0	0	0	0	0	0	0	0	0	0	0	0	0	0	0	0	0	0	0	0	0	0	0	0	0	0	0	0	0	0	0	0	0	0	0	0	0	0	0	0	0	0	0	0	0	0	0	0
454.042	0	0	0	0	0	0	0	0	0	0	0	0	0	0	0	0	0	0	0	0	0	0	0	0	0	0	0	0	0	0	0	0	0	0	0	0	0	0	0	0	0	0	0	0	0	0	0	0	0
455.695	0	0	0	0	0	0	0	0	0	0	0	0	0	0	0	0	0	0	0	0	0	0	0	0	0	0	0	0	0	0	0	0	0	0	0	0	0	0	0	0	0	0	0	0	0	0	0	0	0
457.348	0	0	0	0	0	0	0	0	0	0	0	0	0	0	0	0	0	0	0	0	0	0	0	0	0	0	0	0	0	0	0	0	0	0	0	0	0	0	0	0	0	0	0	0	0	0	0	0	0
459.002	0	0	0	0	0	0	0	0	0	0	0	0	0	0	0	0	0	0	0	0	0	0	0	0	0	0	0	0	0	0	0	0	0	0	0	0	0	0	0	0	0	0	0	0	0	0	0	0	0
460.656	0	0	0	0	0	0	0	0	0	0	0	0	0	0	0	0	0	0	0	0	0	0	0	0	0	0	0	0	0	0	0	0	0	0	0	0	0	0	0	0	0	0	0	0	0	0	0	0	0
462.31	0	0	0	0	0	0	0	0	0	0	0	0	0	0	0	0	0	0	0	0	0	0	0	0	0	0	0	0	0	0	0	0	0	0	0	0	0	0	0	0	0	0	0	0	0	0	0	0	0
463.965	0	0	0	0	0	0	0	0	0	0	0	0	0	0	0	0	0	0	0	0	0	0	0	0	0	0	0	0	0	0	0	0	0	0	0	0	0	0	0	0	0	0	0	0	0	0	0	0	0
465.62	0	0	0	0	0	0	0	0	0	0	0	0	0	0	0	0	0	0	0	0	0	0	0	0	0	0	0	0	0	0	0	0	0	0	0	0	0	0	0	0	0	0	0	0	0	0	0	0	0
467.275	0	0	0	0	0	0	0	0	0	0	0	0	0	0	0	0	0	0	0	0	0	0	0	0	0	0	0	0	0	0	0	0	0	0	0	0	0	0	0	0	0	0	0	0	0	0	0	0	-4.86793863961641
468.931	0	0	0	0	0	0	0	0	0	0	0	0	0	0	0	0	0	0	0	0	0	0	0	0	0	0	0	0	0	0	0	0	0	0	0	0	0	0	0	0	0	0	0	0	0	0	0	0	4.0287686249229
470.586	0	0	0	0	0	0	0	0	0	0	0	0	0	0	0	0	0	0	0	0	0	0	0	0	0	0	0	0	0	0	0	0	0	0	0	0	0	0	0	0	0	0	0	0	0	0	0	2.70719922989585	5.34989511390594
472.242	0	0	0	0	0	0	0	0	0	0	0	0	0	0	0	0	0	0	0	0	0	0	0	0	0	0	0	0	0	0	0	0	0	0	0	0	0	0	0	0	0	0	0	0	0	0	0.260899429876665	-3.56695607700882	-7.78545667892573
473.899	0	0	0	0	0	0	0	0	0	0	0	0	0	0	0	0	0	0	0	0	0	0	0	0	0	0	0	0	0	0	0	0	0	0	0	0	0	0	0	0	0	0	0	0	0	0	-1.90693170684869	-4.91473321185684	-6.64243680855724
475.555	0	0	0	0	0	0	0	0	0	0	0	0	0	0	0	0	0	0	0	0	0	0	0	0	0	0	0	0	0	0	0	0	0	0	0	0	0	0	0	0	0	0	0	0	0	0.694095530144745	1.96674795899134	2.48968137664705	3.80214396501431
477.212	0	0	0	0	0	0	0	0	0	0	0	0	0	0	0	0	0	0	0	0	0	0	0	0	0	0	0	0	0	0	0	0	0	0	0	0	0	0	0	0	0	0	0	0	0	1.97752070445136	-0.119047514663129	-2.41002355515053	-2.57150784543633
478.87	0	0	0	0	0	0	0	0	0	0	0	0	0	0	0	0	0	0	0	0	0	0	0	0	0	0	0	0	0	0	0	0	0	0	0	0	0	0	0	0	0	0	0	0	0.219898299644519	-1.04356812765181	0.315658060254813	-2.5621262503557	-0.0784031580478023
480.527	0	0	0	0	0	0	0	0	0	0	0	0	0	0	0	0	0	0	0	0	0	0	0	0	0	0	0	0	0	0	0	0	0	0	0	0	0	0	0	0	0	0	0	0	1.563033362496	-0.856891306259536	2.67848984800439	-0.37888087916095	-0.977885696489503
482.185	0	0	0	0	0	0	0	0	0	0	0	0	0	0	0	0	0	0	0	0	0	0	0	0	0	0	0	0	0	0	0	0	0	0	0	0	0	0	0	0	0	0	0	1.46962108689998	-4.24752310990712	-3.13626780953449	-1.9205417951368	-2.50469305746726	-3.75387357737638
483.843	0	0	0	0	0	0	0	0	0	0	0	0	0	0	0	0	0	0	0	0	0	0	0	0	0	0	0	0	0	0	0	0	0	0	0	0	0	0	0	0	0	0	0	2.07735773144644	1.92102621852671	0.151686690465372	1.46998353697777	0.159762726036321	7.31560322567962
485.501	0	0	0	0	0	0	0	0	0	0	0	0	0	0	0	0	0	0	0	0	0	0	0	0	0	0	0	0	0	0	0	0	0	0	0	0	0	0	0	0	0	0	0.507674182425794	1.02871028344978	1.71456426409586	4.124149173371	1.82405762262663	5.30254639792856	1.66901664478136
487.16	0	0	0	0	0	0	0	0	0	0	0	0	0	0	0	0	0	0	0	0	0	0	0	0	0	0	0	0	0	0	0	0	0	0	0	0	0	0	0	0	0	7.38607967776903	-2.143890103434	-1.31886299154849	1.267086074574	2.9172338289047	2.00099272751335	-3.85623068546854	0.673187038955733
488.819	0	0	0	0	0	0	0	0	0	0	0	0	0	0	0	0	0	0	0	0	0	0	0	0	0	0	0	0	0	0	0	0	0	0	0	0	0	0	0	0	0	-0.0283133895698952	1.35937370346199	-4.09104107232063	5.30533484685409	-0.96551397426444	-1.80237564287969	-3.01277022193905	2.45740467551567
490.478	0	0	0	0	0	0	0	0	0	0	0	0	0	0	0	0	0	0	0	0	0	0	0	0	0	0	0	0	0	0	0	0	0	0	0	0	0	0	0	0	-0.654319336236946	1.30506438191279	-1.51009904542671	-2.66336785136176	2.09136036471572	0.79875393496816	2.24857142048289	-2.46662658103101	-1.64126955568113
492.137	0	0	0	0	0	0	0	0	0	0	0	0	0	0	0	0	0	0	0	0	0	0	0	0	0	0	0	0	0	0	0	0	0	0	0	0	0	0	0	0	2.60490941196731	0.554052385978899	-3.24062819233552	-1.63157567526261	1.15158208507765	4.62877781402837	2.81804951303014	5.95237221613541	1.8208064556279
493.797	0	0	0	0	0	0	0	0	0	0	0	0	0	0	0	0	0	0	0	0	0	0	0	0	0	0	0	0	0	0	0	0	0	0	0	0	0	0	0	-8.04217939640387	-6.32211357125436	-1.20672342970808	-0.509868309066562	-3.94541713877192	-1.12211858837488	-2.49623052976676	-5.19605344865906	-1.98520922599016	-0.871089427513247
495.456	0	0	0	0	0	0	0	0	0	0	0	0	0	0	0	0	0	0	0	0	0	0	0	0	0	0	0	0	0	0	0	0	0	0	0	0	0	0	0	-2.17621720547311	-9.21421042397764	-2.6774506207575	0.581423436354621	2.57708617931239	-2.89987648343375	-1.26629859744082	1.88952000889715	-0.251600115420414	2.71859890469293
497.117	0	0	0	0	0	0	0	0	0	0	0	0	0	0	0	0	0	0	0	0	0	0	0	0	0	0	0	0	0	0	0	0	0	0	0	0	0	0	6.24815811944601	0.702411951584305	4.33439748814528	5.13297426021498	-2.58390481083232	3.57833655857546	2.15745732813818	1.20533323935251	1.87756642439136	2.5031588246853	0.131724220110301
498.777	0	0	0	0	0	0	0	0	0	0	0	0	0	0	0	0	0	0	0	0	0	0	0	0	0	0	0	0	0	0	0	0	0	0	0	0	0	0	0.401365676674022	-4.23288696858576	-0.128291863471259	0.243300558781385	-0.38651284772657	3.56124211770819	2.52561995078576	0.334333196697835	1.1613890922587	-1.07643864727559	4.66173294781407
500.438	0	0	0	0	0	0	0	0	0	0	0	0	0	0	0	0	0	0	0	0	0	0	0	0	0	0	0	0	0	0	0	0	0	0	0	0	0	-0.739967069764795	-0.357272980054802	1.31210427307047	0.617163466117606	3.12026973567463	-0.408206332455635	-5.58498907156962	1.44216077305016	1.0515571911837	0.599775672694688	1.15444313234189	1.86414005486453
502.098	0	0	0	0	0	0	0	0	0	0	0	0	0	0	0	0	0	0	0	0	0	0	0	0	0	0	0	0	0	0	0	0	0	0	0	0	-5.12488915380044	-1.23933796585117	-4.164643838611	-6.33840044374324	-5.66620854272437	0.119242875542544	-4.28209801867814	-2.53613794549397	-4.32389297422897	-3.41276597648209	-0.312626987152772	-4.80161536394628	0.472770318866029
503.759	0	0	0	0	0	0	0	0	0	0	0	0	0	0	0	0	0	0	0	0	0	0	0	0	0	0	0	0	0	0	0	0	0	0	0	0	-0.744613449706192	1.1874316644878	9.29219152697226	-2.7077271038016	2.1898064564618	0.945676626680537	-1.86594425699337	0.998942118444581	2.07143139181781	0.0371282123719626	-1.2126221136023	-1.3133114302376	0.573331690694429
505.421	0	0	0	0	0	0	0	0	0	0	0	0	0	0	0	0	0	0	0	0	0	0	0	0	0	0	0	0	0	0	0	0	0	0	0	5.07150568425181	0.397858292639953	6.86951753107678	7.62004855504947	5.22974849845775	2.99423750852057	1.68668834680924	7.29482090529227	2.16325837936932	1.10732417171802	0.396550785198022	3.44762595085304	-0.767244492700975	0.100181942236446
507.082	0	0	0	0	0	0	0	0	0	0	0	0	0	0	0	0	0	0	0	0	0	0	0	0	0	0	0	0	0	0	0	0	0	0	0	2.79483404799541	-7.17420265509946	-1.16168207504413	-4.45382809888333	-4.46287309454681	-3.50169536981922	-5.43156875248089	-5.42041659626039	-2.40406908390089	1.79451966872978	1.37486629657008	-1.32928918394794	-1.01833461949223	1.00241396206054
508.744	0	0	0	0	0	0	0	0	0	0	0	0	0	0	0	0	0	0	0	0	0	0	0	0	0	0	0	0	0	0	0	0	0	0	-0.523702138047395	12.9937537814078	7.59087604460429	11.1037905634503	11.6539529200364	7.18283614002211	7.47480157607379	5.48696059738587	4.24767821078315	6.84124176673885	9.27015725521159	4.27538536581725	3.65195481669198	5.21962200585507	1.78886308170415
510.406	0	0	0	0	0	0	0	0	0	0	0	0	0	0	0	0	0	0	0	0	0	0	0	0	0	0	0	0	0	0	0	0	0	0	11.3683780023368	8.96329763109336	10.6617720378648	3.54208007470885	15.9481643528133	1.42885555673555	7.11743966562503	6.74975387198876	8.2968611490852	6.88207841454627	4.73223057185546	7.58881697945876	3.18324996973795	5.71918330104048	6.6140155394094
512.068	0	0	0	0	0	0	0	0	0	0	0	0	0	0	0	0	0	0	0	0	0	0	0	0	0	0	0	0	0	0	0	0	0	6.32621433944025	-4.20965369325414	-3.4877616144546	2.15898817777133	10.1815395775623	-1.08726341839	2.08490114159852	4.15955790225876	-1.76973883163823	3.24426115714543	-2.39116980831456	-1.88968728224869	0.971532447244892	1.70265438788539	-1.18788621466148	-1.09081540113729
513.731	0	0	0	0	0	0	0	0	0	0	0	0	0	0	0	0	0	0	0	0	0	0	0	0	0	0	0	0	0	0	0	0	0	1.53809057245913	-0.675608659663154	-3.01112447613416	4.21887243705133	-2.60405742153204	-0.236332720748922	-5.21131496238321	-1.08085173552576	-0.571396101023379	1.90722942506304	2.67411931406618	1.87207168550374	-0.935513316082495	1.79164846363522	4.44971129072132	-2.41490976742067
515.394	0	0	0	0	0	0	0	0	0	0	0	0	0	0	0	0	0	0	0	0	0	0	0	0	0	0	0	0	0	0	0	0	10.6935642323294	3.40431354402116	10.2187080450994	6.42526272257014	6.07658044380392	6.26882479129521	1.13581928986562	2.90645521318009	3.41022610011563	0.00218780871057876	10.1259583142214	0.713338995889859	2.43602672098945	3.69406004436576	1.88735139263928	4.35283489332494	5.9239936752255
517.056	0	0	0	0	0	0	0	0	0	0	0	0	0	0	0	0	0	0	0	0	0	0	0	0	0	0	0	0	0	0	0	8.52517972265427	9.90080880752377	-3.61890330257654	6.72355228250239	11.8177036796962	4.50270623722698	3.4707400856633	1.86692419729803	1.68990754184786	1.94589984400949	8.45822101334857	2.93931953145191	5.19510095233481	6.15148430880624	6.62720309450566	8.20887083542005	8.44869013830732	11.2960120078172
518.72	0	0	0	0	0	0	0	0	0	0	0	0	0	0	0	0	0	0	0	0	0	0	0	0	0	0	0	0	0	0	0	9.47325713039895	6.040757599292	-15.5858726754919	-2.3472573254035	-5.58002109344566	2.33477058246734	-5.2410366708036	-0.659981099013442	-6.76453513612834	-1.57980382590276	0.830764716738676	1.62235796348318	2.50719370349282	0.366075847848407	1.25493845013583	2.29673405552988	2.70676549478153	2.27395496014638
520.383	0	0	0	0	0	0	0	0	0	0	0	0	0	0	0	0	0	0	0	0	0	0	0	0	0	0	0	0	0	0	1.11871003708959	-3.2784464330906	1.54117509007392	4.2794790197982	-2.08799003718277	5.66618457556562	-2.77664831151933	-3.41908402153631	2.99222498042906	4.74469836508528	-0.807114458768602	5.40970716746793	0.129301774453955	0.678706864775357	4.00226755937101	1.51961074528138	1.71399982495863	3.96001192646425	1.19392081011777
522.046	0	0	0	0	0	0	0	0	0	0	0	0	0	0	0	0	0	0	0	0	0	0	0	0	0	0	0	0	0	0	-1.67743889911659	-3.28918181363608	-6.20407987087086	6.9208272471749	-0.54776995198544	-12.5308127854768	-6.8730613912379	-6.94175069505425	5.75039944450136	3.93621167940349	-2.12043501451543	-0.116914207561108	-2.61213902046595	1.88950234193062	-1.26110007765638	1.74805309992542	2.46958598504762	-1.01727904584324	-3.80569471643561
523.71	0	0	0	0	0	0	0	0	0	0	0	0	0	0	0	0	0	0	0	0	0	0	0	0	0	0	0	0	0	0.790981782025351	-5.74511867035012	2.15162033501937	0.00802316982293806	1.01198725493331	-2.89912421441516	-0.749056880595166	-4.60145504367342	-3.11057629021484	-2.29287258366602	5.52019776570913	-2.47108282650522	-1.56009405973001	-4.80309528399697	-0.593660057767183	2.49852854065058	1.3302809904956	0.423632809911865	0.0111697307601439	-0.192145182092786
525.374	0	0	0	0	0	0	0	0	0	0	0	0	0	0	0	0	0	0	0	0	0	0	0	0	0	0	0	0	0	2.45752001662384	7.5450896197166	5.55371901092443	-2.20866219143759	1.74836050115843	5.40538603857093	9.42978321394159	1.52925930658093	0.923739163169388	8.08465171686568	11.1530614216518	1.34613064666731	5.93147344455835	7.67786041348146	1.68366222307118	1.46759918466024	4.27959991366972	3.63797656383962	4.40018130591807	5.22482403067708
527.038	0	0	0	0	0	0	0	0	0	0	0	0	0	0	0	0	0	0	0	0	0	0	0	0	0	0	0	0	6.15161552998522	14.6844401918224	1.09885182893552	1.67893831217557	2.93997922958052	4.11927454552471	2.32112202918695	-1.4582741946587	-2.50145302216497	-0.100783792938838	8.51004707454847	-4.805134695091	3.086255442819	3.03370935419146	0.0376947073801606	-0.452271413531913	1.89096560733985	0.862528075005572	4.30509150776405	-2.56319642665697	3.26960486462405
528.703	0	0	0	0	0	0	0	0	0	0	0	0	0	0	0	0	0	0	0	0	0	0	0	0	0	0	0	0	19.3351819454396	17.5728854121208	13.7891868121382	21.3833804868893	14.5401147701006	12.8827239460593	6.91301508380247	8.71148422758929	4.25744608552069	20.5896185427231	14.9647055717892	8.55083211239104	17.0235774590377	13.7388375711226	3.15124965561354	8.27065686041827	3.2221120295917	7.01798572760492	6.23991426508857	5.73511363782592	8.29284362350395
530.367	0	0	0	0	0	0	0	0	0	0	0	0	0	0	0	0	0	0	0	0	0	0	0	0	0	0	0	-4.67190158146082	-1.1360467842652	-9.91123747967879	1.59643061405047	-3.92176635954265	-13.6476413762491	3.34207022291994	5.41627610023523	8.79927653421169	4.15666936738416	0.240561596258348	-0.763943790855109	-2.85568220098331	0.141516327127619	0.257135292727845	-0.558236249541575	-2.42006068421392	0.178468303221708	-0.372725027883595	4.85640440876419	2.40447726918086	1.95059117192813
532.032	0	0	0	0	0	0	0	0	0	0	0	0	0	0	0	0	0	0	0	0	0	0	0	0	0	0	9.08163507290498	-3.36922871366513	-11.7328582067686	-7.83538360412572	0.27254365417001	5.20309749837197	-2.34927087519189	-1.48360932249712	-3.74128477988896	-5.42408721031322	3.65340185290372	-0.340079041984473	2.22208114688322	-0.445857384854003	-3.65054028884846	-4.32748902447139	3.42567285665033	1.16669928829057	-0.207469801180285	6.06345937732251	-0.390934910912892	2.37223966693148	5.7257809244282
533.697	0	0	0	0	0	0	0	0	0	0	0	0	0	0	0	0	0	0	0	0	0	0	0	0	0	0	2.26277236469989	9.34629647299233	7.09335614365531	-2.74573552120251	-5.40221289390443	2.35258068229045	-5.95044753622615	0.890525941333945	4.98580586301185	1.75160870255474	6.82189121305923	0.88275646487654	0.858077378703152	2.46914750345772	-0.50656343340253	-1.53119918459952	7.6483172557191	4.34787842222363	7.53388249867185	2.04894471379276	1.26261775200965	-0.126496091241337	1.12928475310076
535.362	0	0	0	0	0	0	0	0	0	0	0	0	0	0	0	0	0	0	0	0	0	0	0	0	0	10.3271633426365	12.9149210748002	12.4774489952672	12.8301081276542	4.29070127985563	-5.61224215270516	3.31287027783429	7.68754098559551	2.74954847062914	9.62435265877094	-0.276132963758679	3.87782562288204	-0.882205983532196	9.81302408501683	1.86242454337908	2.30949272239346	9.42219279831509	2.60974101945575	0.322179147073488	1.31859373485497	4.80613466954819	2.35075794110147	9.66586255753467	5.16457645514039
537.028	0	0	0	0	0	0	0	0	0	0	0	0	0	0	0	0	0	0	0	0	0	0	0	0	0	-2.72883734125326	-0.273539884001934	-2.48146009903835	7.97581576145569	0.237699699710339	-11.2533386114931	-5.75329375082758	-10.3638331831812	-0.137077167775349	-3.11108719339406	-1.45254989287313	-9.4064221163004	-0.511630222860016	-1.42059330391007	-2.87860234732005	-5.76270854442182	-2.50131345423053	-3.92060088384859	-1.33447268603985	2.80220119623676	-0.180205310875598	-4.35509194045612	4.77584742354798	-1.26241320744903
538.693	0	0	0	0	0	0	0	0	0	0	0	0	0	0	0	0	0	0	0	0	0	0	0	0	-6.92463276278131	-0.0517170308049359	0.143990717651492	-0.00952499603272057	-4.27566325326101	-8.24532897651483	-1.04671698788263	-7.39397235665085	-5.69929163691489	4.45577260433959	-0.398353996639622	-0.574556729613107	-3.16648643980015	7.70727049586064	-2.55247138115184	-4.95098423858164	-6.59831601654112	1.0901282121206	0.430171679389697	2.23630920320507	0.179998317429634	0.725419206937362	5.71933681286486	-3.35565686882092	4.72322451783367
540.359	0	0	0	0	0	0	0	0	0	0	0	0	0	0	0	0	0	0	0	0	0	0	0	0	-5.81316172075444	-5.58301501056166	-11.1685275731443	-6.9666162076108	-7.05741648835472	-8.66986193044588	7.04776387331317	-0.963671040211591	-3.9671388012287	8.21819353794795	2.05503289030962	-4.84158726214467	-9.50072525322398	-0.500206277751207	2.69949299550287	6.00107921369097	4.49121696057903	-1.1492019143191	3.93659085200748	1.3424983279284	-0.0925145632762021	1.70034675000715	0.412467063212133	-5.64446802908619	1.53179328488336
542.025	0	0	0	0	0	0	0	0	0	0	0	0	0	0	0	0	0	0	0	0	0	0	0	19.6844176403206	1.37776717293214	20.3304305514558	12.9529846453601	9.017777089778	9.80653685731867	7.5772806515478	13.5195967937397	10.4264281207268	8.61577885347326	7.22091907101023	6.70590875529875	5.99726196305548	1.82926790730715	3.29092875859924	4.95554833023264	1.54331049253574	11.8660058057096	4.27404113781144	-1.59999924269845	9.20675365266193	6.64224204216905	9.84705033691465	2.96379371207989	6.23311689885014	8.44002345149387
543.691	0	0	0	0	0	0	0	0	0	0	0	0	0	0	0	0	0	0	0	0	0	0	0	-3.03932464761507	-3.76530617850378	-7.25757571828051	-4.10430140691933	-11.8563015534189	5.87264024331031	-0.929655614727566	6.11151436977522	-5.55102255004679	-9.38440020646165	-8.54216924304242	-6.90347442042742	3.68104937585659	0.432760757512782	3.14334684020529	-4.4947731115185	10.6914807496856	-0.250781874121713	8.45200548411136	1.1005735634102	0.885878215144541	3.56938669069925	3.15056427308254	2.35701166792083	8.73663285821161	-0.394595248485119
545.357	0	0	0	0	0	0	0	0	0	0	0	0	0	0	0	0	0	0	0	0	0	0	-8.01765117679565	-6.89035997661478	-6.13521247608877	6.52972163380515	-0.0195169386980781	9.02076372722111	0.959433763761575	-0.562630306007285	-1.65950279714302	2.62404839368893	-9.39926667009075	2.18360627684516	2.67674503484659	-1.05457440774814	-8.54683792987256	5.53925587483757	-9.83681232169351	4.96513175970741	0.00963722996575222	-0.843245491585426	0.750936589620646	-0.139211698150397	-0.173774115832436	3.19602169859869	8.06711707518195	0.865681383163178	1.70527793146927
547.023	0	0	0	0	0	0	0	0	0	0	0	0	0	0	0	0	0	0	0	0	0	-7.83902431214413	-11.8107448487807	-0.554485127250808	11.0269424730436	7.51939887564707	-0.659866356471107	-5.79774839920982	7.31359705825567	15.6255393053386	-11.5781141525043	0.806757899018582	-5.85003102756934	13.9131698408461	0.478170853916758	7.02420194616979	1.79763458155155	1.97792736239135	1.79249826762201	4.91951136510266	5.67542853048497	2.4031933483556	6.18810895272696	-0.969264428933303	5.86213645874529	3.83249043548844	1.17669041252354	0.353996046769716	3.43991817862616
548.69	0	0	0	0	0	0	0	0	0	0	0	0	0	0	0	0	0	0	0	0	0	-6.15504838667832	-20.721587741927	-6.83324250309977	-8.63780796519687	-12.6833624991499	-11.5629439209598	-3.11805063731375	-12.1787491314958	-19.0579705036623	-24.8556440439328	-18.9135658726607	-11.6391580872725	-13.7294008466467	-4.58684966787819	1.26990150462407	-9.85147285690269	-12.0871060533515	-14.7499456369692	-3.86255583459028	-4.21684313740817	-8.68305992524737	-6.04951729741079	0.0119926497418341	-1.70489861960451	-2.53250681037436	-0.51999968144744	1.82771114671958	-7.96930503634391
550.357	0	0	0	0	0	0	0	0	0	0	0	0	0	0	0	0	0	0	0	0	9.33873745506501	13.1510360979317	10.5544892770078	-13.7364538099892	-6.98829076516676	-3.34518595224177	6.0454313864856	12.7117195324944	-0.730547648411024	4.8291508491539	2.04062664699152	-0.00829459618387452	0.475999807435684	13.3161781489894	-0.923727339365047	0.693331096597217	7.83776563717946	14.2743654578337	9.60722260067982	1.01213039817366	4.18159834424156	4.31906016732916	1.60005622729865	-0.0474917314037012	9.597113563687	6.77872010986071	2.42876353837882	1.82423638772342	5.8940428170981
552.024	0	0	0	0	0	0	0	0	0	0	0	0	0	0	0	0	0	0	0	0	18.4972139911198	4.67239843746964	-3.64143721962756	1.57393206947523	7.05830735302609	15.3097549815354	10.4940160515514	2.53333319981072	7.66809742887768	12.1498915816164	-1.26681146502971	8.70270235840857	0.952147310643176	6.86233437966705	5.00430854944715	0.0718948226906693	5.35767517578535	6.36817109897226	-2.89355642903004	5.26005067202986	5.55430240296271	5.81611934767418	2.12660237189185	5.10272073497148	4.98875194929245	2.29478714866872	8.10519370715645	2.69025264625258	2.5467057107892
553.691	0	0	0	0	0	0	0	0	0	0	0	0	0	0	0	0	0	0	0	8.64441531527848	-5.4680390542896	-3.94686002773822	17.1743532015658	-12.2936832911072	1.43178198707629	16.6776843360868	-1.74152992139298	1.38312313420998	7.07486956413799	13.9869551343838	1.79338393573717	-4.58543042892245	8.22554110853733	3.37319204489081	2.98886103259392	0.226159585028223	1.30720402631452	4.45410918072541	3.76485290859952	3.73207583628243	3.45991161362518	9.40897135220612	5.58693919892561	4.15854498194869	1.42154727141465	2.07172391292886	4.9503450284132	6.77364463973851	1.67234420134723
555.358	0	0	0	0	0	0	0	0	0	0	0	0	0	0	0	0	0	0	0	-4.90344056724285	2.10686685383133	2.67201387095065	-7.11054728538968	-5.19103069630781	3.697489800699	1.32920575806492	0.68167538929453	-8.07027683254297	-1.89793851901796	8.64072889558901	0.517759201977141	3.66051400184712	-3.02559755571065	3.72884550764738	-9.13986663264527	0.693276277045107	3.60695779304669	-13.4036105497063	4.08316349491485	3.25919764334071	0.942955244767935	2.33789316376953	-4.42738885084856	2.4432622303188	6.11952283515803	2.37299793489667	-2.69460766416241	-0.0664089030866966	-3.60976967314672
557.026	0	0	0	0	0	0	0	0	0	0	0	0	0	0	0	0	0	0	14.7198745937888	-17.1724576063228	-9.85865335343071	1.50689914621779	-16.218567871991	-14.4840173503056	-13.6615767712264	-3.96156982909775	-9.62926476940116	-4.13350156586594	-2.59128571320999	-11.1170203844339	-8.95923935589837	2.78708343733047	5.73253546164554	-7.88145342346413	-8.87307812243205	3.88304921188503	2.88587264119556	-3.75971930318474	-5.55873645444781	-4.46524588742525	-5.8872908733607	-6.44191663942805	-2.30294225714513	-0.456003157266759	1.51888165398151	4.02055077226936	5.58487369049013	-2.03485886977664	-4.73178107967168
558.693	0	0	0	0	0	0	0	0	0	0	0	0	0	0	0	0	0	0	-8.86787311759263	13.5809549925659	-14.6951939113036	-15.0268240332731	-22.58987776478	4.91042056321411	-6.3262816404562	-10.3605877416125	-13.3471636853619	10.6259484880458	-0.133509340623667	9.56657286794914	-2.10087703499506	-7.42561318465036	-5.96902526059878	-3.90100294381828	2.82715979392762	-4.64932343741561	1.13808899267187	-5.61516995480714	-7.43041382862803	-7.68220583600874	-1.94383424280906	-5.51681096767009	2.08318192548344	-1.3881758816132	7.14918591845758	-0.6788326219545	1.60327304059066	2.05228645831554	-3.20353268930807
560.361	0	0	0	0	0	0	0	0	0	0	0	0	0	0	0	0	0	21.1205331104384	0.325228966455696	17.7273003885318	11.8820331839349	-8.52868195387047	17.665112408332	-0.651682888813169	-9.27590583625824	6.48924083398717	1.85546720580591	11.4044851198601	12.5742259684304	8.15852718457532	12.9114993619547	5.94360596386059	-2.89966502126384	11.9537590265368	-8.78924133836869	3.23339221552967	3.13314054446734	-0.379187827653815	4.06748267514882	5.60396211222747	14.0021414868241	7.09868716387638	1.45718015923828	2.9633686520035	3.28220142518227	1.8017490417487	3.17710183463632	-1.33558964888708	6.21730481657462
562.029	0	0	0	0	0	0	0	0	0	0	0	0	0	0	0	0	10.1347131117214	-3.41175330266561	-23.7408835457304	-6.46442792223501	-4.2107952941867	-18.9810029390216	-7.26911637189461	-3.46354392962732	0.894966021038959	-8.79143215054482	6.03304756239725	-0.676775302794326	-4.9792989524804	4.02443295815926	7.16943368297413	-1.44954108801112	-3.06921655450958	-1.56541588250917	-3.41317710776433	-1.70197345518764	-0.451894940628574	3.3928964009423	-0.324005100542077	-2.2233113200315	2.40443846952345	-0.424733616134758	0.944015189182487	5.27343743808493	2.29443886739653	0.758144100980716	-1.7018312244675	0.454129049946973	-0.627584728287636
563.697	0	0	0	0	0	0	0	0	0	0	0	0	0	0	0	0	30.9877203651431	17.2005150234967	15.4813862143893	6.41045616887907	8.87799134092095	5.04112592720751	-6.95626505823887	18.9452132535539	2.06463216070085	7.24873122300764	9.41792624927569	11.0661455895827	-3.01320089585546	-10.6024580390709	-7.28211659126867	0.46179109844899	5.39096876826313	-0.53357634554413	10.7963291056915	2.96170281166192	2.41347525035162	12.2725081281851	-3.4637645929208	3.10549962535939	4.29202535655034	4.03323732273127	3.6359106112703	0.306519936653973	-0.196441545363758	2.86322736185329	6.03421463736176	8.97398674693988	-3.95232232625964
565.365	0	0	0	0	0	0	0	0	0	0	0	0	0	0	0	-18.9378854988272	-27.4692626964046	-2.19331801051759	-19.5264762332198	0	-10.6987285420884	-10.4669579851658	-4.23702356945637	-16.7105012265315	-21.1436990284881	-20.0012195096409	-24.4431763384849	-16.6166499529564	10.5900503612346	-8.20028773709921	-19.3983088277788	-1.9746614741789	-10.7816355873478	4.29546760815674	-13.4659305193538	-3.42484615884962	-4.56200209601501	-1.9146563166979	-2.97151513900239	-6.90049513288201	-2.50751199111413	-2.92780265510385	0.309185455489185	-5.63911766973067	-5.68232953263731	-1.03624292984935	-4.28265458078389	-4.27096803674074	2.62336519276774
567.033	0	0	0	0	0	0	0	0	0	0	0	0	0	0	0	-1.71154240911063	2.1768361717834	15.2250620103558	0.347920812342694	19.4173893115488	18.5074068675231	0.570259267804927	19.7702278197342	16.1643717055065	15.5060491874841	7.73231005392374	7.98396907864676	5.02773599406334	15.747151042247	15.0819265806033	1.20014391656861	13.3056525989446	16.982039895198	0.450592294508291	5.84174886514501	0.669965668644807	10.655644604795	-1.03676587301502	8.32696817448221	5.7795374789146	7.77307161077034	16.487595128975	6.38279598896626	7.54544346587018	5.18770121562757	1.00220792865107	6.97198460305176	9.60408603782669	2.9287834833514
568.702	0	0	0	0	0	0	0	0	0	0	0	0	0	0	8.73830290107426	17.3660721377106	8.28852476179137	-7.78351889375564	8.90746990438765	17.3176900151568	5.39390837739534	8.19678905969894	9.33323769385133	-7.11552251676622	3.20578573980852	0.578005229002194	13.6557034306111	-0.572840090655851	9.8858620063388	4.25900083531497	9.94746276195498	21.75055221238	16.4243547401078	4.37694644225305	8.26388777988937	5.71407541776413	2.98663039284966	12.832445197122	5.00884590550709	10.1556214601253	3.57137209567929	5.51760719111051	11.7906807498078	3.53759677187213	4.03372654383528	4.66190090688891	-1.67102207354239	3.00790767535853	7.23065866227997
570.37	0	0	0	0	0	0	0	0	0	0	0	0	0	0	-12.900788272349	-21.4675643165729	-11.2548239514107	2.0069660773566	-14.4106678453738	-14.3145139864505	-13.8570297846095	9.05645502806402	4.2528426720998	3.75834699539611	-30.9692539337834	-23.8196351810352	6.79845876783009	-5.17564470233144	-6.65063218825005	-14.8618438035663	-7.95503983276123	-15.4600879367369	-6.08065447527364	12.0794795685482	-25.1784235200892	-2.31091773901925	2.22044736854202	5.24162171188819	-14.3501011059904	-7.28019290296459	0.414540908573983	-5.62442834940638	5.05112263640928	-4.54712542790872	1.00660939138539	1.93031394250196	-1.51896827205104	-0.0871424352770071	0.571573625855281
572.039	0	0	0	0	0	0	0	0	0	0	0	0	0	13.0247754184102	-2.80257768385421	7.43557749243943	-12.7267949232253	11.9080428179713	8.7015359233346	-11.2191189901754	-3.65341213273132	17.6643203128931	23.1625647340006	13.6621759412627	0.95840439955057	23.9833324954089	17.9006591087263	12.8598985961704	16.1279415569343	12.9960000221587	-0.624673541169824	-0.539498020976171	14.9369776106213	16.2502514849473	-4.04694654105568	9.74633916574375	5.58817373045027	0.113149688540103	8.27062508710547	-5.32237670394914	3.30710380862421	4.1310520699875	2.81170589297653	7.13833829833229	-3.34521148943437	6.94201803931427	2.32122307873325	2.38270469383388	9.34436923630321
573.708	0	0	0	0	0	0	0	0	0	0	0	0	0	-15.0115654309155	4.48228222986081	-11.3995668918077	15.190477621175	-8.02201555398156	-7.34478920827334	-9.15203803078906	0.226488690302115	1.09408457672016	-7.43863555103209	6.55868014046164	3.54439574055153	5.80845965978342	-9.30588654528678	-3.18326218079146	-9.93920290188104	-3.75346830114056	5.84194649746589	-1.08348761229888	6.2126591016996	4.27015436793497	-4.02437324706305	5.95117874834214	-1.51615070822457	0.448721204095287	-5.30269028032198	12.3575532879459	-11.7681280289319	6.64317665599105	-3.28923149140886	-4.30129291734035	2.82143605527127	-6.28952514308792	-1.24647257434523	-0.411659960730325	2.88708775149182
575.377	0	0	0	0	0	0	0	0	0	0	0	0	8.15929329241096	15.4933320734616	7.5421910546125	12.8675970387079	11.0055075554502	10.9808979051184	8.34682929267403	10.271173093545	-4.01225740396798	7.34922078703199	13.2667486286423	-5.66847926269665	5.87820025595745	-0.954162209480173	-7.61449125825547	14.4605757321586	6.3177395888152	22.325282116298	4.96285201771966	0.502279617264183	7.82216482985543	-13.0169206899493	2.98535828203987	1.36597008533874	-2.93156557766784	9.93193651091574	6.68670809627106	6.5942765791014	6.40945377473458	10.9158125290165	3.14332791399019	5.55242602740851	5.70904715150917	-1.7057111096396	6.22519792135523	1.98022405519937	-2.09141621412645
577.046	0	0	0	0	0	0	0	0	0	0	0	24.5874724966847	-16.4699762033753	-6.82691249815636	3.87575119782724	-8.95325804056786	-24.4786967326946	-35.1386776615143	-13.8337247344852	-29.798386032835	-15.9294378611588	-8.12981907268615	-6.68010819985954	-6.38852591059254	-16.9600098489818	-15.6096303766734	-8.02108248260808	-2.23661910665273	-17.4545780713776	-6.28577824830289	-2.52536998935324	-24.5041715309992	6.80325620193621	-3.97538316504466	-8.97135005276636	-0.806810742290253	-7.98172832363744	-6.70352771697511	-7.51614954775528	-7.71626454925885	-2.47557463697441	-5.31886151188441	0.137700309320082	-5.73796165433472	-1.60560305528213	-2.51895058636245	-4.28254731911324	-3.49624413498877	-1.89457458477531
578.715	0	0	0	0	0	0	0	0	0	0	0	7.87357558923537	23.9675289845819	20.479317984335	27.0288316246734	17.3989646428517	8.48958932378769	9.77403887062233	18.9180100383024	11.2276822649946	13.0684287301925	17.8869497076888	13.5290252658895	24.5795108774311	13.1694474023638	18.4900070053943	6.14499877648963	30.0047465166171	15.1543788931076	0.587431061953312	6.57058736211875	18.2783736345937	8.14987116423745	11.120686901032	8.80303147847451	10.0873490931997	5.14366418800333	4.27691348434945	20.5724811556347	5.04102621368992	6.31586452346897	4.14229368890789	2.5652183204434	4.52796333268176	-1.39429336276235	5.92206666973388	2.49352664382491	1.80948670891247	3.41724939079851
580.384	0	0	0	0	0	0	0	0	0	0	-18.7705688053634	-0.691662222047057	-27.6897527617573	-1.18695341284164	-1.5778271363097	-15.1874330543438	-14.5653517832095	-9.48194341432801	0.572471755091976	-2.47325865303721	-14.8880800883218	-29.544703037329	5.73004813177318	-2.4733167155534	8.85549541249063	6.35178842210216	3.06930727682471	-20.0167444779055	-3.81504425624646	-10.1362334463359	-1.25549909027392	-7.58575471953926	-1.46745016049317	-10.0864297421407	-5.36882255205768	8.96932688535083	-2.56505836065493	-7.55379978747568	1.96765366097876	0.618641598917944	-1.26578717296948	-2.9493968903806	0.24393154014651	0.408907270372298	0.796313673183599	-0.159039081344189	0.15938738718243	-2.62024693001509	-4.94904251708701
582.054	0	0	0	0	0	0	0	0	0	0	31.5614245256641	20.5056982114705	1.33681660381615	-173.870898977166	13.7691142303486	20.7577332532651	-0.238871449958615	21.3027376027978	15.9458905278038	-1.24319942892642	21.2174298938168	17.7409970788053	16.8175961849918	19.9573926451034	8.77479730237571	10.929623785808	12.6146247258044	10.7303627566964	9.71439604047653	8.5834725800532	7.6639681977327	1.56560250105499	16.9536364261571	17.1716865021541	22.7608467521015	16.775781727509	14.1893477118843	13.75322866068	5.09139252623245	2.60540870164176	5.52178397573814	10.1060250111196	5.3868611078973	5.21833856416069	3.10022110554213	7.09607050019484	2.94560847093459	3.90827590016315	4.09931044613897
583.723	0	0	0	0	0	0	0	0	0	-27.6784189840935	-3.34481254847578	-13.6497931662108	4.32178740111251	-11.7113110281997	-7.15621080424434	-2.3984518383072	8.0501568589409	15.6551666478203	-4.21845093119585	20.8425455477615	-2.01494795969458	0.477945998143924	6.33342465676086	-13.9422285556772	12.2704533868521	9.8844065742123	-2.40008106941188	-3.94138790013754	-1.43363462806777	5.92406608250332	-3.03448932488079	0.928351341530499	-1.38026013162453	-0.0324308493233243	8.41602274950048	-1.38910398105964	5.43899081692617	3.44490997900414	5.19138711808506	2.68577490970425	-1.97141921671504	-1.34251262009112	5.60609668927071	-1.6536651169094	7.36682100800822	-0.37407957041503	2.70815019907388	1.46056758331624	-1.8669527046957
585.393	0	0	0	0	0	0	0	0	0	-4.68882616780936	2.07440550792716	13.2314369455821	-0.0581539857085244	14.6052152928815	7.30621869858399	-12.5982239281612	10.1857734429636	-11.7976481208034	7.58193185145562	-0.418173717970142	0.137221611463807	3.03914652007833	-4.67127411347416	5.2021949673972	23.6472059173709	9.86832415753719	8.44808766417175	-7.62368121278402	6.47893126701451	-6.22494009547296	-8.25213070261928	9.4859746310764	2.18299490812098	4.08731150108279	-0.088332401045056	5.5875535012042	-4.23453372862093	2.53583453235891	-4.87084891652066	6.86421832909573	-1.74628070231754	5.9090522766316	2.74555150164203	-1.70790572337441	-4.01841610343309	1.49183501617003	-4.67049567345425	7.92666520026985	6.98498622459899
587.063	0	0	0	0	0	0	0	0	18.40392105839	9.92809306242611	-14.7996615144161	-6.319488511707	-23.7652460247728	-15.9720844378197	-4.42126631830193	-10.7946860442425	-7.25848113432567	-9.95917151209177	0.337866785963348	-2.84614288835524	8.11653415144314	-16.2447142174	3.82640630622456	9.08277961976069	-4.38454666638203	-2.95151770070767	-1.93550261977968	4.08791444990187	3.92782405942607	8.7560234596502	8.03249503564627	0.783947537482638	-1.08807187877867	-3.36069986115935	-8.25509816478246	-4.00796569332197	1.37861778702782	10.2398398914055	-0.0219721128620463	-4.55724681662291	-7.59488689424855	-1.32534556672479	-0.546621831592205	-0.707848004512304	0.999019197800883	-0.489806379725156	3.95065365416237	3.63118064372737	-2.36044989470948
588.733	0	0	0	0	0	0	0	0	-11.9425802267487	-25.6185595981651	-9.88819109821864	11.0469741360372	-16.0090671273862	-9.25110418971603	-17.9246020137242	-22.4731301698382	-9.23820839209459	-35.2015167700425	2.05365024213476	-10.8308422128976	-16.9391737990413	-11.2174225261004	-4.74204206886165	-3.37890137538595	3.54929224458052	-19.9828607463312	0.755916669580394	-7.03606454065732	-15.8492908353349	-14.5317078731802	-21.2287252482031	-2.43980027033447	-14.1742636572741	-0.303957339832363	2.20673062566362	-5.35415813071122	-1.89478473338051	-4.4735807740592	-9.6192583113588	-2.01395342185863	1.67974563220652	-0.296092751698659	-0.218157980051186	-6.74168547646736	-3.6990809963261	6.59123856141691	-4.4900641610611	-2.91589984103143	-1.82280465414121
590.403	0	0	0	0	0	0	0	-21.1959424243313	-21.1913128070387	-19.0019023019541	-5.95902697549085	-20.3863690042449	-1.12126660691618	-17.0332982037102	-30.0508817848889	-4.51294363802367	-9.39854412102036	4.87393006065151	-49.2451723483647	-16.8786599272253	-17.4966534308554	-2.38011278543299	-7.40993820068667	-20.6677031066714	-14.9117983594852	5.30056961989745	-0.554442086280555	-11.233869104114	-3.86749157895294	-28.0221599833013	-3.60211294083854	-3.80119283611408	-6.80759355997646	-10.1400724702993	1.75646027370168	-2.29988022828236	-11.7599095085622	-5.05103527902414	-3.00024892103478	-9.87447231353152	-10.0427192616688	-6.22554570833669	-5.20934219643074	-8.73539173748974	-0.744333445606123	-4.05619078566108	-7.50528795761683	-6.88625649495758	-3.77967704301211
592.073	0	0	0	0	0	0	3.24355644683032	-22.2376469944814	0.955092274929616	-7.74051295691319	-1.51948299556163	-15.5670834995216	0.691230454286845	-14.0416515981426	-5.44227775989191	-2.813065097672	-0.90764234144688	13.6918750523805	17.3575116172223	-12.6394225557863	8.71823459745457	-7.77680518253866	-9.826341236621	5.79628524086642	1.36850943617283	17.2352303421809	-1.33308391117209	-0.289792959487459	2.12246082550261	-0.664847338875853	-2.55639306474188	-2.51552066570479	-1.27110994570185	1.12018289080188	-6.86210612631032	4.53088187454793	13.1836500864994	1.023785669897	-0.801964090119348	2.87230961966204	-6.08445541081222	4.38944681398245	1.26098895482901	4.50510756148206	-0.131356591112829	-2.91938773157361	-2.70711963984416	1.01703784116344	1.0460604100855
593.743	0	0	0	0	0	0	-1.87592572995615	9.38485097283293	-0.206415676870008	-4.63562538286815	-19.8453662259645	-15.2154500866196	-4.75316729131471	-13.1899371415053	-8.10136083096258	7.2751026266314	-11.3848061494457	-9.8036113448225	-9.40412627230652	-12.157179897048	-5.4240183966051	-2.32402170424563	-2.5570317138159	-7.2807250670488	-16.4845882446956	-3.51588203401064	10.0825182706014	3.28271615579733	-13.6367306600749	-2.21419083478872	-1.48887366920784	-6.22944336081453	-7.98689031239285	-9.89188322013262	0.687825897476059	-3.09679817241486	1.41503445828157	-0.0287214196221632	-4.44166002682033	-3.41173715325423	-4.77222955253998	3.07519412487038	-3.76725521256895	-1.99865714053724	-1.02183610429793	1.51220337053797	-2.25196780995182	-2.64707285399737	-2.16706883408867
595.413	0	0	0	0	0	11.6188014427455	0.660939194434529	-9.5176561166975	2.44808665328033	-2.15066827167125	-20.1403167153385	1.76286383264898	6.37889749449981	9.20296769885651	6.04358372666467	6.89976241018606	5.57184826685781	1.75516000314865	-18.5988531217011	0.0999704594525057	-0.452041675146467	-13.1635739500756	3.97996576839341	-11.0478907928909	10.828436045453	2.04171234908294	11.3374104056228	11.3448708169345	14.0759278200303	2.44514002598716	6.91325326244278	6.85830775125141	1.9807642719846	7.74238176740025	11.7555514676774	5.71607871740371	7.09002990675428	-4.70258049225186	3.36877202889706	-2.26688701187137	-0.333526492284134	4.2395863186754	3.0703596477029	1.39708439274405	-1.76345507644372	-0.976424592861835	4.128414525585	1.12608880272424	0.470691783175798
597.084	0	0	0	0	0	14.6586792064835	7.50488037275412	3.62954846894399	6.55565269604788	10.2968097851062	9.04211311736728	9.03269395369834	12.8792398868857	17.0425720045355	-1.07844316162593	4.3990325186493	2.90945289226827	0.70270177210405	15.2785723948045	9.50035230460294	16.4961460333966	17.7981052710813	8.95182853720876	13.6710335564219	2.02081347315899	10.8783665230108	13.6282418080323	17.3277856304364	10.020109184783	14.5797774666506	6.46199312494531	3.39296679828153	13.717849471491	11.3522897699373	6.78442075958269	1.68734287817202	7.98340200345473	2.26937607011626	7.94151751103075	9.67640762132275	3.15278571951789	-0.0841517641987831	3.59909621717687	0.25519522463589	-1.10868396678023	4.72446301504133	2.5129838066709	4.47062586379149	1.42096522529114
598.754	0	0	0	0	-13.4831364978436	-7.82866749105077	-1.78845983578514	6.35226347629756	-20.8738950120181	15.9462947803556	3.67980961220779	-4.26860820358686	4.73154144569109	-1.47637360785644	4.467412163152	-5.97274930520847	-6.46937791148242	19.9391199984204	-15.099874209466	-5.65952112331606	10.2058660773035	-0.313701385494142	-2.09996458214904	-9.94808076211	0.858974184434588	8.15906822042659	3.88245841926381	-3.26314089906273	-8.87961869764627	8.65773463273379	4.71430314141486	13.1967244742099	12.9781728729327	4.60847629096543	-1.04878326004758	5.39156833791236	-3.01329478827928	-0.0464531550317045	5.69201093662702	7.87652285176111	1.45503742185754	-1.99156210825013	2.39143540783092	1.39066547641158	4.46924363953181	4.60265156093716	2.18698105490105	2.98506582061072	1.47193325557437
600.425	0	0	0	0	12.7726720337932	19.3027392170862	11.2126358976255	7.33927377635248	-3.21971822560761	6.59305658432969	14.9494857871579	9.60890550251338	-8.01323068420353	-10.604039184228	-5.62071186420204	16.642694129853	2.55488665118121	13.2917700105486	9.49514583316484	-6.48020731141867	-8.78940259291175	0.219545733564795	9.94646552103614	-8.96105046361339	-5.67244661712474	2.34205630336531	4.16941716662305	7.84291405932709	2.86166840235609	1.26721012016959	13.5831163662433	7.32768589014954	-2.12727485885561	1.1610558948909	0.196163784815706	12.4940530230083	6.11090859100185	-1.67544403444453	-1.37012570961598	0.323157709696562	6.15986620876435	7.5756475819968	1.81912803856337	2.75125671077719	-0.626331047683236	0.367588414455679	5.53050118947332	2.58509370479344	0.403931341098963
602.096	0	0	0	4.03485406429866	-10.9726898379777	-22.2261814781097	-20.8953211610308	8.71879382522302	-1.83824134522595	-1.28966796338153	4.15250612819534	-1.1778491771302	-14.1024649079037	-6.84977594535335	12.6295899057648	4.84264157797296	-6.84477533760941	-13.5381625246162	-9.89614053438067	-1.03870495970906	-1.38816910073908	10.8158745892908	-8.39973923877675	5.42653615545027	-10.0394854375611	-6.8040480150258	-3.55189455767697	-6.73145147759746	-5.1205424709214	-2.80626533707663	-2.00448346361297	-2.83459790328806	8.89863062174734	-2.0043829797445	-3.00286914608738	0.918438511562285	-4.57102024002203	-7.33643381308123	2.95804402459817	-0.248988920609854	-2.59997702218774	-3.91514944834967	-1.11124900759645	1.4746727341769	0.460167627605434	0.840040586623832	-2.35754116277643	-3.14293746425796	-0.00956420911986498
603.766	0	0	0	-11.8447469769253	5.53647667845692	6.26231048285024	-16.5213107756617	-19.9997304524251	-9.79366849478745	-11.5253719949643	204.698025160592	-7.53547396336923	-1.97364908660543	2.9254920594436	-7.64078081301869	-15.8306429287137	2.80184131756306	-1.26494012840112	-1.02193006353084	11.3717401549018	6.85467682746977	-8.88967030925804	11.0785708151378	-11.0818815930233	-14.5278310812901	-2.56150331605686	3.29415824285181	-11.0448014899274	-5.32566675096014	-5.06817838907135	-3.16434976710854	5.31988653882421	-5.48557764372454	-0.307523122404844	-0.858508070048772	0.109949267456847	-2.46580132263871	-9.94107315865735	-2.10386533283139	-1.49457122080821	-0.270394054687771	0.545095428639677	3.68132949113068	-2.9129507512919	3.1344790298814	-3.80863700643227	2.14772445920259	-0.578084388293411	-0.958855107537461
605.437	0	0	3.21870358350514	-7.53637359952709	-33.0705905705241	-7.19846204634868	-23.0047551185707	0.29215001238406	-3.76895838778438	-1.70246372938785	-23.508318864816	-1.90854759112786	1.1331441305852	-10.0633163611851	-6.85194403575168	1.31807596106263	14.9470622299142	-7.79809199811117	-37.5082546989811	-6.41943861176135	-3.85908797391448	-10.5839678634586	-7.24035965073968	-16.3706568425547	-0.468140444692173	-2.73485087935995	-7.31444445591093	-6.04244154586254	-0.521037532884876	-10.2117879048594	-12.3387130904454	-6.12890119339306	8.48793646959756	6.53489953165612	-3.7928619762626	-0.339799856078456	3.03082674050994	1.74486875659617	-4.99193600369372	2.43442961447102	-3.15242343723848	0.323405625329004	3.18226241148362	-2.58433094450437	-3.93524764721633	-0.296391868785944	2.1879230597413	1.3155891895265	-2.25277829179558
607.108	0	-12.893291717837	6.15327094963762	0.147864646053962	-1.23572997127928	20.0239520966112	18.2567840076085	-3.09382438113279	13.1119070764563	7.20819302046775	2.5522892528864	0.152092153521376	6.33328389510528	7.92148124459406	-7.79330949128879	-7.6519686732606	-18.1356513412875	-8.76158516836709	-5.89798767464197	-20.2467662216651	-9.95916472765608	-2.79981499116054	14.4903514956558	0.045769455726066	0.739372081719046	-13.6622599796031	0.0422813437068628	-11.5500047186618	10.4573319445301	4.16688820289309	-1.82588883370297	2.38288020108381	17.0584135429674	-0.221556482345398	4.66713252758362	-4.56641239246548	-4.63262848128075	-6.74432250641209	-5.27681388168242	-3.59340632679562	-4.5683951402545	1.74819568923468	2.79176859867683	-1.87693087146491	0.489975376045225	-2.50199706928082	1.79127824900505	0.419567909232229	-3.08601747350152
608.779	0	9.3051338902363	34.9278816524499	2.78956939681332	7.72232154574171	23.4564604648733	-13.1882113477514	-5.43223455254028	11.3503033828103	22.2924471339784	5.57635700983029	3.23825344003782	20.2492809411408	18.5821536356604	16.0372014271885	11.2947737922446	1.8128253422091	-5.04780187225084	16.6808216846001	1.56031831890274	4.5787893719138	10.8515591406557	4.62303275058441	2.80789788426941	1.54237553772076	6.27611719189346	9.91759144790166	13.2156199197051	-1.34297820320157	14.3748769306231	-1.77128585911533	17.721874021112	0.481399655483873	9.03733174231553	5.85846272335451	1.06352382448362	11.8519333836054	-1.88874792030207	2.46548046711165	-3.27439716490018	5.43763185709117	5.15972254533642	4.24247039458299	7.19415533376185	-0.589043352009845	-1.10857097962925	-1.33562494112471	4.25423507222074	0.156378054640337
610.45	-2.57724776779445	-16.37959815996	-1.94444437860291	29.8067577394345	-1.79311108948727	11.2247752571745	9.3932180846779	17.7554461866958	-3.97019927671265	10.3043577680491	-2.90555385133882	-9.21022481470215	19.034877012965	0.324202825509137	4.48670101736316	7.80852888132443	13.9813002551863	0.633175546307284	2.09147475845182	-16.8870978634009	-6.12505027231581	5.77053318724663	-0.813269918678464	-7.18555706107945	6.74074766134666	3.84446331067196	-0.580514109965313	0.458203548189005	10.3861995359962	-9.4691691759062	-5.97533438220075	5.34467728769169	6.2001690591815	-4.83298247832993	6.83581703523853	-6.65929979334204	0.491745501505285	-9.55968376020831	-3.32797304080847	2.48540146405665	1.25919958634544	-2.51467578689696	-0.0942828730482966	0.340191963903751	-2.60595141894838	-2.11427387410695	0.541105164369456	0.192510750389094	2.51912918371676
612.121	9.96845860525414	6.76651477026633	14.5472484390744	15.5580510243598	12.6104947663204	12.9990478907369	-2.14927011285444	-22.812269357254	-10.288648809123	1.72297856378863	0.840921950942274	-19.4805803300598	12.6912896740335	-8.50383352527257	-8.89932937293668	4.55241791649696	-10.6317191660208	-9.77451290706433	-0.215828088938186	-5.43960639505706	5.03482912621118	-7.66706792436831	-12.3669335998177	7.26388588819919	-6.12994641724216	2.27630142402576	-3.22475155287652	-1.39515610716578	9.58221716750234	1.44321150308717	5.5141657460695	4.41511354501617	-1.6840366581527	3.80515760883912	-1.33380469785361	0.661276865703121	-8.40418825168111	-4.76692070100563	-0.79428096637474	-2.58827857623211	-3.7254868889009	1.41905068953241	-0.131165309677638	0.87852027689744	1.4569607321172	1.32672008114134	-2.12092387864008	-1.97414790827027	3.10964387059902
613.792	-0.369786820870134	7.89704435491188	-14.2233384079016	10.216992136416	6.52632131689843	13.4752475169339	2.54561600254449	-4.12029819253124	14.6538958772651	4.95406756988397	19.3899929176377	3.46278876370867	-4.92054687514526	8.53756317116506	19.5138783503417	0.77218176194246	-11.8826864031217	10.9872403689869	22.3487335415017	28.7741860783135	16.4194985598767	1.05517347101025	15.9981315789306	-4.98435609128439	0.803133690550032	-0.653788711274429	8.05434304315082	2.33096005469394	-2.44560883134213	3.66218597790178	-0.841368357473612	4.81822562702385	1.79269638129146	5.03160104485592	3.61467477317831	10.248738964899	-1.61938264312066	4.60977665927464	-0.783422220106086	-0.939794717917173	3.11827643439038	1.21334257926577	0.342618529306554	4.61694317336601	2.92122112396848	1.9700358115852	-0.658272102555241	3.85798491192303	0.848360749673779
615.464	35.1898909493542	24.0740331093332	24.4727032963301	1.97931203341569	15.547429441701	2.56415963388502	18.4775929760882	8.32882350907809	22.1314484225937	15.54371778859	41.7655635052804	11.1559681515062	10.014365772859	11.1880768188744	18.9916304552546	19.2137613251916	13.751047048007	20.7113745439786	13.6601295103958	28.2904434986754	6.25065582617838	12.8867427992977	8.96131199850021	15.2902063969438	13.1169519979393	16.8135775425303	2.8379835609972	5.29221080126158	4.73522861978323	19.468625892636	9.33810218672886	4.03885975739291	11.5075365761005	5.19790086758228	5.12889408432936	13.3580166765395	15.6083056971979	11.0320505917618	5.20293958304048	3.81683478992827	5.57836910708748	6.33843519794896	1.47841435216392	4.02130326813579	2.95657676155661	4.96582929676823	8.62733611214295	3.04740907783279	3.64636957920514
617.135	3.01664052584602	15.8398041827781	-0.0401000318169534	-22.8009586511605	3.88933967947321	-4.55278012523866	8.43530988865054	3.88917519761411	-12.8383066944754	9.79101568643914	-18.2722298614282	-15.1481446948068	7.96973277351305	-7.76538726002319	-3.28600580430802	-1.01245375078421	9.27333083226125	2.04113047372244	-7.42606571909819	-7.08403458248566	-18.048411239061	17.6149782418786	-1.56698603531469	1.76261176467609	-1.76738174959289	7.67860931404503	2.66750748036442	-0.536435970235505	1.03593574426034	-1.22647712116363	-0.80442167995876	-3.23744633646693	-1.02469659756092	6.76249349190467	-1.55443619249148	0	-2.22799375183989	-4.6543769697824	-2.71671503660552	-7.40925919813531	1.94304279160261	2.97225208714273	-0.149687005332258	2.4318062170595	1.12114299014441	2.80413652786939	-5.33795368864924	1.81026213311202	0.280924786666478
618.806	42.9185492907231	9.02567132728548	17.9506809371144	39.1636703243696	17.3776884893258	43.974070659497	18.0617446482443	20.5824165516351	28.6928049109703	27.7426846546531	34.2167431694967	39.1130708197955	14.5697245814368	17.7034550861986	32.3248808387755	29.6339428543586	9.70206284588757	11.2971042466708	25.6931776933094	28.8611037766125	33.0243247868131	25.1861492524146	17.9914414875398	26.6975829332314	16.5013145209773	12.4445230384187	15.1714968926386	15.7793064267196	8.32442819733811	18.5536112938464	8.38920969726237	18.3663425385008	4.02315978611209	14.1707591036437	20.0162565778409	14.7569986249744	5.66181197904459	15.772895596586	9.26401831023575	7.91258677453769	11.0424250685009	8.7427839160039	3.43654656310613	12.1324597985853	5.02439018086436	9.24391520374046	9.55020405840447	6.92605710833394	8.26310423660585
[truncated: 85 more columns]
