# Supplementary material for: Physicochemical and major ion data for springs in the Black Forest National Park, Germany
Source: Data Brief. 2020 Apr 30;30:105645. doi: 10.1016/j.dib.2020.105645 (PMC7218150; doi:10.1016/j.dib.2020.105645)
Supplement: Supplementary file 4 [file mmc4.zip › Fluorescence/D807_3_2016-09-08.csv]

wavelength	600	597	594	591	588	585	582	579	576	573	570	567	564	561	558	555	552	549	546	543	540	537	534	531	528	525	522	519	516	513	510	507	504	501	498	495	492	489	486	483	480	477	474	471	468	465	462	459	456
210.862	0	0	0	0	0	0	0	0	0	0	0	0	0	0	0	0	0	0	0	0	0	0	0	0	0	0	0	0	0	0	0	0	0	0	0	0	0	0	0	0	0	0	0	0	0	0	0	0	0
212.444	0	0	0	0	0	0	0	0	0	0	0	0	0	0	0	0	0	0	0	0	0	0	0	0	0	0	0	0	0	0	0	0	0	0	0	0	0	0	0	0	0	0	0	0	0	0	0	0	0
214.027	0	0	0	0	0	0	0	0	0	0	0	0	0	0	0	0	0	0	0	0	0	0	0	0	0	0	0	0	0	0	0	0	0	0	0	0	0	0	0	0	0	0	0	0	0	0	0	0	0
215.61	0	0	0	0	0	0	0	0	0	0	0	0	0	0	0	0	0	0	0	0	0	0	0	0	0	0	0	0	0	0	0	0	0	0	0	0	0	0	0	0	0	0	0	0	0	0	0	0	0
217.194	0	0	0	0	0	0	0	0	0	0	0	0	0	0	0	0	0	0	0	0	0	0	0	0	0	0	0	0	0	0	0	0	0	0	0	0	0	0	0	0	0	0	0	0	0	0	0	0	0
218.779	0	0	0	0	0	0	0	0	0	0	0	0	0	0	0	0	0	0	0	0	0	0	0	0	0	0	0	0	0	0	0	0	0	0	0	0	0	0	0	0	0	0	0	0	0	0	0	0	0
220.364	0	0	0	0	0	0	0	0	0	0	0	0	0	0	0	0	0	0	0	0	0	0	0	0	0	0	0	0	0	0	0	0	0	0	0	0	0	0	0	0	0	0	0	0	0	0	0	0	0
221.95	0	0	0	0	0	0	0	0	0	0	0	0	0	0	0	0	0	0	0	0	0	0	0	0	0	0	0	0	0	0	0	0	0	0	0	0	0	0	0	0	0	0	0	0	0	0	0	0	0
223.536	0	0	0	0	0	0	0	0	0	0	0	0	0	0	0	0	0	0	0	0	0	0	0	0	0	0	0	0	0	0	0	0	0	0	0	0	0	0	0	0	0	0	0	0	0	0	0	0	0
225.123	0	0	0	0	0	0	0	0	0	0	0	0	0	0	0	0	0	0	0	0	0	0	0	0	0	0	0	0	0	0	0	0	0	0	0	0	0	0	0	0	0	0	0	0	0	0	0	0	0
226.71	0	0	0	0	0	0	0	0	0	0	0	0	0	0	0	0	0	0	0	0	0	0	0	0	0	0	0	0	0	0	0	0	0	0	0	0	0	0	0	0	0	0	0	0	0	0	0	0	0
228.299	0	0	0	0	0	0	0	0	0	0	0	0	0	0	0	0	0	0	0	0	0	0	0	0	0	0	0	0	0	0	0	0	0	0	0	0	0	0	0	0	0	0	0	0	0	0	0	0	0
229.887	0	0	0	0	0	0	0	0	0	0	0	0	0	0	0	0	0	0	0	0	0	0	0	0	0	0	0	0	0	0	0	0	0	0	0	0	0	0	0	0	0	0	0	0	0	0	0	0	0
231.477	0	0	0	0	0	0	0	0	0	0	0	0	0	0	0	0	0	0	0	0	0	0	0	0	0	0	0	0	0	0	0	0	0	0	0	0	0	0	0	0	0	0	0	0	0	0	0	0	0
233.067	0	0	0	0	0	0	0	0	0	0	0	0	0	0	0	0	0	0	0	0	0	0	0	0	0	0	0	0	0	0	0	0	0	0	0	0	0	0	0	0	0	0	0	0	0	0	0	0	0
234.657	0	0	0	0	0	0	0	0	0	0	0	0	0	0	0	0	0	0	0	0	0	0	0	0	0	0	0	0	0	0	0	0	0	0	0	0	0	0	0	0	0	0	0	0	0	0	0	0	0
236.248	0	0	0	0	0	0	0	0	0	0	0	0	0	0	0	0	0	0	0	0	0	0	0	0	0	0	0	0	0	0	0	0	0	0	0	0	0	0	0	0	0	0	0	0	0	0	0	0	0
237.84	0	0	0	0	0	0	0	0	0	0	0	0	0	0	0	0	0	0	0	0	0	0	0	0	0	0	0	0	0	0	0	0	0	0	0	0	0	0	0	0	0	0	0	0	0	0	0	0	0
239.432	0	0	0	0	0	0	0	0	0	0	0	0	0	0	0	0	0	0	0	0	0	0	0	0	0	0	0	0	0	0	0	0	0	0	0	0	0	0	0	0	0	0	0	0	0	0	0	0	0
241.025	0	0	0	0	0	0	0	0	0	0	0	0	0	0	0	0	0	0	0	0	0	0	0	0	0	0	0	0	0	0	0	0	0	0	0	0	0	0	0	0	0	0	0	0	0	0	0	0	0
242.619	0	0	0	0	0	0	0	0	0	0	0	0	0	0	0	0	0	0	0	0	0	0	0	0	0	0	0	0	0	0	0	0	0	0	0	0	0	0	0	0	0	0	0	0	0	0	0	0	0
244.213	0	0	0	0	0	0	0	0	0	0	0	0	0	0	0	0	0	0	0	0	0	0	0	0	0	0	0	0	0	0	0	0	0	0	0	0	0	0	0	0	0	0	0	0	0	0	0	0	0
245.808	0	0	0	0	0	0	0	0	0	0	0	0	0	0	0	0	0	0	0	0	0	0	0	0	0	0	0	0	0	0	0	0	0	0	0	0	0	0	0	0	0	0	0	0	0	0	0	0	0
247.403	0	0	0	0	0	0	0	0	0	0	0	0	0	0	0	0	0	0	0	0	0	0	0	0	0	0	0	0	0	0	0	0	0	0	0	0	0	0	0	0	0	0	0	0	0	0	0	0	0
248.999	0	0	0	0	0	0	0	0	0	0	0	0	0	0	0	0	0	0	0	0	0	0	0	0	0	0	0	0	0	0	0	0	0	0	0	0	0	0	0	0	0	0	0	0	0	0	0	0	0
250.595	0	0	0	0	0	0	0	0	0	0	0	0	0	0	0	0	0	0	0	0	0	0	0	0	0	0	0	0	0	0	0	0	0	0	0	0	0	0	0	0	0	0	0	0	0	0	0	0	0
252.192	0	0	0	0	0	0	0	0	0	0	0	0	0	0	0	0	0	0	0	0	0	0	0	0	0	0	0	0	0	0	0	0	0	0	0	0	0	0	0	0	0	0	0	0	0	0	0	0	0
253.79	0	0	0	0	0	0	0	0	0	0	0	0	0	0	0	0	0	0	0	0	0	0	0	0	0	0	0	0	0	0	0	0	0	0	0	0	0	0	0	0	0	0	0	0	0	0	0	0	0
255.388	0	0	0	0	0	0	0	0	0	0	0	0	0	0	0	0	0	0	0	0	0	0	0	0	0	0	0	0	0	0	0	0	0	0	0	0	0	0	0	0	0	0	0	0	0	0	0	0	0
256.986	0	0	0	0	0	0	0	0	0	0	0	0	0	0	0	0	0	0	0	0	0	0	0	0	0	0	0	0	0	0	0	0	0	0	0	0	0	0	0	0	0	0	0	0	0	0	0	0	0
258.586	0	0	0	0	0	0	0	0	0	0	0	0	0	0	0	0	0	0	0	0	0	0	0	0	0	0	0	0	0	0	0	0	0	0	0	0	0	0	0	0	0	0	0	0	0	0	0	0	0
260.186	0	0	0	0	0	0	0	0	0	0	0	0	0	0	0	0	0	0	0	0	0	0	0	0	0	0	0	0	0	0	0	0	0	0	0	0	0	0	0	0	0	0	0	0	0	0	0	0	0
261.786	0	0	0	0	0	0	0	0	0	0	0	0	0	0	0	0	0	0	0	0	0	0	0	0	0	0	0	0	0	0	0	0	0	0	0	0	0	0	0	0	0	0	0	0	0	0	0	0	0
263.387	0	0	0	0	0	0	0	0	0	0	0	0	0	0	0	0	0	0	0	0	0	0	0	0	0	0	0	0	0	0	0	0	0	0	0	0	0	0	0	0	0	0	0	0	0	0	0	0	0
264.988	0	0	0	0	0	0	0	0	0	0	0	0	0	0	0	0	0	0	0	0	0	0	0	0	0	0	0	0	0	0	0	0	0	0	0	0	0	0	0	0	0	0	0	0	0	0	0	0	0
266.591	0	0	0	0	0	0	0	0	0	0	0	0	0	0	0	0	0	0	0	0	0	0	0	0	0	0	0	0	0	0	0	0	0	0	0	0	0	0	0	0	0	0	0	0	0	0	0	0	0
268.193	0	0	0	0	0	0	0	0	0	0	0	0	0	0	0	0	0	0	0	0	0	0	0	0	0	0	0	0	0	0	0	0	0	0	0	0	0	0	0	0	0	0	0	0	0	0	0	0	0
269.796	0	0	0	0	0	0	0	0	0	0	0	0	0	0	0	0	0	0	0	0	0	0	0	0	0	0	0	0	0	0	0	0	0	0	0	0	0	0	0	0	0	0	0	0	0	0	0	0	0
271.4	0	0	0	0	0	0	0	0	0	0	0	0	0	0	0	0	0	0	0	0	0	0	0	0	0	0	0	0	0	0	0	0	0	0	0	0	0	0	0	0	0	0	0	0	0	0	0	0	0
273.004	0	0	0	0	0	0	0	0	0	0	0	0	0	0	0	0	0	0	0	0	0	0	0	0	0	0	0	0	0	0	0	0	0	0	0	0	0	0	0	0	0	0	0	0	0	0	0	0	0
274.609	0	0	0	0	0	0	0	0	0	0	0	0	0	0	0	0	0	0	0	0	0	0	0	0	0	0	0	0	0	0	0	0	0	0	0	0	0	0	0	0	0	0	0	0	0	0	0	0	0
276.215	0	0	0	0	0	0	0	0	0	0	0	0	0	0	0	0	0	0	0	0	0	0	0	0	0	0	0	0	0	0	0	0	0	0	0	0	0	0	0	0	0	0	0	0	0	0	0	0	0
277.821	0	0	0	0	0	0	0	0	0	0	0	0	0	0	0	0	0	0	0	0	0	0	0	0	0	0	0	0	0	0	0	0	0	0	0	0	0	0	0	0	0	0	0	0	0	0	0	0	0
279.427	0	0	0	0	0	0	0	0	0	0	0	0	0	0	0	0	0	0	0	0	0	0	0	0	0	0	0	0	0	0	0	0	0	0	0	0	0	0	0	0	0	0	0	0	0	0	0	0	0
281.034	0	0	0	0	0	0	0	0	0	0	0	0	0	0	0	0	0	0	0	0	0	0	0	0	0	0	0	0	0	0	0	0	0	0	0	0	0	0	0	0	0	0	0	0	0	0	0	0	0
282.642	0	0	0	0	0	0	0	0	0	0	0	0	0	0	0	0	0	0	0	0	0	0	0	0	0	0	0	0	0	0	0	0	0	0	0	0	0	0	0	0	0	0	0	0	0	0	0	0	0
284.25	0	0	0	0	0	0	0	0	0	0	0	0	0	0	0	0	0	0	0	0	0	0	0	0	0	0	0	0	0	0	0	0	0	0	0	0	0	0	0	0	0	0	0	0	0	0	0	0	0
285.858	0	0	0	0	0	0	0	0	0	0	0	0	0	0	0	0	0	0	0	0	0	0	0	0	0	0	0	0	0	0	0	0	0	0	0	0	0	0	0	0	0	0	0	0	0	0	0	0	0
287.468	0	0	0	0	0	0	0	0	0	0	0	0	0	0	0	0	0	0	0	0	0	0	0	0	0	0	0	0	0	0	0	0	0	0	0	0	0	0	0	0	0	0	0	0	0	0	0	0	0
289.077	0	0	0	0	0	0	0	0	0	0	0	0	0	0	0	0	0	0	0	0	0	0	0	0	0	0	0	0	0	0	0	0	0	0	0	0	0	0	0	0	0	0	0	0	0	0	0	0	0
290.688	0	0	0	0	0	0	0	0	0	0	0	0	0	0	0	0	0	0	0	0	0	0	0	0	0	0	0	0	0	0	0	0	0	0	0	0	0	0	0	0	0	0	0	0	0	0	0	0	0
292.298	0	0	0	0	0	0	0	0	0	0	0	0	0	0	0	0	0	0	0	0	0	0	0	0	0	0	0	0	0	0	0	0	0	0	0	0	0	0	0	0	0	0	0	0	0	0	0	0	0
293.91	0	0	0	0	0	0	0	0	0	0	0	0	0	0	0	0	0	0	0	0	0	0	0	0	0	0	0	0	0	0	0	0	0	0	0	0	0	0	0	0	0	0	0	0	0	0	0	0	0
295.521	0	0	0	0	0	0	0	0	0	0	0	0	0	0	0	0	0	0	0	0	0	0	0	0	0	0	0	0	0	0	0	0	0	0	0	0	0	0	0	0	0	0	0	0	0	0	0	0	0
297.134	0	0	0	0	0	0	0	0	0	0	0	0	0	0	0	0	0	0	0	0	0	0	0	0	0	0	0	0	0	0	0	0	0	0	0	0	0	0	0	0	0	0	0	0	0	0	0	0	0
298.747	0	0	0	0	0	0	0	0	0	0	0	0	0	0	0	0	0	0	0	0	0	0	0	0	0	0	0	0	0	0	0	0	0	0	0	0	0	0	0	0	0	0	0	0	0	0	0	0	0
300.36	0	0	0	0	0	0	0	0	0	0	0	0	0	0	0	0	0	0	0	0	0	0	0	0	0	0	0	0	0	0	0	0	0	0	0	0	0	0	0	0	0	0	0	0	0	0	0	0	0
301.974	0	0	0	0	0	0	0	0	0	0	0	0	0	0	0	0	0	0	0	0	0	0	0	0	0	0	0	0	0	0	0	0	0	0	0	0	0	0	0	0	0	0	0	0	0	0	0	0	0
303.588	0	0	0	0	0	0	0	0	0	0	0	0	0	0	0	0	0	0	0	0	0	0	0	0	0	0	0	0	0	0	0	0	0	0	0	0	0	0	0	0	0	0	0	0	0	0	0	0	0
305.203	0	0	0	0	0	0	0	0	0	0	0	0	0	0	0	0	0	0	0	0	0	0	0	0	0	0	0	0	0	0	0	0	0	0	0	0	0	0	0	0	0	0	0	0	0	0	0	0	0
306.819	0	0	0	0	0	0	0	0	0	0	0	0	0	0	0	0	0	0	0	0	0	0	0	0	0	0	0	0	0	0	0	0	0	0	0	0	0	0	0	0	0	0	0	0	0	0	0	0	0
308.435	0	0	0	0	0	0	0	0	0	0	0	0	0	0	0	0	0	0	0	0	0	0	0	0	0	0	0	0	0	0	0	0	0	0	0	0	0	0	0	0	0	0	0	0	0	0	0	0	0
310.051	0	0	0	0	0	0	0	0	0	0	0	0	0	0	0	0	0	0	0	0	0	0	0	0	0	0	0	0	0	0	0	0	0	0	0	0	0	0	0	0	0	0	0	0	0	0	0	0	0
311.668	0	0	0	0	0	0	0	0	0	0	0	0	0	0	0	0	0	0	0	0	0	0	0	0	0	0	0	0	0	0	0	0	0	0	0	0	0	0	0	0	0	0	0	0	0	0	0	0	0
313.286	0	0	0	0	0	0	0	0	0	0	0	0	0	0	0	0	0	0	0	0	0	0	0	0	0	0	0	0	0	0	0	0	0	0	0	0	0	0	0	0	0	0	0	0	0	0	0	0	0
314.904	0	0	0	0	0	0	0	0	0	0	0	0	0	0	0	0	0	0	0	0	0	0	0	0	0	0	0	0	0	0	0	0	0	0	0	0	0	0	0	0	0	0	0	0	0	0	0	0	0
316.522	0	0	0	0	0	0	0	0	0	0	0	0	0	0	0	0	0	0	0	0	0	0	0	0	0	0	0	0	0	0	0	0	0	0	0	0	0	0	0	0	0	0	0	0	0	0	0	0	0
318.141	0	0	0	0	0	0	0	0	0	0	0	0	0	0	0	0	0	0	0	0	0	0	0	0	0	0	0	0	0	0	0	0	0	0	0	0	0	0	0	0	0	0	0	0	0	0	0	0	0
319.761	0	0	0	0	0	0	0	0	0	0	0	0	0	0	0	0	0	0	0	0	0	0	0	0	0	0	0	0	0	0	0	0	0	0	0	0	0	0	0	0	0	0	0	0	0	0	0	0	0
321.381	0	0	0	0	0	0	0	0	0	0	0	0	0	0	0	0	0	0	0	0	0	0	0	0	0	0	0	0	0	0	0	0	0	0	0	0	0	0	0	0	0	0	0	0	0	0	0	0	0
323.001	0	0	0	0	0	0	0	0	0	0	0	0	0	0	0	0	0	0	0	0	0	0	0	0	0	0	0	0	0	0	0	0	0	0	0	0	0	0	0	0	0	0	0	0	0	0	0	0	0
324.622	0	0	0	0	0	0	0	0	0	0	0	0	0	0	0	0	0	0	0	0	0	0	0	0	0	0	0	0	0	0	0	0	0	0	0	0	0	0	0	0	0	0	0	0	0	0	0	0	0
326.243	0	0	0	0	0	0	0	0	0	0	0	0	0	0	0	0	0	0	0	0	0	0	0	0	0	0	0	0	0	0	0	0	0	0	0	0	0	0	0	0	0	0	0	0	0	0	0	0	0
327.865	0	0	0	0	0	0	0	0	0	0	0	0	0	0	0	0	0	0	0	0	0	0	0	0	0	0	0	0	0	0	0	0	0	0	0	0	0	0	0	0	0	0	0	0	0	0	0	0	0
329.488	0	0	0	0	0	0	0	0	0	0	0	0	0	0	0	0	0	0	0	0	0	0	0	0	0	0	0	0	0	0	0	0	0	0	0	0	0	0	0	0	0	0	0	0	0	0	0	0	0
331.111	0	0	0	0	0	0	0	0	0	0	0	0	0	0	0	0	0	0	0	0	0	0	0	0	0	0	0	0	0	0	0	0	0	0	0	0	0	0	0	0	0	0	0	0	0	0	0	0	0
332.734	0	0	0	0	0	0	0	0	0	0	0	0	0	0	0	0	0	0	0	0	0	0	0	0	0	0	0	0	0	0	0	0	0	0	0	0	0	0	0	0	0	0	0	0	0	0	0	0	0
334.358	0	0	0	0	0	0	0	0	0	0	0	0	0	0	0	0	0	0	0	0	0	0	0	0	0	0	0	0	0	0	0	0	0	0	0	0	0	0	0	0	0	0	0	0	0	0	0	0	0
335.982	0	0	0	0	0	0	0	0	0	0	0	0	0	0	0	0	0	0	0	0	0	0	0	0	0	0	0	0	0	0	0	0	0	0	0	0	0	0	0	0	0	0	0	0	0	0	0	0	0
337.607	0	0	0	0	0	0	0	0	0	0	0	0	0	0	0	0	0	0	0	0	0	0	0	0	0	0	0	0	0	0	0	0	0	0	0	0	0	0	0	0	0	0	0	0	0	0	0	0	0
339.232	0	0	0	0	0	0	0	0	0	0	0	0	0	0	0	0	0	0	0	0	0	0	0	0	0	0	0	0	0	0	0	0	0	0	0	0	0	0	0	0	0	0	0	0	0	0	0	0	0
340.858	0	0	0	0	0	0	0	0	0	0	0	0	0	0	0	0	0	0	0	0	0	0	0	0	0	0	0	0	0	0	0	0	0	0	0	0	0	0	0	0	0	0	0	0	0	0	0	0	0
342.484	0	0	0	0	0	0	0	0	0	0	0	0	0	0	0	0	0	0	0	0	0	0	0	0	0	0	0	0	0	0	0	0	0	0	0	0	0	0	0	0	0	0	0	0	0	0	0	0	0
344.111	0	0	0	0	0	0	0	0	0	0	0	0	0	0	0	0	0	0	0	0	0	0	0	0	0	0	0	0	0	0	0	0	0	0	0	0	0	0	0	0	0	0	0	0	0	0	0	0	0
345.738	0	0	0	0	0	0	0	0	0	0	0	0	0	0	0	0	0	0	0	0	0	0	0	0	0	0	0	0	0	0	0	0	0	0	0	0	0	0	0	0	0	0	0	0	0	0	0	0	0
347.365	0	0	0	0	0	0	0	0	0	0	0	0	0	0	0	0	0	0	0	0	0	0	0	0	0	0	0	0	0	0	0	0	0	0	0	0	0	0	0	0	0	0	0	0	0	0	0	0	0
348.993	0	0	0	0	0	0	0	0	0	0	0	0	0	0	0	0	0	0	0	0	0	0	0	0	0	0	0	0	0	0	0	0	0	0	0	0	0	0	0	0	0	0	0	0	0	0	0	0	0
350.622	0	0	0	0	0	0	0	0	0	0	0	0	0	0	0	0	0	0	0	0	0	0	0	0	0	0	0	0	0	0	0	0	0	0	0	0	0	0	0	0	0	0	0	0	0	0	0	0	0
352.251	0	0	0	0	0	0	0	0	0	0	0	0	0	0	0	0	0	0	0	0	0	0	0	0	0	0	0	0	0	0	0	0	0	0	0	0	0	0	0	0	0	0	0	0	0	0	0	0	0
353.88	0	0	0	0	0	0	0	0	0	0	0	0	0	0	0	0	0	0	0	0	0	0	0	0	0	0	0	0	0	0	0	0	0	0	0	0	0	0	0	0	0	0	0	0	0	0	0	0	0
355.51	0	0	0	0	0	0	0	0	0	0	0	0	0	0	0	0	0	0	0	0	0	0	0	0	0	0	0	0	0	0	0	0	0	0	0	0	0	0	0	0	0	0	0	0	0	0	0	0	0
357.14	0	0	0	0	0	0	0	0	0	0	0	0	0	0	0	0	0	0	0	0	0	0	0	0	0	0	0	0	0	0	0	0	0	0	0	0	0	0	0	0	0	0	0	0	0	0	0	0	0
358.771	0	0	0	0	0	0	0	0	0	0	0	0	0	0	0	0	0	0	0	0	0	0	0	0	0	0	0	0	0	0	0	0	0	0	0	0	0	0	0	0	0	0	0	0	0	0	0	0	0
360.402	0	0	0	0	0	0	0	0	0	0	0	0	0	0	0	0	0	0	0	0	0	0	0	0	0	0	0	0	0	0	0	0	0	0	0	0	0	0	0	0	0	0	0	0	0	0	0	0	0
362.034	0	0	0	0	0	0	0	0	0	0	0	0	0	0	0	0	0	0	0	0	0	0	0	0	0	0	0	0	0	0	0	0	0	0	0	0	0	0	0	0	0	0	0	0	0	0	0	0	0
363.666	0	0	0	0	0	0	0	0	0	0	0	0	0	0	0	0	0	0	0	0	0	0	0	0	0	0	0	0	0	0	0	0	0	0	0	0	0	0	0	0	0	0	0	0	0	0	0	0	0
365.299	0	0	0	0	0	0	0	0	0	0	0	0	0	0	0	0	0	0	0	0	0	0	0	0	0	0	0	0	0	0	0	0	0	0	0	0	0	0	0	0	0	0	0	0	0	0	0	0	0
366.932	0	0	0	0	0	0	0	0	0	0	0	0	0	0	0	0	0	0	0	0	0	0	0	0	0	0	0	0	0	0	0	0	0	0	0	0	0	0	0	0	0	0	0	0	0	0	0	0	0
368.565	0	0	0	0	0	0	0	0	0	0	0	0	0	0	0	0	0	0	0	0	0	0	0	0	0	0	0	0	0	0	0	0	0	0	0	0	0	0	0	0	0	0	0	0	0	0	0	0	0
370.199	0	0	0	0	0	0	0	0	0	0	0	0	0	0	0	0	0	0	0	0	0	0	0	0	0	0	0	0	0	0	0	0	0	0	0	0	0	0	0	0	0	0	0	0	0	0	0	0	0
371.833	0	0	0	0	0	0	0	0	0	0	0	0	0	0	0	0	0	0	0	0	0	0	0	0	0	0	0	0	0	0	0	0	0	0	0	0	0	0	0	0	0	0	0	0	0	0	0	0	0
373.468	0	0	0	0	0	0	0	0	0	0	0	0	0	0	0	0	0	0	0	0	0	0	0	0	0	0	0	0	0	0	0	0	0	0	0	0	0	0	0	0	0	0	0	0	0	0	0	0	0
375.103	0	0	0	0	0	0	0	0	0	0	0	0	0	0	0	0	0	0	0	0	0	0	0	0	0	0	0	0	0	0	0	0	0	0	0	0	0	0	0	0	0	0	0	0	0	0	0	0	0
376.738	0	0	0	0	0	0	0	0	0	0	0	0	0	0	0	0	0	0	0	0	0	0	0	0	0	0	0	0	0	0	0	0	0	0	0	0	0	0	0	0	0	0	0	0	0	0	0	0	0
378.374	0	0	0	0	0	0	0	0	0	0	0	0	0	0	0	0	0	0	0	0	0	0	0	0	0	0	0	0	0	0	0	0	0	0	0	0	0	0	0	0	0	0	0	0	0	0	0	0	0
380.01	0	0	0	0	0	0	0	0	0	0	0	0	0	0	0	0	0	0	0	0	0	0	0	0	0	0	0	0	0	0	0	0	0	0	0	0	0	0	0	0	0	0	0	0	0	0	0	0	0
381.647	0	0	0	0	0	0	0	0	0	0	0	0	0	0	0	0	0	0	0	0	0	0	0	0	0	0	0	0	0	0	0	0	0	0	0	0	0	0	0	0	0	0	0	0	0	0	0	0	0
383.284	0	0	0	0	0	0	0	0	0	0	0	0	0	0	0	0	0	0	0	0	0	0	0	0	0	0	0	0	0	0	0	0	0	0	0	0	0	0	0	0	0	0	0	0	0	0	0	0	0
384.922	0	0	0	0	0	0	0	0	0	0	0	0	0	0	0	0	0	0	0	0	0	0	0	0	0	0	0	0	0	0	0	0	0	0	0	0	0	0	0	0	0	0	0	0	0	0	0	0	0
386.56	0	0	0	0	0	0	0	0	0	0	0	0	0	0	0	0	0	0	0	0	0	0	0	0	0	0	0	0	0	0	0	0	0	0	0	0	0	0	0	0	0	0	0	0	0	0	0	0	0
388.198	0	0	0	0	0	0	0	0	0	0	0	0	0	0	0	0	0	0	0	0	0	0	0	0	0	0	0	0	0	0	0	0	0	0	0	0	0	0	0	0	0	0	0	0	0	0	0	0	0
389.837	0	0	0	0	0	0	0	0	0	0	0	0	0	0	0	0	0	0	0	0	0	0	0	0	0	0	0	0	0	0	0	0	0	0	0	0	0	0	0	0	0	0	0	0	0	0	0	0	0
391.476	0	0	0	0	0	0	0	0	0	0	0	0	0	0	0	0	0	0	0	0	0	0	0	0	0	0	0	0	0	0	0	0	0	0	0	0	0	0	0	0	0	0	0	0	0	0	0	0	0
393.116	0	0	0	0	0	0	0	0	0	0	0	0	0	0	0	0	0	0	0	0	0	0	0	0	0	0	0	0	0	0	0	0	0	0	0	0	0	0	0	0	0	0	0	0	0	0	0	0	0
394.756	0	0	0	0	0	0	0	0	0	0	0	0	0	0	0	0	0	0	0	0	0	0	0	0	0	0	0	0	0	0	0	0	0	0	0	0	0	0	0	0	0	0	0	0	0	0	0	0	0
396.396	0	0	0	0	0	0	0	0	0	0	0	0	0	0	0	0	0	0	0	0	0	0	0	0	0	0	0	0	0	0	0	0	0	0	0	0	0	0	0	0	0	0	0	0	0	0	0	0	0
398.037	0	0	0	0	0	0	0	0	0	0	0	0	0	0	0	0	0	0	0	0	0	0	0	0	0	0	0	0	0	0	0	0	0	0	0	0	0	0	0	0	0	0	0	0	0	0	0	0	0
399.678	0	0	0	0	0	0	0	0	0	0	0	0	0	0	0	0	0	0	0	0	0	0	0	0	0	0	0	0	0	0	0	0	0	0	0	0	0	0	0	0	0	0	0	0	0	0	0	0	0
401.32	0	0	0	0	0	0	0	0	0	0	0	0	0	0	0	0	0	0	0	0	0	0	0	0	0	0	0	0	0	0	0	0	0	0	0	0	0	0	0	0	0	0	0	0	0	0	0	0	0
402.962	0	0	0	0	0	0	0	0	0	0	0	0	0	0	0	0	0	0	0	0	0	0	0	0	0	0	0	0	0	0	0	0	0	0	0	0	0	0	0	0	0	0	0	0	0	0	0	0	0
404.604	0	0	0	0	0	0	0	0	0	0	0	0	0	0	0	0	0	0	0	0	0	0	0	0	0	0	0	0	0	0	0	0	0	0	0	0	0	0	0	0	0	0	0	0	0	0	0	0	0
406.247	0	0	0	0	0	0	0	0	0	0	0	0	0	0	0	0	0	0	0	0	0	0	0	0	0	0	0	0	0	0	0	0	0	0	0	0	0	0	0	0	0	0	0	0	0	0	0	0	0
407.89	0	0	0	0	0	0	0	0	0	0	0	0	0	0	0	0	0	0	0	0	0	0	0	0	0	0	0	0	0	0	0	0	0	0	0	0	0	0	0	0	0	0	0	0	0	0	0	0	0
409.534	0	0	0	0	0	0	0	0	0	0	0	0	0	0	0	0	0	0	0	0	0	0	0	0	0	0	0	0	0	0	0	0	0	0	0	0	0	0	0	0	0	0	0	0	0	0	0	0	0
411.177	0	0	0	0	0	0	0	0	0	0	0	0	0	0	0	0	0	0	0	0	0	0	0	0	0	0	0	0	0	0	0	0	0	0	0	0	0	0	0	0	0	0	0	0	0	0	0	0	0
412.822	0	0	0	0	0	0	0	0	0	0	0	0	0	0	0	0	0	0	0	0	0	0	0	0	0	0	0	0	0	0	0	0	0	0	0	0	0	0	0	0	0	0	0	0	0	0	0	0	0
414.466	0	0	0	0	0	0	0	0	0	0	0	0	0	0	0	0	0	0	0	0	0	0	0	0	0	0	0	0	0	0	0	0	0	0	0	0	0	0	0	0	0	0	0	0	0	0	0	0	0
416.111	0	0	0	0	0	0	0	0	0	0	0	0	0	0	0	0	0	0	0	0	0	0	0	0	0	0	0	0	0	0	0	0	0	0	0	0	0	0	0	0	0	0	0	0	0	0	0	0	0
417.757	0	0	0	0	0	0	0	0	0	0	0	0	0	0	0	0	0	0	0	0	0	0	0	0	0	0	0	0	0	0	0	0	0	0	0	0	0	0	0	0	0	0	0	0	0	0	0	0	0
419.402	0	0	0	0	0	0	0	0	0	0	0	0	0	0	0	0	0	0	0	0	0	0	0	0	0	0	0	0	0	0	0	0	0	0	0	0	0	0	0	0	0	0	0	0	0	0	0	0	0
421.048	0	0	0	0	0	0	0	0	0	0	0	0	0	0	0	0	0	0	0	0	0	0	0	0	0	0	0	0	0	0	0	0	0	0	0	0	0	0	0	0	0	0	0	0	0	0	0	0	0
422.695	0	0	0	0	0	0	0	0	0	0	0	0	0	0	0	0	0	0	0	0	0	0	0	0	0	0	0	0	0	0	0	0	0	0	0	0	0	0	0	0	0	0	0	0	0	0	0	0	0
424.342	0	0	0	0	0	0	0	0	0	0	0	0	0	0	0	0	0	0	0	0	0	0	0	0	0	0	0	0	0	0	0	0	0	0	0	0	0	0	0	0	0	0	0	0	0	0	0	0	0
425.989	0	0	0	0	0	0	0	0	0	0	0	0	0	0	0	0	0	0	0	0	0	0	0	0	0	0	0	0	0	0	0	0	0	0	0	0	0	0	0	0	0	0	0	0	0	0	0	0	0
427.636	0	0	0	0	0	0	0	0	0	0	0	0	0	0	0	0	0	0	0	0	0	0	0	0	0	0	0	0	0	0	0	0	0	0	0	0	0	0	0	0	0	0	0	0	0	0	0	0	0
429.284	0	0	0	0	0	0	0	0	0	0	0	0	0	0	0	0	0	0	0	0	0	0	0	0	0	0	0	0	0	0	0	0	0	0	0	0	0	0	0	0	0	0	0	0	0	0	0	0	0
430.932	0	0	0	0	0	0	0	0	0	0	0	0	0	0	0	0	0	0	0	0	0	0	0	0	0	0	0	0	0	0	0	0	0	0	0	0	0	0	0	0	0	0	0	0	0	0	0	0	0
432.581	0	0	0	0	0	0	0	0	0	0	0	0	0	0	0	0	0	0	0	0	0	0	0	0	0	0	0	0	0	0	0	0	0	0	0	0	0	0	0	0	0	0	0	0	0	0	0	0	0
434.23	0	0	0	0	0	0	0	0	0	0	0	0	0	0	0	0	0	0	0	0	0	0	0	0	0	0	0	0	0	0	0	0	0	0	0	0	0	0	0	0	0	0	0	0	0	0	0	0	0
435.879	0	0	0	0	0	0	0	0	0	0	0	0	0	0	0	0	0	0	0	0	0	0	0	0	0	0	0	0	0	0	0	0	0	0	0	0	0	0	0	0	0	0	0	0	0	0	0	0	0
437.528	0	0	0	0	0	0	0	0	0	0	0	0	0	0	0	0	0	0	0	0	0	0	0	0	0	0	0	0	0	0	0	0	0	0	0	0	0	0	0	0	0	0	0	0	0	0	0	0	0
439.178	0	0	0	0	0	0	0	0	0	0	0	0	0	0	0	0	0	0	0	0	0	0	0	0	0	0	0	0	0	0	0	0	0	0	0	0	0	0	0	0	0	0	0	0	0	0	0	0	0
440.828	0	0	0	0	0	0	0	0	0	0	0	0	0	0	0	0	0	0	0	0	0	0	0	0	0	0	0	0	0	0	0	0	0	0	0	0	0	0	0	0	0	0	0	0	0	0	0	0	0
442.479	0	0	0	0	0	0	0	0	0	0	0	0	0	0	0	0	0	0	0	0	0	0	0	0	0	0	0	0	0	0	0	0	0	0	0	0	0	0	0	0	0	0	0	0	0	0	0	0	0
444.13	0	0	0	0	0	0	0	0	0	0	0	0	0	0	0	0	0	0	0	0	0	0	0	0	0	0	0	0	0	0	0	0	0	0	0	0	0	0	0	0	0	0	0	0	0	0	0	0	0
445.781	0	0	0	0	0	0	0	0	0	0	0	0	0	0	0	0	0	0	0	0	0	0	0	0	0	0	0	0	0	0	0	0	0	0	0	0	0	0	0	0	0	0	0	0	0	0	0	0	0
447.432	0	0	0	0	0	0	0	0	0	0	0	0	0	0	0	0	0	0	0	0	0	0	0	0	0	0	0	0	0	0	0	0	0	0	0	0	0	0	0	0	0	0	0	0	0	0	0	0	0
449.084	0	0	0	0	0	0	0	0	0	0	0	0	0	0	0	0	0	0	0	0	0	0	0	0	0	0	0	0	0	0	0	0	0	0	0	0	0	0	0	0	0	0	0	0	0	0	0	0	0
450.736	0	0	0	0	0	0	0	0	0	0	0	0	0	0	0	0	0	0	0	0	0	0	0	0	0	0	0	0	0	0	0	0	0	0	0	0	0	0	0	0	0	0	0	0	0	0	0	0	0
452.389	0	0	0	0	0	0	0	0	0	0	0	0	0	0	0	0	0	0	0	0	0	0	0	0	0	0	0	0	0	0	0	0	0	0	0	0	0	0	0	0	0	0	0	0	0	0	0	0	0
454.042	0	0	0	0	0	0	0	0	0	0	0	0	0	0	0	0	0	0	0	0	0	0	0	0	0	0	0	0	0	0	0	0	0	0	0	0	0	0	0	0	0	0	0	0	0	0	0	0	0
455.695	0	0	0	0	0	0	0	0	0	0	0	0	0	0	0	0	0	0	0	0	0	0	0	0	0	0	0	0	0	0	0	0	0	0	0	0	0	0	0	0	0	0	0	0	0	0	0	0	0
457.348	0	0	0	0	0	0	0	0	0	0	0	0	0	0	0	0	0	0	0	0	0	0	0	0	0	0	0	0	0	0	0	0	0	0	0	0	0	0	0	0	0	0	0	0	0	0	0	0	0
459.002	0	0	0	0	0	0	0	0	0	0	0	0	0	0	0	0	0	0	0	0	0	0	0	0	0	0	0	0	0	0	0	0	0	0	0	0	0	0	0	0	0	0	0	0	0	0	0	0	0
460.656	0	0	0	0	0	0	0	0	0	0	0	0	0	0	0	0	0	0	0	0	0	0	0	0	0	0	0	0	0	0	0	0	0	0	0	0	0	0	0	0	0	0	0	0	0	0	0	0	0
462.31	0	0	0	0	0	0	0	0	0	0	0	0	0	0	0	0	0	0	0	0	0	0	0	0	0	0	0	0	0	0	0	0	0	0	0	0	0	0	0	0	0	0	0	0	0	0	0	0	0
463.965	0	0	0	0	0	0	0	0	0	0	0	0	0	0	0	0	0	0	0	0	0	0	0	0	0	0	0	0	0	0	0	0	0	0	0	0	0	0	0	0	0	0	0	0	0	0	0	0	0
465.62	0	0	0	0	0	0	0	0	0	0	0	0	0	0	0	0	0	0	0	0	0	0	0	0	0	0	0	0	0	0	0	0	0	0	0	0	0	0	0	0	0	0	0	0	0	0	0	0	0
467.275	0	0	0	0	0	0	0	0	0	0	0	0	0	0	0	0	0	0	0	0	0	0	0	0	0	0	0	0	0	0	0	0	0	0	0	0	0	0	0	0	0	0	0	0	0	0	0	0	-6.72791561529022
468.931	0	0	0	0	0	0	0	0	0	0	0	0	0	0	0	0	0	0	0	0	0	0	0	0	0	0	0	0	0	0	0	0	0	0	0	0	0	0	0	0	0	0	0	0	0	0	0	0	-1.83189361379373
470.586	0	0	0	0	0	0	0	0	0	0	0	0	0	0	0	0	0	0	0	0	0	0	0	0	0	0	0	0	0	0	0	0	0	0	0	0	0	0	0	0	0	0	0	0	0	0	0	-0.0796907229795227	-3.79615133886563
472.242	0	0	0	0	0	0	0	0	0	0	0	0	0	0	0	0	0	0	0	0	0	0	0	0	0	0	0	0	0	0	0	0	0	0	0	0	0	0	0	0	0	0	0	0	0	0	-36.0952327532023	-6.06536518207633	-2.9311464109878
473.899	0	0	0	0	0	0	0	0	0	0	0	0	0	0	0	0	0	0	0	0	0	0	0	0	0	0	0	0	0	0	0	0	0	0	0	0	0	0	0	0	0	0	0	0	0	0	-3.99280231711056	-2.52745093602896	0.444559650209336
475.555	0	0	0	0	0	0	0	0	0	0	0	0	0	0	0	0	0	0	0	0	0	0	0	0	0	0	0	0	0	0	0	0	0	0	0	0	0	0	0	0	0	0	0	0	0	-16.2431788409339	-3.20452714992492	-7.66762380487305	-6.44051016762808
477.212	0	0	0	0	0	0	0	0	0	0	0	0	0	0	0	0	0	0	0	0	0	0	0	0	0	0	0	0	0	0	0	0	0	0	0	0	0	0	0	0	0	0	0	0	0	-4.27619359752201	-4.81947110365881	1.89811344356687	-4.32768460219804
478.87	0	0	0	0	0	0	0	0	0	0	0	0	0	0	0	0	0	0	0	0	0	0	0	0	0	0	0	0	0	0	0	0	0	0	0	0	0	0	0	0	0	0	0	0	-5.21182043684257	0.749524570288628	0.480898555595098	-4.36086308841139	2.1627276470733
480.527	0	0	0	0	0	0	0	0	0	0	0	0	0	0	0	0	0	0	0	0	0	0	0	0	0	0	0	0	0	0	0	0	0	0	0	0	0	0	0	0	0	0	0	0	-4.59019234053285	-6.69663952797846	-3.0211893958836	-1.71511489374138	-2.42521840770208
482.185	0	0	0	0	0	0	0	0	0	0	0	0	0	0	0	0	0	0	0	0	0	0	0	0	0	0	0	0	0	0	0	0	0	0	0	0	0	0	0	0	0	0	0	-3.52123343390308	-6.04351533805019	-2.8829232142155	-0.0355388257158479	1.87822693940517	-0.588232152599758
483.843	0	0	0	0	0	0	0	0	0	0	0	0	0	0	0	0	0	0	0	0	0	0	0	0	0	0	0	0	0	0	0	0	0	0	0	0	0	0	0	0	0	0	0	-5.65886791882166	-2.45565882491079	-0.284751644601003	-0.603644202728051	-0.532564164371494	-2.37125506122828
485.501	0	0	0	0	0	0	0	0	0	0	0	0	0	0	0	0	0	0	0	0	0	0	0	0	0	0	0	0	0	0	0	0	0	0	0	0	0	0	0	0	0	0	-0.793998719549689	-6.11982065127753	-0.0105951979462575	-1.13137454137238	-0.059404539120179	-1.59037525365447	2.43777902904647
487.16	0	0	0	0	0	0	0	0	0	0	0	0	0	0	0	0	0	0	0	0	0	0	0	0	0	0	0	0	0	0	0	0	0	0	0	0	0	0	0	0	0	-28.3780013654091	-9.89904967801966	-5.84466516462245	-3.52188006140495	-1.14738360247149	-6.97925475479151	-2.29665210500899	-7.35984394185224
488.819	0	0	0	0	0	0	0	0	0	0	0	0	0	0	0	0	0	0	0	0	0	0	0	0	0	0	0	0	0	0	0	0	0	0	0	0	0	0	0	0	0	-1.05048830496659	2.84556826663114	0.625412407447036	0.355362044328603	4.34419428863753	3.1441368087307	1.19958976559522	0.749574484343962
490.478	0	0	0	0	0	0	0	0	0	0	0	0	0	0	0	0	0	0	0	0	0	0	0	0	0	0	0	0	0	0	0	0	0	0	0	0	0	0	0	0	-18.5167658593294	-2.66000648011237	-7.6173956736289	0.742633014475967	-2.16639714608671	-3.09834299090456	-2.26921792832021	-3.8170347150475	-2.63703284979758
492.137	0	0	0	0	0	0	0	0	0	0	0	0	0	0	0	0	0	0	0	0	0	0	0	0	0	0	0	0	0	0	0	0	0	0	0	0	0	0	0	0	-5.11661493831349	-3.38807121854181	-4.79935933415669	-3.23620555075638	-2.04909882425374	-1.01135004240195	-3.69401350334058	-0.136617100253806	-0.295154022841683
493.797	0	0	0	0	0	0	0	0	0	0	0	0	0	0	0	0	0	0	0	0	0	0	0	0	0	0	0	0	0	0	0	0	0	0	0	0	0	0	0	-13.2254017081417	-0.416027322548522	-6.75774845834332	-3.6638088453882	0.782477586663692	-1.03647138513219	4.03220760693287	-3.66040604011255	-1.02011697752871	-1.41172135176413
495.456	0	0	0	0	0	0	0	0	0	0	0	0	0	0	0	0	0	0	0	0	0	0	0	0	0	0	0	0	0	0	0	0	0	0	0	0	0	0	0	6.29184079006691	7.04470420246127	1.35565213285942	2.5011620291606	3.51720566392311	5.52272571811375	1.6529059953967	2.60585055821497	1.51359201648931	5.66701206923977
497.117	0	0	0	0	0	0	0	0	0	0	0	0	0	0	0	0	0	0	0	0	0	0	0	0	0	0	0	0	0	0	0	0	0	0	0	0	0	0	-14.7488875018518	-4.38279043689186	-4.17399835306404	-3.67414184880402	-5.43583928619431	-2.19251868055564	-2.38787077301637	-2.53566340659858	-5.89775716483489	-2.96513347768785	-2.8540133487557
498.777	0	0	0	0	0	0	0	0	0	0	0	0	0	0	0	0	0	0	0	0	0	0	0	0	0	0	0	0	0	0	0	0	0	0	0	0	0	0	-10.110523505657	-6.72028400371598	-8.42655691822455	-6.92719954917832	-4.25153903213867	-1.82945322392554	-11.0258513259164	1.58507651173899	-3.07236974911959	-0.636190674153713	-4.99528165493401
500.438	0	0	0	0	0	0	0	0	0	0	0	0	0	0	0	0	0	0	0	0	0	0	0	0	0	0	0	0	0	0	0	0	0	0	0	0	0	-5.01501408350741	-7.78890025354376	3.14860066011607	-4.8711787171813	-5.50905179099766	-2.54088465144658	-3.15204631418012	-3.90806193847764	-2.68665819572334	0.800940062876109	-1.70406351266637	-0.823575734103736
502.098	0	0	0	0	0	0	0	0	0	0	0	0	0	0	0	0	0	0	0	0	0	0	0	0	0	0	0	0	0	0	0	0	0	0	0	0	-45.6048379489086	2.68875564795933	4.46627647975928	11.5215432018121	3.39119371211934	2.93553517148456	0.608028458850021	0.572381993067188	0.228705935089151	0.252489994254277	-0.826247293790284	4.32710364713188	-1.80195743933472
503.759	0	0	0	0	0	0	0	0	0	0	0	0	0	0	0	0	0	0	0	0	0	0	0	0	0	0	0	0	0	0	0	0	0	0	0	0	3.32243070610425	8.12783069702876	-0.0540231616568333	5.91114009332051	4.21275350945185	1.4251171101267	5.25760953128061	2.74495410016553	6.16193034255906	2.93328867048301	6.83634295769856	-0.94571591899292	5.4219429138539
505.421	0	0	0	0	0	0	0	0	0	0	0	0	0	0	0	0	0	0	0	0	0	0	0	0	0	0	0	0	0	0	0	0	0	0	0	-37.9930115000724	3.66647518061814	3.21761662705481	6.38610315838996	-2.10514111100854	2.11812568747713	4.90949675245508	3.91530090119688	3.65665643354019	4.53652890965535	2.73038557011696	5.05836990986187	2.54825713766202	3.55973710585465
507.082	0	0	0	0	0	0	0	0	0	0	0	0	0	0	0	0	0	0	0	0	0	0	0	0	0	0	0	0	0	0	0	0	0	0	0	-14.7210024273406	-10.7581374688626	-7.6045548444977	-17.3698748640935	-9.18760005368121	-8.14796666868182	-6.74955398978419	-5.79927643435922	-7.53506205544725	-4.15278820303299	-0.743108193151822	-7.48239968153348	-2.18276052927209	-9.34728661495239
508.744	0	0	0	0	0	0	0	0	0	0	0	0	0	0	0	0	0	0	0	0	0	0	0	0	0	0	0	0	0	0	0	0	0	0	-25.2846647910007	-4.0134955421321	3.57708210851287	-8.50175458314189	-1.63523395329374	-3.23899274631483	-4.45261924811837	1.53224102963354	3.87847700899818	-1.15286548208436	-3.24143574266529	-5.13318532804899	-1.54408367277769	-1.19980646599882	-1.03420824188481
510.406	0	0	0	0	0	0	0	0	0	0	0	0	0	0	0	0	0	0	0	0	0	0	0	0	0	0	0	0	0	0	0	0	0	0	10.2112199544075	8.04826944038936	12.3148052539626	17.7137681572916	9.06022661476036	10.9766702348286	3.88789381803921	10.7515788514733	4.24770277607167	2.50507541387302	6.67166142228638	5.29498973007821	6.06828507551798	6.63131439727831	7.44069153289766
512.068	0	0	0	0	0	0	0	0	0	0	0	0	0	0	0	0	0	0	0	0	0	0	0	0	0	0	0	0	0	0	0	0	0	-25.2668631108156	-0.339639993148209	-11.7899817177449	-14.0396748601304	-11.7512146167521	-5.5796456614662	-3.03346097758241	-6.20940979958688	-5.36326287056043	-0.776572597306433	-2.30389126993825	-5.21433606609806	-1.33813373655721	-1.22192930714198	-5.07809880740224	-0.674145026743381
513.731	0	0	0	0	0	0	0	0	0	0	0	0	0	0	0	0	0	0	0	0	0	0	0	0	0	0	0	0	0	0	0	0	0	-11.098545044339	-5.17648227096841	-4.89525221813418	-9.60348047558242	-11.1875374723013	-1.81518533281578	-0.491002086904453	-5.05920736396781	-7.35724184058138	-1.19937907498835	-0.85284577148129	-1.61745419266044	-4.71169891212624	-2.31154773873283	-3.2591447644746	-2.46864100327816
515.394	0	0	0	0	0	0	0	0	0	0	0	0	0	0	0	0	0	0	0	0	0	0	0	0	0	0	0	0	0	0	0	0	-16.0935913107332	-7.90718558109798	0.993942861668946	-6.7027354578444	8.55237649885303	-7.83692844702203	-1.95672718828414	-3.83004867297131	5.35661824515017	-2.62230665986945	1.27383573042428	2.11508239015898	4.99133090139082	-3.69675272909724	-0.614353572877098	-1.70489020526677	0.757634773047219
517.056	0	0	0	0	0	0	0	0	0	0	0	0	0	0	0	0	0	0	0	0	0	0	0	0	0	0	0	0	0	0	0	-141.045602083771	-17.3529987458774	-10.984462035079	-7.98888734966131	-5.8756535885746	0.327657578954335	-7.04046508241595	-6.80026569056937	4.27511527548399	-2.45992811287037	-6.75554552923068	-0.612944007007866	-1.10912016833081	-5.2468629565024	-0.731950827396721	-0.700533080502884	-2.24194853490722	1.0356169848917
518.72	0	0	0	0	0	0	0	0	0	0	0	0	0	0	0	0	0	0	0	0	0	0	0	0	0	0	0	0	0	0	0	-15.949519805589	-10.1274949517176	-9.9441714813843	-11.1025876171823	-3.8666311104591	-4.41023672860744	-1.43461218843395	-1.1550033758485	-5.63833067933263	1.11600348985133	0.514483043658705	-0.844463662788389	-5.4157365466178	-0.125415019789629	-1.49455018204788	0.125805906450709	0.336346631499402	-4.55033109967343
520.383	0	0	0	0	0	0	0	0	0	0	0	0	0	0	0	0	0	0	0	0	0	0	0	0	0	0	0	0	0	0	-86.9719597466736	4.49418975949753	2.30764083059665	2.34910307363845	0.216337432526991	7.02432598101433	-6.58074292704159	3.87772148279175	1.96322992008663	2.17020089334557	1.09920475829286	3.06545878572924	0.174521785039342	-0.477970510224632	4.76231029270346	0.597991568372871	1.94343687536777	2.45045159593812	5.35463487553618
522.046	0	0	0	0	0	0	0	0	0	0	0	0	0	0	0	0	0	0	0	0	0	0	0	0	0	0	0	0	0	0	-8.20327101465124	-5.91223580280624	-3.42648735720433	-2.83157109672998	-5.60462614889834	-3.21291082528846	-1.20218560130192	-9.15399270302533	-3.93374873311163	-7.96951172102514	-7.54715720347987	-9.60968636632337	-0.366874250672727	-3.17173312405081	-3.3415013779367	0.743778497990212	1.02255102960252	-5.62495027814687	-2.82836352332912
523.71	0	0	0	0	0	0	0	0	0	0	0	0	0	0	0	0	0	0	0	0	0	0	0	0	0	0	0	0	0	-45.7721089661284	1.50390056340477	13.6829451785365	5.4119728747249	1.03551816598732	10.8741864388643	3.74410171302236	4.16552590410815	3.17151288644578	10.1768987010216	4.14927632664273	0.867019007316936	4.75288441495363	4.26703650741432	3.9584603507455	1.65075421664237	5.2783206018581	3.22629735426222	8.33165271473267	5.93683025969294
525.374	0	0	0	0	0	0	0	0	0	0	0	0	0	0	0	0	0	0	0	0	0	0	0	0	0	0	0	0	0	6.69715560437008	8.34468374983696	-5.0197219520757	-4.19577214696094	15.5311955708097	8.11726740167919	-3.12728178094335	5.5437318875284	-1.19093766592317	2.61557034481542	6.91025670177398	0.607346289868619	1.57177597987301	0.591111019642458	-0.577479183364366	2.88476638542384	1.01955727400876	0.374229560630178	-0.671481986387294	5.20786534704961
527.038	0	0	0	0	0	0	0	0	0	0	0	0	0	0	0	0	0	0	0	0	0	0	0	0	0	0	0	0	-53.3009948952549	3.98699159037732	-9.50488048952315	-0.0591444631778071	0.148507967939772	-1.18597175492445	-0.0581693799043064	-3.01673180129786	-0.496390043933149	2.00198705739214	1.40626978555209	-1.98249498605625	-1.5402691498659	-1.88185990932566	-2.55471598246392	0.455091347008082	-2.95453839816238	-1.05776680207642	-1.1370350025258	-2.77471935316679	1.32748301837312
528.703	0	0	0	0	0	0	0	0	0	0	0	0	0	0	0	0	0	0	0	0	0	0	0	0	0	0	0	0	-0.99504688525806	2.22853606467726	-2.7190593313395	0.996009793126512	0.0416933677049318	7.90466393066105	0.55435317606935	-4.89700958795053	1.14344323708588	5.96249973504003	0.512507349877412	-0.189384356102299	-1.22754201175607	-6.73453238737952	2.03276282872351	-2.9341637865455	-0.407520748691829	-0.979995001174309	-1.83317309295545	0.778145682017367	-3.86386076160679
530.367	0	0	0	0	0	0	0	0	0	0	0	0	0	0	0	0	0	0	0	0	0	0	0	0	0	0	0	-40.0029113173508	-25.0282156726659	-13.1466488210218	-12.6799358879228	-12.1417907723023	-2.55540566931158	-11.7551908549615	-9.20415004297033	-9.40206480809634	-4.08913297318501	-4.06635192144338	0.149174803363745	-13.9220382521115	-4.70277858565845	-10.4990678084168	-4.05777316012371	-1.84515701377947	-6.41454610951272	-3.22801011065322	-4.03825596672622	-4.27562749641158	-2.77456361612386
532.032	0	0	0	0	0	0	0	0	0	0	0	0	0	0	0	0	0	0	0	0	0	0	0	0	0	0	-173.282709479786	-16.7948603221517	-12.0392874428169	-7.77436365080555	-5.68771561253241	-5.28408308575325	-3.92122930551146	2.31832637390368	-7.53087363321461	-19.2490227149079	-0.749896058067901	-7.26134343488834	-1.7274377394346	2.44591739341772	-8.8169209973318	-5.76413841859941	-2.18061385021549	-3.55834823656044	-1.91684489022792	-4.16905163203482	-1.90155188687638	-5.66931847963508	1.00166502416
533.697	0	0	0	0	0	0	0	0	0	0	0	0	0	0	0	0	0	0	0	0	0	0	0	0	0	0	-22.1192367186553	-5.16282325982431	6.97613948993066	-4.45147298643434	-0.532688650838647	-5.73593123788419	3.51284814714415	-5.30351230517062	-6.12670172726759	-4.91662763703916	1.59511934596441	3.99745134238497	-4.50744744426457	12.2323269064925	-3.06401026818763	0.419315136854664	-5.43892470603612	3.08193396135088	-2.9300180454453	-5.13251648447588	-4.17872512487411	2.87962194556028	-5.24952829004006
535.362	0	0	0	0	0	0	0	0	0	0	0	0	0	0	0	0	0	0	0	0	0	0	0	0	0	-99.119591613925	9.77656354707825	-0.0296490471369371	3.99154209142221	-4.523534949897	-4.58086719725168	1.18210498883456	1.84841752654358	3.11992253753914	5.70015672424858	-0.697745986337437	-0.0164794156247942	-3.24257855368915	-0.177711408564583	3.0791585225314	-1.41102613674371	0.16093692193799	-3.6404652208892	0.502710382399134	2.22580833286119	3.38041416369894	1.29234042266197	-2.8903889770992	-1.12882441990911
537.028	0	0	0	0	0	0	0	0	0	0	0	0	0	0	0	0	0	0	0	0	0	0	0	0	0	-23.4297600225127	-9.4155208594399	-7.13771370503327	-0.514787158507435	-13.1928574847038	-6.57545230218756	-13.6425826664474	-5.26574393364142	-12.4450113515061	-13.1226747565637	-6.65653805610617	-1.3079751615853	-6.40030894504488	-0.705660700923334	-0.255563717025903	-8.19991524826205	-0.929746456416208	-6.31405936654613	0.991011274078022	0.566335799266712	0.179591254328936	-3.21837693246415	-1.16244641089023	0.765132126316355
538.693	0	0	0	0	0	0	0	0	0	0	0	0	0	0	0	0	0	0	0	0	0	0	0	0	-71.885515022751	0.870744701343454	5.19459340182765	4.31874745281745	-10.4949858624645	3.29755353857816	1.71505149341784	6.11788413935364	2.71648065269703	-12.3283199207045	-6.0955491651003	-3.22796292756826	-4.47080233853996	-5.38125404757301	4.98084598743097	-3.38575370032749	0.134286671410272	-5.86168036224519	1.93588908818281	-3.45331278568687	0.181997516178422	6.00859559899089	-2.6315816776833	4.62696838324949	2.19267342845944
540.359	0	0	0	0	0	0	0	0	0	0	0	0	0	0	0	0	0	0	0	0	0	0	0	0	-7.12406589990319	6.65258781599678	6.09382148478458	6.81969056414607	0.990756893902432	6.48319296476121	4.93386913165092	2.67988391761961	-12.6359058420332	1.28416516689437	-2.26942619587827	7.25827009609997	-0.984773735618017	-1.10963719461153	2.14853314763985	0.915974598009461	-0.55690658557086	2.27236574640169	3.40411209490171	3.34375558529915	0.537191412619724	0.950378276004016	2.61368261536343	2.37981917117438	-1.91691325201435
542.025	0	0	0	0	0	0	0	0	0	0	0	0	0	0	0	0	0	0	0	0	0	0	0	-44.0418834262183	-0.489466532707763	4.92089271518914	11.5561345901754	24.6651654406735	21.2710523828851	7.43250431923412	0.371645839849982	16.9886486737934	9.11157273298194	1.79051987676194	-1.25143425572442	1.7648221183822	5.09229839881395	6.43241167106488	6.31040955370544	3.56292210486968	-0.428180631434534	10.5307395106106	5.04814242534873	3.29862231771151	2.72397780588542	7.21545213482976	4.71876374598548	3.78976407768023	5.58118143805186
543.691	0	0	0	0	0	0	0	0	0	0	0	0	0	0	0	0	0	0	0	0	0	0	0	-10.0850296187822	-1.70978948142583	-3.90289555509579	-7.96246588285047	-6.6977358796093	-8.21287204464121	-3.78765032690784	6.02050414743524	1.55638593292808	-4.17186137760083	-1.76017879709855	-3.88079115984391	-6.65500418731452	-7.03085416965072	-5.10004882509557	-2.61683305442036	-6.12791192987674	-0.545554730320649	-2.16833332196078	0.625991271057956	-3.56444025381906	-2.74024155186412	4.13238909814405	-2.66924950136331	-2.72090784499327	0.948929239505709
545.357	0	0	0	0	0	0	0	0	0	0	0	0	0	0	0	0	0	0	0	0	0	0	-30.2465256375661	-8.82128464724902	-6.23959347321105	6.94307451259115	4.43507699136955	-3.45635274636811	-15.2142667169318	-1.96190493178286	-4.31249049744774	-0.24661629564804	-4.68233694392109	-1.35398938652163	-3.06783217352209	-2.94558890927423	2.40352577011119	-6.47661944076952	-7.54598338284867	-2.49297149596006	-0.16151956932309	-2.30579476725399	-3.27713696041114	-2.09881274266806	0.994728425681887	-2.08058270965953	-0.905557232498201	-1.56349345352236	0.226341429422787
547.023	0	0	0	0	0	0	0	0	0	0	0	0	0	0	0	0	0	0	0	0	0	-165.282095012978	3.51160264171965	5.61598669108422	11.663102603797	1.46542468689586	-9.07422426900807	4.03218746302361	13.4182787759387	8.71362156897382	1.88730420346076	0.888415487125174	12.4543967404648	4.34745996814005	4.84731543130026	6.66453666992734	9.18034449734163	-3.05268036588877	4.66677447305931	3.67879491658878	8.24640405240963	4.71733772901044	2.10301697180279	4.75017680187809	2.73822699019181	1.62165648994209	1.0286175278065	-0.666403113194433	0.588481999152492
548.69	0	0	0	0	0	0	0	0	0	0	0	0	0	0	0	0	0	0	0	0	0	5.71145740348034	4.85557517380881	3.68820122561194	6.22061748922965	15.5595459817037	9.51469620182045	17.2703601870478	10.3835509820377	11.558289279773	16.2831507181099	16.6396277325862	4.22790617519106	4.01627677497659	7.92614322600433	14.242630840866	11.6565915907962	-0.446621406272135	13.6999336795051	1.05331821372449	9.37540210151668	1.66863293782163	5.00574237037679	2.63700077797396	8.90288770032314	4.09046196934313	8.84085915389515	6.4311337043885	8.84161887848416
550.357	0	0	0	0	0	0	0	0	0	0	0	0	0	0	0	0	0	0	0	0	-148.892366707347	-0.817394921275932	-13.771201517781	-0.404915273255023	10.1218211694823	-10.1691212485487	1.27329476507171	-2.72421254892282	-21.9268292995339	5.67377429239983	-11.563766410431	3.72702557819735	-2.57274589483719	3.25091727947522	0.00671244941777471	-7.91788935454401	-3.90529898856498	1.24840863741191	-1.46107778738503	-6.82299626733816	-0.0540939875731512	3.60703249245866	-3.45802909729028	3.16480449721837	1.53288320285666	2.15345845887818	-1.45850708781401	-1.7285307739178	-0.653790006654358
552.024	0	0	0	0	0	0	0	0	0	0	0	0	0	0	0	0	0	0	0	0	-19.2008322047488	8.42913541004405	-3.7828012817359	-2.61682297717353	1.47487019822845	-7.14877646962777	-1.44305933939842	-1.6363624605806	0.30787724942784	-1.77083911781429	-2.99613545061624	-7.97385392313643	7.20610481072913	-7.02374929033496	-14.483117529717	-6.05142185866994	-8.14276941372066	-2.63719240466378	1.27235877212607	2.08348812186092	-4.50769928948957	2.95025779787579	0.285720369685079	-3.42289314402341	1.78778942498022	1.57760798125816	2.26371713580146	0.101597836238055	-3.26078854002153
553.691	0	0	0	0	0	0	0	0	0	0	0	0	0	0	0	0	0	0	0	-123.202330101693	-2.25801585623167	-18.8671610626826	-22.9137689303382	-22.2916669393054	-11.1765588170263	-19.7519860348903	-20.7233438546895	-20.1154694103077	-14.5645658627224	-13.3537367195499	-20.0703575274999	-12.6867605559531	-17.6365296232241	-15.1160123877865	-18.4543156690529	-10.2413310330193	-7.39176988590464	-11.0911233649957	-8.80468395583115	-8.22110134703328	-7.01496833093844	-8.84890986211654	-2.81866276009904	0.0118634247722709	-3.98498620759128	4.90689398664456	-7.03035905242971	-4.43167060417803	-11.9715652887162
555.358	0	0	0	0	0	0	0	0	0	0	0	0	0	0	0	0	0	0	0	-41.4119195912891	-32.1735078922424	-18.6773001170636	-8.29776904095666	-8.03380553663342	-5.85098929765062	-6.02943516821123	2.425977848601	-9.54185471458852	-11.5419280195427	-11.9794085318967	-16.5978635867213	-5.27634155686828	-22.0986121273888	-19.1642762777367	-2.48712983285476	-19.5520261754925	-8.02591858526931	-9.62186678666166	-11.565901473653	-7.57243671804015	-13.1507158328423	-6.56191128173107	-4.54757116143741	-1.35330937027956	-3.96712321682251	-9.2394650227789	-1.51420510109471	-3.94041000796188	-3.91958338568208
557.026	0	0	0	0	0	0	0	0	0	0	0	0	0	0	0	0	0	0	-64.5266730569859	-6.89783510217633	-3.58387364834839	-22.5403348646894	-8.38563330533612	-6.93422713317347	-4.39737629484991	-4.52152364741907	2.18811225183119	-4.24628961096386	-1.50408689618063	-16.2968064436725	-4.26273867012099	-6.58618265552151	1.59984484844048	0.0282473420631967	-7.57247811555611	-7.29793254857894	-0.919525676837144	-4.2272762844092	-6.22785642297676	-1.05305080689631	-0.0077103716436103	-1.65256689316068	-1.31621720472377	-2.01263176349525	-0.573163194870683	-1.01734200597503	-0.0778799681401773	0.68218769740107	-1.16750336366248
558.693	0	0	0	0	0	0	0	0	0	0	0	0	0	0	0	0	0	0	45.2087503372251	42.0659498120241	49.3952165465933	46.4078189309282	20.2923298265167	26.3384518238724	28.1262914436918	38.37493033281	25.3208332021799	29.3430994058783	28.1939756009628	18.1896150117073	27.7295532280743	23.7515066100123	22.2295336097212	10.4619195778575	15.9306875478318	11.5861072659206	10.7731777270274	18.0084722794875	13.7206325150105	23.251096210079	12.1807168969927	16.0988654231027	12.1463271062346	11.9006575484636	7.33983063869563	9.75454853346938	8.22871331660459	7.46381199244679	14.3525022348122
560.361	0	0	0	0	0	0	0	0	0	0	0	0	0	0	0	0	0	-22.517228244119	18.2680414906276	3.9182955740491	15.7171116048136	10.4658071481691	4.15145120466518	6.38492893245194	12.7045619801373	6.825719523377	11.9357741566829	0.764544759363384	2.41113389957233	11.2697448094763	-0.318343578655347	-4.63862461111139	5.16624674520457	7.26361477501968	7.34661277814735	2.60434611413999	-4.53750411963441	3.33968437929205	-3.34418905699968	4.64613164431518	-1.37034891717626	5.49557636451198	3.43647435209975	1.25137766410467	5.84716301554649	0.259033027355871	6.977571589829	3.74106464085922	5.83446049790081
562.029	0	0	0	0	0	0	0	0	0	0	0	0	0	0	0	0	-172.264224266601	-13.4034793260166	2.98609548270045	3.70776161659768	12.0462339213835	-11.1785149992928	21.0756177292755	0.0914125396235407	-18.9354012989932	-3.5237981261348	7.83689261296962	4.41195231524074	10.1219092762087	6.84715153867728	4.40709830109719	1.78703596260733	-3.52783319069507	6.18525751795922	7.10889121089844	-0.631704913073921	3.42759190765631	8.17872448003844	-2.20802372006333	1.07749514870347	-2.39281393376683	-4.66099084311888	-4.14714100656302	5.0447947421367	2.01064939809604	5.01128525103515	-1.87756553001093	2.31934784025988	-2.39204885281503
563.697	0	0	0	0	0	0	0	0	0	0	0	0	0	0	0	0	-15.510070460407	5.56654851660344	-7.00789011626844	-11.2644771318864	-4.37018283290143	13.3097422488937	0.0580137234062959	0.442469522177541	-10.8242181384085	-7.74323516864932	4.39776118204436	1.93482985354574	-18.6339929587647	-6.69189797621123	-11.5297084905657	-3.47238216402642	8.06487791454811	3.43526898965462	-0.91208281520032	9.63533682498124	2.44438332296453	-2.30493311465732	-6.20702230220749	2.25175780133267	-3.14972332902526	-3.18701698322824	-2.03700029989759	3.74968161021838	3.14527408853455	-2.13110527896342	0.104038181316423	-1.94041523490137	4.73142223132694
565.365	0	0	0	0	0	0	0	0	0	0	0	0	0	0	0	-143.548882996403	14.725843145817	-10.2699027916675	10.2956651775899	8.11292942246025	26.7165701158537	22.4482228108156	15.1473592662511	3.58666605913866	19.7665006711905	-21.8603425965341	17.3943442595382	-10.2967686247724	3.769931407269	-2.25248566154901	8.10721288245791	-13.2466180815518	1.32958489498859	11.5690572989778	4.06730744848948	1.94266620290651	1.80148682882341	-2.35050738662571	14.6530157643831	4.25834712952968	0.246365375807434	4.77609854447641	10.1808077027138	2.9284575287928	4.74162251205838	-0.415358523752983	4.92487816865413	-2.46229609134313	-3.55454570124034
567.033	0	0	0	0	0	0	0	0	0	0	0	0	0	0	0	-15.9612430580586	-20.998157189841	-19.5249733898466	-3.53423755630292	-22.5623642401344	1.45339233980048	-17.2927721438512	-6.74023814087486	-16.9288034365857	1.58303522379361	-6.78694825672731	-22.0391667573223	-10.3700840621074	-3.95420231129096	6.04773643608659	-4.8576592624786	-3.77523667245459	-13.6793177443356	2.67274008383238	-8.50031914503148	-2.60988215136281	-2.65032484557076	-5.28294243794256	-12.0314821152976	1.98916193350151	-4.35908163294432	-0.0151051858117551	-6.46424836435359	-6.37132306325787	0.491800667618626	-5.80996641697069	0.847850274330251	-1.28287313156748	-9.34469981739449
568.702	0	0	0	0	0	0	0	0	0	0	0	0	0	0	-80.3014790328031	12.739585081227	7.35690354196232	27.4958966929259	15.7932384553212	17.8421722331135	16.4365808529906	-9.0323008207651	-11.0473639884147	9.68076215950901	-6.93740458815319	14.055209418488	15.7613643631561	15.1920724011595	-3.90271321626362	1.02372252451404	21.4402030120263	-12.4255709318802	-3.00043823011588	0.532466434689969	9.9792821844673	1.83372643985765	-5.64860838424142	10.4608286949999	17.4568632782651	0.279751446023875	6.97828296041174	11.4404724099687	0.53560357067923	4.43843298279921	4.66168799698261	0.909987696898409	8.10508892197686	9.146738970409	-4.30275406027692
570.37	0	0	0	0	0	0	0	0	0	0	0	0	0	0	-10.5517330009044	1.76017526209625	7.42492271090841	9.40526856378731	13.4229399983085	5.04208100363469	17.19618897658	16.0649565994518	6.88604067514818	21.6256041873972	14.87768551187	-9.94159374693152	2.97138072727176	-0.135583021396769	4.00047104554513	10.7181360065986	14.987900799834	0.176192593131697	9.91183288016934	-3.50220971391967	-9.87661200211867	-0.865422483682863	-10.2911138946206	2.82443145009323	4.55427459042823	1.79721094769408	-0.415725766676661	-8.88161908376407	1.65088696989741	1.46511937357652	2.24376933989039	-1.62082756395859	-3.03783181311414	-7.77942013849511	0.744251041141759
572.039	0	0	0	0	0	0	0	0	0	0	0	0	0	-61.3996102345903	6.29136914459546	-6.66328895942452	7.70361425776649	11.1982249808324	3.2803068653625	-18.1976699420572	4.11706409544984	4.45033607828313	-7.25622083080515	-15.9700972889713	-6.59009284013531	10.4493245697187	-4.57624281320851	4.05991948554086	1.59293594680465	18.808137877422	-0.00902920928996857	1.83924849603562	0.49739994253353	5.74890425029681	-11.2956366801607	1.9868295830095	0.32534429277008	-3.54988711838999	-5.60638286656064	5.96412962811491	-2.50421875714985	3.96091757942298	-3.3875268056855	-2.98722704640853	1.15643814902675	2.46215387058906	-2.73122614688319	0.219425617102442	0.364137201356987
573.708	0	0	0	0	0	0	0	0	0	0	0	0	0	-5.34188671373873	21.6126170916965	32.270556482043	5.41743886761439	38.523135451791	25.6469491296467	-5.16250461891011	21.4067354365913	11.7147369000843	1.79029659179952	25.1040332828495	22.2813349129	30.6824311463895	-5.1774643449702	23.4218290765026	25.6055910585697	8.32999469937111	12.1368090074391	11.4761656887678	6.28561809275047	21.1373183136045	2.47701206495931	15.4352778014836	3.20710476880296	-3.09498095714351	4.21165542423751	6.22208132492387	10.3408217057664	2.063150227837	6.84019635916652	8.9046364411568	8.5315610271878	7.03076938310661	5.98426675072015	9.86200579917234	9.02007051275199
575.377	0	0	0	0	0	0	0	0	0	0	0	0	-28.4780591644754	46.3493890453787	25.8173205812124	36.8325971945668	50.3754854351493	9.2386944416051	18.065458282047	8.59435053839806	20.3912289293229	40.0347119270622	27.0244090930228	16.8838958559016	22.4142993190307	18.8903417431826	22.7520904974412	13.3170364234637	3.12362263496345	18.9846893818254	27.2809043895847	20.700052532903	8.02832932256299	24.1051016281042	26.4627198917498	7.10085566564461	6.89417276563322	9.98378261549694	13.9298123089254	19.7706942471821	14.7928213189207	11.5266343405674	6.37244993522625	9.36984980711369	8.1608969085218	8.04034521926379	6.70611007490646	7.31575249593399	4.83328254563758
577.046	0	0	0	0	0	0	0	0	0	0	0	-205.347555477326	-13.6117961919724	-28.7190939662224	-29.490723314524	-22.8752522446785	-9.54384900724606	8.12575705202545	2.41507115547128	-8.3586416782736	-12.7260828675575	-14.0988422778817	-5.71157756584139	-6.03071725691322	-17.1593618771715	-12.7724891273547	13.0399641405927	-14.9740625424149	-11.1089611648059	-18.8119849834424	-30.0930924213241	-10.8399741995553	-6.08808235796351	-7.78520794133268	-22.9131100506901	-3.9686688233522	0.248454198854053	-0.304112151613743	-10.0247083826605	-4.8693489811241	1.29441798429464	-5.777717249688	-3.04417591755441	-9.35285403289794	-3.82019956110001	-6.39579140247224	-1.5231316539462	-7.08202271568664	-8.27690779621628
578.715	0	0	0	0	0	0	0	0	0	0	0	4.54663646781568	18.9260908209622	33.0725713609085	-2.33995354964279	15.3050389403207	14.1943020134317	30.0387638671928	-10.6131404766196	-3.82902332775309	18.1254056117905	-9.5054037609107	16.6957090957517	13.0817753737295	11.7186558773023	14.4677576975665	7.18393931944207	9.64306236407582	13.6136582419287	0.686470324792503	6.60189847331364	4.18779958241449	0.994228315801696	11.2638935613125	18.4303615313996	-1.11978518579497	4.70401672101497	2.62352091753964	10.3731832455281	11.2725661175906	-0.618919298247464	4.24334099228126	7.3683741407282	2.89188807487501	6.12658796769121	0.58266219845411	4.81879210184497	0.445034806173183	5.43350038162875
580.384	0	0	0	0	0	0	0	0	0	0	-121.430196828174	-29.9764656041019	8.74315896665789	10.1175573402172	-27.0862334825993	-2.3351714859308	-9.71985712807621	-11.7911959286324	12.919225640107	-14.486348305663	5.08473675405065	14.7033818746134	4.78544415964335	-6.62309495373351	0.0939297467473553	6.96296147036867	-2.37714373143001	-4.78199750815288	-3.19990280662333	-1.39167038383359	8.1874155280707	-1.21281839060364	-7.2190998758682	-10.2838704862935	0.442242858088923	-8.15549917449054	14.4668981165061	-5.06887047107016	4.18412312588907	2.45297795967112	-3.69055328202489	-1.78917286025427	-2.34889240831285	-0.570756910949284	2.04163485390943	-0.711023011287843	-2.68854996680544	-7.12207427694408	-5.84979003811679
582.054	0	0	0	0	0	0	0	0	0	0	-35.6099179436155	-10.190516429713	-19.8942461607094	-11.8819796034322	-11.9446346248315	-28.0899156300486	-18.5519394834626	-5.54093083431482	-27.0822593534519	3.14420435598763	1.41529556329034	-17.3669775481579	-18.0670776750396	-25.3286200094066	-22.2319368367101	-7.48199994643125	-15.3960412790426	-11.3415682845137	-14.854597136443	-21.3709566815714	-7.63526584602429	-16.0550763881712	-15.0088121980021	-12.9461257579143	-6.01769578470448	-6.48306882470324	-14.0324557084544	-2.27970227197411	-8.98569263899174	-6.01029730264149	-6.15712317782429	-3.03707113583846	-7.57690251739193	-2.6229791340269	-5.38057278338716	-6.51658334918978	-5.04647823553343	-2.39031135593248	-8.99060390169298
583.723	0	0	0	0	0	0	0	0	0	-103.209448582585	-24.1109244811405	-13.696825928823	-21.6586688353854	-5.07490418078808	-37.1844888788852	-14.4899548299519	-14.8729124575336	-17.6064101061964	-7.27647291704944	-16.7289442156499	-15.5694387626386	-8.70661507006005	-21.8673519036503	-0.629404293622007	-9.79315844916161	-9.42878636027976	-6.28070759101636	1.8107717974261	-23.6874609523762	-11.1359818888728	-15.0809930732885	-11.6178173114715	-16.7066499226041	-6.2892679694474	-11.5967024913681	-9.434359544675	-12.6461828046826	-10.5081517024722	-7.39486248683306	-3.58970797134389	-11.9497285207891	-3.47995572151961	-5.64493054949742	-5.41995389947933	-1.1847056733771	-8.53632701825909	-2.80270036186543	-4.27829565590496	-4.22048946787026
585.393	0	0	0	0	0	0	0	0	0	-10.934612313996	-24.6736751507002	6.97218993422718	-0.949348007131081	9.83367266648368	-10.1371307923084	-2.19301710761154	-5.0612891823418	-0.267753694267443	16.8796385381633	3.94558353933822	-9.05063836932934	4.77485649544336	6.61176387892112	-4.76009121677742	8.67426991162485	-5.54121734225426	-0.0511206441506659	-2.33259483393526	0.18011982166911	3.63790108811162	1.7408028299744	0.95149020486878	4.55946835993559	-0.130365689509813	9.63140472718475	2.44995943239558	13.9999662650517	5.62671831273511	-1.62386234816509	0.608991126837745	-0.938547776452749	-12.8759719408649	-4.72505878153586	-4.0511790492052	4.29467929996252	-0.627047253290585	2.85933508872933	-0.191213210834809	1.28479360624286
587.063	0	0	0	0	0	0	0	0	-55.809017701855	17.6423202388077	5.29724307237419	30.3577754676495	21.216186231966	13.7137723176939	29.3240545920721	19.8227610758854	-8.20622044109978	5.61024580277806	-4.18406565193293	15.0213351507427	26.3316618077204	10.9204557308294	32.2771034970352	9.09486463733117	13.9059064648763	18.2739397706022	9.4216080205327	16.2250676101149	15.6369658215458	3.62976339746769	14.0474506911646	0.491800169111197	2.21067679489551	7.70803598013294	9.74692803257611	0.818039735439762	6.4968673011985	2.1060971024017	7.9100016586663	2.92000709401331	-0.201194509786881	-1.23808882450041	2.35646794366115	3.02095031733445	0.188621951863951	-0.741684063685036	0.278820973034377	3.54137105491569	5.39057619910895
588.733	0	0	0	0	0	0	0	0	-21.301820491129	-13.8906962169259	-13.6469013016961	-21.2733202733448	4.38453607288918	1.77349943327286	-11.4550595901609	-0.325525826536533	-17.6448371878107	-5.75951967853034	-8.39091283452623	-17.9167211935738	-18.782679503392	-13.6702513138917	-25.4854204370136	-5.32950494003159	-14.458881996819	0.0378190745377473	-16.0235403179583	-18.4516670957066	-7.79324782266121	2.76021295480947	-18.6844347513172	-7.23707428158789	-12.0934392673086	-4.76143485894965	1.94949471524175	-6.3669029277522	-3.81861574754827	-5.10527395486309	5.59765431224233	-6.19599599149639	-5.39321565782913	6.70621607018437	-6.52998572198104	-2.61024118486804	-5.99629642152364	-3.83027751016528	-2.76946502509367	-1.44348259259834	-3.8118994240576
590.403	0	0	0	0	0	0	0	-47.8768306408911	-3.83382467126049	27.2923801660628	-3.48712105299279	0.0824699949118663	23.9875163696126	8.32342789708619	5.88522132498726	-2.42709851861958	11.0924067339125	36.4005061029154	6.39871478818653	26.8357427081439	3.10954763754119	20.0491355523625	1.67114437459938	-1.8046230576399	5.75072938971927	14.5020314678038	12.7418220670278	-1.78839351058978	3.30418285030312	7.32543689248126	1.62830352930709	28.8011475647446	10.9866289056124	16.1565414640234	8.55873470204869	7.99744747860925	1.9284587235979	12.7836631609528	4.3200935303667	9.45983400391485	3.22390291780531	2.4075905639032	1.29137496003853	-0.193678956073756	4.06868244250273	4.36953154775259	6.43717026969172	-0.211680020245392	2.99872919876197
592.073	0	0	0	0	0	0	-193.335634003972	-29.2742198868819	-17.8900796163181	4.6639577586117	-20.0772632946077	-26.460922460842	-9.74070739231905	-9.07656357808372	-13.1655897419229	-19.5195614838012	-13.0111622722354	6.12642618241773	-13.4641585066341	-7.92772545319454	-5.11611600257281	-16.8172824587059	-4.59484959329136	-10.0074796779024	-6.15842768159528	3.50490125308137	8.51784485734341	-10.9033175010955	-9.30354596002533	-14.961945853663	-1.64591421559027	-16.2097660829711	2.74305750902422	-1.56109626524522	-17.4850083600644	-5.77843574458367	0.0778807177037395	-4.43988900754998	-0.371619517694688	-4.02081029962958	-0.439389096987639	-2.2466598436947	-0.458802453774444	-3.04162633800691	-4.32063343896816	-7.43476887488332	-4.36049992909011	-0.582102829442811	-2.88200086197068
593.743	0	0	0	0	0	0	-53.6041075635886	-17.299499448346	-25.4197876842919	6.63663173685034	-10.0822086550728	3.19094450532501	-1.361766686892	10.4389779100917	4.91850035805232	18.1392056519289	-4.23814871992471	-9.68374502063406	-0.81919617412432	-13.8618382481195	7.56343261423089	-9.64075818918312	12.794075460076	-2.42015371430838	-5.89641472740655	0.111295086217571	4.70449986579554	-7.54643349358436	0.92228640625439	3.66356533863329	-0.826061273624661	5.45230732566086	-0.545545046517054	-0.906141108184273	9.96789978905929	-0.762080020043691	-0.287403191292085	0.875002935563125	-10.5898269260823	-1.81818586106467	-7.79498466916038	3.60005083781948	-9.49420804932114	-1.17469926102113	-0.899812119776245	-1.57183380023983	1.35208320846343	-2.94852540346034	2.0240083373163
595.413	0	0	0	0	0	-138.132199221944	-5.84012912657795	34.710466458286	5.8803358969261	8.72372973363753	5.60632240296408	-9.10216790780843	-9.91254780050839	12.1270504588198	-3.62877766279831	7.9909956983546	6.9026993609633	-1.96151122611525	-5.02520215199527	8.09935862091711	6.80611675590879	7.39421312077026	11.5227025089043	-14.42802451402	-6.50960862536804	0.901953577075307	5.43763062386557	-3.35499000701365	9.68383181615353	-2.81192107668051	-0.231786621064972	4.56519748018884	0.99574013824305	10.3090664138952	2.35589652639085	3.89426187644566	-0.977753460437218	-3.2293652180902	6.73555790419911	-2.14714708904043	0.00805882183574357	-1.38746934820734	5.1310905840035	1.46141617323011	2.0842430260486	0.176547420936527	0.131851690270035	0.765176877229841	3.6444235374009
597.084	0	0	0	0	0	3.41761737732708	25.8704395392303	35.2016756109392	29.2884190768358	42.5721088648241	43.560965960018	41.1888117747741	40.4500268571289	14.3744801913817	38.5654201582297	16.4148975791517	35.3096427971155	27.8365408352345	19.3182892566587	28.2218959989799	30.2825143472167	23.2182863781759	18.3479223015734	14.5658932736559	18.1650008509474	15.6971566457769	23.571642939725	30.7812144436907	15.8052051523303	19.5393503811075	9.86020772828242	13.50995578657	14.4549583194013	10.5321183331077	20.6134520729085	13.8701200569032	21.3955687799575	8.0395412173008	13.5714770054902	9.85091474383762	7.05402441141023	6.91790276838293	10.6334208352751	4.58493359232461	4.39547745333146	6.3536211693557	9.56743338047048	3.80792283266269	0.772068163662201
598.754	0	0	0	0	-132.48554843654	7.62369230712592	1.24235458774705	6.96399964506788	-2.91090849732395	-13.4545368978225	-18.7301208809368	27.4756688177053	-22.7232791496043	24.3774051352128	4.86907513748802	-3.17523412945522	-10.2610986900063	-5.54042050537041	2.95873704728522	5.0433559156819	7.97311520897557	4.20728336583506	-14.4698244079672	0.15482001745571	8.54071589291143	-17.3121301398341	-1.94930853381276	-2.22517644185924	-6.22360749365153	-8.33178295778845	5.80434328929792	10.1351185012139	1.78726162760502	-7.74819873741631	-4.37293004378725	1.11214681805159	10.4048570568099	5.56955349162203	-4.35215837995924	4.30066160900222	5.13634599135665	0.932714702631612	-1.84450812922135	-0.989292040294026	-1.16691470912326	2.81173835542831	-1.17255819718764	-1.13519392500785	-1.86698957227008
600.425	0	0	0	0	-20.3170478792931	-11.5392507209774	11.5872695239802	29.7937056836732	6.98875548920852	7.53890222820877	-3.8930740484	-9.41458550110104	18.1006217663173	-1.24865718813936	9.790236145228	0.199060200175033	12.6055276821894	23.6149933538485	-5.27490749084391	4.58450795036107	-1.19506591906266	9.69934773377327	2.83268916706963	-3.94008301913732	2.59993235026464	-5.00571965169192	2.11528017609851	7.74768588250609	3.51566314833652	6.14732362595617	10.0474668989275	2.70671781246609	4.8488364739292	-2.00640076258014	-5.15220981509187	11.3107675698673	6.39210580870397	8.64704109989941	1.68980046302498	-1.87852908046551	-2.88329667116427	-1.55786407212744	4.05218783507331	1.18361103515489	1.63278866382904	0.162268839727793	2.68808960096306	5.7492589508461	4.87070705184551
602.096	0	0	0	-89.4987842005021	9.3258543681046	14.4604377687242	6.40529909036407	19.5027253268107	16.6963894956636	11.500000817552	3.06848451354136	-5.19914626353123	10.72553159707	2.43407044910844	3.87646525855674	-8.56110937504621	9.92637842180735	5.20217012783646	17.2665337970701	-12.6502360511862	-12.6327526985113	9.70310881292719	8.6595878224891	9.57841193593501	1.80480287712339	18.2730050692116	0.326496990110346	-0.38345536574015	8.3652744817185	0.658751344738159	0.05606330428315	1.31534718413993	2.64852975786313	0.763330321012021	6.20311825490797	1.41679217060917	-0.350572420506967	4.88353827336419	4.99352091845549	1.71686298185883	-0.636788573285222	-5.6440186170682	-3.54741876665873	0.55638300091253	0.63302944033855	-1.37266259446635	-3.32314947544898	3.32457089763862	-2.33677394852138
603.766	0	0	0	-1.26904443998254	-13.8670220288602	-26.1003616735244	-11.8978494155782	-11.8461087651305	-21.31527518267	-5.29605987769507	-27.0150550310874	-11.3627626335817	-1.99487827933282	-14.5800568641991	1.38496698949782	-13.5308223777801	-2.92330426547327	-4.23780433777229	-13.6975908881784	-10.4193819308162	-6.16565906447995	-22.4381732542784	-18.3064770687915	-13.6521826214547	-11.5646554157878	-12.3939082418735	-13.8473201829268	-6.62684256361199	8.14967722129224	-9.83103047873077	-11.6592550966894	-9.28933080756486	-7.00008600786919	-1.93243216424622	-10.6364919208987	-7.83479280713508	0.380812805804845	-5.37201395073552	-0.891892242783775	-4.98448400308809	-3.25898745787198	-7.17121132632035	1.69819456525723	-8.01823764428783	-8.18331942728942	-1.03913586849596	2.49547400593856	-5.74030996487065	-5.42367374552656
605.437	0	0	-78.7451091492185	27.7782392374339	-0.0313348493989478	26.3151882677091	9.69025463000818	11.4293245331616	17.3224622847112	-2.04024903494242	-3.6230813327745	2.16169479602182	14.567124453391	11.7745820769433	-6.52966432302708	0.929057147435257	7.44220602080315	-5.26352821478191	3.54934731264318	1.23056224141335	0.985796376668292	2.87862703479999	-4.58018026059007	-3.65707194623965	10.6388555481073	10.0798154098779	-2.10060415333263	-0.881003917971677	7.38092413479449	2.52920373026585	0.572026749739521	6.23236277037675	2.1435698316997	1.24443001992412	1.50500009110833	6.91777011812672	12.5805587590314	8.75438798889385	4.75595998027918	4.51373044110542	-1.41606432701676	-0.649760062421144	2.25414778836301	0.985467855984877	0.550290053448226	3.99868054979213	2.90359455986077	4.93240430433853	-0.946065331722296
607.108	0	-243.985205025775	-16.2299307791621	-11.2807494455527	3.23541747070979	5.61091221905947	-1.5256690155255	-3.20446799037541	-2.67487425791795	-3.0792673569894	-20.7812984280357	-15.4500767313867	-6.4055608029058	-28.9903213025773	-17.8379322545499	-10.7531678832928	-10.2994000323744	17.9012552566468	-5.6469430571974	-5.45993438268853	-10.3013389772402	2.74103712241787	-13.7546366128852	0.800703550293327	-14.5018169216814	-8.29515899107412	-0.854796203138659	-1.52839808834775	-11.2683428360676	-5.35350905617581	-4.51926186250943	1.04429019867419	-2.82663533082932	4.67999091209883	2.81217147664561	-1.39934462209059	0.0913348492949263	1.90256735409604	7.00245905168116	-7.1301511657517	-2.27036815295046	-1.7980679216036	-7.25276795662989	-1.74994965625191	3.91609000900512	3.83445654658642	-2.1510688673778	0.71009216181316	-3.63600942642854
608.779	0	-81.9945547513148	-33.5384556600003	-19.5326390951254	-22.091061743491	-38.2340052209025	9.55648732227363	-20.112941153307	-21.6234372127763	-2.77696026605461	-4.5391757047369	-23.1735100792904	-30.9338580657801	-16.5919831971935	-27.8700300416853	-11.0682582087763	-19.932687106347	-28.3724220861896	-6.36680952792021	-17.5625416850681	-7.46128415883524	-12.7258277313472	-13.1788935681155	-29.4146543343153	-5.76461102733603	-4.42029476739898	-13.6890291190529	-18.5277554444342	-18.666469788036	3.11214163666889	-15.6734224637983	-13.094926474049	-6.40495166884039	-1.13965183296994	-19.115416172904	-17.1476599334529	-10.9079016700701	-11.5302634994298	-4.13308586943692	-8.50450585972995	-7.44265222520005	-1.59739681155396	-6.41119121084748	-2.49444871799907	-4.32134454571183	-5.09195069153129	-3.25722904108757	-3.65618611524808	-3.60534756273849
610.45	-248.387567776456	-16.2288334730496	-26.1748115237847	-21.1099327713136	-15.1528703323947	-20.108181445519	-35.5656497505152	-21.9517317719473	-15.37786723127	-34.6327737309028	-37.7088915994003	-6.30432731402047	11.0260089426599	-27.0239653429444	-1.12775053979546	-34.4399875864147	-32.6544568700765	-3.14109870005379	-25.6139489919071	-7.60907475009501	-9.73188692289755	-24.6967934571919	-17.0019782679985	-1.34905349508664	-11.1911206366066	-18.7269222883215	-11.6321760943715	-20.94883034818	-3.56666503536859	-14.0100570551059	-16.8451310632112	-13.3453717256275	-9.7056010280168	-5.02844519569127	-13.2013401685798	-11.7964591485612	-8.0911043787792	-9.96052695397458	-10.7831817217248	-7.69698002609125	-6.77114996847628	-5.12829926395667	-4.85023099324612	-4.09097607335609	-2.14809821700154	-3.84177686302505	-2.31994342054921	-4.2477000929583	-5.27284292368898
612.121	-79.8859060941357	-43.5221508409144	-26.902854130473	-6.16087627150241	2.71090250632827	-27.8031870983119	11.0755027371475	-5.24638137105346	-8.34729818854722	-0.0284872420222292	27.0184457220414	-29.9299958510243	-12.6602006982749	-6.50354418132339	-1.55520391878644	-9.83427558355704	7.46238665381349	-6.25486872922767	-10.8555489118351	-8.79183082943011	-16.861075412267	-16.8171145213083	-10.8538269370478	-0.872103247408744	-19.1605467379538	-8.67175093728467	-8.65375859555648	-25.2298145319493	-12.6028059628155	1.66729647411719	-3.90953204039307	-0.905273682194438	-6.11126340934839	-5.52495372174371	-3.62226710524597	-4.86151124065515	-3.87011101386196	2.53622361612807	5.56201175982723	3.19419561093681	-4.02592597465446	-9.79955664740038	-4.42341598835126	-4.17968243280009	-5.19875587348944	-2.02995481027198	1.4829789152673	-0.137492277110583	-1.88372059593651
613.792	-9.81470092581119	-41.0157578312811	-14.5653876085692	5.55166411098427	-24.7990750891958	-18.8531070915412	-3.39229158387929	-15.4053220418015	-15.6836774259347	-11.2886981214303	-12.7834530836367	-7.20371379755635	-13.503484019902	-23.7790862277254	4.23542562385005	-7.07828889339891	-3.90009930115053	-20.3886875002634	-9.76785867451871	-16.4866635482703	7.60594471663583	8.10481466269347	-9.7240647583474	-7.01023159100487	-2.88342423132401	-5.47754592629248	-10.4352008049696	-4.19563005353096	-5.72824054206714	-8.06829500921828	-5.97583613601167	-7.01107939899049	-9.80484140872082	-6.74759317333917	-9.03547112924218	-9.02023785325903	2.77179136351509	-4.89117869007405	-3.70347189273222	-5.67213832173228	-7.77126614119094	-7.76312548418046	-4.03239750759781	-4.37533111537966	-5.1222377896489	-1.63659276471819	-0.703937606497365	-7.12433893222437	0.478287135443928
615.464	-15.9787276670578	-10.1934404513723	-14.5560631698929	5.65466352905224	-18.8585228689371	-37.2275037621424	2.43087626434835	-15.3689013882648	-6.00269000263017	12.260602295018	5.93939510280259	-5.38843223974609	-29.3569630306962	-10.566370387942	-3.36473123390558	-3.48154767134126	-8.41896603306896	1.96394884270074	-9.20820103016992	-9.52571179178208	-7.30531906776601	8.85723598891953	-3.66534740871633	-18.0837282754944	-8.91275640893948	6.0966247215777	3.98322797687121	-8.1550099809817	-13.4251270731116	0.167023931670118	-6.00591407776898	-0.446419902706777	3.6471611058941	-10.154002159859	4.91170298592226	-3.73944367188208	-12.0268714307882	-0.300038981772666	0.886596013723553	1.31148388369805	-4.42965509155528	-10.1972352094799	1.853513856664	-1.33933694557403	-1.39114773910345	-2.38255486357657	-0.296754738324767	-3.34696105458135	-4.26182695146563
617.135	6.69575634967662	10.8827924904256	-7.93342890522191	19.7937744171095	2.55507281610706	-4.24081331430397	13.3346377206561	2.92892555901136	14.9331351829512	-20.2384278504924	8.17033623845597	30.9619838768585	11.8791911347755	-17.9665747036194	2.03489172652645	-6.582226650298	-0.194968920859563	3.44930031354689	5.23668516148075	-5.62812793224064	27.3001773385745	9.7221381725871	-0.0826996588348256	4.32614528888294	-1.0137584355725	-7.02687667947255	-4.09074417692955	-0.443380920381442	2.22600938555638	7.15219673674479	6.05638663977642	2.45532264397506	12.1193631274859	3.33894202829507	-8.58564880600617	7.72109656251238	3.4670505197468	6.47752021122416	-6.33615416538319	1.21299575307919	2.35061933191183	-0.210351411134413	-0.650704432527836	1.68582816310846	-3.15418221494824	0.358346857751764	3.04418802831985	-2.63659374401444	-1.88323277061435
618.806	22.7769902415555	27.8054807363136	5.91343084767265	13.3056327722848	18.8753288971924	4.61846931517417	14.9358384014599	15.0752675244492	1.0854213505552	6.84260549898943	8.87283267816232	8.17821987975029	23.0231170761861	4.86198728726804	23.0924409444234	4.67441692772694	12.6226676139824	5.69823850367971	1.01394246124374	6.39714731084421	20.3606278679107	16.311316469544	0.72037983295012	5.63221289339301	12.7487037302832	9.86888212412802	12.6986698223325	7.63479829318851	1.3318993951964	9.24514304520665	8.23559951374301	7.22956485261447	6.20479749714071	14.8937887559612	0.086733030985126	6.94854395979803	5.11059684159794	2.50505819956553	0.61884898368118	-3.2183504246838	4.08355278084637	-0.993141048984495	3.30631722959686	2.11259575082654	-0.00806720749214876	-0.998195059161309	1.2361495494538	6.65781623184871	-2.20069984765306
[truncated: 85 more columns]
