# Supplementary material for: Physicochemical and major ion data for springs in the Black Forest National Park, Germany
Source: Data Brief. 2020 Apr 30;30:105645. doi: 10.1016/j.dib.2020.105645 (PMC7218150; doi:10.1016/j.dib.2020.105645)
Supplement: Supplementary file 4 [file mmc4.zip › Fluorescence/D807_4_2016-11-04.csv]

wavelength	600	597	594	591	588	585	582	579	576	573	570	567	564	561	558	555	552	549	546	543	540	537	534	531	528	525	522	519	516	513	510	507	504	501	498	495	492	489	486	483	480	477	474	471	468	465	462	459	456
210.862	0	0	0	0	0	0	0	0	0	0	0	0	0	0	0	0	0	0	0	0	0	0	0	0	0	0	0	0	0	0	0	0	0	0	0	0	0	0	0	0	0	0	0	0	0	0	0	0	0
212.444	0	0	0	0	0	0	0	0	0	0	0	0	0	0	0	0	0	0	0	0	0	0	0	0	0	0	0	0	0	0	0	0	0	0	0	0	0	0	0	0	0	0	0	0	0	0	0	0	0
214.027	0	0	0	0	0	0	0	0	0	0	0	0	0	0	0	0	0	0	0	0	0	0	0	0	0	0	0	0	0	0	0	0	0	0	0	0	0	0	0	0	0	0	0	0	0	0	0	0	0
215.61	0	0	0	0	0	0	0	0	0	0	0	0	0	0	0	0	0	0	0	0	0	0	0	0	0	0	0	0	0	0	0	0	0	0	0	0	0	0	0	0	0	0	0	0	0	0	0	0	0
217.194	0	0	0	0	0	0	0	0	0	0	0	0	0	0	0	0	0	0	0	0	0	0	0	0	0	0	0	0	0	0	0	0	0	0	0	0	0	0	0	0	0	0	0	0	0	0	0	0	0
218.779	0	0	0	0	0	0	0	0	0	0	0	0	0	0	0	0	0	0	0	0	0	0	0	0	0	0	0	0	0	0	0	0	0	0	0	0	0	0	0	0	0	0	0	0	0	0	0	0	0
220.364	0	0	0	0	0	0	0	0	0	0	0	0	0	0	0	0	0	0	0	0	0	0	0	0	0	0	0	0	0	0	0	0	0	0	0	0	0	0	0	0	0	0	0	0	0	0	0	0	0
221.95	0	0	0	0	0	0	0	0	0	0	0	0	0	0	0	0	0	0	0	0	0	0	0	0	0	0	0	0	0	0	0	0	0	0	0	0	0	0	0	0	0	0	0	0	0	0	0	0	0
223.536	0	0	0	0	0	0	0	0	0	0	0	0	0	0	0	0	0	0	0	0	0	0	0	0	0	0	0	0	0	0	0	0	0	0	0	0	0	0	0	0	0	0	0	0	0	0	0	0	0
225.123	0	0	0	0	0	0	0	0	0	0	0	0	0	0	0	0	0	0	0	0	0	0	0	0	0	0	0	0	0	0	0	0	0	0	0	0	0	0	0	0	0	0	0	0	0	0	0	0	0
226.71	0	0	0	0	0	0	0	0	0	0	0	0	0	0	0	0	0	0	0	0	0	0	0	0	0	0	0	0	0	0	0	0	0	0	0	0	0	0	0	0	0	0	0	0	0	0	0	0	0
228.299	0	0	0	0	0	0	0	0	0	0	0	0	0	0	0	0	0	0	0	0	0	0	0	0	0	0	0	0	0	0	0	0	0	0	0	0	0	0	0	0	0	0	0	0	0	0	0	0	0
229.887	0	0	0	0	0	0	0	0	0	0	0	0	0	0	0	0	0	0	0	0	0	0	0	0	0	0	0	0	0	0	0	0	0	0	0	0	0	0	0	0	0	0	0	0	0	0	0	0	0
231.477	0	0	0	0	0	0	0	0	0	0	0	0	0	0	0	0	0	0	0	0	0	0	0	0	0	0	0	0	0	0	0	0	0	0	0	0	0	0	0	0	0	0	0	0	0	0	0	0	0
233.067	0	0	0	0	0	0	0	0	0	0	0	0	0	0	0	0	0	0	0	0	0	0	0	0	0	0	0	0	0	0	0	0	0	0	0	0	0	0	0	0	0	0	0	0	0	0	0	0	0
234.657	0	0	0	0	0	0	0	0	0	0	0	0	0	0	0	0	0	0	0	0	0	0	0	0	0	0	0	0	0	0	0	0	0	0	0	0	0	0	0	0	0	0	0	0	0	0	0	0	0
236.248	0	0	0	0	0	0	0	0	0	0	0	0	0	0	0	0	0	0	0	0	0	0	0	0	0	0	0	0	0	0	0	0	0	0	0	0	0	0	0	0	0	0	0	0	0	0	0	0	0
237.84	0	0	0	0	0	0	0	0	0	0	0	0	0	0	0	0	0	0	0	0	0	0	0	0	0	0	0	0	0	0	0	0	0	0	0	0	0	0	0	0	0	0	0	0	0	0	0	0	0
239.432	0	0	0	0	0	0	0	0	0	0	0	0	0	0	0	0	0	0	0	0	0	0	0	0	0	0	0	0	0	0	0	0	0	0	0	0	0	0	0	0	0	0	0	0	0	0	0	0	0
241.025	0	0	0	0	0	0	0	0	0	0	0	0	0	0	0	0	0	0	0	0	0	0	0	0	0	0	0	0	0	0	0	0	0	0	0	0	0	0	0	0	0	0	0	0	0	0	0	0	0
242.619	0	0	0	0	0	0	0	0	0	0	0	0	0	0	0	0	0	0	0	0	0	0	0	0	0	0	0	0	0	0	0	0	0	0	0	0	0	0	0	0	0	0	0	0	0	0	0	0	0
244.213	0	0	0	0	0	0	0	0	0	0	0	0	0	0	0	0	0	0	0	0	0	0	0	0	0	0	0	0	0	0	0	0	0	0	0	0	0	0	0	0	0	0	0	0	0	0	0	0	0
245.808	0	0	0	0	0	0	0	0	0	0	0	0	0	0	0	0	0	0	0	0	0	0	0	0	0	0	0	0	0	0	0	0	0	0	0	0	0	0	0	0	0	0	0	0	0	0	0	0	0
247.403	0	0	0	0	0	0	0	0	0	0	0	0	0	0	0	0	0	0	0	0	0	0	0	0	0	0	0	0	0	0	0	0	0	0	0	0	0	0	0	0	0	0	0	0	0	0	0	0	0
248.999	0	0	0	0	0	0	0	0	0	0	0	0	0	0	0	0	0	0	0	0	0	0	0	0	0	0	0	0	0	0	0	0	0	0	0	0	0	0	0	0	0	0	0	0	0	0	0	0	0
250.595	0	0	0	0	0	0	0	0	0	0	0	0	0	0	0	0	0	0	0	0	0	0	0	0	0	0	0	0	0	0	0	0	0	0	0	0	0	0	0	0	0	0	0	0	0	0	0	0	0
252.192	0	0	0	0	0	0	0	0	0	0	0	0	0	0	0	0	0	0	0	0	0	0	0	0	0	0	0	0	0	0	0	0	0	0	0	0	0	0	0	0	0	0	0	0	0	0	0	0	0
253.79	0	0	0	0	0	0	0	0	0	0	0	0	0	0	0	0	0	0	0	0	0	0	0	0	0	0	0	0	0	0	0	0	0	0	0	0	0	0	0	0	0	0	0	0	0	0	0	0	0
255.388	0	0	0	0	0	0	0	0	0	0	0	0	0	0	0	0	0	0	0	0	0	0	0	0	0	0	0	0	0	0	0	0	0	0	0	0	0	0	0	0	0	0	0	0	0	0	0	0	0
256.986	0	0	0	0	0	0	0	0	0	0	0	0	0	0	0	0	0	0	0	0	0	0	0	0	0	0	0	0	0	0	0	0	0	0	0	0	0	0	0	0	0	0	0	0	0	0	0	0	0
258.586	0	0	0	0	0	0	0	0	0	0	0	0	0	0	0	0	0	0	0	0	0	0	0	0	0	0	0	0	0	0	0	0	0	0	0	0	0	0	0	0	0	0	0	0	0	0	0	0	0
260.186	0	0	0	0	0	0	0	0	0	0	0	0	0	0	0	0	0	0	0	0	0	0	0	0	0	0	0	0	0	0	0	0	0	0	0	0	0	0	0	0	0	0	0	0	0	0	0	0	0
261.786	0	0	0	0	0	0	0	0	0	0	0	0	0	0	0	0	0	0	0	0	0	0	0	0	0	0	0	0	0	0	0	0	0	0	0	0	0	0	0	0	0	0	0	0	0	0	0	0	0
263.387	0	0	0	0	0	0	0	0	0	0	0	0	0	0	0	0	0	0	0	0	0	0	0	0	0	0	0	0	0	0	0	0	0	0	0	0	0	0	0	0	0	0	0	0	0	0	0	0	0
264.988	0	0	0	0	0	0	0	0	0	0	0	0	0	0	0	0	0	0	0	0	0	0	0	0	0	0	0	0	0	0	0	0	0	0	0	0	0	0	0	0	0	0	0	0	0	0	0	0	0
266.591	0	0	0	0	0	0	0	0	0	0	0	0	0	0	0	0	0	0	0	0	0	0	0	0	0	0	0	0	0	0	0	0	0	0	0	0	0	0	0	0	0	0	0	0	0	0	0	0	0
268.193	0	0	0	0	0	0	0	0	0	0	0	0	0	0	0	0	0	0	0	0	0	0	0	0	0	0	0	0	0	0	0	0	0	0	0	0	0	0	0	0	0	0	0	0	0	0	0	0	0
269.796	0	0	0	0	0	0	0	0	0	0	0	0	0	0	0	0	0	0	0	0	0	0	0	0	0	0	0	0	0	0	0	0	0	0	0	0	0	0	0	0	0	0	0	0	0	0	0	0	0
271.4	0	0	0	0	0	0	0	0	0	0	0	0	0	0	0	0	0	0	0	0	0	0	0	0	0	0	0	0	0	0	0	0	0	0	0	0	0	0	0	0	0	0	0	0	0	0	0	0	0
273.004	0	0	0	0	0	0	0	0	0	0	0	0	0	0	0	0	0	0	0	0	0	0	0	0	0	0	0	0	0	0	0	0	0	0	0	0	0	0	0	0	0	0	0	0	0	0	0	0	0
274.609	0	0	0	0	0	0	0	0	0	0	0	0	0	0	0	0	0	0	0	0	0	0	0	0	0	0	0	0	0	0	0	0	0	0	0	0	0	0	0	0	0	0	0	0	0	0	0	0	0
276.215	0	0	0	0	0	0	0	0	0	0	0	0	0	0	0	0	0	0	0	0	0	0	0	0	0	0	0	0	0	0	0	0	0	0	0	0	0	0	0	0	0	0	0	0	0	0	0	0	0
277.821	0	0	0	0	0	0	0	0	0	0	0	0	0	0	0	0	0	0	0	0	0	0	0	0	0	0	0	0	0	0	0	0	0	0	0	0	0	0	0	0	0	0	0	0	0	0	0	0	0
279.427	0	0	0	0	0	0	0	0	0	0	0	0	0	0	0	0	0	0	0	0	0	0	0	0	0	0	0	0	0	0	0	0	0	0	0	0	0	0	0	0	0	0	0	0	0	0	0	0	0
281.034	0	0	0	0	0	0	0	0	0	0	0	0	0	0	0	0	0	0	0	0	0	0	0	0	0	0	0	0	0	0	0	0	0	0	0	0	0	0	0	0	0	0	0	0	0	0	0	0	0
282.642	0	0	0	0	0	0	0	0	0	0	0	0	0	0	0	0	0	0	0	0	0	0	0	0	0	0	0	0	0	0	0	0	0	0	0	0	0	0	0	0	0	0	0	0	0	0	0	0	0
284.25	0	0	0	0	0	0	0	0	0	0	0	0	0	0	0	0	0	0	0	0	0	0	0	0	0	0	0	0	0	0	0	0	0	0	0	0	0	0	0	0	0	0	0	0	0	0	0	0	0
285.858	0	0	0	0	0	0	0	0	0	0	0	0	0	0	0	0	0	0	0	0	0	0	0	0	0	0	0	0	0	0	0	0	0	0	0	0	0	0	0	0	0	0	0	0	0	0	0	0	0
287.468	0	0	0	0	0	0	0	0	0	0	0	0	0	0	0	0	0	0	0	0	0	0	0	0	0	0	0	0	0	0	0	0	0	0	0	0	0	0	0	0	0	0	0	0	0	0	0	0	0
289.077	0	0	0	0	0	0	0	0	0	0	0	0	0	0	0	0	0	0	0	0	0	0	0	0	0	0	0	0	0	0	0	0	0	0	0	0	0	0	0	0	0	0	0	0	0	0	0	0	0
290.688	0	0	0	0	0	0	0	0	0	0	0	0	0	0	0	0	0	0	0	0	0	0	0	0	0	0	0	0	0	0	0	0	0	0	0	0	0	0	0	0	0	0	0	0	0	0	0	0	0
292.298	0	0	0	0	0	0	0	0	0	0	0	0	0	0	0	0	0	0	0	0	0	0	0	0	0	0	0	0	0	0	0	0	0	0	0	0	0	0	0	0	0	0	0	0	0	0	0	0	0
293.91	0	0	0	0	0	0	0	0	0	0	0	0	0	0	0	0	0	0	0	0	0	0	0	0	0	0	0	0	0	0	0	0	0	0	0	0	0	0	0	0	0	0	0	0	0	0	0	0	0
295.521	0	0	0	0	0	0	0	0	0	0	0	0	0	0	0	0	0	0	0	0	0	0	0	0	0	0	0	0	0	0	0	0	0	0	0	0	0	0	0	0	0	0	0	0	0	0	0	0	0
297.134	0	0	0	0	0	0	0	0	0	0	0	0	0	0	0	0	0	0	0	0	0	0	0	0	0	0	0	0	0	0	0	0	0	0	0	0	0	0	0	0	0	0	0	0	0	0	0	0	0
298.747	0	0	0	0	0	0	0	0	0	0	0	0	0	0	0	0	0	0	0	0	0	0	0	0	0	0	0	0	0	0	0	0	0	0	0	0	0	0	0	0	0	0	0	0	0	0	0	0	0
300.36	0	0	0	0	0	0	0	0	0	0	0	0	0	0	0	0	0	0	0	0	0	0	0	0	0	0	0	0	0	0	0	0	0	0	0	0	0	0	0	0	0	0	0	0	0	0	0	0	0
301.974	0	0	0	0	0	0	0	0	0	0	0	0	0	0	0	0	0	0	0	0	0	0	0	0	0	0	0	0	0	0	0	0	0	0	0	0	0	0	0	0	0	0	0	0	0	0	0	0	0
303.588	0	0	0	0	0	0	0	0	0	0	0	0	0	0	0	0	0	0	0	0	0	0	0	0	0	0	0	0	0	0	0	0	0	0	0	0	0	0	0	0	0	0	0	0	0	0	0	0	0
305.203	0	0	0	0	0	0	0	0	0	0	0	0	0	0	0	0	0	0	0	0	0	0	0	0	0	0	0	0	0	0	0	0	0	0	0	0	0	0	0	0	0	0	0	0	0	0	0	0	0
306.819	0	0	0	0	0	0	0	0	0	0	0	0	0	0	0	0	0	0	0	0	0	0	0	0	0	0	0	0	0	0	0	0	0	0	0	0	0	0	0	0	0	0	0	0	0	0	0	0	0
308.435	0	0	0	0	0	0	0	0	0	0	0	0	0	0	0	0	0	0	0	0	0	0	0	0	0	0	0	0	0	0	0	0	0	0	0	0	0	0	0	0	0	0	0	0	0	0	0	0	0
310.051	0	0	0	0	0	0	0	0	0	0	0	0	0	0	0	0	0	0	0	0	0	0	0	0	0	0	0	0	0	0	0	0	0	0	0	0	0	0	0	0	0	0	0	0	0	0	0	0	0
311.668	0	0	0	0	0	0	0	0	0	0	0	0	0	0	0	0	0	0	0	0	0	0	0	0	0	0	0	0	0	0	0	0	0	0	0	0	0	0	0	0	0	0	0	0	0	0	0	0	0
313.286	0	0	0	0	0	0	0	0	0	0	0	0	0	0	0	0	0	0	0	0	0	0	0	0	0	0	0	0	0	0	0	0	0	0	0	0	0	0	0	0	0	0	0	0	0	0	0	0	0
314.904	0	0	0	0	0	0	0	0	0	0	0	0	0	0	0	0	0	0	0	0	0	0	0	0	0	0	0	0	0	0	0	0	0	0	0	0	0	0	0	0	0	0	0	0	0	0	0	0	0
316.522	0	0	0	0	0	0	0	0	0	0	0	0	0	0	0	0	0	0	0	0	0	0	0	0	0	0	0	0	0	0	0	0	0	0	0	0	0	0	0	0	0	0	0	0	0	0	0	0	0
318.141	0	0	0	0	0	0	0	0	0	0	0	0	0	0	0	0	0	0	0	0	0	0	0	0	0	0	0	0	0	0	0	0	0	0	0	0	0	0	0	0	0	0	0	0	0	0	0	0	0
319.761	0	0	0	0	0	0	0	0	0	0	0	0	0	0	0	0	0	0	0	0	0	0	0	0	0	0	0	0	0	0	0	0	0	0	0	0	0	0	0	0	0	0	0	0	0	0	0	0	0
321.381	0	0	0	0	0	0	0	0	0	0	0	0	0	0	0	0	0	0	0	0	0	0	0	0	0	0	0	0	0	0	0	0	0	0	0	0	0	0	0	0	0	0	0	0	0	0	0	0	0
323.001	0	0	0	0	0	0	0	0	0	0	0	0	0	0	0	0	0	0	0	0	0	0	0	0	0	0	0	0	0	0	0	0	0	0	0	0	0	0	0	0	0	0	0	0	0	0	0	0	0
324.622	0	0	0	0	0	0	0	0	0	0	0	0	0	0	0	0	0	0	0	0	0	0	0	0	0	0	0	0	0	0	0	0	0	0	0	0	0	0	0	0	0	0	0	0	0	0	0	0	0
326.243	0	0	0	0	0	0	0	0	0	0	0	0	0	0	0	0	0	0	0	0	0	0	0	0	0	0	0	0	0	0	0	0	0	0	0	0	0	0	0	0	0	0	0	0	0	0	0	0	0
327.865	0	0	0	0	0	0	0	0	0	0	0	0	0	0	0	0	0	0	0	0	0	0	0	0	0	0	0	0	0	0	0	0	0	0	0	0	0	0	0	0	0	0	0	0	0	0	0	0	0
329.488	0	0	0	0	0	0	0	0	0	0	0	0	0	0	0	0	0	0	0	0	0	0	0	0	0	0	0	0	0	0	0	0	0	0	0	0	0	0	0	0	0	0	0	0	0	0	0	0	0
331.111	0	0	0	0	0	0	0	0	0	0	0	0	0	0	0	0	0	0	0	0	0	0	0	0	0	0	0	0	0	0	0	0	0	0	0	0	0	0	0	0	0	0	0	0	0	0	0	0	0
332.734	0	0	0	0	0	0	0	0	0	0	0	0	0	0	0	0	0	0	0	0	0	0	0	0	0	0	0	0	0	0	0	0	0	0	0	0	0	0	0	0	0	0	0	0	0	0	0	0	0
334.358	0	0	0	0	0	0	0	0	0	0	0	0	0	0	0	0	0	0	0	0	0	0	0	0	0	0	0	0	0	0	0	0	0	0	0	0	0	0	0	0	0	0	0	0	0	0	0	0	0
335.982	0	0	0	0	0	0	0	0	0	0	0	0	0	0	0	0	0	0	0	0	0	0	0	0	0	0	0	0	0	0	0	0	0	0	0	0	0	0	0	0	0	0	0	0	0	0	0	0	0
337.607	0	0	0	0	0	0	0	0	0	0	0	0	0	0	0	0	0	0	0	0	0	0	0	0	0	0	0	0	0	0	0	0	0	0	0	0	0	0	0	0	0	0	0	0	0	0	0	0	0
339.232	0	0	0	0	0	0	0	0	0	0	0	0	0	0	0	0	0	0	0	0	0	0	0	0	0	0	0	0	0	0	0	0	0	0	0	0	0	0	0	0	0	0	0	0	0	0	0	0	0
340.858	0	0	0	0	0	0	0	0	0	0	0	0	0	0	0	0	0	0	0	0	0	0	0	0	0	0	0	0	0	0	0	0	0	0	0	0	0	0	0	0	0	0	0	0	0	0	0	0	0
342.484	0	0	0	0	0	0	0	0	0	0	0	0	0	0	0	0	0	0	0	0	0	0	0	0	0	0	0	0	0	0	0	0	0	0	0	0	0	0	0	0	0	0	0	0	0	0	0	0	0
344.111	0	0	0	0	0	0	0	0	0	0	0	0	0	0	0	0	0	0	0	0	0	0	0	0	0	0	0	0	0	0	0	0	0	0	0	0	0	0	0	0	0	0	0	0	0	0	0	0	0
345.738	0	0	0	0	0	0	0	0	0	0	0	0	0	0	0	0	0	0	0	0	0	0	0	0	0	0	0	0	0	0	0	0	0	0	0	0	0	0	0	0	0	0	0	0	0	0	0	0	0
347.365	0	0	0	0	0	0	0	0	0	0	0	0	0	0	0	0	0	0	0	0	0	0	0	0	0	0	0	0	0	0	0	0	0	0	0	0	0	0	0	0	0	0	0	0	0	0	0	0	0
348.993	0	0	0	0	0	0	0	0	0	0	0	0	0	0	0	0	0	0	0	0	0	0	0	0	0	0	0	0	0	0	0	0	0	0	0	0	0	0	0	0	0	0	0	0	0	0	0	0	0
350.622	0	0	0	0	0	0	0	0	0	0	0	0	0	0	0	0	0	0	0	0	0	0	0	0	0	0	0	0	0	0	0	0	0	0	0	0	0	0	0	0	0	0	0	0	0	0	0	0	0
352.251	0	0	0	0	0	0	0	0	0	0	0	0	0	0	0	0	0	0	0	0	0	0	0	0	0	0	0	0	0	0	0	0	0	0	0	0	0	0	0	0	0	0	0	0	0	0	0	0	0
353.88	0	0	0	0	0	0	0	0	0	0	0	0	0	0	0	0	0	0	0	0	0	0	0	0	0	0	0	0	0	0	0	0	0	0	0	0	0	0	0	0	0	0	0	0	0	0	0	0	0
355.51	0	0	0	0	0	0	0	0	0	0	0	0	0	0	0	0	0	0	0	0	0	0	0	0	0	0	0	0	0	0	0	0	0	0	0	0	0	0	0	0	0	0	0	0	0	0	0	0	0
357.14	0	0	0	0	0	0	0	0	0	0	0	0	0	0	0	0	0	0	0	0	0	0	0	0	0	0	0	0	0	0	0	0	0	0	0	0	0	0	0	0	0	0	0	0	0	0	0	0	0
358.771	0	0	0	0	0	0	0	0	0	0	0	0	0	0	0	0	0	0	0	0	0	0	0	0	0	0	0	0	0	0	0	0	0	0	0	0	0	0	0	0	0	0	0	0	0	0	0	0	0
360.402	0	0	0	0	0	0	0	0	0	0	0	0	0	0	0	0	0	0	0	0	0	0	0	0	0	0	0	0	0	0	0	0	0	0	0	0	0	0	0	0	0	0	0	0	0	0	0	0	0
362.034	0	0	0	0	0	0	0	0	0	0	0	0	0	0	0	0	0	0	0	0	0	0	0	0	0	0	0	0	0	0	0	0	0	0	0	0	0	0	0	0	0	0	0	0	0	0	0	0	0
363.666	0	0	0	0	0	0	0	0	0	0	0	0	0	0	0	0	0	0	0	0	0	0	0	0	0	0	0	0	0	0	0	0	0	0	0	0	0	0	0	0	0	0	0	0	0	0	0	0	0
365.299	0	0	0	0	0	0	0	0	0	0	0	0	0	0	0	0	0	0	0	0	0	0	0	0	0	0	0	0	0	0	0	0	0	0	0	0	0	0	0	0	0	0	0	0	0	0	0	0	0
366.932	0	0	0	0	0	0	0	0	0	0	0	0	0	0	0	0	0	0	0	0	0	0	0	0	0	0	0	0	0	0	0	0	0	0	0	0	0	0	0	0	0	0	0	0	0	0	0	0	0
368.565	0	0	0	0	0	0	0	0	0	0	0	0	0	0	0	0	0	0	0	0	0	0	0	0	0	0	0	0	0	0	0	0	0	0	0	0	0	0	0	0	0	0	0	0	0	0	0	0	0
370.199	0	0	0	0	0	0	0	0	0	0	0	0	0	0	0	0	0	0	0	0	0	0	0	0	0	0	0	0	0	0	0	0	0	0	0	0	0	0	0	0	0	0	0	0	0	0	0	0	0
371.833	0	0	0	0	0	0	0	0	0	0	0	0	0	0	0	0	0	0	0	0	0	0	0	0	0	0	0	0	0	0	0	0	0	0	0	0	0	0	0	0	0	0	0	0	0	0	0	0	0
373.468	0	0	0	0	0	0	0	0	0	0	0	0	0	0	0	0	0	0	0	0	0	0	0	0	0	0	0	0	0	0	0	0	0	0	0	0	0	0	0	0	0	0	0	0	0	0	0	0	0
375.103	0	0	0	0	0	0	0	0	0	0	0	0	0	0	0	0	0	0	0	0	0	0	0	0	0	0	0	0	0	0	0	0	0	0	0	0	0	0	0	0	0	0	0	0	0	0	0	0	0
376.738	0	0	0	0	0	0	0	0	0	0	0	0	0	0	0	0	0	0	0	0	0	0	0	0	0	0	0	0	0	0	0	0	0	0	0	0	0	0	0	0	0	0	0	0	0	0	0	0	0
378.374	0	0	0	0	0	0	0	0	0	0	0	0	0	0	0	0	0	0	0	0	0	0	0	0	0	0	0	0	0	0	0	0	0	0	0	0	0	0	0	0	0	0	0	0	0	0	0	0	0
380.01	0	0	0	0	0	0	0	0	0	0	0	0	0	0	0	0	0	0	0	0	0	0	0	0	0	0	0	0	0	0	0	0	0	0	0	0	0	0	0	0	0	0	0	0	0	0	0	0	0
381.647	0	0	0	0	0	0	0	0	0	0	0	0	0	0	0	0	0	0	0	0	0	0	0	0	0	0	0	0	0	0	0	0	0	0	0	0	0	0	0	0	0	0	0	0	0	0	0	0	0
383.284	0	0	0	0	0	0	0	0	0	0	0	0	0	0	0	0	0	0	0	0	0	0	0	0	0	0	0	0	0	0	0	0	0	0	0	0	0	0	0	0	0	0	0	0	0	0	0	0	0
384.922	0	0	0	0	0	0	0	0	0	0	0	0	0	0	0	0	0	0	0	0	0	0	0	0	0	0	0	0	0	0	0	0	0	0	0	0	0	0	0	0	0	0	0	0	0	0	0	0	0
386.56	0	0	0	0	0	0	0	0	0	0	0	0	0	0	0	0	0	0	0	0	0	0	0	0	0	0	0	0	0	0	0	0	0	0	0	0	0	0	0	0	0	0	0	0	0	0	0	0	0
388.198	0	0	0	0	0	0	0	0	0	0	0	0	0	0	0	0	0	0	0	0	0	0	0	0	0	0	0	0	0	0	0	0	0	0	0	0	0	0	0	0	0	0	0	0	0	0	0	0	0
389.837	0	0	0	0	0	0	0	0	0	0	0	0	0	0	0	0	0	0	0	0	0	0	0	0	0	0	0	0	0	0	0	0	0	0	0	0	0	0	0	0	0	0	0	0	0	0	0	0	0
391.476	0	0	0	0	0	0	0	0	0	0	0	0	0	0	0	0	0	0	0	0	0	0	0	0	0	0	0	0	0	0	0	0	0	0	0	0	0	0	0	0	0	0	0	0	0	0	0	0	0
393.116	0	0	0	0	0	0	0	0	0	0	0	0	0	0	0	0	0	0	0	0	0	0	0	0	0	0	0	0	0	0	0	0	0	0	0	0	0	0	0	0	0	0	0	0	0	0	0	0	0
394.756	0	0	0	0	0	0	0	0	0	0	0	0	0	0	0	0	0	0	0	0	0	0	0	0	0	0	0	0	0	0	0	0	0	0	0	0	0	0	0	0	0	0	0	0	0	0	0	0	0
396.396	0	0	0	0	0	0	0	0	0	0	0	0	0	0	0	0	0	0	0	0	0	0	0	0	0	0	0	0	0	0	0	0	0	0	0	0	0	0	0	0	0	0	0	0	0	0	0	0	0
398.037	0	0	0	0	0	0	0	0	0	0	0	0	0	0	0	0	0	0	0	0	0	0	0	0	0	0	0	0	0	0	0	0	0	0	0	0	0	0	0	0	0	0	0	0	0	0	0	0	0
399.678	0	0	0	0	0	0	0	0	0	0	0	0	0	0	0	0	0	0	0	0	0	0	0	0	0	0	0	0	0	0	0	0	0	0	0	0	0	0	0	0	0	0	0	0	0	0	0	0	0
401.32	0	0	0	0	0	0	0	0	0	0	0	0	0	0	0	0	0	0	0	0	0	0	0	0	0	0	0	0	0	0	0	0	0	0	0	0	0	0	0	0	0	0	0	0	0	0	0	0	0
402.962	0	0	0	0	0	0	0	0	0	0	0	0	0	0	0	0	0	0	0	0	0	0	0	0	0	0	0	0	0	0	0	0	0	0	0	0	0	0	0	0	0	0	0	0	0	0	0	0	0
404.604	0	0	0	0	0	0	0	0	0	0	0	0	0	0	0	0	0	0	0	0	0	0	0	0	0	0	0	0	0	0	0	0	0	0	0	0	0	0	0	0	0	0	0	0	0	0	0	0	0
406.247	0	0	0	0	0	0	0	0	0	0	0	0	0	0	0	0	0	0	0	0	0	0	0	0	0	0	0	0	0	0	0	0	0	0	0	0	0	0	0	0	0	0	0	0	0	0	0	0	0
407.89	0	0	0	0	0	0	0	0	0	0	0	0	0	0	0	0	0	0	0	0	0	0	0	0	0	0	0	0	0	0	0	0	0	0	0	0	0	0	0	0	0	0	0	0	0	0	0	0	0
409.534	0	0	0	0	0	0	0	0	0	0	0	0	0	0	0	0	0	0	0	0	0	0	0	0	0	0	0	0	0	0	0	0	0	0	0	0	0	0	0	0	0	0	0	0	0	0	0	0	0
411.177	0	0	0	0	0	0	0	0	0	0	0	0	0	0	0	0	0	0	0	0	0	0	0	0	0	0	0	0	0	0	0	0	0	0	0	0	0	0	0	0	0	0	0	0	0	0	0	0	0
412.822	0	0	0	0	0	0	0	0	0	0	0	0	0	0	0	0	0	0	0	0	0	0	0	0	0	0	0	0	0	0	0	0	0	0	0	0	0	0	0	0	0	0	0	0	0	0	0	0	0
414.466	0	0	0	0	0	0	0	0	0	0	0	0	0	0	0	0	0	0	0	0	0	0	0	0	0	0	0	0	0	0	0	0	0	0	0	0	0	0	0	0	0	0	0	0	0	0	0	0	0
416.111	0	0	0	0	0	0	0	0	0	0	0	0	0	0	0	0	0	0	0	0	0	0	0	0	0	0	0	0	0	0	0	0	0	0	0	0	0	0	0	0	0	0	0	0	0	0	0	0	0
417.757	0	0	0	0	0	0	0	0	0	0	0	0	0	0	0	0	0	0	0	0	0	0	0	0	0	0	0	0	0	0	0	0	0	0	0	0	0	0	0	0	0	0	0	0	0	0	0	0	0
419.402	0	0	0	0	0	0	0	0	0	0	0	0	0	0	0	0	0	0	0	0	0	0	0	0	0	0	0	0	0	0	0	0	0	0	0	0	0	0	0	0	0	0	0	0	0	0	0	0	0
421.048	0	0	0	0	0	0	0	0	0	0	0	0	0	0	0	0	0	0	0	0	0	0	0	0	0	0	0	0	0	0	0	0	0	0	0	0	0	0	0	0	0	0	0	0	0	0	0	0	0
422.695	0	0	0	0	0	0	0	0	0	0	0	0	0	0	0	0	0	0	0	0	0	0	0	0	0	0	0	0	0	0	0	0	0	0	0	0	0	0	0	0	0	0	0	0	0	0	0	0	0
424.342	0	0	0	0	0	0	0	0	0	0	0	0	0	0	0	0	0	0	0	0	0	0	0	0	0	0	0	0	0	0	0	0	0	0	0	0	0	0	0	0	0	0	0	0	0	0	0	0	0
425.989	0	0	0	0	0	0	0	0	0	0	0	0	0	0	0	0	0	0	0	0	0	0	0	0	0	0	0	0	0	0	0	0	0	0	0	0	0	0	0	0	0	0	0	0	0	0	0	0	0
427.636	0	0	0	0	0	0	0	0	0	0	0	0	0	0	0	0	0	0	0	0	0	0	0	0	0	0	0	0	0	0	0	0	0	0	0	0	0	0	0	0	0	0	0	0	0	0	0	0	0
429.284	0	0	0	0	0	0	0	0	0	0	0	0	0	0	0	0	0	0	0	0	0	0	0	0	0	0	0	0	0	0	0	0	0	0	0	0	0	0	0	0	0	0	0	0	0	0	0	0	0
430.932	0	0	0	0	0	0	0	0	0	0	0	0	0	0	0	0	0	0	0	0	0	0	0	0	0	0	0	0	0	0	0	0	0	0	0	0	0	0	0	0	0	0	0	0	0	0	0	0	0
432.581	0	0	0	0	0	0	0	0	0	0	0	0	0	0	0	0	0	0	0	0	0	0	0	0	0	0	0	0	0	0	0	0	0	0	0	0	0	0	0	0	0	0	0	0	0	0	0	0	0
434.23	0	0	0	0	0	0	0	0	0	0	0	0	0	0	0	0	0	0	0	0	0	0	0	0	0	0	0	0	0	0	0	0	0	0	0	0	0	0	0	0	0	0	0	0	0	0	0	0	0
435.879	0	0	0	0	0	0	0	0	0	0	0	0	0	0	0	0	0	0	0	0	0	0	0	0	0	0	0	0	0	0	0	0	0	0	0	0	0	0	0	0	0	0	0	0	0	0	0	0	0
437.528	0	0	0	0	0	0	0	0	0	0	0	0	0	0	0	0	0	0	0	0	0	0	0	0	0	0	0	0	0	0	0	0	0	0	0	0	0	0	0	0	0	0	0	0	0	0	0	0	0
439.178	0	0	0	0	0	0	0	0	0	0	0	0	0	0	0	0	0	0	0	0	0	0	0	0	0	0	0	0	0	0	0	0	0	0	0	0	0	0	0	0	0	0	0	0	0	0	0	0	0
440.828	0	0	0	0	0	0	0	0	0	0	0	0	0	0	0	0	0	0	0	0	0	0	0	0	0	0	0	0	0	0	0	0	0	0	0	0	0	0	0	0	0	0	0	0	0	0	0	0	0
442.479	0	0	0	0	0	0	0	0	0	0	0	0	0	0	0	0	0	0	0	0	0	0	0	0	0	0	0	0	0	0	0	0	0	0	0	0	0	0	0	0	0	0	0	0	0	0	0	0	0
444.13	0	0	0	0	0	0	0	0	0	0	0	0	0	0	0	0	0	0	0	0	0	0	0	0	0	0	0	0	0	0	0	0	0	0	0	0	0	0	0	0	0	0	0	0	0	0	0	0	0
445.781	0	0	0	0	0	0	0	0	0	0	0	0	0	0	0	0	0	0	0	0	0	0	0	0	0	0	0	0	0	0	0	0	0	0	0	0	0	0	0	0	0	0	0	0	0	0	0	0	0
447.432	0	0	0	0	0	0	0	0	0	0	0	0	0	0	0	0	0	0	0	0	0	0	0	0	0	0	0	0	0	0	0	0	0	0	0	0	0	0	0	0	0	0	0	0	0	0	0	0	0
449.084	0	0	0	0	0	0	0	0	0	0	0	0	0	0	0	0	0	0	0	0	0	0	0	0	0	0	0	0	0	0	0	0	0	0	0	0	0	0	0	0	0	0	0	0	0	0	0	0	0
450.736	0	0	0	0	0	0	0	0	0	0	0	0	0	0	0	0	0	0	0	0	0	0	0	0	0	0	0	0	0	0	0	0	0	0	0	0	0	0	0	0	0	0	0	0	0	0	0	0	0
452.389	0	0	0	0	0	0	0	0	0	0	0	0	0	0	0	0	0	0	0	0	0	0	0	0	0	0	0	0	0	0	0	0	0	0	0	0	0	0	0	0	0	0	0	0	0	0	0	0	0
454.042	0	0	0	0	0	0	0	0	0	0	0	0	0	0	0	0	0	0	0	0	0	0	0	0	0	0	0	0	0	0	0	0	0	0	0	0	0	0	0	0	0	0	0	0	0	0	0	0	0
455.695	0	0	0	0	0	0	0	0	0	0	0	0	0	0	0	0	0	0	0	0	0	0	0	0	0	0	0	0	0	0	0	0	0	0	0	0	0	0	0	0	0	0	0	0	0	0	0	0	0
457.348	0	0	0	0	0	0	0	0	0	0	0	0	0	0	0	0	0	0	0	0	0	0	0	0	0	0	0	0	0	0	0	0	0	0	0	0	0	0	0	0	0	0	0	0	0	0	0	0	0
459.002	0	0	0	0	0	0	0	0	0	0	0	0	0	0	0	0	0	0	0	0	0	0	0	0	0	0	0	0	0	0	0	0	0	0	0	0	0	0	0	0	0	0	0	0	0	0	0	0	0
460.656	0	0	0	0	0	0	0	0	0	0	0	0	0	0	0	0	0	0	0	0	0	0	0	0	0	0	0	0	0	0	0	0	0	0	0	0	0	0	0	0	0	0	0	0	0	0	0	0	0
462.31	0	0	0	0	0	0	0	0	0	0	0	0	0	0	0	0	0	0	0	0	0	0	0	0	0	0	0	0	0	0	0	0	0	0	0	0	0	0	0	0	0	0	0	0	0	0	0	0	0
463.965	0	0	0	0	0	0	0	0	0	0	0	0	0	0	0	0	0	0	0	0	0	0	0	0	0	0	0	0	0	0	0	0	0	0	0	0	0	0	0	0	0	0	0	0	0	0	0	0	0
465.62	0	0	0	0	0	0	0	0	0	0	0	0	0	0	0	0	0	0	0	0	0	0	0	0	0	0	0	0	0	0	0	0	0	0	0	0	0	0	0	0	0	0	0	0	0	0	0	0	0
467.275	0	0	0	0	0	0	0	0	0	0	0	0	0	0	0	0	0	0	0	0	0	0	0	0	0	0	0	0	0	0	0	0	0	0	0	0	0	0	0	0	0	0	0	0	0	0	0	0	0.388986715845209
468.931	0	0	0	0	0	0	0	0	0	0	0	0	0	0	0	0	0	0	0	0	0	0	0	0	0	0	0	0	0	0	0	0	0	0	0	0	0	0	0	0	0	0	0	0	0	0	0	0	1.13581585567735
470.586	0	0	0	0	0	0	0	0	0	0	0	0	0	0	0	0	0	0	0	0	0	0	0	0	0	0	0	0	0	0	0	0	0	0	0	0	0	0	0	0	0	0	0	0	0	0	0	3.57156734383125	5.41926116706219
472.242	0	0	0	0	0	0	0	0	0	0	0	0	0	0	0	0	0	0	0	0	0	0	0	0	0	0	0	0	0	0	0	0	0	0	0	0	0	0	0	0	0	0	0	0	0	0	-5.79191877298207	-0.749919420361154	-3.22873412010267
473.899	0	0	0	0	0	0	0	0	0	0	0	0	0	0	0	0	0	0	0	0	0	0	0	0	0	0	0	0	0	0	0	0	0	0	0	0	0	0	0	0	0	0	0	0	0	0	-0.966682193060582	-1.98128536483179	-2.76009806640624
475.555	0	0	0	0	0	0	0	0	0	0	0	0	0	0	0	0	0	0	0	0	0	0	0	0	0	0	0	0	0	0	0	0	0	0	0	0	0	0	0	0	0	0	0	0	0	0.741631875348853	-1.20261544710013	2.76780145136062	2.76717776676929
477.212	0	0	0	0	0	0	0	0	0	0	0	0	0	0	0	0	0	0	0	0	0	0	0	0	0	0	0	0	0	0	0	0	0	0	0	0	0	0	0	0	0	0	0	0	0	-2.36308677933771	0.58203695017603	-2.58043492308416	-1.0122959604643
478.87	0	0	0	0	0	0	0	0	0	0	0	0	0	0	0	0	0	0	0	0	0	0	0	0	0	0	0	0	0	0	0	0	0	0	0	0	0	0	0	0	0	0	0	0	3.15589888970745	3.10888233972817	-1.53545535466355	-3.70983183987833	-3.6639930166292
480.527	0	0	0	0	0	0	0	0	0	0	0	0	0	0	0	0	0	0	0	0	0	0	0	0	0	0	0	0	0	0	0	0	0	0	0	0	0	0	0	0	0	0	0	0	6.0143729439668	4.99121029516423	7.14848947447855	3.15415922261066	4.26161148456815
482.185	0	0	0	0	0	0	0	0	0	0	0	0	0	0	0	0	0	0	0	0	0	0	0	0	0	0	0	0	0	0	0	0	0	0	0	0	0	0	0	0	0	0	0	6.11536616628056	1.3892270180268	-0.474200205801676	0.69207927139054	-0.302648084390463	1.61201018244268
483.843	0	0	0	0	0	0	0	0	0	0	0	0	0	0	0	0	0	0	0	0	0	0	0	0	0	0	0	0	0	0	0	0	0	0	0	0	0	0	0	0	0	0	0	3.23716486674068	-0.720292686819719	-1.71456026446067	-5.9629014148952	-2.64538690028525	-1.90829169679578
485.501	0	0	0	0	0	0	0	0	0	0	0	0	0	0	0	0	0	0	0	0	0	0	0	0	0	0	0	0	0	0	0	0	0	0	0	0	0	0	0	0	0	0	1.59745591817447	-3.18844042539679	-1.0837250539129	1.02703053787484	-2.73185770431407	-4.10203108564546	-1.84017748586574
487.16	0	0	0	0	0	0	0	0	0	0	0	0	0	0	0	0	0	0	0	0	0	0	0	0	0	0	0	0	0	0	0	0	0	0	0	0	0	0	0	0	0	4.02933941688404	-2.90907114753191	2.54178003459672	2.17576204640319	5.00753496806853	3.28252555418831	2.13186987401589	3.31446165942264
488.819	0	0	0	0	0	0	0	0	0	0	0	0	0	0	0	0	0	0	0	0	0	0	0	0	0	0	0	0	0	0	0	0	0	0	0	0	0	0	0	0	0	0.267348448751878	-1.60852449552764	-1.69984981225956	0.155144590337183	-4.33311156808211	-2.40700266336921	-6.02350449869298	-5.34507391686966
490.478	0	0	0	0	0	0	0	0	0	0	0	0	0	0	0	0	0	0	0	0	0	0	0	0	0	0	0	0	0	0	0	0	0	0	0	0	0	0	0	0	-3.01143091618873	4.39257322359548	4.20388035960982	1.70613665292774	1.57588353342217	-1.06698949472822	1.58109775896168	0.27549949354154	3.52586531427887
492.137	0	0	0	0	0	0	0	0	0	0	0	0	0	0	0	0	0	0	0	0	0	0	0	0	0	0	0	0	0	0	0	0	0	0	0	0	0	0	0	0	4.8143268748154	10.1282574640465	6.06841690722654	4.77244663832544	3.62838019608689	1.54914463413022	1.84028089704157	-0.968201920653412	2.3721386690101
493.797	0	0	0	0	0	0	0	0	0	0	0	0	0	0	0	0	0	0	0	0	0	0	0	0	0	0	0	0	0	0	0	0	0	0	0	0	0	0	0	1.34882771674198	5.09744015037963	-0.0752948136841475	4.27209464236293	-2.09436443377234	2.2437534631025	2.76400059794984	2.42892962938558	-1.60603528418023	0.614747167553277
495.456	0	0	0	0	0	0	0	0	0	0	0	0	0	0	0	0	0	0	0	0	0	0	0	0	0	0	0	0	0	0	0	0	0	0	0	0	0	0	0	1.93819519020583	4.33195200463486	-0.271405817650521	2.03291135423955	1.59690989945345	-0.872454409858912	1.46590528140677	-0.0832733947094186	2.25009890531682	-1.72875568605479
497.117	0	0	0	0	0	0	0	0	0	0	0	0	0	0	0	0	0	0	0	0	0	0	0	0	0	0	0	0	0	0	0	0	0	0	0	0	0	0	1.03265449120669	-1.20053656350682	-1.60940681890946	2.99753302207165	-1.54904066195514	-0.794502329045626	0.955095529367543	1.90389675621155	2.02829165816566	4.86541208548253	-0.0517282765309784
498.777	0	0	0	0	0	0	0	0	0	0	0	0	0	0	0	0	0	0	0	0	0	0	0	0	0	0	0	0	0	0	0	0	0	0	0	0	0	0	8.37623199992153	-3.18669256024847	1.22280100283626	0.774386093096962	-2.41258552557582	-0.827416163060225	3.36304624126954	2.43935342953297	-1.02436658827177	-2.71490124029876	1.46942009675083
500.438	0	0	0	0	0	0	0	0	0	0	0	0	0	0	0	0	0	0	0	0	0	0	0	0	0	0	0	0	0	0	0	0	0	0	0	0	0	1.27063408622363	-6.67737439035376	4.92758961992257	-4.62714345426193	-1.33309272988035	0.786017116818372	-2.80771836889449	-1.92818832161651	-1.63892865492837	-4.93818503226152	-7.09278619820872	-4.34500551262527
502.098	0	0	0	0	0	0	0	0	0	0	0	0	0	0	0	0	0	0	0	0	0	0	0	0	0	0	0	0	0	0	0	0	0	0	0	0	-8.73083462087811	-7.5946735746015	-9.12091237838363	-3.6105057746648	-1.66115286255027	-4.17428666760609	2.20337986851346	1.98438403903338	-2.00341385910419	-0.559759704076853	-0.346664873951886	1.34189459269158	-4.17138921276753
503.759	0	0	0	0	0	0	0	0	0	0	0	0	0	0	0	0	0	0	0	0	0	0	0	0	0	0	0	0	0	0	0	0	0	0	0	0	6.16346444457109	6.07330177519049	4.27002381338258	-6.49078585870044	2.42020774238782	1.31829375102319	2.57407861507168	1.4969604225714	2.25141028352296	-0.982817773933465	-0.536593824257287	0.71098958610994	-0.905105130286538
505.421	0	0	0	0	0	0	0	0	0	0	0	0	0	0	0	0	0	0	0	0	0	0	0	0	0	0	0	0	0	0	0	0	0	0	0	5.12611286065612	3.9256377355708	-4.41290564551144	0.117109526050006	4.28593395488991	-3.73324478075946	-3.89692484270588	0.32201049381814	3.54295089165913	2.47213935010225	3.07332350900732	-2.14128697698691	-0.529409430464101	0.462161199991108
507.082	0	0	0	0	0	0	0	0	0	0	0	0	0	0	0	0	0	0	0	0	0	0	0	0	0	0	0	0	0	0	0	0	0	0	0	-10.6460456288171	-9.33429758099145	-2.1535650637058	-5.38875376395144	-9.33384367403395	-7.38526416788233	-0.272514369648774	-6.63531967922484	-6.28805672725606	-4.88384531648305	-6.00483267848123	-4.28672392345913	-4.07687467419389	-4.22256166046076
508.744	0	0	0	0	0	0	0	0	0	0	0	0	0	0	0	0	0	0	0	0	0	0	0	0	0	0	0	0	0	0	0	0	0	0	-9.9343229710543	-18.525608659808	-6.74809899311181	2.05044258122698	-7.04225838149559	-2.76858467330207	-1.51254924412311	-5.59392877788047	-6.39442353030195	-5.06546176169015	-1.66997784334561	-0.752936578381832	-2.31148549377418	-3.40445175208754	-6.88072209979006
510.406	0	0	0	0	0	0	0	0	0	0	0	0	0	0	0	0	0	0	0	0	0	0	0	0	0	0	0	0	0	0	0	0	0	0	3.93922250348831	2.07706521693706	6.19080322257976	1.31957195434469	8.78133933584992	0.848925485993021	5.04586840231852	2.03661760533209	2.46866851394917	-0.983692400231532	1.25784237605196	3.08891409515115	2.9330608859554	3.41906448174709	0.56225827565263
512.068	0	0	0	0	0	0	0	0	0	0	0	0	0	0	0	0	0	0	0	0	0	0	0	0	0	0	0	0	0	0	0	0	0	-0.828379449527671	1.66106743944053	-2.46345582807774	4.31344373521857	-0.200803154618547	4.07494751959332	-7.2446848408469	-4.55723003954831	-4.65382827861488	1.55702412350635	-2.04996586755536	2.15568444446906	-1.46046252975629	-5.84591427372396	1.11524520908167	-1.31734571980287
513.731	0	0	0	0	0	0	0	0	0	0	0	0	0	0	0	0	0	0	0	0	0	0	0	0	0	0	0	0	0	0	0	0	0	11.542556043396	-1.71108672316623	-2.71190377228744	-2.65075418904595	5.88683116026681	4.7673953633469	5.11160350458668	1.14875075249121	-0.271607298076916	0.0561952441647858	-1.26600213544058	0.430491770444742	-2.14824760654475	4.26290043044478	-1.09773561310689	1.13127912926852
515.394	0	0	0	0	0	0	0	0	0	0	0	0	0	0	0	0	0	0	0	0	0	0	0	0	0	0	0	0	0	0	0	0	-16.3376542193668	2.55485847724181	-3.32741365586828	-5.76281793789724	-5.69935424555332	-1.74282550626497	1.42181334371515	-9.73821828108978	2.30484496342589	3.80610946724146	3.16169501497487	-0.804257301501143	-5.35446554097459	-0.110907802612134	-3.03111090217974	-2.65103966227353	-4.51580993574703
517.056	0	0	0	0	0	0	0	0	0	0	0	0	0	0	0	0	0	0	0	0	0	0	0	0	0	0	0	0	0	0	0	-5.03164090633393	-10.3223585412081	3.30751248188222	1.1394920675691	-6.30334454097458	-0.308367586804377	-10.5743028390788	-1.70506657077874	-2.44205113121006	0.0670437585498322	-6.45306252038704	2.41115539889432	-2.92235811521497	-4.34616930529865	0.0900685491259063	-2.78901864373329	1.69362046492916	-1.27969383564428
518.72	0	0	0	0	0	0	0	0	0	0	0	0	0	0	0	0	0	0	0	0	0	0	0	0	0	0	0	0	0	0	0	-1.65059358242651	7.76262086894157	-6.15371916537266	4.06700713090093	-7.79057470497147	1.17503680724414	-5.86003240404986	-2.25048106072937	-3.5979995603509	-0.725233117810641	-2.87387114536031	2.29586227321722	4.1638122310509	-0.405910350155811	-0.743430738312865	6.41965427267585	-1.58732705324594	2.53427401029054
520.383	0	0	0	0	0	0	0	0	0	0	0	0	0	0	0	0	0	0	0	0	0	0	0	0	0	0	0	0	0	0	-0.828350694022616	-0.92877794837465	3.90180776930722	-1.56530192461629	-4.84483820167634	5.49197783937181	-2.81656158050009	2.93532853627744	-0.936821411753232	-0.967709026799864	-1.9978228820099	-2.90252682237036	-6.33098799633616	-1.90327902510587	-0.00609212557430934	1.49204723112356	-4.37457001533636	-0.00384291762482113	-0.979195056841462
522.046	0	0	0	0	0	0	0	0	0	0	0	0	0	0	0	0	0	0	0	0	0	0	0	0	0	0	0	0	0	0	1.02411950781833	12.1574230348381	-4.5243006065617	2.21022025956286	4.77324902587516	5.50762772131392	2.16661715023619	6.20269013983764	4.4474766052533	-0.385414882255164	-0.284915242240957	0.869265183823599	-0.850534861906151	5.05411278560663	-0.808442849535701	2.32466294844166	1.51844451927538	2.90649440020807	3.08085725208454
523.71	0	0	0	0	0	0	0	0	0	0	0	0	0	0	0	0	0	0	0	0	0	0	0	0	0	0	0	0	0	4.71422163528361	2.66665201115839	0.585905306899643	7.27685591859189	5.926223828905	1.94944581579681	9.57333774156421	6.20811527692157	-5.82684419161803	6.90404771019799	5.939303499072	-0.620712182327901	1.99039717372903	3.70830108174215	3.74995692030065	2.65540846141973	1.8245025376577	3.38666719595488	3.84362816843034	2.78387703182208
525.374	0	0	0	0	0	0	0	0	0	0	0	0	0	0	0	0	0	0	0	0	0	0	0	0	0	0	0	0	0	4.48000093781976	-22.0531901500767	-13.8129413664851	-3.53783186469414	-1.22552590768177	0.720298548020596	-7.11637670559408	-1.37027196342356	-3.08569442748911	-3.60729943231512	2.33047361458831	-3.39334261600635	-5.86150165409773	-4.25824771549318	2.99810204345559	-0.526674681691213	-0.352482002510109	3.08807704525877	-1.73508125273372	-2.51721614926324
527.038	0	0	0	0	0	0	0	0	0	0	0	0	0	0	0	0	0	0	0	0	0	0	0	0	0	0	0	0	-6.46991123550924	-15.08121738552	-4.25015711268192	-17.5606412140601	-12.928144291356	-9.17527751852933	-10.5212213599963	-9.01786705727913	-1.44205973893248	-1.11109429036284	-11.7894585419989	-5.84072760240435	-9.29257608664104	0.657596322580863	-6.73165885789459	-4.76429165839122	-5.96188438010224	-4.07661063113072	-4.82627029715509	-6.46494451875181	-3.54787109390022
528.703	0	0	0	0	0	0	0	0	0	0	0	0	0	0	0	0	0	0	0	0	0	0	0	0	0	0	0	0	-0.740865501592113	4.52337889378662	-7.79783284755797	6.8075716607026	8.52373764176511	7.81270324995534	10.4091007144347	-3.07267829228025	0.88110353982186	0.972126720885769	2.15153128387804	7.29518106094447	-4.46929765598214	4.4600441800216	4.81281256718885	-1.00636958518692	3.41649894623012	0.83217717379312	-0.103247394661351	4.81100761401365	-0.398002695997165
530.367	0	0	0	0	0	0	0	0	0	0	0	0	0	0	0	0	0	0	0	0	0	0	0	0	0	0	0	-3.9665607760785	-5.4189242275282	-5.03451365970177	-1.9548755965983	-3.30016027918018	1.19610193960676	11.2054327505396	7.55963710177247	11.5196903805532	1.69223551798604	-1.99736935294354	-1.62820246676848	3.50376161049898	-0.228342844772894	-1.60785993721424	3.33332400703776	3.38322702071444	4.99460901252292	1.29920974767475	-1.48405861391193	-1.75692975614756	-3.46644388941962
532.032	0	0	0	0	0	0	0	0	0	0	0	0	0	0	0	0	0	0	0	0	0	0	0	0	0	0	10.1599043373146	4.21962567906332	8.16446575987854	-0.25738903490967	16.4619218404117	6.83324794253862	4.63754024440874	-1.62970558631012	7.09107939851785	1.19960650964505	-5.47903541426079	11.0896056840844	11.9198373765994	4.04002242006253	1.08179275163649	6.50442993820268	2.03817639667053	1.07744417160802	-0.834756424182708	0.927764015583789	3.80341317104968	0.605248680038746	2.26554466554167
533.697	0	0	0	0	0	0	0	0	0	0	0	0	0	0	0	0	0	0	0	0	0	0	0	0	0	0	-9.34235915432418	16.8720509195955	2.17308863658733	-3.0268865680314	1.15695861386952	-0.892037019803288	-3.68581418664087	-5.16525922174012	-5.64976556343679	-2.12548142768703	0.527668415659314	-7.35374135613667	-6.44534013053381	-1.12932131624776	-1.02195103404994	2.31868695090447	-1.26654486917304	-3.19142064368804	-2.31955964665735	-0.940353513317432	-0.877134407159678	3.06328703899322	0.97408911854462
535.362	0	0	0	0	0	0	0	0	0	0	0	0	0	0	0	0	0	0	0	0	0	0	0	0	0	12.8233939218998	27.6140237688756	18.0402852090541	11.4072290703203	3.14104220637541	2.27828235211428	1.68745468009592	11.8419833108054	2.83450643065741	-0.939672793119978	8.13713020109438	5.96929316406839	1.06652004737357	4.44610852662716	3.83606698345067	2.63576364990155	6.8792283988145	6.97332040233018	1.37770550019642	-1.42462691736599	2.01146337969299	2.89987853207261	-0.372154347126205	2.44675671628775
537.028	0	0	0	0	0	0	0	0	0	0	0	0	0	0	0	0	0	0	0	0	0	0	0	0	0	-6.03327454990614	-4.52901377879046	-12.9387627702122	-0.227741327696358	-14.497464623613	-5.54567086269495	-7.20533517533871	-15.6765178137704	-0.3599275980962	-2.81073072143164	-6.10910777567867	0.595209937357755	8.43626206822351	-4.12397810613042	-5.44711126909921	-4.22173837307839	-3.71766602439244	-5.89938571018871	-1.30956002190468	4.8821683760366	-2.01672825999119	-0.976101146060236	-1.55079612084798	1.85616914195253
538.693	0	0	0	0	0	0	0	0	0	0	0	0	0	0	0	0	0	0	0	0	0	0	0	0	-10.4939680003833	-7.40221091024791	4.59624619087186	-6.01692367618025	-17.0094111942561	8.6256776951991	-9.830102652306	-4.40251547700045	0.202244505005707	-12.0240092816055	-3.14336484166419	-0.242241798027061	-2.77449597751714	-3.05968976538663	-0.940171680910822	0.317328507079069	-5.69036427497431	-6.48698965665614	-1.47434356474364	-3.75337751612508	-1.73579640874591	-1.18581711630442	0.35812382944958	0.646614033622642	-1.69182638830071
540.359	0	0	0	0	0	0	0	0	0	0	0	0	0	0	0	0	0	0	0	0	0	0	0	0	-4.55823575120475	-5.42415001934924	-4.03330833194802	-14.665892499725	-0.558604158361271	-6.60201656115589	-16.5160744036196	-6.37580908290066	-12.2673189989075	-9.98565984722563	0.370106659327917	-12.4194799316789	-1.87408767137386	-0.197156366531271	2.49696755910608	0.409579005476702	-8.27041747876092	-3.27420156030173	-8.62129744024059	-4.46214574007889	0.719505942726781	-1.94307222469323	-0.798674401411199	-3.52106138035282	-3.63835787656757
542.025	0	0	0	0	0	0	0	0	0	0	0	0	0	0	0	0	0	0	0	0	0	0	0	-0.937592990700978	-2.47908705756235	-7.21753986573565	3.35443854638102	-2.37314728312537	-7.27553133441759	-6.14029926326571	-3.74261932764011	-0.134434150509345	3.0319003182678	5.26680136845053	2.50133429692544	-0.952140731457304	7.69665369517954	-0.521742732402813	-5.46717402174941	-2.13112943590996	-1.08953916227795	1.53773298872548	-4.61298525037522	-0.0407153538486584	0.811457590928115	1.17741171845131	4.50094985831055	2.32900606600424	2.62115905330997
543.691	0	0	0	0	0	0	0	0	0	0	0	0	0	0	0	0	0	0	0	0	0	0	0	1.99707705434158	3.04344589086627	-11.221679541526	-12.7144914224399	-7.09080948440186	-2.09029124932971	-3.13299735209468	0.274341002387174	-10.6635342525105	-2.35147352875105	4.36098815182989	-8.7324738556296	-12.189794183462	-1.86043060617039	-3.69509070872517	-3.34808323335309	-9.38286488020612	-1.70422052126062	2.79239734992804	-1.81428628841344	-3.96445327248183	-0.380354064615499	0.376750619451756	3.44114762275996	-4.00469070490467	0.636178530592666
545.357	0	0	0	0	0	0	0	0	0	0	0	0	0	0	0	0	0	0	0	0	0	0	-8.36185509134343	-6.72086198971409	-4.31665186196018	-5.7862923279848	-2.0892503462748	1.19402974866065	-0.937585881246673	-4.40740385339554	-7.62952508478994	-3.67625101181452	0.212256008622901	-1.63051229780598	-9.2999084613391	2.35122761419781	-7.20340598365689	-2.40969884969212	-5.91757997875183	0.510678059289618	-4.86051725644219	0.392363205545587	-4.23006091033985	2.74746092745429	0.0187725833193793	0.49009973777572	1.08461226376795	5.7111409203609	-0.813634813548638
547.023	0	0	0	0	0	0	0	0	0	0	0	0	0	0	0	0	0	0	0	0	0	-9.36366392269179	1.02570279792755	-11.1878111192337	9.44421132101515	2.03698700859796	6.3329848937586	-7.61330823746899	11.9135330253743	-1.95806937743382	-6.22886327439075	15.7099937434301	-3.42035785852286	-1.26261446841073	-3.3001694570874	-5.92584340042254	2.070449130563	-1.37578321028907	0.806835198319976	-4.38749102433419	2.84445260374152	-1.90254069229623	-2.31442155915966	-0.752137369605743	-2.02550567816207	1.55555273844171	0.215769711626774	0.723132532183792	-4.41325376817458
548.69	0	0	0	0	0	0	0	0	0	0	0	0	0	0	0	0	0	0	0	0	0	-2.93070704293652	-24.5114911562999	-11.2070034649738	-12.4353506927444	-24.9409763383799	-16.7778634381875	-22.5821382613281	-15.7745180999782	-10.7293749336629	-8.22588328609898	-12.0923989159178	-12.9062924506944	-18.0350360390756	-12.5013409699651	-13.9172503922365	-15.9689914915638	-7.34532221955704	-3.96146761966658	-12.6510089704979	-14.3503076221882	-7.31749450844011	-3.42197861280169	-3.5622728295973	-5.50312658535475	-7.77395972148398	-8.69961430327897	0.226885360640821	-10.7726733447369
550.357	0	0	0	0	0	0	0	0	0	0	0	0	0	0	0	0	0	0	0	0	12.9919756456254	-3.8981040176403	7.13024552991404	-0.15650253356846	-2.54827909769684	3.52987805795986	10.3418511143925	1.88755777306128	2.58792910437112	11.4202264228438	9.73075748183037	13.6695980113613	-6.7681737764663	10.0132067559517	9.89910392298814	10.541566435834	1.52472305123891	1.50079037006122	1.73252780669906	3.9839198491646	7.59210156716402	6.03617581578697	6.88555667194398	0.927832851629713	2.72189022248475	-1.658657067534	2.28412150196474	1.51338423536142	1.51454044325946
552.024	0	0	0	0	0	0	0	0	0	0	0	0	0	0	0	0	0	0	0	0	-14.1555627326757	-0.0614959576946383	5.58505966769384	11.638019846831	-7.00131648311513	-1.78637956459432	2.69077657488838	8.54876675664414	11.0108400665918	-4.12037976336696	2.7775634115336	9.13397054043587	8.53348449939048	-6.00558180022007	5.06143719387479	5.42208177312738	3.09623674595438	-5.31193351881008	0.509110939697711	5.41957300464718	1.87550874392373	-3.39816927032017	-1.95891014551564	0.471208240658911	-2.98880985902399	-0.347020411433037	-3.07726310878035	1.22397669022547	-2.85890364180462
553.691	0	0	0	0	0	0	0	0	0	0	0	0	0	0	0	0	0	0	0	5.35887348340395	-2.78866778031137	-9.72056519390616	2.57244106461788	8.63136043016866	-4.73520029647994	-13.5585618708159	8.07580286092463	8.9782386240185	-0.205661131988126	-2.17628308702726	2.54852247194926	7.68891451376826	-2.04543432173409	-5.62573999731494	-0.529051107242792	1.58664919189551	-1.4052741095112	2.62589322614725	0.586679010085656	-3.24289226694396	-2.05194961775435	13.1035657741866	-1.68744787831284	-0.524060994333728	-4.25503005839107	-0.189339149911525	-0.523188534805675	-1.57889022536254	7.43235984929079
555.358	0	0	0	0	0	0	0	0	0	0	0	0	0	0	0	0	0	0	0	3.50381716591779	1.54629238932656	-5.47132837631233	1.93763366982146	10.6663172438375	0.383692730240235	-9.56205450889204	1.49688046215898	-5.42529399852216	0.743781815052944	-1.52959772639949	-14.0901914341849	4.58727717165596	-1.94003896319374	-0.171743839902888	2.27544400384067	-13.4114062086296	0.175145502590577	6.63751195725303	-5.05393565959539	-2.27060667633447	-4.71904423205506	0.373343713106642	0.430494848880174	4.91906614494887	2.74661564593313	3.75479378326348	-2.51166187339846	0.821035842100958	0.481438519449404
557.026	0	0	0	0	0	0	0	0	0	0	0	0	0	0	0	0	0	0	19.2563746962698	3.35710153111874	14.5540818052872	-11.5316774157913	17.2750536006323	-0.239004555437369	13.2595086748175	3.71910378683509	10.2319277304093	24.5398969805758	12.7104104997575	-3.11312590201058	6.49525163543761	7.25506618576287	-5.10067624240037	9.81933408421057	4.96964271158041	5.10290805982075	1.48091862165648	5.81083684723945	1.05429134184493	6.58446725239033	4.11192732233142	3.97266442478528	1.78545710965618	3.10888830218813	4.98937101208386	7.19081869483043	-2.27612759313777	3.40087683051079	-0.519958458104251
558.693	0	0	0	0	0	0	0	0	0	0	0	0	0	0	0	0	0	0	12.7946162949152	-4.52322124309375	-9.84234567885653	8.85625435102151	3.42261260025958	0.312151292610914	-23.2285550291702	4.41132996097979	-15.9758162216755	12.3738644434024	-20.5923201326918	-0.0262988488334633	-6.09377098583595	1.80951192830869	-2.94664305906578	-5.81976025023937	-3.81341427289884	-3.14561891274039	-4.46709379735579	-5.65500626279674	-9.53033914371402	-12.5605431800925	-9.00770338741308	5.8504357834106	-0.608228462277081	-6.84389128853557	-5.65743106577427	-1.53687438315102	-1.52837055054892	-8.78770489092727	-2.92366431192841
560.361	0	0	0	0	0	0	0	0	0	0	0	0	0	0	0	0	0	6.95107300713799	20.147683816797	-15.297731580519	4.68439982241798	13.1446795907945	12.9381734638767	11.1568563066142	9.90550419615458	8.09638364264716	7.21802223085683	13.9041887187273	24.4622703516316	10.8655620992701	3.73734704720055	-3.980296937412	8.25448306443955	6.34798875506651	5.99517882496555	8.93597193674817	-5.74348200449687	2.98540876733004	12.4080931676135	0.267051972772265	1.08900701629486	5.03456585008894	3.24757713232557	8.43297881893511	0.30928064103728	-0.398854400859798	1.06895011480251	5.05338111693496	2.64654395797857
562.029	0	0	0	0	0	0	0	0	0	0	0	0	0	0	0	0	5.22519817926603	-4.76913140337463	12.5914769057174	2.47162332786526	23.610149309557	-1.68519443554244	11.5006434558528	16.3490163274169	4.45228801154069	-5.14385446844578	25.4411504961799	-8.17884646186519	4.76447239006387	-4.38899617920414	-7.36118631671336	12.1026111750346	10.3140994245503	5.54331716263973	1.85279686813394	-2.4743382748651	2.76001959485807	-4.83465645679891	0.642575651967597	4.81000111684331	3.15147823924333	1.76750046358321	4.38235724813732	7.67296304168507	0.220460201285603	3.43724514018583	2.41930380464847	-1.28182804732179	1.1709049338376
563.697	0	0	0	0	0	0	0	0	0	0	0	0	0	0	0	0	41.0079248642385	20.8271322912983	34.4524859553919	44.4057135191331	15.7495267133535	41.3982429827842	20.2689748261932	23.7608606825583	17.5561320887822	14.240917657273	11.7727340020446	24.9900180668572	21.059795302057	16.6608901206978	11.2474504772068	13.3229907504501	19.105445101999	13.1301135177481	24.0193333924092	16.8295374655391	8.19743843782888	-1.88807174432534	9.72288189973437	7.67504684616886	13.7793741721573	12.2682503405752	9.35754214266962	3.0984439601623	4.5948461419251	3.58779126177347	7.7649958928176	5.23534439610594	6.33400430538052
565.365	0	0	0	0	0	0	0	0	0	0	0	0	0	0	0	-26.3346671570672	1.56490461742465	-3.18637164715231	-11.8457407108798	1.10655688372362	-3.93712456364031	-19.3607803547145	-18.2050704216874	-14.3152351911622	-13.5135766458116	-3.03572539211046	-4.71094525667735	-4.71776165593939	-0.841840409412324	3.05734018115165	13.5621437085064	8.49001421284664	8.6652176134833	-14.3357249685564	-12.9633331519576	-2.53086651393735	-5.86134297105795	-9.82125227653919	-1.74638125085326	-10.1221841469403	-9.11830133966819	-12.4628628896205	-0.569449042746976	-1.22889022708382	-5.38616959318676	-0.982829056010842	2.53280323102222	0.167950344677754	-7.87002116451659
567.033	0	0	0	0	0	0	0	0	0	0	0	0	0	0	0	3.277864485761	1.21688822341328	15.2066010166808	32.9712531456036	14.0133213710648	11.4678551988209	-0.857510611484562	15.4855407700743	16.0101628244016	10.1727024834775	0.194962974960421	18.5624549585763	18.6786272732344	8.79210947807264	19.2154643228165	10.4707924740648	6.7904505244551	14.9205815443993	8.2720955511829	10.0504800369896	7.13312091990555	0.300292127382218	12.7554413694784	9.37853049388632	5.61365263280511	1.40859283161683	4.97887597729112	12.7440934234917	6.96519962178489	4.63525995210235	6.79895548581876	1.82701037435992	6.27561988961702	4.24393409479865
568.702	0	0	0	0	0	0	0	0	0	0	0	0	0	0	-11.7887963272137	8.57377029157065	-4.34691631088782	0.32404664400551	5.07502226167073	6.38667103101547	-6.11754220198996	7.51720569007218	0.25751564782842	-19.4401806035309	-4.05245588662459	-18.5455414504628	-13.0032861224702	-1.89285833960367	6.73491259807759	-6.88333325481146	2.74625884972936	-9.67706014674039	2.14474969897937	1.02482358720369	-3.55493266504264	-6.17990242023432	8.68374033105388	-1.9631808270249	4.66636918766067	12.0287898419188	-1.88903730114123	-7.49889628508528	2.82666673564164	1.62583620693457	1.72287786197689	-2.35283733710888	-5.27884731166564	3.06856760838292	4.40946742401615
570.37	0	0	0	0	0	0	0	0	0	0	0	0	0	0	-10.0265697594446	3.3176786946617	-2.63819841721693	21.9385359762008	8.00060168494617	14.0974972349131	2.5787394502102	-19.4598211501699	7.88107130296439	-3.92871473237028	9.89470753133941	10.9443505986661	12.7783447060935	17.684685957689	7.49149163949178	11.0107484335536	12.0072513358973	-6.87393432737371	5.94398134788902	7.0138689118876	5.29243477616316	0.38740105874946	1.06571390330268	-4.04756773286221	10.9596203487553	6.88809620245741	5.73611764862733	5.94419705204641	3.87212170191212	-1.79855792926403	1.05193816124629	-5.03993387979819	1.00303055440772	-1.98806123837555	2.13832663820748
572.039	0	0	0	0	0	0	0	0	0	0	0	0	0	-9.99861752832601	-7.9330819322967	7.38189252098022	2.1931741345997	21.6205923702283	10.1033142918336	-0.81931186315618	18.8349723350136	22.2954576767574	12.823846658447	-5.91706485836107	-12.735034123256	16.977760829855	19.5518286563833	8.44276726101228	3.41782406638071	4.98429716738516	14.3406666493584	-2.26818447392819	5.07387581135302	4.55094268370838	7.06140418452172	4.4655256292661	6.97217479930756	-2.06150865022499	-2.55316216384859	6.07586125667164	-2.93107363303338	3.78336051945987	-0.120179952390598	5.68485920477474	-5.77900651753221	0.83863125898687	4.10527427686085	0.148624108999516	5.51665578939321
573.708	0	0	0	0	0	0	0	0	0	0	0	0	0	-16.2759063060703	-1.95940470898399	-26.4126890611929	-11.2584941955857	-6.85080160553049	-0.596279834998393	-11.1662159123925	-26.328921384866	-8.5274099877748	-0.918496294962681	-3.35515126280138	-11.4738222845857	-0.718219071150097	-13.6813978816648	-7.92612537414167	-3.55121712893104	-9.71287020724536	-6.4683815617184	-15.0529900207953	5.0930329200451	-1.21094033697642	0.384243316025539	2.12006028370556	-4.00930669807262	-6.50414672234829	-9.24806034486741	1.43636510635103	9.73891925706719	-5.82106300094109	-1.85832431229619	0.626310016158551	2.97885878976786	-3.32868560625367	2.28569338033229	-3.54707476039821	3.81772073844056
575.377	0	0	0	0	0	0	0	0	0	0	0	0	16.8786643584581	21.6729303491506	17.0835239247517	21.554651192527	30.6908684177928	24.9825485571821	36.3954005290609	12.2595238019629	33.1512645327094	5.62545534366433	7.38118243667453	13.1486902472167	15.8497352933079	31.637814413597	7.59306675722442	-1.005771954417	11.7442502501772	32.1729035587197	3.83353319433568	22.8749064645322	12.4061407167163	13.9700783099404	2.71636227520569	17.7536943921118	20.9653392088274	8.80401581030579	2.01649098760137	17.8716881345379	9.21815542938544	5.72856109943011	16.4831725834047	2.23954123019356	11.0951782088866	1.86298867533097	6.81922512872145	8.85214331625927	7.50089408804647
577.046	0	0	0	0	0	0	0	0	0	0	0	-33.3675904708272	-7.31397586282531	2.78071256315336	-9.68933243380173	6.54963409598893	20.2221630204177	9.97567000574106	11.415249839944	-1.97884324800287	19.6952643540984	-16.7501595575023	11.4273512185404	1.83900704270505	2.65371156607506	14.4743313789457	-15.3621209234907	-7.86131059865263	10.4630140649011	-4.46209474099007	2.12836765907645	-2.69442308456351	11.7722543215855	1.35741500738076	10.8060520295699	5.8351949893486	-2.13230643494748	1.55295954892416	-4.406945620679	7.40312541875945	-5.29837485377901	-5.63975816651308	-1.48724520014668	1.13528010301333	-0.568945860101794	2.91418906322967	3.96032673371793	-5.22964372153796	1.14280670727829
578.715	0	0	0	0	0	0	0	0	0	0	0	39.7233509344923	23.0730159246934	23.8490879213373	26.8355478936621	27.4213646523146	48.947742823332	15.1058019890367	36.972629561683	31.5648861151286	24.3432891424155	50.0338843574586	10.1463242895734	29.3541974583171	27.4464161544646	15.1972056666709	22.4704341122752	24.2536277363893	23.3647748243837	32.0607780951933	32.6327300231282	14.4130057455343	20.1697645595676	19.4494196808388	15.5528998186727	26.7607238408679	27.3519864765918	23.1113449341851	12.973183799671	7.46424946621955	4.8078900625475	14.3728501848857	7.53472974298651	7.87968161739436	13.4231904973374	12.8592419148407	11.120525689833	10.4119984956902	9.80920213896741
580.384	0	0	0	0	0	0	0	0	0	0	-19.7071401287112	-11.2439874928242	-2.23896945109486	-43.2160963237356	-7.3189280785552	-9.27623165159533	-15.981368360117	-12.8802159514449	-5.75691388550093	-9.88544854284336	-13.2522651838629	-13.7675014504319	-13.4008807838857	-1.19609927513863	-29.9835247836433	3.06346214723351	-16.3466953136645	-9.18149304725184	-6.41149490571282	8.71150093696812	-1.03213479572053	-6.29102636388188	-6.84662935067166	-12.5428901170779	0.071304280243331	-6.48940474748327	2.81827412711532	-18.4339762750577	-8.74569204033371	5.55889507007714	-8.7583931643078	-8.97984567011581	-6.1742769452415	-7.49046488146868	1.21172960450372	-1.7886188344365	0.201114736747756	-6.34008711848329	-10.5186377668478
582.054	0	0	0	0	0	0	0	0	0	0	-10.8526815880003	0.3706845109881	-12.3620043950363	-27.3064582222186	-23.9462076938729	-21.765957551587	-30.5269549825156	-21.1106757001173	-16.3632158772121	-20.1436521102812	-19.6247942302777	-6.88655025489431	-28.2445894665754	-23.6981410489109	-2.38629897028222	-9.6787825014833	-12.5870669155079	-24.0539454684997	-19.8373522853012	-18.1073356339666	-14.1787072450348	-5.13078046774987	-5.988640236718	-15.2806838340328	-12.622415782947	-6.86379804930675	-12.5269570943636	-2.78799764354412	-2.20086144736978	-10.0077102785195	-0.836147092720494	-7.72284433879761	-1.59731226600886	-0.422673406974721	2.12794976043335	-4.84103788170625	-0.400876609407741	-7.13767365866462	-3.81018079966297
583.723	0	0	0	0	0	0	0	0	0	-6.75365115709296	12.2373493743797	7.90702468210559	30.3125160212069	22.8383737071303	25.0837608795619	0.418764401034745	18.1631351218884	14.5816390539668	21.7347308729267	13.4852482719647	5.9397090302296	16.8072905482721	-4.01115494614475	12.7614450624038	-2.09090230686899	-6.70118733654526	-0.24611346507758	19.8565790394866	-6.81070083474184	8.02381649343027	2.24642910677839	5.33829463288469	24.224530196363	0.0164205028538568	9.12502437321309	3.25188322346341	10.0169180710042	2.5938381263323	2.68372408708693	7.47590411695374	2.85915993663841	12.1033826156067	2.50372027312247	4.46189796458533	-1.11857468030947	-1.46539264739087	5.52272175976284	6.17711377533913	4.00259685884023
585.393	0	0	0	0	0	0	0	0	0	-22.0654898719709	-48.5292365641507	-22.5004667154196	-23.6228172444859	-18.6733781858736	-18.9372924695699	-28.1653307531585	-16.2513526123653	0.505944659650585	-20.3864373180465	-42.4666261248192	-26.3643854554849	-28.2220405533273	-41.2421102706899	-19.506947957419	-19.8081780664878	-12.3491303151968	-18.849119630587	-21.5123543870895	-16.8007869759091	-15.8442378587381	-5.42074194224143	-9.119603738346	-21.5246703826387	-9.22004465499752	-18.1571149087594	-16.6117568951956	-9.89697603048076	-15.1871725960126	-11.4289907864379	-7.14862745485506	-8.62260556028754	-6.58195635218664	-10.1223528796099	-5.93435252759	-3.54269046772718	-7.77781723927094	-5.9677635788608	-7.02006616603427	-13.175636665157
587.063	0	0	0	0	0	0	0	0	-5.41855912308936	3.92794296543156	10.3013972622842	12.9076517375065	6.14257175057354	14.5790125991552	-14.5937883794236	23.6281971769711	10.6771588807188	16.1837860191952	14.0255399109996	4.36569365200208	15.5682424818642	9.95138369427688	27.7413865390611	6.73065071933851	19.8944197913436	13.162703411538	15.3364490548465	-8.9184936166399	16.2688269572209	10.3264787669538	5.49510795435422	1.25909689870208	6.25028761647385	11.8498290955701	6.98788328450482	5.89059227690009	-0.771731535895387	3.59908573189042	4.26521240578949	5.92537409414461	10.2755779460423	2.11970921763677	7.30003972624837	4.8936126581315	6.68801839354188	3.27556694056304	8.92394435787019	4.11733065549982	3.04534514079552
588.733	0	0	0	0	0	0	0	0	8.45888165530241	-3.24741186386601	-19.3698926709942	-14.1235337888737	-1.99893580180287	-0.108044311365914	5.36764009209927	-4.54716130335535	-5.88452627063448	6.74925100928974	-28.3355631228007	3.48212583267797	3.37784084743415	13.2243115984457	-7.55568007731958	-7.91460327431838	-3.34164071098457	-15.0679510502791	-6.35517913626471	6.9229612227746	0.512239649374827	-6.79307401102127	-7.98560564611672	-6.90774662265666	-7.66971783755225	3.54448917078254	2.94946163276298	-4.13126932798836	-11.1381798991964	1.76566525903036	-6.98715641590334	-0.344592152476591	-1.08776049719423	9.36658508622831	-4.6639093559982	4.18042550999723	3.43661966320501	1.81045454324306	-0.175050854927497	0.523965424914058	1.65125402868821
590.403	0	0	0	0	0	0	0	-24.7248694216802	-10.2503297367221	-17.2590342321959	24.6801851194958	7.54016382985326	-13.7501309258715	10.2129114604504	-10.8337541558059	-10.6216866630615	3.59451550400879	-15.3715707372354	4.53661291221923	-2.7228810923366	-12.0785964489222	-4.20950655240995	-3.92622575301319	-9.97812002582954	10.9574062895752	-5.97960348268652	12.3667387302311	-5.16401803007425	-6.82506348651211	-6.44009972255343	-7.18523995187942	-0.0984685385512893	-9.01754274895529	-7.11646764047563	-1.19129576575754	-6.76789209793652	-0.0697150966895902	-7.47651623275198	-3.6679797669455	-8.97190539475609	-5.34513945617992	2.15112557061602	-4.8613665061822	-2.5867237763841	-1.16466886679335	-5.71616270624787	-4.60245078469875	-1.11875050524679	-3.48864459776615
592.073	0	0	0	0	0	0	12.0400943916889	35.3627812334706	27.0105475743434	4.84482337914485	45.5263923711927	17.742864328782	15.5832689853774	31.861355869308	9.34276472955188	39.8712964932776	27.9941748345764	25.4796498775679	17.2117345196491	22.6893973400413	-4.9003828805543	9.26012317478799	14.5391775048708	-5.59103716438585	5.41194336146825	12.3554995033475	19.9431520734397	20.3552927983749	6.99174051015861	13.8199468979495	12.5443431965927	3.93662042318106	6.9669938250674	6.49154730778086	1.19816809369112	2.56147859843953	5.96884621225902	3.87343772074415	2.06003222431276	8.75493171402626	3.23659581102905	3.82598356598416	8.56120025349178	6.24819959437168	7.66614944729415	-0.0746217381805518	5.49622974705557	4.13528383873255	3.63745983804182
593.743	0	0	0	0	0	0	5.79664922705501	20.4564366392869	5.36602789880183	8.47532847122707	16.0082554319294	-7.2145917513032	19.1424215633777	6.76199389458363	0.270539138704716	2.17158407728993	17.6816984469734	8.36006621106387	21.2667837629605	-5.57306016929036	5.89971125685315	-1.67268865420231	8.3832763508986	-0.706468535920762	9.42093387404769	6.22183970474185	8.70481370322239	13.9672117683311	10.7017853916933	-9.38922400776308	-6.40926677706708	-3.52535672091204	9.6438707275467	13.2362673933491	17.4121727809367	-0.212899802362831	8.79146900354031	-5.63437811555415	-3.87185603546335	3.40754491624577	1.13493381314723	0.548023069932392	-0.262775404790362	3.4295739085941	-1.34701474332451	0.299548971269184	-0.663440991545643	2.30234674718798	1.5506382182907
595.413	0	0	0	0	0	15.2452008751413	5.57263754430992	14.5370783053496	35.6420273324476	2.68470252281363	-10.5636530849847	-2.57542042356574	-0.39830594480053	18.5557718828681	10.5954363510658	7.88487716637521	1.89766649991016	19.3558851288397	4.72326377877816	16.5934845081077	29.5109782634933	0.997517094038438	3.50341622764933	16.5027000475576	13.4911152616566	5.57413179749413	11.2749642750613	11.0221946213391	-4.16819209446039	8.07344233468257	11.9315608821171	7.75955883633093	10.5217691263418	5.08939596291944	6.23618373054278	5.08220254494123	4.767086759349	2.60568682687403	8.19150441185122	1.41128812526988	-0.955571829771033	9.01370108369834	2.16539719334476	-1.09743222848036	6.1840741926622	-1.92798952599932	1.81996059039304	-0.0545562002406099	-1.795052941643
597.084	0	0	0	0	0	9.86601186697448	4.53393773006365	-3.54332735104478	2.76412491933156	-1.44027247239645	1.8546942025459	1.35642689960557	-19.6218336692293	-15.8741148704006	-4.3385311055581	8.67261571998042	5.35643957533979	5.20337672761599	-20.607759003087	-9.15203973320264	5.1873344391746	1.96499449507263	3.4292609320712	-2.51998342093451	1.79053597553287	14.0975009163756	-2.35314909212194	5.93486847045536	-4.42994564187465	-8.70694565708324	-1.06243476010732	-14.5793104783797	5.31913462029668	-4.219782453141	-4.6476284662874	-3.41857956743564	4.60744136310438	4.42628024385798	-1.39632904408959	-5.79281844141628	6.44022101016056	1.51383371703666	0.310005684745503	-0.63965401326566	4.72697081980264	2.43941032130713	1.05397635212406	-0.569930634529301	2.1517223534028
598.754	0	0	0	0	-7.75990068275738	-21.8564555212817	-1.65669236168217	5.23399310734213	-0.372772321887992	-11.6349933728638	-3.06175829124443	-4.19744943134287	-9.04201640596586	-16.0494928895592	15.165934358041	5.56759029224612	-4.46498634402811	-6.28130071282949	2.42940688753025	-12.0863936959372	-5.55993521507932	6.97041309134158	-14.069997214817	-0.370494601017921	2.8077025141944	-13.6732786653175	-13.3668994282203	4.4978976931032	4.07786892131124	-0.547954142309398	1.1643231329477	-9.97600637942861	-3.73622425049555	4.11157327284459	-2.72130096193008	-2.8567485023184	-1.4756364868899	2.58727842435866	-2.86672288535715	-0.093358592053434	-3.09261360004304	-2.17222722770105	-1.42832601058607	-1.15016573919723	2.08272922329273	-0.0738378738925906	4.40964508108682	-0.504185558811435	-1.8129704920249
600.425	0	0	0	0	3.55342264540561	6.41657462946178	6.3525505539951	2.47672149463078	19.641557397643	22.9438997360251	7.77974512251895	24.8145686029484	-1.52098481487855	5.36570460001636	11.5673897248178	11.8236319901657	5.61026214887935	16.3338649890237	24.1017897032384	19.4106450462405	33.4275213294364	9.16154319833575	15.7494113511538	4.68887380998741	7.42412291577192	-1.17211378396345	8.75249647683525	12.1819862708964	0.0192716656301224	19.7723170542325	7.05113200987424	16.6580463692485	9.37894165483363	3.58305047350472	20.6099090246952	3.70305827407905	3.45869747822304	0.0150436701405985	5.2774190200255	8.67746411019836	5.04978053371937	3.8684438677379	4.77851413725114	-0.665695695245782	5.33736425857044	-1.05754768969604	3.77660893433804	3.12689662079537	10.7822676997422
602.096	0	0	0	8.76179613440223	21.9439555516475	4.15969749546359	17.8345803010489	-25.3702623817396	0.851048253018714	11.6869455184789	-4.40470364021557	3.13965180293098	1.42538052996231	-19.7304562177655	-10.7603844962051	3.66910880554401	18.7339279569283	1.87932040448442	-2.59870169530675	-1.97108925867797	7.08030309239166	-0.230031591014588	11.4711146072931	13.565219457157	-4.42861962187107	-1.56464293703231	1.09257360708598	-4.68718540391263	-0.433470772904064	2.19757088580528	-7.4799527154779	-5.98760454178258	-1.04862163805165	3.15638501788389	-3.38719314638571	7.27552820422073	-0.778121931420933	-1.99154870709003	-0.395512142282782	3.09971879376048	0.933613309228016	-4.98784849819401	2.44781744687438	5.07125073518442	-2.47237893063712	-1.10873780827719	6.26062629092985	1.72360172587539	-0.939776823606615
603.766	0	0	0	18.3544673204862	19.3995425067249	18.3794404789986	11.1342061169049	11.0978863243488	18.0082524547046	24.9883295928862	19.3333609553122	11.9808771092741	9.13048944156843	-3.93736247161824	27.5666951610464	21.6849159003993	10.5753913560746	21.1456693215563	20.1250821665517	5.01231474857882	14.0826523789987	9.49867846855062	8.68263966957434	13.839764955382	-0.74953663846051	18.2459284069797	17.6028784070848	5.74053531173177	26.2259356603001	7.0684877326419	0.257746805315464	12.0944600186774	-0.768560813717536	13.5722880526452	8.5923194385899	-2.58492015610737	-3.48112485622205	5.45170723477576	8.95095255451966	3.13353729086195	5.93963209747038	6.20307445343812	4.26133740653088	0.811159447742237	7.21858619882092	3.44027666882706	2.48143476458914	7.32111023297437	0.52092017358695
605.437	0	0	-47.5105554221616	-30.979520585658	-16.2800354131886	-41.5842174941725	-24.6464519818805	-35.9530451806433	-17.36998568214	-38.1114843433324	-22.7993149819682	-38.7999834053792	-34.9593512871678	-33.8743644890891	-7.8054599904166	-15.3783474683519	-20.5812123645451	-22.9423560839612	-14.5053236539186	-2.21027096183093	-37.4707529078843	-31.6920556591163	-6.03178370273883	-20.1279577835631	-12.3876734180373	-31.669222852548	-17.7112863606596	-19.0606391926041	-9.87711012613734	-18.6022873552705	-12.6138807832654	-4.94386557393335	-12.0370502339735	-22.2912321253891	-9.696812302169	-1.45220357466173	-11.6121823921486	-9.61491498648474	-3.44985016311455	-9.62180041574081	-8.04737822138656	-6.26492230862956	-13.028401651336	-6.15223431237261	-2.41474433792919	-5.88882415834772	-6.09467760136264	-7.59440452687195	-6.88955646161229
607.108	0	-29.9706129205921	-7.61670426555931	-9.62392622775648	-11.7084838428397	34.4236199212276	-2.38806306729186	0.911772934448606	4.5651941640051	-14.0117985428237	3.67950860755201	-16.2453913821583	10.1861295806857	-8.99156042042803	14.9757938482197	-6.59657121369122	-1.53068408272016	-4.23746578506694	-11.2546771136728	10.3489646904222	-7.55568424140707	-13.7099181064149	6.00888133566819	-7.94233108180016	-15.4693193058447	-4.58955356502435	-2.57365311168562	-8.23931278037003	-9.3986231571928	-6.1836016716222	6.25339260364133	0.0666254028563662	2.46826141661734	-4.77491372392182	0.489581499167303	-0.895368709831367	-1.69652500632217	1.21737560799075	-0.629522171233444	-7.52050461112056	-2.94061092831753	0.817618362673339	6.31610132335602	4.29950161597999	0.258536888651061	-4.54164581949456	1.29281060941975	-2.27828443287628	-1.05788899547479
608.779	0	38.1501626036747	17.4214852489787	20.9949757939854	15.760450658453	12.6351605000895	28.0357469687653	35.5107192871118	7.75392530872619	8.6579226824467	8.16841235914431	18.8699819451323	17.2565311820636	2.94022006013809	3.09507599638108	19.4217151921039	20.932978423563	17.0646691140029	9.96232442200703	18.4558341766571	0.911756355788618	5.29917006113291	-1.84398176458989	8.75186592682778	4.98697216911669	6.8140676485013	16.2419964852798	12.6511263768681	25.7812726807482	19.8641734965758	5.15158787218922	13.9689095440514	13.8187280381524	7.53217866267228	10.7134183981708	6.88723560987277	6.348071522806	15.4912804252595	0.709829858716564	1.67347236231356	4.09331046764613	6.26360455721412	0.678104594214115	3.40581775842689	7.48455047475174	-0.149707681783446	1.34888831509999	4.27177663945732	5.58409218499805
610.45	5.41671237605333	1.97624952990716	-4.83183041743433	-36.3785219734286	8.97420116291592	-5.40921806423412	-4.69402529064523	-6.0734802413664	8.42717530083065	7.00124324635994	-9.20779650618305	-0.35943049879881	-21.3193201979904	-4.62803528622615	-4.78245441656683	-16.4039510128133	-3.16980124414501	-12.96067877183	-2.64533737324165	-9.57118388401523	-9.47645661289842	18.6937659369828	16.3385916289268	4.68467727093603	-8.74292108118285	3.34071686860901	10.6248670721961	-2.63423961755327	-2.3896080465171	3.37928171623477	9.98883864185819	0.549141515511629	-0.563527466294456	11.3877845370789	-9.91152149457812	2.36645739660892	1.08423657187851	0.597305220215888	-2.2094517988075	-7.40332081854364	-2.22529258929067	-0.0216906497538904	1.37329036611671	-0.66208999749093	-1.28588803294688	-2.55492499416307	-2.26784318178895	3.67859223105048	2.27076817016877
612.121	27.4799309515758	6.15223780044643	27.9661843587476	16.9354930994664	16.6805529255169	1.66556005077852	10.8892834979044	-4.64257997395332	23.861984009372	26.53453804952	11.4508543296822	28.2595051709891	-0.236445423943119	16.622922606378	14.6473362276747	19.2026579587227	1.34269673177793	7.75870133001028	12.5328086583782	9.86899917625187	18.3450120726489	-0.745884638398141	13.7073271269065	9.32964364392097	9.3043648311444	-2.56324035101099	10.630411092522	-8.50222869404104	9.40031248261755	2.7805727535845	9.40140897821057	8.64725777538466	4.12902649348086	4.63562769680134	10.6705828094362	13.1962108265513	7.0629176781185	6.80208478818435	4.43148389683491	7.17103427382213	2.40877764130629	-2.18313186995655	2.26361320903691	-1.09300524290007	10.0923460711239	3.50612501479362	3.69718143685581	0.712616644524809	2.51123231920536
613.792	-10.8049101061195	10.701064279829	1.52677459592524	9.98469731419163	-10.2381669484069	4.74512733532804	12.6500319707711	-4.97336478002417	4.21338912843716	-15.7093658791032	-16.525284510408	-2.75963381998652	-7.95558407701381	4.21022187576551	-6.45595759423129	2.75639608934071	-0.594166574378563	-10.9222210770594	-2.25981131337682	-6.98186792448375	-4.72109116082093	-0.0238439203788653	-10.2772040612453	5.26133275117005	-4.44130901144158	-1.79529536398374	-12.8332266167828	7.86307497892928	9.00994614082156	-6.80091341232657	10.1221191746914	6.64283962969016	-0.143669813054055	-5.06246766381917	-3.81980081528515	3.56423777144971	-8.14762318351753	1.42004359487795	-5.25627357610898	2.834040994156	3.26523191007063	-1.74396437280198	-3.12344503727309	0.366432104153397	-4.04233505835883	-3.17345267554684	-0.312293415862733	-5.79751738011077	-1.52046637925275
615.464	-20.6055325975443	-15.7450400535385	0.396549164443072	-18.5515163130172	-13.6326865361442	-0.769901101190144	-13.4523925640124	-9.96112233170121	3.68150389037375	5.9103629321286	-1.76706504407664	-18.6733552325428	-17.1351084813192	-16.7427319858715	4.76458721197828	11.5613667731327	-11.874232952923	-6.48169415960675	-8.22941716732356	-13.8780379651184	1.47253384400995	-1.38985142910797	-8.04196485568064	-5.3934184656044	-4.34825393603073	-7.76427241442341	-4.92363820050736	-7.21676828158318	-6.18633256653905	-0.570449292833297	-6.34905701455861	3.60091773155353	2.54954448146695	0.589595468126875	0.584969318843152	-4.01565894524913	-2.17695857900656	5.59973891621366	-0.848180044961325	1.09013895251634	0.316807540395442	-5.77151322332004	5.45912476701398	-2.87062706530354	-4.58302091920506	-4.40214524244951	2.66145801485314	-0.276177192193393	-4.77305041428299
617.135	-34.3720835459665	-20.3394281301405	-5.34160636703738	10.1254966819419	-2.75299650565302	0.128707544040067	5.85237229944679	-1.96439393265947	8.11801888423854	-14.6753522896699	6.37153391550552	-13.6015716532849	-21.9542181143363	-10.7574988444344	-9.37417622146079	-4.96400203830994	-11.2818271359445	-9.44621581874713	-12.5400180944039	-9.13575448057704	12.564992128981	-1.07696240910451	-2.38458755169906	-4.52122774248563	-17.1743707096692	-17.2573421504834	-12.2235114268228	-26.854573103931	-9.78097748088975	-5.35228216372857	-7.59818446379577	-2.47966049126347	-6.34277847653582	-2.84810193462265	-2.93782011981813	-1.25929034151698	-15.8356754816646	-10.8719460443081	-7.35860793986563	-3.49232608406889	-0.470806463887316	-1.32153072291284	-7.12280532988297	-1.73055900639263	-1.58648749133068	-2.6747148938469	-4.1996915386758	-1.31268773497193	-2.55870866154369
618.806	5.32140516358549	9.71358588653306	6.19764823753215	-12.5580553493045	-2.43880401652124	11.6979424791739	-6.75711995917541	-5.29276726070938	-4.25092457050772	2.51833290994554	8.85070316715652	5.93739789546451	-4.97790117025085	11.5529848431716	17.059440483133	-4.90261699906341	7.25099015063672	5.00216616359209	10.3492190847381	-14.6320164811462	-8.84367219403348	-14.6273407060302	6.67655867938371	4.35373964926777	-10.0065481965427	3.24995011241798	-9.20265569434965	2.430448148131	-5.5234020279105	5.49598069925927	-1.20588780865141	-7.57312731058676	-2.68396400248086	0.151833894266645	3.54316275209598	-14.4104309231258	-5.32612361040087	-2.14980511094165	3.33395250401453	2.26320859888753	0.82523026793004	1.27364763976328	-1.05106349882721	-1.86852526621325	-1.50491779440921	3.33660140163978	-1.87778687624016	0.663143192046549	2.56997165204928
[truncated: 85 more columns]
