# Supplementary material for: Physicochemical and major ion data for springs in the Black Forest National Park, Germany
Source: Data Brief. 2020 Apr 30;30:105645. doi: 10.1016/j.dib.2020.105645 (PMC7218150; doi:10.1016/j.dib.2020.105645)
Supplement: Supplementary file 4 [file mmc4.zip › Fluorescence/D807_5_2017-05-11.csv]

wavelength	600	597	594	591	588	585	582	579	576	573	570	567	564	561	558	555	552	549	546	543	540	537	534	531	528	525	522	519	516	513	510	507	504	501	498	495	492	489	486	483	480	477	474	471	468	465	462	459	456
210.862	0	0	0	0	0	0	0	0	0	0	0	0	0	0	0	0	0	0	0	0	0	0	0	0	0	0	0	0	0	0	0	0	0	0	0	0	0	0	0	0	0	0	0	0	0	0	0	0	0
212.444	0	0	0	0	0	0	0	0	0	0	0	0	0	0	0	0	0	0	0	0	0	0	0	0	0	0	0	0	0	0	0	0	0	0	0	0	0	0	0	0	0	0	0	0	0	0	0	0	0
214.027	0	0	0	0	0	0	0	0	0	0	0	0	0	0	0	0	0	0	0	0	0	0	0	0	0	0	0	0	0	0	0	0	0	0	0	0	0	0	0	0	0	0	0	0	0	0	0	0	0
215.61	0	0	0	0	0	0	0	0	0	0	0	0	0	0	0	0	0	0	0	0	0	0	0	0	0	0	0	0	0	0	0	0	0	0	0	0	0	0	0	0	0	0	0	0	0	0	0	0	0
217.194	0	0	0	0	0	0	0	0	0	0	0	0	0	0	0	0	0	0	0	0	0	0	0	0	0	0	0	0	0	0	0	0	0	0	0	0	0	0	0	0	0	0	0	0	0	0	0	0	0
218.779	0	0	0	0	0	0	0	0	0	0	0	0	0	0	0	0	0	0	0	0	0	0	0	0	0	0	0	0	0	0	0	0	0	0	0	0	0	0	0	0	0	0	0	0	0	0	0	0	0
220.364	0	0	0	0	0	0	0	0	0	0	0	0	0	0	0	0	0	0	0	0	0	0	0	0	0	0	0	0	0	0	0	0	0	0	0	0	0	0	0	0	0	0	0	0	0	0	0	0	0
221.95	0	0	0	0	0	0	0	0	0	0	0	0	0	0	0	0	0	0	0	0	0	0	0	0	0	0	0	0	0	0	0	0	0	0	0	0	0	0	0	0	0	0	0	0	0	0	0	0	0
223.536	0	0	0	0	0	0	0	0	0	0	0	0	0	0	0	0	0	0	0	0	0	0	0	0	0	0	0	0	0	0	0	0	0	0	0	0	0	0	0	0	0	0	0	0	0	0	0	0	0
225.123	0	0	0	0	0	0	0	0	0	0	0	0	0	0	0	0	0	0	0	0	0	0	0	0	0	0	0	0	0	0	0	0	0	0	0	0	0	0	0	0	0	0	0	0	0	0	0	0	0
226.71	0	0	0	0	0	0	0	0	0	0	0	0	0	0	0	0	0	0	0	0	0	0	0	0	0	0	0	0	0	0	0	0	0	0	0	0	0	0	0	0	0	0	0	0	0	0	0	0	0
228.299	0	0	0	0	0	0	0	0	0	0	0	0	0	0	0	0	0	0	0	0	0	0	0	0	0	0	0	0	0	0	0	0	0	0	0	0	0	0	0	0	0	0	0	0	0	0	0	0	0
229.887	0	0	0	0	0	0	0	0	0	0	0	0	0	0	0	0	0	0	0	0	0	0	0	0	0	0	0	0	0	0	0	0	0	0	0	0	0	0	0	0	0	0	0	0	0	0	0	0	0
231.477	0	0	0	0	0	0	0	0	0	0	0	0	0	0	0	0	0	0	0	0	0	0	0	0	0	0	0	0	0	0	0	0	0	0	0	0	0	0	0	0	0	0	0	0	0	0	0	0	0
233.067	0	0	0	0	0	0	0	0	0	0	0	0	0	0	0	0	0	0	0	0	0	0	0	0	0	0	0	0	0	0	0	0	0	0	0	0	0	0	0	0	0	0	0	0	0	0	0	0	0
234.657	0	0	0	0	0	0	0	0	0	0	0	0	0	0	0	0	0	0	0	0	0	0	0	0	0	0	0	0	0	0	0	0	0	0	0	0	0	0	0	0	0	0	0	0	0	0	0	0	0
236.248	0	0	0	0	0	0	0	0	0	0	0	0	0	0	0	0	0	0	0	0	0	0	0	0	0	0	0	0	0	0	0	0	0	0	0	0	0	0	0	0	0	0	0	0	0	0	0	0	0
237.84	0	0	0	0	0	0	0	0	0	0	0	0	0	0	0	0	0	0	0	0	0	0	0	0	0	0	0	0	0	0	0	0	0	0	0	0	0	0	0	0	0	0	0	0	0	0	0	0	0
239.432	0	0	0	0	0	0	0	0	0	0	0	0	0	0	0	0	0	0	0	0	0	0	0	0	0	0	0	0	0	0	0	0	0	0	0	0	0	0	0	0	0	0	0	0	0	0	0	0	0
241.025	0	0	0	0	0	0	0	0	0	0	0	0	0	0	0	0	0	0	0	0	0	0	0	0	0	0	0	0	0	0	0	0	0	0	0	0	0	0	0	0	0	0	0	0	0	0	0	0	0
242.619	0	0	0	0	0	0	0	0	0	0	0	0	0	0	0	0	0	0	0	0	0	0	0	0	0	0	0	0	0	0	0	0	0	0	0	0	0	0	0	0	0	0	0	0	0	0	0	0	0
244.213	0	0	0	0	0	0	0	0	0	0	0	0	0	0	0	0	0	0	0	0	0	0	0	0	0	0	0	0	0	0	0	0	0	0	0	0	0	0	0	0	0	0	0	0	0	0	0	0	0
245.808	0	0	0	0	0	0	0	0	0	0	0	0	0	0	0	0	0	0	0	0	0	0	0	0	0	0	0	0	0	0	0	0	0	0	0	0	0	0	0	0	0	0	0	0	0	0	0	0	0
247.403	0	0	0	0	0	0	0	0	0	0	0	0	0	0	0	0	0	0	0	0	0	0	0	0	0	0	0	0	0	0	0	0	0	0	0	0	0	0	0	0	0	0	0	0	0	0	0	0	0
248.999	0	0	0	0	0	0	0	0	0	0	0	0	0	0	0	0	0	0	0	0	0	0	0	0	0	0	0	0	0	0	0	0	0	0	0	0	0	0	0	0	0	0	0	0	0	0	0	0	0
250.595	0	0	0	0	0	0	0	0	0	0	0	0	0	0	0	0	0	0	0	0	0	0	0	0	0	0	0	0	0	0	0	0	0	0	0	0	0	0	0	0	0	0	0	0	0	0	0	0	0
252.192	0	0	0	0	0	0	0	0	0	0	0	0	0	0	0	0	0	0	0	0	0	0	0	0	0	0	0	0	0	0	0	0	0	0	0	0	0	0	0	0	0	0	0	0	0	0	0	0	0
253.79	0	0	0	0	0	0	0	0	0	0	0	0	0	0	0	0	0	0	0	0	0	0	0	0	0	0	0	0	0	0	0	0	0	0	0	0	0	0	0	0	0	0	0	0	0	0	0	0	0
255.388	0	0	0	0	0	0	0	0	0	0	0	0	0	0	0	0	0	0	0	0	0	0	0	0	0	0	0	0	0	0	0	0	0	0	0	0	0	0	0	0	0	0	0	0	0	0	0	0	0
256.986	0	0	0	0	0	0	0	0	0	0	0	0	0	0	0	0	0	0	0	0	0	0	0	0	0	0	0	0	0	0	0	0	0	0	0	0	0	0	0	0	0	0	0	0	0	0	0	0	0
258.586	0	0	0	0	0	0	0	0	0	0	0	0	0	0	0	0	0	0	0	0	0	0	0	0	0	0	0	0	0	0	0	0	0	0	0	0	0	0	0	0	0	0	0	0	0	0	0	0	0
260.186	0	0	0	0	0	0	0	0	0	0	0	0	0	0	0	0	0	0	0	0	0	0	0	0	0	0	0	0	0	0	0	0	0	0	0	0	0	0	0	0	0	0	0	0	0	0	0	0	0
261.786	0	0	0	0	0	0	0	0	0	0	0	0	0	0	0	0	0	0	0	0	0	0	0	0	0	0	0	0	0	0	0	0	0	0	0	0	0	0	0	0	0	0	0	0	0	0	0	0	0
263.387	0	0	0	0	0	0	0	0	0	0	0	0	0	0	0	0	0	0	0	0	0	0	0	0	0	0	0	0	0	0	0	0	0	0	0	0	0	0	0	0	0	0	0	0	0	0	0	0	0
264.988	0	0	0	0	0	0	0	0	0	0	0	0	0	0	0	0	0	0	0	0	0	0	0	0	0	0	0	0	0	0	0	0	0	0	0	0	0	0	0	0	0	0	0	0	0	0	0	0	0
266.591	0	0	0	0	0	0	0	0	0	0	0	0	0	0	0	0	0	0	0	0	0	0	0	0	0	0	0	0	0	0	0	0	0	0	0	0	0	0	0	0	0	0	0	0	0	0	0	0	0
268.193	0	0	0	0	0	0	0	0	0	0	0	0	0	0	0	0	0	0	0	0	0	0	0	0	0	0	0	0	0	0	0	0	0	0	0	0	0	0	0	0	0	0	0	0	0	0	0	0	0
269.796	0	0	0	0	0	0	0	0	0	0	0	0	0	0	0	0	0	0	0	0	0	0	0	0	0	0	0	0	0	0	0	0	0	0	0	0	0	0	0	0	0	0	0	0	0	0	0	0	0
271.4	0	0	0	0	0	0	0	0	0	0	0	0	0	0	0	0	0	0	0	0	0	0	0	0	0	0	0	0	0	0	0	0	0	0	0	0	0	0	0	0	0	0	0	0	0	0	0	0	0
273.004	0	0	0	0	0	0	0	0	0	0	0	0	0	0	0	0	0	0	0	0	0	0	0	0	0	0	0	0	0	0	0	0	0	0	0	0	0	0	0	0	0	0	0	0	0	0	0	0	0
274.609	0	0	0	0	0	0	0	0	0	0	0	0	0	0	0	0	0	0	0	0	0	0	0	0	0	0	0	0	0	0	0	0	0	0	0	0	0	0	0	0	0	0	0	0	0	0	0	0	0
276.215	0	0	0	0	0	0	0	0	0	0	0	0	0	0	0	0	0	0	0	0	0	0	0	0	0	0	0	0	0	0	0	0	0	0	0	0	0	0	0	0	0	0	0	0	0	0	0	0	0
277.821	0	0	0	0	0	0	0	0	0	0	0	0	0	0	0	0	0	0	0	0	0	0	0	0	0	0	0	0	0	0	0	0	0	0	0	0	0	0	0	0	0	0	0	0	0	0	0	0	0
279.427	0	0	0	0	0	0	0	0	0	0	0	0	0	0	0	0	0	0	0	0	0	0	0	0	0	0	0	0	0	0	0	0	0	0	0	0	0	0	0	0	0	0	0	0	0	0	0	0	0
281.034	0	0	0	0	0	0	0	0	0	0	0	0	0	0	0	0	0	0	0	0	0	0	0	0	0	0	0	0	0	0	0	0	0	0	0	0	0	0	0	0	0	0	0	0	0	0	0	0	0
282.642	0	0	0	0	0	0	0	0	0	0	0	0	0	0	0	0	0	0	0	0	0	0	0	0	0	0	0	0	0	0	0	0	0	0	0	0	0	0	0	0	0	0	0	0	0	0	0	0	0
284.25	0	0	0	0	0	0	0	0	0	0	0	0	0	0	0	0	0	0	0	0	0	0	0	0	0	0	0	0	0	0	0	0	0	0	0	0	0	0	0	0	0	0	0	0	0	0	0	0	0
285.858	0	0	0	0	0	0	0	0	0	0	0	0	0	0	0	0	0	0	0	0	0	0	0	0	0	0	0	0	0	0	0	0	0	0	0	0	0	0	0	0	0	0	0	0	0	0	0	0	0
287.468	0	0	0	0	0	0	0	0	0	0	0	0	0	0	0	0	0	0	0	0	0	0	0	0	0	0	0	0	0	0	0	0	0	0	0	0	0	0	0	0	0	0	0	0	0	0	0	0	0
289.077	0	0	0	0	0	0	0	0	0	0	0	0	0	0	0	0	0	0	0	0	0	0	0	0	0	0	0	0	0	0	0	0	0	0	0	0	0	0	0	0	0	0	0	0	0	0	0	0	0
290.688	0	0	0	0	0	0	0	0	0	0	0	0	0	0	0	0	0	0	0	0	0	0	0	0	0	0	0	0	0	0	0	0	0	0	0	0	0	0	0	0	0	0	0	0	0	0	0	0	0
292.298	0	0	0	0	0	0	0	0	0	0	0	0	0	0	0	0	0	0	0	0	0	0	0	0	0	0	0	0	0	0	0	0	0	0	0	0	0	0	0	0	0	0	0	0	0	0	0	0	0
293.91	0	0	0	0	0	0	0	0	0	0	0	0	0	0	0	0	0	0	0	0	0	0	0	0	0	0	0	0	0	0	0	0	0	0	0	0	0	0	0	0	0	0	0	0	0	0	0	0	0
295.521	0	0	0	0	0	0	0	0	0	0	0	0	0	0	0	0	0	0	0	0	0	0	0	0	0	0	0	0	0	0	0	0	0	0	0	0	0	0	0	0	0	0	0	0	0	0	0	0	0
297.134	0	0	0	0	0	0	0	0	0	0	0	0	0	0	0	0	0	0	0	0	0	0	0	0	0	0	0	0	0	0	0	0	0	0	0	0	0	0	0	0	0	0	0	0	0	0	0	0	0
298.747	0	0	0	0	0	0	0	0	0	0	0	0	0	0	0	0	0	0	0	0	0	0	0	0	0	0	0	0	0	0	0	0	0	0	0	0	0	0	0	0	0	0	0	0	0	0	0	0	0
300.36	0	0	0	0	0	0	0	0	0	0	0	0	0	0	0	0	0	0	0	0	0	0	0	0	0	0	0	0	0	0	0	0	0	0	0	0	0	0	0	0	0	0	0	0	0	0	0	0	0
301.974	0	0	0	0	0	0	0	0	0	0	0	0	0	0	0	0	0	0	0	0	0	0	0	0	0	0	0	0	0	0	0	0	0	0	0	0	0	0	0	0	0	0	0	0	0	0	0	0	0
303.588	0	0	0	0	0	0	0	0	0	0	0	0	0	0	0	0	0	0	0	0	0	0	0	0	0	0	0	0	0	0	0	0	0	0	0	0	0	0	0	0	0	0	0	0	0	0	0	0	0
305.203	0	0	0	0	0	0	0	0	0	0	0	0	0	0	0	0	0	0	0	0	0	0	0	0	0	0	0	0	0	0	0	0	0	0	0	0	0	0	0	0	0	0	0	0	0	0	0	0	0
306.819	0	0	0	0	0	0	0	0	0	0	0	0	0	0	0	0	0	0	0	0	0	0	0	0	0	0	0	0	0	0	0	0	0	0	0	0	0	0	0	0	0	0	0	0	0	0	0	0	0
308.435	0	0	0	0	0	0	0	0	0	0	0	0	0	0	0	0	0	0	0	0	0	0	0	0	0	0	0	0	0	0	0	0	0	0	0	0	0	0	0	0	0	0	0	0	0	0	0	0	0
310.051	0	0	0	0	0	0	0	0	0	0	0	0	0	0	0	0	0	0	0	0	0	0	0	0	0	0	0	0	0	0	0	0	0	0	0	0	0	0	0	0	0	0	0	0	0	0	0	0	0
311.668	0	0	0	0	0	0	0	0	0	0	0	0	0	0	0	0	0	0	0	0	0	0	0	0	0	0	0	0	0	0	0	0	0	0	0	0	0	0	0	0	0	0	0	0	0	0	0	0	0
313.286	0	0	0	0	0	0	0	0	0	0	0	0	0	0	0	0	0	0	0	0	0	0	0	0	0	0	0	0	0	0	0	0	0	0	0	0	0	0	0	0	0	0	0	0	0	0	0	0	0
314.904	0	0	0	0	0	0	0	0	0	0	0	0	0	0	0	0	0	0	0	0	0	0	0	0	0	0	0	0	0	0	0	0	0	0	0	0	0	0	0	0	0	0	0	0	0	0	0	0	0
316.522	0	0	0	0	0	0	0	0	0	0	0	0	0	0	0	0	0	0	0	0	0	0	0	0	0	0	0	0	0	0	0	0	0	0	0	0	0	0	0	0	0	0	0	0	0	0	0	0	0
318.141	0	0	0	0	0	0	0	0	0	0	0	0	0	0	0	0	0	0	0	0	0	0	0	0	0	0	0	0	0	0	0	0	0	0	0	0	0	0	0	0	0	0	0	0	0	0	0	0	0
319.761	0	0	0	0	0	0	0	0	0	0	0	0	0	0	0	0	0	0	0	0	0	0	0	0	0	0	0	0	0	0	0	0	0	0	0	0	0	0	0	0	0	0	0	0	0	0	0	0	0
321.381	0	0	0	0	0	0	0	0	0	0	0	0	0	0	0	0	0	0	0	0	0	0	0	0	0	0	0	0	0	0	0	0	0	0	0	0	0	0	0	0	0	0	0	0	0	0	0	0	0
323.001	0	0	0	0	0	0	0	0	0	0	0	0	0	0	0	0	0	0	0	0	0	0	0	0	0	0	0	0	0	0	0	0	0	0	0	0	0	0	0	0	0	0	0	0	0	0	0	0	0
324.622	0	0	0	0	0	0	0	0	0	0	0	0	0	0	0	0	0	0	0	0	0	0	0	0	0	0	0	0	0	0	0	0	0	0	0	0	0	0	0	0	0	0	0	0	0	0	0	0	0
326.243	0	0	0	0	0	0	0	0	0	0	0	0	0	0	0	0	0	0	0	0	0	0	0	0	0	0	0	0	0	0	0	0	0	0	0	0	0	0	0	0	0	0	0	0	0	0	0	0	0
327.865	0	0	0	0	0	0	0	0	0	0	0	0	0	0	0	0	0	0	0	0	0	0	0	0	0	0	0	0	0	0	0	0	0	0	0	0	0	0	0	0	0	0	0	0	0	0	0	0	0
329.488	0	0	0	0	0	0	0	0	0	0	0	0	0	0	0	0	0	0	0	0	0	0	0	0	0	0	0	0	0	0	0	0	0	0	0	0	0	0	0	0	0	0	0	0	0	0	0	0	0
331.111	0	0	0	0	0	0	0	0	0	0	0	0	0	0	0	0	0	0	0	0	0	0	0	0	0	0	0	0	0	0	0	0	0	0	0	0	0	0	0	0	0	0	0	0	0	0	0	0	0
332.734	0	0	0	0	0	0	0	0	0	0	0	0	0	0	0	0	0	0	0	0	0	0	0	0	0	0	0	0	0	0	0	0	0	0	0	0	0	0	0	0	0	0	0	0	0	0	0	0	0
334.358	0	0	0	0	0	0	0	0	0	0	0	0	0	0	0	0	0	0	0	0	0	0	0	0	0	0	0	0	0	0	0	0	0	0	0	0	0	0	0	0	0	0	0	0	0	0	0	0	0
335.982	0	0	0	0	0	0	0	0	0	0	0	0	0	0	0	0	0	0	0	0	0	0	0	0	0	0	0	0	0	0	0	0	0	0	0	0	0	0	0	0	0	0	0	0	0	0	0	0	0
337.607	0	0	0	0	0	0	0	0	0	0	0	0	0	0	0	0	0	0	0	0	0	0	0	0	0	0	0	0	0	0	0	0	0	0	0	0	0	0	0	0	0	0	0	0	0	0	0	0	0
339.232	0	0	0	0	0	0	0	0	0	0	0	0	0	0	0	0	0	0	0	0	0	0	0	0	0	0	0	0	0	0	0	0	0	0	0	0	0	0	0	0	0	0	0	0	0	0	0	0	0
340.858	0	0	0	0	0	0	0	0	0	0	0	0	0	0	0	0	0	0	0	0	0	0	0	0	0	0	0	0	0	0	0	0	0	0	0	0	0	0	0	0	0	0	0	0	0	0	0	0	0
342.484	0	0	0	0	0	0	0	0	0	0	0	0	0	0	0	0	0	0	0	0	0	0	0	0	0	0	0	0	0	0	0	0	0	0	0	0	0	0	0	0	0	0	0	0	0	0	0	0	0
344.111	0	0	0	0	0	0	0	0	0	0	0	0	0	0	0	0	0	0	0	0	0	0	0	0	0	0	0	0	0	0	0	0	0	0	0	0	0	0	0	0	0	0	0	0	0	0	0	0	0
345.738	0	0	0	0	0	0	0	0	0	0	0	0	0	0	0	0	0	0	0	0	0	0	0	0	0	0	0	0	0	0	0	0	0	0	0	0	0	0	0	0	0	0	0	0	0	0	0	0	0
347.365	0	0	0	0	0	0	0	0	0	0	0	0	0	0	0	0	0	0	0	0	0	0	0	0	0	0	0	0	0	0	0	0	0	0	0	0	0	0	0	0	0	0	0	0	0	0	0	0	0
348.993	0	0	0	0	0	0	0	0	0	0	0	0	0	0	0	0	0	0	0	0	0	0	0	0	0	0	0	0	0	0	0	0	0	0	0	0	0	0	0	0	0	0	0	0	0	0	0	0	0
350.622	0	0	0	0	0	0	0	0	0	0	0	0	0	0	0	0	0	0	0	0	0	0	0	0	0	0	0	0	0	0	0	0	0	0	0	0	0	0	0	0	0	0	0	0	0	0	0	0	0
352.251	0	0	0	0	0	0	0	0	0	0	0	0	0	0	0	0	0	0	0	0	0	0	0	0	0	0	0	0	0	0	0	0	0	0	0	0	0	0	0	0	0	0	0	0	0	0	0	0	0
353.88	0	0	0	0	0	0	0	0	0	0	0	0	0	0	0	0	0	0	0	0	0	0	0	0	0	0	0	0	0	0	0	0	0	0	0	0	0	0	0	0	0	0	0	0	0	0	0	0	0
355.51	0	0	0	0	0	0	0	0	0	0	0	0	0	0	0	0	0	0	0	0	0	0	0	0	0	0	0	0	0	0	0	0	0	0	0	0	0	0	0	0	0	0	0	0	0	0	0	0	0
357.14	0	0	0	0	0	0	0	0	0	0	0	0	0	0	0	0	0	0	0	0	0	0	0	0	0	0	0	0	0	0	0	0	0	0	0	0	0	0	0	0	0	0	0	0	0	0	0	0	0
358.771	0	0	0	0	0	0	0	0	0	0	0	0	0	0	0	0	0	0	0	0	0	0	0	0	0	0	0	0	0	0	0	0	0	0	0	0	0	0	0	0	0	0	0	0	0	0	0	0	0
360.402	0	0	0	0	0	0	0	0	0	0	0	0	0	0	0	0	0	0	0	0	0	0	0	0	0	0	0	0	0	0	0	0	0	0	0	0	0	0	0	0	0	0	0	0	0	0	0	0	0
362.034	0	0	0	0	0	0	0	0	0	0	0	0	0	0	0	0	0	0	0	0	0	0	0	0	0	0	0	0	0	0	0	0	0	0	0	0	0	0	0	0	0	0	0	0	0	0	0	0	0
363.666	0	0	0	0	0	0	0	0	0	0	0	0	0	0	0	0	0	0	0	0	0	0	0	0	0	0	0	0	0	0	0	0	0	0	0	0	0	0	0	0	0	0	0	0	0	0	0	0	0
365.299	0	0	0	0	0	0	0	0	0	0	0	0	0	0	0	0	0	0	0	0	0	0	0	0	0	0	0	0	0	0	0	0	0	0	0	0	0	0	0	0	0	0	0	0	0	0	0	0	0
366.932	0	0	0	0	0	0	0	0	0	0	0	0	0	0	0	0	0	0	0	0	0	0	0	0	0	0	0	0	0	0	0	0	0	0	0	0	0	0	0	0	0	0	0	0	0	0	0	0	0
368.565	0	0	0	0	0	0	0	0	0	0	0	0	0	0	0	0	0	0	0	0	0	0	0	0	0	0	0	0	0	0	0	0	0	0	0	0	0	0	0	0	0	0	0	0	0	0	0	0	0
370.199	0	0	0	0	0	0	0	0	0	0	0	0	0	0	0	0	0	0	0	0	0	0	0	0	0	0	0	0	0	0	0	0	0	0	0	0	0	0	0	0	0	0	0	0	0	0	0	0	0
371.833	0	0	0	0	0	0	0	0	0	0	0	0	0	0	0	0	0	0	0	0	0	0	0	0	0	0	0	0	0	0	0	0	0	0	0	0	0	0	0	0	0	0	0	0	0	0	0	0	0
373.468	0	0	0	0	0	0	0	0	0	0	0	0	0	0	0	0	0	0	0	0	0	0	0	0	0	0	0	0	0	0	0	0	0	0	0	0	0	0	0	0	0	0	0	0	0	0	0	0	0
375.103	0	0	0	0	0	0	0	0	0	0	0	0	0	0	0	0	0	0	0	0	0	0	0	0	0	0	0	0	0	0	0	0	0	0	0	0	0	0	0	0	0	0	0	0	0	0	0	0	0
376.738	0	0	0	0	0	0	0	0	0	0	0	0	0	0	0	0	0	0	0	0	0	0	0	0	0	0	0	0	0	0	0	0	0	0	0	0	0	0	0	0	0	0	0	0	0	0	0	0	0
378.374	0	0	0	0	0	0	0	0	0	0	0	0	0	0	0	0	0	0	0	0	0	0	0	0	0	0	0	0	0	0	0	0	0	0	0	0	0	0	0	0	0	0	0	0	0	0	0	0	0
380.01	0	0	0	0	0	0	0	0	0	0	0	0	0	0	0	0	0	0	0	0	0	0	0	0	0	0	0	0	0	0	0	0	0	0	0	0	0	0	0	0	0	0	0	0	0	0	0	0	0
381.647	0	0	0	0	0	0	0	0	0	0	0	0	0	0	0	0	0	0	0	0	0	0	0	0	0	0	0	0	0	0	0	0	0	0	0	0	0	0	0	0	0	0	0	0	0	0	0	0	0
383.284	0	0	0	0	0	0	0	0	0	0	0	0	0	0	0	0	0	0	0	0	0	0	0	0	0	0	0	0	0	0	0	0	0	0	0	0	0	0	0	0	0	0	0	0	0	0	0	0	0
384.922	0	0	0	0	0	0	0	0	0	0	0	0	0	0	0	0	0	0	0	0	0	0	0	0	0	0	0	0	0	0	0	0	0	0	0	0	0	0	0	0	0	0	0	0	0	0	0	0	0
386.56	0	0	0	0	0	0	0	0	0	0	0	0	0	0	0	0	0	0	0	0	0	0	0	0	0	0	0	0	0	0	0	0	0	0	0	0	0	0	0	0	0	0	0	0	0	0	0	0	0
388.198	0	0	0	0	0	0	0	0	0	0	0	0	0	0	0	0	0	0	0	0	0	0	0	0	0	0	0	0	0	0	0	0	0	0	0	0	0	0	0	0	0	0	0	0	0	0	0	0	0
389.837	0	0	0	0	0	0	0	0	0	0	0	0	0	0	0	0	0	0	0	0	0	0	0	0	0	0	0	0	0	0	0	0	0	0	0	0	0	0	0	0	0	0	0	0	0	0	0	0	0
391.476	0	0	0	0	0	0	0	0	0	0	0	0	0	0	0	0	0	0	0	0	0	0	0	0	0	0	0	0	0	0	0	0	0	0	0	0	0	0	0	0	0	0	0	0	0	0	0	0	0
393.116	0	0	0	0	0	0	0	0	0	0	0	0	0	0	0	0	0	0	0	0	0	0	0	0	0	0	0	0	0	0	0	0	0	0	0	0	0	0	0	0	0	0	0	0	0	0	0	0	0
394.756	0	0	0	0	0	0	0	0	0	0	0	0	0	0	0	0	0	0	0	0	0	0	0	0	0	0	0	0	0	0	0	0	0	0	0	0	0	0	0	0	0	0	0	0	0	0	0	0	0
396.396	0	0	0	0	0	0	0	0	0	0	0	0	0	0	0	0	0	0	0	0	0	0	0	0	0	0	0	0	0	0	0	0	0	0	0	0	0	0	0	0	0	0	0	0	0	0	0	0	0
398.037	0	0	0	0	0	0	0	0	0	0	0	0	0	0	0	0	0	0	0	0	0	0	0	0	0	0	0	0	0	0	0	0	0	0	0	0	0	0	0	0	0	0	0	0	0	0	0	0	0
399.678	0	0	0	0	0	0	0	0	0	0	0	0	0	0	0	0	0	0	0	0	0	0	0	0	0	0	0	0	0	0	0	0	0	0	0	0	0	0	0	0	0	0	0	0	0	0	0	0	0
401.32	0	0	0	0	0	0	0	0	0	0	0	0	0	0	0	0	0	0	0	0	0	0	0	0	0	0	0	0	0	0	0	0	0	0	0	0	0	0	0	0	0	0	0	0	0	0	0	0	0
402.962	0	0	0	0	0	0	0	0	0	0	0	0	0	0	0	0	0	0	0	0	0	0	0	0	0	0	0	0	0	0	0	0	0	0	0	0	0	0	0	0	0	0	0	0	0	0	0	0	0
404.604	0	0	0	0	0	0	0	0	0	0	0	0	0	0	0	0	0	0	0	0	0	0	0	0	0	0	0	0	0	0	0	0	0	0	0	0	0	0	0	0	0	0	0	0	0	0	0	0	0
406.247	0	0	0	0	0	0	0	0	0	0	0	0	0	0	0	0	0	0	0	0	0	0	0	0	0	0	0	0	0	0	0	0	0	0	0	0	0	0	0	0	0	0	0	0	0	0	0	0	0
407.89	0	0	0	0	0	0	0	0	0	0	0	0	0	0	0	0	0	0	0	0	0	0	0	0	0	0	0	0	0	0	0	0	0	0	0	0	0	0	0	0	0	0	0	0	0	0	0	0	0
409.534	0	0	0	0	0	0	0	0	0	0	0	0	0	0	0	0	0	0	0	0	0	0	0	0	0	0	0	0	0	0	0	0	0	0	0	0	0	0	0	0	0	0	0	0	0	0	0	0	0
411.177	0	0	0	0	0	0	0	0	0	0	0	0	0	0	0	0	0	0	0	0	0	0	0	0	0	0	0	0	0	0	0	0	0	0	0	0	0	0	0	0	0	0	0	0	0	0	0	0	0
412.822	0	0	0	0	0	0	0	0	0	0	0	0	0	0	0	0	0	0	0	0	0	0	0	0	0	0	0	0	0	0	0	0	0	0	0	0	0	0	0	0	0	0	0	0	0	0	0	0	0
414.466	0	0	0	0	0	0	0	0	0	0	0	0	0	0	0	0	0	0	0	0	0	0	0	0	0	0	0	0	0	0	0	0	0	0	0	0	0	0	0	0	0	0	0	0	0	0	0	0	0
416.111	0	0	0	0	0	0	0	0	0	0	0	0	0	0	0	0	0	0	0	0	0	0	0	0	0	0	0	0	0	0	0	0	0	0	0	0	0	0	0	0	0	0	0	0	0	0	0	0	0
417.757	0	0	0	0	0	0	0	0	0	0	0	0	0	0	0	0	0	0	0	0	0	0	0	0	0	0	0	0	0	0	0	0	0	0	0	0	0	0	0	0	0	0	0	0	0	0	0	0	0
419.402	0	0	0	0	0	0	0	0	0	0	0	0	0	0	0	0	0	0	0	0	0	0	0	0	0	0	0	0	0	0	0	0	0	0	0	0	0	0	0	0	0	0	0	0	0	0	0	0	0
421.048	0	0	0	0	0	0	0	0	0	0	0	0	0	0	0	0	0	0	0	0	0	0	0	0	0	0	0	0	0	0	0	0	0	0	0	0	0	0	0	0	0	0	0	0	0	0	0	0	0
422.695	0	0	0	0	0	0	0	0	0	0	0	0	0	0	0	0	0	0	0	0	0	0	0	0	0	0	0	0	0	0	0	0	0	0	0	0	0	0	0	0	0	0	0	0	0	0	0	0	0
424.342	0	0	0	0	0	0	0	0	0	0	0	0	0	0	0	0	0	0	0	0	0	0	0	0	0	0	0	0	0	0	0	0	0	0	0	0	0	0	0	0	0	0	0	0	0	0	0	0	0
425.989	0	0	0	0	0	0	0	0	0	0	0	0	0	0	0	0	0	0	0	0	0	0	0	0	0	0	0	0	0	0	0	0	0	0	0	0	0	0	0	0	0	0	0	0	0	0	0	0	0
427.636	0	0	0	0	0	0	0	0	0	0	0	0	0	0	0	0	0	0	0	0	0	0	0	0	0	0	0	0	0	0	0	0	0	0	0	0	0	0	0	0	0	0	0	0	0	0	0	0	0
429.284	0	0	0	0	0	0	0	0	0	0	0	0	0	0	0	0	0	0	0	0	0	0	0	0	0	0	0	0	0	0	0	0	0	0	0	0	0	0	0	0	0	0	0	0	0	0	0	0	0
430.932	0	0	0	0	0	0	0	0	0	0	0	0	0	0	0	0	0	0	0	0	0	0	0	0	0	0	0	0	0	0	0	0	0	0	0	0	0	0	0	0	0	0	0	0	0	0	0	0	0
432.581	0	0	0	0	0	0	0	0	0	0	0	0	0	0	0	0	0	0	0	0	0	0	0	0	0	0	0	0	0	0	0	0	0	0	0	0	0	0	0	0	0	0	0	0	0	0	0	0	0
434.23	0	0	0	0	0	0	0	0	0	0	0	0	0	0	0	0	0	0	0	0	0	0	0	0	0	0	0	0	0	0	0	0	0	0	0	0	0	0	0	0	0	0	0	0	0	0	0	0	0
435.879	0	0	0	0	0	0	0	0	0	0	0	0	0	0	0	0	0	0	0	0	0	0	0	0	0	0	0	0	0	0	0	0	0	0	0	0	0	0	0	0	0	0	0	0	0	0	0	0	0
437.528	0	0	0	0	0	0	0	0	0	0	0	0	0	0	0	0	0	0	0	0	0	0	0	0	0	0	0	0	0	0	0	0	0	0	0	0	0	0	0	0	0	0	0	0	0	0	0	0	0
439.178	0	0	0	0	0	0	0	0	0	0	0	0	0	0	0	0	0	0	0	0	0	0	0	0	0	0	0	0	0	0	0	0	0	0	0	0	0	0	0	0	0	0	0	0	0	0	0	0	0
440.828	0	0	0	0	0	0	0	0	0	0	0	0	0	0	0	0	0	0	0	0	0	0	0	0	0	0	0	0	0	0	0	0	0	0	0	0	0	0	0	0	0	0	0	0	0	0	0	0	0
442.479	0	0	0	0	0	0	0	0	0	0	0	0	0	0	0	0	0	0	0	0	0	0	0	0	0	0	0	0	0	0	0	0	0	0	0	0	0	0	0	0	0	0	0	0	0	0	0	0	0
444.13	0	0	0	0	0	0	0	0	0	0	0	0	0	0	0	0	0	0	0	0	0	0	0	0	0	0	0	0	0	0	0	0	0	0	0	0	0	0	0	0	0	0	0	0	0	0	0	0	0
445.781	0	0	0	0	0	0	0	0	0	0	0	0	0	0	0	0	0	0	0	0	0	0	0	0	0	0	0	0	0	0	0	0	0	0	0	0	0	0	0	0	0	0	0	0	0	0	0	0	0
447.432	0	0	0	0	0	0	0	0	0	0	0	0	0	0	0	0	0	0	0	0	0	0	0	0	0	0	0	0	0	0	0	0	0	0	0	0	0	0	0	0	0	0	0	0	0	0	0	0	0
449.084	0	0	0	0	0	0	0	0	0	0	0	0	0	0	0	0	0	0	0	0	0	0	0	0	0	0	0	0	0	0	0	0	0	0	0	0	0	0	0	0	0	0	0	0	0	0	0	0	0
450.736	0	0	0	0	0	0	0	0	0	0	0	0	0	0	0	0	0	0	0	0	0	0	0	0	0	0	0	0	0	0	0	0	0	0	0	0	0	0	0	0	0	0	0	0	0	0	0	0	0
452.389	0	0	0	0	0	0	0	0	0	0	0	0	0	0	0	0	0	0	0	0	0	0	0	0	0	0	0	0	0	0	0	0	0	0	0	0	0	0	0	0	0	0	0	0	0	0	0	0	0
454.042	0	0	0	0	0	0	0	0	0	0	0	0	0	0	0	0	0	0	0	0	0	0	0	0	0	0	0	0	0	0	0	0	0	0	0	0	0	0	0	0	0	0	0	0	0	0	0	0	0
455.695	0	0	0	0	0	0	0	0	0	0	0	0	0	0	0	0	0	0	0	0	0	0	0	0	0	0	0	0	0	0	0	0	0	0	0	0	0	0	0	0	0	0	0	0	0	0	0	0	0
457.348	0	0	0	0	0	0	0	0	0	0	0	0	0	0	0	0	0	0	0	0	0	0	0	0	0	0	0	0	0	0	0	0	0	0	0	0	0	0	0	0	0	0	0	0	0	0	0	0	0
459.002	0	0	0	0	0	0	0	0	0	0	0	0	0	0	0	0	0	0	0	0	0	0	0	0	0	0	0	0	0	0	0	0	0	0	0	0	0	0	0	0	0	0	0	0	0	0	0	0	0
460.656	0	0	0	0	0	0	0	0	0	0	0	0	0	0	0	0	0	0	0	0	0	0	0	0	0	0	0	0	0	0	0	0	0	0	0	0	0	0	0	0	0	0	0	0	0	0	0	0	0
462.31	0	0	0	0	0	0	0	0	0	0	0	0	0	0	0	0	0	0	0	0	0	0	0	0	0	0	0	0	0	0	0	0	0	0	0	0	0	0	0	0	0	0	0	0	0	0	0	0	0
463.965	0	0	0	0	0	0	0	0	0	0	0	0	0	0	0	0	0	0	0	0	0	0	0	0	0	0	0	0	0	0	0	0	0	0	0	0	0	0	0	0	0	0	0	0	0	0	0	0	0
465.62	0	0	0	0	0	0	0	0	0	0	0	0	0	0	0	0	0	0	0	0	0	0	0	0	0	0	0	0	0	0	0	0	0	0	0	0	0	0	0	0	0	0	0	0	0	0	0	0	0
467.275	0	0	0	0	0	0	0	0	0	0	0	0	0	0	0	0	0	0	0	0	0	0	0	0	0	0	0	0	0	0	0	0	0	0	0	0	0	0	0	0	0	0	0	0	0	0	0	0	0.276700490706249
468.931	0	0	0	0	0	0	0	0	0	0	0	0	0	0	0	0	0	0	0	0	0	0	0	0	0	0	0	0	0	0	0	0	0	0	0	0	0	0	0	0	0	0	0	0	0	0	0	0	5.0143375224163
470.586	0	0	0	0	0	0	0	0	0	0	0	0	0	0	0	0	0	0	0	0	0	0	0	0	0	0	0	0	0	0	0	0	0	0	0	0	0	0	0	0	0	0	0	0	0	0	0	-2.75244059849048	3.00902010305641
472.242	0	0	0	0	0	0	0	0	0	0	0	0	0	0	0	0	0	0	0	0	0	0	0	0	0	0	0	0	0	0	0	0	0	0	0	0	0	0	0	0	0	0	0	0	0	0	6.96019193118215	-1.3971777859796	-0.998227482422887
473.899	0	0	0	0	0	0	0	0	0	0	0	0	0	0	0	0	0	0	0	0	0	0	0	0	0	0	0	0	0	0	0	0	0	0	0	0	0	0	0	0	0	0	0	0	0	0	-0.815930197150158	1.48194762107481	-3.96874390263469
475.555	0	0	0	0	0	0	0	0	0	0	0	0	0	0	0	0	0	0	0	0	0	0	0	0	0	0	0	0	0	0	0	0	0	0	0	0	0	0	0	0	0	0	0	0	0	8.89169239515098	5.51302583399857	5.38649031090529	9.054187497465
477.212	0	0	0	0	0	0	0	0	0	0	0	0	0	0	0	0	0	0	0	0	0	0	0	0	0	0	0	0	0	0	0	0	0	0	0	0	0	0	0	0	0	0	0	0	0	2.28396873820189	-0.662179045975581	-1.32507046985404	-0.70770684947475
478.87	0	0	0	0	0	0	0	0	0	0	0	0	0	0	0	0	0	0	0	0	0	0	0	0	0	0	0	0	0	0	0	0	0	0	0	0	0	0	0	0	0	0	0	0	7.68263933012457	-4.83913887710446	-0.829434532574565	0.0376616208290259	3.19567014182094
480.527	0	0	0	0	0	0	0	0	0	0	0	0	0	0	0	0	0	0	0	0	0	0	0	0	0	0	0	0	0	0	0	0	0	0	0	0	0	0	0	0	0	0	0	0	0.602874071941537	2.58725258300335	6.71198767205642	7.49077643885052	0.317595963774468
482.185	0	0	0	0	0	0	0	0	0	0	0	0	0	0	0	0	0	0	0	0	0	0	0	0	0	0	0	0	0	0	0	0	0	0	0	0	0	0	0	0	0	0	0	-4.171166858286	-0.199526103142223	-0.944037150088044	0.869742454247116	-7.74088125702144	-1.97507004219001
483.843	0	0	0	0	0	0	0	0	0	0	0	0	0	0	0	0	0	0	0	0	0	0	0	0	0	0	0	0	0	0	0	0	0	0	0	0	0	0	0	0	0	0	0	-6.92543196569826	-2.53812813664753	-5.78407574147748	-5.60538265872166	-4.5355221344769	-8.16365418298369
485.501	0	0	0	0	0	0	0	0	0	0	0	0	0	0	0	0	0	0	0	0	0	0	0	0	0	0	0	0	0	0	0	0	0	0	0	0	0	0	0	0	0	0	-3.4733983727675	-2.94540744020644	-2.24354655729633	-0.921499257439824	-0.0795340978894837	-0.521990025323837	-6.95386145204326
487.16	0	0	0	0	0	0	0	0	0	0	0	0	0	0	0	0	0	0	0	0	0	0	0	0	0	0	0	0	0	0	0	0	0	0	0	0	0	0	0	0	0	16.9738676630643	4.74680621924275	5.76999550438174	4.26951396084243	2.68340334141541	6.43955391469028	3.94769088427262	6.4215636711063
488.819	0	0	0	0	0	0	0	0	0	0	0	0	0	0	0	0	0	0	0	0	0	0	0	0	0	0	0	0	0	0	0	0	0	0	0	0	0	0	0	0	0	-14.7558984785749	-2.62841251088608	-5.90109359523432	-2.37541824183077	-4.66049386581088	-6.30463693315734	-4.05337894637824	-12.3320586715945
490.478	0	0	0	0	0	0	0	0	0	0	0	0	0	0	0	0	0	0	0	0	0	0	0	0	0	0	0	0	0	0	0	0	0	0	0	0	0	0	0	0	5.29548516507754	1.1624491971399	-0.269974202301489	1.8097987845633	4.37974100504684	2.26429141587346	4.24895451326592	1.53529321118258	3.17797140818307
492.137	0	0	0	0	0	0	0	0	0	0	0	0	0	0	0	0	0	0	0	0	0	0	0	0	0	0	0	0	0	0	0	0	0	0	0	0	0	0	0	0	7.85760871302815	1.9575373078346	-0.421996051527804	1.82546051260774	0.518716047177518	0.494966723772948	-0.606484785475332	2.41633548475964	7.22917349026959
493.797	0	0	0	0	0	0	0	0	0	0	0	0	0	0	0	0	0	0	0	0	0	0	0	0	0	0	0	0	0	0	0	0	0	0	0	0	0	0	0	3.60916307899177	7.48919091811075	12.4934622116483	3.71604547432485	4.87312363572093	2.57697673291599	0.267047442194145	7.87172232300408	6.55224492807869	5.37372007432076
495.456	0	0	0	0	0	0	0	0	0	0	0	0	0	0	0	0	0	0	0	0	0	0	0	0	0	0	0	0	0	0	0	0	0	0	0	0	0	0	0	-0.920458445287982	-4.83365110825724	-3.0952272317999	-3.86982408553983	-2.85504579940522	-2.49486646558081	-6.07091920915575	-0.106990268677532	1.13168337951466	-1.76711095224838
497.117	0	0	0	0	0	0	0	0	0	0	0	0	0	0	0	0	0	0	0	0	0	0	0	0	0	0	0	0	0	0	0	0	0	0	0	0	0	0	-1.00238495253159	-2.92023828158557	-0.0934384974376547	2.51671644173419	-2.58190415569478	1.0152800714409	-2.24576986788505	-0.659365314164389	1.45350678210225	-1.60753774587822	3.53282886517958
498.777	0	0	0	0	0	0	0	0	0	0	0	0	0	0	0	0	0	0	0	0	0	0	0	0	0	0	0	0	0	0	0	0	0	0	0	0	0	0	-9.4285678258773	-10.4938454537676	-3.51816956668748	-8.25173423262815	-5.87217236676089	-1.47294614555002	-9.74815371123995	-3.08208431566197	-4.94715442141268	-5.37712551863803	-0.246338562735406
500.438	0	0	0	0	0	0	0	0	0	0	0	0	0	0	0	0	0	0	0	0	0	0	0	0	0	0	0	0	0	0	0	0	0	0	0	0	0	3.22573598152203	-0.569242484525524	6.4157855525078	-1.40015660970656	0.688162806502215	-0.40125778993581	-0.364510247681597	3.34075519494928	1.48444601341305	5.47833525033245	-0.355315184847013	-3.90674295284049
502.098	0	0	0	0	0	0	0	0	0	0	0	0	0	0	0	0	0	0	0	0	0	0	0	0	0	0	0	0	0	0	0	0	0	0	0	0	7.78059711730259	-5.32127225315894	-0.409303831678549	-6.66379418297272	3.42556474489337	-0.103807011844123	-0.774437044645581	-7.02529103277691	-3.00194368895023	1.60601052720506	-1.37908907426305	-3.44455509200473	-1.98023908429098
503.759	0	0	0	0	0	0	0	0	0	0	0	0	0	0	0	0	0	0	0	0	0	0	0	0	0	0	0	0	0	0	0	0	0	0	0	0	-0.840221554317972	5.10993086251407	-4.7004473375501	6.18479845762278	-2.1859159381274	1.41723499252689	-2.43808583790914	-1.90942714423471	1.7738153951592	3.6431405871341	-0.707134536764166	-0.617068272160144	-4.87727681327837
505.421	0	0	0	0	0	0	0	0	0	0	0	0	0	0	0	0	0	0	0	0	0	0	0	0	0	0	0	0	0	0	0	0	0	0	0	1.85373869459889	-0.149331398006813	-8.64891745762577	2.56562126320338	-6.09394950312139	-2.41927333519858	-5.16693293866186	-0.459354638883982	-0.263370758783166	2.36722784167289	-0.909836665962852	-1.0148640022298	-1.4980513729089	-1.20330974787154
507.082	0	0	0	0	0	0	0	0	0	0	0	0	0	0	0	0	0	0	0	0	0	0	0	0	0	0	0	0	0	0	0	0	0	0	0	-2.80817366041937	-0.637065774440744	-0.16950047829383	1.89496105757202	-4.30354189990559	4.14915547616601	-2.57096115505996	0.730219904673932	0.438066042289939	-4.93631063321511	-1.88717949370248	-1.77292459514708	-1.9392608206506	3.70694117721627
508.744	0	0	0	0	0	0	0	0	0	0	0	0	0	0	0	0	0	0	0	0	0	0	0	0	0	0	0	0	0	0	0	0	0	0	12.778256203213	19.2763198933075	7.81490002365381	9.05663554279814	9.48385749997666	3.49761711011148	3.83890184448217	2.45561668955981	4.17664525761674	-1.6314766592153	3.20411939826156	0.758146715253988	2.46764597547481	2.5202087357654	4.77503016675354
510.406	0	0	0	0	0	0	0	0	0	0	0	0	0	0	0	0	0	0	0	0	0	0	0	0	0	0	0	0	0	0	0	0	0	0	-0.469264515501108	-12.802553973258	-6.23581072601619	-7.78024813688603	-2.73958995548117	2.63291814104863	-1.53393587659589	-0.922413212015682	-6.73286497458972	-4.13988996612024	-1.54193546673337	-4.65996781021435	-1.14263293648956	3.06165635875709	-4.58937844745808
512.068	0	0	0	0	0	0	0	0	0	0	0	0	0	0	0	0	0	0	0	0	0	0	0	0	0	0	0	0	0	0	0	0	0	6.03710097716887	-5.67170822685308	5.66341798141174	2.18406111599108	0.247341455045946	4.36380883913656	-6.50109890238939	-4.543849928166	1.12266260458305	-1.48218889248508	1.67510776497276	-3.74798543954721	-0.954409900983267	-2.46221417671495	-6.29475131126819	-1.09577414423107
513.731	0	0	0	0	0	0	0	0	0	0	0	0	0	0	0	0	0	0	0	0	0	0	0	0	0	0	0	0	0	0	0	0	0	0.669975955528838	-5.59910002304235	-3.92483863595532	0.797397395090907	-2.10579898895237	2.59845645238336	-2.20291755437865	-1.13165114719787	3.312268433832	2.4805580355433	3.0973086465759	3.62693452642134	2.05742357223619	2.22707721036111	2.65765568738619	-4.886652261531
515.394	0	0	0	0	0	0	0	0	0	0	0	0	0	0	0	0	0	0	0	0	0	0	0	0	0	0	0	0	0	0	0	0	-10.6048009927814	-10.5675768507542	-16.3070095996196	-17.5497912368624	-10.5669816147827	-4.6534692503105	-13.0630431349516	-7.27209498117843	-5.44060158693696	-6.05334979610335	-10.0224659596858	-5.9205877296777	-3.37378485562212	-3.92779055489809	-3.06309795847946	-3.621039091883	-5.17687840213482
517.056	0	0	0	0	0	0	0	0	0	0	0	0	0	0	0	0	0	0	0	0	0	0	0	0	0	0	0	0	0	0	0	36.4090602648682	-4.2305676840013	5.51971592486002	-6.78699959583118	-12.8753587456938	-2.15901356942611	1.67384616062894	6.24299747133148	-1.35982145347064	5.19266342061222	1.17861113191908	-0.961922762349596	-0.508446326361848	3.90294986059687	-1.78435732972196	1.1739285471371	-5.18325324773299	-1.53312196617621
518.72	0	0	0	0	0	0	0	0	0	0	0	0	0	0	0	0	0	0	0	0	0	0	0	0	0	0	0	0	0	0	0	0.138401022834973	2.53205814922188	-4.50234702943398	-1.16436329547132	-7.7951026739174	-6.36522235928629	-6.20204758632148	-15.1238796823113	-3.9375661169147	-2.70300558463047	-1.35205149602768	-4.68778338336735	-1.27913006885498	0.151266678751131	0.628172509206448	-0.364101413550743	0.430625392259293	-2.02237001160388
520.383	0	0	0	0	0	0	0	0	0	0	0	0	0	0	0	0	0	0	0	0	0	0	0	0	0	0	0	0	0	0	23.6616874150744	-5.75962894517013	2.42292635365775	15.4064288754912	-4.34730272702331	-11.3690163155545	2.62686038616173	0.248230707654414	13.4883577694973	0.830570229003975	0.685246898907455	-0.00272900792248342	2.48671001181214	0.532465005958257	2.84562816612791	-0.0200688493296073	5.36437085658809	-0.882674894403976	3.52422596186045
522.046	0	0	0	0	0	0	0	0	0	0	0	0	0	0	0	0	0	0	0	0	0	0	0	0	0	0	0	0	0	0	-0.532170436001065	4.63831215512679	3.82539618258646	0.393619298885871	-1.46387861491957	4.96961845559515	4.46111413770265	6.00143106806669	-3.97260661146994	1.89910950103001	-0.554763524590434	-0.885534272314686	3.92206801527949	2.43767443190573	3.97391444935468	3.67402114940816	-0.104698690425164	3.32468969885206	-0.59431723270376
523.71	0	0	0	0	0	0	0	0	0	0	0	0	0	0	0	0	0	0	0	0	0	0	0	0	0	0	0	0	0	8.21010177301472	-4.6278149243681	-15.9206093015208	-0.594073437018484	-11.5035081616383	0.542720208764385	-0.246539815453192	-0.977089897960741	-0.96654533262857	-9.42969074189167	-4.14577889925944	8.58390349668884	-7.18839648125923	-6.58617094644404	0.841001021940015	-4.0757885909335	1.61921119197454	-1.292740092746	3.86125679827036	-7.21323006560672
525.374	0	0	0	0	0	0	0	0	0	0	0	0	0	0	0	0	0	0	0	0	0	0	0	0	0	0	0	0	0	15.3522655288369	8.46768926475341	18.5734782731577	11.2705886554894	9.76471258192606	17.5725691331515	7.67885826074665	2.75087557748506	9.01768944246395	14.8826416247907	12.8176505779572	6.0327826705269	3.64875352641393	2.73184747692212	5.56860400988597	7.36387553818053	1.86884949654597	7.52161730436376	1.29232440641458	6.44174850601624
527.038	0	0	0	0	0	0	0	0	0	0	0	0	0	0	0	0	0	0	0	0	0	0	0	0	0	0	0	0	4.29451041245423	-8.48035309353223	-2.53341801513834	-7.68269168569636	-2.46225418888571	-9.79923950117188	-3.144629382779	4.07413001066799	-6.7977664004739	0.0696265881849899	-1.57922943367943	-5.36133238006705	-1.66173380399219	-14.172090668051	1.238088075797	4.1142730209229	-2.28910676474342	2.72497686358321	-2.83672815179613	-6.07297739992651	-0.878623458183602
528.703	0	0	0	0	0	0	0	0	0	0	0	0	0	0	0	0	0	0	0	0	0	0	0	0	0	0	0	0	-9.05972069161968	-14.9487481573235	4.81821635824911	-0.248178887078523	-18.9446901182674	-11.9043848014818	-5.38749495528455	-6.62801110739369	-2.35813312137081	-13.2619454540261	-1.98711064756882	-2.38495038070063	-7.79536517970775	0.442473673451216	-4.45640934485094	-2.91304655154168	-2.91724539862127	-0.0765597774691524	-3.34181972872796	2.18223022602361	-1.79828455245883
530.367	0	0	0	0	0	0	0	0	0	0	0	0	0	0	0	0	0	0	0	0	0	0	0	0	0	0	0	12.7161008686696	8.56444686669509	3.76121621941485	-7.27306530135193	-5.1982234394383	-0.973036628631907	5.72757573694914	-7.21868748919949	-3.79644876999011	9.08378690826737	-0.161300417101931	5.1532033279045	5.55924008324356	1.9459098211862	-0.957607942570429	0.683322222282132	0.0435011499488896	3.05988238397016	-2.89035553318655	1.58179251360469	5.09772472021623	4.74483866603791
532.032	0	0	0	0	0	0	0	0	0	0	0	0	0	0	0	0	0	0	0	0	0	0	0	0	0	0	24.678388463883	-2.83819719330102	1.78880988006052	6.11234342300954	5.69761874967285	5.49335790334589	-4.99312095261672	7.15679019224636	2.29808574642321	0.260464246107235	-2.59872944891377	9.32088705911698	5.5247640670837	-0.863545524487678	3.05654773410081	1.30378930086924	3.19067176145483	-0.561838221156817	1.09796622853393	-1.55970970907995	-0.421739482815917	2.53786128655054	1.78672627949159
533.697	0	0	0	0	0	0	0	0	0	0	0	0	0	0	0	0	0	0	0	0	0	0	0	0	0	0	-10.8058212045172	-2.03259043141594	-3.38677884688984	-2.60167063363778	-2.92031601912871	-6.66481701497113	-7.33676545940768	-7.08123489596755	-16.9796947116896	-6.62336635644354	-4.61105995018079	-1.11575304198792	-4.09691194064042	-0.385005650770153	-4.96948836612416	5.67422572021442	-0.658858161542262	1.43454172932743	-6.60442136917068	-2.51989944191291	-5.04176674567057	-1.339387472087	-0.881515001302645
535.362	0	0	0	0	0	0	0	0	0	0	0	0	0	0	0	0	0	0	0	0	0	0	0	0	0	39.7448198339297	0.852244256326273	-0.311495933322392	-10.8803693706822	3.80245936815767	-3.88561452399093	-6.07437306564433	-4.89029053892888	2.95583352322367	-2.86932621578707	5.9222155705378	5.87696338331034	-0.882144529355984	4.39057757429318	14.0271486650693	0.625320624859499	0.414980843224349	1.67544564456923	-0.144800116361353	0.746861930306359	1.93924165382525	7.70024947422691	5.28109174278063	-3.28747490043315
537.028	0	0	0	0	0	0	0	0	0	0	0	0	0	0	0	0	0	0	0	0	0	0	0	0	0	4.09577892817708	3.17187613937	9.63107722457189	2.7890929533571	10.9760242679186	-6.27116164541977	7.14503278004192	-3.44167585593926	1.18314486308402	-4.35633323992507	-1.85096795618782	9.11580269365939	-0.953384771929237	5.39632167012023	5.61960353428491	0.402954254002366	-0.00272016701373442	-1.46795265808386	0.998827061069272	0.99237848204907	2.68378689674822	2.12131874319658	9.49713942551098	2.68199367206276
538.693	0	0	0	0	0	0	0	0	0	0	0	0	0	0	0	0	0	0	0	0	0	0	0	0	8.55709362391163	-1.52962888210057	-12.1885395530738	-0.993746451609836	-5.29946704644716	-0.649163041610324	-4.95047093242525	-16.1896625015477	-8.99165295344615	15.716525359464	-3.48042133258339	-7.05510204441079	0.0564482271729236	4.4292529130772	1.27560100211938	-3.49753363343565	-1.28752358039055	5.1624311389117	-2.03445042111813	2.96778912039021	-0.556704283121432	-3.75035178803022	-2.47758803691646	2.52871051349194	6.96979218514309
540.359	0	0	0	0	0	0	0	0	0	0	0	0	0	0	0	0	0	0	0	0	0	0	0	0	2.90090643958688	16.0382970464926	24.7108674362242	6.26811807719582	-4.74973678367367	22.0866301040448	17.0093727063588	9.71370814938126	19.1444707339171	9.91736311197319	6.44007743433771	9.87275862309506	14.4108814137794	8.42156392314888	2.10670145606862	7.48442278965671	6.96318761267779	4.32391547858856	2.31232215190755	4.25040285701145	1.87360537503427	5.42523768724983	6.43611256836802	-5.4026088419241	5.99288495108862
542.025	0	0	0	0	0	0	0	0	0	0	0	0	0	0	0	0	0	0	0	0	0	0	0	31.518527971641	18.415370121015	13.6577273810905	15.3967037132923	22.5811691593158	22.0604105351299	5.90231816476884	19.6494399365426	14.1681437211267	0.330153825939436	12.5373035222722	2.05538056603265	14.0554564438621	4.5167234307605	1.71282367543366	3.29909608407294	1.24840673474701	12.9596769113937	6.32088412706866	1.0561281010844	5.15818280065653	4.62441053792931	5.01601183246829	1.49234540077195	10.909378286697	6.76437597924694
543.691	0	0	0	0	0	0	0	0	0	0	0	0	0	0	0	0	0	0	0	0	0	0	0	-3.26176155579126	-8.37654416029922	-16.9798522413583	1.7086154836916	-12.0819949579159	-13.7312376748943	7.0870876501464	-6.84020120905757	3.96113432752123	-3.54842792093595	0.00790466371217004	-0.83907032672501	-4.38722468683603	1.32742139555725	-11.5044256424185	-2.1503310949425	-11.8985502406251	-7.26324376382661	-6.15275055408855	-3.95755554636386	-2.28379902616987	0.296900856864649	1.59615948553597	0.141810607633118	-4.88971416332021	-0.782169742512279
545.357	0	0	0	0	0	0	0	0	0	0	0	0	0	0	0	0	0	0	0	0	0	0	-26.3468047746238	-6.11632609733975	-13.6216878564683	-2.09385370154353	-16.4881699899324	-9.9793888154224	-12.4956776732886	-8.91884365072443	2.80239023351058	-7.9615177936791	-3.86828372219829	-2.80760131816948	-8.99704453779134	4.70573978122293	-4.12129061973028	-6.42597755455548	3.3934683840024	-3.40399688287025	-3.16526053950262	-0.835492871588532	-6.70797416933779	-2.87396385996571	-2.63499986792274	-4.38178107485707	1.15292951755694	-0.739938238683304	-1.82188177052825
547.023	0	0	0	0	0	0	0	0	0	0	0	0	0	0	0	0	0	0	0	0	0	54.3799150428721	1.96771953829727	23.9419185888932	10.296262736827	25.9481420898	2.17440068039555	9.64190507882922	6.78544237383054	0.123501746891153	-0.659584034339903	20.1222885688683	11.0744579443293	11.2984834017019	10.8658879488385	4.84890484056286	3.41793898443815	2.09414162128072	8.99947171787256	3.90145517871228	1.45385156061353	8.90683861067655	5.74817877378616	7.96861580964186	0.880423392712663	2.52981241405667	-0.0685749730000979	-1.08358024202392	-2.82184416935613
548.69	0	0	0	0	0	0	0	0	0	0	0	0	0	0	0	0	0	0	0	0	0	-4.17973413729926	-1.82669785290971	-7.94944525590633	11.5834483563255	12.0052800047628	6.70623614935191	9.94295159203466	5.90290425723203	10.2840403955097	-4.38785594887315	1.30559567470309	6.46060427065194	-2.78749463181206	-4.54810998908528	-1.96187310290681	-3.55581284411781	-5.9476454888063	-2.17912844477624	2.84428992979733	-7.72858842501972	-2.73990457655501	2.24954202171894	-0.39414529679528	2.04270941103537	3.3331789265549	-0.945938006206659	2.55683502435065	-2.95149004239797
550.357	0	0	0	0	0	0	0	0	0	0	0	0	0	0	0	0	0	0	0	0	18.2693924317427	10.9474619918326	-5.46766108719988	17.7839518636134	0.0220490466092621	5.37212825529502	16.3180578417312	-4.17440361531977	-3.29111639921677	6.03159377406777	10.7232508803075	3.40415203400924	3.55666406447724	4.34063504358502	6.60125264455492	-0.250739695112218	-2.05751432599151	4.48759526687044	4.0670912256291	4.97926424836088	7.16784750175984	2.14365751898598	-0.644084615435652	0.6505741002883	3.37456688197903	-0.654012024472308	-0.310373883920102	2.24627932404665	3.19585890993657
552.024	0	0	0	0	0	0	0	0	0	0	0	0	0	0	0	0	0	0	0	0	-24.7540869175948	-36.5143757453193	-10.5802450348455	-5.71007522068657	-11.9933717027936	-3.64710216751036	-13.864200970634	-17.2876100448013	-10.7225672703353	-5.7541018442975	-1.72727909985408	-16.2220009693318	-14.8571500602843	-15.2280626746044	-6.66827160718563	-5.35681554819827	-6.931999842368	-12.706945139428	-6.5351847207214	-8.42180808977542	1.03246024457337	-13.3522538978651	-10.7708901286354	-2.7875322722556	-2.17417392732363	-5.00673394349903	-1.41406238075769	-1.00774397724107	-3.16304724429912
553.691	0	0	0	0	0	0	0	0	0	0	0	0	0	0	0	0	0	0	0	26.2737462756892	-12.5697693841883	-4.69748539525252	5.0783675914652	-0.334471937962593	-2.16279122502967	3.78824145640708	-9.52182580821294	-0.305140586056762	-6.27651837696721	5.07225196166773	-14.4588352358352	-13.744493907914	-9.02024324868391	-0.848035096885592	-23.2528880813653	-2.75854083503009	5.93487589789827	-2.20074506005269	-1.85323810065259	-2.76998069250085	-7.3522652446123	0.814801382932434	2.14899701559779	-0.517691128727952	-1.43163591518451	-8.34314430445745	-2.62370090995166	-5.78299033127648	-9.53510680610144
555.358	0	0	0	0	0	0	0	0	0	0	0	0	0	0	0	0	0	0	0	8.51742917158543	-8.27752713262722	3.68951026018665	2.26430491445124	5.67771550655501	-1.32368900134349	11.0752680706643	-3.77874430293973	25.6820023907962	4.79926659366622	-1.16438632348616	-7.66214504491883	-3.75232514286973	-6.13890776524831	9.32062114827709	2.94792980164386	-1.79460253679182	2.72206897204632	6.22668724420393	0.429222910641156	4.70824270496024	1.19161851834721	4.50137551162207	0.620531160769687	2.89471042500851	4.66062107404904	-1.83432106624975	-6.02022869277692	-1.21825499288973	-1.55957988618347
557.026	0	0	0	0	0	0	0	0	0	0	0	0	0	0	0	0	0	0	26.1073893950558	5.5524610042905	13.0896669241078	-4.65752137125472	16.5076316441985	1.29069559497135	3.88301167477032	12.4861881454037	0.0978535556257009	-5.42115538453417	9.65576091010133	13.6140414415494	-5.18810253980644	6.09990563015777	-0.328871665564318	10.2966482904893	6.31824348199462	-7.55063543636908	-1.23142210644726	-1.18693010359143	7.80099581992657	0.229232051049543	11.6352404824676	-0.907009250058787	3.81074104199272	1.08964290176999	4.7792877401451	-1.9349985075069	-3.76211544345681	-1.26951093808345	7.96188406462711
558.693	0	0	0	0	0	0	0	0	0	0	0	0	0	0	0	0	0	0	-15.3142064189756	-1.55400512116094	-11.1391695805695	-5.24159751744036	-9.63165381704962	0.839628040945639	4.22258313505982	-11.5572982523518	4.79165273772943	3.40135842945269	-5.89707507665694	-2.85989525696169	0.36428982324557	9.03470240841634	-7.75354554293429	5.88290098140843	-9.89266309209949	-5.07913384501606	1.51457742474282	-7.00127464743328	-7.50872354766694	-0.913292938491712	-3.21414511659292	-3.46352124376866	4.02934753678572	-3.1849723730926	-2.49594356373446	0.888843753912735	-4.97705720807408	-2.65779334657826	-2.86269919140058
560.361	0	0	0	0	0	0	0	0	0	0	0	0	0	0	0	0	0	25.6824765368939	11.7970412005712	-14.9321017215092	-10.2548421597944	2.4097771784878	-0.881829329165666	-20.0007041875284	-12.3513284389141	2.47339882949093	2.07522030422682	-6.59456106426212	-10.1060537501575	1.38933026909191	0.665511930820389	-2.37029019636624	15.1633268806961	-7.78740547730532	6.00777517911284	-1.98573339515768	11.9945572518656	-4.26370090573255	-5.56456818412152	-10.5821948640421	2.03857152255821	-1.44996947891238	0.483272204554745	-8.96314541310893	-6.34364819348615	1.20694923082972	-6.43318595738912	-5.07414973338011	4.03960044491534
562.029	0	0	0	0	0	0	0	0	0	0	0	0	0	0	0	0	35.5065820290045	25.1274772920874	-0.96611882416354	9.00688232836437	-6.76187331243498	2.84735007179136	6.0277497732485	12.8384006612145	13.7038165277906	-7.78601270247057	13.9326342728322	10.7834104616227	4.79437776119748	-11.3742699124791	3.73056214871449	-3.28467059692752	-0.294211789161451	12.5013565457493	10.3391522322895	8.78044542604375	6.62377732210608	12.0120035543913	4.85914039844922	0.247931252208661	3.29874127342107	3.92064267776525	5.94657122668817	-0.380596911416812	4.91654880509774	0.879822173517794	6.14655308423961	8.86482681747468	3.56934267610441
563.697	0	0	0	0	0	0	0	0	0	0	0	0	0	0	0	0	-17.3883359275587	-32.8474423318002	-28.0862989822766	-19.4053451787846	-7.16389603377441	-9.83732372516411	-17.8605554868437	-13.7190946881959	-13.5823558731301	-14.2466419673352	-17.4454790078021	-11.439233653419	-17.2700180273658	1.81373424737202	-7.28530325455988	-11.7241112651295	-20.0542169126682	-3.02633506430685	-15.6486936292417	-5.03733325436508	-9.11914934819067	-0.644506682440347	-7.6122206665489	-12.2442513806744	-3.28218681664182	-9.76665773001401	-6.91614584815265	1.58748559389952	-3.10404914815505	-2.61546987007417	-1.20809184713827	-1.39633226854308	1.67206656698726
565.365	0	0	0	0	0	0	0	0	0	0	0	0	0	0	0	30.0360690713954	-2.66023613918727	-4.26364903708578	-6.08648539474827	-2.96769925071715	-12.2296031931771	0.0173853477617733	-16.1772885113299	-16.1064783243922	13.9040257390101	-7.86997129402657	-14.0333890737047	2.06606255954396	-0.747061368979877	-5.3732353325968	2.11376094467419	-4.0643433859551	7.50873713401892	-2.81473910437533	1.27837254606448	3.48963923858795	0.812234946440372	10.8437439196296	2.26755463500893	-0.16870427323211	0.149168784749056	-3.92635948742053	1.6862388758568	1.10644344016109	-2.27165231263393	-2.76608058038585	-3.90820052752748	-2.92372121989612	-2.09146477434423
567.033	0	0	0	0	0	0	0	0	0	0	0	0	0	0	0	24.9739710033914	9.86218960114152	-5.24287031091608	21.360304611545	25.8242005466884	8.92853569087261	12.6111545423548	-11.5882814572688	16.674227790215	5.62905324293674	6.71839858502067	2.4696329351705	16.6551739939103	20.3522787685893	15.9539750822186	14.7362007706384	-1.6155669317752	-13.9939379136395	15.2909794098747	14.7428917384103	1.42022548977633	-1.78819748594363	8.36060336308544	16.4584556742882	0.620105683986584	-2.8556375611328	-2.72092935238343	5.55480740593638	5.09413666527504	0.924486508317245	4.628594167858	1.07858107367444	1.07697419257481	9.99519316169265
568.702	0	0	0	0	0	0	0	0	0	0	0	0	0	0	-9.01415890895783	25.0360070363642	5.9535162834999	-26.2846880263399	-21.0125958934669	-11.7402454864003	-14.4131030809911	-6.30881328836022	-27.8710071507145	10.4156771351875	-9.23263770888425	-8.09066820685242	-20.0365267454059	-3.2625653316913	-3.17868964477635	3.65047855687945	6.06350435909335	-7.2036501893876	-2.63082349682131	0.862127777175202	-8.32522042137967	-9.53474650786776	-8.43732001494507	-1.30169186443675	-9.15077410972997	3.4367765287746	-5.4627440930277	-3.13321433813368	-7.24558071848432	-2.06523232770096	-2.83451915751491	-0.85267543944903	3.95540176402561	-2.57742765240509	2.97909334776096
570.37	0	0	0	0	0	0	0	0	0	0	0	0	0	0	-26.6476458888218	-6.60374979423838	0.0955150161441802	-25.5697200423119	-10.3544507750491	4.21901539358349	-18.3284433839662	-19.2668978319087	-23.0657547586603	18.7017501236173	-1.64598241704039	-9.07181721249379	-24.6992906707734	-9.28279392801178	-0.576942432730475	-17.0652951644289	-11.9668336250791	7.3510997644868	-12.4746307115271	-7.24188885354506	-2.75306947252218	-5.98466868059114	-0.734859267810394	-5.18403787553964	-10.7445465481387	-0.0181445264770459	9.19740880897139	-4.55368478177712	-3.1158501810117	0.138891363028462	-1.541084671175	-2.49632318663508	-2.87795503012415	-0.999465573243134	-8.05933972113539
572.039	0	0	0	0	0	0	0	0	0	0	0	0	0	-1.57521903822314	1.18611485562139	-3.27769864108453	12.3040193240263	9.75972603416937	0.477716349495698	19.0400101305391	-0.945805145539245	-1.040205360159	15.7382133852012	15.6699671578099	16.0088204526871	-2.51865882525049	1.71480275620837	6.84579852186328	7.03669680524078	5.67297043828695	7.92874568077576	7.3763403942569	1.43542765147604	-11.2249312835055	-17.1499253613195	6.15586406398238	-6.23368817944295	-4.5600080457648	-5.18219004970688	-1.82049376824086	-1.47944138319842	5.68163893638969	7.37001742193319	-2.06557281895917	-0.974962564722434	2.79180265971687	2.72121042737722	-0.731686562391951	2.52239937298063
573.708	0	0	0	0	0	0	0	0	0	0	0	0	0	-9.92176055566282	-36.6301675187594	0.0281511756722074	-9.82601284027218	-16.2429269725879	3.13877867267168	-28.8720364767977	-29.6270442896963	1.61655242490854	0.587062679133546	-13.2058394667376	-9.67694504188122	-19.6303986579109	-22.9848856123177	-10.1866086492355	-15.5814351734763	-2.10913608736115	-2.76636897108598	-13.9124099883175	-8.71418936363309	1.63378231037051	-15.2085445112675	-13.8611787049886	1.35848694975698	0.574729276800056	-12.6171418659668	-2.12799724763545	-5.69202929538279	-0.387980674938694	-8.32090218023755	-1.42609574743495	-6.30093372477354	-1.01883246235566	-2.08570378838215	-6.20139156486955	-3.11470501139841
575.377	0	0	0	0	0	0	0	0	0	0	0	0	-5.38024604329276	10.6152259310142	4.59923668590458	5.07246880345866	8.78266026494783	0.0224659144384167	-5.34854618378885	21.0527456896311	-13.6745500490851	-5.99684633284743	-14.2024280627361	-24.4125824440981	2.16045900926786	0.406782330185625	-14.9115679394465	-3.92288824309123	1.53338004219144	-10.066450899507	-15.4649485192972	3.37875047925733	-10.0847011154343	2.20525598592939	-0.0415325852026572	2.93124712366923	-1.69560716811803	0.561986132016273	-0.348314001756274	-5.67469376524539	1.94738515014617	-4.34465479432242	-0.594685712601979	2.51250021105127	-5.93912712107228	2.78017988696755	-3.65602127698159	-5.93625639169185	-8.36173970543037
577.046	0	0	0	0	0	0	0	0	0	0	0	33.9482302720994	22.3198471965856	12.9264615469643	25.7919802786869	-25.9011869948437	27.5040076114297	3.70946970230982	18.9557323619052	3.08756520952167	4.46766359351278	-3.43889237304105	-4.35340872271763	28.4701076594102	11.4126853765465	16.0599869720976	10.5039520355345	6.31443209849237	27.1452059827225	-7.38374379882119	6.35093096188642	18.6848442998211	-6.7485664033883	15.1654925982162	-2.21045347130171	1.96619771979615	0.998426213334645	10.8982843242552	8.73607650341882	5.10209791114629	1.34075066880618	1.4014977156661	-1.1841993599199	-3.43856665104183	3.46923401374816	-3.02658884271817	5.6125181226364	-0.30427227976674	-0.0439718013255581
578.715	0	0	0	0	0	0	0	0	0	0	0	5.053075863034	-11.3083904411242	-29.9878286097086	-14.9353197355057	4.6278753817962	-3.77455948485963	2.80391612672386	-3.67281776077382	-18.0499467045628	17.6574320996781	14.773103036322	-18.9470980803293	-8.22176149187047	-22.5845500030871	-10.8976846627726	-13.9476731452313	-6.2701823068549	-0.99913582579624	-5.84449414248405	0.457461607200511	-8.9987863852254	-4.93956905358911	7.44658958377962	-8.07421066169573	-11.9002055939747	3.2408802080078	-15.2684759213361	-11.1417931422993	-7.01239574302733	-2.76209865012312	1.5159537708775	-1.22158216333446	-7.46312615973623	-3.64589918803416	-1.51702658425582	3.86229557637301	-4.33249119339099	-2.985600648513
580.384	0	0	0	0	0	0	0	0	0	0	34.675749609352	6.84381243103932	3.04634409037853	-4.63368158819211	22.3630262557685	6.80134965924274	-13.5668114581747	-3.06951020590682	-16.3661745991157	6.31583851336493	3.62438233449159	-6.32112475527023	-20.6859865620428	-1.72277791761534	6.68652657965333	-1.9434371296023	-2.32039511918448	-5.82409561919235	10.4589207282073	-9.83228440196423	-2.78507145702415	4.86586872765017	-1.63188917128271	-8.49096340634974	5.06645747579533	-5.65508327611771	-7.72793726993118	0.2124298573088	0.738472231029809	-9.19674022703746	-3.56231497752655	7.04098943624192	2.81641879562498	3.55869432180673	2.68181268151271	5.00299230119254	-1.04850767301837	6.23038674153458	-0.972909918200016
582.054	0	0	0	0	0	0	0	0	0	0	-1.81941756238277	19.5045506682225	7.20277578009185	2.88367392242737	10.8571817261567	-2.27643370964774	29.5450601937101	9.66911641205957	-7.33278580917175	28.5872355589997	-9.48134518299265	-21.3076450635119	4.21393863947275	10.9935472757153	13.624081036183	-2.54735613889945	-3.24637785156713	5.90695307753317	0.807848722560704	3.66475156557876	13.8910446855513	4.22765041460627	-6.92947441067101	10.2675960906336	2.91041331844944	-3.68133374771596	9.02130980190772	12.2874861487938	0.682364763203641	-0.0831280241247894	4.08547529840739	1.45923361198221	0.113260751834714	4.38642675408707	-1.13873217591412	-6.82662861249367	-0.235478144199144	9.67865495384375	1.55151237252373
583.723	0	0	0	0	0	0	0	0	0	17.7610286484468	-0.734720990550055	1.13404056030139	8.27183634773231	16.805042597965	-13.7088682333777	-11.8216736990585	-4.48654652866074	6.89082059469152	14.4613602002196	23.8951071871841	0.861676825685068	-0.167303753326325	5.50109828050339	4.40897058771614	2.94042793654067	2.35840252010702	-5.01291842248688	-6.4776011322977	7.4065546202913	5.23211504246551	5.88343448539603	-0.411350028631983	-8.0610438724817	15.8075590504146	5.2073929233456	-6.92900171365389	6.2978141469429	-1.62873931757506	-6.43006185251579	-4.46331343531358	6.36807344408493	-4.69360191408146	2.45619523533954	6.56148691199895	2.2040278506574	2.81335387996343	-0.445286552663672	0.234873649001702	2.72547639999581
585.393	0	0	0	0	0	0	0	0	0	-5.69882514930513	-38.4441438720014	-23.0641191168347	12.4970268074663	3.93879078830575	6.22297044513479	-1.69498474274472	-21.2469478680953	-16.1057635106105	-9.97448285628714	-1.47625050617316	-12.4372558797075	-28.1025118700574	-10.866462515995	7.27426044924038	-10.0739069632424	-5.49347248511378	-0.0334342107710408	-8.28194914221687	0.419331637631107	2.5846957286613	-11.347897688846	5.47283614769587	-11.9855362151357	4.78885231263779	-12.6746626578391	4.01656983182908	-1.15674018469646	-3.5056033169198	-4.42010283036687	5.28095190224938	-4.06174850295699	2.6776234060574	-4.97590157108788	1.02487464608651	-1.59002873937631	-6.46639912552609	-2.94229218571714	2.39260173208516	-8.41702499167035
587.063	0	0	0	0	0	0	0	0	13.706372567078	20.2948375942197	-32.7510975213702	-22.3676919684342	7.79531532675829	-8.02950003036022	-15.2981065602941	-15.4866848913478	-22.1932394845248	-13.8899599784826	11.5454285369346	-5.06368068405929	-4.81006357027175	11.7222981985794	-26.6457002001845	-5.36208724878794	-5.5956056694884	-7.88930524869364	-11.1971826719483	-5.02105702681237	-0.734919292702775	-12.6516884850761	-11.5859693891364	-12.2933908958307	-18.8021727652309	-4.1000360127135	-10.1238710096283	-0.407965546700278	-9.10685666816559	-3.8416389704027	-4.60678750144354	6.3430179583581	-3.0423919340288	-1.93057390213749	-1.92140117730528	-7.56757660107777	-3.09389001697057	0.921855665193205	-2.99614309253176	0.745384193280588	-1.922898005362
588.733	0	0	0	0	0	0	0	0	-13.5097169436671	3.18157822492477	-18.6166375870038	17.608123804814	-10.7240635300517	-6.38244398070971	5.69809466703107	-2.2110631896253	-1.13023937594403	3.74394711345463	9.98802567814145	-19.7843668072032	8.38408482487165	0.927809941443928	9.35864651731381	-9.04141632920703	3.93881852145783	2.93769388522105	-0.422411646147872	-13.837982355869	8.36053498478163	0.422496805084344	5.23881535871012	0.326224783317586	13.8984528894661	-3.19418737680814	4.69348621465595	-11.0636101206901	4.23686452110032	1.21759073566673	-2.24232128845174	1.21114630209057	0.278106104402523	3.41115476007656	5.5205427111371	-5.65347976527237	-2.22865965286938	2.57405571524249	-0.681131544063108	-2.0700764660241	-3.30703545955949
590.403	0	0	0	0	0	0	0	-9.85899005960266	14.7960209064832	-20.2918909463104	-3.86466009900674	-7.95977873506513	8.3122976747114	-7.00676672930629	20.9767193329492	5.38297988271258	4.38531668776975	-7.5573266949167	1.49669399143736	17.7118208229786	2.41509136366817	3.40223098374738	6.01076592744917	2.61950859348191	-3.51817197410674	6.71076515036536	1.01535492118563	3.48527223041142	2.5620564841263	-5.21620517665875	-2.5425133613694	-6.23942677038915	2.55615868181148	10.7509749504773	0.0369231768026288	-5.31595735136174	5.23128607500955	-0.435336163586541	2.66923377428545	-5.75520635314092	2.93701364981337	2.16688293234042	0.552623905555126	4.50318216751879	4.30121890120007	-0.792904027701694	-5.30055207709755	7.06257930927737	-2.67406338757056
592.073	0	0	0	0	0	0	15.691836148061	-6.6270735465076	-23.2046017863872	-23.4402733157285	-26.0156952781531	-0.0137925966167705	-21.4147792128715	-14.5981622171223	-22.6906595749841	-5.5396970605594	-15.2594757052211	-5.34614114423196	-17.2700572138777	-2.53447323223588	-13.4438693591297	17.9274975957857	0.372452181377087	-7.28993721849285	-17.0520064061877	-3.47288926413855	-10.2003836464333	1.59785062971993	-0.510125661124167	-10.9433102486465	2.14673600378934	-6.06817791542114	-6.62378001351195	8.6034585477709	-7.00395739569703	2.77961243594864	-5.83751785534548	0.140858162467332	1.35698229948031	-4.27983728764257	-2.47242157578836	-6.25166019173471	-1.99168197803265	1.91661397722263	-5.11498183182364	-0.358328456400512	-1.507407947776	-1.78258196778342	-8.9157489244573
593.743	0	0	0	0	0	0	2.01550725758271	-7.95764606364663	29.1394004643301	6.30597346522467	-5.00562580926083	22.546704504883	15.5268828132424	15.1881146925228	17.6430344737742	3.88794042550023	-1.1623181962772	10.710430456691	7.37997934726157	-3.12250234947749	0.942361559375476	27.7145760707134	-15.7047812716601	4.97383900165509	-4.09863504092894	-7.74374502116838	8.05907418243996	6.94221708038886	8.54514234468588	-0.458553247747135	4.09735825745984	-10.1192263846244	2.59439971707584	11.2830179937463	8.44736156767562	2.62037867608696	5.11669097226449	-3.18642039984499	0.243323433800452	5.59750672154205	2.04954067978114	0.554046734632873	7.30718921124052	1.47767595798874	2.06744605414992	0.110962706373186	3.04990518207027	-1.21987247033387	1.47220144492675
595.413	0	0	0	0	0	57.1090487702829	48.1703104697726	39.0646011727163	1.98100380619232	32.9704475500026	47.5218196982919	21.7013933690799	40.075339423852	21.9571942969738	30.7093139983036	38.5754080277636	55.0377208076051	13.0706815807734	25.5758618532214	21.2691078094849	24.8605922160198	33.1736480228196	27.8173493338702	20.8046110722314	29.0896107710138	26.2736308083171	17.8451868973268	28.2017327231526	7.80603990051377	20.0769042157693	14.0975008050421	18.5198761786967	18.2221468946635	8.83084929536664	10.5725309344291	7.03406678961287	19.6564280807941	22.7060556178109	12.6244504300948	6.81859995137183	6.90698525271696	11.6449734076418	7.05633000690218	7.48127106023716	4.96102995997137	6.05337173898898	4.55337172815877	9.96426206078227	2.02276783075254
597.084	0	0	0	0	0	14.8237595172285	15.0798466987271	-10.7701487668213	12.4906328507949	-1.22997454733954	-4.36027879170433	-2.44231954824694	-16.3339664767342	-10.6590204822422	5.779491391287	-6.16138104743847	7.77680661566019	-11.3786975411934	-11.728746636546	-0.998822351906862	0.940345791791275	10.3529234121332	-6.74946195665335	-5.14145515882569	0.013768861914162	4.71510465988231	-15.6155816666515	-2.01947381597748	10.7793217170474	1.1212871461871	-0.670851852776225	-3.11606067240842	-3.70973181823023	5.69959987695439	4.9769353764786	3.58094016609823	-3.09322929056483	0.325986381408582	1.07459678683122	4.11964336380633	-1.6627416948628	3.34847513829026	1.80699471241544	0.140009957422653	-1.89167381199518	-3.15039565544663	-4.11890914655319	0	-2.67058378482739
598.754	0	0	0	0	7.46405500535968	-22.6768116131701	24.9593984053	-2.02414840603533	11.3450539058704	22.7796695250256	-15.9588254957866	-10.0200379418282	9.1257979410893	-3.05770303696142	10.5424125322881	13.174256651804	3.80484362244172	12.1237186407886	4.87121099878351	-16.1998906876896	0.469757930292163	6.46445198408229	2.42290848598717	-3.74626040114332	-3.68698484174021	4.29960773441455	-14.2685432111921	3.26938397532514	0.392118610044181	11.6128096321855	-2.51925013550997	-3.13754894373156	5.14173419180824	1.46420059988909	0.278414418507811	3.04942562172187	8.19994041251186	-1.63261631059404	-5.0499451896001	-1.80326332929367	3.73496985130705	1.67050189414004	1.79684900053492	-1.39227626288436	0.675350055824623	2.01475454923924	1.55743186589695	-1.23627540091663	-0.671081322224056
600.425	0	0	0	0	-1.42858703623554	-1.38645524683961	3.48831329720168	-3.39805077866476	-22.0177347515316	0.67398970806823	-8.91935483349769	-13.7809596327399	-12.9016807237088	-1.83256582204356	-7.66607610555526	0.00959357857244821	4.52698968404886	3.89386506217271	-19.3991349243775	18.9243307877729	-3.13832768298329	-22.9732411429179	-9.17394523568925	5.19510389919925	2.22164210664239	-24.7543228596483	-18.0143718966573	6.06974851220686	-16.4677057334762	-4.57398647820055	-12.4334878127159	-1.41777984721137	5.51385406108655	9.3715654508567	-4.11697594967457	0.720067175758851	-7.22490373345882	2.2886185885588	-0.519093832829177	-0.428754025730599	-3.56729839309854	-2.27277205548923	-1.28772563401785	0.361313854871678	-0.394193593652275	-0.935566318711317	-3.29125530047587	-1.23933290037357	0.344354838297173
602.096	0	0	0	52.8569767131869	11.8699228028882	28.7602870417246	16.8371690228569	21.4264702363097	35.7675319142026	41.6573364698499	45.9632904464239	15.1929503278246	6.83675962693392	32.8665606200585	17.8115706270524	26.1631864941599	31.2960347079221	23.454892542599	23.4102705544695	17.0860170569564	38.993109353144	31.3790707339826	18.6635633251507	18.992212412507	22.4208419120296	20.6678660100018	13.0289264281993	22.1288015021831	9.90219459828353	18.6598575262936	8.17311051599891	5.7542662334341	16.6701679412991	16.2422041822762	9.70456393013806	15.9967285572234	8.96832481718589	9.38900128581243	14.2799638736467	3.022864599381	5.15112432607909	6.70843558393769	6.89574690816692	7.21576663464934	9.28982033165313	7.29397372708375	5.79121495171144	10.5340089335532	7.07917544387352
603.766	0	0	0	-9.02408691055543	11.0572324519782	4.35635350923604	-8.44834780344694	-0.00670378382224548	14.7977160535561	3.2610327914173	-3.22439372845642	6.31713972226495	-4.97764882345199	-8.44110026363857	-12.3862489233094	-20.2823151842609	-7.34169480338196	-4.42980346386782	8.18100504959039	5.81062619828504	-13.9630825367065	6.5534205365789	1.88319088688989	4.29884917210654	13.6235687757445	-3.94958228875585	8.07919399922066	4.92800540185199	-0.0390495295228085	4.93978216091728	6.64096448561835	-4.56555938564328	-2.59368039018873	3.59570899746958	7.47419946940565	3.34283839503591	2.67905402872276	5.08355202905532	5.6670982584015	-2.52676227117408	-1.25268260088293	1.88235252932524	-1.08803919373995	1.55615673321131	0.16082226117838	-1.47889201743938	-4.16752306937488	1.56345716526041	5.47437002556737
605.437	0	0	3.40579305856431	-24.5602468829895	-7.29556601065761	-33.2030286450542	-4.91421710911666	-13.8287001430232	-19.6044811281691	-16.6315809106741	-22.1059451095615	-5.66639647778295	3.16453236945716	-0.582525073179122	-16.6929155191044	-16.927791012102	-22.3413052778025	-3.33101235299172	-19.2494815380804	-5.77501730270297	-7.73480390756514	-3.47948525128791	0.104802200707155	-0.949989353561061	-24.3549426085208	-13.2770162192712	-2.09746189873996	-13.4741800726513	-0.378331201144871	-17.1451409580665	3.45316395946531	-15.4264279761882	-3.20865318497193	-0.33904048004891	-11.8497421690514	-2.37698144621427	1.81624156000266	-4.97124403662733	-5.16322943261461	-1.07988076792012	-1.71285066501415	-1.65924848398509	-2.23551882902427	-3.45051970230045	-0.929179882683686	-0.508794154066464	-3.90556866163805	-5.0504101795167	-1.34940373560728
607.108	0	36.6313747445293	-9.44134926920612	-3.10200535341102	-3.74420375493935	23.8660530642401	14.2103328990629	-11.7790837192417	14.9754072851722	12.0045038043176	16.9569743688567	-12.7503212916235	14.4404702342572	-13.4639227596458	-4.81287580812826	11.173796398253	-10.2831919199091	-2.18856584919772	0.556018930605923	-7.49062824530722	17.729206314236	-3.02420772493707	4.50412539683587	-1.88022595957649	-7.75324318048046	-8.85950586910842	-6.78101652913846	-6.10634735478646	-6.70432953601837	-2.3444496532174	-6.62572859285836	-2.05762021209756	-6.38028403177053	8.73590475055403	-2.50433070814204	-1.59675553467442	4.24063703166051	0.580055037266009	-6.21016349079018	0.0502610937658938	5.18877956581303	-3.34065956571661	-3.53125863932674	-1.37506992174408	-0.688937113550834	3.15032283888806	2.4881672137894	2.0435171363203	0.714900390067096
608.779	0	8.42681585153518	-25.6427713590533	2.31233200174794	22.4725380190965	0.758287171733842	-12.7794319473413	-17.4163943484486	-12.3151184914163	-16.0616669718092	0.0445378155697806	8.3662674219009	-11.3156551518962	-0.63426642973322	-12.5909232849694	5.94327861614888	0.614169200522807	0.0610684805856698	-9.93351091617912	5.37954966707939	13.1218649436225	12.8025398004982	-0.499806478045583	9.57938927627508	-9.62974787331685	-3.96471698458418	-5.39693213857055	9.53513053442366	-1.52355534435012	-11.8841062121824	0.139761769045315	0.914407551917793	10.4126256381623	0.390553659386955	-1.62975680120699	-4.94678598819628	-1.62771026238589	-5.3470098990674	1.29253114550714	-8.10940341964746	0.6689762173499	3.21298990773085	-1.83845590923783	-1.89525048966683	1.40782390735063	-3.23284504707721	0.0311090019407273	0.831439656648408	-3.33201666830942
610.45	14.7546287461123	-27.5835713738286	-6.53238687749255	-16.3848614719519	-18.0866679602974	-16.1917397586779	-11.4761073842473	-23.9142294479171	-31.642351121537	-10.7826796546039	-24.4297987424291	0.566469863262099	-16.4862472876731	-8.64111622435328	-24.1435661213488	-9.46930317534301	1.10204238772194	-24.4934208912057	-18.3780780738811	-7.62908710020626	2.0565115779475	-4.1005867122987	-31.4842488785501	-14.9584164419183	-2.80809750898999	-16.6461580930896	-14.7349308020288	2.06526763256717	-10.1046056387567	-6.58940194424864	-11.2613592911044	0.847615689388266	-17.2562152236762	-8.86315507206281	-11.9028390207784	-19.4910111126092	-3.35129276542303	-5.91471501936096	-1.39039720022882	0.438059403458603	-6.12584359327356	-0.0554214317539468	-6.04465413068288	-3.02206872889225	-0.323845145812919	-3.74223760003103	-2.22487243507236	-0.814095565882261	-4.58793881256856
612.121	7.79239456134673	0.0144058438259229	-18.4228090918715	-0.00833939689653429	-20.1002845135782	-0.727568408194757	-17.728573407406	-22.2468796469972	2.74146656974647	-14.714607429686	-16.3243901830815	-10.9099714605394	21.9550896226941	-2.48303781727334	4.2153783393846	5.34517265280187	8.06168805186962	0.0233917097428207	7.13308967568322	7.51291396424132	-17.2800775218219	1.10026408555282	-5.85803499780312	-6.22164405238643	-7.78598022640504	0.930223779523791	10.7262355411919	-6.23318075242729	-10.8023139548482	3.5497732972588	-1.29546468807129	-8.81247759167277	-7.70731593488816	7.03823601658367	-1.06764131390118	-12.9165706481435	2.82148867979005	2.44782407896882	7.30497648483323	-5.7125760359192	-4.96885729902047	2.10472391639308	-1.47858741208735	2.71664889890224	-0.792818646630263	1.25045903778093	3.24416956249037	1.9113523238415	0.536021019294487
613.792	10.3199479925552	10.0363059448276	25.8017236022962	-17.733919071627	9.72988081837688	0.798421319660443	-14.9364224008195	9.80591963907029	-10.9135375730008	7.38913823875227	19.7299442531489	7.07480065345886	-8.15477640060424	-4.89010679899536	19.8255308340725	-9.37670188943395	-9.81788888860329	13.6485529815813	3.89291989622282	-4.76169198264043	-0.483859970785883	7.67069556636738	8.01220350058954	-2.90677810334804	-5.95291246104146	0.54489348483937	-3.85580601993213	24.1548433778332	12.0939467049913	-2.18247461242245	3.18600996111423	2.78993649583794	-2.0829307309997	0.613695947021429	3.15230679303819	5.63772072329565	-2.18906899019355	-2.67898256270449	-5.66604183782995	-4.65192922466984	-6.05486319912889	5.99619659346059	4.18914301491332	-2.22271745755467	1.66144773886909	-1.46597219624903	-0.720685464120253	-1.88269912779621	-4.86546588126987
615.464	-23.058632860078	6.63617779372848	-7.20814887200744	15.4479469396156	-26.0470189260542	-4.29283299648991	-4.956341624798	7.66090777049968	-8.79804733815948	-10.6257901318793	-2.62662522033482	12.8442085191136	1.325660002845	-10.4274391472837	9.56524442553782	1.14118037371118	0.0600999249129704	8.45559753350829	-10.4592274247501	-6.4181308760129	-13.0267862236603	-17.8384012680601	-0.984248310052536	11.562135093708	-4.56434779219011	-2.16838397566824	-18.8019108906356	6.24288789508043	-3.87323016879252	5.06054223065558	-2.70344773054354	-6.97640895704161	-3.15896228430357	-8.39299645229292	-3.13643478594042	1.25829482179415	-6.269531371592	-3.21762425782207	-14.5474296391361	-8.6104130894055	1.7243504682599	1.03271432401565	-1.62912955279384	2.19304376396224	2.48150737069867	0.958872397473405	-2.03634131325524	2.85396458069655	2.60224727697292
617.135	-11.8793206824773	-39.5667826452144	-25.48017121859	-2.28565084958533	-31.9069484788662	1.44295713970786	-19.7863611739658	-18.7044513986621	4.66803030819685	-10.5833650297348	-5.23015097997307	-31.8843778918632	-14.937251038175	-25.6182308065496	-25.5655442314846	-16.2520532016917	-14.895297179462	-6.79985855904373	-18.0913234995775	-18.6910923035879	-13.5511475349005	1.0062787368792	-16.7880059653686	-7.64226632726062	-12.00399854003	-9.23367013954968	-14.8544955780083	0.408487007449366	-5.07778863775198	-3.6979348171763	-2.35107851539065	-13.8083156217669	-6.3509332283431	-0.229163717693842	2.64775016929645	-11.7304570208521	2.19577406156256	-7.2428331010695	-7.85395392400712	-10.6333060139453	-0.385759088158718	-2.09278063164931	4.63394315755048	-3.26815261536183	-0.143220215716101	-3.79470175196736	-1.17481591748013	-2.99823334452781	-6.09080617710303
618.806	-26.3894265104473	-9.09977158087516	5.6930738857985	-8.41931181418941	-8.95367442658266	-0.0236393737602014	-19.7871058362477	-20.0886875184047	-0.703075013275227	-14.704694818373	5.82365575646433	-6.4095409695266	-6.26917520748967	-31.8306872355244	-21.516360988025	-22.1623074631821	-18.8369307530166	-6.16197417531049	-10.3606802891963	-11.2927022051633	-8.3345771813767	-12.2588278314065	-21.2067923571708	-11.4408608582672	-11.513098552308	-6.66542436459592	-8.86083325935461	-12.3444203522703	0.621959826668634	4.77807230942241	-5.66651023821119	-7.3088733014418	-12.6530663790668	-3.88871887335232	-10.3400083320519	-2.68090093911071	-4.33706711694064	-4.81173754866681	1.10252128971921	-2.99805914217267	0.473192369815533	4.02809086346216	-1.45736581347842	1.43244453467789	-3.86446148244638	-6.2468383311894	-3.95098012142106	-6.94001479170022	0.698527992488903
[truncated: 85 more columns]
