# Supplementary material for: Physicochemical and major ion data for springs in the Black Forest National Park, Germany
Source: Data Brief. 2020 Apr 30;30:105645. doi: 10.1016/j.dib.2020.105645 (PMC7218150; doi:10.1016/j.dib.2020.105645)
Supplement: Supplementary file 4 [file mmc4.zip › Fluorescence/D808_1_2016-05-31.csv]

wavelength	600	597	594	591	588	585	582	579	576	573	570	567	564	561	558	555	552	549	546	543	540	537	534	531	528	525	522	519	516	513	510	507	504	501	498	495	492	489	486	483	480	477	474	471	468	465	462	459	456
210.862	0	0	0	0	0	0	0	0	0	0	0	0	0	0	0	0	0	0	0	0	0	0	0	0	0	0	0	0	0	0	0	0	0	0	0	0	0	0	0	0	0	0	0	0	0	0	0	0	0
212.444	0	0	0	0	0	0	0	0	0	0	0	0	0	0	0	0	0	0	0	0	0	0	0	0	0	0	0	0	0	0	0	0	0	0	0	0	0	0	0	0	0	0	0	0	0	0	0	0	0
214.027	0	0	0	0	0	0	0	0	0	0	0	0	0	0	0	0	0	0	0	0	0	0	0	0	0	0	0	0	0	0	0	0	0	0	0	0	0	0	0	0	0	0	0	0	0	0	0	0	0
215.61	0	0	0	0	0	0	0	0	0	0	0	0	0	0	0	0	0	0	0	0	0	0	0	0	0	0	0	0	0	0	0	0	0	0	0	0	0	0	0	0	0	0	0	0	0	0	0	0	0
217.194	0	0	0	0	0	0	0	0	0	0	0	0	0	0	0	0	0	0	0	0	0	0	0	0	0	0	0	0	0	0	0	0	0	0	0	0	0	0	0	0	0	0	0	0	0	0	0	0	0
218.779	0	0	0	0	0	0	0	0	0	0	0	0	0	0	0	0	0	0	0	0	0	0	0	0	0	0	0	0	0	0	0	0	0	0	0	0	0	0	0	0	0	0	0	0	0	0	0	0	0
220.364	0	0	0	0	0	0	0	0	0	0	0	0	0	0	0	0	0	0	0	0	0	0	0	0	0	0	0	0	0	0	0	0	0	0	0	0	0	0	0	0	0	0	0	0	0	0	0	0	0
221.95	0	0	0	0	0	0	0	0	0	0	0	0	0	0	0	0	0	0	0	0	0	0	0	0	0	0	0	0	0	0	0	0	0	0	0	0	0	0	0	0	0	0	0	0	0	0	0	0	0
223.536	0	0	0	0	0	0	0	0	0	0	0	0	0	0	0	0	0	0	0	0	0	0	0	0	0	0	0	0	0	0	0	0	0	0	0	0	0	0	0	0	0	0	0	0	0	0	0	0	0
225.123	0	0	0	0	0	0	0	0	0	0	0	0	0	0	0	0	0	0	0	0	0	0	0	0	0	0	0	0	0	0	0	0	0	0	0	0	0	0	0	0	0	0	0	0	0	0	0	0	0
226.71	0	0	0	0	0	0	0	0	0	0	0	0	0	0	0	0	0	0	0	0	0	0	0	0	0	0	0	0	0	0	0	0	0	0	0	0	0	0	0	0	0	0	0	0	0	0	0	0	0
228.299	0	0	0	0	0	0	0	0	0	0	0	0	0	0	0	0	0	0	0	0	0	0	0	0	0	0	0	0	0	0	0	0	0	0	0	0	0	0	0	0	0	0	0	0	0	0	0	0	0
229.887	0	0	0	0	0	0	0	0	0	0	0	0	0	0	0	0	0	0	0	0	0	0	0	0	0	0	0	0	0	0	0	0	0	0	0	0	0	0	0	0	0	0	0	0	0	0	0	0	0
231.477	0	0	0	0	0	0	0	0	0	0	0	0	0	0	0	0	0	0	0	0	0	0	0	0	0	0	0	0	0	0	0	0	0	0	0	0	0	0	0	0	0	0	0	0	0	0	0	0	0
233.067	0	0	0	0	0	0	0	0	0	0	0	0	0	0	0	0	0	0	0	0	0	0	0	0	0	0	0	0	0	0	0	0	0	0	0	0	0	0	0	0	0	0	0	0	0	0	0	0	0
234.657	0	0	0	0	0	0	0	0	0	0	0	0	0	0	0	0	0	0	0	0	0	0	0	0	0	0	0	0	0	0	0	0	0	0	0	0	0	0	0	0	0	0	0	0	0	0	0	0	0
236.248	0	0	0	0	0	0	0	0	0	0	0	0	0	0	0	0	0	0	0	0	0	0	0	0	0	0	0	0	0	0	0	0	0	0	0	0	0	0	0	0	0	0	0	0	0	0	0	0	0
237.84	0	0	0	0	0	0	0	0	0	0	0	0	0	0	0	0	0	0	0	0	0	0	0	0	0	0	0	0	0	0	0	0	0	0	0	0	0	0	0	0	0	0	0	0	0	0	0	0	0
239.432	0	0	0	0	0	0	0	0	0	0	0	0	0	0	0	0	0	0	0	0	0	0	0	0	0	0	0	0	0	0	0	0	0	0	0	0	0	0	0	0	0	0	0	0	0	0	0	0	0
241.025	0	0	0	0	0	0	0	0	0	0	0	0	0	0	0	0	0	0	0	0	0	0	0	0	0	0	0	0	0	0	0	0	0	0	0	0	0	0	0	0	0	0	0	0	0	0	0	0	0
242.619	0	0	0	0	0	0	0	0	0	0	0	0	0	0	0	0	0	0	0	0	0	0	0	0	0	0	0	0	0	0	0	0	0	0	0	0	0	0	0	0	0	0	0	0	0	0	0	0	0
244.213	0	0	0	0	0	0	0	0	0	0	0	0	0	0	0	0	0	0	0	0	0	0	0	0	0	0	0	0	0	0	0	0	0	0	0	0	0	0	0	0	0	0	0	0	0	0	0	0	0
245.808	0	0	0	0	0	0	0	0	0	0	0	0	0	0	0	0	0	0	0	0	0	0	0	0	0	0	0	0	0	0	0	0	0	0	0	0	0	0	0	0	0	0	0	0	0	0	0	0	0
247.403	0	0	0	0	0	0	0	0	0	0	0	0	0	0	0	0	0	0	0	0	0	0	0	0	0	0	0	0	0	0	0	0	0	0	0	0	0	0	0	0	0	0	0	0	0	0	0	0	0
248.999	0	0	0	0	0	0	0	0	0	0	0	0	0	0	0	0	0	0	0	0	0	0	0	0	0	0	0	0	0	0	0	0	0	0	0	0	0	0	0	0	0	0	0	0	0	0	0	0	0
250.595	0	0	0	0	0	0	0	0	0	0	0	0	0	0	0	0	0	0	0	0	0	0	0	0	0	0	0	0	0	0	0	0	0	0	0	0	0	0	0	0	0	0	0	0	0	0	0	0	0
252.192	0	0	0	0	0	0	0	0	0	0	0	0	0	0	0	0	0	0	0	0	0	0	0	0	0	0	0	0	0	0	0	0	0	0	0	0	0	0	0	0	0	0	0	0	0	0	0	0	0
253.79	0	0	0	0	0	0	0	0	0	0	0	0	0	0	0	0	0	0	0	0	0	0	0	0	0	0	0	0	0	0	0	0	0	0	0	0	0	0	0	0	0	0	0	0	0	0	0	0	0
255.388	0	0	0	0	0	0	0	0	0	0	0	0	0	0	0	0	0	0	0	0	0	0	0	0	0	0	0	0	0	0	0	0	0	0	0	0	0	0	0	0	0	0	0	0	0	0	0	0	0
256.986	0	0	0	0	0	0	0	0	0	0	0	0	0	0	0	0	0	0	0	0	0	0	0	0	0	0	0	0	0	0	0	0	0	0	0	0	0	0	0	0	0	0	0	0	0	0	0	0	0
258.586	0	0	0	0	0	0	0	0	0	0	0	0	0	0	0	0	0	0	0	0	0	0	0	0	0	0	0	0	0	0	0	0	0	0	0	0	0	0	0	0	0	0	0	0	0	0	0	0	0
260.186	0	0	0	0	0	0	0	0	0	0	0	0	0	0	0	0	0	0	0	0	0	0	0	0	0	0	0	0	0	0	0	0	0	0	0	0	0	0	0	0	0	0	0	0	0	0	0	0	0
261.786	0	0	0	0	0	0	0	0	0	0	0	0	0	0	0	0	0	0	0	0	0	0	0	0	0	0	0	0	0	0	0	0	0	0	0	0	0	0	0	0	0	0	0	0	0	0	0	0	0
263.387	0	0	0	0	0	0	0	0	0	0	0	0	0	0	0	0	0	0	0	0	0	0	0	0	0	0	0	0	0	0	0	0	0	0	0	0	0	0	0	0	0	0	0	0	0	0	0	0	0
264.988	0	0	0	0	0	0	0	0	0	0	0	0	0	0	0	0	0	0	0	0	0	0	0	0	0	0	0	0	0	0	0	0	0	0	0	0	0	0	0	0	0	0	0	0	0	0	0	0	0
266.591	0	0	0	0	0	0	0	0	0	0	0	0	0	0	0	0	0	0	0	0	0	0	0	0	0	0	0	0	0	0	0	0	0	0	0	0	0	0	0	0	0	0	0	0	0	0	0	0	0
268.193	0	0	0	0	0	0	0	0	0	0	0	0	0	0	0	0	0	0	0	0	0	0	0	0	0	0	0	0	0	0	0	0	0	0	0	0	0	0	0	0	0	0	0	0	0	0	0	0	0
269.796	0	0	0	0	0	0	0	0	0	0	0	0	0	0	0	0	0	0	0	0	0	0	0	0	0	0	0	0	0	0	0	0	0	0	0	0	0	0	0	0	0	0	0	0	0	0	0	0	0
271.4	0	0	0	0	0	0	0	0	0	0	0	0	0	0	0	0	0	0	0	0	0	0	0	0	0	0	0	0	0	0	0	0	0	0	0	0	0	0	0	0	0	0	0	0	0	0	0	0	0
273.004	0	0	0	0	0	0	0	0	0	0	0	0	0	0	0	0	0	0	0	0	0	0	0	0	0	0	0	0	0	0	0	0	0	0	0	0	0	0	0	0	0	0	0	0	0	0	0	0	0
274.609	0	0	0	0	0	0	0	0	0	0	0	0	0	0	0	0	0	0	0	0	0	0	0	0	0	0	0	0	0	0	0	0	0	0	0	0	0	0	0	0	0	0	0	0	0	0	0	0	0
276.215	0	0	0	0	0	0	0	0	0	0	0	0	0	0	0	0	0	0	0	0	0	0	0	0	0	0	0	0	0	0	0	0	0	0	0	0	0	0	0	0	0	0	0	0	0	0	0	0	0
277.821	0	0	0	0	0	0	0	0	0	0	0	0	0	0	0	0	0	0	0	0	0	0	0	0	0	0	0	0	0	0	0	0	0	0	0	0	0	0	0	0	0	0	0	0	0	0	0	0	0
279.427	0	0	0	0	0	0	0	0	0	0	0	0	0	0	0	0	0	0	0	0	0	0	0	0	0	0	0	0	0	0	0	0	0	0	0	0	0	0	0	0	0	0	0	0	0	0	0	0	0
281.034	0	0	0	0	0	0	0	0	0	0	0	0	0	0	0	0	0	0	0	0	0	0	0	0	0	0	0	0	0	0	0	0	0	0	0	0	0	0	0	0	0	0	0	0	0	0	0	0	0
282.642	0	0	0	0	0	0	0	0	0	0	0	0	0	0	0	0	0	0	0	0	0	0	0	0	0	0	0	0	0	0	0	0	0	0	0	0	0	0	0	0	0	0	0	0	0	0	0	0	0
284.25	0	0	0	0	0	0	0	0	0	0	0	0	0	0	0	0	0	0	0	0	0	0	0	0	0	0	0	0	0	0	0	0	0	0	0	0	0	0	0	0	0	0	0	0	0	0	0	0	0
285.858	0	0	0	0	0	0	0	0	0	0	0	0	0	0	0	0	0	0	0	0	0	0	0	0	0	0	0	0	0	0	0	0	0	0	0	0	0	0	0	0	0	0	0	0	0	0	0	0	0
287.468	0	0	0	0	0	0	0	0	0	0	0	0	0	0	0	0	0	0	0	0	0	0	0	0	0	0	0	0	0	0	0	0	0	0	0	0	0	0	0	0	0	0	0	0	0	0	0	0	0
289.077	0	0	0	0	0	0	0	0	0	0	0	0	0	0	0	0	0	0	0	0	0	0	0	0	0	0	0	0	0	0	0	0	0	0	0	0	0	0	0	0	0	0	0	0	0	0	0	0	0
290.688	0	0	0	0	0	0	0	0	0	0	0	0	0	0	0	0	0	0	0	0	0	0	0	0	0	0	0	0	0	0	0	0	0	0	0	0	0	0	0	0	0	0	0	0	0	0	0	0	0
292.298	0	0	0	0	0	0	0	0	0	0	0	0	0	0	0	0	0	0	0	0	0	0	0	0	0	0	0	0	0	0	0	0	0	0	0	0	0	0	0	0	0	0	0	0	0	0	0	0	0
293.91	0	0	0	0	0	0	0	0	0	0	0	0	0	0	0	0	0	0	0	0	0	0	0	0	0	0	0	0	0	0	0	0	0	0	0	0	0	0	0	0	0	0	0	0	0	0	0	0	0
295.521	0	0	0	0	0	0	0	0	0	0	0	0	0	0	0	0	0	0	0	0	0	0	0	0	0	0	0	0	0	0	0	0	0	0	0	0	0	0	0	0	0	0	0	0	0	0	0	0	0
297.134	0	0	0	0	0	0	0	0	0	0	0	0	0	0	0	0	0	0	0	0	0	0	0	0	0	0	0	0	0	0	0	0	0	0	0	0	0	0	0	0	0	0	0	0	0	0	0	0	0
298.747	0	0	0	0	0	0	0	0	0	0	0	0	0	0	0	0	0	0	0	0	0	0	0	0	0	0	0	0	0	0	0	0	0	0	0	0	0	0	0	0	0	0	0	0	0	0	0	0	0
300.36	0	0	0	0	0	0	0	0	0	0	0	0	0	0	0	0	0	0	0	0	0	0	0	0	0	0	0	0	0	0	0	0	0	0	0	0	0	0	0	0	0	0	0	0	0	0	0	0	0
301.974	0	0	0	0	0	0	0	0	0	0	0	0	0	0	0	0	0	0	0	0	0	0	0	0	0	0	0	0	0	0	0	0	0	0	0	0	0	0	0	0	0	0	0	0	0	0	0	0	0
303.588	0	0	0	0	0	0	0	0	0	0	0	0	0	0	0	0	0	0	0	0	0	0	0	0	0	0	0	0	0	0	0	0	0	0	0	0	0	0	0	0	0	0	0	0	0	0	0	0	0
305.203	0	0	0	0	0	0	0	0	0	0	0	0	0	0	0	0	0	0	0	0	0	0	0	0	0	0	0	0	0	0	0	0	0	0	0	0	0	0	0	0	0	0	0	0	0	0	0	0	0
306.819	0	0	0	0	0	0	0	0	0	0	0	0	0	0	0	0	0	0	0	0	0	0	0	0	0	0	0	0	0	0	0	0	0	0	0	0	0	0	0	0	0	0	0	0	0	0	0	0	0
308.435	0	0	0	0	0	0	0	0	0	0	0	0	0	0	0	0	0	0	0	0	0	0	0	0	0	0	0	0	0	0	0	0	0	0	0	0	0	0	0	0	0	0	0	0	0	0	0	0	0
310.051	0	0	0	0	0	0	0	0	0	0	0	0	0	0	0	0	0	0	0	0	0	0	0	0	0	0	0	0	0	0	0	0	0	0	0	0	0	0	0	0	0	0	0	0	0	0	0	0	0
311.668	0	0	0	0	0	0	0	0	0	0	0	0	0	0	0	0	0	0	0	0	0	0	0	0	0	0	0	0	0	0	0	0	0	0	0	0	0	0	0	0	0	0	0	0	0	0	0	0	0
313.286	0	0	0	0	0	0	0	0	0	0	0	0	0	0	0	0	0	0	0	0	0	0	0	0	0	0	0	0	0	0	0	0	0	0	0	0	0	0	0	0	0	0	0	0	0	0	0	0	0
314.904	0	0	0	0	0	0	0	0	0	0	0	0	0	0	0	0	0	0	0	0	0	0	0	0	0	0	0	0	0	0	0	0	0	0	0	0	0	0	0	0	0	0	0	0	0	0	0	0	0
316.522	0	0	0	0	0	0	0	0	0	0	0	0	0	0	0	0	0	0	0	0	0	0	0	0	0	0	0	0	0	0	0	0	0	0	0	0	0	0	0	0	0	0	0	0	0	0	0	0	0
318.141	0	0	0	0	0	0	0	0	0	0	0	0	0	0	0	0	0	0	0	0	0	0	0	0	0	0	0	0	0	0	0	0	0	0	0	0	0	0	0	0	0	0	0	0	0	0	0	0	0
319.761	0	0	0	0	0	0	0	0	0	0	0	0	0	0	0	0	0	0	0	0	0	0	0	0	0	0	0	0	0	0	0	0	0	0	0	0	0	0	0	0	0	0	0	0	0	0	0	0	0
321.381	0	0	0	0	0	0	0	0	0	0	0	0	0	0	0	0	0	0	0	0	0	0	0	0	0	0	0	0	0	0	0	0	0	0	0	0	0	0	0	0	0	0	0	0	0	0	0	0	0
323.001	0	0	0	0	0	0	0	0	0	0	0	0	0	0	0	0	0	0	0	0	0	0	0	0	0	0	0	0	0	0	0	0	0	0	0	0	0	0	0	0	0	0	0	0	0	0	0	0	0
324.622	0	0	0	0	0	0	0	0	0	0	0	0	0	0	0	0	0	0	0	0	0	0	0	0	0	0	0	0	0	0	0	0	0	0	0	0	0	0	0	0	0	0	0	0	0	0	0	0	0
326.243	0	0	0	0	0	0	0	0	0	0	0	0	0	0	0	0	0	0	0	0	0	0	0	0	0	0	0	0	0	0	0	0	0	0	0	0	0	0	0	0	0	0	0	0	0	0	0	0	0
327.865	0	0	0	0	0	0	0	0	0	0	0	0	0	0	0	0	0	0	0	0	0	0	0	0	0	0	0	0	0	0	0	0	0	0	0	0	0	0	0	0	0	0	0	0	0	0	0	0	0
329.488	0	0	0	0	0	0	0	0	0	0	0	0	0	0	0	0	0	0	0	0	0	0	0	0	0	0	0	0	0	0	0	0	0	0	0	0	0	0	0	0	0	0	0	0	0	0	0	0	0
331.111	0	0	0	0	0	0	0	0	0	0	0	0	0	0	0	0	0	0	0	0	0	0	0	0	0	0	0	0	0	0	0	0	0	0	0	0	0	0	0	0	0	0	0	0	0	0	0	0	0
332.734	0	0	0	0	0	0	0	0	0	0	0	0	0	0	0	0	0	0	0	0	0	0	0	0	0	0	0	0	0	0	0	0	0	0	0	0	0	0	0	0	0	0	0	0	0	0	0	0	0
334.358	0	0	0	0	0	0	0	0	0	0	0	0	0	0	0	0	0	0	0	0	0	0	0	0	0	0	0	0	0	0	0	0	0	0	0	0	0	0	0	0	0	0	0	0	0	0	0	0	0
335.982	0	0	0	0	0	0	0	0	0	0	0	0	0	0	0	0	0	0	0	0	0	0	0	0	0	0	0	0	0	0	0	0	0	0	0	0	0	0	0	0	0	0	0	0	0	0	0	0	0
337.607	0	0	0	0	0	0	0	0	0	0	0	0	0	0	0	0	0	0	0	0	0	0	0	0	0	0	0	0	0	0	0	0	0	0	0	0	0	0	0	0	0	0	0	0	0	0	0	0	0
339.232	0	0	0	0	0	0	0	0	0	0	0	0	0	0	0	0	0	0	0	0	0	0	0	0	0	0	0	0	0	0	0	0	0	0	0	0	0	0	0	0	0	0	0	0	0	0	0	0	0
340.858	0	0	0	0	0	0	0	0	0	0	0	0	0	0	0	0	0	0	0	0	0	0	0	0	0	0	0	0	0	0	0	0	0	0	0	0	0	0	0	0	0	0	0	0	0	0	0	0	0
342.484	0	0	0	0	0	0	0	0	0	0	0	0	0	0	0	0	0	0	0	0	0	0	0	0	0	0	0	0	0	0	0	0	0	0	0	0	0	0	0	0	0	0	0	0	0	0	0	0	0
344.111	0	0	0	0	0	0	0	0	0	0	0	0	0	0	0	0	0	0	0	0	0	0	0	0	0	0	0	0	0	0	0	0	0	0	0	0	0	0	0	0	0	0	0	0	0	0	0	0	0
345.738	0	0	0	0	0	0	0	0	0	0	0	0	0	0	0	0	0	0	0	0	0	0	0	0	0	0	0	0	0	0	0	0	0	0	0	0	0	0	0	0	0	0	0	0	0	0	0	0	0
347.365	0	0	0	0	0	0	0	0	0	0	0	0	0	0	0	0	0	0	0	0	0	0	0	0	0	0	0	0	0	0	0	0	0	0	0	0	0	0	0	0	0	0	0	0	0	0	0	0	0
348.993	0	0	0	0	0	0	0	0	0	0	0	0	0	0	0	0	0	0	0	0	0	0	0	0	0	0	0	0	0	0	0	0	0	0	0	0	0	0	0	0	0	0	0	0	0	0	0	0	0
350.622	0	0	0	0	0	0	0	0	0	0	0	0	0	0	0	0	0	0	0	0	0	0	0	0	0	0	0	0	0	0	0	0	0	0	0	0	0	0	0	0	0	0	0	0	0	0	0	0	0
352.251	0	0	0	0	0	0	0	0	0	0	0	0	0	0	0	0	0	0	0	0	0	0	0	0	0	0	0	0	0	0	0	0	0	0	0	0	0	0	0	0	0	0	0	0	0	0	0	0	0
353.88	0	0	0	0	0	0	0	0	0	0	0	0	0	0	0	0	0	0	0	0	0	0	0	0	0	0	0	0	0	0	0	0	0	0	0	0	0	0	0	0	0	0	0	0	0	0	0	0	0
355.51	0	0	0	0	0	0	0	0	0	0	0	0	0	0	0	0	0	0	0	0	0	0	0	0	0	0	0	0	0	0	0	0	0	0	0	0	0	0	0	0	0	0	0	0	0	0	0	0	0
357.14	0	0	0	0	0	0	0	0	0	0	0	0	0	0	0	0	0	0	0	0	0	0	0	0	0	0	0	0	0	0	0	0	0	0	0	0	0	0	0	0	0	0	0	0	0	0	0	0	0
358.771	0	0	0	0	0	0	0	0	0	0	0	0	0	0	0	0	0	0	0	0	0	0	0	0	0	0	0	0	0	0	0	0	0	0	0	0	0	0	0	0	0	0	0	0	0	0	0	0	0
360.402	0	0	0	0	0	0	0	0	0	0	0	0	0	0	0	0	0	0	0	0	0	0	0	0	0	0	0	0	0	0	0	0	0	0	0	0	0	0	0	0	0	0	0	0	0	0	0	0	0
362.034	0	0	0	0	0	0	0	0	0	0	0	0	0	0	0	0	0	0	0	0	0	0	0	0	0	0	0	0	0	0	0	0	0	0	0	0	0	0	0	0	0	0	0	0	0	0	0	0	0
363.666	0	0	0	0	0	0	0	0	0	0	0	0	0	0	0	0	0	0	0	0	0	0	0	0	0	0	0	0	0	0	0	0	0	0	0	0	0	0	0	0	0	0	0	0	0	0	0	0	0
365.299	0	0	0	0	0	0	0	0	0	0	0	0	0	0	0	0	0	0	0	0	0	0	0	0	0	0	0	0	0	0	0	0	0	0	0	0	0	0	0	0	0	0	0	0	0	0	0	0	0
366.932	0	0	0	0	0	0	0	0	0	0	0	0	0	0	0	0	0	0	0	0	0	0	0	0	0	0	0	0	0	0	0	0	0	0	0	0	0	0	0	0	0	0	0	0	0	0	0	0	0
368.565	0	0	0	0	0	0	0	0	0	0	0	0	0	0	0	0	0	0	0	0	0	0	0	0	0	0	0	0	0	0	0	0	0	0	0	0	0	0	0	0	0	0	0	0	0	0	0	0	0
370.199	0	0	0	0	0	0	0	0	0	0	0	0	0	0	0	0	0	0	0	0	0	0	0	0	0	0	0	0	0	0	0	0	0	0	0	0	0	0	0	0	0	0	0	0	0	0	0	0	0
371.833	0	0	0	0	0	0	0	0	0	0	0	0	0	0	0	0	0	0	0	0	0	0	0	0	0	0	0	0	0	0	0	0	0	0	0	0	0	0	0	0	0	0	0	0	0	0	0	0	0
373.468	0	0	0	0	0	0	0	0	0	0	0	0	0	0	0	0	0	0	0	0	0	0	0	0	0	0	0	0	0	0	0	0	0	0	0	0	0	0	0	0	0	0	0	0	0	0	0	0	0
375.103	0	0	0	0	0	0	0	0	0	0	0	0	0	0	0	0	0	0	0	0	0	0	0	0	0	0	0	0	0	0	0	0	0	0	0	0	0	0	0	0	0	0	0	0	0	0	0	0	0
376.738	0	0	0	0	0	0	0	0	0	0	0	0	0	0	0	0	0	0	0	0	0	0	0	0	0	0	0	0	0	0	0	0	0	0	0	0	0	0	0	0	0	0	0	0	0	0	0	0	0
378.374	0	0	0	0	0	0	0	0	0	0	0	0	0	0	0	0	0	0	0	0	0	0	0	0	0	0	0	0	0	0	0	0	0	0	0	0	0	0	0	0	0	0	0	0	0	0	0	0	0
380.01	0	0	0	0	0	0	0	0	0	0	0	0	0	0	0	0	0	0	0	0	0	0	0	0	0	0	0	0	0	0	0	0	0	0	0	0	0	0	0	0	0	0	0	0	0	0	0	0	0
381.647	0	0	0	0	0	0	0	0	0	0	0	0	0	0	0	0	0	0	0	0	0	0	0	0	0	0	0	0	0	0	0	0	0	0	0	0	0	0	0	0	0	0	0	0	0	0	0	0	0
383.284	0	0	0	0	0	0	0	0	0	0	0	0	0	0	0	0	0	0	0	0	0	0	0	0	0	0	0	0	0	0	0	0	0	0	0	0	0	0	0	0	0	0	0	0	0	0	0	0	0
384.922	0	0	0	0	0	0	0	0	0	0	0	0	0	0	0	0	0	0	0	0	0	0	0	0	0	0	0	0	0	0	0	0	0	0	0	0	0	0	0	0	0	0	0	0	0	0	0	0	0
386.56	0	0	0	0	0	0	0	0	0	0	0	0	0	0	0	0	0	0	0	0	0	0	0	0	0	0	0	0	0	0	0	0	0	0	0	0	0	0	0	0	0	0	0	0	0	0	0	0	0
388.198	0	0	0	0	0	0	0	0	0	0	0	0	0	0	0	0	0	0	0	0	0	0	0	0	0	0	0	0	0	0	0	0	0	0	0	0	0	0	0	0	0	0	0	0	0	0	0	0	0
389.837	0	0	0	0	0	0	0	0	0	0	0	0	0	0	0	0	0	0	0	0	0	0	0	0	0	0	0	0	0	0	0	0	0	0	0	0	0	0	0	0	0	0	0	0	0	0	0	0	0
391.476	0	0	0	0	0	0	0	0	0	0	0	0	0	0	0	0	0	0	0	0	0	0	0	0	0	0	0	0	0	0	0	0	0	0	0	0	0	0	0	0	0	0	0	0	0	0	0	0	0
393.116	0	0	0	0	0	0	0	0	0	0	0	0	0	0	0	0	0	0	0	0	0	0	0	0	0	0	0	0	0	0	0	0	0	0	0	0	0	0	0	0	0	0	0	0	0	0	0	0	0
394.756	0	0	0	0	0	0	0	0	0	0	0	0	0	0	0	0	0	0	0	0	0	0	0	0	0	0	0	0	0	0	0	0	0	0	0	0	0	0	0	0	0	0	0	0	0	0	0	0	0
396.396	0	0	0	0	0	0	0	0	0	0	0	0	0	0	0	0	0	0	0	0	0	0	0	0	0	0	0	0	0	0	0	0	0	0	0	0	0	0	0	0	0	0	0	0	0	0	0	0	0
398.037	0	0	0	0	0	0	0	0	0	0	0	0	0	0	0	0	0	0	0	0	0	0	0	0	0	0	0	0	0	0	0	0	0	0	0	0	0	0	0	0	0	0	0	0	0	0	0	0	0
399.678	0	0	0	0	0	0	0	0	0	0	0	0	0	0	0	0	0	0	0	0	0	0	0	0	0	0	0	0	0	0	0	0	0	0	0	0	0	0	0	0	0	0	0	0	0	0	0	0	0
401.32	0	0	0	0	0	0	0	0	0	0	0	0	0	0	0	0	0	0	0	0	0	0	0	0	0	0	0	0	0	0	0	0	0	0	0	0	0	0	0	0	0	0	0	0	0	0	0	0	0
402.962	0	0	0	0	0	0	0	0	0	0	0	0	0	0	0	0	0	0	0	0	0	0	0	0	0	0	0	0	0	0	0	0	0	0	0	0	0	0	0	0	0	0	0	0	0	0	0	0	0
404.604	0	0	0	0	0	0	0	0	0	0	0	0	0	0	0	0	0	0	0	0	0	0	0	0	0	0	0	0	0	0	0	0	0	0	0	0	0	0	0	0	0	0	0	0	0	0	0	0	0
406.247	0	0	0	0	0	0	0	0	0	0	0	0	0	0	0	0	0	0	0	0	0	0	0	0	0	0	0	0	0	0	0	0	0	0	0	0	0	0	0	0	0	0	0	0	0	0	0	0	0
407.89	0	0	0	0	0	0	0	0	0	0	0	0	0	0	0	0	0	0	0	0	0	0	0	0	0	0	0	0	0	0	0	0	0	0	0	0	0	0	0	0	0	0	0	0	0	0	0	0	0
409.534	0	0	0	0	0	0	0	0	0	0	0	0	0	0	0	0	0	0	0	0	0	0	0	0	0	0	0	0	0	0	0	0	0	0	0	0	0	0	0	0	0	0	0	0	0	0	0	0	0
411.177	0	0	0	0	0	0	0	0	0	0	0	0	0	0	0	0	0	0	0	0	0	0	0	0	0	0	0	0	0	0	0	0	0	0	0	0	0	0	0	0	0	0	0	0	0	0	0	0	0
412.822	0	0	0	0	0	0	0	0	0	0	0	0	0	0	0	0	0	0	0	0	0	0	0	0	0	0	0	0	0	0	0	0	0	0	0	0	0	0	0	0	0	0	0	0	0	0	0	0	0
414.466	0	0	0	0	0	0	0	0	0	0	0	0	0	0	0	0	0	0	0	0	0	0	0	0	0	0	0	0	0	0	0	0	0	0	0	0	0	0	0	0	0	0	0	0	0	0	0	0	0
416.111	0	0	0	0	0	0	0	0	0	0	0	0	0	0	0	0	0	0	0	0	0	0	0	0	0	0	0	0	0	0	0	0	0	0	0	0	0	0	0	0	0	0	0	0	0	0	0	0	0
417.757	0	0	0	0	0	0	0	0	0	0	0	0	0	0	0	0	0	0	0	0	0	0	0	0	0	0	0	0	0	0	0	0	0	0	0	0	0	0	0	0	0	0	0	0	0	0	0	0	0
419.402	0	0	0	0	0	0	0	0	0	0	0	0	0	0	0	0	0	0	0	0	0	0	0	0	0	0	0	0	0	0	0	0	0	0	0	0	0	0	0	0	0	0	0	0	0	0	0	0	0
421.048	0	0	0	0	0	0	0	0	0	0	0	0	0	0	0	0	0	0	0	0	0	0	0	0	0	0	0	0	0	0	0	0	0	0	0	0	0	0	0	0	0	0	0	0	0	0	0	0	0
422.695	0	0	0	0	0	0	0	0	0	0	0	0	0	0	0	0	0	0	0	0	0	0	0	0	0	0	0	0	0	0	0	0	0	0	0	0	0	0	0	0	0	0	0	0	0	0	0	0	0
424.342	0	0	0	0	0	0	0	0	0	0	0	0	0	0	0	0	0	0	0	0	0	0	0	0	0	0	0	0	0	0	0	0	0	0	0	0	0	0	0	0	0	0	0	0	0	0	0	0	0
425.989	0	0	0	0	0	0	0	0	0	0	0	0	0	0	0	0	0	0	0	0	0	0	0	0	0	0	0	0	0	0	0	0	0	0	0	0	0	0	0	0	0	0	0	0	0	0	0	0	0
427.636	0	0	0	0	0	0	0	0	0	0	0	0	0	0	0	0	0	0	0	0	0	0	0	0	0	0	0	0	0	0	0	0	0	0	0	0	0	0	0	0	0	0	0	0	0	0	0	0	0
429.284	0	0	0	0	0	0	0	0	0	0	0	0	0	0	0	0	0	0	0	0	0	0	0	0	0	0	0	0	0	0	0	0	0	0	0	0	0	0	0	0	0	0	0	0	0	0	0	0	0
430.932	0	0	0	0	0	0	0	0	0	0	0	0	0	0	0	0	0	0	0	0	0	0	0	0	0	0	0	0	0	0	0	0	0	0	0	0	0	0	0	0	0	0	0	0	0	0	0	0	0
432.581	0	0	0	0	0	0	0	0	0	0	0	0	0	0	0	0	0	0	0	0	0	0	0	0	0	0	0	0	0	0	0	0	0	0	0	0	0	0	0	0	0	0	0	0	0	0	0	0	0
434.23	0	0	0	0	0	0	0	0	0	0	0	0	0	0	0	0	0	0	0	0	0	0	0	0	0	0	0	0	0	0	0	0	0	0	0	0	0	0	0	0	0	0	0	0	0	0	0	0	0
435.879	0	0	0	0	0	0	0	0	0	0	0	0	0	0	0	0	0	0	0	0	0	0	0	0	0	0	0	0	0	0	0	0	0	0	0	0	0	0	0	0	0	0	0	0	0	0	0	0	0
437.528	0	0	0	0	0	0	0	0	0	0	0	0	0	0	0	0	0	0	0	0	0	0	0	0	0	0	0	0	0	0	0	0	0	0	0	0	0	0	0	0	0	0	0	0	0	0	0	0	0
439.178	0	0	0	0	0	0	0	0	0	0	0	0	0	0	0	0	0	0	0	0	0	0	0	0	0	0	0	0	0	0	0	0	0	0	0	0	0	0	0	0	0	0	0	0	0	0	0	0	0
440.828	0	0	0	0	0	0	0	0	0	0	0	0	0	0	0	0	0	0	0	0	0	0	0	0	0	0	0	0	0	0	0	0	0	0	0	0	0	0	0	0	0	0	0	0	0	0	0	0	0
442.479	0	0	0	0	0	0	0	0	0	0	0	0	0	0	0	0	0	0	0	0	0	0	0	0	0	0	0	0	0	0	0	0	0	0	0	0	0	0	0	0	0	0	0	0	0	0	0	0	0
444.13	0	0	0	0	0	0	0	0	0	0	0	0	0	0	0	0	0	0	0	0	0	0	0	0	0	0	0	0	0	0	0	0	0	0	0	0	0	0	0	0	0	0	0	0	0	0	0	0	0
445.781	0	0	0	0	0	0	0	0	0	0	0	0	0	0	0	0	0	0	0	0	0	0	0	0	0	0	0	0	0	0	0	0	0	0	0	0	0	0	0	0	0	0	0	0	0	0	0	0	0
447.432	0	0	0	0	0	0	0	0	0	0	0	0	0	0	0	0	0	0	0	0	0	0	0	0	0	0	0	0	0	0	0	0	0	0	0	0	0	0	0	0	0	0	0	0	0	0	0	0	0
449.084	0	0	0	0	0	0	0	0	0	0	0	0	0	0	0	0	0	0	0	0	0	0	0	0	0	0	0	0	0	0	0	0	0	0	0	0	0	0	0	0	0	0	0	0	0	0	0	0	0
450.736	0	0	0	0	0	0	0	0	0	0	0	0	0	0	0	0	0	0	0	0	0	0	0	0	0	0	0	0	0	0	0	0	0	0	0	0	0	0	0	0	0	0	0	0	0	0	0	0	0
452.389	0	0	0	0	0	0	0	0	0	0	0	0	0	0	0	0	0	0	0	0	0	0	0	0	0	0	0	0	0	0	0	0	0	0	0	0	0	0	0	0	0	0	0	0	0	0	0	0	0
454.042	0	0	0	0	0	0	0	0	0	0	0	0	0	0	0	0	0	0	0	0	0	0	0	0	0	0	0	0	0	0	0	0	0	0	0	0	0	0	0	0	0	0	0	0	0	0	0	0	0
455.695	0	0	0	0	0	0	0	0	0	0	0	0	0	0	0	0	0	0	0	0	0	0	0	0	0	0	0	0	0	0	0	0	0	0	0	0	0	0	0	0	0	0	0	0	0	0	0	0	0
457.348	0	0	0	0	0	0	0	0	0	0	0	0	0	0	0	0	0	0	0	0	0	0	0	0	0	0	0	0	0	0	0	0	0	0	0	0	0	0	0	0	0	0	0	0	0	0	0	0	0
459.002	0	0	0	0	0	0	0	0	0	0	0	0	0	0	0	0	0	0	0	0	0	0	0	0	0	0	0	0	0	0	0	0	0	0	0	0	0	0	0	0	0	0	0	0	0	0	0	0	0
460.656	0	0	0	0	0	0	0	0	0	0	0	0	0	0	0	0	0	0	0	0	0	0	0	0	0	0	0	0	0	0	0	0	0	0	0	0	0	0	0	0	0	0	0	0	0	0	0	0	0
462.31	0	0	0	0	0	0	0	0	0	0	0	0	0	0	0	0	0	0	0	0	0	0	0	0	0	0	0	0	0	0	0	0	0	0	0	0	0	0	0	0	0	0	0	0	0	0	0	0	0
463.965	0	0	0	0	0	0	0	0	0	0	0	0	0	0	0	0	0	0	0	0	0	0	0	0	0	0	0	0	0	0	0	0	0	0	0	0	0	0	0	0	0	0	0	0	0	0	0	0	0
465.62	0	0	0	0	0	0	0	0	0	0	0	0	0	0	0	0	0	0	0	0	0	0	0	0	0	0	0	0	0	0	0	0	0	0	0	0	0	0	0	0	0	0	0	0	0	0	0	0	0
467.275	0	0	0	0	0	0	0	0	0	0	0	0	0	0	0	0	0	0	0	0	0	0	0	0	0	0	0	0	0	0	0	0	0	0	0	0	0	0	0	0	0	0	0	0	0	0	0	0	26.1986284202209
468.931	0	0	0	0	0	0	0	0	0	0	0	0	0	0	0	0	0	0	0	0	0	0	0	0	0	0	0	0	0	0	0	0	0	0	0	0	0	0	0	0	0	0	0	0	0	0	0	0	32.8155133754335
470.586	0	0	0	0	0	0	0	0	0	0	0	0	0	0	0	0	0	0	0	0	0	0	0	0	0	0	0	0	0	0	0	0	0	0	0	0	0	0	0	0	0	0	0	0	0	0	0	21.0795030970279	22.7470330461847
472.242	0	0	0	0	0	0	0	0	0	0	0	0	0	0	0	0	0	0	0	0	0	0	0	0	0	0	0	0	0	0	0	0	0	0	0	0	0	0	0	0	0	0	0	0	0	0	97.2998784160275	22.441824323904	32.8640020736603
473.899	0	0	0	0	0	0	0	0	0	0	0	0	0	0	0	0	0	0	0	0	0	0	0	0	0	0	0	0	0	0	0	0	0	0	0	0	0	0	0	0	0	0	0	0	0	0	28.75140218837	26.5334291955591	29.6840710810771
475.555	0	0	0	0	0	0	0	0	0	0	0	0	0	0	0	0	0	0	0	0	0	0	0	0	0	0	0	0	0	0	0	0	0	0	0	0	0	0	0	0	0	0	0	0	0	34.6139377628018	30.6422427077685	33.3918028662697	38.4050354181283
477.212	0	0	0	0	0	0	0	0	0	0	0	0	0	0	0	0	0	0	0	0	0	0	0	0	0	0	0	0	0	0	0	0	0	0	0	0	0	0	0	0	0	0	0	0	0	21.5362069885126	24.0368992774935	24.3910133083509	31.3347753887574
478.87	0	0	0	0	0	0	0	0	0	0	0	0	0	0	0	0	0	0	0	0	0	0	0	0	0	0	0	0	0	0	0	0	0	0	0	0	0	0	0	0	0	0	0	0	20.1215079691149	25.3727731906029	27.5779274689601	29.9326782022158	36.1164142679226
480.527	0	0	0	0	0	0	0	0	0	0	0	0	0	0	0	0	0	0	0	0	0	0	0	0	0	0	0	0	0	0	0	0	0	0	0	0	0	0	0	0	0	0	0	0	24.2085410088603	29.806741063774	35.4665853062062	38.4840351177285	39.9651839163927
482.185	0	0	0	0	0	0	0	0	0	0	0	0	0	0	0	0	0	0	0	0	0	0	0	0	0	0	0	0	0	0	0	0	0	0	0	0	0	0	0	0	0	0	0	24.4503560436975	21.811520412649	25.0274477994579	32.9317279928301	28.7295539440873	34.1458532470948
483.843	0	0	0	0	0	0	0	0	0	0	0	0	0	0	0	0	0	0	0	0	0	0	0	0	0	0	0	0	0	0	0	0	0	0	0	0	0	0	0	0	0	0	0	21.9237773873644	28.5940572180522	27.0886919316812	33.0050054012958	36.3979734366612	47.4256802833199
485.501	0	0	0	0	0	0	0	0	0	0	0	0	0	0	0	0	0	0	0	0	0	0	0	0	0	0	0	0	0	0	0	0	0	0	0	0	0	0	0	0	0	0	19.7252029698371	23.8576508761181	29.2463340335682	37.1392002966382	38.0694242236908	38.5723047319177	45.8114111315001
487.16	0	0	0	0	0	0	0	0	0	0	0	0	0	0	0	0	0	0	0	0	0	0	0	0	0	0	0	0	0	0	0	0	0	0	0	0	0	0	0	0	0	22.246799293975	17.4879977617694	26.0106497646539	27.0201329284712	32.3818766372847	39.2736609730692	39.889294714769	44.6904422752102
488.819	0	0	0	0	0	0	0	0	0	0	0	0	0	0	0	0	0	0	0	0	0	0	0	0	0	0	0	0	0	0	0	0	0	0	0	0	0	0	0	0	0	16.3776587316928	22.0196997025026	22.4614316045055	29.2055548058916	31.2038264562864	37.0897815062911	41.27224360094	50.4816662283266
490.478	0	0	0	0	0	0	0	0	0	0	0	0	0	0	0	0	0	0	0	0	0	0	0	0	0	0	0	0	0	0	0	0	0	0	0	0	0	0	0	0	20.4945853425005	25.224313381898	24.4921923028738	30.9214609319343	33.8488394473445	34.3728500388169	41.1618330187387	47.8695731015888	50.6633785513199
492.137	0	0	0	0	0	0	0	0	0	0	0	0	0	0	0	0	0	0	0	0	0	0	0	0	0	0	0	0	0	0	0	0	0	0	0	0	0	0	0	0	18.2416288850733	26.3919896424999	18.904887839523	27.5724056370486	32.8086208676818	39.6095142855003	42.8636218063395	45.5681236262645	54.6960945017657
493.797	0	0	0	0	0	0	0	0	0	0	0	0	0	0	0	0	0	0	0	0	0	0	0	0	0	0	0	0	0	0	0	0	0	0	0	0	0	0	0	20.0496776296329	26.1815483571491	27.7676754484351	31.4422368830541	36.287566527036	37.9510071460497	38.3437339185742	44.9046423901669	50.7386539008031	55.8296693701636
495.456	0	0	0	0	0	0	0	0	0	0	0	0	0	0	0	0	0	0	0	0	0	0	0	0	0	0	0	0	0	0	0	0	0	0	0	0	0	0	0	23.075500990122	14.4067910464774	21.9381488145916	21.3723195450952	33.3494871335944	34.2896150163751	40.1279855801389	43.8887074022581	43.3289934008195	54.4310007188962
497.117	0	0	0	0	0	0	0	0	0	0	0	0	0	0	0	0	0	0	0	0	0	0	0	0	0	0	0	0	0	0	0	0	0	0	0	0	0	0	24.6501914272219	19.9755340110656	24.8659839197747	38.2750721293287	29.912083476436	31.9020529394424	39.9287577509994	41.4834845571169	46.3166305177068	50.2940914196167	52.5225465218709
498.777	0	0	0	0	0	0	0	0	0	0	0	0	0	0	0	0	0	0	0	0	0	0	0	0	0	0	0	0	0	0	0	0	0	0	0	0	0	0	12.7236645908725	17.5780255164265	21.9749997926551	28.9724102540983	28.8424558912308	33.613830801331	38.6462931123632	41.5929989337226	43.7983346083897	47.0785851799746	56.333633592251
500.438	0	0	0	0	0	0	0	0	0	0	0	0	0	0	0	0	0	0	0	0	0	0	0	0	0	0	0	0	0	0	0	0	0	0	0	0	0	23.3881800014	20.5953818809324	22.4063228661401	26.1391628134959	30.7013498721886	32.2288113749157	32.2569270167521	40.0800676996844	45.30454878543	46.7214751248703	51.7050006069912	47.4931606907227
502.098	0	0	0	0	0	0	0	0	0	0	0	0	0	0	0	0	0	0	0	0	0	0	0	0	0	0	0	0	0	0	0	0	0	0	0	0	21.5490463154072	21.4092623411557	23.5852730030211	20.4022177996118	15.96156492336	34.1396166817946	31.1020793670047	33.9543880684	39.9939127819197	45.602990650046	46.0076667618898	51.6395434745465	58.2116083295194
503.759	0	0	0	0	0	0	0	0	0	0	0	0	0	0	0	0	0	0	0	0	0	0	0	0	0	0	0	0	0	0	0	0	0	0	0	0	23.5002276093322	26.4393054682084	21.3166728902618	24.22537400336	31.0412973958304	32.3816296929693	38.7516112376643	41.5743935131087	40.3900820471616	46.1167565280946	53.2392350653378	56.3857399562209	62.9402425131405
505.421	0	0	0	0	0	0	0	0	0	0	0	0	0	0	0	0	0	0	0	0	0	0	0	0	0	0	0	0	0	0	0	0	0	0	0	24.6343130283984	21.4839822840842	21.9489723858351	27.6930597063189	35.9195534162098	34.5264709907402	38.148295894421	42.6428812442315	42.9725669655093	42.5990255343712	48.7333100935583	55.5415666974441	58.0505053735506	60.532646998975
507.082	0	0	0	0	0	0	0	0	0	0	0	0	0	0	0	0	0	0	0	0	0	0	0	0	0	0	0	0	0	0	0	0	0	0	0	20.3172172806395	14.5238285033831	31.1968368181345	21.7244379014453	27.4376141059534	33.4838584660483	34.1176836513968	36.4425194335953	38.3785797550965	47.1327560960698	47.7752430915696	51.747833805418	56.4548894222701	58.1412714086627
508.744	0	0	0	0	0	0	0	0	0	0	0	0	0	0	0	0	0	0	0	0	0	0	0	0	0	0	0	0	0	0	0	0	0	0	18.3628522829334	25.4915710926472	26.2052079478939	27.3660124459787	33.6447777256217	37.7629766881361	41.2982626507034	43.9538932381555	46.2632491396864	47.2660470852492	50.3542090856598	54.0828519294518	55.4872313391609	61.3512632692202	67.4005781260186
510.406	0	0	0	0	0	0	0	0	0	0	0	0	0	0	0	0	0	0	0	0	0	0	0	0	0	0	0	0	0	0	0	0	0	0	25.2722879652574	17.2865418881536	23.6820009663954	33.3644361294433	33.9594416066743	33.9863386207988	35.9980073329393	43.8094273662507	44.1385587767696	47.7084009829376	48.4014684867579	53.5022839729463	55.5002023422897	62.1331825673218	69.8283900228886
512.068	0	0	0	0	0	0	0	0	0	0	0	0	0	0	0	0	0	0	0	0	0	0	0	0	0	0	0	0	0	0	0	0	0	20.2126295195436	12.0264997396601	12.3500276363789	21.2612919561824	25.2632639873494	20.9954348243876	31.0858440813841	30.6415379916622	33.7432637279455	38.3847205516537	40.450136919831	42.934428259321	52.535976786472	54.3541545938043	59.7088914855516	61.1644154598924
513.731	0	0	0	0	0	0	0	0	0	0	0	0	0	0	0	0	0	0	0	0	0	0	0	0	0	0	0	0	0	0	0	0	0	27.5919295253221	18.0027237450885	21.9073247289644	22.1360234920931	20.7625224570203	28.3059991065156	28.0033465319078	36.6183431216678	40.6307180297315	40.2164955915669	45.0680782626543	46.2977156859307	51.6962467850379	58.7766856435059	60.7486559290012	66.0067412717214
515.394	0	0	0	0	0	0	0	0	0	0	0	0	0	0	0	0	0	0	0	0	0	0	0	0	0	0	0	0	0	0	0	0	19.0193053450949	15.7790425498174	14.9086143503367	20.560850602037	25.4150762224182	29.0766184099576	27.9407517841494	37.7341167050958	33.8971805019288	34.1215502752431	52.7506909747716	44.5018692028899	50.0729138185503	56.3014115837038	53.556281142999	58.3857320232859	65.7792608713667
517.056	0	0	0	0	0	0	0	0	0	0	0	0	0	0	0	0	0	0	0	0	0	0	0	0	0	0	0	0	0	0	0	41.5316150770091	29.5439257838554	21.0595435005188	34.0195884341248	35.3318902938695	24.7445745459459	32.1463135120995	38.1982578539554	36.9322440747947	39.1172357640671	45.4893731718364	46.6548899648213	51.2987585286023	55.0037278914183	56.910493717232	65.1043463163789	61.812021128774	71.885902097578
518.72	0	0	0	0	0	0	0	0	0	0	0	0	0	0	0	0	0	0	0	0	0	0	0	0	0	0	0	0	0	0	0	18.7678094607728	19.1874188234422	12.7621851742527	13.7026465345982	23.7671850448925	29.66431104346	30.0741839338615	31.951324192797	33.0795616439863	38.3661773951899	45.4189213872193	54.0269127818498	53.5330118765737	54.1491901503952	52.9617726322444	58.5474752786965	65.6389895381519	68.45242842469
520.383	0	0	0	0	0	0	0	0	0	0	0	0	0	0	0	0	0	0	0	0	0	0	0	0	0	0	0	0	0	0	21.3861537515227	20.6390435215939	28.6781850002142	31.5978758108037	28.9385939325122	28.1540768774901	31.940696093128	27.2490592811027	41.3803183793298	37.9970537406065	41.040658406343	47.7200884194763	47.0775506365399	49.6964526492743	53.7961504567446	56.7909952960048	60.2260093348843	64.8970199571353	69.8450488540051
522.046	0	0	0	0	0	0	0	0	0	0	0	0	0	0	0	0	0	0	0	0	0	0	0	0	0	0	0	0	0	0	20.9467461769186	19.0315219551696	30.4857782591998	31.2281267049483	22.0525544988863	29.1074771954526	33.4483523870384	31.9854585567215	45.1762239143569	46.2698932090286	47.3712186906281	51.5474302607344	46.0836987766	49.8958113407424	49.4933718032104	56.7900355749098	59.3680101539038	59.5269004064882	62.695593207744
523.71	0	0	0	0	0	0	0	0	0	0	0	0	0	0	0	0	0	0	0	0	0	0	0	0	0	0	0	0	0	36.4370494222456	29.604060698669	32.3881624291219	30.5247345197702	30.8749665910793	28.8702694489516	23.4406000937632	25.0786514692459	34.59027939068	39.0790534792145	41.3051022760974	44.8126933145154	42.5820492766793	43.4692460700876	48.9425058386111	54.7243948627346	56.5640928062062	57.3670954951797	63.865442068625	65.5751707072146
525.374	0	0	0	0	0	0	0	0	0	0	0	0	0	0	0	0	0	0	0	0	0	0	0	0	0	0	0	0	0	30.8473273871144	33.1664037730097	37.3662316802485	26.7353703762968	69.4168924846206	27.3665390537623	34.4510166787171	40.1903222817443	40.8468256841645	33.6899794078615	54.8771480839636	47.2761332592609	47.9541726722355	53.2883679130351	49.0802419821573	56.852660971934	58.3088503798818	59.46665778252	64.8813615086718	69.5592570585921
527.038	0	0	0	0	0	0	0	0	0	0	0	0	0	0	0	0	0	0	0	0	0	0	0	0	0	0	0	0	33.4965551803436	42.5071847330224	40.8708797152006	28.4472476992941	33.9752095988021	80.1859988402756	32.534950045588	39.7350165700277	40.5935471561367	40.3390110257921	43.5175696861543	43.3199020836148	44.6185422058542	45.2183767589046	47.5529574669642	49.6884891235051	52.4739003138022	58.2507596146638	60.1012203952885	60.2362020273942	65.157215272273
528.703	0	0	0	0	0	0	0	0	0	0	0	0	0	0	0	0	0	0	0	0	0	0	0	0	0	0	0	0	43.4013239877571	52.2277972789975	45.3996726995032	55.4815078346979	52.1006959599815	39.7584109896035	40.0332102211257	43.1962753998378	39.4732756042361	46.6285260521174	51.2762586019953	51.7269250366308	58.9501254760491	62.4426999440422	51.0404191229615	51.713676146508	58.8475736418011	61.4209695839175	64.0453695191698	63.8101579876302	68.5133808808961
530.367	0	0	0	0	0	0	0	0	0	0	0	0	0	0	0	0	0	0	0	0	0	0	0	0	0	0	0	58.9131259362317	38.7360299632573	29.2148766903075	33.6878024266266	35.8938925875314	28.9344264817704	34.7428507953707	50.3279539865214	45.845596267366	37.8254393653687	45.8925751893058	48.021233969467	47.5644570149647	54.611818934217	50.9647814152713	46.2468341898973	51.3976583111752	52.6468951259001	55.2583818223814	61.9315151995223	62.517847118165	70.6881166243162
532.032	0	0	0	0	0	0	0	0	0	0	0	0	0	0	0	0	0	0	0	0	0	0	0	0	0	0	139.707607937855	45.6396519794013	35.9335436130025	44.0771975879645	45.0959183112762	49.5171419054899	42.0420702908699	37.6580025270621	34.9720112855233	35.4000644855915	41.3527477110115	36.3352085111347	50.1143737266159	46.2334139361751	37.0243863268311	48.2657086690103	52.0022981018495	51.6422789850025	57.3410860085046	57.9047423074514	61.8386679672573	60.035890499246	63.5992573817876
533.697	0	0	0	0	0	0	0	0	0	0	0	0	0	0	0	0	0	0	0	0	0	0	0	0	0	0	82.1986833210858	87.5238660099341	77.0498383382201	67.9655195961348	59.1388396586089	57.8229083590322	57.7253552015126	59.8045180458092	58.7876198371131	70.1936985204943	57.0825264883312	63.9737941784034	58.5651319567156	63.8540445723677	59.1591843819392	56.1589447376704	69.8566927399694	65.8331995163044	66.9218253042956	62.6890919643103	65.0306092503645	69.0207189886342	74.4319677535903
535.362	0	0	0	0	0	0	0	0	0	0	0	0	0	0	0	0	0	0	0	0	0	0	0	0	0	97.7536024763484	89.7540405073955	91.4699724755096	80.512983359134	78.525817080931	63.3489185412779	71.0814696724571	71.3494210282718	68.2428105084433	61.2815105332004	61.233489052544	62.0912301681297	62.5858556703256	63.5571192950639	64.6299793750673	60.9019063952657	65.2251666139615	59.7749057937463	60.1638495018827	66.3534883030179	63.5843972429905	66.6047687296025	71.9138502278352	79.0222022706622
537.028	0	0	0	0	0	0	0	0	0	0	0	0	0	0	0	0	0	0	0	0	0	0	0	0	0	58.3656796386068	67.4919655323786	71.1030647378842	73.4857090117728	59.0412638103407	64.2481945279404	51.0577122289608	39.7158425724442	47.4382502616227	43.6437039230457	48.1093601612811	51.8388813933158	51.8582099114114	52.5826459107464	49.9967878015273	41.4888010210155	51.1055644993062	49.8295541439654	52.4477519899503	56.7565419889074	56.4054898488705	55.3964982686974	67.4456283375775	57.4994402864733
538.693	0	0	0	0	0	0	0	0	0	0	0	0	0	0	0	0	0	0	0	0	0	0	0	0	103.90648034654	92.8606659462147	99.6800865598377	88.8844730713724	78.5176547284456	64.7544554293332	69.8094278423341	70.7295509451066	66.8230706382221	66.7187894839885	61.9924481180389	61.9042996897901	60.6617137223171	69.3185750295129	62.8487341393781	58.5575582130226	57.7482600472348	61.3219425217914	62.7549637699245	61.9858359696197	56.0108988052912	60.526878249272	66.5577285161575	59.1297890568566	73.1514907331755
540.359	0	0	0	0	0	0	0	0	0	0	0	0	0	0	0	0	0	0	0	0	0	0	0	0	86.251807173022	94.5881165371738	88.9308443176869	96.5629927018001	86.0655775522323	76.1698771678606	93.3877025388445	76.1102606121716	66.3229850718019	72.9318317322183	65.896718046646	61.8296227800124	71.5151325750285	68.0472751638133	65.3363926079542	72.8558969585551	69.7788224119296	63.3997155646351	61.6946380514739	62.5408739208342	59.6534498302646	65.3673178663638	64.2211076646556	64.2223934894977	72.3325553982639
542.025	0	0	0	0	0	0	0	0	0	0	0	0	0	0	0	0	0	0	0	0	0	0	0	117.47818424882	92.2747754432325	112.276071077325	117.666436747328	106.991995147128	93.0374951252786	93.057924955101	98.3239573100696	86.8470313854511	73.2744858117491	77.3615276802041	83.12326912006	78.5637098288557	70.3031152371753	70.3407111208499	72.7063119167482	61.0122803113162	70.3591698700108	69.6541844350626	60.6485241695588	63.6111215351332	65.9440150144236	66.3207563905867	65.9075661197759	72.9398809151233	74.3176615751374
543.691	0	0	0	0	0	0	0	0	0	0	0	0	0	0	0	0	0	0	0	0	0	0	0	88.5015113141832	92.8174605475851	98.8886877277172	114.426440466522	100.125791330963	109.048397836959	107.382058176521	97.2287680461219	83.7773110542641	79.9047913912936	72.4953385983549	71.5529919590068	77.1449750969937	74.249308858569	72.8676398272074	64.8733338240565	73.7821965080189	65.8878972634523	68.425859128343	59.3483931694601	60.0328915571465	63.3248014335144	65.4964389502169	63.3753646900706	66.2053863743597	65.0369718686056
545.357	0	0	0	0	0	0	0	0	0	0	0	0	0	0	0	0	0	0	0	0	0	0	101.289611566084	113.019775799934	119.522424563064	145.586110427351	133.853154697464	125.016062802286	106.919817362445	105.904903826786	101.81929982708	89.6371059513157	83.1891456836463	89.0898231286064	78.564589998777	79.858807422087	68.1239948944815	78.5244416571907	80.1400200734884	75.5194037249201	72.9697117942099	68.1757537549925	69.0886583314491	62.0742396415125	63.3764339103952	61.9320712091711	68.7828378431932	69.5482505105707	68.5521079705804
547.023	0	0	0	0	0	0	0	0	0	0	0	0	0	0	0	0	0	0	0	0	0	137.209237785905	103.195508355837	149.725915612612	155.395817299761	143.810643668826	151.383080040682	158.47255721141	142.849727781353	136.631754239206	119.520085179278	118.351970921493	101.259502321459	104.249099470434	93.004027514703	98.1162698026479	92.3237279315648	90.6520213909991	94.0955785837358	84.1768559625488	86.4946948749831	83.5762137858036	74.7826524813454	71.0541464787156	67.542818225651	75.2941231971459	71.7552425254773	70.660782339711	79.2080747793443
548.69	0	0	0	0	0	0	0	0	0	0	0	0	0	0	0	0	0	0	0	0	0	92.2115388445532	102.246216886141	116.153497988927	121.791768692439	117.591057826684	124.115614344177	132.844771683591	109.786624559016	110.73698977207	98.1126451433293	91.7975810718083	78.8070408293015	74.563478130594	84.1467392472549	86.8551665852543	77.8510887864543	75.2282852952285	63.5274017376892	69.0319920944682	66.4499267468179	64.7732566611244	62.9349124353721	65.5937941342586	64.8064751408456	62.1516279750995	67.6918550297399	64.4877778213916	64.2668784511826
550.357	0	0	0	0	0	0	0	0	0	0	0	0	0	0	0	0	0	0	0	0	89.9937353705903	110.857061105293	128.993956256489	117.672604969132	136.615133962073	139.584058703653	147.23246013665	138.31037302672	124.761738577121	126.508330196765	111.195527549925	108.415834159523	106.387967786652	100.005697418942	81.1604330497585	91.6005694329378	87.9671697798723	92.959710302022	86.2965560422629	74.8169018237832	74.0529622593057	67.8112636011819	74.1388325503911	68.7717164918168	66.8252697552498	68.5009369190437	66.1675509334548	69.3958618827625	75.351532081835
552.024	0	0	0	0	0	0	0	0	0	0	0	0	0	0	0	0	0	0	0	0	102.342406463932	114.402026982832	123.558894230558	132.128929234964	149.503336714126	154.116705508333	150.285173517134	147.626243637981	131.105306662532	128.436463434294	119.681558783392	111.406285875614	102.578793544608	101.37489133085	97.8368590086972	92.2505786420673	90.266845386491	90.709704774852	74.6427242413066	79.7768155349821	77.2480636214769	66.8796937650355	67.031379547642	68.5844209775838	68.2309250173279	66.3494294646757	67.5766160380892	66.5604673993048	70.4394508826211
553.691	0	0	0	0	0	0	0	0	0	0	0	0	0	0	0	0	0	0	0	96.0754846349159	91.1643958790588	97.7522495060033	112.815234561804	130.063919600434	132.701376173303	149.846915764187	155.9943422965	137.477540261863	135.745036099373	129.814146428191	110.849495347992	104.34559783557	91.1766294038974	90.5331335426607	93.0251481303796	84.1210120492731	77.6988000026766	79.5683624486652	69.1330819342172	78.5983809244111	77.787916604075	71.1448295800145	69.0720870779537	68.3932924142971	64.782073309706	66.1408821066837	61.3880004296658	64.8270093875621	64.0517600742199
555.358	0	0	0	0	0	0	0	0	0	0	0	0	0	0	0	0	0	0	0	93.6836950760228	95.6108842296142	108.904490150538	120.111881492384	131.748721120914	131.309873756513	156.736633573126	153.508751780866	138.979894313527	126.778637334977	127.073089869852	122.65645104677	115.347288764537	100.023663484891	96.9252758269704	85.3206638164229	86.4012014584071	85.0740001773825	71.9734711337804	79.6825274881769	79.4825375439322	74.2766241203217	69.9650233162679	67.2610922221324	71.0066689760807	67.4471599957561	61.1136973604744	64.8824156125629	63.8372380518101	64.7481011078515
557.026	0	0	0	0	0	0	0	0	0	0	0	0	0	0	0	0	0	0	85.4683096413614	64.4595597849306	68.4082078299458	101.052833119679	108.296666301779	122.884115783155	124.650178242061	126.133800676236	153.141626017415	133.156322179603	128.275112395816	109.968365053165	98.1362432405102	113.669316165452	88.01841026926	81.3985789726986	84.2929826868956	78.0022017334456	82.806024608775	75.3616027284391	73.7426584162674	72.1911122082082	73.037637954036	66.0940238010925	73.8151803104295	65.2316777879759	62.3715752850842	64.3523317563196	63.5231999983326	60.7593620390024	56.9982199325245
558.693	0	0	0	0	0	0	0	0	0	0	0	0	0	0	0	0	0	0	57.6594943311101	73.4358425513248	78.0842323159216	95.0169628613788	93.2859816837209	139.576817552333	131.901118808933	122.18658707399	127.495463291038	125.728096312202	117.427334186468	123.409934467246	103.654761027693	97.6826405797907	85.2900869416622	78.6386872956273	79.8003458714545	70.4724938996923	73.1601424630923	69.6435960150974	61.9382186619707	65.0894061878187	62.6618628470686	60.1751783648435	67.6800584606614	64.0596917111117	62.0975023992248	54.713961833039	54.9292820982795	60.9176873199544	53.2643905876841
560.361	0	0	0	0	0	0	0	0	0	0	0	0	0	0	0	0	0	85.1066473723406	95.1972781440287	114.964579909888	115.679500785794	112.671164542358	135.255198286214	142.939890513069	151.477013017718	141.370175226103	157.473888980659	153.460586249002	141.029719013777	128.851071975437	136.121408786744	114.964702419732	101.903248636176	95.0123896440776	88.7787467035545	95.453804389242	91.0528519667525	78.743616299828	88.5186562952186	80.0828871353571	76.2852238697396	72.7716587024062	62.50486783309	73.1764062423927	64.5969593415636	60.919250604163	60.4680146003435	63.5753613172	68.1728854041994
562.029	0	0	0	0	0	0	0	0	0	0	0	0	0	0	0	0	102.596636006791	75.4779136467465	83.7792567940965	105.414964138489	104.8819348986	112.793503619498	128.522152480722	119.766564970047	141.799747210776	129.367326841486	154.676430892902	131.374230281167	124.411192470999	119.35823035002	111.532307227213	110.807059670566	102.928598352174	103.352573586492	90.825682608265	80.5823466585045	77.8624369159885	86.1508621607669	82.4058685897698	73.6537405692114	72.0801053499602	72.984052162498	66.1127277451222	67.7391171827093	58.5572454820015	61.5416121840232	59.4495375278257	66.1607934780273	62.3987260778557
563.697	0	0	0	0	0	0	0	0	0	0	0	0	0	0	0	0	106.018143058601	106.103170065687	117.773280956067	105.264851299831	116.919702334299	117.288621745306	110.14522617544	137.81883392187	141.193716690284	151.703699846506	151.743051021954	128.860598678224	132.74576442814	123.006428755365	92.9928104136896	102.3726481104	104.437578500292	96.0231937977744	97.7329388283292	90.5142649617776	88.3272407815712	81.9466094871178	75.011821510715	73.6452601713828	71.5893693372889	68.583132869552	64.8150706871867	57.8071993497211	57.5966242850313	63.9536008504415	65.4106297950676	61.3429886791138	56.7580667678634
565.365	0	0	0	0	0	0	0	0	0	0	0	0	0	0	0	40.3773148830616	50.8087351996382	59.5053035678829	65.5645469480012	85.1309659177693	61.0939225312293	104.506611188965	100.70815338925	96.7798445847851	81.6792408746306	99.0494125665462	102.61941345125	100.071486909581	118.898553094975	91.54869848366	95.4225193219376	74.6248992481869	68.3744867053253	85.8266762988045	56.5372829977542	69.7498190846794	66.3553841569605	61.2576266868354	62.8646923324284	51.2536994600267	51.7749602806733	54.0898170296987	53.0575110252551	52.5591714410918	52.5080845505263	48.7492184650822	48.9592857126841	48.0335273840097	53.9016068342865
567.033	0	0	0	0	0	0	0	0	0	0	0	0	0	0	0	84.8087333160815	77.3485284329122	105.76882091963	97.074436892183	118.995573156894	114.372802900736	101.091152347041	117.999642367803	108.368130324733	123.251433680246	118.686657022495	125.248163177556	129.715301993351	131.648416402493	113.130905160491	94.5677386180301	94.4803107399884	95.2236615810736	88.5096694457639	92.504366679542	68.9111121103006	72.14454004638	65.1250089012786	69.2136145224203	66.0565788833919	60.2053672372404	68.0458068126225	58.5412790468539	60.9796006180349	50.2686491364652	52.3068775288853	54.9025531541698	57.1117379115616	58.2127498604468
568.702	0	0	0	0	0	0	0	0	0	0	0	0	0	0	77.2659673405001	89.4328754915044	88.6499942738739	95.1206161337479	115.388319245966	102.6275808414	119.683636875476	107.697977355382	110.867835240011	109.2434181969	102.701582177014	108.971668989	136.105303962007	111.874775497459	126.414665984324	95.0262369285968	102.678384927876	112.398464757275	79.4438573440998	85.4092869131102	75.665458492829	67.7357029771337	72.1441206976343	73.4526489916657	63.001645964644	59.1488975712491	56.2894525126075	55.8974283019565	60.0718400572852	56.894865591241	54.2832430516109	56.7304362906462	52.8851388285502	57.0354590522391	55.5928580027746
570.37	0	0	0	0	0	0	0	0	0	0	0	0	0	0	63.4733109121854	93.6152800690243	88.8427808728757	105.197619393602	98.8130921268559	101.202735195655	77.513662195019	121.915544742659	126.400222149141	110.475338381162	95.3973593200603	101.402270582919	131.082403279141	90.1584039131394	116.798818519136	109.700969782818	94.6582580107753	82.5257247980868	78.5981466114526	89.0366773861717	54.1070661992372	67.4957178284491	71.1908799026775	74.86118286833	58.9857606345253	60.2344791987801	64.0247317958874	45.6690235153286	61.231053988916	51.7800331265643	51.6878712198694	49.2982197966286	52.9410701620139	53.7213459798723	54.034910968785
572.039	0	0	0	0	0	0	0	0	0	0	0	0	0	91.6249286738074	82.7622883251093	109.900128840872	112.424973927616	141.411405094041	122.19776398979	90.360179454734	105.623570073637	126.192931428326	129.694968313997	109.62885070428	104.434769667337	122.821044355159	135.892353490659	118.912020337441	132.697789576267	102.675421889618	89.741259550324	91.8400403201806	101.806916193562	93.8926488954957	68.4141674662076	75.3395870832097	83.1206115685663	60.9845098851284	69.3937181123242	61.2801560027057	60.1142103167337	54.7505929464441	61.8852755093364	51.7925944866696	48.3236631379985	56.6858388405494	52.7286259456051	54.7422899383843	54.4133379671021
573.708	0	0	0	0	0	0	0	0	0	0	0	0	0	78.3430229574915	100.202035851952	98.5856432404716	134.8053745033	116.578039247043	126.986667947098	103.645249875989	136.68404272461	136.589994057779	133.560927379825	125.526243871944	137.562485248012	133.634547520844	120.379092450738	131.718029827211	113.159118886816	116.486350482383	113.385565171545	89.3317180900267	90.9457750826609	94.4143146091649	65.9892884884248	77.5097384001984	66.8453579907455	68.3531060086697	70.3527026110933	71.612006775782	56.5869615102583	61.4539344097539	57.6876205501953	58.5209847544181	53.5868702176571	51.409980464587	55.4070674764143	56.8433523411028	55.3879234176079
575.377	0	0	0	0	0	0	0	0	0	0	0	0	72.5186564410955	71.1091045836422	107.851329953795	101.88722035303	114.23358672581	108.131744938613	121.775479861089	106.678599945529	116.302768565237	128.509027055931	103.734319796037	96.9092651570234	96.8217091116355	114.497774985402	117.069324623398	115.270237305811	111.303017494046	112.692442107013	87.626002383223	93.8317008860803	85.8259626125109	78.1837050696274	79.0999560067007	72.418887888269	58.1138547054402	67.9894334739636	67.2006098836053	69.3720617129216	61.440651299748	68.2994327871977	51.787938711316	56.704637397791	49.8848718410355	49.1153901385721	61.5611064954991	49.3437470420779	51.0136711771238
577.046	0	0	0	0	0	0	0	0	0	0	0	71.4629301752644	61.0757928651185	90.0192763620243	82.3740584076075	111.321931979313	101.047373438467	110.312246490367	123.117732785835	113.80510216628	102.395916580843	103.986983336534	109.501679770829	115.88651842352	89.0904995512081	98.359931241123	118.628910844428	110.291112343235	95.8382531923179	114.829524180696	87.1853444819991	63.3351557379165	83.4443005722875	60.4798406176595	58.5689126576748	59.644416259065	60.4857035653054	51.849577473528	50.9814433628419	50.5564878616313	49.8052297326668	46.6870620069543	52.325067412089	42.7876343523109	47.2856935096341	46.2478936720258	45.9821612608982	49.2007172044903	50.2219548180573
578.715	0	0	0	0	0	0	0	0	0	0	0	25.3960896921944	82.902429854996	70.0804763782229	87.3312012713709	130.60105364927	98.4580404293482	114.122051755685	106.762344659407	88.6165616372543	111.36096076489	86.7224411968129	100.036138381679	126.016570560628	114.185210191266	112.163794536419	105.672767320499	98.2569000579736	97.4834159541596	88.4774625879336	85.1055092640519	79.0640249858529	79.6272556799188	71.2495289427863	69.4732336446669	71.2312559733138	51.7184643072625	53.2162165494693	61.2961333790509	53.2413869388421	57.6913888323573	47.9808773362402	50.1822016137909	46.3115775391013	41.2331688187118	47.1296219351618	44.5891713968793	43.9549618269246	46.1278508293291
580.384	0	0	0	0	0	0	0	0	0	0	19.371205093389	28.330647308186	48.6033282157435	61.33903020183	96.5545424285435	94.6590257272084	86.1604095005311	98.4584417932687	102.691846053798	86.1240935565065	86.7059848704363	64.6964233727927	99.6068094350306	93.7005410508564	73.5651295688626	93.9761846723394	104.191230122224	78.5542147998382	85.407791221179	79.7088332566195	82.2524956705828	58.6679057570898	65.9883981124212	48.1500168233206	52.9028439377685	59.6907981496315	53.1775500492937	52.9025778020724	42.4569263897845	55.091011029723	49.277504230949	44.4053107445267	45.4859488222762	46.628312964437	40.7455413000256	40.3995960689735	45.080675118589	42.563253237501	36.5925855711268
582.054	0	0	0	0	0	0	0	0	0	0	35.562286417795	35.1736857940094	71.2927305556691	-102.964428395419	84.6480696184842	100.525820899459	103.845289949457	110.772220252764	120.217656874972	99.9615227780119	85.5589333860238	90.3162795188433	101.39058647318	93.555801093956	99.5243688357593	97.4542362185747	96.4715124846328	109.911078364635	82.9088315647913	92.5068176827855	78.4036523541696	67.9271784692243	68.1826559513216	72.2304947908086	69.1270891104695	57.2890162440901	59.3123931767526	57.8400217108298	51.3309883717611	54.1278637693062	48.2679583945329	55.1952962999753	44.099807812933	43.0361528349879	48.1562239247961	46.2043418397219	40.6382817093083	39.4397806322507	40.2498981463596
583.723	0	0	0	0	0	0	0	0	0	28.0429648930197	39.2703943879301	32.4804581299717	73.7000891283504	58.6115788231365	85.8138384747376	110.111107125119	121.170324894108	130.262880122152	108.190997250997	128.687025961771	105.05873057256	100.810879739932	101.909572615917	83.1379397940813	100.618462639276	103.282999762235	82.3666963123687	89.6981445346415	82.4130096422139	81.4865353551639	65.5936459645545	81.6568135975815	80.3777130676372	56.9344933451884	70.3313528766907	59.6276961591241	56.9907558434795	57.0772479861103	63.1619613417874	50.4955825642204	40.7607434790049	44.7702629237997	54.032343855999	40.3473968465458	44.7410650678925	45.3269453689786	45.8029974104168	46.4317318767925	42.6415892010839
585.393	0	0	0	0	0	0	0	0	0	17.0521280675469	33.7014067048514	79.1652085801741	60.4651583741396	76.7288480557766	90.8689797994903	101.555451358711	105.296448049462	92.9410843744294	101.704087987729	101.777230477071	106.476319969101	88.5425182376903	83.6420230844604	83.9605629616744	97.3819530100894	88.1363930138416	88.0463508529277	96.4031114300533	82.7373733065521	79.9863847088202	81.196860579026	80.5892432825373	67.5044229956921	65.7365673190468	51.4840937935842	64.6692102173678	55.2418856330081	53.5256019716377	37.7802128313102	48.1438477993024	48.0190026318526	50.3282474032484	47.438423860571	44.651304726802	38.5924337915771	42.1863958128921	36.6406524850316	42.2688390136975	48.6141123842202
587.063	0	0	0	0	0	0	0	0	52.3680523490309	45.9159220642039	-2.8949365920657	22.4083430340549	48.7449819604379	56.3604720757415	75.2309980674927	79.4097128223185	94.004333543826	77.0480424890258	89.5826421045232	104.448248886606	103.205077120637	94.2800323233251	94.0269758111375	105.374905625854	79.699186102954	85.6841763408538	77.1151611648861	90.3417046040752	63.8548645053117	77.4026740700684	79.2062367018985	66.1122903616428	61.5950223124348	52.6745611052291	53.6247229545047	49.5286825019829	51.8469998313128	47.4319062836439	45.8825323470943	52.0379267975503	42.4215663171367	47.6142641871404	42.8387248966788	40.9105594708668	42.8168454736558	42.7782632184219	44.1002229270494	38.0012360746331	38.7202006584519
588.733	0	0	0	0	0	0	0	0	33.812457536315	4.62285683780617	38.2783561533417	58.6665663631701	55.0161312652754	65.8732965944473	76.0451727808851	71.88540712544	100.474821922735	66.1646148504085	90.5303186921833	102.463097452817	84.3375334539662	83.6117849653848	73.7959086147365	78.8032818440974	84.5227814422969	66.2695899652937	83.7950463327262	78.6299587659655	63.281992664917	80.5441992896181	56.30940372651	66.6882383510355	55.7053968283442	50.6622554493756	66.2762782328565	46.8758988182042	52.3019561167615	52.2457590840885	41.7707813052882	49.3971920344677	54.0174100845311	49.041626474678	40.4266191424456	36.799725807104	40.7963072333475	45.1494009871859	38.0904955971622	34.5912437151785	44.0911910822174
590.403	0	0	0	0	0	0	0	32.1930182637374	14.1188774386599	6.66408313748001	26.6370195946306	28.9281010908704	50.3994392280908	56.9255614685753	62.9190826599649	85.4212534359604	86.4054749167246	87.4196288387915	65.1364338327746	61.1986591545593	65.8880019889407	79.5112651967097	74.0688902548209	71.996505208752	73.6107754739622	73.8075489394606	77.4332380660315	60.1689775211392	74.3207017117834	52.4972338971562	59.4449748988394	54.3349758870933	47.7014230818042	45.9303825212186	44.6863057955139	48.198459031967	42.0897442868718	42.7293822055777	46.7600409271492	37.7748880898216	36.06339454774	32.3237294046823	35.958136837184	33.9661329218331	37.7916993790015	35.6428758594688	35.7304477803206	39.1466170145215	34.5261587404996
592.073	0	0	0	0	0	0	29.9227162772565	14.7180024884832	17.1247344457022	20.9154142276354	16.0627121228537	38.8133508118083	44.94568973789	48.3006243910701	66.0630083701487	69.5159720027528	80.9455017163965	88.7107249098815	105.980017810661	78.7786582330169	84.2061397134887	78.9902338054977	67.3685772099338	74.9546758100599	67.0871971419681	80.534459761057	84.0139006442053	78.5088357596953	68.9382929053357	58.0845987987799	47.899865926254	63.7767286400113	53.7388268046735	46.6915225638955	49.0175828177133	46.9656653972913	58.7209267890398	45.2195128871544	41.484001333034	40.300653253681	33.5493158590753	38.0093410070711	34.9877620522846	39.3806289135264	36.2249540993488	35.4223730698491	37.4911174674929	43.9599302875768	41.5153829183604
593.743	0	0	0	0	0	0	54.8565332109327	25.6010596086783	42.6543962399083	30.155083239487	8.72367072567276	55.0236572738414	51.3880773053154	67.0001802257996	87.0489153385795	103.688034980995	93.692073062025	85.0101206394962	90.3167453314392	82.7213976835339	86.3044769893722	61.1611256936615	91.9592459225396	82.4460784223855	72.7429608558407	69.8649608227214	84.2831934486607	88.8132591495473	64.2887967828355	84.6979148434136	67.8399627985065	65.2321614550297	53.0982809869179	52.2251553445226	55.8480510613072	53.3756448017846	55.5737928505941	46.9012728172076	46.8922766984795	46.7947068080871	41.2256355524991	42.0175953229315	39.0248412663478	39.0036107709352	40.421441592349	42.0354771833809	41.2433522342456	38.0108139787797	36.6609941834618
595.413	0	0	0	0	0	46.5985780768155	8.55921126380614	11.9935251491102	2.4778627468839	21.3077522396181	39.8098352464464	38.9437841500947	58.0437693917252	66.3415474092426	68.7076748420865	85.6578147142807	73.793611386324	93.760955444037	81.6783375875865	70.2880826680108	70.6490679909296	71.9544952770547	71.9986464088578	67.7837796004793	83.4359361343608	71.5927915013054	89.1396860668038	75.7917806427568	64.0441256634486	66.0423980150141	67.6618610433458	68.3960724371107	62.8233624810113	59.1732223526594	65.2401557485808	57.3674281369065	54.4676425873059	46.6056675545033	51.4365320183065	39.916432532521	39.7697455539267	38.5026274898156	39.0306018897781	38.8188444853613	41.1949518437897	36.9376191928912	40.2775250247489	39.0505067088266	39.5840245185469
597.084	0	0	0	0	0	8.74549212186077	22.6475206104444	-4.09342837196441	34.4005383145367	30.5934506703551	33.4406328841318	34.1354620455839	35.1610963592348	50.9171333618128	65.4416491204347	68.2950666985008	69.0062993177002	61.5238108937675	70.0594394377677	58.2312431077199	72.7321039782336	84.2618751164461	71.28768875884	71.7914766671181	64.932989099856	71.5416888104057	74.136624293265	71.7021606855993	62.9101438418779	66.8017120774552	60.3294953986817	44.7500064837349	52.9531205573692	54.7196926463068	51.2284048533863	39.2273130341766	57.8604466430658	43.6984841785014	46.4728280526959	44.4617458794467	40.8699504838907	31.7659724712807	37.4510985216273	34.3351307044787	34.8674502919812	31.9891746983845	32.327994765839	36.7595014255265	36.8603121074274
598.754	0	0	0	0	39.4375210856518	0.831301562335878	17.8155823323504	27.3847768141434	30.2597137391593	38.8693092478537	52.6668191805001	45.4639950352925	67.6094785377551	53.5763744824361	75.8872956640967	70.9510126524502	71.3123509242031	77.1142276475164	54.5652841152566	68.3022061387048	72.8581765745402	80.1198426954105	57.9619837969684	71.9411150721427	71.1304092328858	64.7592306996231	65.3340553582567	60.2622045809416	53.23772533007	68.106892986091	69.2411978988172	56.8530262927166	56.5633321615193	50.7803847306302	51.954098965926	56.1086052749656	43.1753919869299	39.9268790157738	38.2767928961487	50.8543365089004	40.2001720920179	37.1439690945193	32.9913183078144	40.4249909330351	38.321833580558	39.047164101063	37.9677383154986	35.1561047611472	33.785286696555
600.425	0	0	0	0	8.62515378911136	0.751084141118233	16.0202834801634	10.8845321228258	19.610913806997	16.0413795792369	31.1928218469337	26.1255556707989	21.7244150334141	31.1593747444658	33.1006059838372	62.220708530221	49.7387223984962	74.4605339386187	63.9893867858204	42.5236535211035	38.045647641425	49.872390840059	57.7263402570353	49.585871467243	69.6741678597497	60.7517697228136	63.1994156792005	59.9980479078183	58.6454287513773	50.4595083219484	57.431257108222	53.6438470409291	38.829224325078	43.3169723433653	38.2837197839477	45.0744952973332	41.2280023889313	38.9702964099929	32.1940346879369	36.1700547347654	38.4984049803371	35.8128732918489	33.7472900295384	28.4974627330902	32.6381980962955	29.3363185904613	38.5408136396753	37.3046345906089	31.3671094220423
602.096	0	0	0	14.3241736722195	-15.0383821477979	-13.3937619951948	-0.939599164157616	10.5085522889136	21.9557968072177	25.4478071526461	35.5356943488749	31.7824328220595	29.8227786430495	27.3391771379289	41.7666895114441	74.6197489187339	40.3018054443982	49.5519305540929	57.9327361431635	52.3937236613227	56.290792520455	51.2385455715974	58.1678864711157	61.2291201409046	55.5897294174162	53.8368786946666	49.3565821765147	51.9315632835585	52.9985393268283	43.9421329602603	56.2558124327898	40.1479567018889	51.8231804707417	47.1036777904635	40.4050707574027	42.4328194730694	39.3146724508725	27.5421066660863	39.240671420854	34.2006657963928	34.3539722805817	29.5426756578739	37.283517332153	32.3664227223374	31.6983978330423	33.3783598648863	29.8592514063599	32.2614880130161	34.996225730423
603.766	0	0	0	-13.9348379666316	-14.7922000338626	-0.16804432142605	-15.2834769637198	-12.1770068276785	-3.2973204995405	-5.83070928049916	7.43436340297526	12.4407629832	15.3301829966163	17.086073219634	31.4313357072319	32.6033941545207	47.0983316960752	34.8177540736892	53.5105811653649	58.4077857117495	40.4460543006384	41.0938794158045	47.4080591147064	47.458642679376	49.1725996947656	36.7958531042336	43.1815359094376	42.33458127455	43.1639577932244	39.3164659941851	43.255464076023	36.6131835599005	42.0459399746279	31.5947681306216	29.1029772239721	27.2640211036056	27.5215556126745	27.4150921151246	24.153535783307	25.7208379288285	29.3924473000026	30.4805582125391	29.5238287471317	22.1085751747883	27.1824535774744	25.8003051049026	26.8057471080563	30.5551362476573	29.0093885888444
605.437	0	0	33.0696181584078	8.76201712341229	-12.1619786057759	-1.44517530327018	-1.05348428583037	3.75967872821585	13.566394274193	7.75480037427427	4.18162816918273	27.8130503369962	29.8710806978521	31.5067553762174	16.7124713218327	52.7805902779417	62.3778515148408	48.6196941022455	43.3521842494655	51.1565619973246	55.5580920356311	50.0515129472939	44.9343692941214	50.4596035199058	57.9329434955438	63.4692261256126	47.9469996612737	45.0017752612397	46.315075853342	41.6343997045129	46.2808851900007	49.727540024206	50.6907068681645	42.450601854667	31.7467765496368	30.1128558774539	37.7685767769735	35.3008873184024	35.965193983061	41.8016361115864	29.0503449425226	28.1841593005742	35.4630090618873	31.2740970592215	30.3229565301708	30.6327482634647	33.9773540458905	28.5515905115979	31.8201901284658
607.108	0	65.9330677466709	13.6443751385573	21.8760085212991	34.8269706281782	3.24523413206167	6.13810076853621	20.7875620705216	28.765236502187	29.4644154755757	38.2726522876273	43.6025439261936	44.5214425561637	57.7092697026212	32.7796742121673	38.1928600808946	52.2779906725878	33.330750066388	56.1735445337496	50.7593676669425	57.353401816428	55.5518486689865	60.9202222932936	51.3371246926055	58.7221914083004	45.8812439170421	51.8924519549415	47.2344373194376	55.9355416827036	53.9707206391708	41.858937746187	50.7786255376457	62.0252571788608	39.4349585459283	43.4687915529685	33.1449048287223	33.3636355183368	34.0250085286143	27.3794357550461	34.7914844002919	33.6420793316281	36.726898566488	29.2996879011361	25.0494462490886	30.4021143718032	28.5634464452774	30.2365775185156	34.5575403111078	33.5531193543797
608.779	0	23.621835205873	39.1527083803251	0.0582491728808458	19.7403929709507	22.3510034973235	15.9849225829055	15.0439327811901	6.01025036255781	40.2261268731442	32.2914442435671	34.0430912988208	38.1676522058371	44.7327975516576	49.0822422080107	53.4187030117567	54.4165549014327	40.9139286975165	66.4648252647402	55.3579369428837	72.014970247419	41.2161849515682	54.1941124665307	56.2170955291299	58.4854309162078	54.0642746783334	58.7265334276841	48.8340497477393	47.0314602849446	60.8815878705623	51.2428197020585	49.5676490070433	37.6487583091418	50.0039039347088	38.6848779271045	45.3871407553685	35.644686243626	35.5905959040836	35.6372661446176	33.5742908699113	30.6472481883195	37.0605490392707	35.313823389543	35.3050475153032	28.4452574521307	26.0267282068767	24.4554810235513	29.119699489163	29.8379611600959
610.45	61.8126251943708	17.4898566253999	18.7100296398811	43.6144789409188	18.86987765439	36.9684075673539	24.0879103608007	22.0151818570139	30.1785129484293	19.1328902980068	25.5976247352867	33.0286308789826	50.908154941531	57.3341670191345	36.5734483017549	73.2165901325772	75.0044324469505	50.8085659691055	69.7062544200105	65.4716483867652	51.7177695980152	57.6038953800719	50.7097673102188	54.1237608679278	53.494528273367	68.8439919154373	61.4803319240493	55.0774109347524	54.6714273757481	49.9266560284229	45.8884179674672	46.0762904103663	42.5235318933101	36.9952563322433	44.783986465758	41.0864451768503	34.7580279431105	34.5820455997774	31.3531570279065	38.0654400506005	35.9901545481897	27.9383356843822	32.8773370315711	31.7081604783708	24.5909370589077	29.7966986123421	28.6708126835858	28.0715278056686	35.6668787550109
612.121	1.22589058861854	-1.64750816814356	-8.28969681750518	-15.9126987753784	8.52706376741328	20.5683391396118	5.85679102578905	-1.37977748827663	-18.9138355532039	11.0695126612422	2.36177055276023	-3.83661036436426	30.7138657662984	25.5340243238628	37.0691023680257	38.5647694749899	30.8492043868028	41.3819802519409	42.8653767406531	44.7217557674653	51.1233681829695	32.2275165279049	35.0514227597593	43.4185111508996	38.875039634207	39.4784990607257	48.6619199027555	36.8605977103485	44.4579712094824	40.9515615818057	31.7288386872568	33.0564066050655	37.6721789540475	28.8362805725493	24.412356149181	29.0403934133621	28.2274741339848	31.7470918450354	25.0056963983765	27.0654496177864	26.921264803685	26.3404791096477	21.5793792672878	23.5285920314683	27.6774557030714	24.0688366492424	25.240914384796	29.3460428443151	25.8033013694282
613.792	9.95740872333834	-12.0478721002568	-13.7432278875292	-1.5372807443897	18.8796153963582	6.80776781540751	1.25798252330007	-6.76302668004008	13.2751000539736	6.97631997553525	25.5584058118058	26.6740862496877	27.174517057595	32.1854808578756	53.9282846922517	45.320877434422	22.0577542765224	37.7419800635746	46.5489287130974	58.6490457544594	45.0129776787515	35.6473427069399	55.3321735132576	32.1368434538146	49.4226382938783	26.0249056730379	47.1912926050147	41.845745332649	43.6190303711809	43.0645586645944	36.5981619756855	36.8668851837111	30.6816873935069	32.7615193360418	31.3226887987469	37.3831656412856	28.2980714317573	30.0669769562202	21.4377135235882	23.6974766439163	28.0844163845632	23.4335692531439	25.2829802565571	26.8050062296307	24.751478642187	27.0297873284863	29.0518355305958	24.8102830171659	25.2888045465261
615.464	17.0059131891382	38.63199693372	3.37563172133827	8.00935263360993	14.2483514030129	10.8240060662612	14.5943387447317	20.0229985360921	26.8380174145576	18.3364469924599	32.3232979615156	28.6853954185967	39.749083592382	47.9855683105314	59.6351859213965	69.3668875106849	52.8537929223298	51.3146349630539	56.9130743059736	77.9615215123648	52.4357804273923	50.5790990296601	41.207287974298	58.6966076838778	56.265670535014	49.6553991673487	50.2381948509509	53.88497774196	47.4835505607207	55.9034214372717	35.2279580386592	39.3798560540537	35.9498531434112	38.5787250718193	30.3891248854308	48.1143385831952	44.1807666313852	42.5149720274771	33.7649680426228	32.4561867434499	28.500232795439	33.155901922146	27.6974038622252	27.2212432441293	25.6502622138124	26.7368785732944	27.4403169125923	28.5647565358325	30.0685372177505
617.135	14.8991962277241	39.7763242706001	0.63390982025679	-9.25380171881279	22.0591517806381	-7.07596042577085	31.5230793959326	41.1256327977553	17.0806300507345	38.5238767915495	9.24384957619833	14.5437652025084	36.633556829893	39.6309233307772	38.8180187363504	35.5603650819822	54.5966703517041	50.955226468231	40.8863398890385	46.7264404004483	21.8929931538803	61.0685576258594	47.5709368206915	43.6635876978812	46.1457414203605	51.7957901598073	41.4717680142087	39.3745926024266	40.3995522293838	42.555376822032	41.5468961241741	29.3965588758208	37.9978230808552	34.3494665550684	30.5827561081253	35.1815136969225	26.4813533159939	27.8494709383388	28.0881123973897	24.0001945798071	28.411139062214	27.5838568570515	26.9216123673313	25.1031501056079	28.7779917504091	22.1539456038138	23.6847280199518	27.3646259047692	22.2745148885597
618.806	39.6918700759525	18.4752502755099	27.6689416377606	25.2845821797879	32.3301579881375	43.2682349723028	38.7010128838468	19.1921799746881	21.2556561119492	41.1476009616466	49.02488211999	46.1055361238577	37.6578860989987	41.9389520976134	44.7325120564263	59.4742856140303	51.5940597557335	51.5156028209188	42.939401430916	79.5277017297405	61.9347731615257	41.6104948145037	44.8048555712093	58.9874831133027	49.2710263148403	49.6376740321793	53.402138103886	41.5058285161029	33.5285848736981	52.47800190576	57.5484441043505	43.747559838472	45.6603308500041	32.8519028700198	48.1629247895299	29.7182915761595	37.3335471885158	39.3988109884133	37.3766470104606	25.6616356125842	31.0010731672448	32.5360527747416	29.0022497528523	29.7404066343877	25.5244628429961	28.0740178529456	27.978459823977	27.4905662233017	30.5035973952511
[truncated: 85 more columns]
