# Supplementary material for: Physicochemical and major ion data for springs in the Black Forest National Park, Germany
Source: Data Brief. 2020 Apr 30;30:105645. doi: 10.1016/j.dib.2020.105645 (PMC7218150; doi:10.1016/j.dib.2020.105645)
Supplement: Supplementary file 4 [file mmc4.zip › Fluorescence/D808_3_2016-09-08.csv]

wavelength	600	597	594	591	588	585	582	579	576	573	570	567	564	561	558	555	552	549	546	543	540	537	534	531	528	525	522	519	516	513	510	507	504	501	498	495	492	489	486	483	480	477	474	471	468	465	462	459	456
210.862	0	0	0	0	0	0	0	0	0	0	0	0	0	0	0	0	0	0	0	0	0	0	0	0	0	0	0	0	0	0	0	0	0	0	0	0	0	0	0	0	0	0	0	0	0	0	0	0	0
212.444	0	0	0	0	0	0	0	0	0	0	0	0	0	0	0	0	0	0	0	0	0	0	0	0	0	0	0	0	0	0	0	0	0	0	0	0	0	0	0	0	0	0	0	0	0	0	0	0	0
214.027	0	0	0	0	0	0	0	0	0	0	0	0	0	0	0	0	0	0	0	0	0	0	0	0	0	0	0	0	0	0	0	0	0	0	0	0	0	0	0	0	0	0	0	0	0	0	0	0	0
215.61	0	0	0	0	0	0	0	0	0	0	0	0	0	0	0	0	0	0	0	0	0	0	0	0	0	0	0	0	0	0	0	0	0	0	0	0	0	0	0	0	0	0	0	0	0	0	0	0	0
217.194	0	0	0	0	0	0	0	0	0	0	0	0	0	0	0	0	0	0	0	0	0	0	0	0	0	0	0	0	0	0	0	0	0	0	0	0	0	0	0	0	0	0	0	0	0	0	0	0	0
218.779	0	0	0	0	0	0	0	0	0	0	0	0	0	0	0	0	0	0	0	0	0	0	0	0	0	0	0	0	0	0	0	0	0	0	0	0	0	0	0	0	0	0	0	0	0	0	0	0	0
220.364	0	0	0	0	0	0	0	0	0	0	0	0	0	0	0	0	0	0	0	0	0	0	0	0	0	0	0	0	0	0	0	0	0	0	0	0	0	0	0	0	0	0	0	0	0	0	0	0	0
221.95	0	0	0	0	0	0	0	0	0	0	0	0	0	0	0	0	0	0	0	0	0	0	0	0	0	0	0	0	0	0	0	0	0	0	0	0	0	0	0	0	0	0	0	0	0	0	0	0	0
223.536	0	0	0	0	0	0	0	0	0	0	0	0	0	0	0	0	0	0	0	0	0	0	0	0	0	0	0	0	0	0	0	0	0	0	0	0	0	0	0	0	0	0	0	0	0	0	0	0	0
225.123	0	0	0	0	0	0	0	0	0	0	0	0	0	0	0	0	0	0	0	0	0	0	0	0	0	0	0	0	0	0	0	0	0	0	0	0	0	0	0	0	0	0	0	0	0	0	0	0	0
226.71	0	0	0	0	0	0	0	0	0	0	0	0	0	0	0	0	0	0	0	0	0	0	0	0	0	0	0	0	0	0	0	0	0	0	0	0	0	0	0	0	0	0	0	0	0	0	0	0	0
228.299	0	0	0	0	0	0	0	0	0	0	0	0	0	0	0	0	0	0	0	0	0	0	0	0	0	0	0	0	0	0	0	0	0	0	0	0	0	0	0	0	0	0	0	0	0	0	0	0	0
229.887	0	0	0	0	0	0	0	0	0	0	0	0	0	0	0	0	0	0	0	0	0	0	0	0	0	0	0	0	0	0	0	0	0	0	0	0	0	0	0	0	0	0	0	0	0	0	0	0	0
231.477	0	0	0	0	0	0	0	0	0	0	0	0	0	0	0	0	0	0	0	0	0	0	0	0	0	0	0	0	0	0	0	0	0	0	0	0	0	0	0	0	0	0	0	0	0	0	0	0	0
233.067	0	0	0	0	0	0	0	0	0	0	0	0	0	0	0	0	0	0	0	0	0	0	0	0	0	0	0	0	0	0	0	0	0	0	0	0	0	0	0	0	0	0	0	0	0	0	0	0	0
234.657	0	0	0	0	0	0	0	0	0	0	0	0	0	0	0	0	0	0	0	0	0	0	0	0	0	0	0	0	0	0	0	0	0	0	0	0	0	0	0	0	0	0	0	0	0	0	0	0	0
236.248	0	0	0	0	0	0	0	0	0	0	0	0	0	0	0	0	0	0	0	0	0	0	0	0	0	0	0	0	0	0	0	0	0	0	0	0	0	0	0	0	0	0	0	0	0	0	0	0	0
237.84	0	0	0	0	0	0	0	0	0	0	0	0	0	0	0	0	0	0	0	0	0	0	0	0	0	0	0	0	0	0	0	0	0	0	0	0	0	0	0	0	0	0	0	0	0	0	0	0	0
239.432	0	0	0	0	0	0	0	0	0	0	0	0	0	0	0	0	0	0	0	0	0	0	0	0	0	0	0	0	0	0	0	0	0	0	0	0	0	0	0	0	0	0	0	0	0	0	0	0	0
241.025	0	0	0	0	0	0	0	0	0	0	0	0	0	0	0	0	0	0	0	0	0	0	0	0	0	0	0	0	0	0	0	0	0	0	0	0	0	0	0	0	0	0	0	0	0	0	0	0	0
242.619	0	0	0	0	0	0	0	0	0	0	0	0	0	0	0	0	0	0	0	0	0	0	0	0	0	0	0	0	0	0	0	0	0	0	0	0	0	0	0	0	0	0	0	0	0	0	0	0	0
244.213	0	0	0	0	0	0	0	0	0	0	0	0	0	0	0	0	0	0	0	0	0	0	0	0	0	0	0	0	0	0	0	0	0	0	0	0	0	0	0	0	0	0	0	0	0	0	0	0	0
245.808	0	0	0	0	0	0	0	0	0	0	0	0	0	0	0	0	0	0	0	0	0	0	0	0	0	0	0	0	0	0	0	0	0	0	0	0	0	0	0	0	0	0	0	0	0	0	0	0	0
247.403	0	0	0	0	0	0	0	0	0	0	0	0	0	0	0	0	0	0	0	0	0	0	0	0	0	0	0	0	0	0	0	0	0	0	0	0	0	0	0	0	0	0	0	0	0	0	0	0	0
248.999	0	0	0	0	0	0	0	0	0	0	0	0	0	0	0	0	0	0	0	0	0	0	0	0	0	0	0	0	0	0	0	0	0	0	0	0	0	0	0	0	0	0	0	0	0	0	0	0	0
250.595	0	0	0	0	0	0	0	0	0	0	0	0	0	0	0	0	0	0	0	0	0	0	0	0	0	0	0	0	0	0	0	0	0	0	0	0	0	0	0	0	0	0	0	0	0	0	0	0	0
252.192	0	0	0	0	0	0	0	0	0	0	0	0	0	0	0	0	0	0	0	0	0	0	0	0	0	0	0	0	0	0	0	0	0	0	0	0	0	0	0	0	0	0	0	0	0	0	0	0	0
253.79	0	0	0	0	0	0	0	0	0	0	0	0	0	0	0	0	0	0	0	0	0	0	0	0	0	0	0	0	0	0	0	0	0	0	0	0	0	0	0	0	0	0	0	0	0	0	0	0	0
255.388	0	0	0	0	0	0	0	0	0	0	0	0	0	0	0	0	0	0	0	0	0	0	0	0	0	0	0	0	0	0	0	0	0	0	0	0	0	0	0	0	0	0	0	0	0	0	0	0	0
256.986	0	0	0	0	0	0	0	0	0	0	0	0	0	0	0	0	0	0	0	0	0	0	0	0	0	0	0	0	0	0	0	0	0	0	0	0	0	0	0	0	0	0	0	0	0	0	0	0	0
258.586	0	0	0	0	0	0	0	0	0	0	0	0	0	0	0	0	0	0	0	0	0	0	0	0	0	0	0	0	0	0	0	0	0	0	0	0	0	0	0	0	0	0	0	0	0	0	0	0	0
260.186	0	0	0	0	0	0	0	0	0	0	0	0	0	0	0	0	0	0	0	0	0	0	0	0	0	0	0	0	0	0	0	0	0	0	0	0	0	0	0	0	0	0	0	0	0	0	0	0	0
261.786	0	0	0	0	0	0	0	0	0	0	0	0	0	0	0	0	0	0	0	0	0	0	0	0	0	0	0	0	0	0	0	0	0	0	0	0	0	0	0	0	0	0	0	0	0	0	0	0	0
263.387	0	0	0	0	0	0	0	0	0	0	0	0	0	0	0	0	0	0	0	0	0	0	0	0	0	0	0	0	0	0	0	0	0	0	0	0	0	0	0	0	0	0	0	0	0	0	0	0	0
264.988	0	0	0	0	0	0	0	0	0	0	0	0	0	0	0	0	0	0	0	0	0	0	0	0	0	0	0	0	0	0	0	0	0	0	0	0	0	0	0	0	0	0	0	0	0	0	0	0	0
266.591	0	0	0	0	0	0	0	0	0	0	0	0	0	0	0	0	0	0	0	0	0	0	0	0	0	0	0	0	0	0	0	0	0	0	0	0	0	0	0	0	0	0	0	0	0	0	0	0	0
268.193	0	0	0	0	0	0	0	0	0	0	0	0	0	0	0	0	0	0	0	0	0	0	0	0	0	0	0	0	0	0	0	0	0	0	0	0	0	0	0	0	0	0	0	0	0	0	0	0	0
269.796	0	0	0	0	0	0	0	0	0	0	0	0	0	0	0	0	0	0	0	0	0	0	0	0	0	0	0	0	0	0	0	0	0	0	0	0	0	0	0	0	0	0	0	0	0	0	0	0	0
271.4	0	0	0	0	0	0	0	0	0	0	0	0	0	0	0	0	0	0	0	0	0	0	0	0	0	0	0	0	0	0	0	0	0	0	0	0	0	0	0	0	0	0	0	0	0	0	0	0	0
273.004	0	0	0	0	0	0	0	0	0	0	0	0	0	0	0	0	0	0	0	0	0	0	0	0	0	0	0	0	0	0	0	0	0	0	0	0	0	0	0	0	0	0	0	0	0	0	0	0	0
274.609	0	0	0	0	0	0	0	0	0	0	0	0	0	0	0	0	0	0	0	0	0	0	0	0	0	0	0	0	0	0	0	0	0	0	0	0	0	0	0	0	0	0	0	0	0	0	0	0	0
276.215	0	0	0	0	0	0	0	0	0	0	0	0	0	0	0	0	0	0	0	0	0	0	0	0	0	0	0	0	0	0	0	0	0	0	0	0	0	0	0	0	0	0	0	0	0	0	0	0	0
277.821	0	0	0	0	0	0	0	0	0	0	0	0	0	0	0	0	0	0	0	0	0	0	0	0	0	0	0	0	0	0	0	0	0	0	0	0	0	0	0	0	0	0	0	0	0	0	0	0	0
279.427	0	0	0	0	0	0	0	0	0	0	0	0	0	0	0	0	0	0	0	0	0	0	0	0	0	0	0	0	0	0	0	0	0	0	0	0	0	0	0	0	0	0	0	0	0	0	0	0	0
281.034	0	0	0	0	0	0	0	0	0	0	0	0	0	0	0	0	0	0	0	0	0	0	0	0	0	0	0	0	0	0	0	0	0	0	0	0	0	0	0	0	0	0	0	0	0	0	0	0	0
282.642	0	0	0	0	0	0	0	0	0	0	0	0	0	0	0	0	0	0	0	0	0	0	0	0	0	0	0	0	0	0	0	0	0	0	0	0	0	0	0	0	0	0	0	0	0	0	0	0	0
284.25	0	0	0	0	0	0	0	0	0	0	0	0	0	0	0	0	0	0	0	0	0	0	0	0	0	0	0	0	0	0	0	0	0	0	0	0	0	0	0	0	0	0	0	0	0	0	0	0	0
285.858	0	0	0	0	0	0	0	0	0	0	0	0	0	0	0	0	0	0	0	0	0	0	0	0	0	0	0	0	0	0	0	0	0	0	0	0	0	0	0	0	0	0	0	0	0	0	0	0	0
287.468	0	0	0	0	0	0	0	0	0	0	0	0	0	0	0	0	0	0	0	0	0	0	0	0	0	0	0	0	0	0	0	0	0	0	0	0	0	0	0	0	0	0	0	0	0	0	0	0	0
289.077	0	0	0	0	0	0	0	0	0	0	0	0	0	0	0	0	0	0	0	0	0	0	0	0	0	0	0	0	0	0	0	0	0	0	0	0	0	0	0	0	0	0	0	0	0	0	0	0	0
290.688	0	0	0	0	0	0	0	0	0	0	0	0	0	0	0	0	0	0	0	0	0	0	0	0	0	0	0	0	0	0	0	0	0	0	0	0	0	0	0	0	0	0	0	0	0	0	0	0	0
292.298	0	0	0	0	0	0	0	0	0	0	0	0	0	0	0	0	0	0	0	0	0	0	0	0	0	0	0	0	0	0	0	0	0	0	0	0	0	0	0	0	0	0	0	0	0	0	0	0	0
293.91	0	0	0	0	0	0	0	0	0	0	0	0	0	0	0	0	0	0	0	0	0	0	0	0	0	0	0	0	0	0	0	0	0	0	0	0	0	0	0	0	0	0	0	0	0	0	0	0	0
295.521	0	0	0	0	0	0	0	0	0	0	0	0	0	0	0	0	0	0	0	0	0	0	0	0	0	0	0	0	0	0	0	0	0	0	0	0	0	0	0	0	0	0	0	0	0	0	0	0	0
297.134	0	0	0	0	0	0	0	0	0	0	0	0	0	0	0	0	0	0	0	0	0	0	0	0	0	0	0	0	0	0	0	0	0	0	0	0	0	0	0	0	0	0	0	0	0	0	0	0	0
298.747	0	0	0	0	0	0	0	0	0	0	0	0	0	0	0	0	0	0	0	0	0	0	0	0	0	0	0	0	0	0	0	0	0	0	0	0	0	0	0	0	0	0	0	0	0	0	0	0	0
300.36	0	0	0	0	0	0	0	0	0	0	0	0	0	0	0	0	0	0	0	0	0	0	0	0	0	0	0	0	0	0	0	0	0	0	0	0	0	0	0	0	0	0	0	0	0	0	0	0	0
301.974	0	0	0	0	0	0	0	0	0	0	0	0	0	0	0	0	0	0	0	0	0	0	0	0	0	0	0	0	0	0	0	0	0	0	0	0	0	0	0	0	0	0	0	0	0	0	0	0	0
303.588	0	0	0	0	0	0	0	0	0	0	0	0	0	0	0	0	0	0	0	0	0	0	0	0	0	0	0	0	0	0	0	0	0	0	0	0	0	0	0	0	0	0	0	0	0	0	0	0	0
305.203	0	0	0	0	0	0	0	0	0	0	0	0	0	0	0	0	0	0	0	0	0	0	0	0	0	0	0	0	0	0	0	0	0	0	0	0	0	0	0	0	0	0	0	0	0	0	0	0	0
306.819	0	0	0	0	0	0	0	0	0	0	0	0	0	0	0	0	0	0	0	0	0	0	0	0	0	0	0	0	0	0	0	0	0	0	0	0	0	0	0	0	0	0	0	0	0	0	0	0	0
308.435	0	0	0	0	0	0	0	0	0	0	0	0	0	0	0	0	0	0	0	0	0	0	0	0	0	0	0	0	0	0	0	0	0	0	0	0	0	0	0	0	0	0	0	0	0	0	0	0	0
310.051	0	0	0	0	0	0	0	0	0	0	0	0	0	0	0	0	0	0	0	0	0	0	0	0	0	0	0	0	0	0	0	0	0	0	0	0	0	0	0	0	0	0	0	0	0	0	0	0	0
311.668	0	0	0	0	0	0	0	0	0	0	0	0	0	0	0	0	0	0	0	0	0	0	0	0	0	0	0	0	0	0	0	0	0	0	0	0	0	0	0	0	0	0	0	0	0	0	0	0	0
313.286	0	0	0	0	0	0	0	0	0	0	0	0	0	0	0	0	0	0	0	0	0	0	0	0	0	0	0	0	0	0	0	0	0	0	0	0	0	0	0	0	0	0	0	0	0	0	0	0	0
314.904	0	0	0	0	0	0	0	0	0	0	0	0	0	0	0	0	0	0	0	0	0	0	0	0	0	0	0	0	0	0	0	0	0	0	0	0	0	0	0	0	0	0	0	0	0	0	0	0	0
316.522	0	0	0	0	0	0	0	0	0	0	0	0	0	0	0	0	0	0	0	0	0	0	0	0	0	0	0	0	0	0	0	0	0	0	0	0	0	0	0	0	0	0	0	0	0	0	0	0	0
318.141	0	0	0	0	0	0	0	0	0	0	0	0	0	0	0	0	0	0	0	0	0	0	0	0	0	0	0	0	0	0	0	0	0	0	0	0	0	0	0	0	0	0	0	0	0	0	0	0	0
319.761	0	0	0	0	0	0	0	0	0	0	0	0	0	0	0	0	0	0	0	0	0	0	0	0	0	0	0	0	0	0	0	0	0	0	0	0	0	0	0	0	0	0	0	0	0	0	0	0	0
321.381	0	0	0	0	0	0	0	0	0	0	0	0	0	0	0	0	0	0	0	0	0	0	0	0	0	0	0	0	0	0	0	0	0	0	0	0	0	0	0	0	0	0	0	0	0	0	0	0	0
323.001	0	0	0	0	0	0	0	0	0	0	0	0	0	0	0	0	0	0	0	0	0	0	0	0	0	0	0	0	0	0	0	0	0	0	0	0	0	0	0	0	0	0	0	0	0	0	0	0	0
324.622	0	0	0	0	0	0	0	0	0	0	0	0	0	0	0	0	0	0	0	0	0	0	0	0	0	0	0	0	0	0	0	0	0	0	0	0	0	0	0	0	0	0	0	0	0	0	0	0	0
326.243	0	0	0	0	0	0	0	0	0	0	0	0	0	0	0	0	0	0	0	0	0	0	0	0	0	0	0	0	0	0	0	0	0	0	0	0	0	0	0	0	0	0	0	0	0	0	0	0	0
327.865	0	0	0	0	0	0	0	0	0	0	0	0	0	0	0	0	0	0	0	0	0	0	0	0	0	0	0	0	0	0	0	0	0	0	0	0	0	0	0	0	0	0	0	0	0	0	0	0	0
329.488	0	0	0	0	0	0	0	0	0	0	0	0	0	0	0	0	0	0	0	0	0	0	0	0	0	0	0	0	0	0	0	0	0	0	0	0	0	0	0	0	0	0	0	0	0	0	0	0	0
331.111	0	0	0	0	0	0	0	0	0	0	0	0	0	0	0	0	0	0	0	0	0	0	0	0	0	0	0	0	0	0	0	0	0	0	0	0	0	0	0	0	0	0	0	0	0	0	0	0	0
332.734	0	0	0	0	0	0	0	0	0	0	0	0	0	0	0	0	0	0	0	0	0	0	0	0	0	0	0	0	0	0	0	0	0	0	0	0	0	0	0	0	0	0	0	0	0	0	0	0	0
334.358	0	0	0	0	0	0	0	0	0	0	0	0	0	0	0	0	0	0	0	0	0	0	0	0	0	0	0	0	0	0	0	0	0	0	0	0	0	0	0	0	0	0	0	0	0	0	0	0	0
335.982	0	0	0	0	0	0	0	0	0	0	0	0	0	0	0	0	0	0	0	0	0	0	0	0	0	0	0	0	0	0	0	0	0	0	0	0	0	0	0	0	0	0	0	0	0	0	0	0	0
337.607	0	0	0	0	0	0	0	0	0	0	0	0	0	0	0	0	0	0	0	0	0	0	0	0	0	0	0	0	0	0	0	0	0	0	0	0	0	0	0	0	0	0	0	0	0	0	0	0	0
339.232	0	0	0	0	0	0	0	0	0	0	0	0	0	0	0	0	0	0	0	0	0	0	0	0	0	0	0	0	0	0	0	0	0	0	0	0	0	0	0	0	0	0	0	0	0	0	0	0	0
340.858	0	0	0	0	0	0	0	0	0	0	0	0	0	0	0	0	0	0	0	0	0	0	0	0	0	0	0	0	0	0	0	0	0	0	0	0	0	0	0	0	0	0	0	0	0	0	0	0	0
342.484	0	0	0	0	0	0	0	0	0	0	0	0	0	0	0	0	0	0	0	0	0	0	0	0	0	0	0	0	0	0	0	0	0	0	0	0	0	0	0	0	0	0	0	0	0	0	0	0	0
344.111	0	0	0	0	0	0	0	0	0	0	0	0	0	0	0	0	0	0	0	0	0	0	0	0	0	0	0	0	0	0	0	0	0	0	0	0	0	0	0	0	0	0	0	0	0	0	0	0	0
345.738	0	0	0	0	0	0	0	0	0	0	0	0	0	0	0	0	0	0	0	0	0	0	0	0	0	0	0	0	0	0	0	0	0	0	0	0	0	0	0	0	0	0	0	0	0	0	0	0	0
347.365	0	0	0	0	0	0	0	0	0	0	0	0	0	0	0	0	0	0	0	0	0	0	0	0	0	0	0	0	0	0	0	0	0	0	0	0	0	0	0	0	0	0	0	0	0	0	0	0	0
348.993	0	0	0	0	0	0	0	0	0	0	0	0	0	0	0	0	0	0	0	0	0	0	0	0	0	0	0	0	0	0	0	0	0	0	0	0	0	0	0	0	0	0	0	0	0	0	0	0	0
350.622	0	0	0	0	0	0	0	0	0	0	0	0	0	0	0	0	0	0	0	0	0	0	0	0	0	0	0	0	0	0	0	0	0	0	0	0	0	0	0	0	0	0	0	0	0	0	0	0	0
352.251	0	0	0	0	0	0	0	0	0	0	0	0	0	0	0	0	0	0	0	0	0	0	0	0	0	0	0	0	0	0	0	0	0	0	0	0	0	0	0	0	0	0	0	0	0	0	0	0	0
353.88	0	0	0	0	0	0	0	0	0	0	0	0	0	0	0	0	0	0	0	0	0	0	0	0	0	0	0	0	0	0	0	0	0	0	0	0	0	0	0	0	0	0	0	0	0	0	0	0	0
355.51	0	0	0	0	0	0	0	0	0	0	0	0	0	0	0	0	0	0	0	0	0	0	0	0	0	0	0	0	0	0	0	0	0	0	0	0	0	0	0	0	0	0	0	0	0	0	0	0	0
357.14	0	0	0	0	0	0	0	0	0	0	0	0	0	0	0	0	0	0	0	0	0	0	0	0	0	0	0	0	0	0	0	0	0	0	0	0	0	0	0	0	0	0	0	0	0	0	0	0	0
358.771	0	0	0	0	0	0	0	0	0	0	0	0	0	0	0	0	0	0	0	0	0	0	0	0	0	0	0	0	0	0	0	0	0	0	0	0	0	0	0	0	0	0	0	0	0	0	0	0	0
360.402	0	0	0	0	0	0	0	0	0	0	0	0	0	0	0	0	0	0	0	0	0	0	0	0	0	0	0	0	0	0	0	0	0	0	0	0	0	0	0	0	0	0	0	0	0	0	0	0	0
362.034	0	0	0	0	0	0	0	0	0	0	0	0	0	0	0	0	0	0	0	0	0	0	0	0	0	0	0	0	0	0	0	0	0	0	0	0	0	0	0	0	0	0	0	0	0	0	0	0	0
363.666	0	0	0	0	0	0	0	0	0	0	0	0	0	0	0	0	0	0	0	0	0	0	0	0	0	0	0	0	0	0	0	0	0	0	0	0	0	0	0	0	0	0	0	0	0	0	0	0	0
365.299	0	0	0	0	0	0	0	0	0	0	0	0	0	0	0	0	0	0	0	0	0	0	0	0	0	0	0	0	0	0	0	0	0	0	0	0	0	0	0	0	0	0	0	0	0	0	0	0	0
366.932	0	0	0	0	0	0	0	0	0	0	0	0	0	0	0	0	0	0	0	0	0	0	0	0	0	0	0	0	0	0	0	0	0	0	0	0	0	0	0	0	0	0	0	0	0	0	0	0	0
368.565	0	0	0	0	0	0	0	0	0	0	0	0	0	0	0	0	0	0	0	0	0	0	0	0	0	0	0	0	0	0	0	0	0	0	0	0	0	0	0	0	0	0	0	0	0	0	0	0	0
370.199	0	0	0	0	0	0	0	0	0	0	0	0	0	0	0	0	0	0	0	0	0	0	0	0	0	0	0	0	0	0	0	0	0	0	0	0	0	0	0	0	0	0	0	0	0	0	0	0	0
371.833	0	0	0	0	0	0	0	0	0	0	0	0	0	0	0	0	0	0	0	0	0	0	0	0	0	0	0	0	0	0	0	0	0	0	0	0	0	0	0	0	0	0	0	0	0	0	0	0	0
373.468	0	0	0	0	0	0	0	0	0	0	0	0	0	0	0	0	0	0	0	0	0	0	0	0	0	0	0	0	0	0	0	0	0	0	0	0	0	0	0	0	0	0	0	0	0	0	0	0	0
375.103	0	0	0	0	0	0	0	0	0	0	0	0	0	0	0	0	0	0	0	0	0	0	0	0	0	0	0	0	0	0	0	0	0	0	0	0	0	0	0	0	0	0	0	0	0	0	0	0	0
376.738	0	0	0	0	0	0	0	0	0	0	0	0	0	0	0	0	0	0	0	0	0	0	0	0	0	0	0	0	0	0	0	0	0	0	0	0	0	0	0	0	0	0	0	0	0	0	0	0	0
378.374	0	0	0	0	0	0	0	0	0	0	0	0	0	0	0	0	0	0	0	0	0	0	0	0	0	0	0	0	0	0	0	0	0	0	0	0	0	0	0	0	0	0	0	0	0	0	0	0	0
380.01	0	0	0	0	0	0	0	0	0	0	0	0	0	0	0	0	0	0	0	0	0	0	0	0	0	0	0	0	0	0	0	0	0	0	0	0	0	0	0	0	0	0	0	0	0	0	0	0	0
381.647	0	0	0	0	0	0	0	0	0	0	0	0	0	0	0	0	0	0	0	0	0	0	0	0	0	0	0	0	0	0	0	0	0	0	0	0	0	0	0	0	0	0	0	0	0	0	0	0	0
383.284	0	0	0	0	0	0	0	0	0	0	0	0	0	0	0	0	0	0	0	0	0	0	0	0	0	0	0	0	0	0	0	0	0	0	0	0	0	0	0	0	0	0	0	0	0	0	0	0	0
384.922	0	0	0	0	0	0	0	0	0	0	0	0	0	0	0	0	0	0	0	0	0	0	0	0	0	0	0	0	0	0	0	0	0	0	0	0	0	0	0	0	0	0	0	0	0	0	0	0	0
386.56	0	0	0	0	0	0	0	0	0	0	0	0	0	0	0	0	0	0	0	0	0	0	0	0	0	0	0	0	0	0	0	0	0	0	0	0	0	0	0	0	0	0	0	0	0	0	0	0	0
388.198	0	0	0	0	0	0	0	0	0	0	0	0	0	0	0	0	0	0	0	0	0	0	0	0	0	0	0	0	0	0	0	0	0	0	0	0	0	0	0	0	0	0	0	0	0	0	0	0	0
389.837	0	0	0	0	0	0	0	0	0	0	0	0	0	0	0	0	0	0	0	0	0	0	0	0	0	0	0	0	0	0	0	0	0	0	0	0	0	0	0	0	0	0	0	0	0	0	0	0	0
391.476	0	0	0	0	0	0	0	0	0	0	0	0	0	0	0	0	0	0	0	0	0	0	0	0	0	0	0	0	0	0	0	0	0	0	0	0	0	0	0	0	0	0	0	0	0	0	0	0	0
393.116	0	0	0	0	0	0	0	0	0	0	0	0	0	0	0	0	0	0	0	0	0	0	0	0	0	0	0	0	0	0	0	0	0	0	0	0	0	0	0	0	0	0	0	0	0	0	0	0	0
394.756	0	0	0	0	0	0	0	0	0	0	0	0	0	0	0	0	0	0	0	0	0	0	0	0	0	0	0	0	0	0	0	0	0	0	0	0	0	0	0	0	0	0	0	0	0	0	0	0	0
396.396	0	0	0	0	0	0	0	0	0	0	0	0	0	0	0	0	0	0	0	0	0	0	0	0	0	0	0	0	0	0	0	0	0	0	0	0	0	0	0	0	0	0	0	0	0	0	0	0	0
398.037	0	0	0	0	0	0	0	0	0	0	0	0	0	0	0	0	0	0	0	0	0	0	0	0	0	0	0	0	0	0	0	0	0	0	0	0	0	0	0	0	0	0	0	0	0	0	0	0	0
399.678	0	0	0	0	0	0	0	0	0	0	0	0	0	0	0	0	0	0	0	0	0	0	0	0	0	0	0	0	0	0	0	0	0	0	0	0	0	0	0	0	0	0	0	0	0	0	0	0	0
401.32	0	0	0	0	0	0	0	0	0	0	0	0	0	0	0	0	0	0	0	0	0	0	0	0	0	0	0	0	0	0	0	0	0	0	0	0	0	0	0	0	0	0	0	0	0	0	0	0	0
402.962	0	0	0	0	0	0	0	0	0	0	0	0	0	0	0	0	0	0	0	0	0	0	0	0	0	0	0	0	0	0	0	0	0	0	0	0	0	0	0	0	0	0	0	0	0	0	0	0	0
404.604	0	0	0	0	0	0	0	0	0	0	0	0	0	0	0	0	0	0	0	0	0	0	0	0	0	0	0	0	0	0	0	0	0	0	0	0	0	0	0	0	0	0	0	0	0	0	0	0	0
406.247	0	0	0	0	0	0	0	0	0	0	0	0	0	0	0	0	0	0	0	0	0	0	0	0	0	0	0	0	0	0	0	0	0	0	0	0	0	0	0	0	0	0	0	0	0	0	0	0	0
407.89	0	0	0	0	0	0	0	0	0	0	0	0	0	0	0	0	0	0	0	0	0	0	0	0	0	0	0	0	0	0	0	0	0	0	0	0	0	0	0	0	0	0	0	0	0	0	0	0	0
409.534	0	0	0	0	0	0	0	0	0	0	0	0	0	0	0	0	0	0	0	0	0	0	0	0	0	0	0	0	0	0	0	0	0	0	0	0	0	0	0	0	0	0	0	0	0	0	0	0	0
411.177	0	0	0	0	0	0	0	0	0	0	0	0	0	0	0	0	0	0	0	0	0	0	0	0	0	0	0	0	0	0	0	0	0	0	0	0	0	0	0	0	0	0	0	0	0	0	0	0	0
412.822	0	0	0	0	0	0	0	0	0	0	0	0	0	0	0	0	0	0	0	0	0	0	0	0	0	0	0	0	0	0	0	0	0	0	0	0	0	0	0	0	0	0	0	0	0	0	0	0	0
414.466	0	0	0	0	0	0	0	0	0	0	0	0	0	0	0	0	0	0	0	0	0	0	0	0	0	0	0	0	0	0	0	0	0	0	0	0	0	0	0	0	0	0	0	0	0	0	0	0	0
416.111	0	0	0	0	0	0	0	0	0	0	0	0	0	0	0	0	0	0	0	0	0	0	0	0	0	0	0	0	0	0	0	0	0	0	0	0	0	0	0	0	0	0	0	0	0	0	0	0	0
417.757	0	0	0	0	0	0	0	0	0	0	0	0	0	0	0	0	0	0	0	0	0	0	0	0	0	0	0	0	0	0	0	0	0	0	0	0	0	0	0	0	0	0	0	0	0	0	0	0	0
419.402	0	0	0	0	0	0	0	0	0	0	0	0	0	0	0	0	0	0	0	0	0	0	0	0	0	0	0	0	0	0	0	0	0	0	0	0	0	0	0	0	0	0	0	0	0	0	0	0	0
421.048	0	0	0	0	0	0	0	0	0	0	0	0	0	0	0	0	0	0	0	0	0	0	0	0	0	0	0	0	0	0	0	0	0	0	0	0	0	0	0	0	0	0	0	0	0	0	0	0	0
422.695	0	0	0	0	0	0	0	0	0	0	0	0	0	0	0	0	0	0	0	0	0	0	0	0	0	0	0	0	0	0	0	0	0	0	0	0	0	0	0	0	0	0	0	0	0	0	0	0	0
424.342	0	0	0	0	0	0	0	0	0	0	0	0	0	0	0	0	0	0	0	0	0	0	0	0	0	0	0	0	0	0	0	0	0	0	0	0	0	0	0	0	0	0	0	0	0	0	0	0	0
425.989	0	0	0	0	0	0	0	0	0	0	0	0	0	0	0	0	0	0	0	0	0	0	0	0	0	0	0	0	0	0	0	0	0	0	0	0	0	0	0	0	0	0	0	0	0	0	0	0	0
427.636	0	0	0	0	0	0	0	0	0	0	0	0	0	0	0	0	0	0	0	0	0	0	0	0	0	0	0	0	0	0	0	0	0	0	0	0	0	0	0	0	0	0	0	0	0	0	0	0	0
429.284	0	0	0	0	0	0	0	0	0	0	0	0	0	0	0	0	0	0	0	0	0	0	0	0	0	0	0	0	0	0	0	0	0	0	0	0	0	0	0	0	0	0	0	0	0	0	0	0	0
430.932	0	0	0	0	0	0	0	0	0	0	0	0	0	0	0	0	0	0	0	0	0	0	0	0	0	0	0	0	0	0	0	0	0	0	0	0	0	0	0	0	0	0	0	0	0	0	0	0	0
432.581	0	0	0	0	0	0	0	0	0	0	0	0	0	0	0	0	0	0	0	0	0	0	0	0	0	0	0	0	0	0	0	0	0	0	0	0	0	0	0	0	0	0	0	0	0	0	0	0	0
434.23	0	0	0	0	0	0	0	0	0	0	0	0	0	0	0	0	0	0	0	0	0	0	0	0	0	0	0	0	0	0	0	0	0	0	0	0	0	0	0	0	0	0	0	0	0	0	0	0	0
435.879	0	0	0	0	0	0	0	0	0	0	0	0	0	0	0	0	0	0	0	0	0	0	0	0	0	0	0	0	0	0	0	0	0	0	0	0	0	0	0	0	0	0	0	0	0	0	0	0	0
437.528	0	0	0	0	0	0	0	0	0	0	0	0	0	0	0	0	0	0	0	0	0	0	0	0	0	0	0	0	0	0	0	0	0	0	0	0	0	0	0	0	0	0	0	0	0	0	0	0	0
439.178	0	0	0	0	0	0	0	0	0	0	0	0	0	0	0	0	0	0	0	0	0	0	0	0	0	0	0	0	0	0	0	0	0	0	0	0	0	0	0	0	0	0	0	0	0	0	0	0	0
440.828	0	0	0	0	0	0	0	0	0	0	0	0	0	0	0	0	0	0	0	0	0	0	0	0	0	0	0	0	0	0	0	0	0	0	0	0	0	0	0	0	0	0	0	0	0	0	0	0	0
442.479	0	0	0	0	0	0	0	0	0	0	0	0	0	0	0	0	0	0	0	0	0	0	0	0	0	0	0	0	0	0	0	0	0	0	0	0	0	0	0	0	0	0	0	0	0	0	0	0	0
444.13	0	0	0	0	0	0	0	0	0	0	0	0	0	0	0	0	0	0	0	0	0	0	0	0	0	0	0	0	0	0	0	0	0	0	0	0	0	0	0	0	0	0	0	0	0	0	0	0	0
445.781	0	0	0	0	0	0	0	0	0	0	0	0	0	0	0	0	0	0	0	0	0	0	0	0	0	0	0	0	0	0	0	0	0	0	0	0	0	0	0	0	0	0	0	0	0	0	0	0	0
447.432	0	0	0	0	0	0	0	0	0	0	0	0	0	0	0	0	0	0	0	0	0	0	0	0	0	0	0	0	0	0	0	0	0	0	0	0	0	0	0	0	0	0	0	0	0	0	0	0	0
449.084	0	0	0	0	0	0	0	0	0	0	0	0	0	0	0	0	0	0	0	0	0	0	0	0	0	0	0	0	0	0	0	0	0	0	0	0	0	0	0	0	0	0	0	0	0	0	0	0	0
450.736	0	0	0	0	0	0	0	0	0	0	0	0	0	0	0	0	0	0	0	0	0	0	0	0	0	0	0	0	0	0	0	0	0	0	0	0	0	0	0	0	0	0	0	0	0	0	0	0	0
452.389	0	0	0	0	0	0	0	0	0	0	0	0	0	0	0	0	0	0	0	0	0	0	0	0	0	0	0	0	0	0	0	0	0	0	0	0	0	0	0	0	0	0	0	0	0	0	0	0	0
454.042	0	0	0	0	0	0	0	0	0	0	0	0	0	0	0	0	0	0	0	0	0	0	0	0	0	0	0	0	0	0	0	0	0	0	0	0	0	0	0	0	0	0	0	0	0	0	0	0	0
455.695	0	0	0	0	0	0	0	0	0	0	0	0	0	0	0	0	0	0	0	0	0	0	0	0	0	0	0	0	0	0	0	0	0	0	0	0	0	0	0	0	0	0	0	0	0	0	0	0	0
457.348	0	0	0	0	0	0	0	0	0	0	0	0	0	0	0	0	0	0	0	0	0	0	0	0	0	0	0	0	0	0	0	0	0	0	0	0	0	0	0	0	0	0	0	0	0	0	0	0	0
459.002	0	0	0	0	0	0	0	0	0	0	0	0	0	0	0	0	0	0	0	0	0	0	0	0	0	0	0	0	0	0	0	0	0	0	0	0	0	0	0	0	0	0	0	0	0	0	0	0	0
460.656	0	0	0	0	0	0	0	0	0	0	0	0	0	0	0	0	0	0	0	0	0	0	0	0	0	0	0	0	0	0	0	0	0	0	0	0	0	0	0	0	0	0	0	0	0	0	0	0	0
462.31	0	0	0	0	0	0	0	0	0	0	0	0	0	0	0	0	0	0	0	0	0	0	0	0	0	0	0	0	0	0	0	0	0	0	0	0	0	0	0	0	0	0	0	0	0	0	0	0	0
463.965	0	0	0	0	0	0	0	0	0	0	0	0	0	0	0	0	0	0	0	0	0	0	0	0	0	0	0	0	0	0	0	0	0	0	0	0	0	0	0	0	0	0	0	0	0	0	0	0	0
465.62	0	0	0	0	0	0	0	0	0	0	0	0	0	0	0	0	0	0	0	0	0	0	0	0	0	0	0	0	0	0	0	0	0	0	0	0	0	0	0	0	0	0	0	0	0	0	0	0	0
467.275	0	0	0	0	0	0	0	0	0	0	0	0	0	0	0	0	0	0	0	0	0	0	0	0	0	0	0	0	0	0	0	0	0	0	0	0	0	0	0	0	0	0	0	0	0	0	0	0	-6.45800157624756
468.931	0	0	0	0	0	0	0	0	0	0	0	0	0	0	0	0	0	0	0	0	0	0	0	0	0	0	0	0	0	0	0	0	0	0	0	0	0	0	0	0	0	0	0	0	0	0	0	0	8.61927346862009
470.586	0	0	0	0	0	0	0	0	0	0	0	0	0	0	0	0	0	0	0	0	0	0	0	0	0	0	0	0	0	0	0	0	0	0	0	0	0	0	0	0	0	0	0	0	0	0	0	6.70611877509416	-0.0042882187435117
472.242	0	0	0	0	0	0	0	0	0	0	0	0	0	0	0	0	0	0	0	0	0	0	0	0	0	0	0	0	0	0	0	0	0	0	0	0	0	0	0	0	0	0	0	0	0	0	-30.3322417213489	0.344923063172052	3.53136258940443
473.899	0	0	0	0	0	0	0	0	0	0	0	0	0	0	0	0	0	0	0	0	0	0	0	0	0	0	0	0	0	0	0	0	0	0	0	0	0	0	0	0	0	0	0	0	0	0	4.76023417826589	11.5184964021208	14.2584643761414
475.555	0	0	0	0	0	0	0	0	0	0	0	0	0	0	0	0	0	0	0	0	0	0	0	0	0	0	0	0	0	0	0	0	0	0	0	0	0	0	0	0	0	0	0	0	0	-1.65178457907512	6.69957540208372	8.77376406932173	12.3535850362656
477.212	0	0	0	0	0	0	0	0	0	0	0	0	0	0	0	0	0	0	0	0	0	0	0	0	0	0	0	0	0	0	0	0	0	0	0	0	0	0	0	0	0	0	0	0	0	1.14166455280643	7.86332824861694	9.5336047275779	8.43315465865236
478.87	0	0	0	0	0	0	0	0	0	0	0	0	0	0	0	0	0	0	0	0	0	0	0	0	0	0	0	0	0	0	0	0	0	0	0	0	0	0	0	0	0	0	0	0	0.523001153592221	7.88814868462892	7.5402188579225	4.39830903375133	13.4917205997238
480.527	0	0	0	0	0	0	0	0	0	0	0	0	0	0	0	0	0	0	0	0	0	0	0	0	0	0	0	0	0	0	0	0	0	0	0	0	0	0	0	0	0	0	0	0	1.46670882201793	6.60711924435373	6.09249101758747	9.2564332634559	8.2663426332361
482.185	0	0	0	0	0	0	0	0	0	0	0	0	0	0	0	0	0	0	0	0	0	0	0	0	0	0	0	0	0	0	0	0	0	0	0	0	0	0	0	0	0	0	0	8.53882946897703	7.97421815931479	11.0445476504344	9.48895383664951	18.9272392218118	13.065054960501
483.843	0	0	0	0	0	0	0	0	0	0	0	0	0	0	0	0	0	0	0	0	0	0	0	0	0	0	0	0	0	0	0	0	0	0	0	0	0	0	0	0	0	0	0	1.59319386945895	3.98832630194142	6.7310434953191	12.0250292936056	11.0047211846238	11.4170562010276
485.501	0	0	0	0	0	0	0	0	0	0	0	0	0	0	0	0	0	0	0	0	0	0	0	0	0	0	0	0	0	0	0	0	0	0	0	0	0	0	0	0	0	0	7.2181785828683	1.11955751477609	8.59196918000138	7.97567015046575	8.19028226811797	8.66646947867438	13.6787933116202
487.16	0	0	0	0	0	0	0	0	0	0	0	0	0	0	0	0	0	0	0	0	0	0	0	0	0	0	0	0	0	0	0	0	0	0	0	0	0	0	0	0	0	-17.6435609885944	5.03767897926276	9.3733763006853	9.92821739082332	12.7606969158013	12.8309385499124	14.4826283430849	12.5104542393182
488.819	0	0	0	0	0	0	0	0	0	0	0	0	0	0	0	0	0	0	0	0	0	0	0	0	0	0	0	0	0	0	0	0	0	0	0	0	0	0	0	0	0	8.71477675309884	10.6316572868824	11.8068239001192	10.4288490397561	16.8135221713128	15.8907919390694	18.2192833894339	20.6795226199414
490.478	0	0	0	0	0	0	0	0	0	0	0	0	0	0	0	0	0	0	0	0	0	0	0	0	0	0	0	0	0	0	0	0	0	0	0	0	0	0	0	0	-4.12362852649444	9.82652364470273	7.97482739868396	16.5924467360503	10.536501553863	11.2287352658791	13.9527006189964	18.2221446607192	20.8394296184584
492.137	0	0	0	0	0	0	0	0	0	0	0	0	0	0	0	0	0	0	0	0	0	0	0	0	0	0	0	0	0	0	0	0	0	0	0	0	0	0	0	0	7.37524547144915	9.82909535002827	7.10922311141123	12.0971125502042	13.7159032774748	17.6476954544763	15.4269344947392	18.0450854090234	20.2125658463955
493.797	0	0	0	0	0	0	0	0	0	0	0	0	0	0	0	0	0	0	0	0	0	0	0	0	0	0	0	0	0	0	0	0	0	0	0	0	0	0	0	-2.20114660728043	7.98930344024734	9.11856540628463	3.83261439363657	14.2166596185678	10.5626993449189	13.8134058018406	16.1070828403145	15.7981530633225	19.0119042972701
495.456	0	0	0	0	0	0	0	0	0	0	0	0	0	0	0	0	0	0	0	0	0	0	0	0	0	0	0	0	0	0	0	0	0	0	0	0	0	0	0	2.44281043520593	11.8311751020279	5.3887189948463	10.5701764772298	12.9654667840296	16.2429403877221	14.5176082200582	17.132833900126	20.3373060402168	20.2206272570714
497.117	0	0	0	0	0	0	0	0	0	0	0	0	0	0	0	0	0	0	0	0	0	0	0	0	0	0	0	0	0	0	0	0	0	0	0	0	0	0	2.23583796746846	12.8295210631961	11.6846092849815	8.26890716717417	10.7838148150279	10.5748787791382	12.0991741317986	17.8202391255765	16.579849997945	14.0942067002469	16.3108458284338
498.777	0	0	0	0	0	0	0	0	0	0	0	0	0	0	0	0	0	0	0	0	0	0	0	0	0	0	0	0	0	0	0	0	0	0	0	0	0	0	-2.53249010823497	4.59123566739046	2.35835016316723	4.95815994519491	10.1889532168451	13.8700525870537	5.99826719592348	13.6801267475332	16.6047690027728	20.4485116734163	17.4731395693227
500.438	0	0	0	0	0	0	0	0	0	0	0	0	0	0	0	0	0	0	0	0	0	0	0	0	0	0	0	0	0	0	0	0	0	0	0	0	0	6.30958434530928	3.26753806373773	14.987598551538	6.86027268447369	15.5956452060997	17.041900381446	14.0231613869835	11.4374877731648	16.5610246838076	21.3846059624759	17.9525115248249	20.8622602779836
502.098	0	0	0	0	0	0	0	0	0	0	0	0	0	0	0	0	0	0	0	0	0	0	0	0	0	0	0	0	0	0	0	0	0	0	0	0	-36.508508610529	16.1303258792028	8.42031696245971	20.4688488965226	11.5035256055502	12.9120525604791	13.9292306966123	16.306579550737	17.1192281109823	16.9986967259472	19.751885773594	19.2184281151644	17.2406993297153
503.759	0	0	0	0	0	0	0	0	0	0	0	0	0	0	0	0	0	0	0	0	0	0	0	0	0	0	0	0	0	0	0	0	0	0	0	0	2.54890029076486	12.5429425645227	9.8632591345777	8.90570492929597	12.9026239872956	15.2113142463767	17.9250803908609	17.4103215016613	22.2957882713769	16.9762774740465	23.4033693124958	15.0461587372578	23.2189164247409
505.421	0	0	0	0	0	0	0	0	0	0	0	0	0	0	0	0	0	0	0	0	0	0	0	0	0	0	0	0	0	0	0	0	0	0	0	-29.0577574393919	9.4566618542211	12.9442558939504	26.5727746652937	13.5100646557757	18.3284067658313	13.0635418269525	19.3163932800757	20.402240830663	20.7810822189387	18.1402981670755	23.1928233891254	25.5978974637269	25.8880246997576
507.082	0	0	0	0	0	0	0	0	0	0	0	0	0	0	0	0	0	0	0	0	0	0	0	0	0	0	0	0	0	0	0	0	0	0	0	-2.25449856372243	-6.59082945305986	1.23829454288544	-2.14050324346608	-2.64509302227132	1.44104229202035	9.72377930778595	6.86004647192984	6.60744716922433	11.9400435610626	10.4683273169217	14.1208898701602	20.9064153751814	14.8320191369661
508.744	0	0	0	0	0	0	0	0	0	0	0	0	0	0	0	0	0	0	0	0	0	0	0	0	0	0	0	0	0	0	0	0	0	0	-13.7779416967206	10.5782809424604	12.9392442053593	9.47814392834078	17.895878631524	11.177010862659	12.3191352804954	16.7267582772524	23.3346686146299	17.1206412597998	20.32595156757	16.6945665497062	21.3182026426997	22.1275504820176	20.5920011858208
510.406	0	0	0	0	0	0	0	0	0	0	0	0	0	0	0	0	0	0	0	0	0	0	0	0	0	0	0	0	0	0	0	0	0	0	19.2585044500721	18.6371459294946	15.7272342318925	20.7217777245625	19.5329219949232	18.9743023935034	14.8999144317169	22.6180818486985	17.0433818979147	18.8212249819134	21.2372625558173	19.7098020276259	26.680179286648	25.1997526259308	27.2746151777514
512.068	0	0	0	0	0	0	0	0	0	0	0	0	0	0	0	0	0	0	0	0	0	0	0	0	0	0	0	0	0	0	0	0	0	-27.8432395614805	2.36422578410305	1.66006331666228	-3.83657350109778	-2.56639706590595	2.72402240473315	2.62855661221918	10.8928993730049	12.3253712572936	11.029176990931	10.3689593031706	13.2830935188672	14.2949413134602	13.1565747638011	15.8351333375701	19.811720043615
513.731	0	0	0	0	0	0	0	0	0	0	0	0	0	0	0	0	0	0	0	0	0	0	0	0	0	0	0	0	0	0	0	0	0	-16.2133914348245	-0.402654459910103	-8.65849935389202	-2.71135143466724	-1.07974042022553	1.19411694167531	2.57218311696373	3.28791452321149	2.29052785628496	5.76896995309539	13.6150309732594	10.893526194192	10.1864291095127	12.1564555048669	12.8056038183271	16.6037921584449
515.394	0	0	0	0	0	0	0	0	0	0	0	0	0	0	0	0	0	0	0	0	0	0	0	0	0	0	0	0	0	0	0	0	-3.83772818563445	-2.69061235151113	11.5632230236043	4.90144537663059	17.1313476861161	7.07601859111365	9.03433605428555	9.68005267847595	14.8036850922597	17.2815892499745	13.4753049901413	13.8898424283613	19.5809671699805	17.9031239393876	19.3541551663218	17.6894710929146	16.3076414290936
517.056	0	0	0	0	0	0	0	0	0	0	0	0	0	0	0	0	0	0	0	0	0	0	0	0	0	0	0	0	0	0	0	-119.269015379498	1.25080797882546	6.73887977751717	1.60106613176692	3.25943754254509	13.3164035702313	13.0694829757697	10.174306597571	15.2518513000457	14.8140312122155	13.8249949979045	15.2345959005786	19.3317520593952	12.4712112132904	22.9912100496095	18.9522122101812	21.3112910240158	25.2098663390145
518.72	0	0	0	0	0	0	0	0	0	0	0	0	0	0	0	0	0	0	0	0	0	0	0	0	0	0	0	0	0	0	0	-13.7164708430383	-12.2771779852078	-6.1276194907128	-2.03642673859771	2.37254189012714	-2.40155480469535	2.41130759627901	5.81571164085453	0.837581814833731	4.43114321740434	11.4616603560473	9.11896262390403	9.54134445151866	16.076492407577	17.3809347643303	19.2900093060713	13.6688024318062	16.4157116987594
520.383	0	0	0	0	0	0	0	0	0	0	0	0	0	0	0	0	0	0	0	0	0	0	0	0	0	0	0	0	0	0	-68.0691725036075	15.2565918438436	14.6948064924773	15.1282577674494	18.8451451137681	18.0060191360173	10.1222955561562	18.7211153484954	11.1921787296405	21.5607998365306	16.4330731905315	24.5550480862416	18.1977661373222	20.7035822705781	22.040631666418	22.3207546054281	24.0454976818714	25.4525518063299	26.1752949713131
522.046	0	0	0	0	0	0	0	0	0	0	0	0	0	0	0	0	0	0	0	0	0	0	0	0	0	0	0	0	0	0	-13.9119002869313	10.2698127837783	-9.04465960660782	3.10952880115232	0.388776247804136	-1.20041389394302	8.7633606480248	3.74718133692828	7.00674354424826	2.22620654978926	9.21583713821933	7.71335911015246	13.2739387628687	14.9839377252109	12.7625238806758	18.155386185634	17.0115464123106	16.1711719744898	22.1126429065504
523.71	0	0	0	0	0	0	0	0	0	0	0	0	0	0	0	0	0	0	0	0	0	0	0	0	0	0	0	0	0	-56.0542582130706	0.70423609679843	12.4011186585534	1.41228329162937	-0.915475697362906	6.94968276989045	7.8867896761266	10.7385506386745	9.87418545848224	15.2411971853977	7.37062504888056	12.4617223415531	15.9167477085259	17.8523577818633	15.8800128088048	17.98109953329	17.8693323120578	16.3246147971105	24.7445254885437	24.7676350143486
525.374	0	0	0	0	0	0	0	0	0	0	0	0	0	0	0	0	0	0	0	0	0	0	0	0	0	0	0	0	0	16.8786936464688	19.2543471182484	1.98717605651312	2.55053919717074	18.1039829955374	9.93183490614926	10.8094239318065	16.7680531628212	13.6728194411101	14.7735482535124	21.6488602076617	9.62900854935754	23.8931587536439	20.4359920065653	19.9572792257766	24.5722019367626	21.8505553614516	23.7974667245447	23.7208692285125	25.1487468685062
527.038	0	0	0	0	0	0	0	0	0	0	0	0	0	0	0	0	0	0	0	0	0	0	0	0	0	0	0	0	-46.9770462871906	10.5565690664234	3.86845740048102	14.602903268877	7.54314218707177	17.8374122110931	10.9137071915518	11.3453957143035	10.1234700712283	15.2523798210106	14.8345057645941	10.5987909849871	11.5955954298473	10.8969708762504	12.9968202834843	20.9128601740464	19.1152582586643	19.6533534138042	19.2453464390885	23.4472585811991	25.9813185307598
528.703	0	0	0	0	0	0	0	0	0	0	0	0	0	0	0	0	0	0	0	0	0	0	0	0	0	0	0	0	3.65468300420892	11.5998587341293	10.9790053306834	12.2428235676343	7.3615641821733	8.60098797396078	3.56569362708262	12.396687517361	4.61607693986158	18.5252668601613	16.2333719569561	15.8509071434601	14.0326664564317	12.5855850058387	19.126595853732	16.1050730724574	18.5613329282749	17.8370293735982	19.6394286085584	23.0445977726617	21.8943485966665
530.367	0	0	0	0	0	0	0	0	0	0	0	0	0	0	0	0	0	0	0	0	0	0	0	0	0	0	0	-28.8961185984953	-5.53518029881681	-4.04823163457059	8.30380210685883	-4.74370185976378	4.69349582437995	1.58371432373484	5.6179818584046	11.0384072642505	1.57346531117655	9.4532403500302	13.8361605477774	3.17297382496337	10.2854682033767	8.19874812777207	5.55051749691315	12.2819191387287	14.9002315678395	15.6112183141645	18.0793632115864	15.8817890899528	22.8056259793219
532.032	0	0	0	0	0	0	0	0	0	0	0	0	0	0	0	0	0	0	0	0	0	0	0	0	0	0	-163.604712753641	-4.37558146320457	-10.2089602256084	3.33520484093245	0.476672663906147	-0.480072577093034	7.14233565869545	3.83010333673356	9.99968597153283	-1.74796654861575	10.9369761615933	3.03023844187272	13.4656687785038	15.3858467393702	9.14876419514545	15.2693867994382	15.6948895639455	16.019310078817	20.2258841307232	17.1157181705091	17.7997154709923	15.3798958709131	21.8396224516585
533.697	0	0	0	0	0	0	0	0	0	0	0	0	0	0	0	0	0	0	0	0	0	0	0	0	0	0	-17.1092555363224	8.10275854838855	22.9766541287755	12.7376709693194	23.0693817255107	4.14909624445251	19.0060089381235	17.1116837938938	14.1050747340799	23.5508539364162	16.2602935930193	13.7777506162423	20.3810091591584	15.174588394177	13.1645986524947	24.6773165449384	15.2387609594554	23.7675403315845	18.9387199446956	18.350602997435	19.3250003813464	25.4674250524249	19.3000687886087
535.362	0	0	0	0	0	0	0	0	0	0	0	0	0	0	0	0	0	0	0	0	0	0	0	0	0	-106.689778687667	12.0826222555315	-7.54084882534837	0.738089293124577	-5.53870334781402	-4.36907232716657	2.11476401827965	8.254805095288	2.5976268367745	3.61803258229872	8.79552500839801	8.44475896239626	4.78647865492363	10.6587324638053	13.6818027654836	10.1272542282368	12.6453731710394	9.57883611730383	12.8095686953749	15.0239555100423	17.8582035328489	16.915754672197	11.6910649142181	21.1069789255041
537.028	0	0	0	0	0	0	0	0	0	0	0	0	0	0	0	0	0	0	0	0	0	0	0	0	0	-20.7948604195513	-2.40065692244903	8.20305242335329	4.51975980937595	-4.39376606538311	11.7693795741372	-13.5596193761249	2.85231152052378	-3.58649372366993	-4.04337422021938	-7.49547897218717	5.38109889745373	7.35076277716177	7.81175062048772	14.4309218339956	6.95103777347922	10.2055846673643	11.7101484117279	17.8931108194232	18.4037471160839	18.7894971413771	17.1826829915329	22.9777246607168	21.6844422610804
538.693	0	0	0	0	0	0	0	0	0	0	0	0	0	0	0	0	0	0	0	0	0	0	0	0	-63.9648888094667	21.648546669613	20.6483672500363	21.9883987804911	18.10110754577	8.50721575186818	16.4877920918641	17.5289120155662	15.1222805023301	13.3268109538787	14.8979579956984	10.6508359656027	12.3106661395207	16.1958720432924	12.3290625090187	14.2182086861831	21.5164315368052	9.88194106567004	22.0460664567392	15.9366354520369	19.1426018571091	23.6812826694068	19.6250732169602	26.4233493171516	24.9048740181284
540.359	0	0	0	0	0	0	0	0	0	0	0	0	0	0	0	0	0	0	0	0	0	0	0	0	-1.00216815375454	3.03725934359317	2.58839909268256	9.39253677253894	9.4404568327409	12.4477896283618	1.571216904661	4.59495835378109	0.187883479582837	-1.22851301927129	4.06595995124103	7.14111619465777	6.23190103528803	9.88726021658729	6.17878871790622	10.9179474187158	12.1392384646114	14.8533607699553	14.5063683235688	15.9315773280072	18.1481646001425	15.9131951440524	21.694192461509	20.6337632093611	19.8996076062036
542.025	0	0	0	0	0	0	0	0	0	0	0	0	0	0	0	0	0	0	0	0	0	0	0	-42.5716783695929	4.59547057299557	14.0231963564755	18.6515118234487	17.3767673309875	25.36667307691	10.1976750679373	12.7995391752407	31.5285575026387	20.6475057637854	24.8823054155927	18.1759131936299	17.4696214752548	22.0762516632822	19.9608582707957	14.2441333205096	20.1576997779678	20.3488722003416	23.163199131266	23.9237108994566	22.9330362445818	20.0380134718884	23.4480513981507	22.5366115786265	27.7484147208568	29.0453150065722
543.691	0	0	0	0	0	0	0	0	0	0	0	0	0	0	0	0	0	0	0	0	0	0	0	-5.37900984805802	-12.2979247054621	-9.99488173480022	2.86727887458208	3.7862976051205	3.6268058652768	-0.834817478849833	11.59762726736	1.89339335679096	1.16605846973136	2.86430748203828	6.1326514880102	12.8795624834509	1.34381979064533	3.89729356249979	7.85481054741676	5.86598107075157	12.1350024624051	12.3153653306623	17.3512366504973	12.5164806610006	10.4040224004139	18.2080019388984	14.6808481851437	15.1616685176666	19.5212002142424
545.357	0	0	0	0	0	0	0	0	0	0	0	0	0	0	0	0	0	0	0	0	0	0	-21.758681361328	8.60688333457093	-6.35502325794948	15.4294937597913	12.9741524966124	0.0240391883536167	2.7310262820192	6.64347453769856	12.3699443314604	8.84584974635526	12.7738982518143	12.6368211309316	12.3995922235671	20.1629679727926	8.38063591424945	12.4043411574419	13.527178817997	12.2235932787815	15.4407348414225	12.4534808359353	16.0413285284227	17.1902247361197	19.5846690128062	17.5321389855544	15.2588215373388	20.6814822467001	24.3221649087159
547.023	0	0	0	0	0	0	0	0	0	0	0	0	0	0	0	0	0	0	0	0	0	-166.131892161628	-8.68799267745175	7.38223030816879	-6.76517961788023	2.65526878860936	-14.3485070109037	-15.1315521070262	17.79386543608	-5.76467288343198	-0.0122057991658566	0.288529162558683	15.9991343456108	9.42850342982102	12.0018241331445	11.2412899215151	10.0756857313887	2.31773683394953	9.75581888512739	5.7749330891064	12.5401704745311	13.0694986008717	9.34606419167511	17.1528901779149	13.3264699324157	15.8837947185673	14.4653515133914	16.1359585300987	15.1491692541596
548.69	0	0	0	0	0	0	0	0	0	0	0	0	0	0	0	0	0	0	0	0	0	-7.26768527452713	-11.1923315309475	5.39562693773202	11.1205867599483	11.2381320486401	9.68672413558859	5.43064634677139	7.42720057308131	12.1077405580671	10.1326764295242	18.8278295880432	2.47506230735012	3.52122849033214	17.1382924575124	14.2316630449314	18.3132995901859	9.21387945532433	19.6324506547395	9.09203891954383	18.6133798375231	15.8523750877108	11.5017581076784	18.7726760225095	18.4410182695546	17.027653301947	23.098842966361	24.0809647666096	24.5372975293423
550.357	0	0	0	0	0	0	0	0	0	0	0	0	0	0	0	0	0	0	0	0	-155.329098243394	-17.0165745050855	-13.9478510881468	-14.7489477128491	5.94848570140673	-9.12911838743085	0.598644354010363	-11.3139044789798	-15.6517857024248	6.10144757325489	9.71056529650263	1.27262165485916	-8.37728979329595	5.65738169304069	-0.848238840011988	2.99427517371196	3.72238981462728	6.04265026550529	5.14381241034909	5.9498271675419	7.34810323615538	18.0572618257008	8.67502886264913	11.9790211982352	14.5384019364692	12.8888883554408	7.50768602780224	15.9214601203435	16.9048691546798
552.024	0	0	0	0	0	0	0	0	0	0	0	0	0	0	0	0	0	0	0	0	-15.3700281858509	-12.0748407405085	18.8199851826557	-5.51595554846046	-0.870000267130081	3.49079021344994	13.4097941778636	16.9761665060182	9.36738126821654	9.64253405693451	5.46736690781739	3.97987911578624	8.57929520478277	11.7604570890033	6.94413921523159	4.6433686776276	12.6231910374397	9.89021198069372	19.955139914304	10.017617281065	14.9780630841069	19.9889903183023	17.468281643814	13.2497754667048	20.6627722399786	21.2101170481576	16.2395436022712	17.6025107609409	21.2077465461494
553.691	0	0	0	0	0	0	0	0	0	0	0	0	0	0	0	0	0	0	0	-120.21633794494	-3.19664518098723	-9.91552983863312	-11.7600499251411	-22.21865879272	-4.95999162102543	-18.8734786277618	-9.53280563222693	-11.4407866299581	-8.19190228794344	-10.8916676819158	-8.68985550879466	-4.63331113808132	-6.00795620953693	11.7473992790487	-10.2091618409729	-0.409590489801876	6.16342327040939	2.22850670527851	0.152735867726087	6.1574468125972	6.92425490105654	3.74982081058519	15.1161517937677	13.2407198504856	15.1618564511142	13.0330072758382	11.3368797111773	13.8515320393211	10.9366440501774
555.358	0	0	0	0	0	0	0	0	0	0	0	0	0	0	0	0	0	0	0	-35.1531361609297	-12.4371214012023	-5.37808751965451	5.59940336376644	1.69211305211785	-3.18016155831668	2.3075436663901	12.8120517727963	12.1389564973821	-2.0698690601083	-5.48396384229152	1.60494548675793	7.27976733519964	-6.30839185894158	-7.1657858649224	8.54707969933923	-2.29033063454998	5.95658074537248	16.152165811251	-0.216272003061341	5.9785605488361	1.02884135016876	7.69214254661874	16.2045899095799	11.4559105059983	16.1178202404853	5.35969202303127	17.3349616191264	16.5509365096096	16.6828120432818
557.026	0	0	0	0	0	0	0	0	0	0	0	0	0	0	0	0	0	0	-63.9181530488638	-3.77650267869846	-11.2961923253939	-0.120168307164566	6.7865460755644	4.06174554172634	-1.67531774525367	7.66802735428906	-2.58653100310427	8.19217385114254	7.50766017125377	-5.53701159971497	2.50978235763135	-0.381392486564384	14.0927256325085	14.4345300855358	7.89524043822386	8.82287816260743	9.09972903322005	6.5544742336358	14.7535119839922	10.9924903030219	15.3096706812466	15.6048682882236	15.15858754637	13.5944496605397	14.3578055298534	13.9193491070638	13.9291572251469	14.3980079985292	18.0657640288318
558.693	0	0	0	0	0	0	0	0	0	0	0	0	0	0	0	0	0	0	14.8274463931279	24.7982620887443	27.3349842192642	10.8173675964378	15.5258460898346	13.2582146741081	4.03012885015472	14.1248296846391	22.7939121257172	31.2854771470983	17.252412996919	17.5137346774924	21.4127801401075	14.4004334433178	3.7759326811341	20.0686006307402	8.86330510118803	10.4913617073004	7.17442831957018	14.7829338792384	20.0923676179232	21.455581194959	19.567444618554	21.0051285405034	22.0227137059975	23.7492948022483	23.3535278584454	13.0734138553913	20.1601598459762	18.1468556282715	24.4462820345452
560.361	0	0	0	0	0	0	0	0	0	0	0	0	0	0	0	0	0	-21.2311712987978	0.0986376376979966	-15.8487865196207	15.069981924139	13.2834710659538	-2.15460944786925	2.41185311089097	4.94169952775382	3.87902108179611	20.6358824705394	9.71641373746423	-0.322287885712328	11.4715960196514	8.79402728706398	7.91973812591944	6.47149916896574	10.9421410875638	12.3031591314442	0.0243852597854902	-0.300037909413377	12.122797287519	9.54715417195112	20.4005086889339	11.8760307858551	15.2120165106267	11.4536692139627	14.8259844786086	13.2299361251054	8.92039809232125	16.4623185737079	16.3532079797913	18.2708406499084
562.029	0	0	0	0	0	0	0	0	0	0	0	0	0	0	0	0	-142.21572291753	-8.19715536304427	2.64666618479789	-2.12835391334022	32.0742710000179	7.15109798385179	30.4023933174066	5.94228131894924	9.37396317039853	6.42040265796127	9.88120315224404	5.60706995056768	9.30962289856575	17.3632926735402	17.2098646768191	7.85521492653745	6.52331974788027	13.4316590766204	9.84468352358339	17.4580602075006	18.5935305327711	18.4706496956328	7.5720320898229	5.94797181559773	12.5404443697219	9.86426201912216	13.8193150932945	15.4839991405594	18.0530885004267	20.3276947353921	19.1339128768998	16.4147958233237	15.808236444192
563.697	0	0	0	0	0	0	0	0	0	0	0	0	0	0	0	0	-43.8823702028938	-0.12286059333701	-30.8325935669632	-35.0742605238795	-32.8701120294113	-16.40422494162	-8.09144963153019	-1.62747255229676	-4.18840919599228	-9.78468650385529	-9.29536715667276	-10.9196120186117	-30.0088890736765	-9.49014171809105	-6.1288978626734	-3.53281674895812	-3.69571032074947	-3.86903604921776	3.0817214650211	4.80259791036579	-2.03129120233258	-2.29284269768692	5.8052543218445	6.36697623964321	4.04797323445651	0.386385828282285	0.374976222457203	7.20934559517379	9.0606919559624	7.05966711148146	8.80576067271638	8.8408822491179	9.63450605460647
565.365	0	0	0	0	0	0	0	0	0	0	0	0	0	0	0	-106.801741880675	28.520229816197	-7.00260382098732	30.9767821432127	39.4582064798547	30.3452486446532	14.4045302176546	22.6733750811309	4.82214269327156	16.5301404864634	-1.70794364397045	15.4617888062251	9.01421807319084	13.9982464889052	7.14170917662924	13.201185479264	7.2587307354776	17.3322629727167	15.0270416189009	21.8988390112016	16.780700444427	14.3676999557245	15.2453574807932	23.8379252180631	20.5612239899661	22.2556133199875	17.2275823553045	19.2726500319825	17.3459680864428	19.9662992269804	14.2851508879259	22.2683404283859	10.27942501196	15.092554345085
567.033	0	0	0	0	0	0	0	0	0	0	0	0	0	0	0	-31.5445605790954	-26.367549097879	-19.8611524891063	-20.8657049671558	-38.8396984349674	-5.86064748529195	-22.0405236008546	-14.2465219338895	-7.20691895243735	-8.07493442300534	-6.95100370525452	-3.22853069802101	-9.4767599430682	-5.04785654182023	5.47943578762819	1.9691102943996	-0.00552939975391809	-5.29733622764432	2.12183056833504	-5.50157892862108	3.19223039588463	11.630885432248	-8.23522694775717	-0.283819278914407	14.4738102063774	12.8862113747653	7.60758696787878	6.61305345457104	0.468984721425506	13.6496710085682	12.084817081325	13.5925760356237	10.3158132441455	11.9815448841206
568.702	0	0	0	0	0	0	0	0	0	0	0	0	0	0	-73.3430692017436	23.3350309006894	5.51788973661436	22.0357224182965	15.6153655320075	22.8941701891892	17.663430571708	0.296383771365143	-1.13038264363467	15.3291214590476	-0.517121313250922	6.43023511442285	6.92881183888529	10.7058877507122	3.49641661617767	7.21436197263129	15.8574176263644	8.06841977071394	11.9214291888783	11.4290586703232	11.3559059471783	8.85912473830601	3.34205373078352	9.22092355786674	26.1869998394569	12.0630308760057	22.6913109089661	18.0621022030512	11.0735408978195	16.9975914207115	12.3148105869821	17.0316724575573	22.6471802000211	19.5431000895817	17.1769632123934
570.37	0	0	0	0	0	0	0	0	0	0	0	0	0	0	-22.7782342199878	2.3914052067996	-11.7208773549211	0.0987837108107862	11.7378558455404	11.3390497478917	-5.1275155947876	-3.96402016280572	2.64334929220502	7.65823603325408	6.98777330258003	-11.6568468788396	11.4171589414054	-2.67960275512943	0.217547626868871	7.17719437261045	3.64772390386752	4.12535200477015	14.1710540585023	-7.43675060477292	-5.08155566628873	0.478728444794384	2.5723430968867	13.809410145428	13.2991210547442	4.99208744309227	6.12735689275354	1.01600758993602	12.8976897522469	9.17417847938685	11.9159925782112	10.8600341403856	6.56117156047992	4.53734990117855	16.6072257408315
572.039	0	0	0	0	0	0	0	0	0	0	0	0	0	-82.8086326477719	-7.44237396828114	-7.31749593322082	-9.92478788882326	-6.08189388751605	-22.1056440971497	-39.9456591176159	-2.31918931163233	0.454012460792697	7.98707835963306	-5.62052318256753	-12.4424178894827	-4.4014382767695	-1.20315286969032	12.6249391462123	-2.98482916401722	-1.93327253432149	1.00243411156103	-1.03676253975732	-4.18301091825787	8.88875790170406	-9.08532154327058	2.59269542405253	3.77150780701683	2.28749404397018	-4.92762790690514	10.952641838775	2.46421251863576	10.8870741822245	6.13366208864058	8.11298124015892	8.51590607806536	9.96293565872892	15.5292992805711	10.7933200230132	11.8347212588988
573.708	0	0	0	0	0	0	0	0	0	0	0	0	0	-34.7569081565665	-26.8992346476517	-8.79710198119763	3.00578361084189	-11.3591540012285	-34.0257658309879	-32.843897752642	-8.88158174816262	-32.4768242231129	-25.3855033700947	-4.21553964600701	-10.6102543650096	5.02539606216169	-12.8737238337696	-18.9770018726063	1.42629851965222	-9.09271787530149	-8.42753826030659	-5.91256537085686	-13.6918459939254	2.43419807064807	-9.47628659221966	-10.0141387611963	-3.60110613646739	-7.9749605981946	-7.32376474235835	-0.998994842746128	9.49608967894834	-3.91982106760692	-4.74583948395477	6.19950422407004	8.23080705192049	10.8365684958887	10.5769572347005	6.58922611651055	12.5858371568495
575.377	0	0	0	0	0	0	0	0	0	0	0	0	-75.5508157168218	0.191930904456844	-9.50334266908385	-26.1657745682383	-6.00867131641697	-15.6582137814428	-6.19923010539296	-34.7204779197163	4.86394725650107	21.6309138798071	2.79054279566266	7.36516074075652	-10.1654386239054	3.31474004001954	-6.41470670217329	-9.37362428573076	-18.7020915137505	-9.38216430590584	16.6989745871	3.07368121958158	-6.96014583072762	12.6668745871501	1.64411619749752	-10.9445821907428	-4.07906110939805	-2.01667847534203	7.20456493210244	8.41618081802215	8.34322306922907	3.92379840135199	8.7540567200924	11.2209972667809	6.23933731638254	7.21920431074449	8.28418509314258	3.2502105470913	9.69464738430673
577.046	0	0	0	0	0	0	0	0	0	0	0	-117.286290217095	-4.42328078896156	-6.27225487047467	8.91609975609949	0.242146747479858	12.7766081191393	21.7592022014715	8.83751733081548	7.23038730369369	11.2371848385654	15.5792544070335	29.7963549714688	21.9177285868722	14.9707591211021	8.00421178650322	19.7548845242676	7.33337526226209	-0.16488599424646	1.60788636485322	17.7413462218743	12.4678568270812	13.6273346211493	3.01965370264984	0.163024450184657	14.3923434141752	10.4021280299602	16.313656031323	9.84722810017047	9.73979646939452	19.6617831296696	18.2393485749658	15.1131510003575	7.71548949855645	13.8309963035367	13.391420952701	13.4910218261893	14.0388210316853	10.1011581624126
578.715	0	0	0	0	0	0	0	0	0	0	0	-18.5704628291016	-2.00402696676267	16.6949688031559	-26.3388058697881	-22.4774760740248	-5.51560565042459	18.462045788452	-12.2911937468921	-10.1012259716603	1.16195958569631	-16.9317413347192	10.3445194646136	-5.44934422624048	-2.46270490034324	9.18388539374683	-14.9336301505336	15.3348150620938	2.34812489225033	1.73677375249579	14.4924226602066	-7.18360000544338	-7.20601852487987	14.7880766307899	17.2639868621027	-7.64019250790862	15.4244075950498	4.4572429173856	8.61219967842371	5.82167401718947	3.42128439258887	1.01774336974076	6.21486777407375	13.4875782643757	11.9918094538551	7.19274186743164	12.7514261600377	13.256681133397	10.6065120159685
580.384	0	0	0	0	0	0	0	0	0	0	-118.3610356838	-32.723221084018	-3.32028924751326	-0.00954521496858584	-25.3719641544314	-22.0585168441859	3.91070341170274	-3.52349455696461	5.855174297709	-1.91339583202939	-11.5487164431737	-1.77257525521973	0.476096084487701	1.30244831914313	7.04325970124106	-7.13863575052244	-7.7419844587705	4.36211142607893	-0.0379059619730685	-1.06464317230672	10.3902312447464	11.1278191981102	-5.44525289544463	-0.74088520013155	-6.83049400164933	-6.10885060179211	21.6163852529874	5.85900150528285	10.2472023105153	16.3269528210125	1.44773815227813	12.0994094740984	12.2853165782903	13.244670628354	10.7271223967525	10.2193420648653	13.2946692027687	0.340417633519345	12.5111443560421
582.054	0	0	0	0	0	0	0	0	0	0	-52.7162638052096	-29.5397881090701	-9.67325960742568	-15.8554835776024	-16.4209725370028	-30.5488805362283	-11.2843566395665	-22.5191168605007	-22.1760408965773	-17.157965573092	-1.80745250632887	-11.8174583815803	2.58092064868398	-30.3653526703786	-24.6590762461314	-16.6628133611238	-4.63942796265761	-19.5970841842426	-10.1217936455354	-19.0151813542021	-8.7715325584809	-15.6039444114167	-1.24606941483009	-12.2501135209463	5.23081154992057	2.83927495100671	-11.782792118135	0.203149740573603	-7.78256949588496	1.69720758175599	0.0791462258561398	1.12660667328908	1.66041350131206	7.24786535837979	7.37910755888009	5.13162212630886	4.35702413854243	5.823408779117	2.69633172046888
583.723	0	0	0	0	0	0	0	0	0	-83.4719961589268	-13.0034825838963	0.779489879822003	-20.8308828144042	-0.776447658633829	-11.4343122838054	-3.86001306218355	-30.7177460429991	12.8081797234111	10.0744844917064	-15.5123118792732	-0.15965190906111	-8.7922446273962	-19.9911839009213	-1.00589743844539	5.52956043689508	1.42698371883848	2.30835234772878	3.67147608916042	-11.6549542883261	10.2090724405464	-2.6362396877498	-9.53752636497271	-0.157840598525645	2.9393348262171	-4.51717606769568	3.03276545838134	2.62339632260834	1.26742731436929	-3.99300973034125	-1.4052127102519	-2.3771352827351	7.97241699217096	4.09380283928782	8.33839105421986	6.07158959006418	-1.30507849357491	8.53017357486621	11.7935613029478	7.68830891422023
585.393	0	0	0	0	0	0	0	0	0	-29.1781501384887	-21.0339368841367	-15.3736908860522	-10.2442228364124	-17.4774229876257	-21.359636542399	-10.4617042698573	-12.7408738886693	-8.64728697100698	12.7895278833086	-6.33209105974018	-5.53899007991951	-9.06474555517268	-13.2768021384191	-6.06594042427722	-4.17045503660623	2.25239844707324	-12.9532862440236	7.56082330276243	8.74987617982699	-0.385093048036123	-1.81730726675189	6.48092460390582	-0.334135488733524	-2.50514887034009	3.15381146650548	6.29044153322356	12.8655982536294	12.6637700140585	12.0552411459641	0.98475408261783	2.61397552910496	-1.55349717716414	-0.675617042429637	4.69129368686778	11.6387047746294	7.83317614747345	9.55737123289711	9.72572331439635	7.86520623255538
587.063	0	0	0	0	0	0	0	0	-38.638737569935	18.0177148051723	-9.99090904166161	20.8528124027682	2.30356812699701	8.60110909896667	24.5435485782656	7.30610633121415	-1.71875462715673	-4.62883651252401	-9.00979290344032	16.2125970433479	25.900853594593	11.6091512179008	14.9978319999406	4.21899247832034	3.20996420639192	8.78094304575005	6.54251137146489	-1.76679671108429	15.5989726043723	7.13842117478074	11.3542144320709	9.27638315943095	20.6226082062237	8.16128069394113	23.2814446229287	8.38040067412558	14.3377082652353	-0.299500857932458	0.632665424553729	5.3704380283446	13.5730687442997	4.60356633714483	9.76818856441074	13.3726686023205	7.21068357733644	9.38586538585938	14.2446086729354	6.8200973264686	13.2197376661296
588.733	0	0	0	0	0	0	0	0	-11.5029840218421	-15.8834090821027	-17.8901811517265	-11.5008001802522	-14.851220219815	7.69062000851747	-4.28431753745311	0.133424981842701	-15.9002471365619	-6.88084588850614	2.54023088842514	-23.856511038805	1.6318308382921	-14.3844994033376	-12.8518930337231	-2.49807370175138	-5.36526658529095	3.56104558202791	-0.791083828070749	-1.58604690988316	-8.26413140665628	3.82066381866808	0.891474219834626	1.96727347382977	-13.226472787657	-5.45121352841828	7.80502940613392	1.0754765996127	0.629504958581749	6.05959454722745	11.4511738316054	5.27399474996791	9.99267566904869	11.7122395147024	6.92458974369214	11.7174360916831	4.89538100243531	5.87560608006199	8.54267800991527	10.8795671561791	8.05314488713182
590.403	0	0	0	0	0	0	0	-31.4082118960802	-6.82313701820722	24.2350755486613	10.816495546137	4.56695465822736	13.9364484426788	3.12655651688784	22.3196748383613	16.6016271037683	16.8419428151141	17.1718403961751	20.5433068898785	18.7510629546967	7.79786331762043	10.9480137048669	6.95184208069522	10.4300722028337	9.89695813642055	15.5184792255023	16.763086215243	18.3163013697519	17.1575170729435	10.5716969069412	14.656317458844	26.4251290624439	14.2546555244756	21.8603306310542	19.4865197837827	12.2026350010154	13.6084463598013	13.420840661047	15.9458079152341	17.6773859730772	14.1330409508152	10.7413862150424	10.6427070028719	6.95139748159277	13.4552401370618	14.331520090331	17.1613113382314	14.1061575568271	11.5519856788535
592.073	0	0	0	0	0	0	-182.15450439877	-27.863686660573	-9.19153694474861	11.7649268959607	-2.02399193485326	-21.7964541814292	10.4967556261232	16.1421071489323	-13.8984541406686	-10.5461253976087	2.44367979042146	-5.60834575965632	5.22842567456328	-0.0338142323543512	-5.1813640574524	-2.74425107589567	10.5503206581856	7.10463560172756	-9.49545967064624	11.4269102742043	10.9691093663912	2.83013196379539	-1.61934350016291	-1.17826454912514	11.3109823273611	-5.76506107755682	2.80254122582866	7.16950329256443	0.571799971216005	5.47798596860902	3.92653792723022	3.1416369115141	10.8928267827662	6.02603102720406	10.4101882026177	6.56686883058593	5.28848889030349	3.77779936164636	7.09803146696178	5.3671315004747	5.92296144478184	10.0046616072999	7.0903468352362
593.743	0	0	0	0	0	0	-47.3934862263235	-15.0634518881276	-34.163394792258	-6.71286883564997	-14.2109176122756	-15.3977263026476	-14.0876777899152	-27.8643668220558	-15.0819889535266	-10.5225218481884	-9.85336947427587	-4.78770282729692	-20.267162440865	-15.0027916661861	-7.08450564114657	-15.1755278379964	-11.9296847378134	-9.16486709891328	-11.2707588311895	-3.37343628106335	-12.3408184874222	-21.9800705611031	-5.08927152544994	7.53966506437296	-2.12975917980839	-12.2503436557787	-0.8030305178414	-1.43387867444078	6.17193005045403	-6.29925681200595	0.653741753793433	0.805636785926072	-6.91987947069583	4.19645906139562	2.02540255263855	-1.9787002091891	2.19298832712931	1.99488527499944	7.24970844423786	5.0856919491535	5.17987033806876	4.43872042703783	6.52211219747171
595.413	0	0	0	0	0	-126.942359542191	-16.6807331039215	33.3746592156447	-5.57159439922851	-4.83345557792637	9.12249248188911	4.52359592543572	2.27247296529301	7.34545820625414	16.206800993834	11.2475312636129	18.3118012575961	-2.51212880633617	-9.53498287632848	0.52561582289808	-0.674939590156519	8.4073219480758	4.13995494358343	4.2370045230619	-0.823392941286321	8.50922032479777	5.90171118728516	-0.417751641652219	7.68158480011703	3.78636706027901	2.10895389656998	11.5875527430524	12.777126650866	9.89400712466404	1.58382912550016	13.0754849671357	7.69547095721	3.27380344496378	3.39028623093343	12.731740534817	5.14352618546768	5.32748166338668	12.7335394639002	7.37907212814454	11.4978854536585	12.9795245385044	8.72163959947478	11.2688377313524	10.9978211955682
597.084	0	0	0	0	0	-6.76438337328022	24.3655591824373	27.0603487274745	11.4269865419531	30.1629300631183	29.0926997988828	26.3557186115498	37.6872937919585	13.4681082795909	21.970912943751	21.8958100169876	11.673618101149	20.1529540755491	19.1006737675664	13.2716154167508	20.9337082406093	9.39317959585052	16.807681965864	10.9244813216098	9.74390142902324	19.9215199373075	21.6070475147004	24.1907671508122	8.11780728871802	17.3914518388246	12.7243364520847	17.3481186153594	11.8593055130267	15.977457776456	22.2207203685752	16.6561968850776	21.9394784011755	11.9434980081517	26.3866598987609	13.1428181629188	12.695770293355	14.5035228891038	11.3112005804156	10.3963486651826	8.16939026868734	12.6117097615246	14.344274745514	10.3995537150694	9.59639138095565
598.754	0	0	0	0	-144.165296854728	-5.91380269404013	0.628813792455617	7.67553233039397	11.7644886973751	-2.90386410412222	-7.24920754670723	19.2944190387838	-19.646631401915	29.1952149678961	13.092185360856	2.08526093443006	-4.21157474177851	0.992905355390901	22.4793047187511	19.1811427174157	-10.3830398957862	15.3599173017926	-5.22950503520209	11.8284193638652	3.7021970701678	-5.86800997030897	-5.88162876273827	5.26658751698583	9.37541403809424	6.30131096317263	12.4105464240577	6.01667406544991	2.49471418899747	8.65598896145772	-2.2196789102724	9.78465986167011	16.5383568003255	-0.451779559986255	5.88119650080646	5.03628904422592	15.1822037558455	5.99262577616543	8.72722027416122	11.5612368536436	6.78916427528139	13.0517907342511	10.2572549606576	7.87053728386311	11.9939942116202
600.425	0	0	0	0	0.255732942959302	-3.90488181555184	4.03984192182972	42.1407509124563	21.2396188119176	23.9130122668974	25.0208269252617	19.3921422976396	20.1233487887373	-6.80931712388532	2.30981864994729	13.4789494720698	31.076174965305	38.2964714516297	5.10688122250968	21.6994100879255	8.72790946244425	9.39153812339704	1.48748024012405	11.249432043316	17.7583922248269	19.20446012789	27.5797075528394	22.9438213001366	14.8643176346564	19.6388040507052	20.5000463632267	15.4415357684441	18.7730546081194	14.8087077977548	8.96835706658067	9.3775961152308	10.14653775743	13.1091888998447	14.2001547456489	12.9535953960111	12.2490374684144	10.4770624680191	11.7207062608834	13.6671580343699	11.7742476722109	13.2511188191788	14.0878688432247	17.7686976819867	16.6847762545945
602.096	0	0	0	-80.7122356032125	8.82259729345465	36.5373010459793	15.6103915417917	24.9378973503722	20.0901346930028	13.532512549951	12.0861253623763	-1.77506341705338	19.031551119992	8.06347662897002	-2.135098842303	0.459513497154513	-3.10845221013628	14.0808632837718	27.6475779014126	10.3280346859622	0.209346591817186	10.3563929565186	22.9106100949728	11.9500517369141	18.3914517443198	9.56928645159983	3.12107167665781	11.0831397003797	10.754479957004	8.1916743128994	6.9958443785063	8.44612405792011	11.5657128640404	11.3110716970023	4.37576316835259	12.4663374883365	3.3178223686444	16.6072324310362	9.95690135819339	9.69077357336158	9.47310629089505	6.25279014997247	6.63940775920357	9.02538327578058	9.48547150954153	9.95595327550432	9.32201065710268	12.9790548524493	9.97382597272449
603.766	0	0	0	-10.2435070676435	-11.9643398464069	-19.134059882697	-8.13026995728083	-24.5835253072568	-11.6413407976498	-14.4018291171931	-29.7669996318886	-16.7356095056919	-9.40460830790425	-0.768010776161898	2.5732353490166	-7.7997902729788	-11.8215174970694	13.2539427479389	-9.84331004467299	4.1947644029202	-6.63130468757672	-4.07431090977714	-13.995698864829	-3.7564111323983	-6.6263700081973	-7.23602877013147	-7.34020021464709	-5.54570407781267	3.19964285191248	-8.14112935198943	-9.68952745664038	-3.31156076565424	6.2413483629996	6.70115887987576	-2.16626856413555	-3.38388679720482	4.05113780922898	1.60546933305922	5.42636130790952	2.8669296107429	2.94005914853086	10.9029138792073	1.25234033806177	2.56086024455801	0.243970590514358	7.7412365415066	12.2432254476865	4.29235489673623	0.200757142039503
605.437	0	0	-78.9286733784962	12.7279168490825	12.9791499924682	9.43840434901932	22.9384284855583	18.6781648967605	3.80379590734811	-10.0321655193649	2.35700831297198	14.0975139986926	21.1583521785602	6.87503171112649	14.9916229303649	0.985764802042171	20.3370602658972	17.6257038153029	-4.04766711170217	-7.63898481194086	20.3956672175934	10.9512395816062	11.8684132847758	11.3971232350779	23.232397577344	11.5371107283012	0.286536634010439	11.4555997384086	23.5527220237755	20.5682526790607	15.6842774378452	14.5699017518007	10.1860307547405	3.04951550172844	9.94737331950677	9.63964754090512	13.6246768507752	14.2586493246854	9.02491544064953	14.5397360274116	5.48632329504792	8.26824301202686	14.1597235077146	10.8216258715881	12.1270952999703	11.4415744068113	10.7432698464478	13.5160082752401	13.8762212041763
607.108	0	-239.410768659235	-0.304646414471974	-9.32684388030826	-6.94585905574321	-17.5597198897874	-16.5467695822362	-7.74279559573991	-8.96514825423329	-11.1342995093599	-33.7114043415644	-18.0417891641877	2.8047540784118	-34.5238913275462	-30.8600607361296	-13.6607955723951	-22.1158614430203	10.9496718012183	-11.337419209322	-1.56377727324756	-11.3963250891425	0.913829691462064	-15.7970307465534	-8.03767746961309	-7.87871610155828	-8.00075799227001	-7.64021917088653	-0.0130207687957608	-14.0296252124843	1.39608229952712	4.15856763304962	-7.01656663528265	-1.73699271282863	6.23628836778274	5.75079196090477	6.81458509833766	8.38199270487879	3.49180567260694	11.2935859080678	-1.82984365418828	-2.50139226311477	0.358406794683462	-2.19930411274754	2.84679735706532	7.03564917387846	2.26577335339323	4.75656527970686	7.3225909016012	4.12038402714051
608.779	0	-86.0458881791649	-47.2415838878839	-33.9789546175989	-23.7799004568118	-33.4167276717826	-6.03924812585141	-4.23171327400697	-33.9324924415537	-16.3906141065919	-15.475291262999	-12.2177087412106	-23.799720865043	-12.2584859114503	-30.5429150165789	-19.3993544249664	-17.5185248969996	-14.0829368174146	-17.7109249868974	-10.8029511995489	-19.7444917676986	-10.0894691722388	-25.7790920035723	-24.0565870242568	-0.638939802860344	-1.50828864707434	-13.0827753383964	-1.76057310692952	-5.08140154575906	0.660944665579363	-11.283987800861	-17.2804991459451	-7.36487125536669	1.96663575331053	-5.46679890771448	-3.75217834939603	-1.9932882565331	-11.1845390611591	-7.09343908999876	-5.14419470064131	-0.772365239289597	3.7633579428466	1.97616579892581	2.55808415480799	-0.166851809160016	3.7811891684225	4.50131756167326	6.0148324144652	6.43033359838656
610.45	-233.396551670701	-11.060632677589	-46.5201652774774	-5.04078294216618	-6.39173380817165	-25.1398957775524	-17.5893767116329	-24.8842718929652	-24.4669252334379	-29.5935446262982	-32.2096492829105	-3.91799725290716	8.87758966543973	-18.2236893778656	-9.00244243654519	-20.7215617651067	-27.8126756737495	-14.7980298934665	-15.7217155230021	-10.7227480252904	6.77525668160931	-18.4086839898881	-6.62684599986333	-3.60994234968432	-9.2084113877303	-5.23793457376195	-2.94504744742066	-11.5414742929582	-5.08285961438366	-16.3587749651957	-8.89911758905095	-5.89311600733566	-2.43664128239877	4.3538657653802	-8.70809138750232	-5.39484802461576	-5.08467754247105	-6.78457867418267	-2.31923616493801	-3.64562521687754	0.537226874734077	3.9858831437745	1.33131629132365	0.809101999592687	7.20113856465681	2.90714226059577	5.90259847541537	5.00540158039311	2.21600515683828
612.121	-75.443886890346	-40.3201734679858	6.47775203244969	0.79322439279476	-1.36002754565776	-0.855175381972027	8.6269508336298	-5.93957786213107	-30.4902929858912	8.00669985639096	8.72211788519299	-12.0713142862317	-5.31766685129354	13.2475525739763	13.979263196624	-6.7055252611283	6.50915761223614	1.4939303120387	-19.6858493630224	15.4700863880968	-6.94097285921809	-5.27349593381718	-3.70373376353581	0	-9.17833172643675	2.38053735354676	7.58821529490081	1.75450793591637	-0.853898967062566	-3.32586861468647	11.4984052959621	-0.747156007045408	3.81229280072395	7.55479243673852	2.51854179717085	10.9182072771817	0.460631310973283	9.96567962912522	4.68764670094022	3.69097551447969	4.47988698044245	-2.63230095154573	1.18660747283385	7.76691950725669	5.30423049276253	5.58112652060032	6.29085496686784	9.84478721631812	7.51569759836237
613.792	-4.3721889452201	15.782422974656	8.0886482613285	17.7736783106044	-6.54513403165193	-19.111856265825	7.12539173888899	3.7370851851282	15.0873127938237	-7.08243696619826	21.073179150109	10.0042499612983	-14.8584412211265	6.70549764954305	5.48196779988839	-0.628046978284128	8.9623635397474	-4.42295313770021	7.57046154759914	-7.22188856443847	12.1706646736567	20.1358647418044	4.93013964592324	14.2987526684672	22.0656813879602	11.5317237873486	8.30105015616691	9.30518845909095	13.0003046344929	9.24580693095796	10.2692063459775	-5.25134305349265	-0.542491899840664	9.54451425240635	7.1777565969562	15.2768031432083	10.8812422737644	0.675868672939336	9.30227459831284	7.53926749231053	8.52527490078396	2.89158797576429	4.58157450642977	3.55858446610973	4.66931199628923	11.2586765485995	9.58520460346562	8.82121334880947	9.16777034752531
615.464	-21.651147956284	-43.0229443434271	-38.2892722527271	-16.2145517224011	9.58314070179912	-30.4517552386131	-30.8986834125286	-21.3819146974786	-3.0050682571575	3.8228066514397	-11.4708482593506	-17.3193916138108	-17.6601861651965	-43.6239428269175	-22.3123570732976	-19.7896816605945	-5.91222708947402	-3.7231980592226	-10.874885683183	-15.6287036605841	-17.1224786525056	-2.34394146252202	-9.69563373652938	-18.8261725725331	-3.92096660736035	-1.64833890986141	4.84471668483796	-11.732657395751	-16.2475436027938	4.18673579082317	-4.92281221241679	2.41049943065605	1.90457145068335	-5.13244456611582	-1.6723701892882	-4.34878054906033	-8.10860750716868	2.50715163875013	0.682245787189184	3.27778226962521	-0.019955104071869	-3.43815134982662	4.64922091400415	-0.341381911690448	3.29973799388467	1.26319540628996	1.61806112924605	4.51771883878391	2.2097132487437
617.135	-22.0513994874604	-10.0828723385908	-4.41224665589696	-19.2625741336094	-16.4769835195402	-28.173253902462	-22.2627484849064	-8.47512294876581	-6.13601339199607	-18.0852831223289	-15.1099909178426	-0.366252803249322	-4.66239346985231	-15.4378712127273	-3.97598700192943	-22.9016511166286	-15.0042348092144	-8.41658688199947	7.81807920771812	-26.4973558399707	9.88244863034386	-0.935078791175709	-2.8062122571935	2.20357111954885	-11.2386156668397	-4.24271179771301	-6.51309511880236	-3.12364223884101	-8.42542650933046	1.25832691921342	-2.39737841638839	4.37238013008553	-3.87890312056787	-4.05465192807078	-7.48317534501931	1.39616993686088	0.471941882922608	6.85691462944955	-3.99403088230478	-2.84610354594383	0.576143210921831	1.96219439774473	4.13519022814092	3.30225895256198	-0.160970714385205	5.18212765689281	5.83271423434298	0.251211320811064	1.26226139682724
618.806	24.6695642732377	-15.126379265963	14.0682041353811	20.6084079211538	3.45214894043482	6.70004176712413	17.7986934426823	-10.9642933109741	-20.8916386701545	0.143990838514437	1.19732460446104	1.81172295327579	-1.58890261007831	-8.65138557512268	-0.404201091052668	-13.1434790695726	2.19790843519572	1.6145700927056	9.72033762194012	-5.4439602234975	19.216627650247	4.77723277175004	0.200168807871551	-5.79664095492531	-2.90263531394955	-4.04126680189379	8.11246931716562	6.99429973012446	1.76869523626296	-0.58366314484123	9.23461439051989	-0.317173927857377	15.2741013152802	19.3483467559618	6.49448624882985	0.858240689018227	8.29711993919027	3.06200923780132	2.13166690956259	1.27515063177208	6.79484314170559	-0.214134793313676	10.9344871527372	4.90177712747577	2.7966671132421	4.83424281680677	9.43422781614847	7.66592237471428	6.22393634016476
[truncated: 85 more columns]
