# Supplementary material for: Physicochemical and major ion data for springs in the Black Forest National Park, Germany
Source: Data Brief. 2020 Apr 30;30:105645. doi: 10.1016/j.dib.2020.105645 (PMC7218150; doi:10.1016/j.dib.2020.105645)
Supplement: Supplementary file 4 [file mmc4.zip › Fluorescence/D808_4_2016-11-04.csv]

wavelength	600	597	594	591	588	585	582	579	576	573	570	567	564	561	558	555	552	549	546	543	540	537	534	531	528	525	522	519	516	513	510	507	504	501	498	495	492	489	486	483	480	477	474	471	468	465	462	459	456
210.862	0	0	0	0	0	0	0	0	0	0	0	0	0	0	0	0	0	0	0	0	0	0	0	0	0	0	0	0	0	0	0	0	0	0	0	0	0	0	0	0	0	0	0	0	0	0	0	0	0
212.444	0	0	0	0	0	0	0	0	0	0	0	0	0	0	0	0	0	0	0	0	0	0	0	0	0	0	0	0	0	0	0	0	0	0	0	0	0	0	0	0	0	0	0	0	0	0	0	0	0
214.027	0	0	0	0	0	0	0	0	0	0	0	0	0	0	0	0	0	0	0	0	0	0	0	0	0	0	0	0	0	0	0	0	0	0	0	0	0	0	0	0	0	0	0	0	0	0	0	0	0
215.61	0	0	0	0	0	0	0	0	0	0	0	0	0	0	0	0	0	0	0	0	0	0	0	0	0	0	0	0	0	0	0	0	0	0	0	0	0	0	0	0	0	0	0	0	0	0	0	0	0
217.194	0	0	0	0	0	0	0	0	0	0	0	0	0	0	0	0	0	0	0	0	0	0	0	0	0	0	0	0	0	0	0	0	0	0	0	0	0	0	0	0	0	0	0	0	0	0	0	0	0
218.779	0	0	0	0	0	0	0	0	0	0	0	0	0	0	0	0	0	0	0	0	0	0	0	0	0	0	0	0	0	0	0	0	0	0	0	0	0	0	0	0	0	0	0	0	0	0	0	0	0
220.364	0	0	0	0	0	0	0	0	0	0	0	0	0	0	0	0	0	0	0	0	0	0	0	0	0	0	0	0	0	0	0	0	0	0	0	0	0	0	0	0	0	0	0	0	0	0	0	0	0
221.95	0	0	0	0	0	0	0	0	0	0	0	0	0	0	0	0	0	0	0	0	0	0	0	0	0	0	0	0	0	0	0	0	0	0	0	0	0	0	0	0	0	0	0	0	0	0	0	0	0
223.536	0	0	0	0	0	0	0	0	0	0	0	0	0	0	0	0	0	0	0	0	0	0	0	0	0	0	0	0	0	0	0	0	0	0	0	0	0	0	0	0	0	0	0	0	0	0	0	0	0
225.123	0	0	0	0	0	0	0	0	0	0	0	0	0	0	0	0	0	0	0	0	0	0	0	0	0	0	0	0	0	0	0	0	0	0	0	0	0	0	0	0	0	0	0	0	0	0	0	0	0
226.71	0	0	0	0	0	0	0	0	0	0	0	0	0	0	0	0	0	0	0	0	0	0	0	0	0	0	0	0	0	0	0	0	0	0	0	0	0	0	0	0	0	0	0	0	0	0	0	0	0
228.299	0	0	0	0	0	0	0	0	0	0	0	0	0	0	0	0	0	0	0	0	0	0	0	0	0	0	0	0	0	0	0	0	0	0	0	0	0	0	0	0	0	0	0	0	0	0	0	0	0
229.887	0	0	0	0	0	0	0	0	0	0	0	0	0	0	0	0	0	0	0	0	0	0	0	0	0	0	0	0	0	0	0	0	0	0	0	0	0	0	0	0	0	0	0	0	0	0	0	0	0
231.477	0	0	0	0	0	0	0	0	0	0	0	0	0	0	0	0	0	0	0	0	0	0	0	0	0	0	0	0	0	0	0	0	0	0	0	0	0	0	0	0	0	0	0	0	0	0	0	0	0
233.067	0	0	0	0	0	0	0	0	0	0	0	0	0	0	0	0	0	0	0	0	0	0	0	0	0	0	0	0	0	0	0	0	0	0	0	0	0	0	0	0	0	0	0	0	0	0	0	0	0
234.657	0	0	0	0	0	0	0	0	0	0	0	0	0	0	0	0	0	0	0	0	0	0	0	0	0	0	0	0	0	0	0	0	0	0	0	0	0	0	0	0	0	0	0	0	0	0	0	0	0
236.248	0	0	0	0	0	0	0	0	0	0	0	0	0	0	0	0	0	0	0	0	0	0	0	0	0	0	0	0	0	0	0	0	0	0	0	0	0	0	0	0	0	0	0	0	0	0	0	0	0
237.84	0	0	0	0	0	0	0	0	0	0	0	0	0	0	0	0	0	0	0	0	0	0	0	0	0	0	0	0	0	0	0	0	0	0	0	0	0	0	0	0	0	0	0	0	0	0	0	0	0
239.432	0	0	0	0	0	0	0	0	0	0	0	0	0	0	0	0	0	0	0	0	0	0	0	0	0	0	0	0	0	0	0	0	0	0	0	0	0	0	0	0	0	0	0	0	0	0	0	0	0
241.025	0	0	0	0	0	0	0	0	0	0	0	0	0	0	0	0	0	0	0	0	0	0	0	0	0	0	0	0	0	0	0	0	0	0	0	0	0	0	0	0	0	0	0	0	0	0	0	0	0
242.619	0	0	0	0	0	0	0	0	0	0	0	0	0	0	0	0	0	0	0	0	0	0	0	0	0	0	0	0	0	0	0	0	0	0	0	0	0	0	0	0	0	0	0	0	0	0	0	0	0
244.213	0	0	0	0	0	0	0	0	0	0	0	0	0	0	0	0	0	0	0	0	0	0	0	0	0	0	0	0	0	0	0	0	0	0	0	0	0	0	0	0	0	0	0	0	0	0	0	0	0
245.808	0	0	0	0	0	0	0	0	0	0	0	0	0	0	0	0	0	0	0	0	0	0	0	0	0	0	0	0	0	0	0	0	0	0	0	0	0	0	0	0	0	0	0	0	0	0	0	0	0
247.403	0	0	0	0	0	0	0	0	0	0	0	0	0	0	0	0	0	0	0	0	0	0	0	0	0	0	0	0	0	0	0	0	0	0	0	0	0	0	0	0	0	0	0	0	0	0	0	0	0
248.999	0	0	0	0	0	0	0	0	0	0	0	0	0	0	0	0	0	0	0	0	0	0	0	0	0	0	0	0	0	0	0	0	0	0	0	0	0	0	0	0	0	0	0	0	0	0	0	0	0
250.595	0	0	0	0	0	0	0	0	0	0	0	0	0	0	0	0	0	0	0	0	0	0	0	0	0	0	0	0	0	0	0	0	0	0	0	0	0	0	0	0	0	0	0	0	0	0	0	0	0
252.192	0	0	0	0	0	0	0	0	0	0	0	0	0	0	0	0	0	0	0	0	0	0	0	0	0	0	0	0	0	0	0	0	0	0	0	0	0	0	0	0	0	0	0	0	0	0	0	0	0
253.79	0	0	0	0	0	0	0	0	0	0	0	0	0	0	0	0	0	0	0	0	0	0	0	0	0	0	0	0	0	0	0	0	0	0	0	0	0	0	0	0	0	0	0	0	0	0	0	0	0
255.388	0	0	0	0	0	0	0	0	0	0	0	0	0	0	0	0	0	0	0	0	0	0	0	0	0	0	0	0	0	0	0	0	0	0	0	0	0	0	0	0	0	0	0	0	0	0	0	0	0
256.986	0	0	0	0	0	0	0	0	0	0	0	0	0	0	0	0	0	0	0	0	0	0	0	0	0	0	0	0	0	0	0	0	0	0	0	0	0	0	0	0	0	0	0	0	0	0	0	0	0
258.586	0	0	0	0	0	0	0	0	0	0	0	0	0	0	0	0	0	0	0	0	0	0	0	0	0	0	0	0	0	0	0	0	0	0	0	0	0	0	0	0	0	0	0	0	0	0	0	0	0
260.186	0	0	0	0	0	0	0	0	0	0	0	0	0	0	0	0	0	0	0	0	0	0	0	0	0	0	0	0	0	0	0	0	0	0	0	0	0	0	0	0	0	0	0	0	0	0	0	0	0
261.786	0	0	0	0	0	0	0	0	0	0	0	0	0	0	0	0	0	0	0	0	0	0	0	0	0	0	0	0	0	0	0	0	0	0	0	0	0	0	0	0	0	0	0	0	0	0	0	0	0
263.387	0	0	0	0	0	0	0	0	0	0	0	0	0	0	0	0	0	0	0	0	0	0	0	0	0	0	0	0	0	0	0	0	0	0	0	0	0	0	0	0	0	0	0	0	0	0	0	0	0
264.988	0	0	0	0	0	0	0	0	0	0	0	0	0	0	0	0	0	0	0	0	0	0	0	0	0	0	0	0	0	0	0	0	0	0	0	0	0	0	0	0	0	0	0	0	0	0	0	0	0
266.591	0	0	0	0	0	0	0	0	0	0	0	0	0	0	0	0	0	0	0	0	0	0	0	0	0	0	0	0	0	0	0	0	0	0	0	0	0	0	0	0	0	0	0	0	0	0	0	0	0
268.193	0	0	0	0	0	0	0	0	0	0	0	0	0	0	0	0	0	0	0	0	0	0	0	0	0	0	0	0	0	0	0	0	0	0	0	0	0	0	0	0	0	0	0	0	0	0	0	0	0
269.796	0	0	0	0	0	0	0	0	0	0	0	0	0	0	0	0	0	0	0	0	0	0	0	0	0	0	0	0	0	0	0	0	0	0	0	0	0	0	0	0	0	0	0	0	0	0	0	0	0
271.4	0	0	0	0	0	0	0	0	0	0	0	0	0	0	0	0	0	0	0	0	0	0	0	0	0	0	0	0	0	0	0	0	0	0	0	0	0	0	0	0	0	0	0	0	0	0	0	0	0
273.004	0	0	0	0	0	0	0	0	0	0	0	0	0	0	0	0	0	0	0	0	0	0	0	0	0	0	0	0	0	0	0	0	0	0	0	0	0	0	0	0	0	0	0	0	0	0	0	0	0
274.609	0	0	0	0	0	0	0	0	0	0	0	0	0	0	0	0	0	0	0	0	0	0	0	0	0	0	0	0	0	0	0	0	0	0	0	0	0	0	0	0	0	0	0	0	0	0	0	0	0
276.215	0	0	0	0	0	0	0	0	0	0	0	0	0	0	0	0	0	0	0	0	0	0	0	0	0	0	0	0	0	0	0	0	0	0	0	0	0	0	0	0	0	0	0	0	0	0	0	0	0
277.821	0	0	0	0	0	0	0	0	0	0	0	0	0	0	0	0	0	0	0	0	0	0	0	0	0	0	0	0	0	0	0	0	0	0	0	0	0	0	0	0	0	0	0	0	0	0	0	0	0
279.427	0	0	0	0	0	0	0	0	0	0	0	0	0	0	0	0	0	0	0	0	0	0	0	0	0	0	0	0	0	0	0	0	0	0	0	0	0	0	0	0	0	0	0	0	0	0	0	0	0
281.034	0	0	0	0	0	0	0	0	0	0	0	0	0	0	0	0	0	0	0	0	0	0	0	0	0	0	0	0	0	0	0	0	0	0	0	0	0	0	0	0	0	0	0	0	0	0	0	0	0
282.642	0	0	0	0	0	0	0	0	0	0	0	0	0	0	0	0	0	0	0	0	0	0	0	0	0	0	0	0	0	0	0	0	0	0	0	0	0	0	0	0	0	0	0	0	0	0	0	0	0
284.25	0	0	0	0	0	0	0	0	0	0	0	0	0	0	0	0	0	0	0	0	0	0	0	0	0	0	0	0	0	0	0	0	0	0	0	0	0	0	0	0	0	0	0	0	0	0	0	0	0
285.858	0	0	0	0	0	0	0	0	0	0	0	0	0	0	0	0	0	0	0	0	0	0	0	0	0	0	0	0	0	0	0	0	0	0	0	0	0	0	0	0	0	0	0	0	0	0	0	0	0
287.468	0	0	0	0	0	0	0	0	0	0	0	0	0	0	0	0	0	0	0	0	0	0	0	0	0	0	0	0	0	0	0	0	0	0	0	0	0	0	0	0	0	0	0	0	0	0	0	0	0
289.077	0	0	0	0	0	0	0	0	0	0	0	0	0	0	0	0	0	0	0	0	0	0	0	0	0	0	0	0	0	0	0	0	0	0	0	0	0	0	0	0	0	0	0	0	0	0	0	0	0
290.688	0	0	0	0	0	0	0	0	0	0	0	0	0	0	0	0	0	0	0	0	0	0	0	0	0	0	0	0	0	0	0	0	0	0	0	0	0	0	0	0	0	0	0	0	0	0	0	0	0
292.298	0	0	0	0	0	0	0	0	0	0	0	0	0	0	0	0	0	0	0	0	0	0	0	0	0	0	0	0	0	0	0	0	0	0	0	0	0	0	0	0	0	0	0	0	0	0	0	0	0
293.91	0	0	0	0	0	0	0	0	0	0	0	0	0	0	0	0	0	0	0	0	0	0	0	0	0	0	0	0	0	0	0	0	0	0	0	0	0	0	0	0	0	0	0	0	0	0	0	0	0
295.521	0	0	0	0	0	0	0	0	0	0	0	0	0	0	0	0	0	0	0	0	0	0	0	0	0	0	0	0	0	0	0	0	0	0	0	0	0	0	0	0	0	0	0	0	0	0	0	0	0
297.134	0	0	0	0	0	0	0	0	0	0	0	0	0	0	0	0	0	0	0	0	0	0	0	0	0	0	0	0	0	0	0	0	0	0	0	0	0	0	0	0	0	0	0	0	0	0	0	0	0
298.747	0	0	0	0	0	0	0	0	0	0	0	0	0	0	0	0	0	0	0	0	0	0	0	0	0	0	0	0	0	0	0	0	0	0	0	0	0	0	0	0	0	0	0	0	0	0	0	0	0
300.36	0	0	0	0	0	0	0	0	0	0	0	0	0	0	0	0	0	0	0	0	0	0	0	0	0	0	0	0	0	0	0	0	0	0	0	0	0	0	0	0	0	0	0	0	0	0	0	0	0
301.974	0	0	0	0	0	0	0	0	0	0	0	0	0	0	0	0	0	0	0	0	0	0	0	0	0	0	0	0	0	0	0	0	0	0	0	0	0	0	0	0	0	0	0	0	0	0	0	0	0
303.588	0	0	0	0	0	0	0	0	0	0	0	0	0	0	0	0	0	0	0	0	0	0	0	0	0	0	0	0	0	0	0	0	0	0	0	0	0	0	0	0	0	0	0	0	0	0	0	0	0
305.203	0	0	0	0	0	0	0	0	0	0	0	0	0	0	0	0	0	0	0	0	0	0	0	0	0	0	0	0	0	0	0	0	0	0	0	0	0	0	0	0	0	0	0	0	0	0	0	0	0
306.819	0	0	0	0	0	0	0	0	0	0	0	0	0	0	0	0	0	0	0	0	0	0	0	0	0	0	0	0	0	0	0	0	0	0	0	0	0	0	0	0	0	0	0	0	0	0	0	0	0
308.435	0	0	0	0	0	0	0	0	0	0	0	0	0	0	0	0	0	0	0	0	0	0	0	0	0	0	0	0	0	0	0	0	0	0	0	0	0	0	0	0	0	0	0	0	0	0	0	0	0
310.051	0	0	0	0	0	0	0	0	0	0	0	0	0	0	0	0	0	0	0	0	0	0	0	0	0	0	0	0	0	0	0	0	0	0	0	0	0	0	0	0	0	0	0	0	0	0	0	0	0
311.668	0	0	0	0	0	0	0	0	0	0	0	0	0	0	0	0	0	0	0	0	0	0	0	0	0	0	0	0	0	0	0	0	0	0	0	0	0	0	0	0	0	0	0	0	0	0	0	0	0
313.286	0	0	0	0	0	0	0	0	0	0	0	0	0	0	0	0	0	0	0	0	0	0	0	0	0	0	0	0	0	0	0	0	0	0	0	0	0	0	0	0	0	0	0	0	0	0	0	0	0
314.904	0	0	0	0	0	0	0	0	0	0	0	0	0	0	0	0	0	0	0	0	0	0	0	0	0	0	0	0	0	0	0	0	0	0	0	0	0	0	0	0	0	0	0	0	0	0	0	0	0
316.522	0	0	0	0	0	0	0	0	0	0	0	0	0	0	0	0	0	0	0	0	0	0	0	0	0	0	0	0	0	0	0	0	0	0	0	0	0	0	0	0	0	0	0	0	0	0	0	0	0
318.141	0	0	0	0	0	0	0	0	0	0	0	0	0	0	0	0	0	0	0	0	0	0	0	0	0	0	0	0	0	0	0	0	0	0	0	0	0	0	0	0	0	0	0	0	0	0	0	0	0
319.761	0	0	0	0	0	0	0	0	0	0	0	0	0	0	0	0	0	0	0	0	0	0	0	0	0	0	0	0	0	0	0	0	0	0	0	0	0	0	0	0	0	0	0	0	0	0	0	0	0
321.381	0	0	0	0	0	0	0	0	0	0	0	0	0	0	0	0	0	0	0	0	0	0	0	0	0	0	0	0	0	0	0	0	0	0	0	0	0	0	0	0	0	0	0	0	0	0	0	0	0
323.001	0	0	0	0	0	0	0	0	0	0	0	0	0	0	0	0	0	0	0	0	0	0	0	0	0	0	0	0	0	0	0	0	0	0	0	0	0	0	0	0	0	0	0	0	0	0	0	0	0
324.622	0	0	0	0	0	0	0	0	0	0	0	0	0	0	0	0	0	0	0	0	0	0	0	0	0	0	0	0	0	0	0	0	0	0	0	0	0	0	0	0	0	0	0	0	0	0	0	0	0
326.243	0	0	0	0	0	0	0	0	0	0	0	0	0	0	0	0	0	0	0	0	0	0	0	0	0	0	0	0	0	0	0	0	0	0	0	0	0	0	0	0	0	0	0	0	0	0	0	0	0
327.865	0	0	0	0	0	0	0	0	0	0	0	0	0	0	0	0	0	0	0	0	0	0	0	0	0	0	0	0	0	0	0	0	0	0	0	0	0	0	0	0	0	0	0	0	0	0	0	0	0
329.488	0	0	0	0	0	0	0	0	0	0	0	0	0	0	0	0	0	0	0	0	0	0	0	0	0	0	0	0	0	0	0	0	0	0	0	0	0	0	0	0	0	0	0	0	0	0	0	0	0
331.111	0	0	0	0	0	0	0	0	0	0	0	0	0	0	0	0	0	0	0	0	0	0	0	0	0	0	0	0	0	0	0	0	0	0	0	0	0	0	0	0	0	0	0	0	0	0	0	0	0
332.734	0	0	0	0	0	0	0	0	0	0	0	0	0	0	0	0	0	0	0	0	0	0	0	0	0	0	0	0	0	0	0	0	0	0	0	0	0	0	0	0	0	0	0	0	0	0	0	0	0
334.358	0	0	0	0	0	0	0	0	0	0	0	0	0	0	0	0	0	0	0	0	0	0	0	0	0	0	0	0	0	0	0	0	0	0	0	0	0	0	0	0	0	0	0	0	0	0	0	0	0
335.982	0	0	0	0	0	0	0	0	0	0	0	0	0	0	0	0	0	0	0	0	0	0	0	0	0	0	0	0	0	0	0	0	0	0	0	0	0	0	0	0	0	0	0	0	0	0	0	0	0
337.607	0	0	0	0	0	0	0	0	0	0	0	0	0	0	0	0	0	0	0	0	0	0	0	0	0	0	0	0	0	0	0	0	0	0	0	0	0	0	0	0	0	0	0	0	0	0	0	0	0
339.232	0	0	0	0	0	0	0	0	0	0	0	0	0	0	0	0	0	0	0	0	0	0	0	0	0	0	0	0	0	0	0	0	0	0	0	0	0	0	0	0	0	0	0	0	0	0	0	0	0
340.858	0	0	0	0	0	0	0	0	0	0	0	0	0	0	0	0	0	0	0	0	0	0	0	0	0	0	0	0	0	0	0	0	0	0	0	0	0	0	0	0	0	0	0	0	0	0	0	0	0
342.484	0	0	0	0	0	0	0	0	0	0	0	0	0	0	0	0	0	0	0	0	0	0	0	0	0	0	0	0	0	0	0	0	0	0	0	0	0	0	0	0	0	0	0	0	0	0	0	0	0
344.111	0	0	0	0	0	0	0	0	0	0	0	0	0	0	0	0	0	0	0	0	0	0	0	0	0	0	0	0	0	0	0	0	0	0	0	0	0	0	0	0	0	0	0	0	0	0	0	0	0
345.738	0	0	0	0	0	0	0	0	0	0	0	0	0	0	0	0	0	0	0	0	0	0	0	0	0	0	0	0	0	0	0	0	0	0	0	0	0	0	0	0	0	0	0	0	0	0	0	0	0
347.365	0	0	0	0	0	0	0	0	0	0	0	0	0	0	0	0	0	0	0	0	0	0	0	0	0	0	0	0	0	0	0	0	0	0	0	0	0	0	0	0	0	0	0	0	0	0	0	0	0
348.993	0	0	0	0	0	0	0	0	0	0	0	0	0	0	0	0	0	0	0	0	0	0	0	0	0	0	0	0	0	0	0	0	0	0	0	0	0	0	0	0	0	0	0	0	0	0	0	0	0
350.622	0	0	0	0	0	0	0	0	0	0	0	0	0	0	0	0	0	0	0	0	0	0	0	0	0	0	0	0	0	0	0	0	0	0	0	0	0	0	0	0	0	0	0	0	0	0	0	0	0
352.251	0	0	0	0	0	0	0	0	0	0	0	0	0	0	0	0	0	0	0	0	0	0	0	0	0	0	0	0	0	0	0	0	0	0	0	0	0	0	0	0	0	0	0	0	0	0	0	0	0
353.88	0	0	0	0	0	0	0	0	0	0	0	0	0	0	0	0	0	0	0	0	0	0	0	0	0	0	0	0	0	0	0	0	0	0	0	0	0	0	0	0	0	0	0	0	0	0	0	0	0
355.51	0	0	0	0	0	0	0	0	0	0	0	0	0	0	0	0	0	0	0	0	0	0	0	0	0	0	0	0	0	0	0	0	0	0	0	0	0	0	0	0	0	0	0	0	0	0	0	0	0
357.14	0	0	0	0	0	0	0	0	0	0	0	0	0	0	0	0	0	0	0	0	0	0	0	0	0	0	0	0	0	0	0	0	0	0	0	0	0	0	0	0	0	0	0	0	0	0	0	0	0
358.771	0	0	0	0	0	0	0	0	0	0	0	0	0	0	0	0	0	0	0	0	0	0	0	0	0	0	0	0	0	0	0	0	0	0	0	0	0	0	0	0	0	0	0	0	0	0	0	0	0
360.402	0	0	0	0	0	0	0	0	0	0	0	0	0	0	0	0	0	0	0	0	0	0	0	0	0	0	0	0	0	0	0	0	0	0	0	0	0	0	0	0	0	0	0	0	0	0	0	0	0
362.034	0	0	0	0	0	0	0	0	0	0	0	0	0	0	0	0	0	0	0	0	0	0	0	0	0	0	0	0	0	0	0	0	0	0	0	0	0	0	0	0	0	0	0	0	0	0	0	0	0
363.666	0	0	0	0	0	0	0	0	0	0	0	0	0	0	0	0	0	0	0	0	0	0	0	0	0	0	0	0	0	0	0	0	0	0	0	0	0	0	0	0	0	0	0	0	0	0	0	0	0
365.299	0	0	0	0	0	0	0	0	0	0	0	0	0	0	0	0	0	0	0	0	0	0	0	0	0	0	0	0	0	0	0	0	0	0	0	0	0	0	0	0	0	0	0	0	0	0	0	0	0
366.932	0	0	0	0	0	0	0	0	0	0	0	0	0	0	0	0	0	0	0	0	0	0	0	0	0	0	0	0	0	0	0	0	0	0	0	0	0	0	0	0	0	0	0	0	0	0	0	0	0
368.565	0	0	0	0	0	0	0	0	0	0	0	0	0	0	0	0	0	0	0	0	0	0	0	0	0	0	0	0	0	0	0	0	0	0	0	0	0	0	0	0	0	0	0	0	0	0	0	0	0
370.199	0	0	0	0	0	0	0	0	0	0	0	0	0	0	0	0	0	0	0	0	0	0	0	0	0	0	0	0	0	0	0	0	0	0	0	0	0	0	0	0	0	0	0	0	0	0	0	0	0
371.833	0	0	0	0	0	0	0	0	0	0	0	0	0	0	0	0	0	0	0	0	0	0	0	0	0	0	0	0	0	0	0	0	0	0	0	0	0	0	0	0	0	0	0	0	0	0	0	0	0
373.468	0	0	0	0	0	0	0	0	0	0	0	0	0	0	0	0	0	0	0	0	0	0	0	0	0	0	0	0	0	0	0	0	0	0	0	0	0	0	0	0	0	0	0	0	0	0	0	0	0
375.103	0	0	0	0	0	0	0	0	0	0	0	0	0	0	0	0	0	0	0	0	0	0	0	0	0	0	0	0	0	0	0	0	0	0	0	0	0	0	0	0	0	0	0	0	0	0	0	0	0
376.738	0	0	0	0	0	0	0	0	0	0	0	0	0	0	0	0	0	0	0	0	0	0	0	0	0	0	0	0	0	0	0	0	0	0	0	0	0	0	0	0	0	0	0	0	0	0	0	0	0
378.374	0	0	0	0	0	0	0	0	0	0	0	0	0	0	0	0	0	0	0	0	0	0	0	0	0	0	0	0	0	0	0	0	0	0	0	0	0	0	0	0	0	0	0	0	0	0	0	0	0
380.01	0	0	0	0	0	0	0	0	0	0	0	0	0	0	0	0	0	0	0	0	0	0	0	0	0	0	0	0	0	0	0	0	0	0	0	0	0	0	0	0	0	0	0	0	0	0	0	0	0
381.647	0	0	0	0	0	0	0	0	0	0	0	0	0	0	0	0	0	0	0	0	0	0	0	0	0	0	0	0	0	0	0	0	0	0	0	0	0	0	0	0	0	0	0	0	0	0	0	0	0
383.284	0	0	0	0	0	0	0	0	0	0	0	0	0	0	0	0	0	0	0	0	0	0	0	0	0	0	0	0	0	0	0	0	0	0	0	0	0	0	0	0	0	0	0	0	0	0	0	0	0
384.922	0	0	0	0	0	0	0	0	0	0	0	0	0	0	0	0	0	0	0	0	0	0	0	0	0	0	0	0	0	0	0	0	0	0	0	0	0	0	0	0	0	0	0	0	0	0	0	0	0
386.56	0	0	0	0	0	0	0	0	0	0	0	0	0	0	0	0	0	0	0	0	0	0	0	0	0	0	0	0	0	0	0	0	0	0	0	0	0	0	0	0	0	0	0	0	0	0	0	0	0
388.198	0	0	0	0	0	0	0	0	0	0	0	0	0	0	0	0	0	0	0	0	0	0	0	0	0	0	0	0	0	0	0	0	0	0	0	0	0	0	0	0	0	0	0	0	0	0	0	0	0
389.837	0	0	0	0	0	0	0	0	0	0	0	0	0	0	0	0	0	0	0	0	0	0	0	0	0	0	0	0	0	0	0	0	0	0	0	0	0	0	0	0	0	0	0	0	0	0	0	0	0
391.476	0	0	0	0	0	0	0	0	0	0	0	0	0	0	0	0	0	0	0	0	0	0	0	0	0	0	0	0	0	0	0	0	0	0	0	0	0	0	0	0	0	0	0	0	0	0	0	0	0
393.116	0	0	0	0	0	0	0	0	0	0	0	0	0	0	0	0	0	0	0	0	0	0	0	0	0	0	0	0	0	0	0	0	0	0	0	0	0	0	0	0	0	0	0	0	0	0	0	0	0
394.756	0	0	0	0	0	0	0	0	0	0	0	0	0	0	0	0	0	0	0	0	0	0	0	0	0	0	0	0	0	0	0	0	0	0	0	0	0	0	0	0	0	0	0	0	0	0	0	0	0
396.396	0	0	0	0	0	0	0	0	0	0	0	0	0	0	0	0	0	0	0	0	0	0	0	0	0	0	0	0	0	0	0	0	0	0	0	0	0	0	0	0	0	0	0	0	0	0	0	0	0
398.037	0	0	0	0	0	0	0	0	0	0	0	0	0	0	0	0	0	0	0	0	0	0	0	0	0	0	0	0	0	0	0	0	0	0	0	0	0	0	0	0	0	0	0	0	0	0	0	0	0
399.678	0	0	0	0	0	0	0	0	0	0	0	0	0	0	0	0	0	0	0	0	0	0	0	0	0	0	0	0	0	0	0	0	0	0	0	0	0	0	0	0	0	0	0	0	0	0	0	0	0
401.32	0	0	0	0	0	0	0	0	0	0	0	0	0	0	0	0	0	0	0	0	0	0	0	0	0	0	0	0	0	0	0	0	0	0	0	0	0	0	0	0	0	0	0	0	0	0	0	0	0
402.962	0	0	0	0	0	0	0	0	0	0	0	0	0	0	0	0	0	0	0	0	0	0	0	0	0	0	0	0	0	0	0	0	0	0	0	0	0	0	0	0	0	0	0	0	0	0	0	0	0
404.604	0	0	0	0	0	0	0	0	0	0	0	0	0	0	0	0	0	0	0	0	0	0	0	0	0	0	0	0	0	0	0	0	0	0	0	0	0	0	0	0	0	0	0	0	0	0	0	0	0
406.247	0	0	0	0	0	0	0	0	0	0	0	0	0	0	0	0	0	0	0	0	0	0	0	0	0	0	0	0	0	0	0	0	0	0	0	0	0	0	0	0	0	0	0	0	0	0	0	0	0
407.89	0	0	0	0	0	0	0	0	0	0	0	0	0	0	0	0	0	0	0	0	0	0	0	0	0	0	0	0	0	0	0	0	0	0	0	0	0	0	0	0	0	0	0	0	0	0	0	0	0
409.534	0	0	0	0	0	0	0	0	0	0	0	0	0	0	0	0	0	0	0	0	0	0	0	0	0	0	0	0	0	0	0	0	0	0	0	0	0	0	0	0	0	0	0	0	0	0	0	0	0
411.177	0	0	0	0	0	0	0	0	0	0	0	0	0	0	0	0	0	0	0	0	0	0	0	0	0	0	0	0	0	0	0	0	0	0	0	0	0	0	0	0	0	0	0	0	0	0	0	0	0
412.822	0	0	0	0	0	0	0	0	0	0	0	0	0	0	0	0	0	0	0	0	0	0	0	0	0	0	0	0	0	0	0	0	0	0	0	0	0	0	0	0	0	0	0	0	0	0	0	0	0
414.466	0	0	0	0	0	0	0	0	0	0	0	0	0	0	0	0	0	0	0	0	0	0	0	0	0	0	0	0	0	0	0	0	0	0	0	0	0	0	0	0	0	0	0	0	0	0	0	0	0
416.111	0	0	0	0	0	0	0	0	0	0	0	0	0	0	0	0	0	0	0	0	0	0	0	0	0	0	0	0	0	0	0	0	0	0	0	0	0	0	0	0	0	0	0	0	0	0	0	0	0
417.757	0	0	0	0	0	0	0	0	0	0	0	0	0	0	0	0	0	0	0	0	0	0	0	0	0	0	0	0	0	0	0	0	0	0	0	0	0	0	0	0	0	0	0	0	0	0	0	0	0
419.402	0	0	0	0	0	0	0	0	0	0	0	0	0	0	0	0	0	0	0	0	0	0	0	0	0	0	0	0	0	0	0	0	0	0	0	0	0	0	0	0	0	0	0	0	0	0	0	0	0
421.048	0	0	0	0	0	0	0	0	0	0	0	0	0	0	0	0	0	0	0	0	0	0	0	0	0	0	0	0	0	0	0	0	0	0	0	0	0	0	0	0	0	0	0	0	0	0	0	0	0
422.695	0	0	0	0	0	0	0	0	0	0	0	0	0	0	0	0	0	0	0	0	0	0	0	0	0	0	0	0	0	0	0	0	0	0	0	0	0	0	0	0	0	0	0	0	0	0	0	0	0
424.342	0	0	0	0	0	0	0	0	0	0	0	0	0	0	0	0	0	0	0	0	0	0	0	0	0	0	0	0	0	0	0	0	0	0	0	0	0	0	0	0	0	0	0	0	0	0	0	0	0
425.989	0	0	0	0	0	0	0	0	0	0	0	0	0	0	0	0	0	0	0	0	0	0	0	0	0	0	0	0	0	0	0	0	0	0	0	0	0	0	0	0	0	0	0	0	0	0	0	0	0
427.636	0	0	0	0	0	0	0	0	0	0	0	0	0	0	0	0	0	0	0	0	0	0	0	0	0	0	0	0	0	0	0	0	0	0	0	0	0	0	0	0	0	0	0	0	0	0	0	0	0
429.284	0	0	0	0	0	0	0	0	0	0	0	0	0	0	0	0	0	0	0	0	0	0	0	0	0	0	0	0	0	0	0	0	0	0	0	0	0	0	0	0	0	0	0	0	0	0	0	0	0
430.932	0	0	0	0	0	0	0	0	0	0	0	0	0	0	0	0	0	0	0	0	0	0	0	0	0	0	0	0	0	0	0	0	0	0	0	0	0	0	0	0	0	0	0	0	0	0	0	0	0
432.581	0	0	0	0	0	0	0	0	0	0	0	0	0	0	0	0	0	0	0	0	0	0	0	0	0	0	0	0	0	0	0	0	0	0	0	0	0	0	0	0	0	0	0	0	0	0	0	0	0
434.23	0	0	0	0	0	0	0	0	0	0	0	0	0	0	0	0	0	0	0	0	0	0	0	0	0	0	0	0	0	0	0	0	0	0	0	0	0	0	0	0	0	0	0	0	0	0	0	0	0
435.879	0	0	0	0	0	0	0	0	0	0	0	0	0	0	0	0	0	0	0	0	0	0	0	0	0	0	0	0	0	0	0	0	0	0	0	0	0	0	0	0	0	0	0	0	0	0	0	0	0
437.528	0	0	0	0	0	0	0	0	0	0	0	0	0	0	0	0	0	0	0	0	0	0	0	0	0	0	0	0	0	0	0	0	0	0	0	0	0	0	0	0	0	0	0	0	0	0	0	0	0
439.178	0	0	0	0	0	0	0	0	0	0	0	0	0	0	0	0	0	0	0	0	0	0	0	0	0	0	0	0	0	0	0	0	0	0	0	0	0	0	0	0	0	0	0	0	0	0	0	0	0
440.828	0	0	0	0	0	0	0	0	0	0	0	0	0	0	0	0	0	0	0	0	0	0	0	0	0	0	0	0	0	0	0	0	0	0	0	0	0	0	0	0	0	0	0	0	0	0	0	0	0
442.479	0	0	0	0	0	0	0	0	0	0	0	0	0	0	0	0	0	0	0	0	0	0	0	0	0	0	0	0	0	0	0	0	0	0	0	0	0	0	0	0	0	0	0	0	0	0	0	0	0
444.13	0	0	0	0	0	0	0	0	0	0	0	0	0	0	0	0	0	0	0	0	0	0	0	0	0	0	0	0	0	0	0	0	0	0	0	0	0	0	0	0	0	0	0	0	0	0	0	0	0
445.781	0	0	0	0	0	0	0	0	0	0	0	0	0	0	0	0	0	0	0	0	0	0	0	0	0	0	0	0	0	0	0	0	0	0	0	0	0	0	0	0	0	0	0	0	0	0	0	0	0
447.432	0	0	0	0	0	0	0	0	0	0	0	0	0	0	0	0	0	0	0	0	0	0	0	0	0	0	0	0	0	0	0	0	0	0	0	0	0	0	0	0	0	0	0	0	0	0	0	0	0
449.084	0	0	0	0	0	0	0	0	0	0	0	0	0	0	0	0	0	0	0	0	0	0	0	0	0	0	0	0	0	0	0	0	0	0	0	0	0	0	0	0	0	0	0	0	0	0	0	0	0
450.736	0	0	0	0	0	0	0	0	0	0	0	0	0	0	0	0	0	0	0	0	0	0	0	0	0	0	0	0	0	0	0	0	0	0	0	0	0	0	0	0	0	0	0	0	0	0	0	0	0
452.389	0	0	0	0	0	0	0	0	0	0	0	0	0	0	0	0	0	0	0	0	0	0	0	0	0	0	0	0	0	0	0	0	0	0	0	0	0	0	0	0	0	0	0	0	0	0	0	0	0
454.042	0	0	0	0	0	0	0	0	0	0	0	0	0	0	0	0	0	0	0	0	0	0	0	0	0	0	0	0	0	0	0	0	0	0	0	0	0	0	0	0	0	0	0	0	0	0	0	0	0
455.695	0	0	0	0	0	0	0	0	0	0	0	0	0	0	0	0	0	0	0	0	0	0	0	0	0	0	0	0	0	0	0	0	0	0	0	0	0	0	0	0	0	0	0	0	0	0	0	0	0
457.348	0	0	0	0	0	0	0	0	0	0	0	0	0	0	0	0	0	0	0	0	0	0	0	0	0	0	0	0	0	0	0	0	0	0	0	0	0	0	0	0	0	0	0	0	0	0	0	0	0
459.002	0	0	0	0	0	0	0	0	0	0	0	0	0	0	0	0	0	0	0	0	0	0	0	0	0	0	0	0	0	0	0	0	0	0	0	0	0	0	0	0	0	0	0	0	0	0	0	0	0
460.656	0	0	0	0	0	0	0	0	0	0	0	0	0	0	0	0	0	0	0	0	0	0	0	0	0	0	0	0	0	0	0	0	0	0	0	0	0	0	0	0	0	0	0	0	0	0	0	0	0
462.31	0	0	0	0	0	0	0	0	0	0	0	0	0	0	0	0	0	0	0	0	0	0	0	0	0	0	0	0	0	0	0	0	0	0	0	0	0	0	0	0	0	0	0	0	0	0	0	0	0
463.965	0	0	0	0	0	0	0	0	0	0	0	0	0	0	0	0	0	0	0	0	0	0	0	0	0	0	0	0	0	0	0	0	0	0	0	0	0	0	0	0	0	0	0	0	0	0	0	0	0
465.62	0	0	0	0	0	0	0	0	0	0	0	0	0	0	0	0	0	0	0	0	0	0	0	0	0	0	0	0	0	0	0	0	0	0	0	0	0	0	0	0	0	0	0	0	0	0	0	0	0
467.275	0	0	0	0	0	0	0	0	0	0	0	0	0	0	0	0	0	0	0	0	0	0	0	0	0	0	0	0	0	0	0	0	0	0	0	0	0	0	0	0	0	0	0	0	0	0	0	0	14.0515055546157
468.931	0	0	0	0	0	0	0	0	0	0	0	0	0	0	0	0	0	0	0	0	0	0	0	0	0	0	0	0	0	0	0	0	0	0	0	0	0	0	0	0	0	0	0	0	0	0	0	0	9.16191856630165
470.586	0	0	0	0	0	0	0	0	0	0	0	0	0	0	0	0	0	0	0	0	0	0	0	0	0	0	0	0	0	0	0	0	0	0	0	0	0	0	0	0	0	0	0	0	0	0	0	16.8113110542142	10.756018364379
472.242	0	0	0	0	0	0	0	0	0	0	0	0	0	0	0	0	0	0	0	0	0	0	0	0	0	0	0	0	0	0	0	0	0	0	0	0	0	0	0	0	0	0	0	0	0	0	155.92666794474	7.99262844217376	8.57217030990432
473.899	0	0	0	0	0	0	0	0	0	0	0	0	0	0	0	0	0	0	0	0	0	0	0	0	0	0	0	0	0	0	0	0	0	0	0	0	0	0	0	0	0	0	0	0	0	0	28.3691880066723	13.5470381416325	8.76195546473594
475.555	0	0	0	0	0	0	0	0	0	0	0	0	0	0	0	0	0	0	0	0	0	0	0	0	0	0	0	0	0	0	0	0	0	0	0	0	0	0	0	0	0	0	0	0	0	56.559978100594	21.8528097290492	14.8973173290042	16.2880955313098
477.212	0	0	0	0	0	0	0	0	0	0	0	0	0	0	0	0	0	0	0	0	0	0	0	0	0	0	0	0	0	0	0	0	0	0	0	0	0	0	0	0	0	0	0	0	0	16.5072128584689	17.542367531754	8.79765603396606	11.0006272679222
478.87	0	0	0	0	0	0	0	0	0	0	0	0	0	0	0	0	0	0	0	0	0	0	0	0	0	0	0	0	0	0	0	0	0	0	0	0	0	0	0	0	0	0	0	0	47.0786358646047	25.0466366559057	18.1466682006273	11.0070954168688	13.9570690626291
480.527	0	0	0	0	0	0	0	0	0	0	0	0	0	0	0	0	0	0	0	0	0	0	0	0	0	0	0	0	0	0	0	0	0	0	0	0	0	0	0	0	0	0	0	0	27.5368883025478	21.1959455938616	20.6465726173677	13.6541877793396	17.562839923313
482.185	0	0	0	0	0	0	0	0	0	0	0	0	0	0	0	0	0	0	0	0	0	0	0	0	0	0	0	0	0	0	0	0	0	0	0	0	0	0	0	0	0	0	0	15.1455123728366	15.5073447719875	10.9830647338417	14.7577926897886	8.88775596459317	10.5308742872291
483.843	0	0	0	0	0	0	0	0	0	0	0	0	0	0	0	0	0	0	0	0	0	0	0	0	0	0	0	0	0	0	0	0	0	0	0	0	0	0	0	0	0	0	0	12.7847682583655	16.3814817198599	13.5940557515257	13.6239368604683	13.8168217103657	10.966826840812
485.501	0	0	0	0	0	0	0	0	0	0	0	0	0	0	0	0	0	0	0	0	0	0	0	0	0	0	0	0	0	0	0	0	0	0	0	0	0	0	0	0	0	0	33.8810209936532	4.35482489006845	14.5409668417815	15.4702481091006	13.2778382466741	14.0458538866825	6.36392793926437
487.16	0	0	0	0	0	0	0	0	0	0	0	0	0	0	0	0	0	0	0	0	0	0	0	0	0	0	0	0	0	0	0	0	0	0	0	0	0	0	0	0	0	33.3971951120424	24.2193013348838	9.74694186015162	15.1035742556092	14.6460773356444	15.3777382652565	13.4649681705326	16.1165984572878
488.819	0	0	0	0	0	0	0	0	0	0	0	0	0	0	0	0	0	0	0	0	0	0	0	0	0	0	0	0	0	0	0	0	0	0	0	0	0	0	0	0	0	18.4347456283744	24.474747636641	9.14541075189041	15.9411362148014	13.1485204039304	14.8505566890634	14.6203989652353	14.6393361830441
490.478	0	0	0	0	0	0	0	0	0	0	0	0	0	0	0	0	0	0	0	0	0	0	0	0	0	0	0	0	0	0	0	0	0	0	0	0	0	0	0	0	19.1556785062332	13.3154549792596	24.0714798106031	13.4954874513153	21.1473579269088	12.5943905788063	16.4509353062287	13.9441910912827	19.6093590996299
492.137	0	0	0	0	0	0	0	0	0	0	0	0	0	0	0	0	0	0	0	0	0	0	0	0	0	0	0	0	0	0	0	0	0	0	0	0	0	0	0	0	16.7012974912458	20.5527427874784	21.6198815084149	10.0539762683078	19.7164040898703	9.60351187230587	15.5429125381121	15.3381195531602	14.5015174343106
493.797	0	0	0	0	0	0	0	0	0	0	0	0	0	0	0	0	0	0	0	0	0	0	0	0	0	0	0	0	0	0	0	0	0	0	0	0	0	0	0	26.0533661168505	23.5058416022283	15.7679544664383	27.1141877801537	14.772004675623	19.0696311461181	22.2202005878602	19.113719797845	17.5049614069043	22.7707470812163
495.456	0	0	0	0	0	0	0	0	0	0	0	0	0	0	0	0	0	0	0	0	0	0	0	0	0	0	0	0	0	0	0	0	0	0	0	0	0	0	0	9.14991430265473	7.81589657967538	14.8799873281418	14.8658741053351	12.0910056804561	12.1686630932868	11.8823913564205	17.2074973641267	14.5174330027197	14.0385825051034
497.117	0	0	0	0	0	0	0	0	0	0	0	0	0	0	0	0	0	0	0	0	0	0	0	0	0	0	0	0	0	0	0	0	0	0	0	0	0	0	40.2449551457299	8.51534224569074	12.9364882473889	12.9911759670111	16.8788762414136	12.0273850494955	17.0956400723668	17.0667861116547	18.3574931348517	19.2344091080023	18.2795874660359
498.777	0	0	0	0	0	0	0	0	0	0	0	0	0	0	0	0	0	0	0	0	0	0	0	0	0	0	0	0	0	0	0	0	0	0	0	0	0	0	29.2712484511849	17.4399069728636	15.0841167954396	17.1940336776324	18.6909697201657	12.9323951392117	19.0861645215376	23.5181684097083	21.5907624660186	19.4182806160697	17.5590152669421
500.438	0	0	0	0	0	0	0	0	0	0	0	0	0	0	0	0	0	0	0	0	0	0	0	0	0	0	0	0	0	0	0	0	0	0	0	0	0	100.215013364886	13.8954613791204	12.5629286881235	14.1065839431677	8.64206946185395	17.8498765554858	11.4557018425285	13.7412885547865	16.2255337567791	16.1827573534436	14.4676393381383	18.6533747120615
502.098	0	0	0	0	0	0	0	0	0	0	0	0	0	0	0	0	0	0	0	0	0	0	0	0	0	0	0	0	0	0	0	0	0	0	0	0	67.3704624417544	34.3029290713592	7.49565888400456	4.55339285416073	5.25892574699606	8.6517379728166	15.3889401755816	13.0376245011188	15.760255763789	14.3998039814463	14.9199511309081	17.8104236964129	21.5817753651027
503.759	0	0	0	0	0	0	0	0	0	0	0	0	0	0	0	0	0	0	0	0	0	0	0	0	0	0	0	0	0	0	0	0	0	0	0	0	21.6949197883891	36.7909506145198	20.1556044196881	11.043993396738	21.8244533791245	18.689505996699	21.1291465933661	20.3219384332525	16.9814237787707	15.6967704519082	18.9980207566418	20.4657665683875	22.2044518911386
505.421	0	0	0	0	0	0	0	0	0	0	0	0	0	0	0	0	0	0	0	0	0	0	0	0	0	0	0	0	0	0	0	0	0	0	0	76.173768973765	14.3694380835827	26.4980879557784	25.2701748766076	19.4029428723499	17.6725132737917	16.8679812170724	28.9578320391903	17.4145234668192	21.6092790879268	19.5973756704922	18.1466963495674	24.2310390144115	20.9156607252099
507.082	0	0	0	0	0	0	0	0	0	0	0	0	0	0	0	0	0	0	0	0	0	0	0	0	0	0	0	0	0	0	0	0	0	0	0	14.2029133214733	5.63958604701776	21.0311382641211	10.4368741218546	4.09685970090835	6.64880183944542	14.423410884528	18.3122126304932	5.76781011511165	16.0133285425803	10.3064630586002	13.5423688150349	19.7223957029272	14.0330038139215
508.744	0	0	0	0	0	0	0	0	0	0	0	0	0	0	0	0	0	0	0	0	0	0	0	0	0	0	0	0	0	0	0	0	0	0	26.3503918085486	-3.18975111945872	7.29021531100443	29.7526738694351	6.09560986341885	10.8804037226332	10.5322033329574	10.8156601983429	10.6481762307101	5.2664345181954	17.7143449503014	14.2126005593684	16.8270277897246	11.5844059380181	13.1548027349246
510.406	0	0	0	0	0	0	0	0	0	0	0	0	0	0	0	0	0	0	0	0	0	0	0	0	0	0	0	0	0	0	0	0	0	0	3.1218367094751	9.95820067790914	2.98200179516513	18.5812968504601	13.678087541416	12.5749444547295	11.1117705253868	5.62532382479174	15.1923461615119	14.7820381667487	19.4147390642042	20.481321612561	19.093835369077	17.1762850575975	12.9758948442016
512.068	0	0	0	0	0	0	0	0	0	0	0	0	0	0	0	0	0	0	0	0	0	0	0	0	0	0	0	0	0	0	0	0	0	26.0552390943204	13.9792512163133	11.9830029462488	13.1207926863949	15.9013579613221	15.5401474644601	5.1965465336992	6.7304538785527	12.2948900575938	18.035489379102	15.1434158471876	18.3585116400141	15.9908103939597	18.7153182885863	23.9864835045417	17.0597171987065
513.731	0	0	0	0	0	0	0	0	0	0	0	0	0	0	0	0	0	0	0	0	0	0	0	0	0	0	0	0	0	0	0	0	0	20.1113020710622	5.08883338179914	7.40312573592736	16.9320939022252	22.915816509805	18.6254005823466	13.7259734876839	15.2011301152245	10.0754099453148	16.1821685987849	16.0382814954787	13.6108858708121	18.898441683837	21.9732826232343	16.8899423024489	17.6513955977621
515.394	0	0	0	0	0	0	0	0	0	0	0	0	0	0	0	0	0	0	0	0	0	0	0	0	0	0	0	0	0	0	0	0	47.6532208275741	1.99488918824	-1.44090628085318	3.61988991018194	-0.646317754516819	11.9085104157088	13.1289731120602	1.74765063462779	13.681690736299	13.3342603262025	16.8712021055211	10.9188010386013	15.0953525147613	16.2728685434809	15.796459888031	20.392517457669	14.3236191608092
517.056	0	0	0	0	0	0	0	0	0	0	0	0	0	0	0	0	0	0	0	0	0	0	0	0	0	0	0	0	0	0	0	1252.93103301136	35.6450525396354	10.4548514728154	23.7186426186101	15.3652583234062	13.4018232331649	15.8451736882251	17.753003376066	16.4052468705163	19.1826835864168	19.2300693071825	22.9489153267048	15.1668772498677	18.6023627914092	21.0945903259155	18.6603168897837	21.9550296993537	23.0989451281935
518.72	0	0	0	0	0	0	0	0	0	0	0	0	0	0	0	0	0	0	0	0	0	0	0	0	0	0	0	0	0	0	0	114.73678508865	28.2813949477553	8.12057578218026	19.2993048348247	7.30427284719654	15.4397190030764	11.9983949840905	7.06568960722227	11.5829381496227	17.5590769022861	12.2935392198742	26.4236796689417	21.3433717686077	20.2525104720397	20.3560599242088	22.0464624783136	20.5929874989643	24.9048510445408
520.383	0	0	0	0	0	0	0	0	0	0	0	0	0	0	0	0	0	0	0	0	0	0	0	0	0	0	0	0	0	0	299.908673407433	61.2707830444777	27.7779870033298	10.8003236627046	4.56161076102547	10.1636333379929	5.61209121012578	15.4059503147537	15.373264777695	7.75586100373479	11.3535105473525	3.97243720588334	10.5156102338426	9.42624259874082	19.3615396416974	20.9892172906569	16.9094771938061	16.7249675138271	19.7332458434777
522.046	0	0	0	0	0	0	0	0	0	0	0	0	0	0	0	0	0	0	0	0	0	0	0	0	0	0	0	0	0	0	36.5261577312157	58.2997045755886	7.71964723964153	11.4745948186852	14.3025827943263	12.0185101740737	15.8696706853037	18.7592212336183	18.4029049979361	19.5679747364757	15.0177812900618	14.7575229303728	16.7683704205897	19.4615689847753	16.778520054584	22.2814785499243	24.825909913088	18.5509201336461	25.2522597229898
523.71	0	0	0	0	0	0	0	0	0	0	0	0	0	0	0	0	0	0	0	0	0	0	0	0	0	0	0	0	0	29.4339220878218	20.6314505459314	36.1137421104533	16.3273608738991	14.9576626399951	12.0349205683945	13.0092149458703	18.5409415162362	8.52736742208139	14.3643550287857	15.7708752780994	18.8138332755142	16.0878543715445	17.3755293843966	19.916033961561	22.1769798032722	20.4096374537244	19.5436694774188	18.1802662694517	23.5234194765975
525.374	0	0	0	0	0	0	0	0	0	0	0	0	0	0	0	0	0	0	0	0	0	0	0	0	0	0	0	0	0	9.74146160270133	-10.3829356832634	27.4495808950552	-0.594381846885942	-2.11533404900183	10.7651609399063	4.24484412581909	3.57177329705703	8.94257235498332	1.52002456075106	11.7174516686989	8.34267127917085	5.23164016073296	6.9185021505626	10.5319065987368	13.3028736198153	14.3592577831219	21.9423199193326	14.665364391041	13.4827800703939
527.038	0	0	0	0	0	0	0	0	0	0	0	0	0	0	0	0	0	0	0	0	0	0	0	0	0	0	0	0	24.7271401296757	-11.2574781660895	8.44960474666044	22.2552474288992	1.87412585137176	1.41499713333107	-8.65511036587205	-2.10412430352763	7.47936050555876	12.9587831960986	8.71062352786526	5.44004775533054	5.13809845985266	15.2153919034394	12.8434097860234	7.88984387021145	13.9555309115523	12.5034197976817	12.7712310371211	13.0137714487042	13.5348451185604
528.703	0	0	0	0	0	0	0	0	0	0	0	0	0	0	0	0	0	0	0	0	0	0	0	0	0	0	0	0	-3.47883170067021	13.6980740231954	19.1572879703809	34.0605920411966	17.8137772142293	18.8043612681488	13.8044862894955	9.27193032035118	11.9085509538543	17.3277243207477	16.0056102034911	11.3059551312764	4.76317400567516	21.1814772653502	18.0571744458327	12.9839410940147	20.56859165358	18.4509121146395	24.0113278804102	22.0877501928944	16.3786721482886
530.367	0	0	0	0	0	0	0	0	0	0	0	0	0	0	0	0	0	0	0	0	0	0	0	0	0	0	0	27.1180727433163	4.69744632449798	0.474898434604151	-0.0823387744567074	28.1084515842496	10.7012317632744	15.0243989786618	9.28060108748041	10.3107416788558	10.1171226490126	7.17600046969749	15.5023832967647	16.9657584280101	8.08618541825864	6.52159532950865	17.4855028258754	11.7832700932275	21.7667280661505	17.6093606231188	18.7460893535709	16.2030061259028	17.4166960151482
532.032	0	0	0	0	0	0	0	0	0	0	0	0	0	0	0	0	0	0	0	0	0	0	0	0	0	0	127.897952887461	14.0177914505227	9.2233097036996	7.22974293332648	24.4835522724416	36.7145467985866	18.0070150785963	10.3761742272706	11.5595404335116	13.0012506975025	3.81720049205999	16.4325451410494	21.5556203809906	14.7174353907404	7.72895518356877	9.79762609851188	21.3790869578713	14.4878783441067	19.0967659229489	17.3161149735209	24.8982539517806	20.3977396474324	23.4463598640374
533.697	0	0	0	0	0	0	0	0	0	0	0	0	0	0	0	0	0	0	0	0	0	0	0	0	0	0	23.0390150371759	21.8529659837263	9.25194968193557	10.9240750418556	12.8424970249093	34.1190787075111	17.5784009524196	9.92493408949852	8.92864499841521	20.125839806355	7.27835553932685	8.83699157586899	12.7978873782348	18.7511718605969	17.2033387605526	13.5093723839314	15.8044011244739	13.0766409523822	14.6724721601424	18.4954227924092	17.8208149200908	21.9265718075816	18.9478445977968
535.362	0	0	0	0	0	0	0	0	0	0	0	0	0	0	0	0	0	0	0	0	0	0	0	0	0	92.0324035523707	26.3225502911722	21.3024680583407	5.75710219305747	1.22127634415865	14.6024386167706	14.2869797121535	17.5683752589559	10.0014518290698	12.5816021532769	11.772510512352	10.4296036132981	11.5963407734957	17.3359686514559	11.1446711428677	18.8593808463725	14.8583078729708	23.6280125695187	11.1884361485527	12.5585519532652	15.061822010709	16.7294499748381	15.0234017851267	21.8584664335995
537.028	0	0	0	0	0	0	0	0	0	0	0	0	0	0	0	0	0	0	0	0	0	0	0	0	0	2.91399733516361	11.0105372342573	-1.12649256708453	4.84127162612693	-0.550391187607128	9.95415508808135	17.1158291702523	10.6588827278248	7.37777384828907	3.25766903281342	13.1463063303295	15.5801088172208	19.7587219334847	11.4414737153987	7.77295647362609	2.96194504396006	9.84031300547554	15.3535609549586	14.2617463303517	20.5170600578561	14.1733196647085	19.0432764536226	13.7883695491033	19.7855664755271
538.693	0	0	0	0	0	0	0	0	0	0	0	0	0	0	0	0	0	0	0	0	0	0	0	0	47.4215946334096	-1.01912520017608	12.6352952521912	11.9331674149681	0.258490992123856	9.33120062851099	20.7857426128083	20.4207912885765	10.9715275781104	10.7153696734303	14.4161994364228	18.9204909190276	6.86621532474919	13.5888064218949	18.3486616366591	13.6669255878773	15.3293720754747	12.8001757678101	18.6726160708201	13.5083453860772	16.5176903021329	18.7100701897806	18.4148887154181	18.9039853999513	19.5196266142376
540.359	0	0	0	0	0	0	0	0	0	0	0	0	0	0	0	0	0	0	0	0	0	0	0	0	-3.01464666265966	-1.28973984858863	-5.17491274062344	-3.41362481840282	9.05191236073628	11.8909980059294	-14.7081589129482	25.7735741193622	8.70316205015664	19.3095014652389	17.7846290304144	0.262058838415527	11.632461336633	12.3814120464953	22.1627354741875	19.0553244351976	11.1761178588342	13.2154796051069	13.8510409728382	9.93235975746434	17.4585835498742	15.5048287269422	21.0921463702676	16.952048045775	18.5627155171149
542.025	0	0	0	0	0	0	0	0	0	0	0	0	0	0	0	0	0	0	0	0	0	0	0	28.1912446107892	-23.1774649586642	-8.79952794492099	0.0403783614614325	-14.1877845538884	-1.09334074964942	-2.84643183600504	-7.67265979181112	14.9729143616804	3.65635394215972	0.910583281829862	0.533413219970497	6.91089303158863	2.24577499585435	0.873812502937868	3.58570680425119	4.31333052644121	12.1250226516276	9.49705728511605	14.6496864261904	10.2826794021929	8.52986986164315	11.8503414481474	19.0627281578826	19.0821073583736	10.2958132495804
543.691	0	0	0	0	0	0	0	0	0	0	0	0	0	0	0	0	0	0	0	0	0	0	0	9.01635441012576	14.6441208925386	10.304002740378	6.56415240761741	-4.27638811784002	3.79276349563921	4.53740600221611	12.3148745967363	19.6626500683828	15.0178908444975	5.55759149501787	2.86499159941626	6.47622330295141	3.16127208308311	12.0966025389379	8.05706531869189	10.2602321265847	14.0550273739793	14.342861056941	23.9570639444001	14.4592656687908	21.2316483051475	16.8907774552239	19.3422511450028	14.0154809715555	22.1371179370025
545.357	0	0	0	0	0	0	0	0	0	0	0	0	0	0	0	0	0	0	0	0	0	0	35.0546268363889	11.1625700949027	-1.53236110698678	9.73819267387125	18.5456562540275	7.00423257016589	9.57818938111971	11.114942780275	10.0542762101095	26.3109120103687	16.8368460637647	7.27538361047913	11.2935506068332	10.0895442938646	7.28533399764609	11.1305360804788	1.65162220974735	13.0074894547154	14.6445469898574	17.454985689021	13.4999714147618	16.2760897422313	14.4597065014788	15.5834384957721	19.2465106623884	15.6040674210008	20.6951070078815
547.023	0	0	0	0	0	0	0	0	0	0	0	0	0	0	0	0	0	0	0	0	0	275.613099274743	5.3217229715438	-19.2600588157128	5.83492819707877	-3.82791441612515	-0.829556029159166	-12.7851162703206	-12.6910410144392	-2.00399233546216	-0.0134474673066971	24.8135456084866	-3.48198223511106	-12.9371348980741	-6.22231527115788	1.24903065972355	-2.31209860347964	8.17272743181088	2.64965907851724	1.95413407255244	6.1295559695233	7.68371922925241	11.3744504110903	10.7231137069344	9.43537336102159	10.1418929118061	14.0978766499684	14.6050542712436	5.59713870021144
548.69	0	0	0	0	0	0	0	0	0	0	0	0	0	0	0	0	0	0	0	0	0	68.1324854415143	14.3171013911184	-2.92002059663677	-2.80997176601065	-2.42277355227429	5.00538513025576	3.8763677441678	9.49960693688125	8.24642594170285	23.7858972100725	27.0243702322397	14.2388518021497	9.61413923308044	16.2720227987581	9.8264874811828	3.91105819085586	8.63898195273449	15.9665418310275	4.14611079634006	3.26748610021374	19.0438469928163	18.2384013394089	17.6206171742608	15.1543576547642	13.6686551328972	13.5699884511584	20.754768736847	19.9647433586088
550.357	0	0	0	0	0	0	0	0	0	0	0	0	0	0	0	0	0	0	0	0	573.709099229815	15.8075111383722	14.5990899076938	16.2613466256002	-1.35086149830219	-1.15606679107965	-2.46459641859956	24.6015238997555	2.25809011261848	23.8066952378413	23.071561203017	30.2476110193195	3.09864452844944	17.6149207988822	4.47439109239725	14.9301993765821	13.5274107238315	13.7643129562899	16.4258420439941	6.28827012435435	15.3916141638627	12.7093074267311	19.0678927704259	16.6482152149397	17.4396610468907	16.8901657003252	10.0832688806457	16.5802120802664	13.1434294173932
552.024	0	0	0	0	0	0	0	0	0	0	0	0	0	0	0	0	0	0	0	0	41.3900012457132	8.0034728701723	5.16467944946654	5.39290890984405	-6.69309948305809	-0.651896863122383	-2.25110794015244	11.5428320503858	12.8694396181785	-3.82979108951219	7.11301443582325	21.8206756181456	11.0858882364198	-3.98001729839992	13.5140573129855	5.455398429786	10.9536578616986	6.67819720783254	10.7761716764539	11.4765386675416	12.7495500066622	13.0756678866998	13.9923373968237	8.96592057417884	14.1383151545222	17.7764219680982	11.2465150112152	14.5302820267968	12.8430455746961
553.691	0	0	0	0	0	0	0	0	0	0	0	0	0	0	0	0	0	0	0	404.839261494053	19.2667137790608	1.87076715198119	14.7767164199279	17.5507995006085	5.42689433976921	1.67076408921426	13.0601769476649	15.6475555114761	16.454221578996	16.9331538705879	30.1339850016802	37.146279314914	14.1169617188985	5.72813589883005	16.5775626510512	15.5907950649089	14.2595664856103	22.853604087839	25.3094984679887	17.4294586524045	7.22320950168288	27.8131614670498	17.2427930586573	13.9355243408839	16.3624669891296	19.2273965996672	15.3591051856589	12.2382341697499	22.3213442478023
555.358	0	0	0	0	0	0	0	0	0	0	0	0	0	0	0	0	0	0	0	36.3908841421796	1.53930710899627	-8.67111985021877	3.21875844578196	-1.0467596983246	9.32759856203877	2.90015315369219	-2.68361811283778	-2.91492921456237	-2.09640427803717	2.54177037845108	-4.62371515473168	15.8920910443491	0.174812558542315	3.70514528840671	-1.77558717355398	0.441180885081786	10.4266642397073	13.8852014022032	6.52386714720766	11.1343484933555	10.8879237334779	11.1492599644761	15.0175158686005	11.7429139375249	15.6128637165333	18.0054430699967	10.3732292879968	12.0099304747022	13.3021444772757
557.026	0	0	0	0	0	0	0	0	0	0	0	0	0	0	0	0	0	0	118.898352202788	22.5835035008665	19.2389250818558	13.8794658696382	26.0658486631718	6.04066941297089	17.0248209768074	13.5300421032638	22.7691481087461	34.2192281801641	22.6846831442865	1.96658748145256	19.1094824026208	30.460930825471	19.6189666354466	11.403960993014	16.5517352273769	15.5922802833344	19.0517252492683	24.5412697098494	11.0363607808492	18.1794755834916	14.9409515206097	20.6057409653132	17.1779208159839	16.1367857423759	20.3897534143644	23.1188080634664	13.1517040091894	21.3518771922608	19.0338723612259
558.693	0	0	0	0	0	0	0	0	0	0	0	0	0	0	0	0	0	0	5.1759513699998	-13.4943232133633	-7.19364854884215	17.8640814140692	9.0711544155565	-10.6084685609725	-13.2587333385016	-4.18115705762211	-7.78691485842807	6.25667061914996	-15.1225919374289	6.40988042360008	-0.212481423604591	29.4437665696992	6.9229571152035	-6.7796083827496	2.20278970397137	-2.37552959421899	2.5580517425165	5.78806730321505	-2.19391266254472	3.40163840415856	-0.607898135844245	16.8252438529152	10.9344741717162	5.9289274916565	8.89744805151937	5.80291638576857	15.0557619761192	4.34542335067849	6.97062623594224
560.361	0	0	0	0	0	0	0	0	0	0	0	0	0	0	0	0	0	188.693482353685	46.3192408232721	30.1851337610766	40.5115721266561	39.6720116817816	35.1927173914495	37.7251417620722	28.2734878120777	21.4985806766001	30.3477758438795	24.2417796877739	40.9072178208539	27.9799803442443	20.650138420043	41.3829458363766	29.4089204732151	24.0804755102558	25.4161033820618	27.5196559044772	13.0251159733534	26.0442124384644	33.9038087284668	18.0260384102571	28.1338805495235	29.0697184891729	23.1372158870334	24.291003836953	22.8424275759922	19.0941466317967	21.5709781919386	23.4693868187646	26.7850440960409
562.029	0	0	0	0	0	0	0	0	0	0	0	0	0	0	0	0	262.039401020144	10.4192487239007	10.2788895051966	2.46846564493721	-7.40126144530923	2.30993518886474	2.89170473600379	2.60874874520341	-6.09172504043058	8.10649968308791	15.7860054691752	-9.71336555611208	6.90221243790899	1.34962963915486	10.1032739359474	22.1644928894968	21.5413375545122	3.19173095555429	4.74438946311377	-1.6959619051243	12.5249835031787	-2.01161613699617	9.00205192731086	11.4451497016788	13.9709342951278	8.17660230741943	17.4517111608346	10.5900266396167	13.8800903931745	18.2840206380172	13.1812226359717	7.52711383494369	12.1678827222178
563.697	0	0	0	0	0	0	0	0	0	0	0	0	0	0	0	0	125.230233377676	42.7431739907998	60.3393155367741	48.4697146123732	37.5015884157141	53.4128893947991	45.7096297236191	31.9507266520873	25.8361182916298	37.148951904286	15.2734817801734	35.8065655777934	29.3720940360868	27.3721164339619	36.9304288923647	44.4657126611668	43.2441738210974	25.5655881699031	30.8785338944526	36.3480767773684	23.6976276069797	24.0912447725382	21.4594671861161	22.6468906998154	31.3290164794866	26.0014015528828	34.3432564689783	21.1794427113376	21.0479521897311	19.4779014094244	28.4101952991825	18.1737376728077	25.1478013333391
565.365	0	0	0	0	0	0	0	0	0	0	0	0	0	0	0	389.634851642303	42.1736631794635	-3.71886406707139	1.16502988179979	19.1020270675234	13.6034805457641	-5.52775009154813	-3.90475348758025	10.1568045382571	-7.06032886286904	-1.90390072045794	8.22531195487208	13.6666579927267	21.2605172611145	13.7258720292868	15.3236035538852	30.956826375055	14.977572641897	-6.01354319392347	5.88569364625484	8.80944776388524	17.9845268654436	6.06382397164951	9.24731221548549	9.99003302404698	9.88371727932303	7.22195308924323	13.9050384182291	10.1815072771496	13.3842154712347	11.9262238040248	18.5824818811693	16.0481519980509	10.8994812487405
567.033	0	0	0	0	0	0	0	0	0	0	0	0	0	0	0	47.9421067710947	5.29358570760935	-5.6379144073142	4.92099337847753	10.2990583706398	-16.3325037698257	-2.67537494682246	12.0893556375713	-4.73923810490609	-5.4184483776886	-18.0831730022045	-3.177535494659	14.7526127009189	-13.380940207654	5.88074440990291	5.83718892701934	7.48609410045653	12.5237457661034	-1.07601389093907	12.4813776133302	11.8086927543189	-10.3562256178645	11.3943445862829	15.8140554140032	6.28036344809067	5.8990964405054	2.48670073767013	13.2925526624979	8.80166651658026	9.70430229178207	14.0233426481511	9.11514876603524	12.917773602871	6.5765063891589
568.702	0	0	0	0	0	0	0	0	0	0	0	0	0	0	2187.14995653305	47.5182451167444	12.1289506176959	11.4124324800852	18.439681411306	41.5918390918441	13.5747286016337	30.0543954463357	22.0403994395307	8.82869896641809	13.4070491921398	-1.02363734988199	-1.88138202638598	7.81084405168965	26.7016222072193	19.2523816221969	26.1710369774888	26.1840520812192	28.5437147985965	2.8673498025654	1.14433471857781	17.1357014142497	18.0072020845136	15.4701660960743	14.7002315750613	33.0659905811477	15.478816906375	9.81241964705216	17.5629692698664	20.2362475557988	14.1586941089205	15.059071881269	14.4937264286044	13.0048068610461	25.1466958097855
570.37	0	0	0	0	0	0	0	0	0	0	0	0	0	0	372.22090670542	17.0485434822613	14.9171324767161	27.2125668342409	28.863645963415	17.5782430614339	13.9176538414218	5.69252033888425	7.92980077137743	30.161835371778	21.6657244505601	17.8643702760013	20.6496685055255	34.7303048496223	19.1743872504921	17.747509360128	30.4762684340987	21.8300958939167	17.1559653260816	19.3950095894293	14.5396031828818	21.9028743456277	13.118133617908	25.7448145476879	20.8483263425106	19.879403604685	26.3959496968991	18.3785507398996	15.770423115078	9.41906975591118	15.8935714463577	16.0954277142191	18.3952475197439	14.4489527700835	13.0005785538351
572.039	0	0	0	0	0	0	0	0	0	0	0	0	0	238.726782245311	28.7811657519242	14.3255158419811	0.634552598810798	7.519669896651	4.71601849571803	7.43169449769508	6.19414225369586	0.746885007880068	-3.68522553231327	-6.84053510216155	10.6923189427245	7.3718850810966	12.6637803481422	7.74235420687778	2.7001310488188	-2.71941041246831	11.0499732459776	1.68064230678356	16.0211447051549	7.69376147666961	10.1105460426206	2.28425135152695	15.3614964123924	1.87607781828689	7.01475917149934	12.7275147197901	3.38765240718699	13.914955819945	7.35042549265556	11.4561817347559	6.31161882227717	12.1177090470903	18.3132053140545	12.2735796197563	20.5212399946131
573.708	0	0	0	0	0	0	0	0	0	0	0	0	0	20.1469332947688	26.7363793718454	1.45013973888515	2.66091372183803	2.24100768312963	13.8256679600794	7.68869647444873	8.54372088223756	3.45500236948183	21.0724290575544	-2.09074351740681	-3.58229749640309	14.2839539520652	4.60335960797143	-11.0191659015384	15.411862340182	13.4397738341048	13.3206207571572	19.402539671153	17.9655457547928	1.87331492291416	7.54639599585496	7.40133814505215	18.4266906497312	13.7652729684158	2.42462633768085	18.7149733346285	19.3603969434818	11.644767248323	16.0680300467018	17.8434855999575	16.5493041400331	14.1083360649442	18.0687030106673	12.3956736224844	17.4057035706684
575.377	0	0	0	0	0	0	0	0	0	0	0	0	440.591562359049	1.84001971303187	23.199982064855	8.43930110690396	18.4827975106623	4.75549842402554	10.7472122939167	-6.63143243311738	27.6851988713258	-4.0959938833377	0.246394689826427	5.84616386386726	-2.56929483510849	-3.47874020128978	-16.6631424681774	-9.7261143655653	10.745863135478	17.5865225357117	-4.02027093378379	12.7439287371012	7.05321365487369	4.47727079387012	-3.26683892781681	12.049807916945	10.2321930869991	9.86113514781881	10.1886303908251	15.0052691347151	3.04620924209086	4.55443221036429	13.5072236370532	5.9902072374071	14.9774284527339	4.60834609494445	14.7182629220536	13.0926756462886	10.5430941486583
577.046	0	0	0	0	0	0	0	0	0	0	0	1037.15903653098	45.9148358690016	11.6783349826421	7.01617026493477	15.1164538445574	33.4338686196725	28.4282381101432	17.4862319674375	13.5731182200519	8.9528305391286	7.23256778584011	25.4443595714334	12.715101725053	-1.94259365374716	19.4572841179555	1.72690711222156	25.7077630732182	21.885273205111	15.9442438689642	12.7570254973452	23.5752915564546	23.1125474507623	12.8398718303421	17.1886451789251	18.6513484877574	20.5792555318736	14.4547107292099	15.7256856656469	20.2444412344727	7.39305354457736	8.72700219480973	17.5139993092023	10.0446047987316	16.2372057954923	19.4374085822896	17.7826632668197	10.4225350708035	13.7754261353327
578.715	0	0	0	0	0	0	0	0	0	0	0	227.75811721835	31.1773044879692	9.04861997327286	40.0737906863646	19.6923524335564	48.8777485465668	27.4092843432616	27.7899529614216	26.9163862510846	37.7982926305614	29.0995978367569	33.5347124924932	23.4714821867131	21.3139952836937	11.6460953306909	25.7481526640203	29.7203531755367	29.7564100647347	29.8065333055432	44.8775455764481	28.8458115743198	20.0097255442121	21.1657878121851	15.0724879960164	35.8341177622633	23.2352424121078	25.5112459010814	24.3248130589924	16.4515574761162	12.9833204155886	15.4266340934346	22.5031673046068	20.7328269109912	24.8447268226089	23.3944670649709	24.4773875891569	19.0847864168001	17.5408263170245
580.384	0	0	0	0	0	0	0	0	0	0	835.455261376389	26.6147643679552	25.3761036216697	-11.5457133103793	16.356782764087	6.44689848636177	9.25201231347467	19.4666941823462	32.875965063571	24.3797735589175	-6.27419180375014	10.5565319860821	21.8200533093172	16.0813922331341	3.26415572780948	15.9547016891878	2.23614524457107	2.77540009786606	18.2696549471689	27.0119400811906	16.3239425241039	17.838911517532	5.54630950168848	15.7099469593627	15.8348355019535	15.2832164185968	21.4272759356476	7.0901634479216	16.0246940569492	15.5542015675457	14.9835461348892	6.48006277688878	16.2903021984242	9.74238964032126	13.4631071232386	15.720869087662	15.1100357194961	12.6454979452963	9.70116187121278
582.054	0	0	0	0	0	0	0	0	0	0	141.569975230281	15.8245467647558	20.7017520765361	-14.8872047084671	19.3653753363021	0.113934035029863	-2.94792856333867	0.435732927220946	10.1792576567745	23.0548517800308	0.929460479295896	9.10921777364279	-2.63259101647737	4.11238556358452	6.32651810375045	4.30343016260571	-11.5423069869189	-2.12485070350425	-0.791954569981553	4.12082247036742	15.9258888428802	17.2462067240089	-2.54843387412477	3.00763737458015	-0.572696203007493	11.5152615701058	15.1482728054735	9.95072079224243	14.6437932593933	12.0955760654668	10.1977377138348	10.791582954776	11.8066143395545	6.25616056505497	17.5667586639542	4.57307156424567	13.5187924548937	10.2010978818379	9.28137621064889
583.723	0	0	0	0	0	0	0	0	0	113.181225945929	8.8138823768368	11.9344494007697	7.56880146375077	13.1216576696502	23.6636575775161	-22.147822697443	16.2341099130442	6.61856533659497	16.9561501503968	-10.9320007727997	9.23981284673238	-5.96725599165737	-0.953419238530261	1.22585910469921	-9.17723672946242	-1.57007272599956	-5.30848153031769	12.8873099590745	-5.07913383669454	2.13250986469451	18.819266487828	12.2726152045068	23.437329098562	8.55703483787319	4.14341909954564	10.9430453256241	16.0393173283479	1.3448631725013	9.98731292598754	10.4394463829914	9.35402364505696	19.1202312900295	11.9921087209563	12.2963274591005	14.1101789241385	6.72181941536139	13.9424191453623	12.4390569997813	13.4268356271741
585.393	0	0	0	0	0	0	0	0	0	6.92030844305202	0.649960463123809	11.0464141607105	-3.59746355848093	-23.2130084050849	25.9879525462152	-1.62620250046406	8.85925410684809	20.6917690614537	4.12461726235171	-8.62481543586903	0.675326083564081	-6.40646569920772	-3.74047016351206	16.9234906862244	12.0938384171941	6.834572735984	-1.92723121887041	4.51514261761916	2.25299484172465	8.82435380343284	12.8295796630946	16.1710657476583	1.17875992021417	3.57537793728656	-4.67826138737594	-8.50446027708396	7.7468869410792	6.99763728793219	-0.170364420772804	10.5100663961493	2.95091579936503	8.44381451556756	5.39799357865331	7.37115624916868	10.2016117221507	8.83104006706682	8.00841008520003	9.72253040049698	3.35117725331577
587.063	0	0	0	0	0	0	0	0	52.7362734583097	31.305089594141	19.1321408781957	36.9633509653182	8.98262717292155	26.7414056805226	7.23623833720095	31.6922222720029	17.4606388422563	38.4700651516211	17.0859724108168	19.7326339121908	30.6606931060142	36.9852961901192	31.8916303939378	22.2198992312558	19.1898308770249	28.0432071771725	24.7096617884187	17.5072817535916	17.4612289503234	16.6738188788969	16.6991461818023	24.2780231408756	20.5657473315627	19.9054267096021	13.2361782000502	8.10882662643665	11.9047839344516	19.0140640608728	14.2029104372775	20.2776933587245	23.3554825723651	16.606196813761	13.9540856175241	12.4487460979392	17.1531014136168	16.0354317108453	20.9089724946362	18.3940042492909	16.7641095822647
588.733	0	0	0	0	0	0	0	0	-0.574779248095251	-28.2318142324527	5.49323406172392	-2.25087466501058	2.44902573058648	-1.75602832457394	10.2180084172293	-12.4424504310578	1.24716702052611	-2.74275068640183	-15.7643566482734	18.364867343326	10.4201618947857	5.52954697225775	-8.06326781729346	-5.4155317936723	16.5352452015729	-2.36226824565886	-11.8217982813532	-1.60224376677869	9.51676100005368	11.6025758599177	12.8957766071129	15.0366597955419	4.59605954743212	5.09450630828805	5.03208863352183	7.60110520178437	1.21194567955099	2.95720735816736	6.42143926910557	1.95087532909365	11.5060565628564	14.2558446255628	14.4154957245481	10.4521245899107	10.40028332554	9.77789419522208	6.48802135838264	2.92380590893111	7.81723316238947
590.403	0	0	0	0	0	0	0	14.07562335654	3.01254531348092	17.6850625711049	40.6429525265728	28.1514305482689	16.9831224422725	29.4876639200356	21.2282484602265	32.2864872513507	29.3662850337556	-0.381275381167865	5.04553297082383	20.7929841536722	27.699889615629	17.266773124793	16.017135973517	13.5756969588021	32.215603244881	13.2136232201586	30.9933947349403	30.2944388055286	14.442125869734	9.20236341323126	1.90003723765584	22.6082852832289	23.2571179895852	17.6157930418164	20.0750344026721	9.34976250055409	21.5981757778294	16.946527073273	25.2559841153979	12.0428926254144	12.174928679672	13.3674634393512	11.8737092700139	14.851652730335	15.1946515375502	9.91803427303268	14.4862377884201	14.9590161267407	9.87768629916566
592.073	0	0	0	0	0	0	217.806469409164	14.5902121197047	10.8251009295086	7.26373879741069	41.8327817075542	16.7307848323318	7.84305174199514	3.04587812958664	11.0215383401159	30.7363806663815	25.6553379367725	23.6348000485813	20.7786006297407	17.5316495284972	5.8393461547448	5.19893246730791	13.7245295065604	-6.92999263306035	5.8553484467535	3.20287753367694	19.2708601134977	18.6161641289696	12.0908388043658	21.5841113314962	23.8022360847355	13.504596558975	16.8520106026738	9.29620714323573	4.14592706091087	9.13314240490166	14.9357368515349	5.32972596198505	10.814863766981	2.68854560901791	10.7530671783486	13.1196708111779	7.94871744202648	10.555681898399	13.3152073481783	8.86609898231007	12.8762856598365	17.7204076267812	11.3698381696084
593.743	0	0	0	0	0	0	73.1366250147564	28.0998610787584	-3.73627499112029	9.76864880111632	29.0679750311158	8.2470511380918	21.554945428738	13.4582588060415	13.7538647000123	3.27056059866562	25.0983315306851	12.9834211141007	19.9477253030712	1.65217243991333	22.942332324812	3.3894486280291	18.263464719545	13.5677658188799	20.7810076749041	22.7987414889656	18.4970524773814	19.7031343170491	7.13889799128612	2.47025062797167	8.88010941118673	15.645397802842	15.1498303930666	14.5798122569118	22.28117250607	10.5174372703622	13.3124955694363	14.2639160663702	12.0912077758057	5.12952675678192	8.68431975356237	3.65898539216064	12.5200635312006	14.1706111967894	9.24374828885572	10.6584235167353	8.94904641502295	10.416177409348	14.5794034724155
595.413	0	0	0	0	0	155.26651360326	24.9500803804994	22.8843362771218	30.9981119706721	27.0020241291416	7.79312294704777	18.3918649897565	9.89851569799864	18.7191848688403	18.3558471610925	34.6936681530108	18.2025129047635	17.4472900869491	12.7970750925876	21.1173674480868	24.4639491707646	12.6798448166415	12.1418320525933	7.85421444045577	18.6701815806156	10.9302923313153	11.7385101379878	12.9969883640223	5.40033760559249	14.9057029406422	18.2361055086833	17.2347048884	17.7188637882298	11.680356123832	18.0165846218121	13.7652986700092	1.94389384746371	18.1062437499209	16.9710100625748	14.3368544672559	4.87318609326037	14.8002743422439	18.2758537618669	8.02148717967297	12.8267239545763	12.0639346784222	12.7998978519301	11.7558118737605	7.46028845541559
597.084	0	0	0	0	0	52.6092933507291	2.63765397546713	10.3271005695222	-8.34716060195669	1.59898771904261	19.7049015131474	-0.954687561706892	3.6440123212345	-8.17629940463296	-3.27740682319791	-6.74902704276486	13.8017693601083	8.83487138285439	-10.7337490782793	-1.8813210066899	-0.97089400547655	14.1383035597797	15.6771559402575	-2.09391013777565	-4.54338809890971	-0.102804284656643	5.91134711767471	5.20734865485756	5.11444580243335	-1.67082881113317	5.12288004931341	2.06860076359789	9.224451503418	0.720867556136508	4.91285379810379	3.23267667897707	13.2415096112646	14.43239205176	10.9410318969685	1.47238719723069	11.5209487902257	10.7857427750735	9.98730395138129	6.45018521147055	12.9955258347687	12.7116540481312	8.40982534466148	8.49091558240952	6.0993236655118
598.754	0	0	0	0	66.9002933308005	-3.47475232987597	-19.8699602298443	27.604694956262	4.63403651569665	-3.77090900848902	-4.29077760734012	-5.99696748432109	4.13476750829702	-5.45951636694461	20.2527428939829	16.4018330110625	6.09854098487957	-2.18376972342499	21.7057034968822	0.675672042446436	12.7480812124937	11.7429707219217	1.36958621883307	5.81677379288593	5.40132724991547	-0.566288569597636	0.867543384801566	11.0716510708951	15.2704568107274	9.13239934627937	9.88240386124193	4.15693066151249	9.59898840531478	18.3080333433458	15.4776781714564	8.94075989347614	13.364057387389	4.855367662942	9.81976587826527	13.8035755379611	6.22483492558725	6.550800956237	10.7657975107748	7.45993597153715	12.8263442007976	10.1432374640275	14.1595431135538	9.22318130809182	7.99706049816726
600.425	0	0	0	0	38.3821363026729	7.80451589917442	-4.04057415990556	-5.1831631043189	6.00445764360777	23.7838774541488	27.1411362708371	4.97918639887034	-5.02152108509242	16.2071514038043	-0.524296221798574	13.0172234736931	3.54780333268798	9.17637971440499	16.1425698244565	38.4262806871068	25.4236078616713	14.4278932740931	22.2937827333721	-1.4998133945088	-3.24767081401594	6.68572059215607	10.8172420396	8.41415200269616	5.24302631410587	19.1919410682171	14.8092746481935	22.925044526415	10.0935298654567	12.446473830182	13.3834739478903	8.22831290579942	8.6018638298972	13.1778042890959	13.1736601164127	11.7948384569306	6.92199129618095	9.68690283925036	11.2958220787354	9.30353644158723	13.9743064334215	8.55823988100199	8.68285698540872	12.1995333121041	11.6857750657786
602.096	0	0	0	117.986914756009	-6.2094795386453	-33.4796302596066	-3.79485376294401	-26.8910999770998	-16.2873365227523	-3.14052149572333	9.55666750422654	-14.7452957622563	-17.8952388158781	-29.6535924191212	-19.8225579763953	-5.6168794485717	3.30819507270774	-18.1027757427722	-10.8595533352884	-13.0401187274803	-1.21630967431672	-16.9993433675885	-0.514228928094111	-14.1742723110287	-14.0250573168637	-6.19211829924342	-21.5458667803841	-7.07430839509171	-11.0011787607114	-4.35651397249211	-2.97246426644154	0.476935539645245	-4.41073352188143	-12.5324440435394	-5.02768390438546	-6.17615493411081	2.04525922586221	2.07761965119731	-1.1606430909219	5.32766474636844	-0.0929956052069006	-3.0127188170092	7.4230673655088	5.26431835358044	5.4041141657651	3.87082690346645	7.54834729830119	2.03326173208405	4.03804286624301
603.766	0	0	0	27.7243809606528	-3.80595246840269	15.1792997808888	0.739690040387305	4.12787068489592	-14.6563244852401	28.3226822376265	18.9168081573857	14.4744377119731	24.9667001368117	-10.2089498021362	5.50947126949038	13.698064083194	17.6380078626444	16.6267912621039	2.38132330082112	12.0282743017098	17.1132809842451	7.20341860317416	-5.07816297323033	16.1793971674144	9.60881746495541	12.5377416396757	8.87446485411295	0.74460746567923	15.9155345823803	13.656476201166	3.06856229856527	24.8500746234295	9.38965285931672	12.0653007624355	3.06025941750203	-0.635656141686933	6.32976430596773	7.27765879077847	4.07533231073727	6.66714140871781	14.6057115813645	12.2841416578644	9.40399349735014	5.83712998916789	8.7076994328847	7.6752886436575	7.95118670168202	12.2371535839748	6.449708695272
605.437	0	0	25.0791724307826	-8.22736242035428	-19.179048572588	-10.7543535391949	-16.1954529378716	-44.731407226095	-7.29149261757817	-12.7855238058473	-10.7357441776987	-19.2984762284731	-41.150137671258	-23.1841034730814	1.15662856349958	-14.9647756427198	-7.77238097522661	1.28793033199892	-5.80528964178904	-1.22285189622815	-15.0394788939986	-32.4132334057826	11.6656361869252	-17.1049691691222	-17.2955489394174	-11.2285199119819	-17.0007434967129	-12.5161141384755	-1.20176790585825	-11.7704759143678	0.458333137983065	1.9222608842613	-1.16444237124947	-11.9103859734818	-4.53950997602159	-0.329529250619026	-5.15418651954026	14.0381109305138	5.02617136249811	2.73102956505897	6.63252123254969	-1.64482873346785	2.01246915698681	3.05235908205982	9.3036764694251	6.95014900593876	-2.02133078199745	3.16699781710838	-0.315129371632525
607.108	0	400.432704522443	13.1857041167127	3.23313485547316	32.6919246126468	29.2744583854506	16.8623715217879	-2.34912496109734	25.0480002326897	4.01664508261003	8.61660577498077	23.2727960386489	4.93877073752814	10.5427639970846	13.407403847978	17.609764331205	16.3205049736462	18.5024443724982	7.81475605766729	22.5423552255339	-8.10150706884334	3.5251010511556	-0.958994797290131	13.6999125662231	5.39762439432918	8.8697992824963	12.0427771023883	11.3505419191611	2.68594805183168	4.38332361182063	19.815532904502	23.5948591100426	16.4554005946896	14.1502409398909	4.17157450746554	12.643127971892	7.73990592320008	9.99288350094109	11.3583141362228	9.06557532764054	2.63623454379192	8.95154484172568	16.5296841329691	11.6578865008324	11.8727415557813	5.47281282380137	12.1934958425071	9.28017324604933	10.4372936109979
608.779	0	116.278549360923	19.0500453455911	9.5832664548827	2.59355138258376	28.4135928846018	-10.5297403174696	19.4195665905888	-18.5457039893592	-3.24982291765059	0.220197979928614	1.48914049509281	12.6662016483212	3.54402132186395	-8.2394521579851	1.25497304148624	18.3991487740334	18.8094815808572	15.7802608726514	25.7110011008341	0.91240168753626	-1.93793914925683	8.48047512763056	5.17434563078035	5.0235786657522	0.067983525467249	11.8378603027521	8.00365907334696	22.1421184165372	13.7314248226088	8.75941888648153	16.5083743602143	17.5677962220643	10.7886518924005	14.4950893805859	8.08674728094538	6.12301552432977	14.3082385477635	5.49221165248767	3.24745433272359	8.51559051380789	6.51878087346518	8.57655136201201	6.89480454643929	13.3373663770068	6.33621213063099	11.9053916957971	9.39608594740458	11.1835241962628
610.45	689.745637401279	25.4244898771106	-36.531358082655	-23.6058543094965	10.4260832300793	6.17345561846156	-5.42151086806249	-7.44237361059865	22.6972594365055	2.6307176739736	7.42479720026602	-9.48084475583932	-28.6718551299949	-2.93679785101374	16.2470828341204	-3.72206080078243	-4.31176363647732	-8.80787091287819	-5.81944231277708	-5.05101559986867	-14.5422559254916	11.032220470971	22.5811572330978	-3.97520838451496	9.2856802654086	-5.60973713361437	9.46621289309801	-2.26395368335682	9.10886152196581	3.37963932370514	-0.034363907584279	7.17029285645439	6.76892119198263	-4.52515248294945	3.48024659973615	0.911567044204749	3.20422701938299	1.89901305165006	0.798699748818036	-1.85525199220612	5.09843946226257	3.46831468489505	7.5073919760476	1.59463690448747	5.55652981561262	4.97634012503727	10.3847194738205	7.46527117713314	6.71409404437937
612.121	195.363151249936	24.7976768128103	41.6418155494564	27.8714129731179	18.8711421622825	-5.79557228746542	24.2844857281274	22.7607195587177	26.6397052343145	28.663042132641	17.7088239789714	21.2733059319996	29.3162484076471	15.5805362448752	24.3754748029591	29.3039347914765	17.0953064825488	21.0954040860235	23.5170888397599	22.5908685077187	29.8455500019682	14.2165604322944	17.0683381461626	17.0955161244943	11.1375358296393	5.44354636521315	13.9432867952965	6.78894566497054	12.5156126683002	24.8325616289032	19.442856905195	20.1379619749145	13.1240587105734	9.46969809986362	14.7772608637488	11.8441711111788	17.6383245062402	21.5848416501254	14.2376058711673	18.7959619904786	6.79346532400269	3.49786538600016	13.8972060356387	4.8834485877853	15.6832698687241	11.0322560825905	8.83916902924475	11.1354428120847	13.0913762939283
613.792	-1.27373498937165	-20.3633423243249	3.03868463037003	-0.796034158479494	-22.9180866175589	8.20262607876681	-6.65352237454432	-10.9266600505121	-5.38830466123278	-29.0938500708892	-25.9445454168615	-13.6795282758819	2.65995396714917	-0.400153714468187	-6.51073687192071	9.43477152993759	11.3865481789272	-8.34254545658911	1.8905381584859	-12.6334788079536	-10.2230050070943	3.85226904478225	-4.24860471175756	-12.9088772992959	-6.22735652985766	-3.50684838188026	-15.7955670599079	-3.95554486171447	-0.890473527231038	-4.28915224157995	6.57862683244222	5.6141046549135	-3.2571986150887	-2.5400287140311	-3.25143738932984	1.25927030563186	-5.56138578427419	7.91767852971559	0.991168342611078	-0.275123766729084	8.93729841624678	2.94538726433635	2.22970699987713	5.32946284413537	3.93145550277735	3.67634423879675	4.26295053258409	1.7689167794261	-0.882804981902097
615.464	-15.9999115509124	-14.3285071967195	12.3442979822559	-19.4178924305654	-10.9578479846562	-5.52153559230373	-14.2161646249363	4.30101543086229	-1.41139944270095	6.59546609146581	-6.68787420061635	-15.8325614001337	-10.7718597718192	-15.1304872865653	-0.831060013201496	5.02226296948613	9.15072283260466	-5.4704155440675	-17.1067969625176	-7.90102253423915	-1.48029205706008	-5.24886873267726	0.313448767935882	-7.23309737747604	-6.11920099414997	-4.44131334835597	-1.69420923599635	-1.37058150194593	7.45761774689317	6.01195008671922	10.6762060512354	13.6429877214145	-1.50577345323612	6.04625340419524	8.36436897399451	8.08359884371008	1.22268040979247	7.96677847968153	3.90574560470334	3.31884228732023	3.43895539722292	2.11407529561254	9.96423773785009	2.0367107466003	7.6472003661077	5.49316372907911	5.72023713463551	7.8938464252302	5.88431576915263
617.135	-20.3510459116962	-1.24804488149871	-7.6103447534944	-1.25252196607249	-6.22986843631239	6.87930472716611	-2.71116806663707	-8.47112885017627	3.7440404259569	-8.56877944656452	-4.58789070087509	-7.73562957064718	-15.1003153169241	-5.10468019179078	1.77291349751327	-2.25412901480389	-11.9389382809868	-15.3399799515585	-3.85876436767772	4.89906964890937	8.22956789013383	7.56842546927406	-7.51564579718055	2.6512954886781	-19.0438041241637	-14.0140239702084	7.96879987772693	-5.12984868621933	5.66208871165461	-6.14771177483867	3.99815100503512	2.27855377938459	-0.490423814722014	-0.326284988269304	1.68219401915028	6.78407466919784	-3.12867527353013	4.21074166743947	4.80084698251834	-5.73236367636774	1.59256644265655	6.36397646661502	5.4263006652498	2.120924920383	2.55536833403944	5.00941377465799	6.74475335555584	5.33146467842259	9.0401965101462
618.806	-0.99781416956821	-21.9437769466266	-21.3642351197654	-14.812957578649	-25.4153582557129	-26.8402256696486	-15.4454955974126	-33.3862149933162	2.73144395897594	-23.7654249316609	-19.2910038241316	-14.4561195182265	-21.5408694789903	-28.77318535082	-3.68017335006007	-19.3015125113307	-2.96767711744513	-8.23320890183386	-12.3789276268115	-16.2520504057116	-10.8915512229406	-20.5263236990969	-1.70807288155447	-6.02369512265602	-25.3782839417372	-7.70042322928044	-15.3640009265319	-12.8974092956334	-13.5679565187817	-13.2294015928994	-0.911900010475736	-4.2149168086758	-9.43613356391023	-5.3419287233525	-6.08697715206132	-10.4773818342148	-9.57323929411997	-2.43313302147491	2.59739019269527	-3.49804685593716	1.86973233142793	-4.21106445523806	4.82778472214	4.24088999335006	0.699301956162877	4.91322585737716	-0.655727095983718	-1.26292503174444	4.05340403489826
[truncated: 85 more columns]
