# Supplementary material for: Physicochemical and major ion data for springs in the Black Forest National Park, Germany
Source: Data Brief. 2020 Apr 30;30:105645. doi: 10.1016/j.dib.2020.105645 (PMC7218150; doi:10.1016/j.dib.2020.105645)
Supplement: Supplementary file 4 [file mmc4.zip › Fluorescence/D808_5_2017-05-11.csv]

wavelength	600	597	594	591	588	585	582	579	576	573	570	567	564	561	558	555	552	549	546	543	540	537	534	531	528	525	522	519	516	513	510	507	504	501	498	495	492	489	486	483	480	477	474	471	468	465	462	459	456
210.862	0	0	0	0	0	0	0	0	0	0	0	0	0	0	0	0	0	0	0	0	0	0	0	0	0	0	0	0	0	0	0	0	0	0	0	0	0	0	0	0	0	0	0	0	0	0	0	0	0
212.444	0	0	0	0	0	0	0	0	0	0	0	0	0	0	0	0	0	0	0	0	0	0	0	0	0	0	0	0	0	0	0	0	0	0	0	0	0	0	0	0	0	0	0	0	0	0	0	0	0
214.027	0	0	0	0	0	0	0	0	0	0	0	0	0	0	0	0	0	0	0	0	0	0	0	0	0	0	0	0	0	0	0	0	0	0	0	0	0	0	0	0	0	0	0	0	0	0	0	0	0
215.61	0	0	0	0	0	0	0	0	0	0	0	0	0	0	0	0	0	0	0	0	0	0	0	0	0	0	0	0	0	0	0	0	0	0	0	0	0	0	0	0	0	0	0	0	0	0	0	0	0
217.194	0	0	0	0	0	0	0	0	0	0	0	0	0	0	0	0	0	0	0	0	0	0	0	0	0	0	0	0	0	0	0	0	0	0	0	0	0	0	0	0	0	0	0	0	0	0	0	0	0
218.779	0	0	0	0	0	0	0	0	0	0	0	0	0	0	0	0	0	0	0	0	0	0	0	0	0	0	0	0	0	0	0	0	0	0	0	0	0	0	0	0	0	0	0	0	0	0	0	0	0
220.364	0	0	0	0	0	0	0	0	0	0	0	0	0	0	0	0	0	0	0	0	0	0	0	0	0	0	0	0	0	0	0	0	0	0	0	0	0	0	0	0	0	0	0	0	0	0	0	0	0
221.95	0	0	0	0	0	0	0	0	0	0	0	0	0	0	0	0	0	0	0	0	0	0	0	0	0	0	0	0	0	0	0	0	0	0	0	0	0	0	0	0	0	0	0	0	0	0	0	0	0
223.536	0	0	0	0	0	0	0	0	0	0	0	0	0	0	0	0	0	0	0	0	0	0	0	0	0	0	0	0	0	0	0	0	0	0	0	0	0	0	0	0	0	0	0	0	0	0	0	0	0
225.123	0	0	0	0	0	0	0	0	0	0	0	0	0	0	0	0	0	0	0	0	0	0	0	0	0	0	0	0	0	0	0	0	0	0	0	0	0	0	0	0	0	0	0	0	0	0	0	0	0
226.71	0	0	0	0	0	0	0	0	0	0	0	0	0	0	0	0	0	0	0	0	0	0	0	0	0	0	0	0	0	0	0	0	0	0	0	0	0	0	0	0	0	0	0	0	0	0	0	0	0
228.299	0	0	0	0	0	0	0	0	0	0	0	0	0	0	0	0	0	0	0	0	0	0	0	0	0	0	0	0	0	0	0	0	0	0	0	0	0	0	0	0	0	0	0	0	0	0	0	0	0
229.887	0	0	0	0	0	0	0	0	0	0	0	0	0	0	0	0	0	0	0	0	0	0	0	0	0	0	0	0	0	0	0	0	0	0	0	0	0	0	0	0	0	0	0	0	0	0	0	0	0
231.477	0	0	0	0	0	0	0	0	0	0	0	0	0	0	0	0	0	0	0	0	0	0	0	0	0	0	0	0	0	0	0	0	0	0	0	0	0	0	0	0	0	0	0	0	0	0	0	0	0
233.067	0	0	0	0	0	0	0	0	0	0	0	0	0	0	0	0	0	0	0	0	0	0	0	0	0	0	0	0	0	0	0	0	0	0	0	0	0	0	0	0	0	0	0	0	0	0	0	0	0
234.657	0	0	0	0	0	0	0	0	0	0	0	0	0	0	0	0	0	0	0	0	0	0	0	0	0	0	0	0	0	0	0	0	0	0	0	0	0	0	0	0	0	0	0	0	0	0	0	0	0
236.248	0	0	0	0	0	0	0	0	0	0	0	0	0	0	0	0	0	0	0	0	0	0	0	0	0	0	0	0	0	0	0	0	0	0	0	0	0	0	0	0	0	0	0	0	0	0	0	0	0
237.84	0	0	0	0	0	0	0	0	0	0	0	0	0	0	0	0	0	0	0	0	0	0	0	0	0	0	0	0	0	0	0	0	0	0	0	0	0	0	0	0	0	0	0	0	0	0	0	0	0
239.432	0	0	0	0	0	0	0	0	0	0	0	0	0	0	0	0	0	0	0	0	0	0	0	0	0	0	0	0	0	0	0	0	0	0	0	0	0	0	0	0	0	0	0	0	0	0	0	0	0
241.025	0	0	0	0	0	0	0	0	0	0	0	0	0	0	0	0	0	0	0	0	0	0	0	0	0	0	0	0	0	0	0	0	0	0	0	0	0	0	0	0	0	0	0	0	0	0	0	0	0
242.619	0	0	0	0	0	0	0	0	0	0	0	0	0	0	0	0	0	0	0	0	0	0	0	0	0	0	0	0	0	0	0	0	0	0	0	0	0	0	0	0	0	0	0	0	0	0	0	0	0
244.213	0	0	0	0	0	0	0	0	0	0	0	0	0	0	0	0	0	0	0	0	0	0	0	0	0	0	0	0	0	0	0	0	0	0	0	0	0	0	0	0	0	0	0	0	0	0	0	0	0
245.808	0	0	0	0	0	0	0	0	0	0	0	0	0	0	0	0	0	0	0	0	0	0	0	0	0	0	0	0	0	0	0	0	0	0	0	0	0	0	0	0	0	0	0	0	0	0	0	0	0
247.403	0	0	0	0	0	0	0	0	0	0	0	0	0	0	0	0	0	0	0	0	0	0	0	0	0	0	0	0	0	0	0	0	0	0	0	0	0	0	0	0	0	0	0	0	0	0	0	0	0
248.999	0	0	0	0	0	0	0	0	0	0	0	0	0	0	0	0	0	0	0	0	0	0	0	0	0	0	0	0	0	0	0	0	0	0	0	0	0	0	0	0	0	0	0	0	0	0	0	0	0
250.595	0	0	0	0	0	0	0	0	0	0	0	0	0	0	0	0	0	0	0	0	0	0	0	0	0	0	0	0	0	0	0	0	0	0	0	0	0	0	0	0	0	0	0	0	0	0	0	0	0
252.192	0	0	0	0	0	0	0	0	0	0	0	0	0	0	0	0	0	0	0	0	0	0	0	0	0	0	0	0	0	0	0	0	0	0	0	0	0	0	0	0	0	0	0	0	0	0	0	0	0
253.79	0	0	0	0	0	0	0	0	0	0	0	0	0	0	0	0	0	0	0	0	0	0	0	0	0	0	0	0	0	0	0	0	0	0	0	0	0	0	0	0	0	0	0	0	0	0	0	0	0
255.388	0	0	0	0	0	0	0	0	0	0	0	0	0	0	0	0	0	0	0	0	0	0	0	0	0	0	0	0	0	0	0	0	0	0	0	0	0	0	0	0	0	0	0	0	0	0	0	0	0
256.986	0	0	0	0	0	0	0	0	0	0	0	0	0	0	0	0	0	0	0	0	0	0	0	0	0	0	0	0	0	0	0	0	0	0	0	0	0	0	0	0	0	0	0	0	0	0	0	0	0
258.586	0	0	0	0	0	0	0	0	0	0	0	0	0	0	0	0	0	0	0	0	0	0	0	0	0	0	0	0	0	0	0	0	0	0	0	0	0	0	0	0	0	0	0	0	0	0	0	0	0
260.186	0	0	0	0	0	0	0	0	0	0	0	0	0	0	0	0	0	0	0	0	0	0	0	0	0	0	0	0	0	0	0	0	0	0	0	0	0	0	0	0	0	0	0	0	0	0	0	0	0
261.786	0	0	0	0	0	0	0	0	0	0	0	0	0	0	0	0	0	0	0	0	0	0	0	0	0	0	0	0	0	0	0	0	0	0	0	0	0	0	0	0	0	0	0	0	0	0	0	0	0
263.387	0	0	0	0	0	0	0	0	0	0	0	0	0	0	0	0	0	0	0	0	0	0	0	0	0	0	0	0	0	0	0	0	0	0	0	0	0	0	0	0	0	0	0	0	0	0	0	0	0
264.988	0	0	0	0	0	0	0	0	0	0	0	0	0	0	0	0	0	0	0	0	0	0	0	0	0	0	0	0	0	0	0	0	0	0	0	0	0	0	0	0	0	0	0	0	0	0	0	0	0
266.591	0	0	0	0	0	0	0	0	0	0	0	0	0	0	0	0	0	0	0	0	0	0	0	0	0	0	0	0	0	0	0	0	0	0	0	0	0	0	0	0	0	0	0	0	0	0	0	0	0
268.193	0	0	0	0	0	0	0	0	0	0	0	0	0	0	0	0	0	0	0	0	0	0	0	0	0	0	0	0	0	0	0	0	0	0	0	0	0	0	0	0	0	0	0	0	0	0	0	0	0
269.796	0	0	0	0	0	0	0	0	0	0	0	0	0	0	0	0	0	0	0	0	0	0	0	0	0	0	0	0	0	0	0	0	0	0	0	0	0	0	0	0	0	0	0	0	0	0	0	0	0
271.4	0	0	0	0	0	0	0	0	0	0	0	0	0	0	0	0	0	0	0	0	0	0	0	0	0	0	0	0	0	0	0	0	0	0	0	0	0	0	0	0	0	0	0	0	0	0	0	0	0
273.004	0	0	0	0	0	0	0	0	0	0	0	0	0	0	0	0	0	0	0	0	0	0	0	0	0	0	0	0	0	0	0	0	0	0	0	0	0	0	0	0	0	0	0	0	0	0	0	0	0
274.609	0	0	0	0	0	0	0	0	0	0	0	0	0	0	0	0	0	0	0	0	0	0	0	0	0	0	0	0	0	0	0	0	0	0	0	0	0	0	0	0	0	0	0	0	0	0	0	0	0
276.215	0	0	0	0	0	0	0	0	0	0	0	0	0	0	0	0	0	0	0	0	0	0	0	0	0	0	0	0	0	0	0	0	0	0	0	0	0	0	0	0	0	0	0	0	0	0	0	0	0
277.821	0	0	0	0	0	0	0	0	0	0	0	0	0	0	0	0	0	0	0	0	0	0	0	0	0	0	0	0	0	0	0	0	0	0	0	0	0	0	0	0	0	0	0	0	0	0	0	0	0
279.427	0	0	0	0	0	0	0	0	0	0	0	0	0	0	0	0	0	0	0	0	0	0	0	0	0	0	0	0	0	0	0	0	0	0	0	0	0	0	0	0	0	0	0	0	0	0	0	0	0
281.034	0	0	0	0	0	0	0	0	0	0	0	0	0	0	0	0	0	0	0	0	0	0	0	0	0	0	0	0	0	0	0	0	0	0	0	0	0	0	0	0	0	0	0	0	0	0	0	0	0
282.642	0	0	0	0	0	0	0	0	0	0	0	0	0	0	0	0	0	0	0	0	0	0	0	0	0	0	0	0	0	0	0	0	0	0	0	0	0	0	0	0	0	0	0	0	0	0	0	0	0
284.25	0	0	0	0	0	0	0	0	0	0	0	0	0	0	0	0	0	0	0	0	0	0	0	0	0	0	0	0	0	0	0	0	0	0	0	0	0	0	0	0	0	0	0	0	0	0	0	0	0
285.858	0	0	0	0	0	0	0	0	0	0	0	0	0	0	0	0	0	0	0	0	0	0	0	0	0	0	0	0	0	0	0	0	0	0	0	0	0	0	0	0	0	0	0	0	0	0	0	0	0
287.468	0	0	0	0	0	0	0	0	0	0	0	0	0	0	0	0	0	0	0	0	0	0	0	0	0	0	0	0	0	0	0	0	0	0	0	0	0	0	0	0	0	0	0	0	0	0	0	0	0
289.077	0	0	0	0	0	0	0	0	0	0	0	0	0	0	0	0	0	0	0	0	0	0	0	0	0	0	0	0	0	0	0	0	0	0	0	0	0	0	0	0	0	0	0	0	0	0	0	0	0
290.688	0	0	0	0	0	0	0	0	0	0	0	0	0	0	0	0	0	0	0	0	0	0	0	0	0	0	0	0	0	0	0	0	0	0	0	0	0	0	0	0	0	0	0	0	0	0	0	0	0
292.298	0	0	0	0	0	0	0	0	0	0	0	0	0	0	0	0	0	0	0	0	0	0	0	0	0	0	0	0	0	0	0	0	0	0	0	0	0	0	0	0	0	0	0	0	0	0	0	0	0
293.91	0	0	0	0	0	0	0	0	0	0	0	0	0	0	0	0	0	0	0	0	0	0	0	0	0	0	0	0	0	0	0	0	0	0	0	0	0	0	0	0	0	0	0	0	0	0	0	0	0
295.521	0	0	0	0	0	0	0	0	0	0	0	0	0	0	0	0	0	0	0	0	0	0	0	0	0	0	0	0	0	0	0	0	0	0	0	0	0	0	0	0	0	0	0	0	0	0	0	0	0
297.134	0	0	0	0	0	0	0	0	0	0	0	0	0	0	0	0	0	0	0	0	0	0	0	0	0	0	0	0	0	0	0	0	0	0	0	0	0	0	0	0	0	0	0	0	0	0	0	0	0
298.747	0	0	0	0	0	0	0	0	0	0	0	0	0	0	0	0	0	0	0	0	0	0	0	0	0	0	0	0	0	0	0	0	0	0	0	0	0	0	0	0	0	0	0	0	0	0	0	0	0
300.36	0	0	0	0	0	0	0	0	0	0	0	0	0	0	0	0	0	0	0	0	0	0	0	0	0	0	0	0	0	0	0	0	0	0	0	0	0	0	0	0	0	0	0	0	0	0	0	0	0
301.974	0	0	0	0	0	0	0	0	0	0	0	0	0	0	0	0	0	0	0	0	0	0	0	0	0	0	0	0	0	0	0	0	0	0	0	0	0	0	0	0	0	0	0	0	0	0	0	0	0
303.588	0	0	0	0	0	0	0	0	0	0	0	0	0	0	0	0	0	0	0	0	0	0	0	0	0	0	0	0	0	0	0	0	0	0	0	0	0	0	0	0	0	0	0	0	0	0	0	0	0
305.203	0	0	0	0	0	0	0	0	0	0	0	0	0	0	0	0	0	0	0	0	0	0	0	0	0	0	0	0	0	0	0	0	0	0	0	0	0	0	0	0	0	0	0	0	0	0	0	0	0
306.819	0	0	0	0	0	0	0	0	0	0	0	0	0	0	0	0	0	0	0	0	0	0	0	0	0	0	0	0	0	0	0	0	0	0	0	0	0	0	0	0	0	0	0	0	0	0	0	0	0
308.435	0	0	0	0	0	0	0	0	0	0	0	0	0	0	0	0	0	0	0	0	0	0	0	0	0	0	0	0	0	0	0	0	0	0	0	0	0	0	0	0	0	0	0	0	0	0	0	0	0
310.051	0	0	0	0	0	0	0	0	0	0	0	0	0	0	0	0	0	0	0	0	0	0	0	0	0	0	0	0	0	0	0	0	0	0	0	0	0	0	0	0	0	0	0	0	0	0	0	0	0
311.668	0	0	0	0	0	0	0	0	0	0	0	0	0	0	0	0	0	0	0	0	0	0	0	0	0	0	0	0	0	0	0	0	0	0	0	0	0	0	0	0	0	0	0	0	0	0	0	0	0
313.286	0	0	0	0	0	0	0	0	0	0	0	0	0	0	0	0	0	0	0	0	0	0	0	0	0	0	0	0	0	0	0	0	0	0	0	0	0	0	0	0	0	0	0	0	0	0	0	0	0
314.904	0	0	0	0	0	0	0	0	0	0	0	0	0	0	0	0	0	0	0	0	0	0	0	0	0	0	0	0	0	0	0	0	0	0	0	0	0	0	0	0	0	0	0	0	0	0	0	0	0
316.522	0	0	0	0	0	0	0	0	0	0	0	0	0	0	0	0	0	0	0	0	0	0	0	0	0	0	0	0	0	0	0	0	0	0	0	0	0	0	0	0	0	0	0	0	0	0	0	0	0
318.141	0	0	0	0	0	0	0	0	0	0	0	0	0	0	0	0	0	0	0	0	0	0	0	0	0	0	0	0	0	0	0	0	0	0	0	0	0	0	0	0	0	0	0	0	0	0	0	0	0
319.761	0	0	0	0	0	0	0	0	0	0	0	0	0	0	0	0	0	0	0	0	0	0	0	0	0	0	0	0	0	0	0	0	0	0	0	0	0	0	0	0	0	0	0	0	0	0	0	0	0
321.381	0	0	0	0	0	0	0	0	0	0	0	0	0	0	0	0	0	0	0	0	0	0	0	0	0	0	0	0	0	0	0	0	0	0	0	0	0	0	0	0	0	0	0	0	0	0	0	0	0
323.001	0	0	0	0	0	0	0	0	0	0	0	0	0	0	0	0	0	0	0	0	0	0	0	0	0	0	0	0	0	0	0	0	0	0	0	0	0	0	0	0	0	0	0	0	0	0	0	0	0
324.622	0	0	0	0	0	0	0	0	0	0	0	0	0	0	0	0	0	0	0	0	0	0	0	0	0	0	0	0	0	0	0	0	0	0	0	0	0	0	0	0	0	0	0	0	0	0	0	0	0
326.243	0	0	0	0	0	0	0	0	0	0	0	0	0	0	0	0	0	0	0	0	0	0	0	0	0	0	0	0	0	0	0	0	0	0	0	0	0	0	0	0	0	0	0	0	0	0	0	0	0
327.865	0	0	0	0	0	0	0	0	0	0	0	0	0	0	0	0	0	0	0	0	0	0	0	0	0	0	0	0	0	0	0	0	0	0	0	0	0	0	0	0	0	0	0	0	0	0	0	0	0
329.488	0	0	0	0	0	0	0	0	0	0	0	0	0	0	0	0	0	0	0	0	0	0	0	0	0	0	0	0	0	0	0	0	0	0	0	0	0	0	0	0	0	0	0	0	0	0	0	0	0
331.111	0	0	0	0	0	0	0	0	0	0	0	0	0	0	0	0	0	0	0	0	0	0	0	0	0	0	0	0	0	0	0	0	0	0	0	0	0	0	0	0	0	0	0	0	0	0	0	0	0
332.734	0	0	0	0	0	0	0	0	0	0	0	0	0	0	0	0	0	0	0	0	0	0	0	0	0	0	0	0	0	0	0	0	0	0	0	0	0	0	0	0	0	0	0	0	0	0	0	0	0
334.358	0	0	0	0	0	0	0	0	0	0	0	0	0	0	0	0	0	0	0	0	0	0	0	0	0	0	0	0	0	0	0	0	0	0	0	0	0	0	0	0	0	0	0	0	0	0	0	0	0
335.982	0	0	0	0	0	0	0	0	0	0	0	0	0	0	0	0	0	0	0	0	0	0	0	0	0	0	0	0	0	0	0	0	0	0	0	0	0	0	0	0	0	0	0	0	0	0	0	0	0
337.607	0	0	0	0	0	0	0	0	0	0	0	0	0	0	0	0	0	0	0	0	0	0	0	0	0	0	0	0	0	0	0	0	0	0	0	0	0	0	0	0	0	0	0	0	0	0	0	0	0
339.232	0	0	0	0	0	0	0	0	0	0	0	0	0	0	0	0	0	0	0	0	0	0	0	0	0	0	0	0	0	0	0	0	0	0	0	0	0	0	0	0	0	0	0	0	0	0	0	0	0
340.858	0	0	0	0	0	0	0	0	0	0	0	0	0	0	0	0	0	0	0	0	0	0	0	0	0	0	0	0	0	0	0	0	0	0	0	0	0	0	0	0	0	0	0	0	0	0	0	0	0
342.484	0	0	0	0	0	0	0	0	0	0	0	0	0	0	0	0	0	0	0	0	0	0	0	0	0	0	0	0	0	0	0	0	0	0	0	0	0	0	0	0	0	0	0	0	0	0	0	0	0
344.111	0	0	0	0	0	0	0	0	0	0	0	0	0	0	0	0	0	0	0	0	0	0	0	0	0	0	0	0	0	0	0	0	0	0	0	0	0	0	0	0	0	0	0	0	0	0	0	0	0
345.738	0	0	0	0	0	0	0	0	0	0	0	0	0	0	0	0	0	0	0	0	0	0	0	0	0	0	0	0	0	0	0	0	0	0	0	0	0	0	0	0	0	0	0	0	0	0	0	0	0
347.365	0	0	0	0	0	0	0	0	0	0	0	0	0	0	0	0	0	0	0	0	0	0	0	0	0	0	0	0	0	0	0	0	0	0	0	0	0	0	0	0	0	0	0	0	0	0	0	0	0
348.993	0	0	0	0	0	0	0	0	0	0	0	0	0	0	0	0	0	0	0	0	0	0	0	0	0	0	0	0	0	0	0	0	0	0	0	0	0	0	0	0	0	0	0	0	0	0	0	0	0
350.622	0	0	0	0	0	0	0	0	0	0	0	0	0	0	0	0	0	0	0	0	0	0	0	0	0	0	0	0	0	0	0	0	0	0	0	0	0	0	0	0	0	0	0	0	0	0	0	0	0
352.251	0	0	0	0	0	0	0	0	0	0	0	0	0	0	0	0	0	0	0	0	0	0	0	0	0	0	0	0	0	0	0	0	0	0	0	0	0	0	0	0	0	0	0	0	0	0	0	0	0
353.88	0	0	0	0	0	0	0	0	0	0	0	0	0	0	0	0	0	0	0	0	0	0	0	0	0	0	0	0	0	0	0	0	0	0	0	0	0	0	0	0	0	0	0	0	0	0	0	0	0
355.51	0	0	0	0	0	0	0	0	0	0	0	0	0	0	0	0	0	0	0	0	0	0	0	0	0	0	0	0	0	0	0	0	0	0	0	0	0	0	0	0	0	0	0	0	0	0	0	0	0
357.14	0	0	0	0	0	0	0	0	0	0	0	0	0	0	0	0	0	0	0	0	0	0	0	0	0	0	0	0	0	0	0	0	0	0	0	0	0	0	0	0	0	0	0	0	0	0	0	0	0
358.771	0	0	0	0	0	0	0	0	0	0	0	0	0	0	0	0	0	0	0	0	0	0	0	0	0	0	0	0	0	0	0	0	0	0	0	0	0	0	0	0	0	0	0	0	0	0	0	0	0
360.402	0	0	0	0	0	0	0	0	0	0	0	0	0	0	0	0	0	0	0	0	0	0	0	0	0	0	0	0	0	0	0	0	0	0	0	0	0	0	0	0	0	0	0	0	0	0	0	0	0
362.034	0	0	0	0	0	0	0	0	0	0	0	0	0	0	0	0	0	0	0	0	0	0	0	0	0	0	0	0	0	0	0	0	0	0	0	0	0	0	0	0	0	0	0	0	0	0	0	0	0
363.666	0	0	0	0	0	0	0	0	0	0	0	0	0	0	0	0	0	0	0	0	0	0	0	0	0	0	0	0	0	0	0	0	0	0	0	0	0	0	0	0	0	0	0	0	0	0	0	0	0
365.299	0	0	0	0	0	0	0	0	0	0	0	0	0	0	0	0	0	0	0	0	0	0	0	0	0	0	0	0	0	0	0	0	0	0	0	0	0	0	0	0	0	0	0	0	0	0	0	0	0
366.932	0	0	0	0	0	0	0	0	0	0	0	0	0	0	0	0	0	0	0	0	0	0	0	0	0	0	0	0	0	0	0	0	0	0	0	0	0	0	0	0	0	0	0	0	0	0	0	0	0
368.565	0	0	0	0	0	0	0	0	0	0	0	0	0	0	0	0	0	0	0	0	0	0	0	0	0	0	0	0	0	0	0	0	0	0	0	0	0	0	0	0	0	0	0	0	0	0	0	0	0
370.199	0	0	0	0	0	0	0	0	0	0	0	0	0	0	0	0	0	0	0	0	0	0	0	0	0	0	0	0	0	0	0	0	0	0	0	0	0	0	0	0	0	0	0	0	0	0	0	0	0
371.833	0	0	0	0	0	0	0	0	0	0	0	0	0	0	0	0	0	0	0	0	0	0	0	0	0	0	0	0	0	0	0	0	0	0	0	0	0	0	0	0	0	0	0	0	0	0	0	0	0
373.468	0	0	0	0	0	0	0	0	0	0	0	0	0	0	0	0	0	0	0	0	0	0	0	0	0	0	0	0	0	0	0	0	0	0	0	0	0	0	0	0	0	0	0	0	0	0	0	0	0
375.103	0	0	0	0	0	0	0	0	0	0	0	0	0	0	0	0	0	0	0	0	0	0	0	0	0	0	0	0	0	0	0	0	0	0	0	0	0	0	0	0	0	0	0	0	0	0	0	0	0
376.738	0	0	0	0	0	0	0	0	0	0	0	0	0	0	0	0	0	0	0	0	0	0	0	0	0	0	0	0	0	0	0	0	0	0	0	0	0	0	0	0	0	0	0	0	0	0	0	0	0
378.374	0	0	0	0	0	0	0	0	0	0	0	0	0	0	0	0	0	0	0	0	0	0	0	0	0	0	0	0	0	0	0	0	0	0	0	0	0	0	0	0	0	0	0	0	0	0	0	0	0
380.01	0	0	0	0	0	0	0	0	0	0	0	0	0	0	0	0	0	0	0	0	0	0	0	0	0	0	0	0	0	0	0	0	0	0	0	0	0	0	0	0	0	0	0	0	0	0	0	0	0
381.647	0	0	0	0	0	0	0	0	0	0	0	0	0	0	0	0	0	0	0	0	0	0	0	0	0	0	0	0	0	0	0	0	0	0	0	0	0	0	0	0	0	0	0	0	0	0	0	0	0
383.284	0	0	0	0	0	0	0	0	0	0	0	0	0	0	0	0	0	0	0	0	0	0	0	0	0	0	0	0	0	0	0	0	0	0	0	0	0	0	0	0	0	0	0	0	0	0	0	0	0
384.922	0	0	0	0	0	0	0	0	0	0	0	0	0	0	0	0	0	0	0	0	0	0	0	0	0	0	0	0	0	0	0	0	0	0	0	0	0	0	0	0	0	0	0	0	0	0	0	0	0
386.56	0	0	0	0	0	0	0	0	0	0	0	0	0	0	0	0	0	0	0	0	0	0	0	0	0	0	0	0	0	0	0	0	0	0	0	0	0	0	0	0	0	0	0	0	0	0	0	0	0
388.198	0	0	0	0	0	0	0	0	0	0	0	0	0	0	0	0	0	0	0	0	0	0	0	0	0	0	0	0	0	0	0	0	0	0	0	0	0	0	0	0	0	0	0	0	0	0	0	0	0
389.837	0	0	0	0	0	0	0	0	0	0	0	0	0	0	0	0	0	0	0	0	0	0	0	0	0	0	0	0	0	0	0	0	0	0	0	0	0	0	0	0	0	0	0	0	0	0	0	0	0
391.476	0	0	0	0	0	0	0	0	0	0	0	0	0	0	0	0	0	0	0	0	0	0	0	0	0	0	0	0	0	0	0	0	0	0	0	0	0	0	0	0	0	0	0	0	0	0	0	0	0
393.116	0	0	0	0	0	0	0	0	0	0	0	0	0	0	0	0	0	0	0	0	0	0	0	0	0	0	0	0	0	0	0	0	0	0	0	0	0	0	0	0	0	0	0	0	0	0	0	0	0
394.756	0	0	0	0	0	0	0	0	0	0	0	0	0	0	0	0	0	0	0	0	0	0	0	0	0	0	0	0	0	0	0	0	0	0	0	0	0	0	0	0	0	0	0	0	0	0	0	0	0
396.396	0	0	0	0	0	0	0	0	0	0	0	0	0	0	0	0	0	0	0	0	0	0	0	0	0	0	0	0	0	0	0	0	0	0	0	0	0	0	0	0	0	0	0	0	0	0	0	0	0
398.037	0	0	0	0	0	0	0	0	0	0	0	0	0	0	0	0	0	0	0	0	0	0	0	0	0	0	0	0	0	0	0	0	0	0	0	0	0	0	0	0	0	0	0	0	0	0	0	0	0
399.678	0	0	0	0	0	0	0	0	0	0	0	0	0	0	0	0	0	0	0	0	0	0	0	0	0	0	0	0	0	0	0	0	0	0	0	0	0	0	0	0	0	0	0	0	0	0	0	0	0
401.32	0	0	0	0	0	0	0	0	0	0	0	0	0	0	0	0	0	0	0	0	0	0	0	0	0	0	0	0	0	0	0	0	0	0	0	0	0	0	0	0	0	0	0	0	0	0	0	0	0
402.962	0	0	0	0	0	0	0	0	0	0	0	0	0	0	0	0	0	0	0	0	0	0	0	0	0	0	0	0	0	0	0	0	0	0	0	0	0	0	0	0	0	0	0	0	0	0	0	0	0
404.604	0	0	0	0	0	0	0	0	0	0	0	0	0	0	0	0	0	0	0	0	0	0	0	0	0	0	0	0	0	0	0	0	0	0	0	0	0	0	0	0	0	0	0	0	0	0	0	0	0
406.247	0	0	0	0	0	0	0	0	0	0	0	0	0	0	0	0	0	0	0	0	0	0	0	0	0	0	0	0	0	0	0	0	0	0	0	0	0	0	0	0	0	0	0	0	0	0	0	0	0
407.89	0	0	0	0	0	0	0	0	0	0	0	0	0	0	0	0	0	0	0	0	0	0	0	0	0	0	0	0	0	0	0	0	0	0	0	0	0	0	0	0	0	0	0	0	0	0	0	0	0
409.534	0	0	0	0	0	0	0	0	0	0	0	0	0	0	0	0	0	0	0	0	0	0	0	0	0	0	0	0	0	0	0	0	0	0	0	0	0	0	0	0	0	0	0	0	0	0	0	0	0
411.177	0	0	0	0	0	0	0	0	0	0	0	0	0	0	0	0	0	0	0	0	0	0	0	0	0	0	0	0	0	0	0	0	0	0	0	0	0	0	0	0	0	0	0	0	0	0	0	0	0
412.822	0	0	0	0	0	0	0	0	0	0	0	0	0	0	0	0	0	0	0	0	0	0	0	0	0	0	0	0	0	0	0	0	0	0	0	0	0	0	0	0	0	0	0	0	0	0	0	0	0
414.466	0	0	0	0	0	0	0	0	0	0	0	0	0	0	0	0	0	0	0	0	0	0	0	0	0	0	0	0	0	0	0	0	0	0	0	0	0	0	0	0	0	0	0	0	0	0	0	0	0
416.111	0	0	0	0	0	0	0	0	0	0	0	0	0	0	0	0	0	0	0	0	0	0	0	0	0	0	0	0	0	0	0	0	0	0	0	0	0	0	0	0	0	0	0	0	0	0	0	0	0
417.757	0	0	0	0	0	0	0	0	0	0	0	0	0	0	0	0	0	0	0	0	0	0	0	0	0	0	0	0	0	0	0	0	0	0	0	0	0	0	0	0	0	0	0	0	0	0	0	0	0
419.402	0	0	0	0	0	0	0	0	0	0	0	0	0	0	0	0	0	0	0	0	0	0	0	0	0	0	0	0	0	0	0	0	0	0	0	0	0	0	0	0	0	0	0	0	0	0	0	0	0
421.048	0	0	0	0	0	0	0	0	0	0	0	0	0	0	0	0	0	0	0	0	0	0	0	0	0	0	0	0	0	0	0	0	0	0	0	0	0	0	0	0	0	0	0	0	0	0	0	0	0
422.695	0	0	0	0	0	0	0	0	0	0	0	0	0	0	0	0	0	0	0	0	0	0	0	0	0	0	0	0	0	0	0	0	0	0	0	0	0	0	0	0	0	0	0	0	0	0	0	0	0
424.342	0	0	0	0	0	0	0	0	0	0	0	0	0	0	0	0	0	0	0	0	0	0	0	0	0	0	0	0	0	0	0	0	0	0	0	0	0	0	0	0	0	0	0	0	0	0	0	0	0
425.989	0	0	0	0	0	0	0	0	0	0	0	0	0	0	0	0	0	0	0	0	0	0	0	0	0	0	0	0	0	0	0	0	0	0	0	0	0	0	0	0	0	0	0	0	0	0	0	0	0
427.636	0	0	0	0	0	0	0	0	0	0	0	0	0	0	0	0	0	0	0	0	0	0	0	0	0	0	0	0	0	0	0	0	0	0	0	0	0	0	0	0	0	0	0	0	0	0	0	0	0
429.284	0	0	0	0	0	0	0	0	0	0	0	0	0	0	0	0	0	0	0	0	0	0	0	0	0	0	0	0	0	0	0	0	0	0	0	0	0	0	0	0	0	0	0	0	0	0	0	0	0
430.932	0	0	0	0	0	0	0	0	0	0	0	0	0	0	0	0	0	0	0	0	0	0	0	0	0	0	0	0	0	0	0	0	0	0	0	0	0	0	0	0	0	0	0	0	0	0	0	0	0
432.581	0	0	0	0	0	0	0	0	0	0	0	0	0	0	0	0	0	0	0	0	0	0	0	0	0	0	0	0	0	0	0	0	0	0	0	0	0	0	0	0	0	0	0	0	0	0	0	0	0
434.23	0	0	0	0	0	0	0	0	0	0	0	0	0	0	0	0	0	0	0	0	0	0	0	0	0	0	0	0	0	0	0	0	0	0	0	0	0	0	0	0	0	0	0	0	0	0	0	0	0
435.879	0	0	0	0	0	0	0	0	0	0	0	0	0	0	0	0	0	0	0	0	0	0	0	0	0	0	0	0	0	0	0	0	0	0	0	0	0	0	0	0	0	0	0	0	0	0	0	0	0
437.528	0	0	0	0	0	0	0	0	0	0	0	0	0	0	0	0	0	0	0	0	0	0	0	0	0	0	0	0	0	0	0	0	0	0	0	0	0	0	0	0	0	0	0	0	0	0	0	0	0
439.178	0	0	0	0	0	0	0	0	0	0	0	0	0	0	0	0	0	0	0	0	0	0	0	0	0	0	0	0	0	0	0	0	0	0	0	0	0	0	0	0	0	0	0	0	0	0	0	0	0
440.828	0	0	0	0	0	0	0	0	0	0	0	0	0	0	0	0	0	0	0	0	0	0	0	0	0	0	0	0	0	0	0	0	0	0	0	0	0	0	0	0	0	0	0	0	0	0	0	0	0
442.479	0	0	0	0	0	0	0	0	0	0	0	0	0	0	0	0	0	0	0	0	0	0	0	0	0	0	0	0	0	0	0	0	0	0	0	0	0	0	0	0	0	0	0	0	0	0	0	0	0
444.13	0	0	0	0	0	0	0	0	0	0	0	0	0	0	0	0	0	0	0	0	0	0	0	0	0	0	0	0	0	0	0	0	0	0	0	0	0	0	0	0	0	0	0	0	0	0	0	0	0
445.781	0	0	0	0	0	0	0	0	0	0	0	0	0	0	0	0	0	0	0	0	0	0	0	0	0	0	0	0	0	0	0	0	0	0	0	0	0	0	0	0	0	0	0	0	0	0	0	0	0
447.432	0	0	0	0	0	0	0	0	0	0	0	0	0	0	0	0	0	0	0	0	0	0	0	0	0	0	0	0	0	0	0	0	0	0	0	0	0	0	0	0	0	0	0	0	0	0	0	0	0
449.084	0	0	0	0	0	0	0	0	0	0	0	0	0	0	0	0	0	0	0	0	0	0	0	0	0	0	0	0	0	0	0	0	0	0	0	0	0	0	0	0	0	0	0	0	0	0	0	0	0
450.736	0	0	0	0	0	0	0	0	0	0	0	0	0	0	0	0	0	0	0	0	0	0	0	0	0	0	0	0	0	0	0	0	0	0	0	0	0	0	0	0	0	0	0	0	0	0	0	0	0
452.389	0	0	0	0	0	0	0	0	0	0	0	0	0	0	0	0	0	0	0	0	0	0	0	0	0	0	0	0	0	0	0	0	0	0	0	0	0	0	0	0	0	0	0	0	0	0	0	0	0
454.042	0	0	0	0	0	0	0	0	0	0	0	0	0	0	0	0	0	0	0	0	0	0	0	0	0	0	0	0	0	0	0	0	0	0	0	0	0	0	0	0	0	0	0	0	0	0	0	0	0
455.695	0	0	0	0	0	0	0	0	0	0	0	0	0	0	0	0	0	0	0	0	0	0	0	0	0	0	0	0	0	0	0	0	0	0	0	0	0	0	0	0	0	0	0	0	0	0	0	0	0
457.348	0	0	0	0	0	0	0	0	0	0	0	0	0	0	0	0	0	0	0	0	0	0	0	0	0	0	0	0	0	0	0	0	0	0	0	0	0	0	0	0	0	0	0	0	0	0	0	0	0
459.002	0	0	0	0	0	0	0	0	0	0	0	0	0	0	0	0	0	0	0	0	0	0	0	0	0	0	0	0	0	0	0	0	0	0	0	0	0	0	0	0	0	0	0	0	0	0	0	0	0
460.656	0	0	0	0	0	0	0	0	0	0	0	0	0	0	0	0	0	0	0	0	0	0	0	0	0	0	0	0	0	0	0	0	0	0	0	0	0	0	0	0	0	0	0	0	0	0	0	0	0
462.31	0	0	0	0	0	0	0	0	0	0	0	0	0	0	0	0	0	0	0	0	0	0	0	0	0	0	0	0	0	0	0	0	0	0	0	0	0	0	0	0	0	0	0	0	0	0	0	0	0
463.965	0	0	0	0	0	0	0	0	0	0	0	0	0	0	0	0	0	0	0	0	0	0	0	0	0	0	0	0	0	0	0	0	0	0	0	0	0	0	0	0	0	0	0	0	0	0	0	0	0
465.62	0	0	0	0	0	0	0	0	0	0	0	0	0	0	0	0	0	0	0	0	0	0	0	0	0	0	0	0	0	0	0	0	0	0	0	0	0	0	0	0	0	0	0	0	0	0	0	0	0
467.275	0	0	0	0	0	0	0	0	0	0	0	0	0	0	0	0	0	0	0	0	0	0	0	0	0	0	0	0	0	0	0	0	0	0	0	0	0	0	0	0	0	0	0	0	0	0	0	0	21.9890814190462
468.931	0	0	0	0	0	0	0	0	0	0	0	0	0	0	0	0	0	0	0	0	0	0	0	0	0	0	0	0	0	0	0	0	0	0	0	0	0	0	0	0	0	0	0	0	0	0	0	0	15.0567802943639
470.586	0	0	0	0	0	0	0	0	0	0	0	0	0	0	0	0	0	0	0	0	0	0	0	0	0	0	0	0	0	0	0	0	0	0	0	0	0	0	0	0	0	0	0	0	0	0	0	14.6689831815482	19.7887491706914
472.242	0	0	0	0	0	0	0	0	0	0	0	0	0	0	0	0	0	0	0	0	0	0	0	0	0	0	0	0	0	0	0	0	0	0	0	0	0	0	0	0	0	0	0	0	0	0	45.3105529531103	10.5413096805346	15.1537485487511
473.899	0	0	0	0	0	0	0	0	0	0	0	0	0	0	0	0	0	0	0	0	0	0	0	0	0	0	0	0	0	0	0	0	0	0	0	0	0	0	0	0	0	0	0	0	0	0	21.3454238785186	14.6937517729598	20.6485399546744
475.555	0	0	0	0	0	0	0	0	0	0	0	0	0	0	0	0	0	0	0	0	0	0	0	0	0	0	0	0	0	0	0	0	0	0	0	0	0	0	0	0	0	0	0	0	0	32.6635409531247	17.9070524009902	18.6972993879023	22.8667305088915
477.212	0	0	0	0	0	0	0	0	0	0	0	0	0	0	0	0	0	0	0	0	0	0	0	0	0	0	0	0	0	0	0	0	0	0	0	0	0	0	0	0	0	0	0	0	0	15.7900628549527	15.2831643819825	18.8971117650581	21.5915587899799
478.87	0	0	0	0	0	0	0	0	0	0	0	0	0	0	0	0	0	0	0	0	0	0	0	0	0	0	0	0	0	0	0	0	0	0	0	0	0	0	0	0	0	0	0	0	18.8408188103065	16.5447472709971	18.4401492633207	15.9165587874055	20.8952755125459
480.527	0	0	0	0	0	0	0	0	0	0	0	0	0	0	0	0	0	0	0	0	0	0	0	0	0	0	0	0	0	0	0	0	0	0	0	0	0	0	0	0	0	0	0	0	12.0976263433732	17.2583541385717	19.6743643628572	22.946392256218	25.6082847338345
482.185	0	0	0	0	0	0	0	0	0	0	0	0	0	0	0	0	0	0	0	0	0	0	0	0	0	0	0	0	0	0	0	0	0	0	0	0	0	0	0	0	0	0	0	16.2157200540002	19.1951812802345	27.0383296610975	27.2374752737459	19.1453127619523	26.8710392113687
483.843	0	0	0	0	0	0	0	0	0	0	0	0	0	0	0	0	0	0	0	0	0	0	0	0	0	0	0	0	0	0	0	0	0	0	0	0	0	0	0	0	0	0	0	6.553407062639	12.0391174522647	17.2204384879153	20.5554786764026	22.1426290701548	21.0481890576524
485.501	0	0	0	0	0	0	0	0	0	0	0	0	0	0	0	0	0	0	0	0	0	0	0	0	0	0	0	0	0	0	0	0	0	0	0	0	0	0	0	0	0	0	10.5604478805249	9.57155886266234	17.2029807697159	18.3820532216029	21.0655567376024	18.9056530709607	18.138502791727
487.16	0	0	0	0	0	0	0	0	0	0	0	0	0	0	0	0	0	0	0	0	0	0	0	0	0	0	0	0	0	0	0	0	0	0	0	0	0	0	0	0	0	30.3765661542368	13.5174387703615	19.8483680219976	19.85454742719	20.687948035271	27.7476290956411	24.1048562933	30.9499504887345
488.819	0	0	0	0	0	0	0	0	0	0	0	0	0	0	0	0	0	0	0	0	0	0	0	0	0	0	0	0	0	0	0	0	0	0	0	0	0	0	0	0	0	11.1692729890847	17.4026683484085	16.4046197830554	17.3629373065764	20.7035247177516	18.5137371347658	27.3272432872257	22.0230607320541
490.478	0	0	0	0	0	0	0	0	0	0	0	0	0	0	0	0	0	0	0	0	0	0	0	0	0	0	0	0	0	0	0	0	0	0	0	0	0	0	0	0	29.2285343096208	15.3410276223084	14.2984388896912	23.4279486646229	22.5424373863968	26.9107916397046	29.4601662288959	28.297808449185	36.3251085307031
492.137	0	0	0	0	0	0	0	0	0	0	0	0	0	0	0	0	0	0	0	0	0	0	0	0	0	0	0	0	0	0	0	0	0	0	0	0	0	0	0	0	12.2360828219314	11.8692355174655	14.687457070092	19.0319667154142	18.1178458555762	23.8835291460315	21.5594203229913	25.1840401822136	23.5497507672009
493.797	0	0	0	0	0	0	0	0	0	0	0	0	0	0	0	0	0	0	0	0	0	0	0	0	0	0	0	0	0	0	0	0	0	0	0	0	0	0	0	17.543281697899	15.0794112778135	17.7170230825346	15.4712214374845	19.9366085780988	19.2684088767235	25.2586616121129	27.7753437387266	31.0725028336875	32.5277084027453
495.456	0	0	0	0	0	0	0	0	0	0	0	0	0	0	0	0	0	0	0	0	0	0	0	0	0	0	0	0	0	0	0	0	0	0	0	0	0	0	0	17.5503396755308	14.18368784568	14.0824124016029	18.8280123707566	19.0561636028294	19.4556067285578	20.272264717758	30.2989973876687	31.9863699732873	27.1017787450687
497.117	0	0	0	0	0	0	0	0	0	0	0	0	0	0	0	0	0	0	0	0	0	0	0	0	0	0	0	0	0	0	0	0	0	0	0	0	0	0	10.9715548622987	3.83565797860103	7.11862122884876	6.24002167839291	15.6236745286306	15.9370786534091	16.7572205868379	20.7275775502195	22.9069573902453	22.3444577207073	35.4475927516383
498.777	0	0	0	0	0	0	0	0	0	0	0	0	0	0	0	0	0	0	0	0	0	0	0	0	0	0	0	0	0	0	0	0	0	0	0	0	0	0	-0.915981042727884	6.52480214251704	11.3071051388168	9.28429144070412	14.6584122255691	18.4763014694955	14.0087479388647	24.5738714279124	20.2604953942605	25.731452894419	27.9965153061801
500.438	0	0	0	0	0	0	0	0	0	0	0	0	0	0	0	0	0	0	0	0	0	0	0	0	0	0	0	0	0	0	0	0	0	0	0	0	0	13.6256729261917	17.3979161191486	14.2045721001952	13.4111164080209	9.44486990534044	16.9773770442864	19.014682521012	21.7407414255407	27.9191968017482	24.2133562312946	29.1986610057896	27.8393737090852
502.098	0	0	0	0	0	0	0	0	0	0	0	0	0	0	0	0	0	0	0	0	0	0	0	0	0	0	0	0	0	0	0	0	0	0	0	0	35.9945034065152	14.3527123135137	17.8261933465286	11.6105656425648	18.8468792503411	15.7747897380881	21.7745269825711	18.3829168804728	24.695819697584	25.1981021166497	28.3935225812052	28.2613946625604	34.7437958959575
503.759	0	0	0	0	0	0	0	0	0	0	0	0	0	0	0	0	0	0	0	0	0	0	0	0	0	0	0	0	0	0	0	0	0	0	0	0	11.8198861756765	13.8816502672814	14.9368030912265	19.1437899141263	16.1042029039033	18.4367292723252	20.8013199271207	22.2806828827877	23.5267455131112	29.6785320324431	26.8966378720286	27.4806665994509	35.1201375163853
505.421	0	0	0	0	0	0	0	0	0	0	0	0	0	0	0	0	0	0	0	0	0	0	0	0	0	0	0	0	0	0	0	0	0	0	0	22.3183492353672	12.5397289642746	0.141072693953228	12.9896106993315	10.8009941961295	12.0930855576811	7.38942067154991	18.0074205127411	22.9997552576487	21.1062895621225	24.3307718306664	24.9642253327519	26.9397883342264	29.6325055507552
507.082	0	0	0	0	0	0	0	0	0	0	0	0	0	0	0	0	0	0	0	0	0	0	0	0	0	0	0	0	0	0	0	0	0	0	0	14.1469969478805	12.0504889307375	14.3398669014877	13.4743204046355	17.7481523373542	20.9653699987225	19.363159964268	17.5335807724463	26.6431885252488	26.2776106572526	27.2180725155231	26.5391980796548	30.85973004647	35.9350531634558
508.744	0	0	0	0	0	0	0	0	0	0	0	0	0	0	0	0	0	0	0	0	0	0	0	0	0	0	0	0	0	0	0	0	0	0	33.1871074665131	13.6654821076504	8.54981443050862	3.11500754711967	14.7988828410029	19.7417645523769	12.7913172825431	22.0948466853608	15.1356795050176	24.3661053144283	22.9963459557976	29.1914048819159	28.772870497965	33.7022332901761	32.7725792856667
510.406	0	0	0	0	0	0	0	0	0	0	0	0	0	0	0	0	0	0	0	0	0	0	0	0	0	0	0	0	0	0	0	0	0	0	10.7447839986083	14.0476357672487	9.59215394960724	15.495661731913	9.04995065226968	24.6510708062942	22.6836138386441	23.4091094475265	19.162061826947	24.5273584726374	24.1213174418775	22.5839837525384	26.4723485109849	34.6856283938171	37.110204018092
512.068	0	0	0	0	0	0	0	0	0	0	0	0	0	0	0	0	0	0	0	0	0	0	0	0	0	0	0	0	0	0	0	0	0	13.1804422627012	7.84335364356552	12.3857346995327	11.440239557843	4.52055165610458	12.6871951468541	6.6548994294597	18.3271991527997	20.2077598291075	19.4313069079955	25.4477962567385	24.3464021270095	29.6595249481087	29.682227482464	30.6403670810954	38.5949509119019
513.731	0	0	0	0	0	0	0	0	0	0	0	0	0	0	0	0	0	0	0	0	0	0	0	0	0	0	0	0	0	0	0	0	0	14.6365107310012	8.46457666222645	10.8215380455264	11.2521828045393	21.1299798546086	23.1353362833231	16.481321810339	16.3782319830045	25.1768877108118	29.1705261809359	26.8379968062403	33.0339965356511	32.9876891269218	35.2284484704589	35.0650033974347	34.2796032268554
515.394	0	0	0	0	0	0	0	0	0	0	0	0	0	0	0	0	0	0	0	0	0	0	0	0	0	0	0	0	0	0	0	0	10.1654469253577	-2.5165183385033	5.0451785744183	-0.86037961233123	-1.5382924667174	8.44108635167263	3.62421641685757	13.1467169451661	12.3368371451411	10.2681582115604	17.6143304519837	13.1521764012127	25.5538685055532	24.0026808423655	27.6246093242072	31.1905765165705	26.7700536206946
517.056	0	0	0	0	0	0	0	0	0	0	0	0	0	0	0	0	0	0	0	0	0	0	0	0	0	0	0	0	0	0	0	79.9103965531637	7.2774739168228	9.71169342594633	-5.06466527722509	7.92395334715778	14.2617909365559	14.5803586481613	17.8788089680478	12.295990114282	20.9219451800591	15.8639304628518	23.7647063220643	17.9276569084071	28.0119099206978	26.8422943251442	33.2682843884289	31.0050910747097	33.1504133547596
518.72	0	0	0	0	0	0	0	0	0	0	0	0	0	0	0	0	0	0	0	0	0	0	0	0	0	0	0	0	0	0	0	7.63621770509277	10.0427807592295	12.6572174844855	9.60432786912612	11.4848710728342	5.20835867210527	8.20814489981198	13.3959684065067	23.9396269977439	24.0997820433422	28.3666717655105	29.0572362793071	27.9971289278518	26.9703077114551	33.7900313262723	27.8225031525669	34.820306745424	35.4804574278531
520.383	0	0	0	0	0	0	0	0	0	0	0	0	0	0	0	0	0	0	0	0	0	0	0	0	0	0	0	0	0	0	69.0030073670189	-2.17023322861342	23.1628625386125	20.5629850545446	9.98698215632981	3.6398275611411	25.1723183557107	16.9119065047642	28.7809720628624	15.8916248551842	31.7127256680822	22.0718658710618	28.1515607117356	24.9923138358173	28.1984164725188	34.3067958532988	33.3172633466712	35.262218248528	42.1774252689576
522.046	0	0	0	0	0	0	0	0	0	0	0	0	0	0	0	0	0	0	0	0	0	0	0	0	0	0	0	0	0	0	8.58228648433859	8.27988433890127	13.9519474330332	14.3954112750428	23.8446660880489	18.9875926675402	25.8887567787002	24.7115367784067	17.0658468238206	26.7232823598109	24.3982915228124	24.1798243745401	28.0384813195687	28.1859607710063	32.5986174785866	35.6099311323524	28.6622760940916	31.0624304199063	31.8202523996911
523.71	0	0	0	0	0	0	0	0	0	0	0	0	0	0	0	0	0	0	0	0	0	0	0	0	0	0	0	0	0	36.0536629187747	3.81532977875456	0.153963993162466	12.3832924036317	7.69211919937401	17.9327177420197	15.1573055539486	15.4840106354426	14.8419126642863	10.6892215323449	12.2786655000793	19.3195399828212	18.2899361409269	20.6062116342702	29.4832530347267	24.071817306724	30.5040267657043	31.0941353592071	34.8008780228122	36.5794467116954
525.374	0	0	0	0	0	0	0	0	0	0	0	0	0	0	0	0	0	0	0	0	0	0	0	0	0	0	0	0	0	8.40062869385052	6.11949347100922	4.18931761045755	22.031550987886	13.421124443104	14.0473037700919	16.2021234505591	16.1991271102443	15.0807865388839	19.3735707186858	22.9139628347456	26.1066652850188	25.8403524149292	20.5572826324278	30.5973482407986	28.3623145947919	28.4867223437073	33.1057749681469	27.1490839009068	35.3931304962482
527.038	0	0	0	0	0	0	0	0	0	0	0	0	0	0	0	0	0	0	0	0	0	0	0	0	0	0	0	0	26.8858663310496	5.34731446704748	-7.57118728179587	-3.43600488659299	2.56858479388692	-7.0856391012584	-1.39456750334935	15.2862958099797	-1.35373070352481	10.6960614271548	11.5897550170517	12.0066135558827	12.8793433365768	13.6226674017245	17.2899173554144	28.8829786681208	20.9605920831095	24.8031516962741	26.0462711811959	25.9438929155121	28.2421044844318
528.703	0	0	0	0	0	0	0	0	0	0	0	0	0	0	0	0	0	0	0	0	0	0	0	0	0	0	0	0	3.81254174550969	-9.4457930414104	4.82751491556776	8.56203576474934	5.17484205328335	6.20784145734445	17.957123421603	1.81644909918949	11.9717664461909	6.71991564692829	16.3003482558302	17.0176063701479	19.4679340273992	25.6923350322196	26.7040686950557	23.3351039504038	28.9445650199979	28.5413392265358	28.8770032383999	33.4072873834929	34.4195048987854
530.367	0	0	0	0	0	0	0	0	0	0	0	0	0	0	0	0	0	0	0	0	0	0	0	0	0	0	0	29.2636462521889	20.3484766588622	6.17131931796595	5.07124596008823	14.9136717978695	20.9090909261148	12.657365258984	14.6117585795609	10.6022704261855	19.9329044867544	18.3319686539305	25.0327753443378	23.6699262964465	20.2664210819381	23.4673772080368	23.1920322161874	24.2377809527047	30.0151468297276	26.0104153340551	28.9928239822703	34.1035449853251	33.7017453040834
532.032	0	0	0	0	0	0	0	0	0	0	0	0	0	0	0	0	0	0	0	0	0	0	0	0	0	0	168.931595675101	5.24540974354586	8.56059209321847	18.1336216856804	15.3692537532678	7.13467719130149	11.5338338965114	13.7756025832771	11.8882221550207	16.26252913213	0.100944868923297	22.270571019613	26.53879906899	17.8317771342955	18.6499000729535	22.8462104174408	29.1779813087872	22.453152721436	25.5288373985034	27.5285401569948	31.2582533488439	32.7585741975165	38.4504646041648
533.697	0	0	0	0	0	0	0	0	0	0	0	0	0	0	0	0	0	0	0	0	0	0	0	0	0	0	7.13634922906245	-6.86687366060719	-9.81426049520527	-12.5528940900907	9.7203437865133	-9.25521801316045	-1.4218297236387	6.11689372540295	0.417671121631103	0.682751165417718	9.38284413123089	16.3562068510027	4.51937810557489	18.6934084599936	20.0166537253602	26.8051911384685	24.4491219674363	21.4589428510424	23.0773516767334	26.1605737575172	30.7643651730536	29.3976122183697	28.2754344896564
535.362	0	0	0	0	0	0	0	0	0	0	0	0	0	0	0	0	0	0	0	0	0	0	0	0	0	99.0421784641148	12.6850108555492	8.86992262414704	1.55909763918315	6.19956270767663	0.765793925979966	9.76225668203852	3.82496186232026	21.5574528789421	14.8149056498646	17.0269363278779	24.5342860765612	19.2120212331727	29.5512732439962	25.4339072073521	19.2525764583982	20.210744838194	24.9308208955091	26.2052877005194	25.7425170716862	29.9995785532454	35.2645692805072	36.5762348835303	30.031703820552
537.028	0	0	0	0	0	0	0	0	0	0	0	0	0	0	0	0	0	0	0	0	0	0	0	0	0	10.044947212469	-11.8341929021605	0.355424393287132	2.08117715570631	7.88143358065243	3.75548938768415	19.2139744963203	9.39393111831899	11.7464361586837	14.3095046578398	6.31550778563666	13.5668867946987	5.06438521059672	14.5350542617162	13.5446312096581	18.3722291403867	18.2077089663843	20.7435079752955	20.2788233972245	23.5365094734404	23.4577579197476	27.4806111979218	30.7319520526952	30.12209603229
538.693	0	0	0	0	0	0	0	0	0	0	0	0	0	0	0	0	0	0	0	0	0	0	0	0	90.7765926469481	2.86699093065835	-8.72318337058531	3.81378125860594	6.57739035393222	12.5294562540633	4.4703190331764	5.71652866488548	1.08777544940447	28.1832634395089	16.7723011144297	16.2295590409846	12.7281904343477	15.3244017884036	16.5985924792862	21.88981269969	19.3209613662753	30.7464342402593	26.4186768790031	35.07487624208	25.7467891980358	24.0364159866694	22.6307585061689	32.34591561303	38.0467321095334
540.359	0	0	0	0	0	0	0	0	0	0	0	0	0	0	0	0	0	0	0	0	0	0	0	0	31.7571050079574	1.93082826721854	29.3916659636796	21.2786913075592	21.7156156947427	25.2534969491811	28.2113090266974	24.5505029591243	31.2323865657281	28.2672943687821	21.8060045092294	26.4313310816125	24.9271787407751	34.2765710579414	21.8063087990341	29.4560213175656	32.9995279969275	33.3408759903054	31.1181051845926	30.0976355550148	29.9744022442973	34.7573903927089	38.6367380940321	24.1502425352556	38.6785220940754
542.025	0	0	0	0	0	0	0	0	0	0	0	0	0	0	0	0	0	0	0	0	0	0	0	93.8291588955782	26.847753890455	11.6409193886081	18.5593126748952	18.4011874178107	17.32976743034	14.3462893836164	25.1368800444043	7.24124129425168	1.92958816692359	13.7797978087427	11.5786680187804	20.1840076208406	9.809221510946	14.7282967484191	16.9278107138549	14.4372910698942	23.015406094534	20.8392306063374	16.6785580943407	25.8436166996651	28.0055127359205	24.7058517679265	27.2095790116755	36.2013952617599	28.865186525452
543.691	0	0	0	0	0	0	0	0	0	0	0	0	0	0	0	0	0	0	0	0	0	0	0	-13.4400422517739	-7.54426632543448	-5.55363155353239	5.63590907845994	-6.75969314375061	-5.30263897754614	10.6266024560174	9.63203715422168	17.9977756778988	15.7370698338073	11.1594319063327	-3.83916054665261	10.9808605025034	16.2799177295935	8.25726433232046	20.9417300841972	13.3500642206061	12.7652144507672	16.233291084691	22.6411373859664	24.0511085697191	24.9642782634845	28.9295119624825	31.1340104023426	32.8156430299659	26.8906915622352
545.357	0	0	0	0	0	0	0	0	0	0	0	0	0	0	0	0	0	0	0	0	0	0	25.8140812254975	-9.67333994179474	0.0496583375858529	5.73824141667859	-13.7207721671012	12.2558877491525	0.827247104460634	-1.07814487927775	1.42349782722414	6.16400106617338	7.46631166780368	9.36523953266178	12.7235025882602	20.2034364230598	21.419559406172	13.2451299939066	15.5148920750913	19.2404332349538	18.6215832787838	21.9326582399302	13.6507903794296	23.6639346154682	23.4999904712253	24.2896383833153	28.7081593657841	30.044716661489	24.7757466942005
547.023	0	0	0	0	0	0	0	0	0	0	0	0	0	0	0	0	0	0	0	0	0	205.644941432917	-2.67335296333285	12.8136394192346	11.1440287082062	28.8425808297074	0.152554585388137	15.3812273659344	15.6955904146751	6.20295166907971	2.46786565273554	23.9009712246853	9.15103448220252	12.5600555005034	17.8402310616851	8.81746219861263	8.29110122887782	16.0900514581344	18.7401661424863	23.8326994664112	17.7106441224097	23.488897649204	26.7386773765324	27.8659200860335	24.8174503185099	22.4281864221439	28.544052179275	23.1737708899564	27.7790379631906
548.69	0	0	0	0	0	0	0	0	0	0	0	0	0	0	0	0	0	0	0	0	0	12.4304617841169	-7.81473757804981	-7.06774103915676	-0.0233064836775318	4.54228839551382	6.31389924831018	9.94306095486218	2.92844056297803	9.22013296835331	-11.004908135881	16.5351691797768	4.84291148996521	1.91831039016913	10.0181811513256	16.1656872144877	13.6511599566913	3.81477485618785	18.2990972657395	14.7747350831366	11.7615655420353	15.0198819490462	24.1394574334064	17.0085508067785	22.5357427482813	24.7799364475536	23.8686119076608	28.781513573719	23.9644848412771
550.357	0	0	0	0	0	0	0	0	0	0	0	0	0	0	0	0	0	0	0	0	87.9377629117155	16.1785277036663	12.9707319347792	25.3537938586297	24.120160747598	19.4809405322262	22.7313751982816	12.0172626784916	10.5060097829427	10.3498731888578	21.8968193208312	12.580423989479	15.6452377212796	18.1867612351101	23.3324225507048	15.6436463145103	21.8768763729744	23.0608223086012	29.7231063299895	23.2393585137636	32.5573198344746	29.2367047577751	21.9846164012056	26.8065543882297	30.4933662631977	30.5022158885358	27.5543879039434	27.0358888927223	34.5677425801424
552.024	0	0	0	0	0	0	0	0	0	0	0	0	0	0	0	0	0	0	0	0	6.99073940684712	-19.3676388154015	-6.42137259493842	-4.84016950660503	-5.09923251149766	-1.99633677898749	-11.0671759053359	-23.4694981935815	-4.00202837476452	5.76485069721091	10.8501467457077	8.53742262420885	3.4492353395426	-1.06053276150277	14.0489407491993	7.720479521314	14.2124856439622	6.39694081048135	11.3286922458171	13.1353683103464	15.1603885094758	14.7746531604251	12.4193948753977	23.5676315221934	22.6641185360237	23.3915361496987	26.6481698030885	27.6991020497419	25.8249396144303
553.691	0	0	0	0	0	0	0	0	0	0	0	0	0	0	0	0	0	0	0	49.8397029176041	2.54722749555812	-0.419578954283805	2.76239727289851	-7.06963648529202	6.03134657035168	1.69920580350156	-7.12070630891851	2.76203184455921	6.79435062852957	3.27251762049468	8.22112736409858	-5.61533943739677	4.70456603248248	3.87266844350377	-8.95759400392862	3.20808676668266	17.0215236378395	15.6368885655763	12.8159389912995	16.5975975861919	13.415087571873	20.615256815289	26.5716335620055	24.0479691893985	24.2954970208747	23.5928254431578	23.3585348587425	18.2878030693056	20.7291322712959
555.358	0	0	0	0	0	0	0	0	0	0	0	0	0	0	0	0	0	0	0	27.8497705539114	32.199677429432	47.9742036790505	25.795652421492	32.4554092944048	22.7834174431186	36.3942773415159	26.6921588195017	36.8599333305618	27.928210143717	31.1667564289818	10.4536962502873	27.4226069450474	17.0313302102857	37.9487703917436	34.5704052971383	28.5633797772284	31.0326109252625	24.7964134148612	28.7628973626237	31.4423047778865	29.7904536855032	32.577571763293	25.8763062020586	27.8676957874586	33.4513453319694	27.3731638922483	28.2847191986327	34.1010268273535	33.2199384862431
557.026	0	0	0	0	0	0	0	0	0	0	0	0	0	0	0	0	0	0	71.6665430589925	9.43518690017417	34.9860673613653	10.046056479137	26.6276057778314	21.7646569406653	9.88547777861085	7.91124460857525	19.2708205165944	18.461910360771	13.0029544381584	15.7689963245091	16.3702588195747	13.9119359514942	21.4958402349358	24.7397022168492	23.3079376755496	12.825783444927	22.1296527688793	16.580364771832	18.7664551085826	20.1758537865195	25.0981274576275	17.4301326910206	25.8655009514244	27.9218106874223	26.9375463307763	27.2050030380708	28.0175890739715	28.6411068010355	35.3798734960267
558.693	0	0	0	0	0	0	0	0	0	0	0	0	0	0	0	0	0	0	-4.06826823966253	14.3753153372835	1.50135191915098	9.47921828829994	3.7112491507757	5.7452704184095	13.2470426083838	-4.93290581360183	0.393849965039585	10.7209876950481	1.16638582048638	11.8249314578553	3.49412665058764	19.2011576141389	14.0464065656691	17.494275344533	5.55759528361692	16.4205966521233	20.5061401756453	17.7714437513201	12.4583140700118	20.9778140027922	18.2766235858072	16.6376591045229	26.2480877644475	17.8810878841112	19.2526833400802	27.6147916999495	22.8401731762467	21.9069032733375	23.3918167919951
560.361	0	0	0	0	0	0	0	0	0	0	0	0	0	0	0	0	0	116.242739409868	16.8001384172869	4.48103355745659	13.1518549619467	3.82869254093111	8.78640835865072	-4.83840241107564	-0.326743588263977	13.2547495876652	4.06592287731692	9.62197949164833	11.8966844527949	11.4441763469077	2.75644284285613	11.5138571608419	18.7780500910237	4.77605667722166	23.9392074287408	18.4300121282722	19.9798499840363	15.2960605740155	6.63411378956559	13.9509610259559	18.7411190384305	18.8878811232929	23.4454185201642	18.191558544872	23.5723659193291	26.854301131976	19.8098641819589	21.0225297449373	33.7739191364969
562.029	0	0	0	0	0	0	0	0	0	0	0	0	0	0	0	0	176.749701369952	44.7677285852096	-0.00595564121346818	7.94340508218661	1.01580125351955	8.54631930033631	5.08537031899233	23.073041310536	18.4237459546242	3.79998438644858	33.5207908459571	18.8433591685309	25.2718190115267	-6.36665748503608	20.086759572514	-3.27857310577441	14.3700679081656	20.986568529254	14.8870912625577	19.8384786198193	22.5526965694169	22.0262842693698	16.5601422823147	20.1975863400764	15.9510657726661	26.1997760345914	18.2074687907114	22.6239149393674	26.0498187342879	17.8584530031152	24.8569111519481	30.3591068087278	30.5024342984705
563.697	0	0	0	0	0	0	0	0	0	0	0	0	0	0	0	0	1.63122077847785	-12.0515248039306	-6.15051077452855	7.49745857259302	-2.80524086563494	-3.19194103474192	-9.5669498882063	-15.0829328669676	0.615316868568621	-15.5336562293648	-14.2479568059441	4.7784123190186	-0.845165552161481	20.1783638864092	8.08255478134771	7.63845369458034	2.50155976416623	9.26290787115202	-1.34274064636999	16.2934157980064	7.37875511187255	17.453697826299	4.85613569681239	20.2013052820944	15.8822488351825	14.1828134458498	21.3817584203714	20.9976837968032	20.4417859478633	19.8099291231872	19.5034515918708	27.318975492927	25.1383386311949
565.365	0	0	0	0	0	0	0	0	0	0	0	0	0	0	0	180.414776149694	-1.06814227725061	22.6044611931756	-19.5209366042616	-11.5203753035749	-20.0966941169853	4.81008892481113	-14.3231152125433	-18.3484290138122	-6.06832403348896	-8.71123840162451	-9.18873497322116	-7.30504593885443	-6.38592331546953	-1.75802045428744	0.360210390438379	6.17827526239696	4.23096161262667	12.0790138984237	5.56184110976992	7.49887646028326	8.33188154716557	14.129915385711	18.2614625801825	12.7485909164903	7.84463595062468	3.60216431112789	12.8228738100348	20.1709666386872	16.3263225171776	20.053669762898	15.6786929822754	13.0766180896373	19.6923994338679
567.033	0	0	0	0	0	0	0	0	0	0	0	0	0	0	0	51.2352874501168	-2.68198246841479	10.5564681290078	0.511047903007731	17.1186410999886	12.3639511692824	7.28305376792731	-9.26304000995643	17.1058611881252	7.80939855233188	2.93137852978108	27.2059700484534	26.8134101500604	24.8758661008491	18.1413413253538	14.0482961754982	16.9409268252985	-5.74230855158701	11.794024576978	18.7430839962886	18.086697996145	21.6591990123556	20.8079603577507	35.0116311392236	6.76694546265881	17.9221640888567	8.24398675495794	19.9451575968695	17.8215827741382	21.3147692734556	19.570016451856	18.2605265800446	28.5810176153429	35.6824057892097
568.702	0	0	0	0	0	0	0	0	0	0	0	0	0	0	65.9202101834255	27.7840151017197	17.9465416092226	9.60035043001372	7.81783920010994	3.05679407032266	3.54587960794255	-5.82248482266223	-0.924252164454671	12.7035648079425	2.66205370087964	0.410348133705092	13.1731787151121	14.1400392270981	20.1171737665786	9.16501129690307	18.5554094656604	3.19011359061708	5.71703796645512	17.5981145279288	4.4205761307167	14.8401679928724	7.88096072963433	13.0760606386725	6.08343393771283	18.1022470846811	14.6958917272473	11.5842711552876	19.6589691544186	22.5718087194385	17.1024146947833	22.5915617781351	21.3258581433539	30.6739468643821	30.5884163282701
570.37	0	0	0	0	0	0	0	0	0	0	0	0	0	0	-35.8673425009713	-14.4670577922405	1.10032137086241	-21.4207985061497	-15.1701165793955	-2.02653616872933	-19.8624046638877	-24.6830140267263	-12.1891140379929	12.2851194973023	-4.76288652630204	-5.70761808426314	-12.8114702200748	-2.20512567059362	-0.217464917849661	2.07119527366665	1.2487984917632	12.6119817993938	-7.46107310477447	2.10108151136957	15.326248805191	7.10666781915756	4.27709015519722	-8.29651158721484	-0.99831628833073	8.88141051685035	14.7359514150863	0.448193724938661	14.8677647532141	20.5990327303458	14.8736781075151	18.9096157608073	20.0091087855005	20.6160692104247	14.1011451432414
572.039	0	0	0	0	0	0	0	0	0	0	0	0	0	41.6967015058699	-1.71493382561789	-7.26104211768538	-14.2444525379531	-9.68321838661944	-6.29942928342007	9.22634681182676	12.6176227913257	7.31816531735938	-0.944847037988066	-4.13823117120924	5.77677967765417	-1.24104060592156	0.0526103904855309	1.63471194817967	-8.75345485102584	10.4837367292699	-0.327777145077106	12.3140956050831	-0.237180770298648	1.08810203140065	-2.73609219556267	7.62857864360515	2.24914397885011	2.67546986088731	13.4480798401037	11.8355188802935	11.9772342071547	23.9786576892904	25.2885348791906	12.2564836755579	11.8043704303338	19.7315290542267	16.7011516478833	19.3207316021184	19.2901914672292
573.708	0	0	0	0	0	0	0	0	0	0	0	0	0	-18.1976000779115	-33.2213052934779	15.1596383490192	15.3747745546608	2.68915826904134	18.4002317045165	24.1211296555696	7.61489693781628	2.56621890195906	2.45475408554879	12.5295718270953	24.9443083300865	11.6249164402599	5.94476061298451	-7.0297320894018	-0.204525259864698	3.81253019179378	15.2166313841509	14.3821005392456	19.5646638590125	24.3493725007436	6.10485453511479	-0.702967236627606	15.961138215747	21.7967336613873	10.2932983265182	12.6435556999385	15.2341596186524	14.4436352285044	16.0960479043421	18.6945532635344	19.6610468464125	23.8118340540122	27.8666809712967	22.8849603884046	23.3780229852537
575.377	0	0	0	0	0	0	0	0	0	0	0	0	43.9122013961022	5.29636205269354	12.0627072298134	21.3727225715763	25.2950096509901	15.1043175017672	7.38079036967322	36.5026567211769	13.087505155925	-1.05056728172361	-15.1712436736956	7.89759328408975	20.8691613880029	15.0014396768598	0.846339966633315	2.84827475591083	1.91961418508322	2.93675598525542	15.8846364530827	18.4490919615626	5.42944130060814	14.896519281908	15.6846058658812	12.3279521351218	18.5362332392733	16.9072991299095	17.3220030731744	16.7715758935889	16.6808713663081	19.937090055999	17.1828250640633	17.6458111193998	16.3501633507614	20.6936726407108	18.2970721605349	14.7798658355771	23.0680996231364
577.046	0	0	0	0	0	0	0	0	0	0	0	128.388804206361	11.4141026296111	5.87306979202043	22.9327569254281	-4.47639767509412	20.8554282474627	23.7070726486471	16.3218478346919	-2.05591999048193	12.5395913998671	-10.3185684604147	-0.0393213641466151	22.4631394235597	30.1002779627996	23.3668381542987	12.5971308949097	12.692089263852	20.2217790882606	5.22438387358801	18.2388910615803	28.876259435333	24.5924548922932	12.5796207902114	16.3138769776069	24.2400048813074	20.1355928933647	22.2940306118625	24.3603625389108	18.5375553405737	22.9124979198186	14.6368813430878	17.6513791916109	17.7638022322183	22.2720110990729	19.069559769005	23.1570517225924	20.2355681493187	22.2843275756774
578.715	0	0	0	0	0	0	0	0	0	0	0	-6.76577497466927	-17.4422803077513	-18.8038021634327	-5.7341410564517	-2.21328960278019	-10.9766229984493	-19.4020156331122	-8.42311706771735	7.19647904749573	-5.03381404511618	-3.92263922641875	-10.8561707282409	-6.38892790904356	-7.46724236674953	-14.3575611622902	-12.7110478496838	0.485350146790887	-7.95350786839195	-1.77084706284251	-6.02181246932686	-8.31573720041574	-2.58096464284763	8.42659129439558	6.99030678072403	-0.483168301726721	9.88595565477932	-2.07866645375935	11.5243189394539	5.50853754945039	12.5675668182761	0.44856011142844	7.29123191703953	9.31189661657965	10.0823314333814	13.3395333902865	21.2582531661307	9.30455319957525	15.4791124204521
580.384	0	0	0	0	0	0	0	0	0	0	101.906620470394	-0.638598743089133	7.17606801301633	17.573754563907	23.998796936815	12.3265297260381	-3.8098207630662	1.59706445966076	10.4812875953506	-2.02965454207832	4.59276550226203	16.6863527432072	-11.2283771164441	8.79182128405467	6.66848100834277	6.13685646101438	6.31637868513969	3.67387882277761	11.2093123270796	9.00160790369327	12.6347616338652	17.4440903917688	19.1937189822908	2.49435574172381	16.6315274853942	10.396834768837	9.46622593494432	11.5454673229888	26.0757156105061	17.3563978369031	10.2534696578214	17.7906369856784	18.3385255598413	19.9806928156347	20.2167986222516	24.1293955582348	15.7085397787967	30.521184619259	20.5976961376791
582.054	0	0	0	0	0	0	0	0	0	0	1.22872663870299	13.3568923214371	1.78572948174961	-3.50298434016875	-1.70611760045505	3.33235836290653	4.35197305954658	13.3621824078948	9.39218542213881	13.2343901842364	-5.47950236684774	-18.404186606053	12.2547425760112	5.94158076404096	14.0621529368696	5.9563708595074	3.7291386460486	10.6437942738598	14.943329221306	-1.85341407919335	4.62565610681505	3.56506556385194	0.0860035418191999	8.34294528814346	-1.77266394754423	10.8528222009695	8.4981346140806	9.17543420379737	10.4061630427501	10.5588938778835	21.9950980214429	3.46225047865225	10.716166890519	19.6833061989882	15.657336461056	11.2982855090527	15.4754729414829	21.4065745381755	15.2088773462029
583.723	0	0	0	0	0	0	0	0	0	74.3607396846594	8.04291258321157	16.9544006648217	5.9488560345874	24.9829440300911	-2.840910036409	-12.2499882261536	-2.18339038165985	21.842834047787	37.9949009627823	13.6976470060657	2.89079902178982	33.4043207688243	24.851614068025	24.9360545008747	17.0324027008968	18.0627871572121	16.685421389075	14.8582538862625	14.6669779374862	18.089378841924	7.3139840971425	18.6180968127038	10.5829295272758	29.639092867545	22.5979335093717	13.0547630030009	19.441335832186	19.3617848249758	11.7285825099277	19.0245435151231	25.0591231422302	11.0378704204734	22.5192998548921	19.0945734206637	16.9717595810484	19.0764145564065	22.3529077757503	24.3349396112505	24.4768339826245
585.393	0	0	0	0	0	0	0	0	0	-24.6443425285977	-52.564054949208	-23.0436451636527	-14.2730232125556	19.7835042394704	-2.27665115375687	-17.8077862168444	-10.868891451962	3.73334898370517	-9.37940185179268	-30.5152035228071	-6.94997497609919	-18.8703031427181	-15.5658196775513	-2.76177517412804	-3.91398294296255	-11.8597135310206	-1.25834316131149	-14.5793137914913	-3.0194743283098	-9.53977309331839	0.401633252867732	9.64491749982946	3.34829086679322	10.5847321088486	-3.66496406339714	13.8914020265955	8.31174154671825	7.23399414285912	4.27507990063727	14.8103956290436	6.62052039309215	11.9760644903526	11.16274529104	18.1031865082498	12.1400492694732	13.3269429325679	11.4858113323531	18.0355909543831	4.87086238140535
587.063	0	0	0	0	0	0	0	0	38.6044963218262	-8.84298194309541	-35.7998824072427	-32.0690222532033	-29.0939265998172	-26.7122956411833	-24.3692348612148	-18.8353443394052	-27.660482013413	-0.00388881803233126	-7.80104213283942	-18.2677804822802	-22.7712401751467	-4.81315980765739	-21.492374051216	-15.8521836045972	-26.2612632016486	-21.0369326138596	-19.4005372326222	-8.18943932577589	-0.357233816202111	-20.3678294477869	1.20672549853371	-6.77812366884913	-11.5046068554615	1.99265876782157	-1.13785090372356	-1.85387829948402	5.57950312406429	-14.4009013852484	0.575125171430344	11.861995322344	4.74046043797475	10.5711940553672	14.1864737047414	5.08511059985462	12.0521246648082	17.0382311938098	8.03571223354547	17.7138724449368	8.19212314309031
588.733	0	0	0	0	0	0	0	0	-7.73694201595422	-8.20563423934504	8.01459528808747	1.21442093252754	-2.968183216055	-1.73963577278704	11.9018599611822	-2.21418435010884	7.05022142772838	9.5802147687754	2.07522838679562	-7.59691905026121	14.3697451249187	5.79342969099176	13.5994148120286	-6.31746866293538	12.7203556645684	8.86686017192669	3.66735353641068	0.771562244873929	4.17257485894826	-1.77995275070274	17.6962147148423	10.0120391760688	17.9254518025173	4.82534754978843	10.5831219120719	3.11046182286801	15.5185211918736	15.5016266658584	9.42840303820715	7.83824368008677	17.1207307773932	20.7619788130459	19.1307586860577	10.0138109956172	11.9930198438349	18.6916898690083	20.4175079676543	15.0395145953354	16.2594987296563
590.403	0	0	0	0	0	0	0	35.4960916932458	-5.13610708890648	7.55733717730921	33.9933011516385	4.24950878709549	2.97786144010988	6.39968104350952	31.7795086793246	25.5098070629795	16.8500501937149	26.1241568554329	24.4785477010578	27.4258247634996	11.9050132265875	5.34752395197944	14.0546037843112	19.9689155799117	8.36027880107259	7.99122811647254	23.1533444818115	14.5361641157298	12.8681458445257	-0.0746388689718983	20.2559474608649	9.3265383984982	10.2288353335691	26.5184630072112	10.9077968660789	7.43972252703056	19.1657784183889	24.9137121541383	16.3639944631522	14.6572876865438	10.9585686249939	20.762491704879	15.4323148399266	15.5348697030314	14.9965922656393	19.6445046066893	14.4311305150115	22.5507854637569	18.5880862918582
592.073	0	0	0	0	0	0	114.04962427037	11.8452993915942	-12.2678451740451	-15.1737530729456	-27.1852701439365	-11.4923901279204	-4.7635770682096	-6.97936554734905	-32.3414100144105	-14.4369085533851	0.548582889328487	-2.13351998527501	-25.5101357075343	-0.505638633209479	3.00657569151793	-0.0583068272625585	7.47281455437015	-7.27937505323391	-27.175444993109	11.3812820960452	-2.01207567340082	-3.92987423162097	10.178520216921	-1.04406973610186	2.86341302724712	-16.1107777203633	5.70598864692288	12.1493193807055	4.78503709618012	11.7764259740274	7.02231700009606	6.50391945310599	-0.668723532420715	5.69837790679215	9.87585214344112	10.9169343473214	8.93760701543772	15.6580326209691	14.0023521167436	9.39738295483542	11.2230175902602	6.55546580096914	6.68250764803323
593.743	0	0	0	0	0	0	33.7790098905745	-33.7528790193139	28.5557850867597	36.255459073212	-3.7256594206606	9.76918049280531	24.5209335927772	11.6937169775134	27.3902399950095	0.546366941824988	7.09940263578411	22.5222806701926	2.61836909655248	6.1292437847784	6.4721140885014	28.7208025970384	12.7768161121527	8.65477452618111	1.24123807596576	10.1826521547321	15.9012592464039	25.6207538174477	25.8292626651307	22.4367012698997	28.8249917356324	15.2726622991203	7.96328982414277	8.70803074984745	16.2586567178481	3.50464475809566	11.1899862265875	0.890128918773056	15.7866578231084	18.3300878407084	12.8161032845671	20.8794485638413	16.6940156969006	19.3983813492577	17.4627265433834	15.1671406322055	18.5410824103649	13.7284497321177	16.8462098500348
595.413	0	0	0	0	0	121.629154890003	8.23717377006162	11.4369595495111	0.658046915997835	23.1974043342963	-9.44161498516068	6.18102949639735	10.9257781059603	19.5708919977546	28.9376101426883	15.2626807795559	26.0322252060027	19.5761861317021	16.4698757729516	16.5742131458054	12.655706250427	11.8428745424099	13.381187509908	15.697782388351	10.2399256387581	20.2195375903139	24.5293460409768	0.788144230092852	0.801540256700961	10.7363352526193	10.8505072986362	22.4509909997467	19.9597140598794	19.9838925967541	11.1951813168532	12.6690316483162	13.2215374016574	28.4311294776188	10.3237478319513	19.7296168812381	13.6262662831209	20.7237506029923	20.961542481701	18.7361616337781	17.0794552467423	18.8052535621321	14.6919161631692	20.5037297737046	16.5964642883264
597.084	0	0	0	0	0	11.8431779808066	4.13342443835903	-11.3975152071322	21.675927940554	-23.8541315959965	-5.67526810858857	-6.79201960987408	-3.64343354063105	-17.7723002731326	1.73261747809742	-6.19953712771784	6.08724257094881	-12.4964017080354	2.6489028629273	5.70012426500434	15.1752559064736	8.37766096843207	9.59312092155505	15.2993458566885	6.73035024104306	2.9899370081013	-15.6354032166582	10.4365038411243	13.1164675104893	2.24359960556918	10.2169039692917	5.70814222444826	23.474223935498	6.35277739650153	11.9160644590156	3.00116374364762	19.658802595162	5.25043872552352	12.7653582398201	16.7856993474029	11.7542099435292	7.25420697384628	12.9477172233214	15.5200385602819	13.694048438594	11.8262795928321	15.5527594746711	17.151510088626	14.2464384654214
598.754	0	0	0	0	58.0182514870916	1.39165993100194	0.709584257905315	-13.5351413016666	5.96405152166216	7.84982091537361	1.26583366276599	-6.84334006323572	9.17763705833192	-14.9573050698415	0.584141553400677	5.13482523592149	21.2213194816599	14.2515711453089	3.20995138062486	-12.0078404186887	-0.543388964428388	-11.0345160926817	-0.487992251806238	1.88044145571098	4.47293898610537	2.12670764788847	-12.1602558191186	-2.82522637137546	5.09545543168856	7.0946787113121	-3.62168756517827	-9.55164652654466	-2.04965813673722	4.76405625510536	8.87528581853095	10.5150968937463	5.48787551170179	9.67984215791046	7.00400710194539	5.72990775535518	20.4620878423488	9.3565190371728	11.7521336152185	5.74625842469815	12.3422976020511	12.5862404697929	15.2326305156686	13.4223700715506	11.7964840813508
600.425	0	0	0	0	18.9365652827219	-13.4690857748652	34.6587762997615	4.06693198622138	-12.6555496386217	-3.93129446512746	1.90021906659189	-15.006654510518	3.67701582839698	2.40018259082851	7.02880553398055	6.88832472084425	20.7595673752989	7.70282496152915	-5.9212794043102	15.2067503333211	16.4288744211995	-3.91083739815688	-3.83257628720829	3.29903187990558	22.6620883318642	-13.3899645394856	-3.23172643746384	0.777593134097083	6.74827166220102	9.82572286908606	6.67153181654717	11.8157531749303	4.84010993633066	17.007206724104	9.6361882664101	12.4043119416691	10.6716032669806	11.5332927024676	15.1985741753847	12.8662616863233	14.9134301334146	13.9936136104279	14.0686041996744	11.2729881667646	13.0881096864884	11.0217285946607	13.0306043398803	17.2363520623919	12.6922901363733
602.096	0	0	0	72.4345991826592	-20.6389878612628	-12.8519122525575	14.0652775356829	-6.87548495871957	10.1148835285574	12.5994514462359	0.666300103894494	-18.3038358248684	-15.5125407954745	4.24578036656408	-11.2604831701157	-3.50061697179923	-5.11733845706051	24.4924545215406	7.62294081655735	-8.48879376901533	9.83686124780081	5.4928649672404	3.39737657608641	4.70661037916675	-4.66982275609632	3.85650007477081	17.7527035134857	10.1787863940406	9.50746882353054	14.4625343790384	-2.2270906032942	1.43315535740917	8.69991722033272	6.18364704396812	9.35151607917164	11.7892857608008	2.92868954553743	8.58296511976451	13.7672432210042	4.64643375953898	6.22628803468124	8.82370948029453	8.03039350549273	13.8504156322397	15.9187009037627	14.7756942843723	13.9834063744586	15.7812875675087	12.1202892177562
603.766	0	0	0	1.50201616415314	2.92993461374601	-0.0288028329018073	22.3409937738458	-2.04712862603504	18.0831805440459	2.66443460999245	9.62245572093121	12.5756062123724	15.4403915452649	-6.03882542095541	-7.07282790003944	3.46890278505876	17.5070322330418	8.85785056588138	11.8977456227014	25.8685969525969	-9.81628636370174	2.00701858869985	15.6161717634016	22.7397602657471	8.60664403400045	7.94371722826058	8.07529895584561	9.82881750776501	16.2029358183355	8.75763112482722	17.7571315445582	3.35746867147109	11.9729533836679	3.92201143649561	11.3110626068983	9.98245554508525	8.13674626378249	13.8718681082396	22.0078627547734	11.5452129621032	12.4287171873956	13.638002975977	13.0623489371099	13.7938783353469	10.5772971276299	14.6099038002934	12.9820417346386	14.3312900243596	15.3215516114956
605.437	0	0	42.203533019883	-10.7665386829293	-33.4299007946464	-33.2578231120279	-10.621385918676	-15.9462752501661	-22.3916613006106	-19.953062429752	-14.3072170519398	-4.48169043063831	-12.5037931196759	-3.05574637737451	-13.1237517288879	-5.81647753724971	1.15132457978591	-3.92749352755768	-7.12141313983953	-9.60288777998727	-12.481713099395	-1.45500695572047	-9.34545052041241	-3.34680437804452	-17.899027445365	-6.59877473317192	5.21467445521035	-13.0956814946402	-7.99692732188104	-9.06528864080552	-1.03400763489834	2.76897251764132	-0.736856071877075	6.40559764240033	-1.45546574465614	7.38299862947619	-2.05967497821895	3.90852436081834	11.6242009147829	6.61893878628669	10.4045481872132	8.32134670473896	9.44588061052668	10.6719814585832	8.91791724802535	9.47601591427949	7.26883180538994	9.45329288373891	13.3194440333712
607.108	0	260.801560999394	0.782929077855135	18.4387817944746	17.0782447993158	32.4988895189796	4.23240273205128	-5.55700605331294	14.9196177740127	5.97683149394974	15.5964487760757	-9.56341871345336	8.7531871682358	-1.83137726558711	5.96772083908572	8.77507746407818	2.86507910728555	-5.05102991431936	6.57050828279501	8.02297029646751	32.4223250770273	12.8262977459707	2.99858866990601	15.8412357128478	-3.61103386720832	2.73032280210318	-3.77816550000534	-2.39735159734363	9.3209029554965	13.4861046435915	5.72997120434543	11.0826786713116	10.1200187855502	15.1559157522872	7.58108831765999	8.77534858075616	11.709761350373	11.9031764736271	9.26866900571898	7.05415267155223	14.4993942614336	8.97799653883474	10.6020569723799	8.15076058709156	17.4875597049718	12.5972954279847	15.1519093008533	20.5558345267254	15.0432321084236
608.779	0	68.1081748939963	-0.0119609606351643	12.3738688200242	8.97374516698906	7.24441543503646	-6.44490324866979	-11.183777148806	-2.05467758854036	15.9594376367461	3.91437602989949	8.33199208607626	7.54501534883936	14.7793964479709	-14.4159611095666	5.30637340680329	12.6618175661128	-0.00446608081332	3.85220776795638	18.8292068821815	10.4958700168322	15.905784071913	7.98459766746003	10.5544704252497	-3.14023167116894	12.1853426323574	-6.72672237868169	15.3799402631268	8.55495471111134	8.30554973479486	1.65168732317844	-0.509455247638108	18.5828599396224	13.3051481935094	13.1363779581025	5.48751200662424	13.4035255616099	10.3884876856188	14.5078935313928	8.57027135756565	14.1777245178908	20.1127349585928	12.0111004017424	12.0075059598718	12.8638388727249	10.6725028438383	13.0671951091162	15.2865455336969	12.6666966312525
610.45	168.601161385047	-5.85678030938036	-22.5492805371829	-6.98712632121269	-21.010296180506	-25.4878351866931	-27.8478771186487	-11.1875098096197	-20.5711979875539	-29.5184855812369	-19.7010124664852	-8.98417191853046	-24.0180409087942	-19.7874418631257	-30.1680724289167	-10.6298338240642	-14.4518353128555	-19.8393963978602	2.21224028081991	5.4010994882594	-4.81515571203126	-4.6252725317735	-22.4593944862781	-20.7723751359994	-5.14363287501088	-5.3749338510104	-5.16202225876163	2.48985869452782	-7.67587659767843	-2.69475257717704	1.97536182596598	-0.597924080217811	-8.04466754341193	-0.68678865158215	-5.00250915304155	-9.65819819917539	5.59218990274768	-7.28867773999448	11.0867180927231	7.76099796619858	7.44052863863681	6.8239399019513	4.61578073882715	11.0979221349917	12.5804129697149	7.74249466933437	9.67764043545532	7.89336551588744	8.47429606868003
612.121	43.4935700468696	6.61646514072037	11.9804300113459	428.202126350502	-20.8544305193885	-11.5682067295253	-12.0731715163004	-7.66147974318721	-0.680375455585902	18.6275804622069	-3.91803695080074	-5.74308162449653	15.6788641347249	2.45201132126525	5.38801722580056	4.11741537032062	2.86442185617606	-8.43294475417057	8.24010520129333	5.89156255443781	-0.998118329604728	-8.1486790919347	-5.88591056361514	-7.66344084744177	-10.5873819970288	10.7606556076194	2.09753119232858	6.66334733622357	12.1039151355126	3.9357166951959	7.72263872748995	-1.84559294558217	9.18970376313456	10.4246444517674	5.13199746925892	-1.01214601643707	5.04139181907326	11.6401497618451	15.2103231476527	7.85520295021518	7.18129820031812	11.269638482017	5.51182549772637	9.56908996810166	9.36066848038575	9.34646635505795	14.3161187736149	9.27366357847475	12.2731823275929
613.792	16.2897418363935	-4.16410896176931	4.01369805857899	-6.98215716670349	18.7022322449499	-8.02716702198177	-6.44835159286337	23.6999422739905	-15.0366009866889	8.02331811400502	13.0908186080497	-5.76544074933189	-22.6819461163736	6.78483904059132	18.6366396986658	-7.04198680503336	-6.90716620185354	14.6846142748836	8.27384183038995	-3.75617123123356	4.78441933463844	19.5373060253142	3.00353113316884	3.37591284644701	-4.57688754696654	2.77537495494469	8.71904411954462	11.1865498519366	11.2897051493204	2.86225093726347	7.34900623221458	-1.55417011427536	3.60001072147619	12.8629941192525	2.80554110689943	6.57303570710447	4.49411113345662	13.0745071448265	-0.921843700402201	10.400625439507	11.1660063712203	3.64492646399878	9.89553797595257	8.17070501772639	13.4072800404456	8.73109100596028	12.1783592555706	8.55970882898804	6.21247008411691
615.464	-35.7990627279286	-26.4512882262497	-8.77781453556796	-13.0775942267844	-26.7761116752275	-2.92410289837481	-20.5210147788279	-9.00703312386192	-16.983235927714	-30.6384177739365	-16.2588971059002	-4.4690050822284	-10.6513781891212	-9.18798355445377	-14.3496284915432	-8.79143371423423	-13.1594286818122	-6.73533169220017	-20.2912767949126	-20.8721414085875	-11.4738621230621	-25.5430072144974	-5.9506976309737	-1.90265573406449	-11.5264636434498	-20.0422728487975	-10.1966056283011	-4.98236043185081	-12.7243275937212	6.60977847966112	0.673763301119544	-7.30919189112584	-5.95087547710933	-9.09794961059694	-1.51556044253683	4.6215228870393	-9.32864528484106	-0.250476752410303	-7.21091404776831	7.05137894359336	8.88003476155893	11.8892345588043	3.08700799786434	8.55903335054564	9.85169091759714	8.08793362861701	6.21383544879275	9.89063238533943	13.1059515158967
617.135	-0.857155189035655	-27.1810738725182	-22.2499006674839	-9.19344731992763	2.9529688720194	-12.2213204499685	-4.24105256523892	8.27031419223313	-2.01313136473838	-18.5928073722886	2.59372156357954	-3.17933311711318	-14.9701332433911	-17.682586706318	-21.4189608477115	-4.0405561863931	0.570907967734442	9.50607494532956	-16.9292779994206	-20.245802343422	0.0315806656604491	-1.03095022378873	-1.95001062262358	-4.29004344236281	0.918825431569503	-2.13451787076252	-14.0163614580757	5.37000640442784	-4.29382652071202	-3.71143289755144	-5.71376855638022	2.18598713036684	2.75070422750954	5.49589097195805	4.92562132730337	-4.15076696007782	4.40541662779602	5.39110811722791	6.7979833222619	-3.66161714198288	4.57313088340178	3.41206319948592	9.34342866643369	5.2740823346019	10.3709099962464	8.34633132964634	8.804874310352	6.69772602822618	5.39490886410014
618.806	-34.1205937788137	-5.7942239047948	-28.7366881908372	-29.2445272745607	-11.895547995114	-1.43198997647437	-38.2606865104154	-47.1695120270622	-23.7583227938203	-8.62449893016083	0.0125598018841729	-7.0119459246497	-18.1605165981307	-36.1406463161088	-28.0949734090647	-42.1034326133655	-26.3177494847822	-16.8488500825365	-30.7234824555905	-12.3125548610857	-24.0992820682931	-20.9782877850084	-32.6544468012776	-6.6550906828527	-23.106132285574	-8.45665787137923	-16.6486282686312	-1.14693856075517	-13.8612899679542	-1.02594195771131	-1.92008349438153	-8.36731924570448	-10.9084878882345	-7.28707787749031	-11.6685171406093	-8.49001425140745	-3.23895900295582	-8.06090727340495	-3.10749119938716	-2.06833118268856	4.15463288534148	3.60702460854356	2.31555112637808	7.47972423993525	4.04745273368178	0.0468194216442583	4.44542236862411	0.232413043635043	9.7993934059413
[truncated: 85 more columns]
