# Supplementary material for: Physicochemical and major ion data for springs in the Black Forest National Park, Germany
Source: Data Brief. 2020 Apr 30;30:105645. doi: 10.1016/j.dib.2020.105645 (PMC7218150; doi:10.1016/j.dib.2020.105645)
Supplement: Supplementary file 4 [file mmc4.zip › Fluorescence/D809_1_2016-05-31.csv]

wavelength	600	597	594	591	588	585	582	579	576	573	570	567	564	561	558	555	552	549	546	543	540	537	534	531	528	525	522	519	516	513	510	507	504	501	498	495	492	489	486	483	480	477	474	471	468	465	462	459	456
210.862	0	0	0	0	0	0	0	0	0	0	0	0	0	0	0	0	0	0	0	0	0	0	0	0	0	0	0	0	0	0	0	0	0	0	0	0	0	0	0	0	0	0	0	0	0	0	0	0	0
212.444	0	0	0	0	0	0	0	0	0	0	0	0	0	0	0	0	0	0	0	0	0	0	0	0	0	0	0	0	0	0	0	0	0	0	0	0	0	0	0	0	0	0	0	0	0	0	0	0	0
214.027	0	0	0	0	0	0	0	0	0	0	0	0	0	0	0	0	0	0	0	0	0	0	0	0	0	0	0	0	0	0	0	0	0	0	0	0	0	0	0	0	0	0	0	0	0	0	0	0	0
215.61	0	0	0	0	0	0	0	0	0	0	0	0	0	0	0	0	0	0	0	0	0	0	0	0	0	0	0	0	0	0	0	0	0	0	0	0	0	0	0	0	0	0	0	0	0	0	0	0	0
217.194	0	0	0	0	0	0	0	0	0	0	0	0	0	0	0	0	0	0	0	0	0	0	0	0	0	0	0	0	0	0	0	0	0	0	0	0	0	0	0	0	0	0	0	0	0	0	0	0	0
218.779	0	0	0	0	0	0	0	0	0	0	0	0	0	0	0	0	0	0	0	0	0	0	0	0	0	0	0	0	0	0	0	0	0	0	0	0	0	0	0	0	0	0	0	0	0	0	0	0	0
220.364	0	0	0	0	0	0	0	0	0	0	0	0	0	0	0	0	0	0	0	0	0	0	0	0	0	0	0	0	0	0	0	0	0	0	0	0	0	0	0	0	0	0	0	0	0	0	0	0	0
221.95	0	0	0	0	0	0	0	0	0	0	0	0	0	0	0	0	0	0	0	0	0	0	0	0	0	0	0	0	0	0	0	0	0	0	0	0	0	0	0	0	0	0	0	0	0	0	0	0	0
223.536	0	0	0	0	0	0	0	0	0	0	0	0	0	0	0	0	0	0	0	0	0	0	0	0	0	0	0	0	0	0	0	0	0	0	0	0	0	0	0	0	0	0	0	0	0	0	0	0	0
225.123	0	0	0	0	0	0	0	0	0	0	0	0	0	0	0	0	0	0	0	0	0	0	0	0	0	0	0	0	0	0	0	0	0	0	0	0	0	0	0	0	0	0	0	0	0	0	0	0	0
226.71	0	0	0	0	0	0	0	0	0	0	0	0	0	0	0	0	0	0	0	0	0	0	0	0	0	0	0	0	0	0	0	0	0	0	0	0	0	0	0	0	0	0	0	0	0	0	0	0	0
228.299	0	0	0	0	0	0	0	0	0	0	0	0	0	0	0	0	0	0	0	0	0	0	0	0	0	0	0	0	0	0	0	0	0	0	0	0	0	0	0	0	0	0	0	0	0	0	0	0	0
229.887	0	0	0	0	0	0	0	0	0	0	0	0	0	0	0	0	0	0	0	0	0	0	0	0	0	0	0	0	0	0	0	0	0	0	0	0	0	0	0	0	0	0	0	0	0	0	0	0	0
231.477	0	0	0	0	0	0	0	0	0	0	0	0	0	0	0	0	0	0	0	0	0	0	0	0	0	0	0	0	0	0	0	0	0	0	0	0	0	0	0	0	0	0	0	0	0	0	0	0	0
233.067	0	0	0	0	0	0	0	0	0	0	0	0	0	0	0	0	0	0	0	0	0	0	0	0	0	0	0	0	0	0	0	0	0	0	0	0	0	0	0	0	0	0	0	0	0	0	0	0	0
234.657	0	0	0	0	0	0	0	0	0	0	0	0	0	0	0	0	0	0	0	0	0	0	0	0	0	0	0	0	0	0	0	0	0	0	0	0	0	0	0	0	0	0	0	0	0	0	0	0	0
236.248	0	0	0	0	0	0	0	0	0	0	0	0	0	0	0	0	0	0	0	0	0	0	0	0	0	0	0	0	0	0	0	0	0	0	0	0	0	0	0	0	0	0	0	0	0	0	0	0	0
237.84	0	0	0	0	0	0	0	0	0	0	0	0	0	0	0	0	0	0	0	0	0	0	0	0	0	0	0	0	0	0	0	0	0	0	0	0	0	0	0	0	0	0	0	0	0	0	0	0	0
239.432	0	0	0	0	0	0	0	0	0	0	0	0	0	0	0	0	0	0	0	0	0	0	0	0	0	0	0	0	0	0	0	0	0	0	0	0	0	0	0	0	0	0	0	0	0	0	0	0	0
241.025	0	0	0	0	0	0	0	0	0	0	0	0	0	0	0	0	0	0	0	0	0	0	0	0	0	0	0	0	0	0	0	0	0	0	0	0	0	0	0	0	0	0	0	0	0	0	0	0	0
242.619	0	0	0	0	0	0	0	0	0	0	0	0	0	0	0	0	0	0	0	0	0	0	0	0	0	0	0	0	0	0	0	0	0	0	0	0	0	0	0	0	0	0	0	0	0	0	0	0	0
244.213	0	0	0	0	0	0	0	0	0	0	0	0	0	0	0	0	0	0	0	0	0	0	0	0	0	0	0	0	0	0	0	0	0	0	0	0	0	0	0	0	0	0	0	0	0	0	0	0	0
245.808	0	0	0	0	0	0	0	0	0	0	0	0	0	0	0	0	0	0	0	0	0	0	0	0	0	0	0	0	0	0	0	0	0	0	0	0	0	0	0	0	0	0	0	0	0	0	0	0	0
247.403	0	0	0	0	0	0	0	0	0	0	0	0	0	0	0	0	0	0	0	0	0	0	0	0	0	0	0	0	0	0	0	0	0	0	0	0	0	0	0	0	0	0	0	0	0	0	0	0	0
248.999	0	0	0	0	0	0	0	0	0	0	0	0	0	0	0	0	0	0	0	0	0	0	0	0	0	0	0	0	0	0	0	0	0	0	0	0	0	0	0	0	0	0	0	0	0	0	0	0	0
250.595	0	0	0	0	0	0	0	0	0	0	0	0	0	0	0	0	0	0	0	0	0	0	0	0	0	0	0	0	0	0	0	0	0	0	0	0	0	0	0	0	0	0	0	0	0	0	0	0	0
252.192	0	0	0	0	0	0	0	0	0	0	0	0	0	0	0	0	0	0	0	0	0	0	0	0	0	0	0	0	0	0	0	0	0	0	0	0	0	0	0	0	0	0	0	0	0	0	0	0	0
253.79	0	0	0	0	0	0	0	0	0	0	0	0	0	0	0	0	0	0	0	0	0	0	0	0	0	0	0	0	0	0	0	0	0	0	0	0	0	0	0	0	0	0	0	0	0	0	0	0	0
255.388	0	0	0	0	0	0	0	0	0	0	0	0	0	0	0	0	0	0	0	0	0	0	0	0	0	0	0	0	0	0	0	0	0	0	0	0	0	0	0	0	0	0	0	0	0	0	0	0	0
256.986	0	0	0	0	0	0	0	0	0	0	0	0	0	0	0	0	0	0	0	0	0	0	0	0	0	0	0	0	0	0	0	0	0	0	0	0	0	0	0	0	0	0	0	0	0	0	0	0	0
258.586	0	0	0	0	0	0	0	0	0	0	0	0	0	0	0	0	0	0	0	0	0	0	0	0	0	0	0	0	0	0	0	0	0	0	0	0	0	0	0	0	0	0	0	0	0	0	0	0	0
260.186	0	0	0	0	0	0	0	0	0	0	0	0	0	0	0	0	0	0	0	0	0	0	0	0	0	0	0	0	0	0	0	0	0	0	0	0	0	0	0	0	0	0	0	0	0	0	0	0	0
261.786	0	0	0	0	0	0	0	0	0	0	0	0	0	0	0	0	0	0	0	0	0	0	0	0	0	0	0	0	0	0	0	0	0	0	0	0	0	0	0	0	0	0	0	0	0	0	0	0	0
263.387	0	0	0	0	0	0	0	0	0	0	0	0	0	0	0	0	0	0	0	0	0	0	0	0	0	0	0	0	0	0	0	0	0	0	0	0	0	0	0	0	0	0	0	0	0	0	0	0	0
264.988	0	0	0	0	0	0	0	0	0	0	0	0	0	0	0	0	0	0	0	0	0	0	0	0	0	0	0	0	0	0	0	0	0	0	0	0	0	0	0	0	0	0	0	0	0	0	0	0	0
266.591	0	0	0	0	0	0	0	0	0	0	0	0	0	0	0	0	0	0	0	0	0	0	0	0	0	0	0	0	0	0	0	0	0	0	0	0	0	0	0	0	0	0	0	0	0	0	0	0	0
268.193	0	0	0	0	0	0	0	0	0	0	0	0	0	0	0	0	0	0	0	0	0	0	0	0	0	0	0	0	0	0	0	0	0	0	0	0	0	0	0	0	0	0	0	0	0	0	0	0	0
269.796	0	0	0	0	0	0	0	0	0	0	0	0	0	0	0	0	0	0	0	0	0	0	0	0	0	0	0	0	0	0	0	0	0	0	0	0	0	0	0	0	0	0	0	0	0	0	0	0	0
271.4	0	0	0	0	0	0	0	0	0	0	0	0	0	0	0	0	0	0	0	0	0	0	0	0	0	0	0	0	0	0	0	0	0	0	0	0	0	0	0	0	0	0	0	0	0	0	0	0	0
273.004	0	0	0	0	0	0	0	0	0	0	0	0	0	0	0	0	0	0	0	0	0	0	0	0	0	0	0	0	0	0	0	0	0	0	0	0	0	0	0	0	0	0	0	0	0	0	0	0	0
274.609	0	0	0	0	0	0	0	0	0	0	0	0	0	0	0	0	0	0	0	0	0	0	0	0	0	0	0	0	0	0	0	0	0	0	0	0	0	0	0	0	0	0	0	0	0	0	0	0	0
276.215	0	0	0	0	0	0	0	0	0	0	0	0	0	0	0	0	0	0	0	0	0	0	0	0	0	0	0	0	0	0	0	0	0	0	0	0	0	0	0	0	0	0	0	0	0	0	0	0	0
277.821	0	0	0	0	0	0	0	0	0	0	0	0	0	0	0	0	0	0	0	0	0	0	0	0	0	0	0	0	0	0	0	0	0	0	0	0	0	0	0	0	0	0	0	0	0	0	0	0	0
279.427	0	0	0	0	0	0	0	0	0	0	0	0	0	0	0	0	0	0	0	0	0	0	0	0	0	0	0	0	0	0	0	0	0	0	0	0	0	0	0	0	0	0	0	0	0	0	0	0	0
281.034	0	0	0	0	0	0	0	0	0	0	0	0	0	0	0	0	0	0	0	0	0	0	0	0	0	0	0	0	0	0	0	0	0	0	0	0	0	0	0	0	0	0	0	0	0	0	0	0	0
282.642	0	0	0	0	0	0	0	0	0	0	0	0	0	0	0	0	0	0	0	0	0	0	0	0	0	0	0	0	0	0	0	0	0	0	0	0	0	0	0	0	0	0	0	0	0	0	0	0	0
284.25	0	0	0	0	0	0	0	0	0	0	0	0	0	0	0	0	0	0	0	0	0	0	0	0	0	0	0	0	0	0	0	0	0	0	0	0	0	0	0	0	0	0	0	0	0	0	0	0	0
285.858	0	0	0	0	0	0	0	0	0	0	0	0	0	0	0	0	0	0	0	0	0	0	0	0	0	0	0	0	0	0	0	0	0	0	0	0	0	0	0	0	0	0	0	0	0	0	0	0	0
287.468	0	0	0	0	0	0	0	0	0	0	0	0	0	0	0	0	0	0	0	0	0	0	0	0	0	0	0	0	0	0	0	0	0	0	0	0	0	0	0	0	0	0	0	0	0	0	0	0	0
289.077	0	0	0	0	0	0	0	0	0	0	0	0	0	0	0	0	0	0	0	0	0	0	0	0	0	0	0	0	0	0	0	0	0	0	0	0	0	0	0	0	0	0	0	0	0	0	0	0	0
290.688	0	0	0	0	0	0	0	0	0	0	0	0	0	0	0	0	0	0	0	0	0	0	0	0	0	0	0	0	0	0	0	0	0	0	0	0	0	0	0	0	0	0	0	0	0	0	0	0	0
292.298	0	0	0	0	0	0	0	0	0	0	0	0	0	0	0	0	0	0	0	0	0	0	0	0	0	0	0	0	0	0	0	0	0	0	0	0	0	0	0	0	0	0	0	0	0	0	0	0	0
293.91	0	0	0	0	0	0	0	0	0	0	0	0	0	0	0	0	0	0	0	0	0	0	0	0	0	0	0	0	0	0	0	0	0	0	0	0	0	0	0	0	0	0	0	0	0	0	0	0	0
295.521	0	0	0	0	0	0	0	0	0	0	0	0	0	0	0	0	0	0	0	0	0	0	0	0	0	0	0	0	0	0	0	0	0	0	0	0	0	0	0	0	0	0	0	0	0	0	0	0	0
297.134	0	0	0	0	0	0	0	0	0	0	0	0	0	0	0	0	0	0	0	0	0	0	0	0	0	0	0	0	0	0	0	0	0	0	0	0	0	0	0	0	0	0	0	0	0	0	0	0	0
298.747	0	0	0	0	0	0	0	0	0	0	0	0	0	0	0	0	0	0	0	0	0	0	0	0	0	0	0	0	0	0	0	0	0	0	0	0	0	0	0	0	0	0	0	0	0	0	0	0	0
300.36	0	0	0	0	0	0	0	0	0	0	0	0	0	0	0	0	0	0	0	0	0	0	0	0	0	0	0	0	0	0	0	0	0	0	0	0	0	0	0	0	0	0	0	0	0	0	0	0	0
301.974	0	0	0	0	0	0	0	0	0	0	0	0	0	0	0	0	0	0	0	0	0	0	0	0	0	0	0	0	0	0	0	0	0	0	0	0	0	0	0	0	0	0	0	0	0	0	0	0	0
303.588	0	0	0	0	0	0	0	0	0	0	0	0	0	0	0	0	0	0	0	0	0	0	0	0	0	0	0	0	0	0	0	0	0	0	0	0	0	0	0	0	0	0	0	0	0	0	0	0	0
305.203	0	0	0	0	0	0	0	0	0	0	0	0	0	0	0	0	0	0	0	0	0	0	0	0	0	0	0	0	0	0	0	0	0	0	0	0	0	0	0	0	0	0	0	0	0	0	0	0	0
306.819	0	0	0	0	0	0	0	0	0	0	0	0	0	0	0	0	0	0	0	0	0	0	0	0	0	0	0	0	0	0	0	0	0	0	0	0	0	0	0	0	0	0	0	0	0	0	0	0	0
308.435	0	0	0	0	0	0	0	0	0	0	0	0	0	0	0	0	0	0	0	0	0	0	0	0	0	0	0	0	0	0	0	0	0	0	0	0	0	0	0	0	0	0	0	0	0	0	0	0	0
310.051	0	0	0	0	0	0	0	0	0	0	0	0	0	0	0	0	0	0	0	0	0	0	0	0	0	0	0	0	0	0	0	0	0	0	0	0	0	0	0	0	0	0	0	0	0	0	0	0	0
311.668	0	0	0	0	0	0	0	0	0	0	0	0	0	0	0	0	0	0	0	0	0	0	0	0	0	0	0	0	0	0	0	0	0	0	0	0	0	0	0	0	0	0	0	0	0	0	0	0	0
313.286	0	0	0	0	0	0	0	0	0	0	0	0	0	0	0	0	0	0	0	0	0	0	0	0	0	0	0	0	0	0	0	0	0	0	0	0	0	0	0	0	0	0	0	0	0	0	0	0	0
314.904	0	0	0	0	0	0	0	0	0	0	0	0	0	0	0	0	0	0	0	0	0	0	0	0	0	0	0	0	0	0	0	0	0	0	0	0	0	0	0	0	0	0	0	0	0	0	0	0	0
316.522	0	0	0	0	0	0	0	0	0	0	0	0	0	0	0	0	0	0	0	0	0	0	0	0	0	0	0	0	0	0	0	0	0	0	0	0	0	0	0	0	0	0	0	0	0	0	0	0	0
318.141	0	0	0	0	0	0	0	0	0	0	0	0	0	0	0	0	0	0	0	0	0	0	0	0	0	0	0	0	0	0	0	0	0	0	0	0	0	0	0	0	0	0	0	0	0	0	0	0	0
319.761	0	0	0	0	0	0	0	0	0	0	0	0	0	0	0	0	0	0	0	0	0	0	0	0	0	0	0	0	0	0	0	0	0	0	0	0	0	0	0	0	0	0	0	0	0	0	0	0	0
321.381	0	0	0	0	0	0	0	0	0	0	0	0	0	0	0	0	0	0	0	0	0	0	0	0	0	0	0	0	0	0	0	0	0	0	0	0	0	0	0	0	0	0	0	0	0	0	0	0	0
323.001	0	0	0	0	0	0	0	0	0	0	0	0	0	0	0	0	0	0	0	0	0	0	0	0	0	0	0	0	0	0	0	0	0	0	0	0	0	0	0	0	0	0	0	0	0	0	0	0	0
324.622	0	0	0	0	0	0	0	0	0	0	0	0	0	0	0	0	0	0	0	0	0	0	0	0	0	0	0	0	0	0	0	0	0	0	0	0	0	0	0	0	0	0	0	0	0	0	0	0	0
326.243	0	0	0	0	0	0	0	0	0	0	0	0	0	0	0	0	0	0	0	0	0	0	0	0	0	0	0	0	0	0	0	0	0	0	0	0	0	0	0	0	0	0	0	0	0	0	0	0	0
327.865	0	0	0	0	0	0	0	0	0	0	0	0	0	0	0	0	0	0	0	0	0	0	0	0	0	0	0	0	0	0	0	0	0	0	0	0	0	0	0	0	0	0	0	0	0	0	0	0	0
329.488	0	0	0	0	0	0	0	0	0	0	0	0	0	0	0	0	0	0	0	0	0	0	0	0	0	0	0	0	0	0	0	0	0	0	0	0	0	0	0	0	0	0	0	0	0	0	0	0	0
331.111	0	0	0	0	0	0	0	0	0	0	0	0	0	0	0	0	0	0	0	0	0	0	0	0	0	0	0	0	0	0	0	0	0	0	0	0	0	0	0	0	0	0	0	0	0	0	0	0	0
332.734	0	0	0	0	0	0	0	0	0	0	0	0	0	0	0	0	0	0	0	0	0	0	0	0	0	0	0	0	0	0	0	0	0	0	0	0	0	0	0	0	0	0	0	0	0	0	0	0	0
334.358	0	0	0	0	0	0	0	0	0	0	0	0	0	0	0	0	0	0	0	0	0	0	0	0	0	0	0	0	0	0	0	0	0	0	0	0	0	0	0	0	0	0	0	0	0	0	0	0	0
335.982	0	0	0	0	0	0	0	0	0	0	0	0	0	0	0	0	0	0	0	0	0	0	0	0	0	0	0	0	0	0	0	0	0	0	0	0	0	0	0	0	0	0	0	0	0	0	0	0	0
337.607	0	0	0	0	0	0	0	0	0	0	0	0	0	0	0	0	0	0	0	0	0	0	0	0	0	0	0	0	0	0	0	0	0	0	0	0	0	0	0	0	0	0	0	0	0	0	0	0	0
339.232	0	0	0	0	0	0	0	0	0	0	0	0	0	0	0	0	0	0	0	0	0	0	0	0	0	0	0	0	0	0	0	0	0	0	0	0	0	0	0	0	0	0	0	0	0	0	0	0	0
340.858	0	0	0	0	0	0	0	0	0	0	0	0	0	0	0	0	0	0	0	0	0	0	0	0	0	0	0	0	0	0	0	0	0	0	0	0	0	0	0	0	0	0	0	0	0	0	0	0	0
342.484	0	0	0	0	0	0	0	0	0	0	0	0	0	0	0	0	0	0	0	0	0	0	0	0	0	0	0	0	0	0	0	0	0	0	0	0	0	0	0	0	0	0	0	0	0	0	0	0	0
344.111	0	0	0	0	0	0	0	0	0	0	0	0	0	0	0	0	0	0	0	0	0	0	0	0	0	0	0	0	0	0	0	0	0	0	0	0	0	0	0	0	0	0	0	0	0	0	0	0	0
345.738	0	0	0	0	0	0	0	0	0	0	0	0	0	0	0	0	0	0	0	0	0	0	0	0	0	0	0	0	0	0	0	0	0	0	0	0	0	0	0	0	0	0	0	0	0	0	0	0	0
347.365	0	0	0	0	0	0	0	0	0	0	0	0	0	0	0	0	0	0	0	0	0	0	0	0	0	0	0	0	0	0	0	0	0	0	0	0	0	0	0	0	0	0	0	0	0	0	0	0	0
348.993	0	0	0	0	0	0	0	0	0	0	0	0	0	0	0	0	0	0	0	0	0	0	0	0	0	0	0	0	0	0	0	0	0	0	0	0	0	0	0	0	0	0	0	0	0	0	0	0	0
350.622	0	0	0	0	0	0	0	0	0	0	0	0	0	0	0	0	0	0	0	0	0	0	0	0	0	0	0	0	0	0	0	0	0	0	0	0	0	0	0	0	0	0	0	0	0	0	0	0	0
352.251	0	0	0	0	0	0	0	0	0	0	0	0	0	0	0	0	0	0	0	0	0	0	0	0	0	0	0	0	0	0	0	0	0	0	0	0	0	0	0	0	0	0	0	0	0	0	0	0	0
353.88	0	0	0	0	0	0	0	0	0	0	0	0	0	0	0	0	0	0	0	0	0	0	0	0	0	0	0	0	0	0	0	0	0	0	0	0	0	0	0	0	0	0	0	0	0	0	0	0	0
355.51	0	0	0	0	0	0	0	0	0	0	0	0	0	0	0	0	0	0	0	0	0	0	0	0	0	0	0	0	0	0	0	0	0	0	0	0	0	0	0	0	0	0	0	0	0	0	0	0	0
357.14	0	0	0	0	0	0	0	0	0	0	0	0	0	0	0	0	0	0	0	0	0	0	0	0	0	0	0	0	0	0	0	0	0	0	0	0	0	0	0	0	0	0	0	0	0	0	0	0	0
358.771	0	0	0	0	0	0	0	0	0	0	0	0	0	0	0	0	0	0	0	0	0	0	0	0	0	0	0	0	0	0	0	0	0	0	0	0	0	0	0	0	0	0	0	0	0	0	0	0	0
360.402	0	0	0	0	0	0	0	0	0	0	0	0	0	0	0	0	0	0	0	0	0	0	0	0	0	0	0	0	0	0	0	0	0	0	0	0	0	0	0	0	0	0	0	0	0	0	0	0	0
362.034	0	0	0	0	0	0	0	0	0	0	0	0	0	0	0	0	0	0	0	0	0	0	0	0	0	0	0	0	0	0	0	0	0	0	0	0	0	0	0	0	0	0	0	0	0	0	0	0	0
363.666	0	0	0	0	0	0	0	0	0	0	0	0	0	0	0	0	0	0	0	0	0	0	0	0	0	0	0	0	0	0	0	0	0	0	0	0	0	0	0	0	0	0	0	0	0	0	0	0	0
365.299	0	0	0	0	0	0	0	0	0	0	0	0	0	0	0	0	0	0	0	0	0	0	0	0	0	0	0	0	0	0	0	0	0	0	0	0	0	0	0	0	0	0	0	0	0	0	0	0	0
366.932	0	0	0	0	0	0	0	0	0	0	0	0	0	0	0	0	0	0	0	0	0	0	0	0	0	0	0	0	0	0	0	0	0	0	0	0	0	0	0	0	0	0	0	0	0	0	0	0	0
368.565	0	0	0	0	0	0	0	0	0	0	0	0	0	0	0	0	0	0	0	0	0	0	0	0	0	0	0	0	0	0	0	0	0	0	0	0	0	0	0	0	0	0	0	0	0	0	0	0	0
370.199	0	0	0	0	0	0	0	0	0	0	0	0	0	0	0	0	0	0	0	0	0	0	0	0	0	0	0	0	0	0	0	0	0	0	0	0	0	0	0	0	0	0	0	0	0	0	0	0	0
371.833	0	0	0	0	0	0	0	0	0	0	0	0	0	0	0	0	0	0	0	0	0	0	0	0	0	0	0	0	0	0	0	0	0	0	0	0	0	0	0	0	0	0	0	0	0	0	0	0	0
373.468	0	0	0	0	0	0	0	0	0	0	0	0	0	0	0	0	0	0	0	0	0	0	0	0	0	0	0	0	0	0	0	0	0	0	0	0	0	0	0	0	0	0	0	0	0	0	0	0	0
375.103	0	0	0	0	0	0	0	0	0	0	0	0	0	0	0	0	0	0	0	0	0	0	0	0	0	0	0	0	0	0	0	0	0	0	0	0	0	0	0	0	0	0	0	0	0	0	0	0	0
376.738	0	0	0	0	0	0	0	0	0	0	0	0	0	0	0	0	0	0	0	0	0	0	0	0	0	0	0	0	0	0	0	0	0	0	0	0	0	0	0	0	0	0	0	0	0	0	0	0	0
378.374	0	0	0	0	0	0	0	0	0	0	0	0	0	0	0	0	0	0	0	0	0	0	0	0	0	0	0	0	0	0	0	0	0	0	0	0	0	0	0	0	0	0	0	0	0	0	0	0	0
380.01	0	0	0	0	0	0	0	0	0	0	0	0	0	0	0	0	0	0	0	0	0	0	0	0	0	0	0	0	0	0	0	0	0	0	0	0	0	0	0	0	0	0	0	0	0	0	0	0	0
381.647	0	0	0	0	0	0	0	0	0	0	0	0	0	0	0	0	0	0	0	0	0	0	0	0	0	0	0	0	0	0	0	0	0	0	0	0	0	0	0	0	0	0	0	0	0	0	0	0	0
383.284	0	0	0	0	0	0	0	0	0	0	0	0	0	0	0	0	0	0	0	0	0	0	0	0	0	0	0	0	0	0	0	0	0	0	0	0	0	0	0	0	0	0	0	0	0	0	0	0	0
384.922	0	0	0	0	0	0	0	0	0	0	0	0	0	0	0	0	0	0	0	0	0	0	0	0	0	0	0	0	0	0	0	0	0	0	0	0	0	0	0	0	0	0	0	0	0	0	0	0	0
386.56	0	0	0	0	0	0	0	0	0	0	0	0	0	0	0	0	0	0	0	0	0	0	0	0	0	0	0	0	0	0	0	0	0	0	0	0	0	0	0	0	0	0	0	0	0	0	0	0	0
388.198	0	0	0	0	0	0	0	0	0	0	0	0	0	0	0	0	0	0	0	0	0	0	0	0	0	0	0	0	0	0	0	0	0	0	0	0	0	0	0	0	0	0	0	0	0	0	0	0	0
389.837	0	0	0	0	0	0	0	0	0	0	0	0	0	0	0	0	0	0	0	0	0	0	0	0	0	0	0	0	0	0	0	0	0	0	0	0	0	0	0	0	0	0	0	0	0	0	0	0	0
391.476	0	0	0	0	0	0	0	0	0	0	0	0	0	0	0	0	0	0	0	0	0	0	0	0	0	0	0	0	0	0	0	0	0	0	0	0	0	0	0	0	0	0	0	0	0	0	0	0	0
393.116	0	0	0	0	0	0	0	0	0	0	0	0	0	0	0	0	0	0	0	0	0	0	0	0	0	0	0	0	0	0	0	0	0	0	0	0	0	0	0	0	0	0	0	0	0	0	0	0	0
394.756	0	0	0	0	0	0	0	0	0	0	0	0	0	0	0	0	0	0	0	0	0	0	0	0	0	0	0	0	0	0	0	0	0	0	0	0	0	0	0	0	0	0	0	0	0	0	0	0	0
396.396	0	0	0	0	0	0	0	0	0	0	0	0	0	0	0	0	0	0	0	0	0	0	0	0	0	0	0	0	0	0	0	0	0	0	0	0	0	0	0	0	0	0	0	0	0	0	0	0	0
398.037	0	0	0	0	0	0	0	0	0	0	0	0	0	0	0	0	0	0	0	0	0	0	0	0	0	0	0	0	0	0	0	0	0	0	0	0	0	0	0	0	0	0	0	0	0	0	0	0	0
399.678	0	0	0	0	0	0	0	0	0	0	0	0	0	0	0	0	0	0	0	0	0	0	0	0	0	0	0	0	0	0	0	0	0	0	0	0	0	0	0	0	0	0	0	0	0	0	0	0	0
401.32	0	0	0	0	0	0	0	0	0	0	0	0	0	0	0	0	0	0	0	0	0	0	0	0	0	0	0	0	0	0	0	0	0	0	0	0	0	0	0	0	0	0	0	0	0	0	0	0	0
402.962	0	0	0	0	0	0	0	0	0	0	0	0	0	0	0	0	0	0	0	0	0	0	0	0	0	0	0	0	0	0	0	0	0	0	0	0	0	0	0	0	0	0	0	0	0	0	0	0	0
404.604	0	0	0	0	0	0	0	0	0	0	0	0	0	0	0	0	0	0	0	0	0	0	0	0	0	0	0	0	0	0	0	0	0	0	0	0	0	0	0	0	0	0	0	0	0	0	0	0	0
406.247	0	0	0	0	0	0	0	0	0	0	0	0	0	0	0	0	0	0	0	0	0	0	0	0	0	0	0	0	0	0	0	0	0	0	0	0	0	0	0	0	0	0	0	0	0	0	0	0	0
407.89	0	0	0	0	0	0	0	0	0	0	0	0	0	0	0	0	0	0	0	0	0	0	0	0	0	0	0	0	0	0	0	0	0	0	0	0	0	0	0	0	0	0	0	0	0	0	0	0	0
409.534	0	0	0	0	0	0	0	0	0	0	0	0	0	0	0	0	0	0	0	0	0	0	0	0	0	0	0	0	0	0	0	0	0	0	0	0	0	0	0	0	0	0	0	0	0	0	0	0	0
411.177	0	0	0	0	0	0	0	0	0	0	0	0	0	0	0	0	0	0	0	0	0	0	0	0	0	0	0	0	0	0	0	0	0	0	0	0	0	0	0	0	0	0	0	0	0	0	0	0	0
412.822	0	0	0	0	0	0	0	0	0	0	0	0	0	0	0	0	0	0	0	0	0	0	0	0	0	0	0	0	0	0	0	0	0	0	0	0	0	0	0	0	0	0	0	0	0	0	0	0	0
414.466	0	0	0	0	0	0	0	0	0	0	0	0	0	0	0	0	0	0	0	0	0	0	0	0	0	0	0	0	0	0	0	0	0	0	0	0	0	0	0	0	0	0	0	0	0	0	0	0	0
416.111	0	0	0	0	0	0	0	0	0	0	0	0	0	0	0	0	0	0	0	0	0	0	0	0	0	0	0	0	0	0	0	0	0	0	0	0	0	0	0	0	0	0	0	0	0	0	0	0	0
417.757	0	0	0	0	0	0	0	0	0	0	0	0	0	0	0	0	0	0	0	0	0	0	0	0	0	0	0	0	0	0	0	0	0	0	0	0	0	0	0	0	0	0	0	0	0	0	0	0	0
419.402	0	0	0	0	0	0	0	0	0	0	0	0	0	0	0	0	0	0	0	0	0	0	0	0	0	0	0	0	0	0	0	0	0	0	0	0	0	0	0	0	0	0	0	0	0	0	0	0	0
421.048	0	0	0	0	0	0	0	0	0	0	0	0	0	0	0	0	0	0	0	0	0	0	0	0	0	0	0	0	0	0	0	0	0	0	0	0	0	0	0	0	0	0	0	0	0	0	0	0	0
422.695	0	0	0	0	0	0	0	0	0	0	0	0	0	0	0	0	0	0	0	0	0	0	0	0	0	0	0	0	0	0	0	0	0	0	0	0	0	0	0	0	0	0	0	0	0	0	0	0	0
424.342	0	0	0	0	0	0	0	0	0	0	0	0	0	0	0	0	0	0	0	0	0	0	0	0	0	0	0	0	0	0	0	0	0	0	0	0	0	0	0	0	0	0	0	0	0	0	0	0	0
425.989	0	0	0	0	0	0	0	0	0	0	0	0	0	0	0	0	0	0	0	0	0	0	0	0	0	0	0	0	0	0	0	0	0	0	0	0	0	0	0	0	0	0	0	0	0	0	0	0	0
427.636	0	0	0	0	0	0	0	0	0	0	0	0	0	0	0	0	0	0	0	0	0	0	0	0	0	0	0	0	0	0	0	0	0	0	0	0	0	0	0	0	0	0	0	0	0	0	0	0	0
429.284	0	0	0	0	0	0	0	0	0	0	0	0	0	0	0	0	0	0	0	0	0	0	0	0	0	0	0	0	0	0	0	0	0	0	0	0	0	0	0	0	0	0	0	0	0	0	0	0	0
430.932	0	0	0	0	0	0	0	0	0	0	0	0	0	0	0	0	0	0	0	0	0	0	0	0	0	0	0	0	0	0	0	0	0	0	0	0	0	0	0	0	0	0	0	0	0	0	0	0	0
432.581	0	0	0	0	0	0	0	0	0	0	0	0	0	0	0	0	0	0	0	0	0	0	0	0	0	0	0	0	0	0	0	0	0	0	0	0	0	0	0	0	0	0	0	0	0	0	0	0	0
434.23	0	0	0	0	0	0	0	0	0	0	0	0	0	0	0	0	0	0	0	0	0	0	0	0	0	0	0	0	0	0	0	0	0	0	0	0	0	0	0	0	0	0	0	0	0	0	0	0	0
435.879	0	0	0	0	0	0	0	0	0	0	0	0	0	0	0	0	0	0	0	0	0	0	0	0	0	0	0	0	0	0	0	0	0	0	0	0	0	0	0	0	0	0	0	0	0	0	0	0	0
437.528	0	0	0	0	0	0	0	0	0	0	0	0	0	0	0	0	0	0	0	0	0	0	0	0	0	0	0	0	0	0	0	0	0	0	0	0	0	0	0	0	0	0	0	0	0	0	0	0	0
439.178	0	0	0	0	0	0	0	0	0	0	0	0	0	0	0	0	0	0	0	0	0	0	0	0	0	0	0	0	0	0	0	0	0	0	0	0	0	0	0	0	0	0	0	0	0	0	0	0	0
440.828	0	0	0	0	0	0	0	0	0	0	0	0	0	0	0	0	0	0	0	0	0	0	0	0	0	0	0	0	0	0	0	0	0	0	0	0	0	0	0	0	0	0	0	0	0	0	0	0	0
442.479	0	0	0	0	0	0	0	0	0	0	0	0	0	0	0	0	0	0	0	0	0	0	0	0	0	0	0	0	0	0	0	0	0	0	0	0	0	0	0	0	0	0	0	0	0	0	0	0	0
444.13	0	0	0	0	0	0	0	0	0	0	0	0	0	0	0	0	0	0	0	0	0	0	0	0	0	0	0	0	0	0	0	0	0	0	0	0	0	0	0	0	0	0	0	0	0	0	0	0	0
445.781	0	0	0	0	0	0	0	0	0	0	0	0	0	0	0	0	0	0	0	0	0	0	0	0	0	0	0	0	0	0	0	0	0	0	0	0	0	0	0	0	0	0	0	0	0	0	0	0	0
447.432	0	0	0	0	0	0	0	0	0	0	0	0	0	0	0	0	0	0	0	0	0	0	0	0	0	0	0	0	0	0	0	0	0	0	0	0	0	0	0	0	0	0	0	0	0	0	0	0	0
449.084	0	0	0	0	0	0	0	0	0	0	0	0	0	0	0	0	0	0	0	0	0	0	0	0	0	0	0	0	0	0	0	0	0	0	0	0	0	0	0	0	0	0	0	0	0	0	0	0	0
450.736	0	0	0	0	0	0	0	0	0	0	0	0	0	0	0	0	0	0	0	0	0	0	0	0	0	0	0	0	0	0	0	0	0	0	0	0	0	0	0	0	0	0	0	0	0	0	0	0	0
452.389	0	0	0	0	0	0	0	0	0	0	0	0	0	0	0	0	0	0	0	0	0	0	0	0	0	0	0	0	0	0	0	0	0	0	0	0	0	0	0	0	0	0	0	0	0	0	0	0	0
454.042	0	0	0	0	0	0	0	0	0	0	0	0	0	0	0	0	0	0	0	0	0	0	0	0	0	0	0	0	0	0	0	0	0	0	0	0	0	0	0	0	0	0	0	0	0	0	0	0	0
455.695	0	0	0	0	0	0	0	0	0	0	0	0	0	0	0	0	0	0	0	0	0	0	0	0	0	0	0	0	0	0	0	0	0	0	0	0	0	0	0	0	0	0	0	0	0	0	0	0	0
457.348	0	0	0	0	0	0	0	0	0	0	0	0	0	0	0	0	0	0	0	0	0	0	0	0	0	0	0	0	0	0	0	0	0	0	0	0	0	0	0	0	0	0	0	0	0	0	0	0	0
459.002	0	0	0	0	0	0	0	0	0	0	0	0	0	0	0	0	0	0	0	0	0	0	0	0	0	0	0	0	0	0	0	0	0	0	0	0	0	0	0	0	0	0	0	0	0	0	0	0	0
460.656	0	0	0	0	0	0	0	0	0	0	0	0	0	0	0	0	0	0	0	0	0	0	0	0	0	0	0	0	0	0	0	0	0	0	0	0	0	0	0	0	0	0	0	0	0	0	0	0	0
462.31	0	0	0	0	0	0	0	0	0	0	0	0	0	0	0	0	0	0	0	0	0	0	0	0	0	0	0	0	0	0	0	0	0	0	0	0	0	0	0	0	0	0	0	0	0	0	0	0	0
463.965	0	0	0	0	0	0	0	0	0	0	0	0	0	0	0	0	0	0	0	0	0	0	0	0	0	0	0	0	0	0	0	0	0	0	0	0	0	0	0	0	0	0	0	0	0	0	0	0	0
465.62	0	0	0	0	0	0	0	0	0	0	0	0	0	0	0	0	0	0	0	0	0	0	0	0	0	0	0	0	0	0	0	0	0	0	0	0	0	0	0	0	0	0	0	0	0	0	0	0	0
467.275	0	0	0	0	0	0	0	0	0	0	0	0	0	0	0	0	0	0	0	0	0	0	0	0	0	0	0	0	0	0	0	0	0	0	0	0	0	0	0	0	0	0	0	0	0	0	0	0	115.892331244571
468.931	0	0	0	0	0	0	0	0	0	0	0	0	0	0	0	0	0	0	0	0	0	0	0	0	0	0	0	0	0	0	0	0	0	0	0	0	0	0	0	0	0	0	0	0	0	0	0	0	123.082523507457
470.586	0	0	0	0	0	0	0	0	0	0	0	0	0	0	0	0	0	0	0	0	0	0	0	0	0	0	0	0	0	0	0	0	0	0	0	0	0	0	0	0	0	0	0	0	0	0	0	111.992801268423	134.05837030041
472.242	0	0	0	0	0	0	0	0	0	0	0	0	0	0	0	0	0	0	0	0	0	0	0	0	0	0	0	0	0	0	0	0	0	0	0	0	0	0	0	0	0	0	0	0	0	0	100.920662115573	120.341168178796	145.533246138351
473.899	0	0	0	0	0	0	0	0	0	0	0	0	0	0	0	0	0	0	0	0	0	0	0	0	0	0	0	0	0	0	0	0	0	0	0	0	0	0	0	0	0	0	0	0	0	0	109.555971004915	133.993678647924	155.988632840129
475.555	0	0	0	0	0	0	0	0	0	0	0	0	0	0	0	0	0	0	0	0	0	0	0	0	0	0	0	0	0	0	0	0	0	0	0	0	0	0	0	0	0	0	0	0	0	97.706013105844	117.930473131724	145.261611363912	167.393022418218
477.212	0	0	0	0	0	0	0	0	0	0	0	0	0	0	0	0	0	0	0	0	0	0	0	0	0	0	0	0	0	0	0	0	0	0	0	0	0	0	0	0	0	0	0	0	0	109.075489810735	130.863511243074	153.136076685816	178.998447756059
478.87	0	0	0	0	0	0	0	0	0	0	0	0	0	0	0	0	0	0	0	0	0	0	0	0	0	0	0	0	0	0	0	0	0	0	0	0	0	0	0	0	0	0	0	0	102.480141895399	117.822739976324	139.398104507541	162.483748981904	188.916748218544
480.527	0	0	0	0	0	0	0	0	0	0	0	0	0	0	0	0	0	0	0	0	0	0	0	0	0	0	0	0	0	0	0	0	0	0	0	0	0	0	0	0	0	0	0	0	109.460056316666	125.095132017878	153.283789959258	171.432341142881	201.005063178549
482.185	0	0	0	0	0	0	0	0	0	0	0	0	0	0	0	0	0	0	0	0	0	0	0	0	0	0	0	0	0	0	0	0	0	0	0	0	0	0	0	0	0	0	0	101.367535687797	121.052135729283	135.214390037115	158.738666806123	185.364515084774	215.107940386019
483.843	0	0	0	0	0	0	0	0	0	0	0	0	0	0	0	0	0	0	0	0	0	0	0	0	0	0	0	0	0	0	0	0	0	0	0	0	0	0	0	0	0	0	0	111.583243588312	129.059374904081	144.71077851255	173.129624904188	197.180921904768	216.82245598677
485.501	0	0	0	0	0	0	0	0	0	0	0	0	0	0	0	0	0	0	0	0	0	0	0	0	0	0	0	0	0	0	0	0	0	0	0	0	0	0	0	0	0	0	107.020723037847	119.916329721709	134.886548266821	157.128716401607	178.827334115461	206.180352654531	234.595598261653
487.16	0	0	0	0	0	0	0	0	0	0	0	0	0	0	0	0	0	0	0	0	0	0	0	0	0	0	0	0	0	0	0	0	0	0	0	0	0	0	0	0	0	96.0593361304808	104.70896888265	128.836581739143	143.620994350416	167.558764684368	189.454863642351	215.98770560131	245.18463337926
488.819	0	0	0	0	0	0	0	0	0	0	0	0	0	0	0	0	0	0	0	0	0	0	0	0	0	0	0	0	0	0	0	0	0	0	0	0	0	0	0	0	0	101.098988295815	115.678035187804	138.116989956362	158.757998725463	175.387260417891	203.140447959223	226.535022167591	252.203573076913
490.478	0	0	0	0	0	0	0	0	0	0	0	0	0	0	0	0	0	0	0	0	0	0	0	0	0	0	0	0	0	0	0	0	0	0	0	0	0	0	0	0	97.5326104574091	103.794771656826	132.991113296668	147.391526829587	162.722978578024	183.700791853252	214.008013632664	237.086929117172	268.905368243571
492.137	0	0	0	0	0	0	0	0	0	0	0	0	0	0	0	0	0	0	0	0	0	0	0	0	0	0	0	0	0	0	0	0	0	0	0	0	0	0	0	0	102.295886777666	123.225350857252	140.849195889343	155.761812835775	177.896401717228	198.706115286748	212.064507374214	246.50777939665	271.558790674657
493.797	0	0	0	0	0	0	0	0	0	0	0	0	0	0	0	0	0	0	0	0	0	0	0	0	0	0	0	0	0	0	0	0	0	0	0	0	0	0	0	92.3486766702292	101.587819544085	121.537100135694	144.07789908786	165.940949761774	185.226692477884	199.437353682469	230.468577782052	251.836227527592	286.854051704885
495.456	0	0	0	0	0	0	0	0	0	0	0	0	0	0	0	0	0	0	0	0	0	0	0	0	0	0	0	0	0	0	0	0	0	0	0	0	0	0	0	94.7363500165555	115.888105465419	130.896575886323	155.342253166726	178.144026792869	192.712027673759	212.211039541805	238.320621269898	263.895664760976	297.426395208949
497.117	0	0	0	0	0	0	0	0	0	0	0	0	0	0	0	0	0	0	0	0	0	0	0	0	0	0	0	0	0	0	0	0	0	0	0	0	0	0	87.7759778031268	106.916100245351	122.679250183543	140.73677610619	160.908265275573	184.426959251029	197.154385155725	224.550432785536	252.863872781175	274.428399268961	300.152030251152
498.777	0	0	0	0	0	0	0	0	0	0	0	0	0	0	0	0	0	0	0	0	0	0	0	0	0	0	0	0	0	0	0	0	0	0	0	0	0	0	101.49172992671	119.482156325025	126.837843842533	152.033267329452	172.544818365026	191.679095805265	209.78787829085	226.862445837262	260.311509095003	286.051001290357	316.811624732219
500.438	0	0	0	0	0	0	0	0	0	0	0	0	0	0	0	0	0	0	0	0	0	0	0	0	0	0	0	0	0	0	0	0	0	0	0	0	0	90.0004270667317	105.448336591554	125.259679117924	139.10032756548	160.210012685958	178.791967013721	197.187678738025	227.398620824938	243.971122127297	266.468824167113	289.188010083732	320.462031326884
502.098	0	0	0	0	0	0	0	0	0	0	0	0	0	0	0	0	0	0	0	0	0	0	0	0	0	0	0	0	0	0	0	0	0	0	0	0	98.0127882186967	100.89583329209	119.102552383208	129.597598212905	144.476984456908	164.911617444285	187.875804446628	203.25854624359	225.240498083602	248.688064076896	268.86183967675	304.180607610606	327.071174942142
503.759	0	0	0	0	0	0	0	0	0	0	0	0	0	0	0	0	0	0	0	0	0	0	0	0	0	0	0	0	0	0	0	0	0	0	0	0	89.4974527309767	110.572280754875	121.950491130468	137.121939762553	158.79646192568	175.126964595821	198.082954213083	209.879712320571	239.151967338383	256.772841150657	281.029539139092	306.113323201944	334.910381682866
505.421	0	0	0	0	0	0	0	0	0	0	0	0	0	0	0	0	0	0	0	0	0	0	0	0	0	0	0	0	0	0	0	0	0	0	0	91.5220134894892	97.4061434092945	109.887697126268	131.645624246549	149.186808126253	162.165439173348	179.808211943719	201.910179807938	228.391522981985	240.480482811175	265.102481262559	287.034923931015	319.916981501992	343.633065602387
507.082	0	0	0	0	0	0	0	0	0	0	0	0	0	0	0	0	0	0	0	0	0	0	0	0	0	0	0	0	0	0	0	0	0	0	0	82.5727262395611	113.518105939091	121.737339945956	140.382495026296	153.123876338335	163.878862456228	191.038227015595	204.534354625838	227.03628281623	242.652207151609	271.054567942939	296.942239673231	320.050509578783	344.184383295559
508.744	0	0	0	0	0	0	0	0	0	0	0	0	0	0	0	0	0	0	0	0	0	0	0	0	0	0	0	0	0	0	0	0	0	0	92.4528997886663	98.63862974517	105.703445638783	129.181549968978	138.461858753333	156.852676934733	180.297121330472	192.426155064558	213.704226328362	236.25798140655	252.997240020068	275.80431145905	299.616356610252	328.96135601796	355.571182268156
510.406	0	0	0	0	0	0	0	0	0	0	0	0	0	0	0	0	0	0	0	0	0	0	0	0	0	0	0	0	0	0	0	0	0	0	87.1258596493713	113.771892420556	110.038322296857	128.567808403665	148.411287184643	161.507692744099	176.423014456296	204.303680258368	222.652032917009	237.771617904228	263.881983181074	280.100359470049	298.070831216358	332.667467571812	355.320269402339
512.068	0	0	0	0	0	0	0	0	0	0	0	0	0	0	0	0	0	0	0	0	0	0	0	0	0	0	0	0	0	0	0	0	0	82.6342333238037	95.9030521875711	110.707043156649	123.592578887989	138.097902584508	146.413166754315	180.615770722633	186.014499941781	204.536672715657	225.077882735239	250.535394382068	268.572452617438	290.244488840735	310.173624818621	334.261286235438	366.075264517359
513.731	0	0	0	0	0	0	0	0	0	0	0	0	0	0	0	0	0	0	0	0	0	0	0	0	0	0	0	0	0	0	0	0	0	83.0612855968414	104.872906159768	115.258958753271	127.899686001278	141.016615744105	167.514158790377	177.274195677279	197.694934791666	217.352660162609	226.795188395308	251.368719580398	272.395966737008	295.36150535997	317.742736484937	335.106670427853	370.130389188814
515.394	0	0	0	0	0	0	0	0	0	0	0	0	0	0	0	0	0	0	0	0	0	0	0	0	0	0	0	0	0	0	0	0	82.8396432328538	81.4355541056485	105.580179571837	118.950866920497	141.919111516496	149.489084715566	168.268794391957	189.118880148435	197.698130361068	214.520210346501	242.237553241159	254.693819943683	272.978670105901	296.293929696536	325.438355920087	344.172385589806	368.140673057135
517.056	0	0	0	0	0	0	0	0	0	0	0	0	0	0	0	0	0	0	0	0	0	0	0	0	0	0	0	0	0	0	0	106.56533879218	78.7256706194993	92.0652313339483	110.448994345242	124.304497884998	139.802189457912	159.575996096157	166.608899398195	186.419256529088	206.21791068152	227.691191042547	246.4197404283	265.728592701513	285.510678816373	300.404000139402	324.577845482035	349.118025764659	376.362592081509
518.72	0	0	0	0	0	0	0	0	0	0	0	0	0	0	0	0	0	0	0	0	0	0	0	0	0	0	0	0	0	0	0	78.5465540703603	93.9728098827664	107.652973180592	113.433600969671	136.877273769559	139.328374176001	159.881481863402	174.351234508985	198.274388808146	212.301948369144	233.019275505842	242.910835171133	274.164918237055	283.473643990297	300.168959903364	334.909523720088	353.359510869995	380.667283954776
520.383	0	0	0	0	0	0	0	0	0	0	0	0	0	0	0	0	0	0	0	0	0	0	0	0	0	0	0	0	0	0	87.1713347092178	85.6301465944458	94.4649503002069	103.991147104035	120.837803033159	141.119381396454	152.746749425527	165.750344869274	180.899566289797	194.876326226844	213.946644522888	232.624814070275	259.721322290278	270.44455336215	297.838593538425	305.825490020847	327.702021546699	357.395338747646	383.211105388018
522.046	0	0	0	0	0	0	0	0	0	0	0	0	0	0	0	0	0	0	0	0	0	0	0	0	0	0	0	0	0	0	79.808194043947	74.765402950954	102.254567193599	111.315907652335	122.799090791889	138.787206507232	159.097257549187	176.43934642825	187.958507502735	208.319044824227	221.5116503312	232.27710595343	258.822469499224	279.781259617648	291.665337065236	314.809938618505	336.794890444267	357.523204087703	379.555576705342
523.71	0	0	0	0	0	0	0	0	0	0	0	0	0	0	0	0	0	0	0	0	0	0	0	0	0	0	0	0	0	73.7709397211883	73.0055039730746	90.4463913234903	95.9421247233449	114.04259761086	122.708650236091	142.557543580702	160.707918974797	176.884261425283	188.421124496018	204.113005072927	220.675339487037	247.139840664801	254.095217923074	276.122388188855	295.675340376988	312.665579353008	329.288526407148	359.264140544303	380.461322811131
525.374	0	0	0	0	0	0	0	0	0	0	0	0	0	0	0	0	0	0	0	0	0	0	0	0	0	0	0	0	0	61.1021447826523	74.7566502385648	83.8592877998266	113.367916710072	120.092348491105	136.685525651699	140.245323721222	159.001473844995	177.480434938574	195.080654068199	214.999313616252	223.039545043343	248.080111506777	266.017843022731	279.606445241149	291.49915339706	312.352255340812	339.402804726756	359.78834317838	382.702785223711
527.038	0	0	0	0	0	0	0	0	0	0	0	0	0	0	0	0	0	0	0	0	0	0	0	0	0	0	0	0	64.8111500997434	68.5102874188929	84.0566155337667	92.556462583395	108.432154466167	124.003925837283	132.731501775331	150.109813621531	165.833154507208	168.863768901167	193.299625704052	206.627945885881	227.440934626815	243.907339390658	256.809917318156	278.172439648286	295.118972247128	314.617249222553	339.235412558958	353.824685376407	376.855441454835
528.703	0	0	0	0	0	0	0	0	0	0	0	0	0	0	0	0	0	0	0	0	0	0	0	0	0	0	0	0	55.4100583984308	68.5913137065669	79.1396159932969	101.945726865701	111.582722786537	121.646142104776	138.060405613308	155.3986214675	160.743246842428	178.554428730445	197.930633038741	224.101818482677	225.300163384451	248.467051527943	269.876273389249	278.986279959609	291.609882473085	306.847492352837	328.684050465706	356.880610316392	381.934427958618
530.367	0	0	0	0	0	0	0	0	0	0	0	0	0	0	0	0	0	0	0	0	0	0	0	0	0	0	0	59.4722941416849	65.1010480865635	79.2491056376687	97.1716934662219	94.9862316368578	120.266086001641	113.676075163822	141.417729957044	151.177121056941	171.007015858591	181.371366157658	203.132512816703	218.787196601597	230.392171755688	249.395706675241	262.207101557188	289.203568164367	298.066694874871	309.955996528773	327.532592015909	351.639156351746	374.374087952883
532.032	0	0	0	0	0	0	0	0	0	0	0	0	0	0	0	0	0	0	0	0	0	0	0	0	0	0	102.940450328125	55.6592603758091	70.8982412230733	78.1148981361154	98.2012318626305	108.598864240421	117.671128306596	131.070137466499	144.615274152391	152.354440698171	172.453417081998	188.42142239803	202.267362211233	225.017666523523	224.115733564868	238.907683238517	271.301670624144	273.950513744265	298.323031844602	305.684081180415	328.256983375276	345.638225974977	373.829803510966
533.697	0	0	0	0	0	0	0	0	0	0	0	0	0	0	0	0	0	0	0	0	0	0	0	0	0	0	58.9662595482687	66.7545907071594	73.3899559917022	90.0290294327795	94.3141035218913	103.020662014437	116.910901042102	140.637749435589	130.897794214666	154.348529447946	175.617076879241	191.745983904642	198.886053958068	210.47940536049	229.664685616725	251.762937852533	260.45215662057	283.410500030604	294.681272937345	312.957183899991	329.155655175098	342.380622848629	367.277106703775
535.362	0	0	0	0	0	0	0	0	0	0	0	0	0	0	0	0	0	0	0	0	0	0	0	0	0	75.8360337540176	52.2623271767212	64.345184980136	74.9966733024883	79.5045944374048	95.1811681568707	102.950463161966	115.363968376494	122.955453295582	145.322968080077	161.179582541061	171.811017126948	188.661461214804	198.755265206394	220.241324916432	236.704644809767	245.820703754541	260.865036276163	277.8379594624	291.73870405262	308.764179905935	329.612411725072	340.69817313622	368.214841879423
537.028	0	0	0	0	0	0	0	0	0	0	0	0	0	0	0	0	0	0	0	0	0	0	0	0	0	54.8467126762651	53.2533092461519	64.0448698833403	76.3880620970271	97.2602336914703	99.4657922484411	103.543854836879	123.323514444326	147.233269676376	151.318627817119	160.882302668397	181.097944512506	193.85601364777	204.019521971341	210.228919046253	240.092740524474	239.581051332425	269.986089696899	280.242480292978	291.737560099185	310.568100153928	321.419290154855	341.635059945105	361.335958193004
538.693	0	0	0	0	0	0	0	0	0	0	0	0	0	0	0	0	0	0	0	0	0	0	0	0	78.0065286548611	45.8789484066484	53.908646684839	63.6913562996688	79.8258040289522	86.1868979857724	90.6856852678392	105.104034601284	126.66747081513	138.544353415978	149.248179799693	163.366596942909	167.632054186292	195.696129038826	205.706507419055	226.412172690271	232.833712710477	256.574067149749	264.624094603716	279.155238191863	296.307454167385	306.122604946394	321.622805803837	342.893350952235	370.817992553006
540.359	0	0	0	0	0	0	0	0	0	0	0	0	0	0	0	0	0	0	0	0	0	0	0	0	38.2467989214162	56.9297076956174	61.7525887451498	75.8162982100528	73.3125325918345	104.538189728235	101.6055868528	112.132469979269	119.16949664872	134.262953471007	145.756048908718	164.337168789655	182.82203309269	195.254075408619	198.181967575038	222.725076226788	229.262034713282	249.266850609675	264.230684194505	273.477837714665	293.280134311883	307.841647576947	322.097636153616	345.726650466495	364.07960158565
542.025	0	0	0	0	0	0	0	0	0	0	0	0	0	0	0	0	0	0	0	0	0	0	0	57.1481520776619	48.2516602151135	53.2440679282818	66.5782955551459	68.7478921330159	80.935457187087	89.3545167553935	110.258450602554	119.400786188596	121.269696440625	147.280932099146	155.087682754076	169.124024435198	183.468616325704	196.24445634296	219.069156865865	218.069440812353	232.816813292208	251.063062464658	269.074699817396	276.38381834209	293.544513355761	305.338948909653	327.847426322393	339.448642886567	361.917061891375
543.691	0	0	0	0	0	0	0	0	0	0	0	0	0	0	0	0	0	0	0	0	0	0	0	31.7206595363944	52.4007659215994	58.8013813634645	58.9563749727151	89.7960438499087	84.443890722666	103.633267747725	103.611131660546	121.064271531949	132.106256755016	139.796164872275	154.693449718613	167.825212010889	189.970689249183	192.092783263602	214.42769795741	215.24857944457	236.65316416796	248.649267842322	266.895605526167	279.144810589137	296.295187051133	307.580863136257	324.931620573235	337.597933688419	356.369708015923
545.357	0	0	0	0	0	0	0	0	0	0	0	0	0	0	0	0	0	0	0	0	0	0	46.7987555408782	42.9276558867942	64.9150319172847	56.9699940953104	82.3673955582843	88.3513516699608	92.5317359418079	86.240961522106	103.423420186887	111.04806973278	136.146080749754	147.820383661184	145.200703264039	175.569620461639	177.40488244566	196.352963470792	210.848186411258	222.284936068452	236.947374880976	247.645016161288	265.44750885027	274.889765698777	293.811320059469	304.141579522687	319.423422746247	334.164987068708	350.34232348039
547.023	0	0	0	0	0	0	0	0	0	0	0	0	0	0	0	0	0	0	0	0	0	88.9310579566478	36.1679606319408	53.2966688124927	66.8031526132383	66.3639519177859	73.6195947866975	73.5131978509142	97.7777602551532	93.2600224754967	117.40320418153	119.363867447269	132.478984650939	153.423851458269	163.495179396923	174.771814765889	189.405786117571	198.594359388551	205.511697460169	229.599754164909	229.103666863946	247.38354091233	265.30347484034	276.61111375417	284.223251994258	300.349320451975	317.995633796261	339.688050842085	348.79940312618
548.69	0	0	0	0	0	0	0	0	0	0	0	0	0	0	0	0	0	0	0	0	0	40.4083321561778	37.0644806245407	50.1379247114378	51.9057789514165	60.7643417326431	74.0725077805881	83.5689998737239	90.0422699028287	99.3706592453853	121.404260625281	135.213866631324	139.927266061629	150.700385897531	162.051832504932	174.765116879994	187.704517378684	203.080986408104	212.109216912539	219.892721012586	239.021124150208	251.909226790254	256.990357923532	273.484260679284	290.233628773836	303.646821052667	313.365180867044	327.864451000067	348.411766345833
550.357	0	0	0	0	0	0	0	0	0	0	0	0	0	0	0	0	0	0	0	0	75.9104418288228	39.1731632420674	49.7648020037776	44.4602992074135	74.8609978000903	64.2451099720565	71.600054133286	86.5229755326591	87.4107189406171	112.139107084748	117.744502671961	126.941511891325	125.625678506146	149.185295603981	161.499612305351	175.294311305066	185.175917988903	192.384686416754	204.30232921849	221.676150384913	229.214458832793	241.960183114572	262.965718134006	276.876224664072	281.272979291876	299.693106212608	310.3012453094	325.517545625206	344.883160292561
552.024	0	0	0	0	0	0	0	0	0	0	0	0	0	0	0	0	0	0	0	0	45.6529770655515	44.9478806586693	49.4499807117233	55.2018238314923	51.7174396474236	55.9957509771977	71.4101223707698	75.6574198365807	92.0950224696549	103.071481495447	115.074053973211	128.155584372402	133.157720730564	142.490055264944	162.663495151772	166.519126324127	180.338297884774	192.112679396207	209.747135926037	228.193240494256	230.321338471094	238.232007036889	257.346368484092	269.347190125013	278.788392296797	289.203780041511	308.961412420583	325.031085655308	344.783516663058
553.691	0	0	0	0	0	0	0	0	0	0	0	0	0	0	0	0	0	0	0	57.7206359519268	30.8533245533172	41.408745229884	33.7395238713114	51.8857852985524	59.9305338938892	62.8375850929777	71.6971459132299	88.7206375728517	96.1368741818765	99.9712296783933	117.258569110251	127.424390454697	133.051293527472	145.323824442948	154.358209196161	162.9709366186	184.473036338454	197.375280234278	213.839270708091	213.765704314273	225.372262124151	236.78222182694	252.709169680318	267.238151021481	280.556270142054	288.599708998889	308.832691033284	314.359291064201	340.755313255185
555.358	0	0	0	0	0	0	0	0	0	0	0	0	0	0	0	0	0	0	0	41.2491153192045	29.9146872787288	53.5496608988312	50.1453372957749	51.7966707450108	61.0619430031167	67.7023607072075	69.3878617111722	84.6879283526137	95.9680109691229	102.156612940488	120.59594558345	129.08912344336	136.461978627622	138.619587292899	157.7607779004	166.364738681995	171.715154096987	190.66311282351	205.871335945717	204.011239691295	217.997297727322	240.222514314571	245.143913541568	253.995634072378	264.447155475634	284.544899820018	298.145221834262	313.137132834676	327.339257539311
557.026	0	0	0	0	0	0	0	0	0	0	0	0	0	0	0	0	0	0	62.2891260129772	49.807671749582	41.8281291531768	59.925911873072	58.8127441468145	56.5540636571521	53.7705274918633	65.1828541660509	72.8161545632585	76.3303372225375	89.8608694740543	88.2545556137652	115.142812438026	119.981923866749	136.10102824422	141.493530603972	156.774650385838	179.970340245808	176.316471456817	191.129041264423	188.654071995352	212.281978573782	226.132961195594	229.975321833351	253.201897024642	256.807895847479	269.463726831355	282.237415724984	296.228145860575	304.441362940823	318.986142689591
558.693	0	0	0	0	0	0	0	0	0	0	0	0	0	0	0	0	0	0	40.2884738747836	20.4581870459523	40.9781623879056	38.1886936353696	41.5877499063601	47.5595995820511	50.2241107496706	72.3748735052989	75.0217136428485	95.0903709016399	96.7022025331678	111.109854439062	116.375003932007	111.812746017832	142.397317807336	155.127037119484	155.031198428938	174.439557654435	179.345082358407	191.525505534763	194.644162471741	195.839159776769	217.552703968703	229.294665670558	243.763010505822	243.532407306747	262.365951508851	273.862316666626	282.833291425023	299.354126355951	319.076123858583
560.361	0	0	0	0	0	0	0	0	0	0	0	0	0	0	0	0	0	51.3217227359247	15.4769305566009	30.6312331372267	37.4989152195388	36.9592452236642	53.076570329298	54.2121310180799	65.7488536881757	79.4379638799899	83.266224275415	89.9568734817377	90.3466693382255	109.672244349847	104.049331220225	123.003490079222	125.445842518343	144.338623671956	153.10051100914	161.810440027843	172.789695360044	186.501030348346	196.846957878745	205.004942570961	221.565935937281	230.305550722746	240.802170701973	255.42563188085	265.235183117947	270.551437936378	279.39736058671	295.542510307614	308.071734351659
562.029	0	0	0	0	0	0	0	0	0	0	0	0	0	0	0	0	73.1752814243271	19.6390200102525	30.9581934652055	37.0098051061266	36.5339585413256	30.4081203265284	60.1489528749331	67.5518164413332	59.7051938735668	69.385642779363	84.2536461312505	87.6855071181608	87.8655406833624	96.9469352696639	111.289299746578	119.691439599127	139.776475014146	138.279556758458	157.088304560906	168.281797867649	170.630062677692	177.330341661143	191.620151101282	203.713244234959	214.634175423008	217.89654390036	236.179638952014	247.627562691085	258.375220747938	264.291133208036	275.506576847081	291.525936924753	295.112513004886
563.697	0	0	0	0	0	0	0	0	0	0	0	0	0	0	0	0	25.9539361535853	17.3054033250603	22.0936848014977	30.6652517156409	56.8375636039284	47.9471735794825	59.5133763268588	55.97156269542	68.6428336746493	73.4633084305042	73.8904845245176	87.7193996536527	103.021376345746	104.981177487042	100.43598986798	133.078770759294	123.382554403554	150.334585876073	164.268206239419	158.353002566626	165.395484203821	178.756962991226	180.920392909104	199.797512071953	204.596954623585	219.581161062053	233.110133311834	243.400402323705	249.735429041209	260.791559792309	267.967539312355	287.6204701087	301.77206295849
565.365	0	0	0	0	0	0	0	0	0	0	0	0	0	0	0	59.8963672851627	26.6003978167553	26.0730578695583	31.6475854804149	36.3140091439604	43.6033677156503	45.5392297399186	45.3685182687426	50.4807590132214	59.4299950185721	75.3868007400471	95.7615849735566	84.2028656540834	90.3604656385022	107.543940474902	113.00354497703	109.783158504498	127.375516852466	143.149692717055	142.164642547197	159.204949228631	165.040073748712	182.574907655516	183.425953262737	196.237621186147	208.890855886199	225.71893755264	229.065231404563	234.624365315939	242.991519473268	259.43296436378	267.987312749393	276.626363527038	295.511880971911
567.033	0	0	0	0	0	0	0	0	0	0	0	0	0	0	0	31.3926073642952	14.3012171284133	17.5202536563702	46.1698247298077	26.8381961172301	45.1557803524722	48.8992285151488	55.888446186447	51.6048218856462	50.9655293276264	74.6066650564342	67.5537951264309	83.9241323325428	98.1811845793954	99.656935543589	100.808882654422	120.784138994077	135.947163903891	131.991013772624	151.091176596598	163.112998925128	166.364240458587	173.928517288141	188.511966379187	199.769510404235	197.276724169092	208.67468197446	222.454116420426	239.662965552914	238.049066153964	253.517536986176	261.136218511911	273.865500113844	288.482571527397
568.702	0	0	0	0	0	0	0	0	0	0	0	0	0	0	54.347420986835	38.9057532691103	28.0324993931807	24.5053763503066	45.1039105017432	23.3135022400907	32.2984324683297	43.5579406998855	49.9089056804264	66.2871399838366	70.0127214907137	76.9332437643067	66.7426319855661	89.8214397635046	88.2212038556861	111.866918167237	119.637651934712	124.892430598518	133.299157498214	139.011710128135	159.250365831815	161.325482117955	168.517680441093	174.976013369625	178.623395413732	199.34622384279	201.97160615224	212.428658400972	217.639913413814	229.490344957172	238.94118765759	243.204991926349	252.029732825552	272.308833285825	277.279150321906
570.37	0	0	0	0	0	0	0	0	0	0	0	0	0	0	28.3173043812559	27.1706452034689	26.1049868826032	39.8756894919157	34.1660387260225	30.4733928317239	38.83240954397	36.9786753557918	44.0346373050052	69.7887740841894	52.0513066741848	72.4513019520097	91.7930087425424	84.2089227996521	97.6411776485855	103.641525556669	117.961398685652	121.338577030142	137.049960463087	131.018058318666	132.525410122744	160.408205864304	158.93098701191	167.940743469873	179.782592385243	187.733678575876	192.17903060055	209.433378465971	212.704243524853	223.273132798911	237.477877464236	248.770649198542	260.350694910982	272.560523012945	279.607032117051
572.039	0	0	0	0	0	0	0	0	0	0	0	0	0	44.6954772621603	9.99052708190631	41.7505005788217	10.5613412672878	36.1596358198936	29.9801955170909	36.7732298422869	45.557939040581	44.4061961184401	68.2270409369877	68.0730300638538	77.9389464874955	77.5313484120881	68.8067952685067	90.9127922957743	90.7327486312092	116.201761286238	103.97226415155	119.104959874363	119.430092114229	137.427951323567	152.078002831239	158.828435574089	161.478397310152	177.848397855802	179.62356725116	192.662698446858	199.451240409911	203.791993098301	216.636896621262	225.890318895818	237.560607239741	238.225488971589	256.735406474407	260.015351734042	270.738589005138
573.708	0	0	0	0	0	0	0	0	0	0	0	0	0	19.3011546502717	16.8245933154113	27.7754653081856	14.5567464630331	14.2671755843535	19.762985462148	45.7286132508735	52.426356902111	38.0514627488274	54.7157387646722	36.0979216133535	63.261298510006	64.5601969929367	72.9858061354537	106.648025990852	97.4421323913659	107.981653039693	108.633308005157	122.67449758421	114.156213583323	142.876115792381	151.575076759562	150.573332333296	160.053481627161	172.985071467955	176.047244087006	189.183381642824	193.264044832235	197.433709286263	200.772246441159	215.791397696044	228.256733429168	234.778088851276	245.190388791195	260.513833582972	263.070589962291
575.377	0	0	0	0	0	0	0	0	0	0	0	0	51.3723326664324	23.8547683054397	22.2388975983322	30.5512058805876	37.964313642188	26.3164167738422	25.7141139081159	56.7541270474776	38.7563063622693	44.0658702197922	56.5814251625871	54.7611733574425	58.6062317311273	70.6706654674507	84.9528678158712	83.8135230424579	87.0677611386669	101.74995795538	108.263406153912	121.085797570728	127.918243806367	138.140866278379	138.616471903243	143.500399796007	153.610978088554	157.171624596097	179.592995164436	179.566717936088	188.285337673875	197.770498090237	202.485509697524	213.354676271608	224.344430998571	231.480664026961	246.854860381187	253.174397860461	272.706994460056
577.046	0	0	0	0	0	0	0	0	0	0	0	96.7062596145274	29.7704067693226	31.8307420892577	-2.71025167195899	40.7746939642179	17.6026860906387	19.2613334423857	44.5818301635245	39.1705881164869	51.1364661777706	35.4181782479962	60.4435158959175	62.6824644212294	63.3734926529729	79.5822636255046	70.7724585581467	74.1663544123273	103.259929623335	100.913478404232	113.757468663185	117.957240223149	114.604178975425	134.890474491009	143.858530421781	154.216427279188	156.05431302463	162.251103497158	170.218871862993	169.164614032533	180.583129396599	204.837703596238	201.063849835925	211.665750528954	216.41486261686	229.276007685205	231.854124060602	243.538160122964	253.676171996833
578.715	0	0	0	0	0	0	0	0	0	0	0	24.2333884675302	12.1765479051861	15.1358522179973	23.2380537832327	26.3730184089484	23.76396643933	22.7964311681632	40.2587485945396	36.3787955606553	44.6998871745359	34.5510498899676	53.9454348107187	64.3972199686022	63.7660494656682	74.1283609296173	81.8125650236975	87.7962624310846	93.3670312643127	95.4570533526046	108.45599195769	118.937766984152	118.981960861341	120.440758556681	141.301672369078	148.345218154895	149.638681386951	160.855134460514	153.947109783275	177.033925428292	188.634754493991	190.960985408608	198.522694485334	204.286215974104	212.81582103418	216.552799721418	230.347967570109	234.633446038921	254.765668074442
580.384	0	0	0	0	0	0	0	0	0	0	72.0470887656484	21.8302035443507	12.0295063363728	28.9963805180277	-1.14010737180208	44.2490279347351	9.53145578403375	29.0669378200562	42.4588970274838	30.0613686962143	46.7368926654374	49.6206132704128	55.8320804072386	51.483997974078	62.6527936841777	69.8870726781996	73.9000053321616	84.7953758903789	95.3805281809974	98.1147190379164	106.659761633479	118.124448882322	121.561984567698	136.446132805056	126.49126325997	146.090762421061	166.414292340883	145.132206030835	166.001593545897	175.862815776285	176.18321184116	183.98397523992	193.635242278637	208.110943322633	212.036965644453	218.535984950392	221.276250450628	232.424140437339	243.051597765032
582.054	0	0	0	0	0	0	0	0	0	0	31.3500925907585	19.5609220233878	25.1835560451999	6.38334592934375	14.6651805337817	26.1076577289973	27.0523781542562	43.7922888595069	39.8859864180514	46.3911625889845	60.3398393397554	47.1783155285845	55.6242615055692	64.6998303743228	56.3706406141546	64.9532296590091	86.4072519896192	77.2230021294749	94.0153573690448	96.7171242756008	112.830748155903	102.247413768483	116.756188214744	120.934736813152	119.95829785873	136.768665645383	136.445588856475	143.32610712678	159.165395997604	166.773033329153	173.757615784913	185.685870250278	189.304767311408	197.567257728635	204.129674761892	206.793461914796	219.468076013695	231.326400076158	243.674716216731
583.723	0	0	0	0	0	0	0	0	0	58.5342160764548	39.172976689268	10.5148901762435	22.8905822216263	25.5733403878457	20.3275042424258	21.9000460062533	16.9196748583328	31.8153477651954	32.0584523565398	39.1414626778446	45.5195883076086	46.1030694573031	51.9710710281095	63.1836165790791	67.4191717171319	61.9793908318809	69.9457381526265	97.5797541272428	80.6540233726939	102.118860076987	99.6060345261279	103.815727117696	108.336038237667	130.03779988001	127.871351939179	145.848735198297	144.960221119763	162.996038301737	154.366956504961	158.025943771952	167.971752385693	177.234812805459	184.632251847481	194.567066270308	201.510189277069	203.662294894624	211.04313771046	225.332355044951	231.807895051646
585.393	0	0	0	0	0	0	0	0	0	15.0947396849712	5.09550608338374	42.9314968953909	41.54037053472	22.476795223194	15.1344108629928	39.8654145400906	34.9963472221025	42.6854493089732	40.308214935029	18.1619497313575	48.7630481117339	50.2130108899873	68.0160855869271	57.4724997206573	59.4954114121912	80.0095612899083	73.8388111401936	84.6589543470347	86.4438024324689	89.7094688244601	100.106938597611	103.970062379908	114.71234426162	115.334346635446	140.156401363952	135.692665554354	150.064132963363	150.521874615135	155.171204254106	160.574646697805	171.569797709869	176.617305547022	177.518479059835	184.595090049008	189.425716904857	200.030714901251	208.190639998736	215.763572661664	227.938396348676
587.063	0	0	0	0	0	0	0	0	45.4428475444228	19.661706051034	36.2887713337999	21.6380511451613	6.46372856503508	24.9960762665487	22.3519793926874	21.3444283339876	18.3783422130844	11.1656661038616	27.6849312292121	45.6832332225854	40.8899854866001	46.5346823715979	57.0665756258195	56.873405187441	71.3882534275682	72.0111826116064	68.7605606835535	80.8469417780209	89.3604577118615	106.401568554815	94.9173424738105	104.64860070091	102.074078835733	110.867034833109	122.876348993079	133.194582012156	130.480463164191	140.767957285466	149.236280434989	155.301475742217	159.799215970937	161.891391416653	174.521102543581	184.298583746789	184.650307299413	193.930889546462	201.464351330659	212.807841082013	214.194664107385
588.733	0	0	0	0	0	0	0	0	6.46037329668501	10.9820297610228	18.1263545145472	19.4598061044532	9.20328498304623	4.73607923178177	5.6998555544445	26.9771857642316	40.9089478577435	32.7801062343083	32.5022169640303	27.4496819216434	34.4915323827968	56.3112864225516	57.9261767813707	58.5677716385784	64.9866090226684	66.9422876106811	61.2634093575159	75.7821306790229	79.2286683192299	106.749980267687	95.8836194711239	103.038135822505	110.689070093021	121.865285250634	122.273466903034	125.817959051259	138.73937762409	142.186313031512	144.172818775333	147.958184547663	152.068495872408	156.791124543379	167.599201843051	178.689264971391	178.578114749046	189.427144533706	195.023776010288	200.105016686681	214.124183106932
590.403	0	0	0	0	0	0	0	18.1038296854552	13.0013212915646	29.0283212328424	28.3986980469006	18.8979906639252	21.7872545960654	-0.583452481054486	6.2407834348091	29.0990961088112	37.9996774701581	39.740768836893	34.9349324949856	32.2323579870246	38.2206387132264	55.0591605243256	64.4921062468954	51.1523864980887	57.8467231872873	61.2670694665773	86.519837014621	64.2971069034549	85.2945441999262	86.9313761137817	103.625986934518	114.120055275942	110.87646438207	111.35862877298	127.663873392124	127.584803298203	123.356222454157	126.848179315372	147.70412771278	144.745666640991	153.526530287101	158.583550740661	169.944878541762	175.168524477272	176.346473663465	178.440500870494	192.388387252395	202.196154777687	204.626133870669
592.073	0	0	0	0	0	0	92.949155298633	3.60071085930386	28.9754509679721	24.8982974889439	33.5108911478262	9.96720284367972	28.830424344119	29.8326080639144	14.0346789608587	22.8787521338372	9.88009162164183	34.2537902348795	39.7189324962259	52.207120615635	41.8813096806303	42.1155585765769	48.497409825625	68.175574220725	52.9094833549889	76.3561640685043	70.7032281062408	79.469116432927	76.4702778680889	87.5466172976854	96.6663093157492	99.3632005410912	105.885180209715	105.313903691684	112.64488852205	132.52004617265	123.516701003304	134.436516296891	140.292499015812	142.856312710193	152.087684482163	159.28054389233	164.257713062017	170.908637568535	173.155999532625	180.656565717241	184.418670165071	196.156259422369	210.890923302664
593.743	0	0	0	0	0	0	47.0966370211411	8.4974516458759	6.51760232784821	16.3286466521042	7.38937117580651	16.7545212893307	35.0897548612273	29.5041523928795	17.8226112774674	16.3889834580677	36.6601220118359	32.5561314889516	48.2164571908399	29.0855753532787	31.9881711682379	50.8928910678927	51.872545504924	63.6029030289256	63.4063035204383	68.6306348672476	70.0285629544529	82.5123354801881	82.5925773288563	89.114483469908	83.3394179704113	88.3366519250752	110.277460029677	109.263083584444	118.834987138646	122.406946677554	124.756187350688	131.673002778318	138.380186146485	149.05022952426	153.604217705911	151.618379536159	167.221320606243	159.949026463864	169.112324187422	172.915623794914	179.101003101856	196.503418879341	201.799475135049
595.413	0	0	0	0	0	81.4846550312986	9.41578355441416	9.26869602564606	10.8945101355088	-12.4378968976518	16.2447536691307	19.8984977772468	22.2616130079024	27.2807867394263	35.2021149497783	31.7888729105767	32.1479161295455	31.0259131369627	44.9986519180602	51.9809019542135	41.3801497422142	48.4496312661575	57.0314582544158	58.5828997294579	65.5939525785591	67.6406535515016	61.0844473441263	69.3526089034843	78.4961317860595	94.5812537432432	91.9354576144314	94.2064534871138	96.7624802333736	109.027806415869	116.730964299725	110.842977977928	132.054299583052	128.194206536103	133.147146858795	140.409856673206	152.070272326216	154.753098352575	159.928610511328	165.826476653244	172.992639174663	180.403660878557	180.339693212403	190.272928080469	194.345772837434
597.084	0	0	0	0	0	19.1875792991341	-0.0633106138828929	13.5332261749251	18.0457674371817	22.4506382214496	11.5284961999561	36.8545839720528	29.9800319258085	29.9039138411937	37.2334359444485	20.2248915506902	20.2889870062034	44.9372024663337	37.0636588860366	38.9873547507308	42.1985353369071	47.9218972081195	49.8792665206023	55.4857132847276	68.3246986957592	62.7616660079778	67.1018946415559	83.5922657605415	78.6947694825782	90.609344344527	95.1442877171056	98.6326127520975	97.8325479138136	105.820565481869	109.206006050965	119.656333306022	124.668493867133	124.362853115094	134.368038939282	137.724450742759	142.078568178023	148.287563494778	157.443189714483	154.970529143919	168.841137339857	173.191221905539	173.22048609773	183.236921076046	190.494853793451
598.754	0	0	0	0	86.3239438177904	14.9044287120121	-3.18816992192215	-4.35149908975203	10.3384840347122	26.2528116190906	25.6939465871629	18.246491181984	12.8376467303024	22.4944383641216	31.6582799912744	20.4400559336894	43.1406969088656	23.6502242515791	31.0239051347802	46.5749078791368	39.2683452788679	51.1347328691813	53.0138936162163	72.3340550393171	56.1474630669661	62.1570311373689	68.1390698643361	72.4539450841434	86.2757298352572	82.399172505501	85.8894935819377	92.9696979998293	102.583798122928	96.3495794789275	107.5437730268	115.579965350565	117.084470397085	124.295007355708	124.710854172321	133.557915885221	140.015730936824	147.95247199557	151.121809322046	156.152248800576	159.285917649122	167.271845415882	173.52297398279	178.50889719292	187.879432306725
600.425	0	0	0	0	24.0226216331703	6.44443552678261	-1.30805247564378	-0.00654000179866034	25.0512350593634	18.5412712580009	13.4696149904531	29.8514608911863	19.1091047475627	36.9636531437174	7.490381204171	32.6634077279062	24.2185959301376	48.5961413912885	52.4597012100878	34.7027093366849	39.939681687825	46.2457957625102	42.1211508717802	50.2247629090224	63.0219280677279	61.6172788204011	66.8538622643957	69.033605600598	84.8172353615589	80.3171823247476	99.1422583577589	90.698888448902	100.103228576303	104.444873247305	109.479046214967	110.584696560841	119.837711611202	123.816258593315	126.699197077323	131.1376718017	135.402265170748	141.630438111555	156.374158611134	153.821282358632	152.328460365926	164.081322327975	165.757037339826	180.343589437121	183.336240385687
602.096	0	0	0	46.5556440157412	22.9139724442911	8.52220203207741	15.4336686798991	18.3072697082324	43.2653357226867	9.66991152909775	25.5030644901579	20.9071375956831	34.1339855656392	25.6025370806421	23.9607957057415	44.1984039516169	23.9656630457903	43.482977623143	44.485404317229	43.3594781862272	45.0802044466394	41.1941430270287	57.4204663549335	46.8571886346338	72.965215209089	63.126277676474	63.6876734587364	69.0134673893318	81.365475922853	83.319471990055	90.9590245964923	79.3498543206942	101.546892350851	97.5083973508893	105.596874103242	114.860565432127	122.194099663388	111.682152512111	137.725525288298	128.375114388838	138.338257458624	143.970265620234	148.379557669315	149.182528054442	153.01391918118	158.390324076766	163.226686751428	169.843862807137	176.025402395228
603.766	0	0	0	25.6529483159699	0.67976623705861	11.802209816813	0.646204601035471	28.8687804889342	22.1261415247261	21.083280994179	13.5693275045994	-8.15417728948014	0.534679279199926	17.7353990490062	23.8881501654323	24.4030118727556	46.743071807462	40.7444166210933	39.3105340920883	35.8731348399982	46.3600910370106	54.4346426195657	60.2747874386424	61.8073276128586	58.4051258074402	64.0149695596494	59.4916580965854	80.7658323017212	75.9053012232464	82.8919656146671	75.132203843135	96.2345301971953	97.2032131065545	99.512054727628	106.884807566111	109.117062423964	113.765554229262	124.893292225694	119.345950272496	124.544600810893	126.450815177511	135.35551323179	135.960729845509	145.640658128422	148.891685886427	159.743514871575	161.346872625298	168.025133054654	175.161594193774
605.437	0	0	32.5712604057891	19.6803809595083	15.5850885748341	21.8601028789581	5.82922314646422	15.2405144036018	19.8630015845318	23.7666447944306	28.6655696263005	21.6425154107751	26.9516691208929	25.819758047568	31.2644537218299	31.1013684137531	42.043499570862	41.1776109960799	44.8307971773499	46.655918332015	44.9837691314927	42.4375828874717	46.9826371500385	58.5964900244571	54.8867254257738	55.8207290143135	61.3760284960286	69.1431850261481	69.4259158333702	91.7289841873306	88.1473118750443	91.6919569279606	96.6923044710879	94.4215140446213	105.139942025273	104.584668745367	105.973005299731	109.982755389353	123.020141305795	131.197916160289	135.257912805318	134.633677067317	142.303787641511	147.243829007859	149.161786031047	151.416061614134	154.971356214037	163.031546736506	168.316399157482
607.108	0	124.747082822255	12.21392218122	-1.497424635021	25.1025569638309	31.0346970995816	5.77595485491754	19.0521502668494	21.7732117090925	14.6152918694122	16.6969568083254	13.9965187708302	19.4483121390728	14.5811362862727	12.0356892466927	37.5493290048313	25.1339294254192	47.9078556398411	23.1101037564441	48.1072154403153	42.0665436121378	56.4808971338922	54.6869053412972	59.8986529387263	55.6956886693083	66.4286735968708	63.7397559256232	59.6057944019202	78.2813911286511	70.3780440601462	86.7683878354852	87.9886673419773	79.8748577153138	95.3726477276986	101.504157301101	100.423317918136	110.828320865659	110.527349349936	121.302469705208	125.846404089967	124.343041091534	129.73855205306	136.088501333727	140.983631002044	146.139093939094	147.003136145746	157.414446195255	153.173912433941	157.669006494475
608.779	0	14.3381396331559	23.4524429917855	9.18837279523535	-8.9160502472313	9.99983479917623	31.3414468586379	-10.2369183373057	14.4315140907997	19.0359112196523	15.018407675356	14.1654717855002	27.1765410232693	12.4325011235856	17.1118495888461	38.9175978399264	41.8107193917716	37.3379744653974	44.6526717141278	31.592604377267	68.4930335180174	57.822073308904	51.9005804136063	60.75700281597	54.3900152474945	54.5425509340795	72.5441685141653	58.5148092230557	61.3759503640644	76.2521461584852	76.9008954085527	80.0997790383557	96.095662784644	95.3972974165272	94.634019225189	107.044898320145	115.451965705991	109.028393770941	114.333396046684	120.675479983459	125.186569535382	126.097898441162	137.024535902697	140.625152334992	139.972286926232	149.125564452769	154.115297123605	156.631119306477	163.409989007147
610.45	92.1992730145037	2.97448811692086	19.130821226797	20.5414097484324	19.2335313469715	6.66323133686851	13.0850402595257	31.4630306715327	15.6814425494193	14.7721828526039	22.9430760739225	6.46542465750729	13.9062315500832	15.3270981570045	18.2732468547719	42.2934278421846	19.0938727433449	36.4500958714001	44.3011324276992	50.1405903801789	35.2523442243759	40.0840575914359	47.485273217795	52.6129465110467	54.6204645909793	60.5610204114474	61.2381148301257	59.1343237154953	79.8635016298598	74.7169413122253	84.5471078682956	86.5351815112118	74.1522108112045	93.5496677218662	104.509820490268	99.0137209544258	105.071869971784	109.423040825326	114.292083170575	113.352961256391	124.059853512121	127.213689148438	129.372610748325	132.561009723463	139.137174991094	143.86653814361	144.992928274262	153.085985140011	153.756056115109
612.121	34.0837920815779	3.7317665150036	25.4007064675656	12.6211885808595	14.9170271531912	21.2086687409029	11.6497017103423	12.0731165382957	34.2581186723861	20.7633833522739	17.9200790955017	33.4002404762623	39.6296572834679	35.9823714687886	28.5841050888534	24.1654781672591	29.4124295800698	37.172470778298	42.8887061476694	44.7386105579886	41.6921401172899	63.5971451928111	47.5221426666853	51.696946753924	63.0378759055719	71.4919713220002	59.1405444288145	56.714024245173	58.5053719779043	80.8973395100745	77.5832752012514	78.0536148325465	93.3880867382675	81.118624501216	95.1305006311936	99.8500517838529	92.365828745821	98.6197166655803	117.707664435848	115.41433342346	113.07401644301	121.803071196526	124.368963918406	129.155407853108	132.006257730795	135.321750981981	144.03720805372	147.216579945194	151.858476636151
613.792	25.8062335036566	0.775182184960345	13.1684498359306	0.0161062946306562	37.6222469898534	20.0097052305579	14.3875707497102	-9.61718508365094	5.00903634388684	8.58870797155462	19.2379508247152	22.3890628242747	28.8679488953458	24.286221846942	12.1469194408682	32.9547442752919	31.757675149005	29.5728632584573	27.36629536446	36.5648702324087	38.0762754292138	40.3989747734965	45.9680951764035	58.1421651431698	52.7228133486645	48.8130508051928	62.2220263770502	58.1355037237852	61.7684533732759	82.0210480103061	77.2749441375064	72.3480318435155	73.2319735714148	90.7250177557429	93.8059772450833	93.057023682507	101.086235805621	101.664071676104	104.91437792461	113.170805253025	110.342475431308	121.413703569317	122.10215601459	130.797467777339	134.940021617645	132.02246541717	141.884367274453	143.454214064868	151.345618770649
615.464	-9.30730514847637	15.0775696368197	21.8411917957041	2.85329476233411	1.32834243869064	9.9023864465419	14.2434982268029	9.53342905326005	16.1799230185172	2.44546602572146	19.1366782864508	15.780233639453	22.3911111944749	27.557342445147	24.7354161804837	36.5404772775175	42.6191599672986	41.7448626266192	28.2683911260048	35.3726003983879	43.6336869924815	43.9550859963912	46.1226622673441	48.5815929441764	52.406571625257	48.133195317898	60.2804938250055	58.5608569359124	59.9180450803747	59.7647581630283	74.3695565946102	85.0324454447686	83.511801532139	88.6212921265611	82.6796699050015	88.3114044787405	96.3962181752783	107.645555361363	99.2461593625503	103.707915286645	110.509804632502	115.028202869301	114.247004609851	119.72486636836	123.473567839092	134.888142828775	135.662228278205	134.290738577524	146.404841764002
617.135	3.0148575231438	10.4673530265689	-8.67332793463101	12.6034175321805	8.80366885052118	-3.31279212059555	10.9604379356933	32.3196468784841	9.28053945605939	3.62276570304799	29.757160518439	18.1399341093899	19.4204561569595	35.8143803123323	31.7255865173259	25.6279896283594	29.8048275951061	23.0451068463227	34.1442133189671	26.8823081737715	24.3086142551032	36.2709943604055	35.5172828500027	59.291219343426	39.951313523076	54.0260749632142	46.2732331450939	65.8904484178386	69.1933302538378	74.3846298864066	72.6733366713021	67.5618010268404	78.0146435462685	80.718152664586	79.3020859431106	94.5593111522236	90.8802993459485	84.0524128912977	104.3499948219	108.142419346971	106.991742746174	110.030275904772	115.084857133516	119.48119822477	123.186544056465	125.21838145475	131.84738868596	132.834052683939	136.535304872461
618.806	16.3070180960396	-2.97684612791062	-6.59452072922457	12.6787262410799	27.2038365556898	7.28379653254129	18.8115610215649	6.35422149612656	21.8051445508715	22.5828584188603	4.76082476756017	26.9652538454405	9.15270668620131	1.09670609178663	28.043407005137	12.8829873489774	29.9826954048733	12.3616647813399	43.3740438669505	43.7574195315254	33.5250935644926	44.4163156458377	41.6179539217903	53.850692462277	47.366371424258	62.8888715150448	59.8998845569887	55.8862878938556	61.3862300371983	65.4387767681086	62.2421490292744	72.9408689079051	79.3483628209429	82.6855246688045	94.4818095872104	86.9191637134267	95.615129381566	90.4648419411091	91.2322657963402	98.3231481551315	103.027324861671	104.252988786381	110.192901203	113.309814986417	113.848220831802	126.044935958895	122.222527235892	129.692767676049	131.413810477165
[truncated: 85 more columns]
