# Supplementary material for: Physicochemical and major ion data for springs in the Black Forest National Park, Germany
Source: Data Brief. 2020 Apr 30;30:105645. doi: 10.1016/j.dib.2020.105645 (PMC7218150; doi:10.1016/j.dib.2020.105645)
Supplement: Supplementary file 4 [file mmc4.zip › Fluorescence/D809_3_2016-09-07.csv]

wavelength	600	597	594	591	588	585	582	579	576	573	570	567	564	561	558	555	552	549	546	543	540	537	534	531	528	525	522	519	516	513	510	507	504	501	498	495	492	489	486	483	480	477	474	471	468	465	462	459	456
210.862	0	0	0	0	0	0	0	0	0	0	0	0	0	0	0	0	0	0	0	0	0	0	0	0	0	0	0	0	0	0	0	0	0	0	0	0	0	0	0	0	0	0	0	0	0	0	0	0	0
212.444	0	0	0	0	0	0	0	0	0	0	0	0	0	0	0	0	0	0	0	0	0	0	0	0	0	0	0	0	0	0	0	0	0	0	0	0	0	0	0	0	0	0	0	0	0	0	0	0	0
214.027	0	0	0	0	0	0	0	0	0	0	0	0	0	0	0	0	0	0	0	0	0	0	0	0	0	0	0	0	0	0	0	0	0	0	0	0	0	0	0	0	0	0	0	0	0	0	0	0	0
215.61	0	0	0	0	0	0	0	0	0	0	0	0	0	0	0	0	0	0	0	0	0	0	0	0	0	0	0	0	0	0	0	0	0	0	0	0	0	0	0	0	0	0	0	0	0	0	0	0	0
217.194	0	0	0	0	0	0	0	0	0	0	0	0	0	0	0	0	0	0	0	0	0	0	0	0	0	0	0	0	0	0	0	0	0	0	0	0	0	0	0	0	0	0	0	0	0	0	0	0	0
218.779	0	0	0	0	0	0	0	0	0	0	0	0	0	0	0	0	0	0	0	0	0	0	0	0	0	0	0	0	0	0	0	0	0	0	0	0	0	0	0	0	0	0	0	0	0	0	0	0	0
220.364	0	0	0	0	0	0	0	0	0	0	0	0	0	0	0	0	0	0	0	0	0	0	0	0	0	0	0	0	0	0	0	0	0	0	0	0	0	0	0	0	0	0	0	0	0	0	0	0	0
221.95	0	0	0	0	0	0	0	0	0	0	0	0	0	0	0	0	0	0	0	0	0	0	0	0	0	0	0	0	0	0	0	0	0	0	0	0	0	0	0	0	0	0	0	0	0	0	0	0	0
223.536	0	0	0	0	0	0	0	0	0	0	0	0	0	0	0	0	0	0	0	0	0	0	0	0	0	0	0	0	0	0	0	0	0	0	0	0	0	0	0	0	0	0	0	0	0	0	0	0	0
225.123	0	0	0	0	0	0	0	0	0	0	0	0	0	0	0	0	0	0	0	0	0	0	0	0	0	0	0	0	0	0	0	0	0	0	0	0	0	0	0	0	0	0	0	0	0	0	0	0	0
226.71	0	0	0	0	0	0	0	0	0	0	0	0	0	0	0	0	0	0	0	0	0	0	0	0	0	0	0	0	0	0	0	0	0	0	0	0	0	0	0	0	0	0	0	0	0	0	0	0	0
228.299	0	0	0	0	0	0	0	0	0	0	0	0	0	0	0	0	0	0	0	0	0	0	0	0	0	0	0	0	0	0	0	0	0	0	0	0	0	0	0	0	0	0	0	0	0	0	0	0	0
229.887	0	0	0	0	0	0	0	0	0	0	0	0	0	0	0	0	0	0	0	0	0	0	0	0	0	0	0	0	0	0	0	0	0	0	0	0	0	0	0	0	0	0	0	0	0	0	0	0	0
231.477	0	0	0	0	0	0	0	0	0	0	0	0	0	0	0	0	0	0	0	0	0	0	0	0	0	0	0	0	0	0	0	0	0	0	0	0	0	0	0	0	0	0	0	0	0	0	0	0	0
233.067	0	0	0	0	0	0	0	0	0	0	0	0	0	0	0	0	0	0	0	0	0	0	0	0	0	0	0	0	0	0	0	0	0	0	0	0	0	0	0	0	0	0	0	0	0	0	0	0	0
234.657	0	0	0	0	0	0	0	0	0	0	0	0	0	0	0	0	0	0	0	0	0	0	0	0	0	0	0	0	0	0	0	0	0	0	0	0	0	0	0	0	0	0	0	0	0	0	0	0	0
236.248	0	0	0	0	0	0	0	0	0	0	0	0	0	0	0	0	0	0	0	0	0	0	0	0	0	0	0	0	0	0	0	0	0	0	0	0	0	0	0	0	0	0	0	0	0	0	0	0	0
237.84	0	0	0	0	0	0	0	0	0	0	0	0	0	0	0	0	0	0	0	0	0	0	0	0	0	0	0	0	0	0	0	0	0	0	0	0	0	0	0	0	0	0	0	0	0	0	0	0	0
239.432	0	0	0	0	0	0	0	0	0	0	0	0	0	0	0	0	0	0	0	0	0	0	0	0	0	0	0	0	0	0	0	0	0	0	0	0	0	0	0	0	0	0	0	0	0	0	0	0	0
241.025	0	0	0	0	0	0	0	0	0	0	0	0	0	0	0	0	0	0	0	0	0	0	0	0	0	0	0	0	0	0	0	0	0	0	0	0	0	0	0	0	0	0	0	0	0	0	0	0	0
242.619	0	0	0	0	0	0	0	0	0	0	0	0	0	0	0	0	0	0	0	0	0	0	0	0	0	0	0	0	0	0	0	0	0	0	0	0	0	0	0	0	0	0	0	0	0	0	0	0	0
244.213	0	0	0	0	0	0	0	0	0	0	0	0	0	0	0	0	0	0	0	0	0	0	0	0	0	0	0	0	0	0	0	0	0	0	0	0	0	0	0	0	0	0	0	0	0	0	0	0	0
245.808	0	0	0	0	0	0	0	0	0	0	0	0	0	0	0	0	0	0	0	0	0	0	0	0	0	0	0	0	0	0	0	0	0	0	0	0	0	0	0	0	0	0	0	0	0	0	0	0	0
247.403	0	0	0	0	0	0	0	0	0	0	0	0	0	0	0	0	0	0	0	0	0	0	0	0	0	0	0	0	0	0	0	0	0	0	0	0	0	0	0	0	0	0	0	0	0	0	0	0	0
248.999	0	0	0	0	0	0	0	0	0	0	0	0	0	0	0	0	0	0	0	0	0	0	0	0	0	0	0	0	0	0	0	0	0	0	0	0	0	0	0	0	0	0	0	0	0	0	0	0	0
250.595	0	0	0	0	0	0	0	0	0	0	0	0	0	0	0	0	0	0	0	0	0	0	0	0	0	0	0	0	0	0	0	0	0	0	0	0	0	0	0	0	0	0	0	0	0	0	0	0	0
252.192	0	0	0	0	0	0	0	0	0	0	0	0	0	0	0	0	0	0	0	0	0	0	0	0	0	0	0	0	0	0	0	0	0	0	0	0	0	0	0	0	0	0	0	0	0	0	0	0	0
253.79	0	0	0	0	0	0	0	0	0	0	0	0	0	0	0	0	0	0	0	0	0	0	0	0	0	0	0	0	0	0	0	0	0	0	0	0	0	0	0	0	0	0	0	0	0	0	0	0	0
255.388	0	0	0	0	0	0	0	0	0	0	0	0	0	0	0	0	0	0	0	0	0	0	0	0	0	0	0	0	0	0	0	0	0	0	0	0	0	0	0	0	0	0	0	0	0	0	0	0	0
256.986	0	0	0	0	0	0	0	0	0	0	0	0	0	0	0	0	0	0	0	0	0	0	0	0	0	0	0	0	0	0	0	0	0	0	0	0	0	0	0	0	0	0	0	0	0	0	0	0	0
258.586	0	0	0	0	0	0	0	0	0	0	0	0	0	0	0	0	0	0	0	0	0	0	0	0	0	0	0	0	0	0	0	0	0	0	0	0	0	0	0	0	0	0	0	0	0	0	0	0	0
260.186	0	0	0	0	0	0	0	0	0	0	0	0	0	0	0	0	0	0	0	0	0	0	0	0	0	0	0	0	0	0	0	0	0	0	0	0	0	0	0	0	0	0	0	0	0	0	0	0	0
261.786	0	0	0	0	0	0	0	0	0	0	0	0	0	0	0	0	0	0	0	0	0	0	0	0	0	0	0	0	0	0	0	0	0	0	0	0	0	0	0	0	0	0	0	0	0	0	0	0	0
263.387	0	0	0	0	0	0	0	0	0	0	0	0	0	0	0	0	0	0	0	0	0	0	0	0	0	0	0	0	0	0	0	0	0	0	0	0	0	0	0	0	0	0	0	0	0	0	0	0	0
264.988	0	0	0	0	0	0	0	0	0	0	0	0	0	0	0	0	0	0	0	0	0	0	0	0	0	0	0	0	0	0	0	0	0	0	0	0	0	0	0	0	0	0	0	0	0	0	0	0	0
266.591	0	0	0	0	0	0	0	0	0	0	0	0	0	0	0	0	0	0	0	0	0	0	0	0	0	0	0	0	0	0	0	0	0	0	0	0	0	0	0	0	0	0	0	0	0	0	0	0	0
268.193	0	0	0	0	0	0	0	0	0	0	0	0	0	0	0	0	0	0	0	0	0	0	0	0	0	0	0	0	0	0	0	0	0	0	0	0	0	0	0	0	0	0	0	0	0	0	0	0	0
269.796	0	0	0	0	0	0	0	0	0	0	0	0	0	0	0	0	0	0	0	0	0	0	0	0	0	0	0	0	0	0	0	0	0	0	0	0	0	0	0	0	0	0	0	0	0	0	0	0	0
271.4	0	0	0	0	0	0	0	0	0	0	0	0	0	0	0	0	0	0	0	0	0	0	0	0	0	0	0	0	0	0	0	0	0	0	0	0	0	0	0	0	0	0	0	0	0	0	0	0	0
273.004	0	0	0	0	0	0	0	0	0	0	0	0	0	0	0	0	0	0	0	0	0	0	0	0	0	0	0	0	0	0	0	0	0	0	0	0	0	0	0	0	0	0	0	0	0	0	0	0	0
274.609	0	0	0	0	0	0	0	0	0	0	0	0	0	0	0	0	0	0	0	0	0	0	0	0	0	0	0	0	0	0	0	0	0	0	0	0	0	0	0	0	0	0	0	0	0	0	0	0	0
276.215	0	0	0	0	0	0	0	0	0	0	0	0	0	0	0	0	0	0	0	0	0	0	0	0	0	0	0	0	0	0	0	0	0	0	0	0	0	0	0	0	0	0	0	0	0	0	0	0	0
277.821	0	0	0	0	0	0	0	0	0	0	0	0	0	0	0	0	0	0	0	0	0	0	0	0	0	0	0	0	0	0	0	0	0	0	0	0	0	0	0	0	0	0	0	0	0	0	0	0	0
279.427	0	0	0	0	0	0	0	0	0	0	0	0	0	0	0	0	0	0	0	0	0	0	0	0	0	0	0	0	0	0	0	0	0	0	0	0	0	0	0	0	0	0	0	0	0	0	0	0	0
281.034	0	0	0	0	0	0	0	0	0	0	0	0	0	0	0	0	0	0	0	0	0	0	0	0	0	0	0	0	0	0	0	0	0	0	0	0	0	0	0	0	0	0	0	0	0	0	0	0	0
282.642	0	0	0	0	0	0	0	0	0	0	0	0	0	0	0	0	0	0	0	0	0	0	0	0	0	0	0	0	0	0	0	0	0	0	0	0	0	0	0	0	0	0	0	0	0	0	0	0	0
284.25	0	0	0	0	0	0	0	0	0	0	0	0	0	0	0	0	0	0	0	0	0	0	0	0	0	0	0	0	0	0	0	0	0	0	0	0	0	0	0	0	0	0	0	0	0	0	0	0	0
285.858	0	0	0	0	0	0	0	0	0	0	0	0	0	0	0	0	0	0	0	0	0	0	0	0	0	0	0	0	0	0	0	0	0	0	0	0	0	0	0	0	0	0	0	0	0	0	0	0	0
287.468	0	0	0	0	0	0	0	0	0	0	0	0	0	0	0	0	0	0	0	0	0	0	0	0	0	0	0	0	0	0	0	0	0	0	0	0	0	0	0	0	0	0	0	0	0	0	0	0	0
289.077	0	0	0	0	0	0	0	0	0	0	0	0	0	0	0	0	0	0	0	0	0	0	0	0	0	0	0	0	0	0	0	0	0	0	0	0	0	0	0	0	0	0	0	0	0	0	0	0	0
290.688	0	0	0	0	0	0	0	0	0	0	0	0	0	0	0	0	0	0	0	0	0	0	0	0	0	0	0	0	0	0	0	0	0	0	0	0	0	0	0	0	0	0	0	0	0	0	0	0	0
292.298	0	0	0	0	0	0	0	0	0	0	0	0	0	0	0	0	0	0	0	0	0	0	0	0	0	0	0	0	0	0	0	0	0	0	0	0	0	0	0	0	0	0	0	0	0	0	0	0	0
293.91	0	0	0	0	0	0	0	0	0	0	0	0	0	0	0	0	0	0	0	0	0	0	0	0	0	0	0	0	0	0	0	0	0	0	0	0	0	0	0	0	0	0	0	0	0	0	0	0	0
295.521	0	0	0	0	0	0	0	0	0	0	0	0	0	0	0	0	0	0	0	0	0	0	0	0	0	0	0	0	0	0	0	0	0	0	0	0	0	0	0	0	0	0	0	0	0	0	0	0	0
297.134	0	0	0	0	0	0	0	0	0	0	0	0	0	0	0	0	0	0	0	0	0	0	0	0	0	0	0	0	0	0	0	0	0	0	0	0	0	0	0	0	0	0	0	0	0	0	0	0	0
298.747	0	0	0	0	0	0	0	0	0	0	0	0	0	0	0	0	0	0	0	0	0	0	0	0	0	0	0	0	0	0	0	0	0	0	0	0	0	0	0	0	0	0	0	0	0	0	0	0	0
300.36	0	0	0	0	0	0	0	0	0	0	0	0	0	0	0	0	0	0	0	0	0	0	0	0	0	0	0	0	0	0	0	0	0	0	0	0	0	0	0	0	0	0	0	0	0	0	0	0	0
301.974	0	0	0	0	0	0	0	0	0	0	0	0	0	0	0	0	0	0	0	0	0	0	0	0	0	0	0	0	0	0	0	0	0	0	0	0	0	0	0	0	0	0	0	0	0	0	0	0	0
303.588	0	0	0	0	0	0	0	0	0	0	0	0	0	0	0	0	0	0	0	0	0	0	0	0	0	0	0	0	0	0	0	0	0	0	0	0	0	0	0	0	0	0	0	0	0	0	0	0	0
305.203	0	0	0	0	0	0	0	0	0	0	0	0	0	0	0	0	0	0	0	0	0	0	0	0	0	0	0	0	0	0	0	0	0	0	0	0	0	0	0	0	0	0	0	0	0	0	0	0	0
306.819	0	0	0	0	0	0	0	0	0	0	0	0	0	0	0	0	0	0	0	0	0	0	0	0	0	0	0	0	0	0	0	0	0	0	0	0	0	0	0	0	0	0	0	0	0	0	0	0	0
308.435	0	0	0	0	0	0	0	0	0	0	0	0	0	0	0	0	0	0	0	0	0	0	0	0	0	0	0	0	0	0	0	0	0	0	0	0	0	0	0	0	0	0	0	0	0	0	0	0	0
310.051	0	0	0	0	0	0	0	0	0	0	0	0	0	0	0	0	0	0	0	0	0	0	0	0	0	0	0	0	0	0	0	0	0	0	0	0	0	0	0	0	0	0	0	0	0	0	0	0	0
311.668	0	0	0	0	0	0	0	0	0	0	0	0	0	0	0	0	0	0	0	0	0	0	0	0	0	0	0	0	0	0	0	0	0	0	0	0	0	0	0	0	0	0	0	0	0	0	0	0	0
313.286	0	0	0	0	0	0	0	0	0	0	0	0	0	0	0	0	0	0	0	0	0	0	0	0	0	0	0	0	0	0	0	0	0	0	0	0	0	0	0	0	0	0	0	0	0	0	0	0	0
314.904	0	0	0	0	0	0	0	0	0	0	0	0	0	0	0	0	0	0	0	0	0	0	0	0	0	0	0	0	0	0	0	0	0	0	0	0	0	0	0	0	0	0	0	0	0	0	0	0	0
316.522	0	0	0	0	0	0	0	0	0	0	0	0	0	0	0	0	0	0	0	0	0	0	0	0	0	0	0	0	0	0	0	0	0	0	0	0	0	0	0	0	0	0	0	0	0	0	0	0	0
318.141	0	0	0	0	0	0	0	0	0	0	0	0	0	0	0	0	0	0	0	0	0	0	0	0	0	0	0	0	0	0	0	0	0	0	0	0	0	0	0	0	0	0	0	0	0	0	0	0	0
319.761	0	0	0	0	0	0	0	0	0	0	0	0	0	0	0	0	0	0	0	0	0	0	0	0	0	0	0	0	0	0	0	0	0	0	0	0	0	0	0	0	0	0	0	0	0	0	0	0	0
321.381	0	0	0	0	0	0	0	0	0	0	0	0	0	0	0	0	0	0	0	0	0	0	0	0	0	0	0	0	0	0	0	0	0	0	0	0	0	0	0	0	0	0	0	0	0	0	0	0	0
323.001	0	0	0	0	0	0	0	0	0	0	0	0	0	0	0	0	0	0	0	0	0	0	0	0	0	0	0	0	0	0	0	0	0	0	0	0	0	0	0	0	0	0	0	0	0	0	0	0	0
324.622	0	0	0	0	0	0	0	0	0	0	0	0	0	0	0	0	0	0	0	0	0	0	0	0	0	0	0	0	0	0	0	0	0	0	0	0	0	0	0	0	0	0	0	0	0	0	0	0	0
326.243	0	0	0	0	0	0	0	0	0	0	0	0	0	0	0	0	0	0	0	0	0	0	0	0	0	0	0	0	0	0	0	0	0	0	0	0	0	0	0	0	0	0	0	0	0	0	0	0	0
327.865	0	0	0	0	0	0	0	0	0	0	0	0	0	0	0	0	0	0	0	0	0	0	0	0	0	0	0	0	0	0	0	0	0	0	0	0	0	0	0	0	0	0	0	0	0	0	0	0	0
329.488	0	0	0	0	0	0	0	0	0	0	0	0	0	0	0	0	0	0	0	0	0	0	0	0	0	0	0	0	0	0	0	0	0	0	0	0	0	0	0	0	0	0	0	0	0	0	0	0	0
331.111	0	0	0	0	0	0	0	0	0	0	0	0	0	0	0	0	0	0	0	0	0	0	0	0	0	0	0	0	0	0	0	0	0	0	0	0	0	0	0	0	0	0	0	0	0	0	0	0	0
332.734	0	0	0	0	0	0	0	0	0	0	0	0	0	0	0	0	0	0	0	0	0	0	0	0	0	0	0	0	0	0	0	0	0	0	0	0	0	0	0	0	0	0	0	0	0	0	0	0	0
334.358	0	0	0	0	0	0	0	0	0	0	0	0	0	0	0	0	0	0	0	0	0	0	0	0	0	0	0	0	0	0	0	0	0	0	0	0	0	0	0	0	0	0	0	0	0	0	0	0	0
335.982	0	0	0	0	0	0	0	0	0	0	0	0	0	0	0	0	0	0	0	0	0	0	0	0	0	0	0	0	0	0	0	0	0	0	0	0	0	0	0	0	0	0	0	0	0	0	0	0	0
337.607	0	0	0	0	0	0	0	0	0	0	0	0	0	0	0	0	0	0	0	0	0	0	0	0	0	0	0	0	0	0	0	0	0	0	0	0	0	0	0	0	0	0	0	0	0	0	0	0	0
339.232	0	0	0	0	0	0	0	0	0	0	0	0	0	0	0	0	0	0	0	0	0	0	0	0	0	0	0	0	0	0	0	0	0	0	0	0	0	0	0	0	0	0	0	0	0	0	0	0	0
340.858	0	0	0	0	0	0	0	0	0	0	0	0	0	0	0	0	0	0	0	0	0	0	0	0	0	0	0	0	0	0	0	0	0	0	0	0	0	0	0	0	0	0	0	0	0	0	0	0	0
342.484	0	0	0	0	0	0	0	0	0	0	0	0	0	0	0	0	0	0	0	0	0	0	0	0	0	0	0	0	0	0	0	0	0	0	0	0	0	0	0	0	0	0	0	0	0	0	0	0	0
344.111	0	0	0	0	0	0	0	0	0	0	0	0	0	0	0	0	0	0	0	0	0	0	0	0	0	0	0	0	0	0	0	0	0	0	0	0	0	0	0	0	0	0	0	0	0	0	0	0	0
345.738	0	0	0	0	0	0	0	0	0	0	0	0	0	0	0	0	0	0	0	0	0	0	0	0	0	0	0	0	0	0	0	0	0	0	0	0	0	0	0	0	0	0	0	0	0	0	0	0	0
347.365	0	0	0	0	0	0	0	0	0	0	0	0	0	0	0	0	0	0	0	0	0	0	0	0	0	0	0	0	0	0	0	0	0	0	0	0	0	0	0	0	0	0	0	0	0	0	0	0	0
348.993	0	0	0	0	0	0	0	0	0	0	0	0	0	0	0	0	0	0	0	0	0	0	0	0	0	0	0	0	0	0	0	0	0	0	0	0	0	0	0	0	0	0	0	0	0	0	0	0	0
350.622	0	0	0	0	0	0	0	0	0	0	0	0	0	0	0	0	0	0	0	0	0	0	0	0	0	0	0	0	0	0	0	0	0	0	0	0	0	0	0	0	0	0	0	0	0	0	0	0	0
352.251	0	0	0	0	0	0	0	0	0	0	0	0	0	0	0	0	0	0	0	0	0	0	0	0	0	0	0	0	0	0	0	0	0	0	0	0	0	0	0	0	0	0	0	0	0	0	0	0	0
353.88	0	0	0	0	0	0	0	0	0	0	0	0	0	0	0	0	0	0	0	0	0	0	0	0	0	0	0	0	0	0	0	0	0	0	0	0	0	0	0	0	0	0	0	0	0	0	0	0	0
355.51	0	0	0	0	0	0	0	0	0	0	0	0	0	0	0	0	0	0	0	0	0	0	0	0	0	0	0	0	0	0	0	0	0	0	0	0	0	0	0	0	0	0	0	0	0	0	0	0	0
357.14	0	0	0	0	0	0	0	0	0	0	0	0	0	0	0	0	0	0	0	0	0	0	0	0	0	0	0	0	0	0	0	0	0	0	0	0	0	0	0	0	0	0	0	0	0	0	0	0	0
358.771	0	0	0	0	0	0	0	0	0	0	0	0	0	0	0	0	0	0	0	0	0	0	0	0	0	0	0	0	0	0	0	0	0	0	0	0	0	0	0	0	0	0	0	0	0	0	0	0	0
360.402	0	0	0	0	0	0	0	0	0	0	0	0	0	0	0	0	0	0	0	0	0	0	0	0	0	0	0	0	0	0	0	0	0	0	0	0	0	0	0	0	0	0	0	0	0	0	0	0	0
362.034	0	0	0	0	0	0	0	0	0	0	0	0	0	0	0	0	0	0	0	0	0	0	0	0	0	0	0	0	0	0	0	0	0	0	0	0	0	0	0	0	0	0	0	0	0	0	0	0	0
363.666	0	0	0	0	0	0	0	0	0	0	0	0	0	0	0	0	0	0	0	0	0	0	0	0	0	0	0	0	0	0	0	0	0	0	0	0	0	0	0	0	0	0	0	0	0	0	0	0	0
365.299	0	0	0	0	0	0	0	0	0	0	0	0	0	0	0	0	0	0	0	0	0	0	0	0	0	0	0	0	0	0	0	0	0	0	0	0	0	0	0	0	0	0	0	0	0	0	0	0	0
366.932	0	0	0	0	0	0	0	0	0	0	0	0	0	0	0	0	0	0	0	0	0	0	0	0	0	0	0	0	0	0	0	0	0	0	0	0	0	0	0	0	0	0	0	0	0	0	0	0	0
368.565	0	0	0	0	0	0	0	0	0	0	0	0	0	0	0	0	0	0	0	0	0	0	0	0	0	0	0	0	0	0	0	0	0	0	0	0	0	0	0	0	0	0	0	0	0	0	0	0	0
370.199	0	0	0	0	0	0	0	0	0	0	0	0	0	0	0	0	0	0	0	0	0	0	0	0	0	0	0	0	0	0	0	0	0	0	0	0	0	0	0	0	0	0	0	0	0	0	0	0	0
371.833	0	0	0	0	0	0	0	0	0	0	0	0	0	0	0	0	0	0	0	0	0	0	0	0	0	0	0	0	0	0	0	0	0	0	0	0	0	0	0	0	0	0	0	0	0	0	0	0	0
373.468	0	0	0	0	0	0	0	0	0	0	0	0	0	0	0	0	0	0	0	0	0	0	0	0	0	0	0	0	0	0	0	0	0	0	0	0	0	0	0	0	0	0	0	0	0	0	0	0	0
375.103	0	0	0	0	0	0	0	0	0	0	0	0	0	0	0	0	0	0	0	0	0	0	0	0	0	0	0	0	0	0	0	0	0	0	0	0	0	0	0	0	0	0	0	0	0	0	0	0	0
376.738	0	0	0	0	0	0	0	0	0	0	0	0	0	0	0	0	0	0	0	0	0	0	0	0	0	0	0	0	0	0	0	0	0	0	0	0	0	0	0	0	0	0	0	0	0	0	0	0	0
378.374	0	0	0	0	0	0	0	0	0	0	0	0	0	0	0	0	0	0	0	0	0	0	0	0	0	0	0	0	0	0	0	0	0	0	0	0	0	0	0	0	0	0	0	0	0	0	0	0	0
380.01	0	0	0	0	0	0	0	0	0	0	0	0	0	0	0	0	0	0	0	0	0	0	0	0	0	0	0	0	0	0	0	0	0	0	0	0	0	0	0	0	0	0	0	0	0	0	0	0	0
381.647	0	0	0	0	0	0	0	0	0	0	0	0	0	0	0	0	0	0	0	0	0	0	0	0	0	0	0	0	0	0	0	0	0	0	0	0	0	0	0	0	0	0	0	0	0	0	0	0	0
383.284	0	0	0	0	0	0	0	0	0	0	0	0	0	0	0	0	0	0	0	0	0	0	0	0	0	0	0	0	0	0	0	0	0	0	0	0	0	0	0	0	0	0	0	0	0	0	0	0	0
384.922	0	0	0	0	0	0	0	0	0	0	0	0	0	0	0	0	0	0	0	0	0	0	0	0	0	0	0	0	0	0	0	0	0	0	0	0	0	0	0	0	0	0	0	0	0	0	0	0	0
386.56	0	0	0	0	0	0	0	0	0	0	0	0	0	0	0	0	0	0	0	0	0	0	0	0	0	0	0	0	0	0	0	0	0	0	0	0	0	0	0	0	0	0	0	0	0	0	0	0	0
388.198	0	0	0	0	0	0	0	0	0	0	0	0	0	0	0	0	0	0	0	0	0	0	0	0	0	0	0	0	0	0	0	0	0	0	0	0	0	0	0	0	0	0	0	0	0	0	0	0	0
389.837	0	0	0	0	0	0	0	0	0	0	0	0	0	0	0	0	0	0	0	0	0	0	0	0	0	0	0	0	0	0	0	0	0	0	0	0	0	0	0	0	0	0	0	0	0	0	0	0	0
391.476	0	0	0	0	0	0	0	0	0	0	0	0	0	0	0	0	0	0	0	0	0	0	0	0	0	0	0	0	0	0	0	0	0	0	0	0	0	0	0	0	0	0	0	0	0	0	0	0	0
393.116	0	0	0	0	0	0	0	0	0	0	0	0	0	0	0	0	0	0	0	0	0	0	0	0	0	0	0	0	0	0	0	0	0	0	0	0	0	0	0	0	0	0	0	0	0	0	0	0	0
394.756	0	0	0	0	0	0	0	0	0	0	0	0	0	0	0	0	0	0	0	0	0	0	0	0	0	0	0	0	0	0	0	0	0	0	0	0	0	0	0	0	0	0	0	0	0	0	0	0	0
396.396	0	0	0	0	0	0	0	0	0	0	0	0	0	0	0	0	0	0	0	0	0	0	0	0	0	0	0	0	0	0	0	0	0	0	0	0	0	0	0	0	0	0	0	0	0	0	0	0	0
398.037	0	0	0	0	0	0	0	0	0	0	0	0	0	0	0	0	0	0	0	0	0	0	0	0	0	0	0	0	0	0	0	0	0	0	0	0	0	0	0	0	0	0	0	0	0	0	0	0	0
399.678	0	0	0	0	0	0	0	0	0	0	0	0	0	0	0	0	0	0	0	0	0	0	0	0	0	0	0	0	0	0	0	0	0	0	0	0	0	0	0	0	0	0	0	0	0	0	0	0	0
401.32	0	0	0	0	0	0	0	0	0	0	0	0	0	0	0	0	0	0	0	0	0	0	0	0	0	0	0	0	0	0	0	0	0	0	0	0	0	0	0	0	0	0	0	0	0	0	0	0	0
402.962	0	0	0	0	0	0	0	0	0	0	0	0	0	0	0	0	0	0	0	0	0	0	0	0	0	0	0	0	0	0	0	0	0	0	0	0	0	0	0	0	0	0	0	0	0	0	0	0	0
404.604	0	0	0	0	0	0	0	0	0	0	0	0	0	0	0	0	0	0	0	0	0	0	0	0	0	0	0	0	0	0	0	0	0	0	0	0	0	0	0	0	0	0	0	0	0	0	0	0	0
406.247	0	0	0	0	0	0	0	0	0	0	0	0	0	0	0	0	0	0	0	0	0	0	0	0	0	0	0	0	0	0	0	0	0	0	0	0	0	0	0	0	0	0	0	0	0	0	0	0	0
407.89	0	0	0	0	0	0	0	0	0	0	0	0	0	0	0	0	0	0	0	0	0	0	0	0	0	0	0	0	0	0	0	0	0	0	0	0	0	0	0	0	0	0	0	0	0	0	0	0	0
409.534	0	0	0	0	0	0	0	0	0	0	0	0	0	0	0	0	0	0	0	0	0	0	0	0	0	0	0	0	0	0	0	0	0	0	0	0	0	0	0	0	0	0	0	0	0	0	0	0	0
411.177	0	0	0	0	0	0	0	0	0	0	0	0	0	0	0	0	0	0	0	0	0	0	0	0	0	0	0	0	0	0	0	0	0	0	0	0	0	0	0	0	0	0	0	0	0	0	0	0	0
412.822	0	0	0	0	0	0	0	0	0	0	0	0	0	0	0	0	0	0	0	0	0	0	0	0	0	0	0	0	0	0	0	0	0	0	0	0	0	0	0	0	0	0	0	0	0	0	0	0	0
414.466	0	0	0	0	0	0	0	0	0	0	0	0	0	0	0	0	0	0	0	0	0	0	0	0	0	0	0	0	0	0	0	0	0	0	0	0	0	0	0	0	0	0	0	0	0	0	0	0	0
416.111	0	0	0	0	0	0	0	0	0	0	0	0	0	0	0	0	0	0	0	0	0	0	0	0	0	0	0	0	0	0	0	0	0	0	0	0	0	0	0	0	0	0	0	0	0	0	0	0	0
417.757	0	0	0	0	0	0	0	0	0	0	0	0	0	0	0	0	0	0	0	0	0	0	0	0	0	0	0	0	0	0	0	0	0	0	0	0	0	0	0	0	0	0	0	0	0	0	0	0	0
419.402	0	0	0	0	0	0	0	0	0	0	0	0	0	0	0	0	0	0	0	0	0	0	0	0	0	0	0	0	0	0	0	0	0	0	0	0	0	0	0	0	0	0	0	0	0	0	0	0	0
421.048	0	0	0	0	0	0	0	0	0	0	0	0	0	0	0	0	0	0	0	0	0	0	0	0	0	0	0	0	0	0	0	0	0	0	0	0	0	0	0	0	0	0	0	0	0	0	0	0	0
422.695	0	0	0	0	0	0	0	0	0	0	0	0	0	0	0	0	0	0	0	0	0	0	0	0	0	0	0	0	0	0	0	0	0	0	0	0	0	0	0	0	0	0	0	0	0	0	0	0	0
424.342	0	0	0	0	0	0	0	0	0	0	0	0	0	0	0	0	0	0	0	0	0	0	0	0	0	0	0	0	0	0	0	0	0	0	0	0	0	0	0	0	0	0	0	0	0	0	0	0	0
425.989	0	0	0	0	0	0	0	0	0	0	0	0	0	0	0	0	0	0	0	0	0	0	0	0	0	0	0	0	0	0	0	0	0	0	0	0	0	0	0	0	0	0	0	0	0	0	0	0	0
427.636	0	0	0	0	0	0	0	0	0	0	0	0	0	0	0	0	0	0	0	0	0	0	0	0	0	0	0	0	0	0	0	0	0	0	0	0	0	0	0	0	0	0	0	0	0	0	0	0	0
429.284	0	0	0	0	0	0	0	0	0	0	0	0	0	0	0	0	0	0	0	0	0	0	0	0	0	0	0	0	0	0	0	0	0	0	0	0	0	0	0	0	0	0	0	0	0	0	0	0	0
430.932	0	0	0	0	0	0	0	0	0	0	0	0	0	0	0	0	0	0	0	0	0	0	0	0	0	0	0	0	0	0	0	0	0	0	0	0	0	0	0	0	0	0	0	0	0	0	0	0	0
432.581	0	0	0	0	0	0	0	0	0	0	0	0	0	0	0	0	0	0	0	0	0	0	0	0	0	0	0	0	0	0	0	0	0	0	0	0	0	0	0	0	0	0	0	0	0	0	0	0	0
434.23	0	0	0	0	0	0	0	0	0	0	0	0	0	0	0	0	0	0	0	0	0	0	0	0	0	0	0	0	0	0	0	0	0	0	0	0	0	0	0	0	0	0	0	0	0	0	0	0	0
435.879	0	0	0	0	0	0	0	0	0	0	0	0	0	0	0	0	0	0	0	0	0	0	0	0	0	0	0	0	0	0	0	0	0	0	0	0	0	0	0	0	0	0	0	0	0	0	0	0	0
437.528	0	0	0	0	0	0	0	0	0	0	0	0	0	0	0	0	0	0	0	0	0	0	0	0	0	0	0	0	0	0	0	0	0	0	0	0	0	0	0	0	0	0	0	0	0	0	0	0	0
439.178	0	0	0	0	0	0	0	0	0	0	0	0	0	0	0	0	0	0	0	0	0	0	0	0	0	0	0	0	0	0	0	0	0	0	0	0	0	0	0	0	0	0	0	0	0	0	0	0	0
440.828	0	0	0	0	0	0	0	0	0	0	0	0	0	0	0	0	0	0	0	0	0	0	0	0	0	0	0	0	0	0	0	0	0	0	0	0	0	0	0	0	0	0	0	0	0	0	0	0	0
442.479	0	0	0	0	0	0	0	0	0	0	0	0	0	0	0	0	0	0	0	0	0	0	0	0	0	0	0	0	0	0	0	0	0	0	0	0	0	0	0	0	0	0	0	0	0	0	0	0	0
444.13	0	0	0	0	0	0	0	0	0	0	0	0	0	0	0	0	0	0	0	0	0	0	0	0	0	0	0	0	0	0	0	0	0	0	0	0	0	0	0	0	0	0	0	0	0	0	0	0	0
445.781	0	0	0	0	0	0	0	0	0	0	0	0	0	0	0	0	0	0	0	0	0	0	0	0	0	0	0	0	0	0	0	0	0	0	0	0	0	0	0	0	0	0	0	0	0	0	0	0	0
447.432	0	0	0	0	0	0	0	0	0	0	0	0	0	0	0	0	0	0	0	0	0	0	0	0	0	0	0	0	0	0	0	0	0	0	0	0	0	0	0	0	0	0	0	0	0	0	0	0	0
449.084	0	0	0	0	0	0	0	0	0	0	0	0	0	0	0	0	0	0	0	0	0	0	0	0	0	0	0	0	0	0	0	0	0	0	0	0	0	0	0	0	0	0	0	0	0	0	0	0	0
450.736	0	0	0	0	0	0	0	0	0	0	0	0	0	0	0	0	0	0	0	0	0	0	0	0	0	0	0	0	0	0	0	0	0	0	0	0	0	0	0	0	0	0	0	0	0	0	0	0	0
452.389	0	0	0	0	0	0	0	0	0	0	0	0	0	0	0	0	0	0	0	0	0	0	0	0	0	0	0	0	0	0	0	0	0	0	0	0	0	0	0	0	0	0	0	0	0	0	0	0	0
454.042	0	0	0	0	0	0	0	0	0	0	0	0	0	0	0	0	0	0	0	0	0	0	0	0	0	0	0	0	0	0	0	0	0	0	0	0	0	0	0	0	0	0	0	0	0	0	0	0	0
455.695	0	0	0	0	0	0	0	0	0	0	0	0	0	0	0	0	0	0	0	0	0	0	0	0	0	0	0	0	0	0	0	0	0	0	0	0	0	0	0	0	0	0	0	0	0	0	0	0	0
457.348	0	0	0	0	0	0	0	0	0	0	0	0	0	0	0	0	0	0	0	0	0	0	0	0	0	0	0	0	0	0	0	0	0	0	0	0	0	0	0	0	0	0	0	0	0	0	0	0	0
459.002	0	0	0	0	0	0	0	0	0	0	0	0	0	0	0	0	0	0	0	0	0	0	0	0	0	0	0	0	0	0	0	0	0	0	0	0	0	0	0	0	0	0	0	0	0	0	0	0	0
460.656	0	0	0	0	0	0	0	0	0	0	0	0	0	0	0	0	0	0	0	0	0	0	0	0	0	0	0	0	0	0	0	0	0	0	0	0	0	0	0	0	0	0	0	0	0	0	0	0	0
462.31	0	0	0	0	0	0	0	0	0	0	0	0	0	0	0	0	0	0	0	0	0	0	0	0	0	0	0	0	0	0	0	0	0	0	0	0	0	0	0	0	0	0	0	0	0	0	0	0	0
463.965	0	0	0	0	0	0	0	0	0	0	0	0	0	0	0	0	0	0	0	0	0	0	0	0	0	0	0	0	0	0	0	0	0	0	0	0	0	0	0	0	0	0	0	0	0	0	0	0	0
465.62	0	0	0	0	0	0	0	0	0	0	0	0	0	0	0	0	0	0	0	0	0	0	0	0	0	0	0	0	0	0	0	0	0	0	0	0	0	0	0	0	0	0	0	0	0	0	0	0	0
467.275	0	0	0	0	0	0	0	0	0	0	0	0	0	0	0	0	0	0	0	0	0	0	0	0	0	0	0	0	0	0	0	0	0	0	0	0	0	0	0	0	0	0	0	0	0	0	0	0	12.6722660449101
468.931	0	0	0	0	0	0	0	0	0	0	0	0	0	0	0	0	0	0	0	0	0	0	0	0	0	0	0	0	0	0	0	0	0	0	0	0	0	0	0	0	0	0	0	0	0	0	0	0	18.7396065643385
470.586	0	0	0	0	0	0	0	0	0	0	0	0	0	0	0	0	0	0	0	0	0	0	0	0	0	0	0	0	0	0	0	0	0	0	0	0	0	0	0	0	0	0	0	0	0	0	0	16.0546845337173	16.2921751364779
472.242	0	0	0	0	0	0	0	0	0	0	0	0	0	0	0	0	0	0	0	0	0	0	0	0	0	0	0	0	0	0	0	0	0	0	0	0	0	0	0	0	0	0	0	0	0	0	-16.2833733132699	13.8299222007328	16.0523470749331
473.899	0	0	0	0	0	0	0	0	0	0	0	0	0	0	0	0	0	0	0	0	0	0	0	0	0	0	0	0	0	0	0	0	0	0	0	0	0	0	0	0	0	0	0	0	0	0	10.8891043099364	17.8929081707694	24.9494667548414
475.555	0	0	0	0	0	0	0	0	0	0	0	0	0	0	0	0	0	0	0	0	0	0	0	0	0	0	0	0	0	0	0	0	0	0	0	0	0	0	0	0	0	0	0	0	0	8.08141304203677	17.708739583047	24.4798451372189	27.0009188925974
477.212	0	0	0	0	0	0	0	0	0	0	0	0	0	0	0	0	0	0	0	0	0	0	0	0	0	0	0	0	0	0	0	0	0	0	0	0	0	0	0	0	0	0	0	0	0	10.1879158287757	20.3206675594115	25.0577866599515	24.8952251399423
478.87	0	0	0	0	0	0	0	0	0	0	0	0	0	0	0	0	0	0	0	0	0	0	0	0	0	0	0	0	0	0	0	0	0	0	0	0	0	0	0	0	0	0	0	0	13.2990560992906	20.4336425763998	26.5329112394733	26.6294375126665	36.4164459294845
480.527	0	0	0	0	0	0	0	0	0	0	0	0	0	0	0	0	0	0	0	0	0	0	0	0	0	0	0	0	0	0	0	0	0	0	0	0	0	0	0	0	0	0	0	0	12.9226254307292	15.7690740104837	24.3851444464958	26.8726396919739	27.1398116409652
482.185	0	0	0	0	0	0	0	0	0	0	0	0	0	0	0	0	0	0	0	0	0	0	0	0	0	0	0	0	0	0	0	0	0	0	0	0	0	0	0	0	0	0	0	18.6717166387556	17.7226941772642	27.0459393373156	28.3678564120819	36.1665357221798	33.1370612090693
483.843	0	0	0	0	0	0	0	0	0	0	0	0	0	0	0	0	0	0	0	0	0	0	0	0	0	0	0	0	0	0	0	0	0	0	0	0	0	0	0	0	0	0	0	15.2145170613255	18.535115268019	26.2315743417222	30.9045857154461	31.2001880481271	34.4431922696744
485.501	0	0	0	0	0	0	0	0	0	0	0	0	0	0	0	0	0	0	0	0	0	0	0	0	0	0	0	0	0	0	0	0	0	0	0	0	0	0	0	0	0	0	12.8371935863743	19.1126407322547	20.7769400201192	27.1415589612322	27.3738026697203	28.1415888734698	33.8062014124117
487.16	0	0	0	0	0	0	0	0	0	0	0	0	0	0	0	0	0	0	0	0	0	0	0	0	0	0	0	0	0	0	0	0	0	0	0	0	0	0	0	0	0	-15.3343354823306	15.2802901067575	18.5458275427551	22.6490616086954	27.9229084153588	27.0149918942156	37.8985935539626	37.1722378250342
488.819	0	0	0	0	0	0	0	0	0	0	0	0	0	0	0	0	0	0	0	0	0	0	0	0	0	0	0	0	0	0	0	0	0	0	0	0	0	0	0	0	0	11.4114074453052	20.0862449778296	23.2023393921462	23.7213289501169	28.3231133526535	35.9238477266178	34.0341419481573	42.21497470141
490.478	0	0	0	0	0	0	0	0	0	0	0	0	0	0	0	0	0	0	0	0	0	0	0	0	0	0	0	0	0	0	0	0	0	0	0	0	0	0	0	0	1.61059423872284	20.3811479688681	19.9780198300499	32.170163955857	24.5933650387642	31.9187456195001	33.7732610773309	37.0579486379416	46.5011731960499
492.137	0	0	0	0	0	0	0	0	0	0	0	0	0	0	0	0	0	0	0	0	0	0	0	0	0	0	0	0	0	0	0	0	0	0	0	0	0	0	0	0	15.2883324998686	19.7215771934141	21.5508233786505	24.898701940894	30.7354899523509	37.1921012639849	35.8598660345229	45.7942894100469	49.1394720279932
493.797	0	0	0	0	0	0	0	0	0	0	0	0	0	0	0	0	0	0	0	0	0	0	0	0	0	0	0	0	0	0	0	0	0	0	0	0	0	0	0	7.23582482778188	22.2189028018329	25.1400487525282	23.6389594399805	34.4445372678048	30.5455880173381	38.727595808951	36.3483394211194	45.5107077241938	47.1688993508876
495.456	0	0	0	0	0	0	0	0	0	0	0	0	0	0	0	0	0	0	0	0	0	0	0	0	0	0	0	0	0	0	0	0	0	0	0	0	0	0	0	27.3967593553249	24.1037129896862	32.4661887031754	29.4153115659211	34.9870540153228	40.130953526671	39.1301965585777	43.7392531223695	46.4755163779344	55.572872626605
497.117	0	0	0	0	0	0	0	0	0	0	0	0	0	0	0	0	0	0	0	0	0	0	0	0	0	0	0	0	0	0	0	0	0	0	0	0	0	0	5.40150940591068	18.5359106394081	15.648085315718	23.1211150953625	23.2045952330486	29.4770101442822	34.7947830911976	38.2863371358331	37.5126096792383	45.0828517974975	51.367396798131
498.777	0	0	0	0	0	0	0	0	0	0	0	0	0	0	0	0	0	0	0	0	0	0	0	0	0	0	0	0	0	0	0	0	0	0	0	0	0	0	9.2287783042381	7.99702444986048	12.452860456438	19.3623051655643	24.1143725439245	30.610206504267	31.2062611858328	37.1818658748806	41.8948708243427	42.7925099051899	48.4265617155782
500.438	0	0	0	0	0	0	0	0	0	0	0	0	0	0	0	0	0	0	0	0	0	0	0	0	0	0	0	0	0	0	0	0	0	0	0	0	0	9.4065503080503	5.65107229956044	23.850067224184	18.1088661353681	23.4981414258643	30.4119061986835	32.3771038579603	31.6237215623819	36.7076182557095	45.0440418853122	45.7150587680974	51.0653490253319
502.098	0	0	0	0	0	0	0	0	0	0	0	0	0	0	0	0	0	0	0	0	0	0	0	0	0	0	0	0	0	0	0	0	0	0	0	0	-25.0743964246685	19.5722143470469	28.0815364489501	35.4585568765753	29.7792759960078	32.8749811464969	30.5066038430437	39.1728991652249	38.4736870009788	44.8811443748343	45.1337988901119	51.9745128722006	54.3013871823793
503.759	0	0	0	0	0	0	0	0	0	0	0	0	0	0	0	0	0	0	0	0	0	0	0	0	0	0	0	0	0	0	0	0	0	0	0	0	12.4462759380913	28.3337956761298	26.7436443016485	24.4378928255475	34.3286827480413	41.1588159520131	36.5508771732255	42.2794259793246	42.1586199677717	45.4248094009137	49.2330263749963	51.1621786864428	59.6925624069823
505.421	0	0	0	0	0	0	0	0	0	0	0	0	0	0	0	0	0	0	0	0	0	0	0	0	0	0	0	0	0	0	0	0	0	0	0	-21.2591500582828	19.7228667806897	21.2532598126333	28.3922809875131	24.6844491283887	28.5890061283018	33.4112461666542	40.044509803168	45.4064795640969	42.2585889767233	46.4105863693993	48.7144533554778	51.1089773082159	54.2132922015633
507.082	0	0	0	0	0	0	0	0	0	0	0	0	0	0	0	0	0	0	0	0	0	0	0	0	0	0	0	0	0	0	0	0	0	0	0	4.54119059403595	12.1695232272672	16.5612916226939	10.0733001120266	17.2036691698706	15.8194154054767	32.8662053050395	31.3398218206122	31.9194447150266	42.6916494999754	44.6809685061203	45.4311659994796	49.5201426622254	48.1547084170405
508.744	0	0	0	0	0	0	0	0	0	0	0	0	0	0	0	0	0	0	0	0	0	0	0	0	0	0	0	0	0	0	0	0	0	0	-11.9087882493083	16.9342999537119	25.3771140967416	11.2165575855671	30.2142417971147	24.0409668942304	24.4024517981539	33.7176538720742	38.2803941495439	40.9770896197053	40.7446652350221	37.7597404891482	49.146130615585	48.8667800382149	54.5698274484486
510.406	0	0	0	0	0	0	0	0	0	0	0	0	0	0	0	0	0	0	0	0	0	0	0	0	0	0	0	0	0	0	0	0	0	0	27.1287996621604	23.4204586074227	27.6979583369221	27.8518334184708	36.5253856715794	36.4438892671045	33.8366793721947	44.6988180618606	42.6941568635828	45.3015544205243	45.2122638307568	49.0129968213131	56.6968376594095	63.6968550064478	59.8053394828825
512.068	0	0	0	0	0	0	0	0	0	0	0	0	0	0	0	0	0	0	0	0	0	0	0	0	0	0	0	0	0	0	0	0	0	-8.66300798269807	13.3778631146673	10.6259723073909	2.16301310059122	12.798391195967	22.2607516758187	27.250761055057	25.8253765711478	28.6993428993598	33.6240532262282	40.5911629097467	38.1259847603432	45.7558417246762	44.7930379562706	49.5465924096739	53.1622449779129
513.731	0	0	0	0	0	0	0	0	0	0	0	0	0	0	0	0	0	0	0	0	0	0	0	0	0	0	0	0	0	0	0	0	0	2.24194671536246	6.66538357441545	7.25277597662754	14.1393996297323	8.72366399124463	24.0959265146383	22.6610552087025	24.8166217772812	25.9692173251124	34.1985761427785	37.6174562266354	39.4725328734513	36.1665189881016	47.6218378929183	50.533398167957	50.6038211075015
515.394	0	0	0	0	0	0	0	0	0	0	0	0	0	0	0	0	0	0	0	0	0	0	0	0	0	0	0	0	0	0	0	0	-11.8863605852345	2.22039180803399	11.0557736005507	10.6580019235888	17.9497302742383	11.7431356636548	18.5798990545282	26.9356201263159	32.4054697873829	26.2428379702774	39.2447704741048	41.7887704133912	45.6417522215845	42.1269545108012	48.8668974924956	48.1819844426544	50.51060387129
517.056	0	0	0	0	0	0	0	0	0	0	0	0	0	0	0	0	0	0	0	0	0	0	0	0	0	0	0	0	0	0	0	-96.8042600105912	8.52675294076654	15.9597360530294	18.2954210885708	26.7673584761533	29.2187989322314	31.1630403090923	28.6623736928352	38.546875881667	40.4344161921035	35.4602104409977	44.0617508808916	42.955698634987	44.4751380314595	53.422411933007	54.2526737528731	60.6321827969195	58.8396721675814
518.72	0	0	0	0	0	0	0	0	0	0	0	0	0	0	0	0	0	0	0	0	0	0	0	0	0	0	0	0	0	0	0	-5.31026119561689	-0.151512243032665	7.72741528106513	20.1075075602629	12.8909830728181	16.0577361647382	25.421992326486	21.469225539302	24.0466860054345	31.0361835942608	36.5520295194953	35.6182512187375	41.2622637295102	47.6310928432702	48.2588279497653	53.0982531709864	54.4607742455117	51.1594589230338
520.383	0	0	0	0	0	0	0	0	0	0	0	0	0	0	0	0	0	0	0	0	0	0	0	0	0	0	0	0	0	0	-65.6836069794661	17.3337522242016	16.9817438179231	19.8724201215466	11.2182929892622	26.3807634790237	30.5114660403368	27.3236250585185	34.8066126434668	38.3126208076458	38.5333908290928	46.2695218911957	38.8003983123092	45.0634749192176	48.1992194224896	50.5147611101931	53.7712688266901	54.3047204334862	56.771100804276
522.046	0	0	0	0	0	0	0	0	0	0	0	0	0	0	0	0	0	0	0	0	0	0	0	0	0	0	0	0	0	0	2.2800825096486	7.27565893243363	11.5958412158231	21.2079010340171	11.652104657694	13.2276736744671	29.5135654642089	22.6965864768437	33.184146079906	29.4988872363498	27.193433189986	36.6083219849157	43.5081485329064	41.8561920549461	46.1731160574599	51.3903017842898	49.6569675475248	52.9589307186908	58.8549398652145
523.71	0	0	0	0	0	0	0	0	0	0	0	0	0	0	0	0	0	0	0	0	0	0	0	0	0	0	0	0	0	-49.0853326290948	5.52951534978425	25.4292073773942	17.5747561305858	15.3151019632974	27.3814912277134	20.9802910429432	29.4691423956449	33.2987744681923	33.3243640130463	31.5486856946507	34.5941882090872	45.9884163931278	43.183137282164	47.0200467233569	44.5963892212532	49.482751712083	51.8138382847263	57.4649497390241	57.1561506661894
525.374	0	0	0	0	0	0	0	0	0	0	0	0	0	0	0	0	0	0	0	0	0	0	0	0	0	0	0	0	0	17.1998242094402	20.4105732772878	12.3682959445881	11.4113492975524	35.4143269304895	26.2118364796071	24.0412912721373	29.9011487686409	29.7757610633142	33.2673381822951	37.3345873197931	33.7359348828045	41.3330893224087	38.8246076624762	44.9621256734244	50.8340576366085	52.2219570067993	51.5240747716422	57.5270512129589	60.1477375333348
527.038	0	0	0	0	0	0	0	0	0	0	0	0	0	0	0	0	0	0	0	0	0	0	0	0	0	0	0	0	-36.0698193182819	21.3951270685106	6.76792801549504	10.6920645169541	16.5507612774087	18.2901387293868	17.1327132146788	25.526285781223	25.0941444130899	34.4001677148475	23.7481926928774	28.6619391271127	30.5393306226345	29.3216268642227	37.1664413482297	43.3717270244067	44.3126687688688	46.7757012872251	47.8617185212236	48.4731824664511	57.2690294999223
528.703	0	0	0	0	0	0	0	0	0	0	0	0	0	0	0	0	0	0	0	0	0	0	0	0	0	0	0	0	18.942484077601	29.05864684726	14.1373385562258	15.8982555174135	18.1370298098716	29.5696285272155	24.666717071649	27.5331620555353	27.344354583091	35.1644418028988	37.5795524379553	41.3850705660387	40.4249281601677	40.5347748000173	47.2451285415136	41.7546758610781	47.8523681036698	48.1723369457482	55.2575342132531	56.6330242920926	60.1514195343412
530.367	0	0	0	0	0	0	0	0	0	0	0	0	0	0	0	0	0	0	0	0	0	0	0	0	0	0	0	-27.9943065382588	5.56312989640185	5.70500058531169	13.2753380064885	6.5438356690885	27.5111959406783	12.5684114633902	16.15315671519	27.8617093296443	32.6080495341237	23.4691559649979	42.0243156450051	26.1728043168802	34.3228562223921	33.1569916400414	31.9649469713183	39.5542622525338	41.8007457356318	50.8890256422315	52.7609595714674	48.3395475705904	57.4364780518227
532.032	0	0	0	0	0	0	0	0	0	0	0	0	0	0	0	0	0	0	0	0	0	0	0	0	0	0	-156.351084466833	-8.77239614510858	4.19359713547932	11.9905681878626	11.6899500725241	10.4080716036539	10.9189861876767	20.5451270522219	20.7136292154818	6.82659588057732	23.969185553724	18.6581555493721	26.8365293167328	32.4893507717711	30.6572425699378	32.6280999831962	37.2353221646729	39.773866545396	40.5443135147696	43.9570622201275	50.7560012298533	47.3420219174942	59.0227777665845
533.697	0	0	0	0	0	0	0	0	0	0	0	0	0	0	0	0	0	0	0	0	0	0	0	0	0	0	-12.7969182016841	13.9356352924515	25.8322467443276	11.8468591153681	26.2766467604303	14.0849821000335	28.3481059807453	17.020692344071	25.0099688895252	24.84472521034	33.4668706846689	27.0289018554914	31.8862030719446	34.8987810962894	37.2525845140018	43.4371223511023	42.6201092187543	48.8947517209994	44.3510541115255	44.3632586682727	47.9228504585276	58.3828543161662	50.7255313116797
535.362	0	0	0	0	0	0	0	0	0	0	0	0	0	0	0	0	0	0	0	0	0	0	0	0	0	-77.0275175168591	15.6874839454243	15.3810661678588	17.6343467851058	13.6411415002434	11.5443832536383	14.1994574995646	20.6820133899622	26.5518123830449	33.1143625387085	27.0827552250884	28.4651911114417	35.2475111455236	32.7978651301798	40.4129870477838	39.4165680809151	37.6246741872209	42.7411229094595	44.0074419667657	49.3766999925824	50.7604149805957	53.3699099134646	46.1949902830265	50.7975857619075
537.028	0	0	0	0	0	0	0	0	0	0	0	0	0	0	0	0	0	0	0	0	0	0	0	0	0	-6.10053375109157	2.77679336570396	25.8876146776513	10.2509127236722	6.95246497406542	14.8467644486621	5.96801378234462	14.5155104770729	3.04730875536532	10.3935632774812	19.035750170764	16.7329035724911	17.8380085065935	33.1014885280294	32.3584114761458	25.5263596830766	36.5784677803809	35.5022886823992	46.5300699558878	46.4293528092338	43.5968326951125	48.7948221910893	52.9474429894265	57.7572371788286
538.693	0	0	0	0	0	0	0	0	0	0	0	0	0	0	0	0	0	0	0	0	0	0	0	0	-62.6369457662066	7.79994112293152	22.4489245588094	23.0038099487119	17.7547358264179	19.1720880490538	24.2213335116888	20.8073765298738	14.8538475437635	11.640905248464	25.4128352138263	24.89435254055	24.5852278514758	33.8058631189784	29.7602560112877	33.8249223084643	43.6381681426048	30.4793920881721	45.2611011588022	39.5595216104322	45.2222600784686	48.8291072194372	47.5657071621144	58.9713005945145	56.1917593970608
540.359	0	0	0	0	0	0	0	0	0	0	0	0	0	0	0	0	0	0	0	0	0	0	0	0	2.34831634339622	29.0374773424149	28.74309187977	13.9872537482218	21.1629300474975	28.5253841099205	26.3464837148296	20.4608773823955	19.8836187542102	20.0923850488305	20.4870884453107	25.5429624856864	32.1394198318862	34.4972677558886	30.9754048183169	33.7567860483796	40.1303360128738	39.0363224535634	43.7936033887198	41.7627547613419	43.0284097409532	48.6421855047693	48.9088229366973	54.5832633042365	53.6799914987495
542.025	0	0	0	0	0	0	0	0	0	0	0	0	0	0	0	0	0	0	0	0	0	0	0	-40.2032056212588	-7.76611645786664	3.82333061599112	4.44548387347539	17.4696987566393	14.6498193692822	9.37417913356554	16.6184943301555	22.7898394761511	9.11756267701417	20.7425071825312	28.7802137353794	20.9367578129862	23.0538272995599	23.9267022745273	31.6435259023375	40.1332934868152	30.8983853199643	38.9045082397315	39.7263309083624	41.349467096084	42.0019384438	46.2946446374674	45.6423782295964	53.3651846987625	54.6298494866999
543.691	0	0	0	0	0	0	0	0	0	0	0	0	0	0	0	0	0	0	0	0	0	0	0	5.84029464929914	-0.566356124068519	-3.91277793063019	9.60226708702097	-5.32610207733769	7.85961162279469	8.82072396597652	20.8126462170361	16.2239631499669	14.3760536445865	18.1566498515681	24.1351087106456	17.4539896539182	16.3458201856396	30.5297688781487	28.3578380458163	28.3159908186516	36.1198621932479	30.8102997931929	39.3919618753869	39.3995775632857	39.2953058608145	47.6836829086468	42.8931569263136	49.2511001959704	50.2992174585072
545.357	0	0	0	0	0	0	0	0	0	0	0	0	0	0	0	0	0	0	0	0	0	0	-2.09314515376758	5.63166953504074	6.55819589759667	20.4468780847145	19.9850861756032	16.4239549937158	9.42451231296116	19.8869319330018	18.1735236663612	15.4576698644489	20.5473786566435	29.6183097867414	19.9053968929187	26.7388102852655	26.6830528429132	25.2824526982771	32.2917912646891	32.8152738178314	33.4628523458393	33.4414685287947	38.2735985999739	43.4305370504399	47.0584063864237	40.7511108486884	48.9492636279363	50.5454415119057	55.5847641608154
547.023	0	0	0	0	0	0	0	0	0	0	0	0	0	0	0	0	0	0	0	0	0	-154.083334393589	-9.85184622736151	11.6652782326797	12.4510434988716	5.60647190530361	-6.93234822298057	0.512171055114707	20.5685898492823	12.6519472256319	11.4379540092734	21.2928144967562	27.9767902404664	20.4851307887894	29.0488218726545	23.8806859369542	26.5452087790708	30.0041438219539	32.6900056402807	33.2403164619843	37.2054147424757	34.3218390283211	34.5967685409249	43.1157977592147	42.0425061040611	43.3649254369625	46.2675279943516	53.2610261177994	53.5713410057789
548.69	0	0	0	0	0	0	0	0	0	0	0	0	0	0	0	0	0	0	0	0	0	0.52166944253435	-0.585882708374054	10.1551503682254	-0.409568447765771	13.7051098992746	16.7906945197135	14.1218679771722	16.8598066366225	19.1213821574793	15.0460451815742	29.0526295125426	20.3492493030512	24.2115424002762	29.3808945325225	26.092529605865	33.7462245722349	32.4306789418206	37.5505042954729	37.3586053548804	42.0907085693531	39.2548825865177	38.4936993476223	45.2713128085821	45.1390364646269	45.5428401102567	57.0044050200752	51.5263379227002	56.3951901556639
550.357	0	0	0	0	0	0	0	0	0	0	0	0	0	0	0	0	0	0	0	0	-128.434931511807	-0.414937899828424	0.414803241950159	-6.50672428765917	4.65334710272633	-3.39697967404217	-6.0269358352513	12.7095004159577	-3.93536421267691	19.4881569574823	14.271019369975	23.58470934705	17.14710165033	27.2441684189733	30.6937570128558	17.8403491099879	28.0687571253503	22.589099387446	31.7723350444122	28.7437686216171	34.9392120932468	37.1099112294885	30.3872326862281	39.6743007099625	43.7530851147583	45.4150974082719	42.053105630218	39.9727564905996	46.6698936537176
552.024	0	0	0	0	0	0	0	0	0	0	0	0	0	0	0	0	0	0	0	0	-13.0366713565826	-14.5091341747062	6.27838888587316	-2.22693366513814	8.52453373171387	8.35281439772726	15.3475159133684	19.1556313376624	12.2473984805948	2.83335076396786	9.15698393801823	9.41839914369206	17.6989846172367	19.8972841083425	6.45681401138225	17.1888177617964	19.4167223468187	20.3747244090881	33.9255908281655	31.0146445679983	32.8000609415047	38.8855715789809	40.5276485866938	38.3197379223646	40.3698562904369	48.1933278230707	46.1351487353947	45.5223987583392	42.4058086528514
553.691	0	0	0	0	0	0	0	0	0	0	0	0	0	0	0	0	0	0	0	-109.404593615192	2.61439192657796	4.87834029836591	-14.5626316926366	-19.4962435360125	-3.75764695171885	-17.1476097533574	-7.98811505140318	-9.59804346745207	-2.66131967058845	2.09125974793553	6.10619667516923	12.4543122497999	-2.98792663900155	15.8248704209683	4.69867191145246	16.5909258245594	20.623239550139	20.4853836782442	19.5554084959598	28.9837305506104	25.0387429966241	23.9494646629922	38.8101231406221	36.3082555440732	39.0984194604177	37.3068665094062	33.5592885313203	46.8387504772656	34.3650749387525
555.358	0	0	0	0	0	0	0	0	0	0	0	0	0	0	0	0	0	0	0	-10.1636924104389	-10.0894608046217	5.04043932090826	19.7336782250168	17.0531887609364	13.3032411679488	19.2530968700487	38.4987143629969	18.5625280826486	26.2257590235651	15.2737197785661	15.2893383973507	24.4977472697163	14.9504947940077	20.0966321314302	18.4321086770448	23.2077826485598	26.0566573093724	33.7455545087457	35.7089165321999	28.7816981899103	28.5213843634527	39.7648271138634	39.9971371275219	39.1139059187165	36.1330659057301	34.5669098904808	43.5004827334246	46.7234615271946	45.1268557128689
557.026	0	0	0	0	0	0	0	0	0	0	0	0	0	0	0	0	0	0	-52.1445217808664	15.2712409703249	22.4663431402819	18.3471147793544	24.1664603750855	34.6416458929184	8.46707495607183	19.5786865282772	17.4498870545915	15.3839680983512	16.8277629817598	10.2321609974428	20.8942451664056	26.5221093985115	29.0603417842509	28.8628930006648	24.9814219634328	26.384226701211	28.8807427846516	31.410772727587	36.7229622347983	33.264814193022	36.2113887604302	40.6130423064888	44.0892900405047	37.180736129032	41.0691308202203	42.3660150879151	42.1210620346131	44.3275177560937	53.5879093963335
558.693	0	0	0	0	0	0	0	0	0	0	0	0	0	0	0	0	0	0	19.2473248757496	30.7928640393175	21.6520804904155	20.6320601962574	16.5641060750721	13.8485387122209	5.92632633371393	18.8709770266713	24.6223748541807	19.5559505089063	24.5117245535275	25.7596548113794	35.4346287818493	29.9750076445648	22.845446664257	25.7574813969753	18.7378532132728	21.6197464662911	28.1502578376519	39.10027679537	31.9925063988655	37.5011446543476	38.9360015953508	43.9466758044419	43.6029926331848	43.8658775283227	46.8893529241088	45.0378917082889	44.3687195841676	46.9805191110005	39.514629083858
560.361	0	0	0	0	0	0	0	0	0	0	0	0	0	0	0	0	0	-28.7958917037974	10.3769174853268	3.90282618940645	15.3001755661326	19.5360022391474	8.32916573667078	14.8719866641664	4.52090965080413	14.7610106962512	34.5267088606629	10.9544575036501	14.6612942025435	29.352445176887	13.4006358323387	11.4785466844046	21.0133165939319	29.2257205042281	35.7967766854508	24.7624875648952	20.8348683422851	28.3872077240661	29.6460049999371	36.0691381973617	27.2720857729856	31.5639033129779	36.3539319483359	34.70586800765	39.5468963159533	41.5210924935971	43.319267782868	44.5402682690634	45.567567100218
562.029	0	0	0	0	0	0	0	0	0	0	0	0	0	0	0	0	-166.888683485342	-34.348976072083	-1.21142438074214	-13.981828764743	8.97025236229249	-10.3520245113857	7.31780712105339	-8.81698735210177	-5.69491853247444	-7.29936483383822	7.09550594953385	-2.61747007076835	2.31795860405859	7.18268608004104	15.5686529253202	9.8335374726034	13.4599660395224	11.0946909231749	8.78245355227427	17.1084392999704	19.1571794503412	26.0218192881149	19.5985397503551	21.595760826791	26.573578168655	22.4296292659936	32.3204718506389	33.1900179069934	32.9857645550201	33.0259624160168	38.1181807916728	42.256245584037	40.0223018241258
563.697	0	0	0	0	0	0	0	0	0	0	0	0	0	0	0	0	-26.7677950681983	-14.0099413739223	-27.1131713801529	-24.937781396371	-18.5926355162512	-10.0585639487251	6.35427744221218	16.6722135145876	-22.2148082362687	-3.97383666597775	-5.09301706810924	1.91575939310689	-16.6323020700365	4.82751317433236	-0.0312848240481506	10.2063348576242	10.4615364725317	10.1037703834171	16.4238851297579	17.1404318167114	8.8122413527654	12.3370572134204	11.6698303367673	19.6960904445193	20.5376097140959	19.3147126085933	26.7242862862447	31.357917787466	32.6354609466622	30.4260504737197	35.0619163552508	34.8314636294307	35.8351509449898
565.365	0	0	0	0	0	0	0	0	0	0	0	0	0	0	0	-109.930501573844	-1.88847956780222	-10.7652129868512	7.98350149821777	29.1756633352966	15.6043810110806	20.300764655714	17.7129562582494	12.9941480539015	24.1197761276407	-7.43914749851128	20.7115474646274	9.89138082577463	16.4689872123475	14.6415754718514	11.3432143421933	3.93380646255668	22.1389691418126	27.0327201486477	22.9184245273788	24.5598738619959	28.1210494117091	17.7556831749317	39.646570427608	32.9624766196685	31.573272844483	33.4413191070454	42.3061405309595	31.6138903170589	39.7972968268801	39.2338571522409	40.839847790159	39.4837192242784	31.944685560169
567.033	0	0	0	0	0	0	0	0	0	0	0	0	0	0	0	-9.47809159948371	-0.891594340554772	-6.52944104156765	-6.85229430090045	-38.2260880590297	13.1158807606964	-6.82637998040305	-9.27852990271528	-4.64905208289261	1.18809875447871	13.0869020456269	-7.31238286373849	10.624975005349	-3.27652197405675	2.72920292231333	10.6537359454429	11.3031222128755	16.9054474467236	13.8008133222156	7.02828078889916	13.5769150412563	10.6834033353326	11.8575098291748	23.1970443092397	31.8272595243729	22.7720623003887	27.6775960881221	24.3354441563298	24.5693453064296	35.7115166624048	26.8523348346221	36.9258658374552	31.2736799616563	36.3348624039727
568.702	0	0	0	0	0	0	0	0	0	0	0	0	0	0	-55.6485246975668	6.66737764155723	25.7061905460325	9.49345090246687	11.0420511381144	27.6057143307696	9.20990588375773	11.2650827067463	-2.51805975634117	20.8760890088152	17.8568663221605	16.785835406674	23.9706798309235	24.9077763160712	11.7641356228424	22.5492529986812	31.6160693978257	23.1156040091918	18.7311763291429	15.0220629466579	23.1233871431387	20.2988864836338	24.180620008591	27.5718986904353	41.6875786686318	34.0621844803506	38.2087692791842	31.6687836438571	37.633232603974	38.430192802774	38.5907926647479	33.4525096069545	46.6070796370163	41.377283714256	37.6916832229599
570.37	0	0	0	0	0	0	0	0	0	0	0	0	0	0	-18.3953681562978	-0.293499976232992	3.44123175081717	12.832801181029	-1.37237598172082	18.99487820829	16.299394070365	17.4089740787886	9.46260384556602	12.9188863301622	6.46760040687252	-18.0957428525614	17.5393495198226	2.37359907040351	7.4887696822185	12.0784102229063	23.2097894268347	8.7605191172605	18.5114372262266	8.63994028711018	12.7124302451535	19.2260557735617	22.7388216918637	23.0574814023852	30.6506470469755	28.3649366929024	20.165536137422	19.8883243832941	28.669721655531	30.9201523001803	30.5266735454059	34.0924633534957	29.5460285126831	33.2563477928969	38.6783059852592
572.039	0	0	0	0	0	0	0	0	0	0	0	0	0	-56.7578699332601	15.1696741330389	27.5389015445809	-7.32830301685076	4.80668833944472	19.1244563132078	-18.2321265898643	13.252010714869	14.6911880609833	18.2100900992017	3.63343800274082	8.72338247198775	1.11971802232755	13.0720771507522	19.6527588682848	12.8233669058696	29.0091797164255	16.1285131547398	16.8758253775045	21.4622686377502	26.6273503704969	-0.96704652105441	26.1731747158992	31.137029039895	19.6499666637827	20.1462583678516	27.791867835638	31.055621644794	34.042847394485	33.6635051951449	28.6582546758141	36.9160788687426	32.0348381918107	32.4688913074245	34.2046289996129	40.3061912056931
573.708	0	0	0	0	0	0	0	0	0	0	0	0	0	-12.8694205497698	-9.75378240416585	20.0167525624982	0.905514092279634	25.2763743559235	12.1877484749991	-9.41884277120118	10.4586241696855	-2.11092816163394	-5.58298603794588	13.8412876415092	16.6538970059445	30.3493506437383	-3.70182205714524	16.512390004626	11.934461326664	11.3877136400467	18.7534529039704	15.6447322152774	11.5152139052226	17.8932119188088	8.23274693042421	26.6155915338704	18.7423677054791	21.5516084959069	27.6856460245597	24.1820132505223	26.4459980327073	14.9664547022754	26.0702723410623	35.9567549515411	29.7935718833742	36.9841160549143	33.7860854135441	37.4075924129141	42.5490569283598
575.377	0	0	0	0	0	0	0	0	0	0	0	0	-74.6289265932162	32.9713899964091	23.7366966346602	17.3679326580386	15.2684866401328	-3.57486925516644	13.2744011195761	15.6037165498248	20.8788930744665	34.7147914177844	17.087475530652	13.5514482698442	19.6097225610787	24.784757817263	19.7531574871028	15.4827156110091	21.4395213710349	17.648304590964	23.0478239436562	24.5793201707865	15.7635316074931	25.3494207614661	38.6297126332066	19.0982039385213	21.2614225840733	28.9606044812518	39.1065046463878	33.9224988518964	29.2118735332124	28.421023268662	25.8004681798585	34.8486297916531	31.6476442549053	31.9512357767918	35.7413514901701	37.9690638373952	37.5331429792505
577.046	0	0	0	0	0	0	0	0	0	0	0	-139.34538906137	0.615750459228054	-6.26979598563109	-0.225140915362642	-14.212999153115	17.504834294842	22.4055400888611	-7.68352621176998	17.4254751624382	17.9039298205742	28.7119392386499	9.87814751579836	17.8138791944499	20.003995469401	28.5502513008713	29.6177959870036	8.61501915446305	10.6712446476645	17.8259263613939	12.7192063829174	18.318337067046	22.9593349417001	15.7855351132869	13.6524098190428	30.1202664609039	20.6584520713131	26.7764550790376	29.8184133774555	29.2192456331601	34.5226129608873	32.7403187013362	33.2232987371768	19.1749090637595	30.6649490190462	32.5615933602592	32.7105898716796	29.9760204903851	38.6193753489174
578.715	0	0	0	0	0	0	0	0	0	0	0	7.30677087753027	22.7776145115984	33.1067000256969	1.30174085660473	9.16312418230193	12.7028858932648	38.9331775283882	9.58533669562349	9.28970330357068	25.4728724790419	27.0508568551804	18.8818267302281	15.1860404950549	7.68694665058607	9.42136552259247	20.3580764252209	35.4433858464846	30.524491223246	24.1204320777521	17.8340044772563	17.3356942040372	20.7771504020993	36.0747046135884	36.3393607162406	22.3164733300104	31.4476456537831	21.3182757391117	26.047444751662	35.3952901314221	34.9239394260254	27.2685918609843	39.7755342506896	38.2905386769165	31.8635055645629	34.6445156149479	38.1763432966559	35.5985355771292	41.1016176798143
580.384	0	0	0	0	0	0	0	0	0	0	-105.323187133886	-17.2410214946418	-11.4080297504599	2.65216245587715	-24.5226971511627	-3.88769663332022	-17.7221563766914	-1.9972297794884	-1.92862814921613	9.32466707004201	3.27045042043091	8.04955308669267	-5.11175501842833	15.4483022380266	9.757226113346	14.7446904590166	5.48086478587383	10.0371140354139	3.09980997148315	11.4572789183178	16.7482890594702	6.77128549551096	18.3107069703322	3.96897523527163	4.74318303710723	7.74178444085334	34.102551314262	21.1753339349203	24.8374821471827	29.7123329620924	20.2084516216122	25.783010387851	27.7845036056281	29.2304785947644	28.1443113767631	31.8967877318752	30.6438123793531	25.5340302465345	32.3343569364501
582.054	0	0	0	0	0	0	0	0	0	0	-42.4746946230685	-7.44151873223046	-17.7506982658876	-9.77363020717617	12.9547401462962	-11.9123699715889	-4.15088183370407	2.73592563207288	-11.3725701881444	-1.05089258857872	5.04798438139669	2.96532135544388	1.2212890480881	-22.8818526509165	-2.62278422145677	-2.46625913934049	5.49542144399678	2.32726502007114	5.00431445214352	3.85734689169512	9.69054616840094	-9.10083148908094	13.799185618904	3.01927537397062	29.1403862038925	11.202947821146	8.3511045076967	24.09488198406	10.1765150669308	16.6585932867602	18.2123924686403	27.5712405480871	20.9645832112027	23.3898468739527	28.3479092359643	23.4435135230258	26.3588127717318	29.866846269283	27.2359063679778
583.723	0	0	0	0	0	0	0	0	0	-92.540161405064	-9.54433874616374	-24.2051739630067	-29.8118425235423	-18.3277250554191	-16.5409582608054	-7.94379124887425	-28.2838066594511	0.372223205067143	-3.0094683225694	-18.6243021125648	-12.4263171596842	0.082202528028902	-11.6577513042741	-3.5395930689909	-0.626944612985388	-5.59065986750645	0.0465163918411897	11.1431424783078	-6.34790516530156	3.95274781922194	2.49631483650898	11.1736357223977	2.82065543679755	13.1777289466727	0.347303607609842	4.76103858578838	3.17610894240259	12.9138753414595	12.6053947854627	17.1894669884131	12.1464189741155	24.0634543884433	16.2134729877443	23.8713757883708	21.9778110318967	24.1620186997159	26.7278983272219	27.4577634019636	22.9766878955363
585.393	0	0	0	0	0	0	0	0	0	-4.6783416811729	6.79871002545998	15.2447084507247	-11.8201943553304	-2.90712883659511	-1.87409554107291	-0.181202091028093	12.7897435920531	-2.7257980475802	21.6634715253142	-2.57439976785335	19.4719809538147	16.2504792175	13.8644389401409	6.39997132689317	13.8725741341757	2.94549652804563	8.88579179952821	20.2986464522882	7.83443396144245	14.7358355162427	19.0572665176808	20.9473663077681	21.0780473242337	26.4751334742529	25.3371823740676	17.467796680479	24.6086427689711	28.8774906030837	28.2458603841318	20.6257470216239	14.8423665769267	19.137208599337	22.9746312129213	26.1090347226749	32.2720843999798	25.2568828952515	29.2725673131357	27.9204683772777	30.6306603110383
587.063	0	0	0	0	0	0	0	0	-31.9292268081262	-25.386711969976	3.01019228306385	7.22241629067447	3.3911680922694	-15.9061983765317	20.0523235029758	10.229431073439	-9.21880240389708	-10.4420461325327	-13.2411066689152	19.2033691982092	2.86192074028877	6.07032638972249	19.9126388242815	6.61911308993852	-0.458495498627352	31.0240832090591	13.522307260476	10.8489465358576	5.92468843715803	8.32883972954768	10.1663471496728	7.76756120084773	19.0071414142397	14.2120047922636	22.2919202535872	14.2190854526795	12.5016250971605	13.2151285456357	13.3581170532461	19.8714052014936	17.6475100514378	16.8714730939117	18.9215475244017	22.0651617852072	22.9879896464182	24.3739118284976	29.6747323218722	28.3310000904915	29.480120069158
588.733	0	0	0	0	0	0	0	0	20.8236052926492	-0.137234722795838	12.1577416020048	11.2040118287762	23.2884693459267	18.7069705431333	23.1481404378889	12.8213001023719	2.12435809954345	3.47545600301388	14.8972614355392	-2.2014655888979	-7.96907514925606	1.74007839739938	-4.16504577179423	18.6228774108862	16.2517925244474	18.1468524996429	12.5891774323074	12.3759525110169	10.6025814658059	10.4806489042061	12.5554360277094	19.9865819679892	6.80989261066685	22.3615800296143	19.8858912865413	18.5959735042746	18.7262653324847	28.0118821050086	28.3516157637825	21.0222123010951	23.6627221132362	31.6657829495304	22.2140157727281	30.0371193381044	25.3319367710354	25.6553567657093	30.5391413330717	33.0001013824284	31.5326694377906
590.403	0	0	0	0	0	0	0	-55.753634283989	-2.11763390009051	5.48598947573538	9.99162154547677	11.6756960729962	16.958645149454	1.42652432116225	3.83064396708768	22.3702575931411	18.0443836913396	19.8882562404267	9.27084117707847	33.8207254525487	6.27592347876119	27.1283309321382	16.2056356921125	-0.576139302815805	14.5569573826697	17.2302732379124	15.7271098361855	16.8904996794554	23.1481977039106	9.34769006143331	15.6652356624444	33.5948789808104	30.5760058402906	28.0047170019224	28.5303220577584	23.5322958964613	13.9425445872883	32.2325591430272	20.726980854406	27.4639729576878	26.2509132686366	22.955373377372	20.1254988903524	24.137072532948	24.8866289547152	29.0586868118056	32.4599148045818	31.5626820105101	31.2798142779024
592.073	0	0	0	0	0	0	-168.157411306134	-32.8986060387077	-27.8677717094989	-2.21889823016532	-29.6544627576853	-20.9835563019601	-9.19325060964754	-19.1416661294253	-16.2870476109475	-8.91867628966964	-8.06315828960257	-20.1558298751681	-24.8985414760674	-2.82995266410901	-10.1027749191121	-6.24036293652885	0.118555929712698	-11.2567809153286	-10.9676999118526	-1.50485023447326	-1.53522563145259	-4.09071168896678	-8.28154301426549	-9.61341806362872	7.16067412566775	-8.95084490676264	12.2166264679488	11.1336485805591	-1.55707296812705	5.50456380037696	17.1304790801783	14.7358552441696	19.4491271356592	10.9190328692513	16.2980488328681	19.395792287157	13.3837481529823	17.0871110223153	18.6153662046531	15.2056945243014	19.0962657176331	18.0926955186795	25.229251972624
593.743	0	0	0	0	0	0	-71.5105762096199	-10.12482894213	-26.0668205224264	-19.9629533079406	-27.6472132530807	-15.1312736285935	-12.2700323851221	-11.415486965192	-11.2357385896435	-9.86294339930587	-8.24635762847985	-18.0325632153686	-8.97859461536911	-12.0231781794818	-2.4504965652958	-2.56845617870799	-10.44044160424	-3.69561909499939	8.95655703680358	0.107338774550391	-5.41912078400959	-6.49421097694109	-0.482121387846388	4.00389091270857	2.45468834933721	-2.8523708265791	4.04453284576721	5.91730294983783	3.65381208536786	-3.21245307993796	5.74117284799729	27.3308193723839	2.67724090239059	18.295426087495	14.5783996386403	14.5911573702808	12.4917452573633	19.0791518739378	20.5034265610674	23.7205223175669	20.7458274269578	21.8657171998592	19.8412434993925
595.413	0	0	0	0	0	-119.414817960584	13.4013063347594	37.1753041524482	4.65983316913758	5.77618545998711	30.874590065802	6.08691530475355	4.99325972961993	24.5691089919588	11.681722947169	17.2982657896488	27.1510362251266	4.98768879962927	11.4658672102809	9.04816253920444	25.2880553028337	25.8604025737643	15.8996741448199	7.50074907527395	1.23315796509504	19.0123057845836	23.2940969921297	14.9587890046942	21.0557901160724	13.2870663397693	24.0687993094944	16.8617690925548	20.0205327131347	30.515312640508	23.5800747224498	29.3946857440096	20.8298321358325	20.4512069283026	22.320441518099	16.191822370362	26.5996639798335	22.0162992759573	28.2932703344561	25.4568379864155	26.2258445773453	30.0706275773053	28.0840866957253	27.3358419760152	24.2978406534661
597.084	0	0	0	0	0	-2.34422011546042	18.4265852393796	21.2056985603945	32.318735694716	35.5534000773935	24.1122687069872	33.9327614354485	38.2975125560395	19.2569478714207	31.7567555884377	27.2718649554377	32.3089540915656	31.3494092761156	18.8679380288372	23.5200350038044	28.936834778299	15.6046129966086	34.9466326565591	25.1233329619399	22.6709332898365	37.7472822635594	35.7474571325984	34.1084448828459	23.6307899910943	26.0806958345766	22.1844921353306	30.6594346240851	30.9738015699298	18.0739844838998	37.7794194773304	30.758592259592	30.2444498065758	27.3762285061643	27.7685794792242	34.9930706045986	25.2913867629572	28.6190214438554	30.1771948776466	26.2199538148899	24.7597427923256	28.9722195650017	33.632698042235	25.9076293181334	22.0005196890206
598.754	0	0	0	0	-136.733614846894	-6.45725988614999	-2.52330061517461	-2.85462965833678	-1.08214257284692	13.1425087780005	-18.157881175312	11.6059161398739	-19.4193126877841	6.43558762424886	3.27864611455642	-5.78033290139168	-3.12760709383143	-13.5468352304963	2.96138580595413	16.0353761824149	1.93295341282759	2.85649844790686	-22.4206317514422	-0.683597339472408	-2.96905407546659	-9.40566219346662	6.08696535231254	4.05443360352432	1.63601688561681	12.386207301037	8.16601205868066	15.0358617980747	7.12275030018338	8.32845898472799	14.659059763421	12.9926098102378	13.875714460082	21.4212662746667	9.94266511066194	16.5704131867169	19.2351548704463	19.0160978517205	13.2125493063178	17.6357796259133	17.9065844362357	19.0443361496949	21.6591253258625	22.2821415932142	19.247200044141
600.425	0	0	0	0	-13.7703269782886	25.6982697712354	12.8627984138448	37.8836205540222	26.3907049107289	8.17689405960581	2.51397611549697	16.2405211349632	2.47393061728746	-0.16742890101244	10.8717445259403	14.8414948272678	15.7003569004208	33.6995347957276	6.52481472573162	19.4507922999359	17.0337925052375	10.1674541525929	20.0686504488531	2.45754154930297	18.2914520699609	26.0695559971624	18.6605466611958	32.2579494962702	37.662467267683	25.5891502850476	24.5586750945988	23.6688675415871	27.2684434169615	18.1162257425609	16.3158070698158	28.6944311010714	16.0783724901832	18.2043893573841	18.4118647148751	21.6950414426513	25.6078959152884	20.2219068605749	26.1647691845724	27.7029296956488	22.018739272503	22.9500401242164	28.3711348736163	29.1362339529548	31.1560452246791
602.096	0	0	0	-86.3556840895203	-10.6788990323948	8.62092377895635	25.4873332558869	7.63360701923297	20.3658610331869	11.4980981114144	-2.2011767162747	-14.9964192190946	6.19839247362204	9.64031402519117	5.5044914646119	-3.28580673175766	16.1418453040752	12.3229912101497	26.2429008903658	4.77885204847097	-8.88007187042729	18.9212309310993	12.2468784051045	10.4502586145582	21.0123417212607	15.4836584875259	5.76233535443737	9.36742022743401	8.37472984226391	15.3909349297067	15.0506871388432	16.878338582359	16.0343669039892	10.3144814747164	10.0518222416124	16.5070352952876	13.197245875951	15.2890433289498	13.3348160802285	19.6563241821774	19.626786706774	15.7915426791794	18.6245908931894	21.7293714348333	23.7296757336256	19.5612200411213	21.4439167094646	27.9648639456836	21.4294249324602
603.766	0	0	0	-4.80723526207995	-18.5682068547573	-19.7318222936101	-16.389084641541	-34.9052531327938	-17.7186843533838	-19.6694711145793	-15.3907480870653	-12.5419539155723	-6.52286838595098	-3.59622959704549	-12.6107074560774	-7.25283696163904	-7.07254885751573	-2.23217741321153	-2.35332230986127	-5.62602625798163	-8.07712592027251	-7.35034930287542	-9.91255402700426	-0.788616357002814	-15.7463212574162	1.21378697259932	-8.84753656648238	-4.04211708980581	-2.33302755829864	-9.50957512069087	-2.86691766468592	3.53045521473383	13.9321399707532	6.02627821947312	6.2002312267405	7.70729105710853	8.61706800023009	13.339010260704	8.81434237469211	14.5294379175663	19.2703761001366	16.4618187617709	15.2549137241315	8.67454042000515	14.1592406794668	17.3238868578401	21.2173034784898	17.0579581875714	15.9008542489928
605.437	0	0	-85.4766309130035	-6.23314757748109	-7.41717699626337	-2.46087353687581	3.91180584798991	4.51259386362906	-19.0573762708515	-24.3987245642721	-4.80993782053987	-14.0962063864175	18.5753979038469	10.1093629543058	-10.3380821570787	-15.5743639687773	11.1011252072999	5.46740965767562	2.05250733022178	-1.22928222159294	14.7860690194486	1.49473426831682	6.20471552677424	3.72234457610377	17.7990481694982	14.9650680278763	-0.939571780387032	-6.93752651956351	14.3439479069437	17.0188364657573	6.40788919933955	20.9036662755596	11.4275174639816	6.51152127283325	14.9741752844489	16.0401300927972	17.6586798068916	17.7468850082975	18.4307157150883	21.3117693228649	19.7928889056591	12.582694698127	18.6764380898743	20.3201163234448	23.9370817409125	18.9768195998192	18.2493665883002	24.0145698838807	21.8978732530607
607.108	0	-226.704966256292	-3.31983780468643	-19.5976818889252	-16.9231964052865	-10.1278984907473	-5.41132383999807	-13.897944510409	-2.08573133291988	6.57654775139347	-23.2012902750406	-14.3155628588366	-1.86506818792425	-30.7060207468088	-6.98511880817375	3.07567012761123	-21.8004091622367	3.05688199751798	-0.152032681714491	-3.51598687615338	-4.13751029107767	3.20267462240099	-3.88185155074938	2.10059632678645	-4.85392793014549	17.2630715453792	12.0600479441064	6.40466820101128	2.98066215457857	7.00594108744154	16.7557848894587	7.69937556536038	11.5911102560974	10.886940568945	20.1910352737748	9.66255330786616	13.9966382656951	10.3837331179643	16.609791181036	9.2205785484899	11.9340878384511	18.442939557404	9.99687834362651	16.8718620438385	21.3113814954117	15.8191266662378	21.3324016528834	22.6565588198049	18.7371819715879
608.779	0	-71.7216361514538	-22.0490634430794	-11.9447475652646	2.20221930509796	6.46684265220435	8.2206128121698	-15.7222079665638	-1.1915018759343	5.68842083822745	-1.0068657137322	-0.418257077926695	-14.9392273079104	1.32438545396644	-0.515929916371431	8.72214657878333	-4.75434570618818	-7.29859551401346	12.7562471827218	7.93692820146487	4.01583337280272	11.0835461501126	-6.43336816449003	-2.3109533744371	3.10230356285704	7.00809676660017	0.0786549738251278	11.8721941946386	14.8258404471254	17.695586637458	10.5547570020719	7.33590774504844	16.5213944556743	13.2239433992215	10.4179659810931	12.1052063742858	10.1936114274126	11.291681912904	8.16384093147772	11.1588192482461	11.8775312559344	19.5599360425509	15.7236587598817	21.542298082211	22.3598673281663	20.6474036783944	20.511246995609	23.4779658503118	27.8927994354257
610.45	-201.577996033023	20.6474921329708	0.650166718183472	22.3524652110339	3.15919461663805	-3.59576111039405	5.89100930314836	-10.5258769761824	-13.5470909289807	-12.675458690234	-9.65819962802894	-12.2009978343865	27.1313192501154	-28.1934010036321	13.7237445788204	-9.19848568049945	-7.3950330915336	3.06295902441065	2.18424494300093	-3.6823535337217	0.357451779221987	-0.804412743565599	4.80630717978855	10.9619702163496	3.66677413332925	-6.04136273369774	6.1643016341264	-2.26414257690465	14.1766903547887	-0.113870443842252	8.10376902510559	11.5632126221326	22.7408935139533	10.6508468469801	11.9270014634022	17.0304754027365	14.3841200716993	18.2592551161587	9.80602879363786	10.7620643668703	10.2104719431498	20.6351221137047	18.9217759189504	20.1867153908955	21.6172941861487	20.1169190032506	20.0672505293909	22.5657775041491	16.5462158069688
612.121	-88.506395552399	-58.5134117067001	-13.1784548595946	-15.8448680693452	4.72805813480407	3.00351464469958	6.57640478681682	-22.2872858044531	-10.8528977442518	-9.71527863831274	-1.41695018633843	-18.3158213174991	-12.6630919579065	-3.69517430675244	1.17927802281192	-9.85174256243852	1.20153372449876	-2.1585997193772	-11.8849485110899	-8.78856856921493	-2.09221995864891	0.850125291811265	-0.935901252090893	-2.61688077092697	-20.8709980999066	2.70644202547618	-4.72990492137179	-4.79497428987214	2.42048493165039	-4.35667762326102	7.43892910580036	3.40762050916074	-0.0438247833966449	0.370079234577975	6.88340753551523	4.57215856075402	8.79633870082722	12.7940890043991	9.8999748277269	9.5935336525097	12.6233776680325	9.88503987989445	13.381616543299	11.4874774948995	11.5916805441799	12.7277902910081	14.8639564816453	15.2480105072477	18.0381916004397
613.792	-21.4915691847168	-31.2332953686299	-0.0558586251979098	-5.63736253007704	-28.2036927441571	-13.6133081386817	-1.47579241484644	1.6903226968318	-18.1655159664051	0.84398903542684	-7.44237699146412	-11.3101345810821	-11.2363055300465	-13.1341865849996	-2.90331927337588	-2.79807636160245	-0.242681763931379	-15.2554608841091	-10.2888384032916	-5.69868180047775	-0.061585461122653	9.05402968278406	-10.6488351953001	6.57355801864749	13.635406631672	-2.21784366266515	-6.50776613702761	5.31873631903318	5.68504932469067	4.3703684041272	11.6472373010503	5.71416833806259	0.168812980861917	6.99959954596328	1.21380523458234	3.81183817292845	7.36122085431834	-0.38034210263392	11.5099320362631	8.65945823919031	9.35036219564261	8.88439285057065	10.9646759934165	10.5078942883559	13.2599430248181	17.2164570017212	17.0369284492642	13.5228007734193	18.4532296404857
615.464	-17.5826337746835	-17.7163558125623	2.73161957306731	5.65823096033341	3.34253839596198	-17.6115314116016	10.1027024470459	-36.1584994864303	8.8458788744361	13.474689354695	4.15966615234003	-10.0491343526389	-5.44360738342213	-16.1855423545931	-0.647561790033834	-7.23427469804225	2.53895272207899	3.49293021060214	2.30307827536132	-9.05753995408095	-0.171404484128176	6.07449537989264	0.382223230639476	-6.3445681515516	5.80974556763878	8.54525995034017	16.1421545606436	-2.87910690064357	-2.0906327000097	7.23619752190762	2.91837284416841	17.2273878771536	11.0037699548612	1.32641858534781	-1.99870180574646	10.9562560080876	14.2794977811224	12.9347048177084	8.81062939568288	17.06348595541	13.6008783674845	12.7753464339428	14.91174314382	11.6124296957469	17.5162392455715	13.6069406183336	16.4030965623101	13.1608463461291	13.7482823412625
617.135	-7.14683003314687	-25.5916683197595	-2.18716799937923	-18.2997359890345	-21.5534910021399	-12.1014490698962	-7.16197618384251	-4.00050568440971	3.26099759987309	-20.8615490479003	0.491421633497828	2.05801629603622	-10.8189598407443	-9.09709695422884	-7.19897062579968	-9.78191449335358	-5.40888526997271	-1.66296452692785	11.2435354322795	-7.11103217076342	14.0504943902565	3.24955691521036	0.357944339006437	2.59155977536645	1.07038148434096	-1.78014019371176	-4.88889286693638	-1.95679791787557	-1.79933214731722	3.98164877550905	8.80777092719393	9.40849706477744	14.009389929722	6.1226497410119	1.26151470946987	9.10428896882806	12.2950617942411	9.96967640121519	5.84469773817626	13.7163787992031	10.3311525163512	13.9548767959438	12.8467209630793	15.8645005759649	9.93068673719061	11.1812297512415	15.0210157028382	11.5113032195389	14.9626359182386
618.806	0.494788609750549	3.88971104267764	5.92634138018792	-19.312851133053	-3.32499327694066	-5.85636117052071	-2.40088233279691	-9.50844888522884	-6.34596906333975	-7.04469352700516	-5.93576534201504	2.37101003447222	3.66292148157122	-12.4415732678027	7.30441550813622	-6.52593045840578	-3.55477799097149	-6.08161377768022	-2.99476255959536	-0.925896464939288	19.9172479042002	2.38056147893567	14.2567667237709	2.14608864933713	8.97598701867646	14.7644569222248	18.9857783807334	14.449961429082	6.09162595354537	4.64544260523017	9.97263275464283	7.54287119946348	3.9306996457636	20.207448085832	14.2071349511924	22.4941231096151	12.7172233285778	12.7499798733748	5.41951234029133	8.6931685830842	13.3124510401078	12.0637869160248	23.4857721559217	10.5190351460527	14.6451794214611	14.1203621763389	16.3393834656855	16.7241613840717	15.9730670755057
[truncated: 85 more columns]
