# Supplementary material for: Physicochemical and major ion data for springs in the Black Forest National Park, Germany
Source: Data Brief. 2020 Apr 30;30:105645. doi: 10.1016/j.dib.2020.105645 (PMC7218150; doi:10.1016/j.dib.2020.105645)
Supplement: Supplementary file 4 [file mmc4.zip › Fluorescence/D809_4_2016-11-04.csv]

wavelength	600	597	594	591	588	585	582	579	576	573	570	567	564	561	558	555	552	549	546	543	540	537	534	531	528	525	522	519	516	513	510	507	504	501	498	495	492	489	486	483	480	477	474	471	468	465	462	459	456
210.862	0	0	0	0	0	0	0	0	0	0	0	0	0	0	0	0	0	0	0	0	0	0	0	0	0	0	0	0	0	0	0	0	0	0	0	0	0	0	0	0	0	0	0	0	0	0	0	0	0
212.444	0	0	0	0	0	0	0	0	0	0	0	0	0	0	0	0	0	0	0	0	0	0	0	0	0	0	0	0	0	0	0	0	0	0	0	0	0	0	0	0	0	0	0	0	0	0	0	0	0
214.027	0	0	0	0	0	0	0	0	0	0	0	0	0	0	0	0	0	0	0	0	0	0	0	0	0	0	0	0	0	0	0	0	0	0	0	0	0	0	0	0	0	0	0	0	0	0	0	0	0
215.61	0	0	0	0	0	0	0	0	0	0	0	0	0	0	0	0	0	0	0	0	0	0	0	0	0	0	0	0	0	0	0	0	0	0	0	0	0	0	0	0	0	0	0	0	0	0	0	0	0
217.194	0	0	0	0	0	0	0	0	0	0	0	0	0	0	0	0	0	0	0	0	0	0	0	0	0	0	0	0	0	0	0	0	0	0	0	0	0	0	0	0	0	0	0	0	0	0	0	0	0
218.779	0	0	0	0	0	0	0	0	0	0	0	0	0	0	0	0	0	0	0	0	0	0	0	0	0	0	0	0	0	0	0	0	0	0	0	0	0	0	0	0	0	0	0	0	0	0	0	0	0
220.364	0	0	0	0	0	0	0	0	0	0	0	0	0	0	0	0	0	0	0	0	0	0	0	0	0	0	0	0	0	0	0	0	0	0	0	0	0	0	0	0	0	0	0	0	0	0	0	0	0
221.95	0	0	0	0	0	0	0	0	0	0	0	0	0	0	0	0	0	0	0	0	0	0	0	0	0	0	0	0	0	0	0	0	0	0	0	0	0	0	0	0	0	0	0	0	0	0	0	0	0
223.536	0	0	0	0	0	0	0	0	0	0	0	0	0	0	0	0	0	0	0	0	0	0	0	0	0	0	0	0	0	0	0	0	0	0	0	0	0	0	0	0	0	0	0	0	0	0	0	0	0
225.123	0	0	0	0	0	0	0	0	0	0	0	0	0	0	0	0	0	0	0	0	0	0	0	0	0	0	0	0	0	0	0	0	0	0	0	0	0	0	0	0	0	0	0	0	0	0	0	0	0
226.71	0	0	0	0	0	0	0	0	0	0	0	0	0	0	0	0	0	0	0	0	0	0	0	0	0	0	0	0	0	0	0	0	0	0	0	0	0	0	0	0	0	0	0	0	0	0	0	0	0
228.299	0	0	0	0	0	0	0	0	0	0	0	0	0	0	0	0	0	0	0	0	0	0	0	0	0	0	0	0	0	0	0	0	0	0	0	0	0	0	0	0	0	0	0	0	0	0	0	0	0
229.887	0	0	0	0	0	0	0	0	0	0	0	0	0	0	0	0	0	0	0	0	0	0	0	0	0	0	0	0	0	0	0	0	0	0	0	0	0	0	0	0	0	0	0	0	0	0	0	0	0
231.477	0	0	0	0	0	0	0	0	0	0	0	0	0	0	0	0	0	0	0	0	0	0	0	0	0	0	0	0	0	0	0	0	0	0	0	0	0	0	0	0	0	0	0	0	0	0	0	0	0
233.067	0	0	0	0	0	0	0	0	0	0	0	0	0	0	0	0	0	0	0	0	0	0	0	0	0	0	0	0	0	0	0	0	0	0	0	0	0	0	0	0	0	0	0	0	0	0	0	0	0
234.657	0	0	0	0	0	0	0	0	0	0	0	0	0	0	0	0	0	0	0	0	0	0	0	0	0	0	0	0	0	0	0	0	0	0	0	0	0	0	0	0	0	0	0	0	0	0	0	0	0
236.248	0	0	0	0	0	0	0	0	0	0	0	0	0	0	0	0	0	0	0	0	0	0	0	0	0	0	0	0	0	0	0	0	0	0	0	0	0	0	0	0	0	0	0	0	0	0	0	0	0
237.84	0	0	0	0	0	0	0	0	0	0	0	0	0	0	0	0	0	0	0	0	0	0	0	0	0	0	0	0	0	0	0	0	0	0	0	0	0	0	0	0	0	0	0	0	0	0	0	0	0
239.432	0	0	0	0	0	0	0	0	0	0	0	0	0	0	0	0	0	0	0	0	0	0	0	0	0	0	0	0	0	0	0	0	0	0	0	0	0	0	0	0	0	0	0	0	0	0	0	0	0
241.025	0	0	0	0	0	0	0	0	0	0	0	0	0	0	0	0	0	0	0	0	0	0	0	0	0	0	0	0	0	0	0	0	0	0	0	0	0	0	0	0	0	0	0	0	0	0	0	0	0
242.619	0	0	0	0	0	0	0	0	0	0	0	0	0	0	0	0	0	0	0	0	0	0	0	0	0	0	0	0	0	0	0	0	0	0	0	0	0	0	0	0	0	0	0	0	0	0	0	0	0
244.213	0	0	0	0	0	0	0	0	0	0	0	0	0	0	0	0	0	0	0	0	0	0	0	0	0	0	0	0	0	0	0	0	0	0	0	0	0	0	0	0	0	0	0	0	0	0	0	0	0
245.808	0	0	0	0	0	0	0	0	0	0	0	0	0	0	0	0	0	0	0	0	0	0	0	0	0	0	0	0	0	0	0	0	0	0	0	0	0	0	0	0	0	0	0	0	0	0	0	0	0
247.403	0	0	0	0	0	0	0	0	0	0	0	0	0	0	0	0	0	0	0	0	0	0	0	0	0	0	0	0	0	0	0	0	0	0	0	0	0	0	0	0	0	0	0	0	0	0	0	0	0
248.999	0	0	0	0	0	0	0	0	0	0	0	0	0	0	0	0	0	0	0	0	0	0	0	0	0	0	0	0	0	0	0	0	0	0	0	0	0	0	0	0	0	0	0	0	0	0	0	0	0
250.595	0	0	0	0	0	0	0	0	0	0	0	0	0	0	0	0	0	0	0	0	0	0	0	0	0	0	0	0	0	0	0	0	0	0	0	0	0	0	0	0	0	0	0	0	0	0	0	0	0
252.192	0	0	0	0	0	0	0	0	0	0	0	0	0	0	0	0	0	0	0	0	0	0	0	0	0	0	0	0	0	0	0	0	0	0	0	0	0	0	0	0	0	0	0	0	0	0	0	0	0
253.79	0	0	0	0	0	0	0	0	0	0	0	0	0	0	0	0	0	0	0	0	0	0	0	0	0	0	0	0	0	0	0	0	0	0	0	0	0	0	0	0	0	0	0	0	0	0	0	0	0
255.388	0	0	0	0	0	0	0	0	0	0	0	0	0	0	0	0	0	0	0	0	0	0	0	0	0	0	0	0	0	0	0	0	0	0	0	0	0	0	0	0	0	0	0	0	0	0	0	0	0
256.986	0	0	0	0	0	0	0	0	0	0	0	0	0	0	0	0	0	0	0	0	0	0	0	0	0	0	0	0	0	0	0	0	0	0	0	0	0	0	0	0	0	0	0	0	0	0	0	0	0
258.586	0	0	0	0	0	0	0	0	0	0	0	0	0	0	0	0	0	0	0	0	0	0	0	0	0	0	0	0	0	0	0	0	0	0	0	0	0	0	0	0	0	0	0	0	0	0	0	0	0
260.186	0	0	0	0	0	0	0	0	0	0	0	0	0	0	0	0	0	0	0	0	0	0	0	0	0	0	0	0	0	0	0	0	0	0	0	0	0	0	0	0	0	0	0	0	0	0	0	0	0
261.786	0	0	0	0	0	0	0	0	0	0	0	0	0	0	0	0	0	0	0	0	0	0	0	0	0	0	0	0	0	0	0	0	0	0	0	0	0	0	0	0	0	0	0	0	0	0	0	0	0
263.387	0	0	0	0	0	0	0	0	0	0	0	0	0	0	0	0	0	0	0	0	0	0	0	0	0	0	0	0	0	0	0	0	0	0	0	0	0	0	0	0	0	0	0	0	0	0	0	0	0
264.988	0	0	0	0	0	0	0	0	0	0	0	0	0	0	0	0	0	0	0	0	0	0	0	0	0	0	0	0	0	0	0	0	0	0	0	0	0	0	0	0	0	0	0	0	0	0	0	0	0
266.591	0	0	0	0	0	0	0	0	0	0	0	0	0	0	0	0	0	0	0	0	0	0	0	0	0	0	0	0	0	0	0	0	0	0	0	0	0	0	0	0	0	0	0	0	0	0	0	0	0
268.193	0	0	0	0	0	0	0	0	0	0	0	0	0	0	0	0	0	0	0	0	0	0	0	0	0	0	0	0	0	0	0	0	0	0	0	0	0	0	0	0	0	0	0	0	0	0	0	0	0
269.796	0	0	0	0	0	0	0	0	0	0	0	0	0	0	0	0	0	0	0	0	0	0	0	0	0	0	0	0	0	0	0	0	0	0	0	0	0	0	0	0	0	0	0	0	0	0	0	0	0
271.4	0	0	0	0	0	0	0	0	0	0	0	0	0	0	0	0	0	0	0	0	0	0	0	0	0	0	0	0	0	0	0	0	0	0	0	0	0	0	0	0	0	0	0	0	0	0	0	0	0
273.004	0	0	0	0	0	0	0	0	0	0	0	0	0	0	0	0	0	0	0	0	0	0	0	0	0	0	0	0	0	0	0	0	0	0	0	0	0	0	0	0	0	0	0	0	0	0	0	0	0
274.609	0	0	0	0	0	0	0	0	0	0	0	0	0	0	0	0	0	0	0	0	0	0	0	0	0	0	0	0	0	0	0	0	0	0	0	0	0	0	0	0	0	0	0	0	0	0	0	0	0
276.215	0	0	0	0	0	0	0	0	0	0	0	0	0	0	0	0	0	0	0	0	0	0	0	0	0	0	0	0	0	0	0	0	0	0	0	0	0	0	0	0	0	0	0	0	0	0	0	0	0
277.821	0	0	0	0	0	0	0	0	0	0	0	0	0	0	0	0	0	0	0	0	0	0	0	0	0	0	0	0	0	0	0	0	0	0	0	0	0	0	0	0	0	0	0	0	0	0	0	0	0
279.427	0	0	0	0	0	0	0	0	0	0	0	0	0	0	0	0	0	0	0	0	0	0	0	0	0	0	0	0	0	0	0	0	0	0	0	0	0	0	0	0	0	0	0	0	0	0	0	0	0
281.034	0	0	0	0	0	0	0	0	0	0	0	0	0	0	0	0	0	0	0	0	0	0	0	0	0	0	0	0	0	0	0	0	0	0	0	0	0	0	0	0	0	0	0	0	0	0	0	0	0
282.642	0	0	0	0	0	0	0	0	0	0	0	0	0	0	0	0	0	0	0	0	0	0	0	0	0	0	0	0	0	0	0	0	0	0	0	0	0	0	0	0	0	0	0	0	0	0	0	0	0
284.25	0	0	0	0	0	0	0	0	0	0	0	0	0	0	0	0	0	0	0	0	0	0	0	0	0	0	0	0	0	0	0	0	0	0	0	0	0	0	0	0	0	0	0	0	0	0	0	0	0
285.858	0	0	0	0	0	0	0	0	0	0	0	0	0	0	0	0	0	0	0	0	0	0	0	0	0	0	0	0	0	0	0	0	0	0	0	0	0	0	0	0	0	0	0	0	0	0	0	0	0
287.468	0	0	0	0	0	0	0	0	0	0	0	0	0	0	0	0	0	0	0	0	0	0	0	0	0	0	0	0	0	0	0	0	0	0	0	0	0	0	0	0	0	0	0	0	0	0	0	0	0
289.077	0	0	0	0	0	0	0	0	0	0	0	0	0	0	0	0	0	0	0	0	0	0	0	0	0	0	0	0	0	0	0	0	0	0	0	0	0	0	0	0	0	0	0	0	0	0	0	0	0
290.688	0	0	0	0	0	0	0	0	0	0	0	0	0	0	0	0	0	0	0	0	0	0	0	0	0	0	0	0	0	0	0	0	0	0	0	0	0	0	0	0	0	0	0	0	0	0	0	0	0
292.298	0	0	0	0	0	0	0	0	0	0	0	0	0	0	0	0	0	0	0	0	0	0	0	0	0	0	0	0	0	0	0	0	0	0	0	0	0	0	0	0	0	0	0	0	0	0	0	0	0
293.91	0	0	0	0	0	0	0	0	0	0	0	0	0	0	0	0	0	0	0	0	0	0	0	0	0	0	0	0	0	0	0	0	0	0	0	0	0	0	0	0	0	0	0	0	0	0	0	0	0
295.521	0	0	0	0	0	0	0	0	0	0	0	0	0	0	0	0	0	0	0	0	0	0	0	0	0	0	0	0	0	0	0	0	0	0	0	0	0	0	0	0	0	0	0	0	0	0	0	0	0
297.134	0	0	0	0	0	0	0	0	0	0	0	0	0	0	0	0	0	0	0	0	0	0	0	0	0	0	0	0	0	0	0	0	0	0	0	0	0	0	0	0	0	0	0	0	0	0	0	0	0
298.747	0	0	0	0	0	0	0	0	0	0	0	0	0	0	0	0	0	0	0	0	0	0	0	0	0	0	0	0	0	0	0	0	0	0	0	0	0	0	0	0	0	0	0	0	0	0	0	0	0
300.36	0	0	0	0	0	0	0	0	0	0	0	0	0	0	0	0	0	0	0	0	0	0	0	0	0	0	0	0	0	0	0	0	0	0	0	0	0	0	0	0	0	0	0	0	0	0	0	0	0
301.974	0	0	0	0	0	0	0	0	0	0	0	0	0	0	0	0	0	0	0	0	0	0	0	0	0	0	0	0	0	0	0	0	0	0	0	0	0	0	0	0	0	0	0	0	0	0	0	0	0
303.588	0	0	0	0	0	0	0	0	0	0	0	0	0	0	0	0	0	0	0	0	0	0	0	0	0	0	0	0	0	0	0	0	0	0	0	0	0	0	0	0	0	0	0	0	0	0	0	0	0
305.203	0	0	0	0	0	0	0	0	0	0	0	0	0	0	0	0	0	0	0	0	0	0	0	0	0	0	0	0	0	0	0	0	0	0	0	0	0	0	0	0	0	0	0	0	0	0	0	0	0
306.819	0	0	0	0	0	0	0	0	0	0	0	0	0	0	0	0	0	0	0	0	0	0	0	0	0	0	0	0	0	0	0	0	0	0	0	0	0	0	0	0	0	0	0	0	0	0	0	0	0
308.435	0	0	0	0	0	0	0	0	0	0	0	0	0	0	0	0	0	0	0	0	0	0	0	0	0	0	0	0	0	0	0	0	0	0	0	0	0	0	0	0	0	0	0	0	0	0	0	0	0
310.051	0	0	0	0	0	0	0	0	0	0	0	0	0	0	0	0	0	0	0	0	0	0	0	0	0	0	0	0	0	0	0	0	0	0	0	0	0	0	0	0	0	0	0	0	0	0	0	0	0
311.668	0	0	0	0	0	0	0	0	0	0	0	0	0	0	0	0	0	0	0	0	0	0	0	0	0	0	0	0	0	0	0	0	0	0	0	0	0	0	0	0	0	0	0	0	0	0	0	0	0
313.286	0	0	0	0	0	0	0	0	0	0	0	0	0	0	0	0	0	0	0	0	0	0	0	0	0	0	0	0	0	0	0	0	0	0	0	0	0	0	0	0	0	0	0	0	0	0	0	0	0
314.904	0	0	0	0	0	0	0	0	0	0	0	0	0	0	0	0	0	0	0	0	0	0	0	0	0	0	0	0	0	0	0	0	0	0	0	0	0	0	0	0	0	0	0	0	0	0	0	0	0
316.522	0	0	0	0	0	0	0	0	0	0	0	0	0	0	0	0	0	0	0	0	0	0	0	0	0	0	0	0	0	0	0	0	0	0	0	0	0	0	0	0	0	0	0	0	0	0	0	0	0
318.141	0	0	0	0	0	0	0	0	0	0	0	0	0	0	0	0	0	0	0	0	0	0	0	0	0	0	0	0	0	0	0	0	0	0	0	0	0	0	0	0	0	0	0	0	0	0	0	0	0
319.761	0	0	0	0	0	0	0	0	0	0	0	0	0	0	0	0	0	0	0	0	0	0	0	0	0	0	0	0	0	0	0	0	0	0	0	0	0	0	0	0	0	0	0	0	0	0	0	0	0
321.381	0	0	0	0	0	0	0	0	0	0	0	0	0	0	0	0	0	0	0	0	0	0	0	0	0	0	0	0	0	0	0	0	0	0	0	0	0	0	0	0	0	0	0	0	0	0	0	0	0
323.001	0	0	0	0	0	0	0	0	0	0	0	0	0	0	0	0	0	0	0	0	0	0	0	0	0	0	0	0	0	0	0	0	0	0	0	0	0	0	0	0	0	0	0	0	0	0	0	0	0
324.622	0	0	0	0	0	0	0	0	0	0	0	0	0	0	0	0	0	0	0	0	0	0	0	0	0	0	0	0	0	0	0	0	0	0	0	0	0	0	0	0	0	0	0	0	0	0	0	0	0
326.243	0	0	0	0	0	0	0	0	0	0	0	0	0	0	0	0	0	0	0	0	0	0	0	0	0	0	0	0	0	0	0	0	0	0	0	0	0	0	0	0	0	0	0	0	0	0	0	0	0
327.865	0	0	0	0	0	0	0	0	0	0	0	0	0	0	0	0	0	0	0	0	0	0	0	0	0	0	0	0	0	0	0	0	0	0	0	0	0	0	0	0	0	0	0	0	0	0	0	0	0
329.488	0	0	0	0	0	0	0	0	0	0	0	0	0	0	0	0	0	0	0	0	0	0	0	0	0	0	0	0	0	0	0	0	0	0	0	0	0	0	0	0	0	0	0	0	0	0	0	0	0
331.111	0	0	0	0	0	0	0	0	0	0	0	0	0	0	0	0	0	0	0	0	0	0	0	0	0	0	0	0	0	0	0	0	0	0	0	0	0	0	0	0	0	0	0	0	0	0	0	0	0
332.734	0	0	0	0	0	0	0	0	0	0	0	0	0	0	0	0	0	0	0	0	0	0	0	0	0	0	0	0	0	0	0	0	0	0	0	0	0	0	0	0	0	0	0	0	0	0	0	0	0
334.358	0	0	0	0	0	0	0	0	0	0	0	0	0	0	0	0	0	0	0	0	0	0	0	0	0	0	0	0	0	0	0	0	0	0	0	0	0	0	0	0	0	0	0	0	0	0	0	0	0
335.982	0	0	0	0	0	0	0	0	0	0	0	0	0	0	0	0	0	0	0	0	0	0	0	0	0	0	0	0	0	0	0	0	0	0	0	0	0	0	0	0	0	0	0	0	0	0	0	0	0
337.607	0	0	0	0	0	0	0	0	0	0	0	0	0	0	0	0	0	0	0	0	0	0	0	0	0	0	0	0	0	0	0	0	0	0	0	0	0	0	0	0	0	0	0	0	0	0	0	0	0
339.232	0	0	0	0	0	0	0	0	0	0	0	0	0	0	0	0	0	0	0	0	0	0	0	0	0	0	0	0	0	0	0	0	0	0	0	0	0	0	0	0	0	0	0	0	0	0	0	0	0
340.858	0	0	0	0	0	0	0	0	0	0	0	0	0	0	0	0	0	0	0	0	0	0	0	0	0	0	0	0	0	0	0	0	0	0	0	0	0	0	0	0	0	0	0	0	0	0	0	0	0
342.484	0	0	0	0	0	0	0	0	0	0	0	0	0	0	0	0	0	0	0	0	0	0	0	0	0	0	0	0	0	0	0	0	0	0	0	0	0	0	0	0	0	0	0	0	0	0	0	0	0
344.111	0	0	0	0	0	0	0	0	0	0	0	0	0	0	0	0	0	0	0	0	0	0	0	0	0	0	0	0	0	0	0	0	0	0	0	0	0	0	0	0	0	0	0	0	0	0	0	0	0
345.738	0	0	0	0	0	0	0	0	0	0	0	0	0	0	0	0	0	0	0	0	0	0	0	0	0	0	0	0	0	0	0	0	0	0	0	0	0	0	0	0	0	0	0	0	0	0	0	0	0
347.365	0	0	0	0	0	0	0	0	0	0	0	0	0	0	0	0	0	0	0	0	0	0	0	0	0	0	0	0	0	0	0	0	0	0	0	0	0	0	0	0	0	0	0	0	0	0	0	0	0
348.993	0	0	0	0	0	0	0	0	0	0	0	0	0	0	0	0	0	0	0	0	0	0	0	0	0	0	0	0	0	0	0	0	0	0	0	0	0	0	0	0	0	0	0	0	0	0	0	0	0
350.622	0	0	0	0	0	0	0	0	0	0	0	0	0	0	0	0	0	0	0	0	0	0	0	0	0	0	0	0	0	0	0	0	0	0	0	0	0	0	0	0	0	0	0	0	0	0	0	0	0
352.251	0	0	0	0	0	0	0	0	0	0	0	0	0	0	0	0	0	0	0	0	0	0	0	0	0	0	0	0	0	0	0	0	0	0	0	0	0	0	0	0	0	0	0	0	0	0	0	0	0
353.88	0	0	0	0	0	0	0	0	0	0	0	0	0	0	0	0	0	0	0	0	0	0	0	0	0	0	0	0	0	0	0	0	0	0	0	0	0	0	0	0	0	0	0	0	0	0	0	0	0
355.51	0	0	0	0	0	0	0	0	0	0	0	0	0	0	0	0	0	0	0	0	0	0	0	0	0	0	0	0	0	0	0	0	0	0	0	0	0	0	0	0	0	0	0	0	0	0	0	0	0
357.14	0	0	0	0	0	0	0	0	0	0	0	0	0	0	0	0	0	0	0	0	0	0	0	0	0	0	0	0	0	0	0	0	0	0	0	0	0	0	0	0	0	0	0	0	0	0	0	0	0
358.771	0	0	0	0	0	0	0	0	0	0	0	0	0	0	0	0	0	0	0	0	0	0	0	0	0	0	0	0	0	0	0	0	0	0	0	0	0	0	0	0	0	0	0	0	0	0	0	0	0
360.402	0	0	0	0	0	0	0	0	0	0	0	0	0	0	0	0	0	0	0	0	0	0	0	0	0	0	0	0	0	0	0	0	0	0	0	0	0	0	0	0	0	0	0	0	0	0	0	0	0
362.034	0	0	0	0	0	0	0	0	0	0	0	0	0	0	0	0	0	0	0	0	0	0	0	0	0	0	0	0	0	0	0	0	0	0	0	0	0	0	0	0	0	0	0	0	0	0	0	0	0
363.666	0	0	0	0	0	0	0	0	0	0	0	0	0	0	0	0	0	0	0	0	0	0	0	0	0	0	0	0	0	0	0	0	0	0	0	0	0	0	0	0	0	0	0	0	0	0	0	0	0
365.299	0	0	0	0	0	0	0	0	0	0	0	0	0	0	0	0	0	0	0	0	0	0	0	0	0	0	0	0	0	0	0	0	0	0	0	0	0	0	0	0	0	0	0	0	0	0	0	0	0
366.932	0	0	0	0	0	0	0	0	0	0	0	0	0	0	0	0	0	0	0	0	0	0	0	0	0	0	0	0	0	0	0	0	0	0	0	0	0	0	0	0	0	0	0	0	0	0	0	0	0
368.565	0	0	0	0	0	0	0	0	0	0	0	0	0	0	0	0	0	0	0	0	0	0	0	0	0	0	0	0	0	0	0	0	0	0	0	0	0	0	0	0	0	0	0	0	0	0	0	0	0
370.199	0	0	0	0	0	0	0	0	0	0	0	0	0	0	0	0	0	0	0	0	0	0	0	0	0	0	0	0	0	0	0	0	0	0	0	0	0	0	0	0	0	0	0	0	0	0	0	0	0
371.833	0	0	0	0	0	0	0	0	0	0	0	0	0	0	0	0	0	0	0	0	0	0	0	0	0	0	0	0	0	0	0	0	0	0	0	0	0	0	0	0	0	0	0	0	0	0	0	0	0
373.468	0	0	0	0	0	0	0	0	0	0	0	0	0	0	0	0	0	0	0	0	0	0	0	0	0	0	0	0	0	0	0	0	0	0	0	0	0	0	0	0	0	0	0	0	0	0	0	0	0
375.103	0	0	0	0	0	0	0	0	0	0	0	0	0	0	0	0	0	0	0	0	0	0	0	0	0	0	0	0	0	0	0	0	0	0	0	0	0	0	0	0	0	0	0	0	0	0	0	0	0
376.738	0	0	0	0	0	0	0	0	0	0	0	0	0	0	0	0	0	0	0	0	0	0	0	0	0	0	0	0	0	0	0	0	0	0	0	0	0	0	0	0	0	0	0	0	0	0	0	0	0
378.374	0	0	0	0	0	0	0	0	0	0	0	0	0	0	0	0	0	0	0	0	0	0	0	0	0	0	0	0	0	0	0	0	0	0	0	0	0	0	0	0	0	0	0	0	0	0	0	0	0
380.01	0	0	0	0	0	0	0	0	0	0	0	0	0	0	0	0	0	0	0	0	0	0	0	0	0	0	0	0	0	0	0	0	0	0	0	0	0	0	0	0	0	0	0	0	0	0	0	0	0
381.647	0	0	0	0	0	0	0	0	0	0	0	0	0	0	0	0	0	0	0	0	0	0	0	0	0	0	0	0	0	0	0	0	0	0	0	0	0	0	0	0	0	0	0	0	0	0	0	0	0
383.284	0	0	0	0	0	0	0	0	0	0	0	0	0	0	0	0	0	0	0	0	0	0	0	0	0	0	0	0	0	0	0	0	0	0	0	0	0	0	0	0	0	0	0	0	0	0	0	0	0
384.922	0	0	0	0	0	0	0	0	0	0	0	0	0	0	0	0	0	0	0	0	0	0	0	0	0	0	0	0	0	0	0	0	0	0	0	0	0	0	0	0	0	0	0	0	0	0	0	0	0
386.56	0	0	0	0	0	0	0	0	0	0	0	0	0	0	0	0	0	0	0	0	0	0	0	0	0	0	0	0	0	0	0	0	0	0	0	0	0	0	0	0	0	0	0	0	0	0	0	0	0
388.198	0	0	0	0	0	0	0	0	0	0	0	0	0	0	0	0	0	0	0	0	0	0	0	0	0	0	0	0	0	0	0	0	0	0	0	0	0	0	0	0	0	0	0	0	0	0	0	0	0
389.837	0	0	0	0	0	0	0	0	0	0	0	0	0	0	0	0	0	0	0	0	0	0	0	0	0	0	0	0	0	0	0	0	0	0	0	0	0	0	0	0	0	0	0	0	0	0	0	0	0
391.476	0	0	0	0	0	0	0	0	0	0	0	0	0	0	0	0	0	0	0	0	0	0	0	0	0	0	0	0	0	0	0	0	0	0	0	0	0	0	0	0	0	0	0	0	0	0	0	0	0
393.116	0	0	0	0	0	0	0	0	0	0	0	0	0	0	0	0	0	0	0	0	0	0	0	0	0	0	0	0	0	0	0	0	0	0	0	0	0	0	0	0	0	0	0	0	0	0	0	0	0
394.756	0	0	0	0	0	0	0	0	0	0	0	0	0	0	0	0	0	0	0	0	0	0	0	0	0	0	0	0	0	0	0	0	0	0	0	0	0	0	0	0	0	0	0	0	0	0	0	0	0
396.396	0	0	0	0	0	0	0	0	0	0	0	0	0	0	0	0	0	0	0	0	0	0	0	0	0	0	0	0	0	0	0	0	0	0	0	0	0	0	0	0	0	0	0	0	0	0	0	0	0
398.037	0	0	0	0	0	0	0	0	0	0	0	0	0	0	0	0	0	0	0	0	0	0	0	0	0	0	0	0	0	0	0	0	0	0	0	0	0	0	0	0	0	0	0	0	0	0	0	0	0
399.678	0	0	0	0	0	0	0	0	0	0	0	0	0	0	0	0	0	0	0	0	0	0	0	0	0	0	0	0	0	0	0	0	0	0	0	0	0	0	0	0	0	0	0	0	0	0	0	0	0
401.32	0	0	0	0	0	0	0	0	0	0	0	0	0	0	0	0	0	0	0	0	0	0	0	0	0	0	0	0	0	0	0	0	0	0	0	0	0	0	0	0	0	0	0	0	0	0	0	0	0
402.962	0	0	0	0	0	0	0	0	0	0	0	0	0	0	0	0	0	0	0	0	0	0	0	0	0	0	0	0	0	0	0	0	0	0	0	0	0	0	0	0	0	0	0	0	0	0	0	0	0
404.604	0	0	0	0	0	0	0	0	0	0	0	0	0	0	0	0	0	0	0	0	0	0	0	0	0	0	0	0	0	0	0	0	0	0	0	0	0	0	0	0	0	0	0	0	0	0	0	0	0
406.247	0	0	0	0	0	0	0	0	0	0	0	0	0	0	0	0	0	0	0	0	0	0	0	0	0	0	0	0	0	0	0	0	0	0	0	0	0	0	0	0	0	0	0	0	0	0	0	0	0
407.89	0	0	0	0	0	0	0	0	0	0	0	0	0	0	0	0	0	0	0	0	0	0	0	0	0	0	0	0	0	0	0	0	0	0	0	0	0	0	0	0	0	0	0	0	0	0	0	0	0
409.534	0	0	0	0	0	0	0	0	0	0	0	0	0	0	0	0	0	0	0	0	0	0	0	0	0	0	0	0	0	0	0	0	0	0	0	0	0	0	0	0	0	0	0	0	0	0	0	0	0
411.177	0	0	0	0	0	0	0	0	0	0	0	0	0	0	0	0	0	0	0	0	0	0	0	0	0	0	0	0	0	0	0	0	0	0	0	0	0	0	0	0	0	0	0	0	0	0	0	0	0
412.822	0	0	0	0	0	0	0	0	0	0	0	0	0	0	0	0	0	0	0	0	0	0	0	0	0	0	0	0	0	0	0	0	0	0	0	0	0	0	0	0	0	0	0	0	0	0	0	0	0
414.466	0	0	0	0	0	0	0	0	0	0	0	0	0	0	0	0	0	0	0	0	0	0	0	0	0	0	0	0	0	0	0	0	0	0	0	0	0	0	0	0	0	0	0	0	0	0	0	0	0
416.111	0	0	0	0	0	0	0	0	0	0	0	0	0	0	0	0	0	0	0	0	0	0	0	0	0	0	0	0	0	0	0	0	0	0	0	0	0	0	0	0	0	0	0	0	0	0	0	0	0
417.757	0	0	0	0	0	0	0	0	0	0	0	0	0	0	0	0	0	0	0	0	0	0	0	0	0	0	0	0	0	0	0	0	0	0	0	0	0	0	0	0	0	0	0	0	0	0	0	0	0
419.402	0	0	0	0	0	0	0	0	0	0	0	0	0	0	0	0	0	0	0	0	0	0	0	0	0	0	0	0	0	0	0	0	0	0	0	0	0	0	0	0	0	0	0	0	0	0	0	0	0
421.048	0	0	0	0	0	0	0	0	0	0	0	0	0	0	0	0	0	0	0	0	0	0	0	0	0	0	0	0	0	0	0	0	0	0	0	0	0	0	0	0	0	0	0	0	0	0	0	0	0
422.695	0	0	0	0	0	0	0	0	0	0	0	0	0	0	0	0	0	0	0	0	0	0	0	0	0	0	0	0	0	0	0	0	0	0	0	0	0	0	0	0	0	0	0	0	0	0	0	0	0
424.342	0	0	0	0	0	0	0	0	0	0	0	0	0	0	0	0	0	0	0	0	0	0	0	0	0	0	0	0	0	0	0	0	0	0	0	0	0	0	0	0	0	0	0	0	0	0	0	0	0
425.989	0	0	0	0	0	0	0	0	0	0	0	0	0	0	0	0	0	0	0	0	0	0	0	0	0	0	0	0	0	0	0	0	0	0	0	0	0	0	0	0	0	0	0	0	0	0	0	0	0
427.636	0	0	0	0	0	0	0	0	0	0	0	0	0	0	0	0	0	0	0	0	0	0	0	0	0	0	0	0	0	0	0	0	0	0	0	0	0	0	0	0	0	0	0	0	0	0	0	0	0
429.284	0	0	0	0	0	0	0	0	0	0	0	0	0	0	0	0	0	0	0	0	0	0	0	0	0	0	0	0	0	0	0	0	0	0	0	0	0	0	0	0	0	0	0	0	0	0	0	0	0
430.932	0	0	0	0	0	0	0	0	0	0	0	0	0	0	0	0	0	0	0	0	0	0	0	0	0	0	0	0	0	0	0	0	0	0	0	0	0	0	0	0	0	0	0	0	0	0	0	0	0
432.581	0	0	0	0	0	0	0	0	0	0	0	0	0	0	0	0	0	0	0	0	0	0	0	0	0	0	0	0	0	0	0	0	0	0	0	0	0	0	0	0	0	0	0	0	0	0	0	0	0
434.23	0	0	0	0	0	0	0	0	0	0	0	0	0	0	0	0	0	0	0	0	0	0	0	0	0	0	0	0	0	0	0	0	0	0	0	0	0	0	0	0	0	0	0	0	0	0	0	0	0
435.879	0	0	0	0	0	0	0	0	0	0	0	0	0	0	0	0	0	0	0	0	0	0	0	0	0	0	0	0	0	0	0	0	0	0	0	0	0	0	0	0	0	0	0	0	0	0	0	0	0
437.528	0	0	0	0	0	0	0	0	0	0	0	0	0	0	0	0	0	0	0	0	0	0	0	0	0	0	0	0	0	0	0	0	0	0	0	0	0	0	0	0	0	0	0	0	0	0	0	0	0
439.178	0	0	0	0	0	0	0	0	0	0	0	0	0	0	0	0	0	0	0	0	0	0	0	0	0	0	0	0	0	0	0	0	0	0	0	0	0	0	0	0	0	0	0	0	0	0	0	0	0
440.828	0	0	0	0	0	0	0	0	0	0	0	0	0	0	0	0	0	0	0	0	0	0	0	0	0	0	0	0	0	0	0	0	0	0	0	0	0	0	0	0	0	0	0	0	0	0	0	0	0
442.479	0	0	0	0	0	0	0	0	0	0	0	0	0	0	0	0	0	0	0	0	0	0	0	0	0	0	0	0	0	0	0	0	0	0	0	0	0	0	0	0	0	0	0	0	0	0	0	0	0
444.13	0	0	0	0	0	0	0	0	0	0	0	0	0	0	0	0	0	0	0	0	0	0	0	0	0	0	0	0	0	0	0	0	0	0	0	0	0	0	0	0	0	0	0	0	0	0	0	0	0
445.781	0	0	0	0	0	0	0	0	0	0	0	0	0	0	0	0	0	0	0	0	0	0	0	0	0	0	0	0	0	0	0	0	0	0	0	0	0	0	0	0	0	0	0	0	0	0	0	0	0
447.432	0	0	0	0	0	0	0	0	0	0	0	0	0	0	0	0	0	0	0	0	0	0	0	0	0	0	0	0	0	0	0	0	0	0	0	0	0	0	0	0	0	0	0	0	0	0	0	0	0
449.084	0	0	0	0	0	0	0	0	0	0	0	0	0	0	0	0	0	0	0	0	0	0	0	0	0	0	0	0	0	0	0	0	0	0	0	0	0	0	0	0	0	0	0	0	0	0	0	0	0
450.736	0	0	0	0	0	0	0	0	0	0	0	0	0	0	0	0	0	0	0	0	0	0	0	0	0	0	0	0	0	0	0	0	0	0	0	0	0	0	0	0	0	0	0	0	0	0	0	0	0
452.389	0	0	0	0	0	0	0	0	0	0	0	0	0	0	0	0	0	0	0	0	0	0	0	0	0	0	0	0	0	0	0	0	0	0	0	0	0	0	0	0	0	0	0	0	0	0	0	0	0
454.042	0	0	0	0	0	0	0	0	0	0	0	0	0	0	0	0	0	0	0	0	0	0	0	0	0	0	0	0	0	0	0	0	0	0	0	0	0	0	0	0	0	0	0	0	0	0	0	0	0
455.695	0	0	0	0	0	0	0	0	0	0	0	0	0	0	0	0	0	0	0	0	0	0	0	0	0	0	0	0	0	0	0	0	0	0	0	0	0	0	0	0	0	0	0	0	0	0	0	0	0
457.348	0	0	0	0	0	0	0	0	0	0	0	0	0	0	0	0	0	0	0	0	0	0	0	0	0	0	0	0	0	0	0	0	0	0	0	0	0	0	0	0	0	0	0	0	0	0	0	0	0
459.002	0	0	0	0	0	0	0	0	0	0	0	0	0	0	0	0	0	0	0	0	0	0	0	0	0	0	0	0	0	0	0	0	0	0	0	0	0	0	0	0	0	0	0	0	0	0	0	0	0
460.656	0	0	0	0	0	0	0	0	0	0	0	0	0	0	0	0	0	0	0	0	0	0	0	0	0	0	0	0	0	0	0	0	0	0	0	0	0	0	0	0	0	0	0	0	0	0	0	0	0
462.31	0	0	0	0	0	0	0	0	0	0	0	0	0	0	0	0	0	0	0	0	0	0	0	0	0	0	0	0	0	0	0	0	0	0	0	0	0	0	0	0	0	0	0	0	0	0	0	0	0
463.965	0	0	0	0	0	0	0	0	0	0	0	0	0	0	0	0	0	0	0	0	0	0	0	0	0	0	0	0	0	0	0	0	0	0	0	0	0	0	0	0	0	0	0	0	0	0	0	0	0
465.62	0	0	0	0	0	0	0	0	0	0	0	0	0	0	0	0	0	0	0	0	0	0	0	0	0	0	0	0	0	0	0	0	0	0	0	0	0	0	0	0	0	0	0	0	0	0	0	0	0
467.275	0	0	0	0	0	0	0	0	0	0	0	0	0	0	0	0	0	0	0	0	0	0	0	0	0	0	0	0	0	0	0	0	0	0	0	0	0	0	0	0	0	0	0	0	0	0	0	0	14.7965607394896
468.931	0	0	0	0	0	0	0	0	0	0	0	0	0	0	0	0	0	0	0	0	0	0	0	0	0	0	0	0	0	0	0	0	0	0	0	0	0	0	0	0	0	0	0	0	0	0	0	0	22.1687851253286
470.586	0	0	0	0	0	0	0	0	0	0	0	0	0	0	0	0	0	0	0	0	0	0	0	0	0	0	0	0	0	0	0	0	0	0	0	0	0	0	0	0	0	0	0	0	0	0	0	23.4122275836073	26.278518454037
472.242	0	0	0	0	0	0	0	0	0	0	0	0	0	0	0	0	0	0	0	0	0	0	0	0	0	0	0	0	0	0	0	0	0	0	0	0	0	0	0	0	0	0	0	0	0	0	11.246946787246	17.6395592977009	21.2625962290764
473.899	0	0	0	0	0	0	0	0	0	0	0	0	0	0	0	0	0	0	0	0	0	0	0	0	0	0	0	0	0	0	0	0	0	0	0	0	0	0	0	0	0	0	0	0	0	0	20.2304000106656	25.5066142138125	21.7423410044288
475.555	0	0	0	0	0	0	0	0	0	0	0	0	0	0	0	0	0	0	0	0	0	0	0	0	0	0	0	0	0	0	0	0	0	0	0	0	0	0	0	0	0	0	0	0	0	15.5407827718365	15.7114677590926	22.1522291885918	28.6237921187814
477.212	0	0	0	0	0	0	0	0	0	0	0	0	0	0	0	0	0	0	0	0	0	0	0	0	0	0	0	0	0	0	0	0	0	0	0	0	0	0	0	0	0	0	0	0	0	16.0656641006126	24.0177050614381	28.5553506450459	30.4920475903283
478.87	0	0	0	0	0	0	0	0	0	0	0	0	0	0	0	0	0	0	0	0	0	0	0	0	0	0	0	0	0	0	0	0	0	0	0	0	0	0	0	0	0	0	0	0	19.6099326877973	27.2565387156083	20.9085349087924	24.8105892045129	28.630855700259
480.527	0	0	0	0	0	0	0	0	0	0	0	0	0	0	0	0	0	0	0	0	0	0	0	0	0	0	0	0	0	0	0	0	0	0	0	0	0	0	0	0	0	0	0	0	29.1388753784962	29.23539601946	32.4759715600506	32.5764546356105	39.3702449577182
482.185	0	0	0	0	0	0	0	0	0	0	0	0	0	0	0	0	0	0	0	0	0	0	0	0	0	0	0	0	0	0	0	0	0	0	0	0	0	0	0	0	0	0	0	25.1125615598478	19.889700100099	20.6508349492939	29.8638339186747	29.0279868699749	36.3490057154223
483.843	0	0	0	0	0	0	0	0	0	0	0	0	0	0	0	0	0	0	0	0	0	0	0	0	0	0	0	0	0	0	0	0	0	0	0	0	0	0	0	0	0	0	0	17.0774317577164	21.3363363245966	21.1402919832064	26.1310199972566	28.0384953899503	31.9048671365083
485.501	0	0	0	0	0	0	0	0	0	0	0	0	0	0	0	0	0	0	0	0	0	0	0	0	0	0	0	0	0	0	0	0	0	0	0	0	0	0	0	0	0	0	25.5901674982308	16.3647569793089	26.1986247990804	29.0710301081701	31.311396844892	42.8669559504618	39.3212273505889
487.16	0	0	0	0	0	0	0	0	0	0	0	0	0	0	0	0	0	0	0	0	0	0	0	0	0	0	0	0	0	0	0	0	0	0	0	0	0	0	0	0	0	19.8794965336586	13.4910423165198	20.6944845946799	24.0482300886693	28.3826209514154	31.8628606637417	37.7970733925228	34.5181975569758
488.819	0	0	0	0	0	0	0	0	0	0	0	0	0	0	0	0	0	0	0	0	0	0	0	0	0	0	0	0	0	0	0	0	0	0	0	0	0	0	0	0	0	23.2674356813454	22.4457647875812	22.8396569608718	30.0064967227693	25.8969077208897	35.0884081471648	34.0544362637556	36.6078264389547
490.478	0	0	0	0	0	0	0	0	0	0	0	0	0	0	0	0	0	0	0	0	0	0	0	0	0	0	0	0	0	0	0	0	0	0	0	0	0	0	0	0	11.2255593773242	13.390905428813	23.7618819662905	23.7892952172249	28.4898684954672	27.1471199922509	34.8805233536635	35.5900192513212	45.6673231994419
492.137	0	0	0	0	0	0	0	0	0	0	0	0	0	0	0	0	0	0	0	0	0	0	0	0	0	0	0	0	0	0	0	0	0	0	0	0	0	0	0	0	18.4140335367473	26.8337841986786	25.6976197695747	27.7117456810587	30.7398979494535	31.5504036182121	36.5683965581756	36.3897623681913	45.4849684901925
493.797	0	0	0	0	0	0	0	0	0	0	0	0	0	0	0	0	0	0	0	0	0	0	0	0	0	0	0	0	0	0	0	0	0	0	0	0	0	0	0	20.6699247502629	28.0910185198537	24.1718227375708	33.9585019323711	30.0073781268453	35.2874234789837	38.8665175958668	42.338492680934	41.3251038729792	53.7539395182582
495.456	0	0	0	0	0	0	0	0	0	0	0	0	0	0	0	0	0	0	0	0	0	0	0	0	0	0	0	0	0	0	0	0	0	0	0	0	0	0	0	15.6533302914418	17.9094367491809	27.1962539790786	21.6069108468899	30.6116110224478	31.5036082529268	36.3602384329108	37.9365605289222	44.0813896908308	46.0816760839198
497.117	0	0	0	0	0	0	0	0	0	0	0	0	0	0	0	0	0	0	0	0	0	0	0	0	0	0	0	0	0	0	0	0	0	0	0	0	0	0	8.1534646012055	11.7213069548854	15.1929244696355	21.3988244398104	27.3228154221629	28.0439656403783	33.4255282168991	34.4020812716962	39.5316370276112	46.6648848021057	48.7133889467135
498.777	0	0	0	0	0	0	0	0	0	0	0	0	0	0	0	0	0	0	0	0	0	0	0	0	0	0	0	0	0	0	0	0	0	0	0	0	0	0	17.9603723703236	21.5617226694494	28.9363209290071	30.7289098521867	28.6587258412398	32.4732532528177	34.8364655547891	43.5268429281934	43.9574977974605	49.6985545412295	53.2405513402943
500.438	0	0	0	0	0	0	0	0	0	0	0	0	0	0	0	0	0	0	0	0	0	0	0	0	0	0	0	0	0	0	0	0	0	0	0	0	0	27.1379188541041	24.9095446312066	25.0379812969122	26.4957442717326	30.7096748019789	34.9647694004009	32.8070429263622	38.2546233599377	40.8602169743931	42.8810786723205	44.7462221120556	49.4868322059439
502.098	0	0	0	0	0	0	0	0	0	0	0	0	0	0	0	0	0	0	0	0	0	0	0	0	0	0	0	0	0	0	0	0	0	0	0	0	11.3049522481233	12.8724679263408	8.93816260091801	19.0302832104875	22.7994533773739	21.1652614322387	32.5423541445774	37.4129356817166	33.8077306325072	39.7611364720008	42.75582962269	50.0689946977367	49.7581927338402
503.759	0	0	0	0	0	0	0	0	0	0	0	0	0	0	0	0	0	0	0	0	0	0	0	0	0	0	0	0	0	0	0	0	0	0	0	0	19.9173720759323	26.8589275003071	22.2074706719615	21.806220010451	31.8438820949338	34.3636310397334	40.4587084084638	38.2767081955876	39.9487119228515	41.9840051360437	46.2407992163875	53.2717495731494	56.5086780157431
505.421	0	0	0	0	0	0	0	0	0	0	0	0	0	0	0	0	0	0	0	0	0	0	0	0	0	0	0	0	0	0	0	0	0	0	0	8.55774481545969	15.8500703122485	13.4164111287818	31.0158700376826	24.3135932884104	28.8242051024399	27.2340736113567	37.9539230214962	39.6114177104512	40.2468944673631	45.2361250808992	45.3301289958312	49.6608752937595	53.4517231845118
507.082	0	0	0	0	0	0	0	0	0	0	0	0	0	0	0	0	0	0	0	0	0	0	0	0	0	0	0	0	0	0	0	0	0	0	0	1.651565359529	-1.11784218720337	8.6665275982453	7.06016212479742	6.95541119428143	14.5766483991524	26.5912047811222	25.9714702561148	33.0012000327327	32.7386402830887	32.151448838483	40.2655133808289	46.0837642113509	44.188553984635
508.744	0	0	0	0	0	0	0	0	0	0	0	0	0	0	0	0	0	0	0	0	0	0	0	0	0	0	0	0	0	0	0	0	0	0	7.0999804425603	-5.00022947706878	10.1922420508352	19.6482208905265	16.9661816728278	22.8233613790197	20.0786054313071	28.8550983217965	25.8288391565083	38.1862547565445	39.3032921202114	44.6765099119966	44.4427529894271	46.1211097325332	47.2237209220749
510.406	0	0	0	0	0	0	0	0	0	0	0	0	0	0	0	0	0	0	0	0	0	0	0	0	0	0	0	0	0	0	0	0	0	0	8.50492781301578	9.11285220151776	14.6455544493209	20.9558252292918	22.5608431844903	24.5144828397968	28.476894260892	25.1255649788943	29.5773345980583	35.0108951890322	42.9543298844248	46.4268302834121	48.6553817202363	55.741154260629	51.7530293099167
512.068	0	0	0	0	0	0	0	0	0	0	0	0	0	0	0	0	0	0	0	0	0	0	0	0	0	0	0	0	0	0	0	0	0	11.8040676748007	20.9499416551361	20.703981454029	24.7504243661663	16.932701149061	29.4491668142624	29.9806772015339	27.7423787544589	38.6826680049067	36.3088862730225	41.4985879358243	41.6795912396266	41.1676252628173	49.7209859475058	58.6134476720176	56.5248722675112
513.731	0	0	0	0	0	0	0	0	0	0	0	0	0	0	0	0	0	0	0	0	0	0	0	0	0	0	0	0	0	0	0	0	0	20.2802344815127	10.9989776469543	16.3973394405072	23.6872067492169	28.6585461387254	27.0332530468476	33.991654441288	34.8858086174614	34.1333472806843	40.1988783524021	40.4004138720934	42.0483186876506	48.2001282979722	53.1703867198147	51.7694916410096	53.9438317609529
515.394	0	0	0	0	0	0	0	0	0	0	0	0	0	0	0	0	0	0	0	0	0	0	0	0	0	0	0	0	0	0	0	0	0.218029311855618	8.19207476567147	0.999403815832835	18.5017676924613	11.7598021433909	19.0979205774371	27.7606239059503	20.7922243294788	30.3662134398564	37.6683724423249	35.0588079385703	37.1369610590275	40.5706878860474	42.1074246468831	42.3306252405563	46.9576639848747	52.6634987796752
517.056	0	0	0	0	0	0	0	0	0	0	0	0	0	0	0	0	0	0	0	0	0	0	0	0	0	0	0	0	0	0	0	11.538037225306	7.2449819960763	9.258786075391	12.9015993526053	18.7946949702105	18.1595666862864	16.436452788952	28.4266727665008	28.9921372909761	31.1304967100712	35.5617053744586	35.9859311478151	37.8880570997696	45.167997894541	47.5524940847956	44.289076297019	54.0805140858146	55.3772830736336
518.72	0	0	0	0	0	0	0	0	0	0	0	0	0	0	0	0	0	0	0	0	0	0	0	0	0	0	0	0	0	0	0	6.86912300325172	20.7377121642116	23.7361425116497	25.4885778466157	17.6955783295544	27.8937035592202	27.4502819564642	28.2410888771865	37.0214937810275	38.0333337127735	41.5073411336337	42.1852821150972	44.682266517935	43.4841868994126	48.5448232270768	56.9425681817518	58.5294992135344	57.4813325116477
520.383	0	0	0	0	0	0	0	0	0	0	0	0	0	0	0	0	0	0	0	0	0	0	0	0	0	0	0	0	0	0	6.6953302741638	8.56896066574477	20.4975648505779	17.3226887335363	19.9718200728447	26.2284766985455	20.2554786854468	30.4715004593876	29.2915288062716	28.4130064649385	29.0075929547831	27.2253545153694	34.3649806713635	38.9124344402641	47.9412116434482	47.9521428464335	49.6802729753072	51.5818049553227	54.3755234630421
522.046	0	0	0	0	0	0	0	0	0	0	0	0	0	0	0	0	0	0	0	0	0	0	0	0	0	0	0	0	0	0	9.27065235807182	6.90936360297723	11.8290807665068	9.67310457653757	23.1055983679084	23.5235738532108	27.2737861409405	22.8207496197614	33.9525041479724	36.1203981956317	32.3857708543952	40.4627040181073	38.3314814441369	44.0042556428506	40.2926836502547	46.5102930415261	53.5590175636188	53.0728848853298	61.5230235179676
523.71	0	0	0	0	0	0	0	0	0	0	0	0	0	0	0	0	0	0	0	0	0	0	0	0	0	0	0	0	0	18.4606540022138	17.675388224598	9.5579250814287	12.356130965473	24.1111342539918	13.9071256884565	29.462315911534	25.267934862405	21.8717639863019	23.9116907925351	38.1402051963735	33.5842132411965	35.4558761685587	45.6771357681788	43.8222630100017	48.7303872265552	46.9886890698069	52.0459396920229	53.5482118660232	57.9632161332571
525.374	0	0	0	0	0	0	0	0	0	0	0	0	0	0	0	0	0	0	0	0	0	0	0	0	0	0	0	0	0	-0.80605637517232	-10.6839968452981	-9.87330020507046	0.575482622360507	-0.101260061701695	12.0588455789601	10.6244928005448	26.5206689825548	13.955971139602	24.5047390692664	18.3757927842222	29.2715054000097	23.8782987283091	31.7091864740278	37.2434437441917	33.3293915542024	43.3436135728516	48.8309296307498	50.9171487835977	49.6446378626515
527.038	0	0	0	0	0	0	0	0	0	0	0	0	0	0	0	0	0	0	0	0	0	0	0	0	0	0	0	0	-8.93883904210965	-16.1312343597318	-7.14107736792831	-5.03423906543595	5.38662770469888	5.40924686679097	-1.44970384067547	13.7888856565255	22.6070421375612	20.2310822371832	18.6498734833816	22.9599092922863	25.2378503481822	36.8253191878739	32.4199752700186	34.3547229885463	38.7616319935085	40.0997470878673	43.9911635472035	50.563764308325	47.6543659786312
528.703	0	0	0	0	0	0	0	0	0	0	0	0	0	0	0	0	0	0	0	0	0	0	0	0	0	0	0	0	19.8088808998325	24.3802679785193	20.6438853813932	30.155410159195	30.4267884056228	36.4298865235449	35.7817985447929	33.2505859991548	35.3647331645479	41.059304799403	43.878604174096	36.8346943158095	31.9961074358212	49.5432661589271	44.8330871845151	42.1338137115931	51.9737641609258	49.9503268382254	56.1923287198537	58.0373160543712	61.6154322477176
530.367	0	0	0	0	0	0	0	0	0	0	0	0	0	0	0	0	0	0	0	0	0	0	0	0	0	0	0	-7.49130031334678	-3.40333374191546	2.09014706119677	-2.9298030471665	3.74263048528452	6.79917658315196	19.5096478344183	27.938007228576	18.9325792045523	23.7538241671804	22.8975693797123	26.9235232024169	34.3430391584548	26.2273001923613	30.7469813841169	39.4585616289149	37.1614953850683	43.9773746409976	40.5720437726354	45.4872663389564	45.6394847854645	48.0121808759493
532.032	0	0	0	0	0	0	0	0	0	0	0	0	0	0	0	0	0	0	0	0	0	0	0	0	0	0	44.5444699841562	25.3801296254872	14.2193734885779	16.5936895506685	32.2451686970375	22.1042308893631	20.8419575336593	22.8309925627205	27.1334328785725	25.9042867186239	28.1093205973009	36.4080248276426	48.3881843591775	37.1645544481365	37.0231817344456	43.2836842708607	46.5855165313245	44.407915667326	48.5151369684245	44.4473223036072	57.2829916588322	54.9889598575458	56.5249793735599
533.697	0	0	0	0	0	0	0	0	0	0	0	0	0	0	0	0	0	0	0	0	0	0	0	0	0	0	-0.0812334848080545	16.1911439157449	13.5582418056966	9.5770967845259	15.9211220683809	29.0116000822029	17.1626569304043	17.5223370429842	20.0877482695026	24.5514128364553	17.3966539537128	23.5637415348861	20.8646810820819	32.7216382182384	27.715948148935	35.2765313193496	39.7450562100151	38.6123076949181	37.8641761812998	43.9862471713813	47.5130085888602	49.9128758066243	54.8488952418614
535.362	0	0	0	0	0	0	0	0	0	0	0	0	0	0	0	0	0	0	0	0	0	0	0	0	0	69.6535853366656	26.2260484329938	25.025456761992	19.4828810353168	21.588784646673	19.2450551923824	12.97328444767	35.102361438885	23.574118229401	28.129774420995	26.9483257351425	25.6351248362268	34.2843652255076	37.0762342190107	34.9353372790891	40.907206462763	41.8107778060001	49.4048296231243	44.0945203874108	42.5291486311347	48.5156987962645	51.3906154998604	54.9257662378594	60.8588895345576
537.028	0	0	0	0	0	0	0	0	0	0	0	0	0	0	0	0	0	0	0	0	0	0	0	0	0	-2.36844941377199	9.12467683915101	-6.39261270896938	-6.99131650512712	5.28787811057799	7.99776836252506	-0.200001779058673	14.401399113348	15.6004120722429	10.0967029792382	17.1221305403689	26.3991111385316	23.3097564443451	28.1966461295476	25.9916355450983	27.9556034926861	35.8680332516565	28.9803335752967	39.3969776786923	44.6059853857442	43.247039388966	44.8408907174288	42.5978145564973	51.3901443083774
538.693	0	0	0	0	0	0	0	0	0	0	0	0	0	0	0	0	0	0	0	0	0	0	0	0	41.6343947500975	5.75140653376009	2.39713640587999	15.0081063654548	-13.0055586663548	15.18363227077	11.1465083952461	9.77787476295659	12.3813068546639	10.355821722824	19.0230375770938	24.9585982435495	16.6364157636058	24.7929693920827	24.7060989436268	27.6286963935167	30.6072037832205	32.6451487850048	35.8727660867538	39.3428120089288	42.8763301162472	43.4644135953793	47.3362340611587	49.7182110381935	49.4332878671487
540.359	0	0	0	0	0	0	0	0	0	0	0	0	0	0	0	0	0	0	0	0	0	0	0	0	20.1329930224218	5.13462965075197	16.0266051999212	-1.31416164597104	21.6432144816647	20.0689912044205	5.18408053011955	23.3998748167304	16.9949305017517	22.6592104688282	25.4782085345391	20.3988276389702	30.8702568139939	36.4099492796574	42.4692785093775	31.2831485671358	37.9490887445353	36.4614388997946	37.1037047607199	43.316145429439	46.788918290251	43.9027623745505	46.8337387683808	47.2842022954177	53.1705764566388
542.025	0	0	0	0	0	0	0	0	0	0	0	0	0	0	0	0	0	0	0	0	0	0	0	-13.2836922794702	-4.11232199356021	1.52631121148885	6.29958425184843	-8.079614796922	-5.90469111515204	6.44822989563614	-4.75002011016993	6.10387453396794	8.45485733436798	12.2635391959425	7.83129610861918	13.1039928565442	24.3041323917322	22.7891640817972	22.3139642066737	30.3604970570928	28.0190531619435	33.6895498635391	32.6011760779965	36.0971032714466	36.133712767249	41.0579046044945	46.2469768945808	50.9586898268952	44.4648055992058
543.691	0	0	0	0	0	0	0	0	0	0	0	0	0	0	0	0	0	0	0	0	0	0	0	0.721957628662367	8.59207678329786	-2.81568448467036	0.582673723108662	0.70953671746507	14.142193211552	5.16979292881949	11.9240344882068	20.7413564005981	24.3127530705668	18.4101266576831	18.0757359813161	13.4612976394935	23.1639825336175	29.1681530799757	27.1009008527887	26.3299970449873	29.4586764139738	41.4310123202461	38.4020573472891	37.5517554864743	40.9744824320304	46.6078236164986	49.325811729455	46.7702721787789	50.2620640781027
545.357	0	0	0	0	0	0	0	0	0	0	0	0	0	0	0	0	0	0	0	0	0	0	-2.41547946314641	6.12545690581472	6.07321567039958	16.2726195239255	17.7152855246055	17.7738270284146	17.2074483223628	21.491882694144	15.5588031053946	15.9607324620615	24.3756978661076	21.7083180560929	19.4664059558086	31.1809679622063	22.8594972926798	23.5973115312228	29.8309021061465	36.1271395994588	33.5948947601694	36.1604883299126	39.0635388719374	42.5581636941569	40.9678762301255	46.4754783153231	52.4818512829193	54.7287552202649	49.3459306511592
547.023	0	0	0	0	0	0	0	0	0	0	0	0	0	0	0	0	0	0	0	0	0	10.3525817154833	-2.90481289453706	-16.7031726756077	12.628851878532	11.7225397829048	-2.34527441348262	-4.79126883533413	10.47902890912	2.03964488259578	14.4197428298698	25.5806004060224	15.2329212073246	5.8066394723422	19.8269987761114	16.3406178419038	23.7735516346613	23.5630552828307	20.5726912233271	31.7541792232049	29.6001917218758	34.7440290411001	36.0624314245338	40.4218044034154	36.666015079408	41.5360543688465	41.7599621051166	45.5368443251616	42.5131033307569
548.69	0	0	0	0	0	0	0	0	0	0	0	0	0	0	0	0	0	0	0	0	0	-1.1806204393635	-9.06487078908194	-10.4402102226279	-10.4886076395165	-11.3924360555277	-15.3268528310484	3.06700229078026	2.39879343447906	-0.942217820365466	15.4290945740699	7.01228756475252	4.89750777838803	10.4202422927671	12.1018504934868	22.4765292817708	18.1205087837637	18.7916069440225	23.4494330018142	21.8781988010134	19.6777330071419	27.1331788635378	33.8730683074562	34.5004454240265	37.0734474287987	33.0503713096671	41.1247082262293	47.0319599632393	44.439718270059
550.357	0	0	0	0	0	0	0	0	0	0	0	0	0	0	0	0	0	0	0	0	45.2485277015502	29.9323690833686	30.0742892939723	28.276091056596	23.2834055747933	15.2274488119419	25.3953020811263	34.2347482649816	25.0901697483501	38.5923803028986	27.5365825657633	32.8832443627098	30.4644807120944	41.0076440632788	31.141250621048	39.0675439201684	39.1401133309268	34.8945854596777	44.735832013949	38.2137413352557	47.3275503043024	41.7039159452535	42.7965553372664	46.8023224840714	44.4297491120322	46.8851846608657	51.9831251218151	50.0736196735312	48.8129496625098
552.024	0	0	0	0	0	0	0	0	0	0	0	0	0	0	0	0	0	0	0	0	-6.06913043285682	5.67985010518237	-2.24405220118275	16.235376790587	-13.1656885841077	-1.8449757651795	14.336578136721	-5.66572409634895	14.5400360592794	12.8302216493776	21.5794362449052	14.5557231712055	15.6111342192713	5.87265696472791	22.8758589555143	17.1106401944836	28.5685661693824	20.4717027916557	24.8007177977442	31.5049994292961	28.9883967120415	33.0787125555217	32.9920786865983	37.4291288699852	38.5195124321103	36.4631848541011	40.8240772132799	45.9147272782548	44.243098816943
553.691	0	0	0	0	0	0	0	0	0	0	0	0	0	0	0	0	0	0	0	18.8196097759741	23.680388364618	12.9771815975948	19.8728818451806	22.8801632506587	17.9308619085919	18.4402375819782	20.5156302288138	21.7191791013156	19.5177488567889	21.5756617692511	24.336518646674	28.1910895444923	19.5565820267204	23.2601367664582	25.0648400949747	27.4555332718146	29.2003405058382	29.3780398608341	33.2226991907215	27.3390603444281	27.9158836073813	48.4782888873632	28.3004722560265	34.6001014051057	36.8360976228531	41.4767861601142	44.5235102849084	42.5530572812727	47.0634078338719
555.358	0	0	0	0	0	0	0	0	0	0	0	0	0	0	0	0	0	0	0	0.615161798163021	11.9915951986946	-1.52465489535257	2.31639463627448	7.72416364101426	18.5489722488541	-6.1071917498991	5.21206674773089	-9.44848532658652	16.1744842745653	12.0112898077851	-4.29049971702436	17.6585966647034	10.9170423509868	10.2087405038082	11.706537807679	12.9023892348498	21.471014403468	24.0441846985831	18.0028362267531	26.8197404495134	26.1395607238512	30.3841905715352	33.3178217592641	36.3819419268109	34.7273834122028	43.3346848127899	34.4412242464674	37.0844128188817	40.4605322434877
557.026	0	0	0	0	0	0	0	0	0	0	0	0	0	0	0	0	0	0	-11.3294184622144	-21.8357969859099	-2.23783956952531	-10.628996905281	-0.35137753165993	-7.34548619847916	10.5073532726309	5.68336039166526	9.89592692860627	22.085843896865	13.4502952234606	-4.13404701978773	10.1329922706983	8.23010235973926	6.55874262341207	16.3831138309185	5.54551783156493	22.6650067210525	19.1685375146519	25.8289503092948	19.7124648290924	25.015112977653	30.7326634426227	28.3213253665172	27.3755605926355	33.5270588953637	39.0595188833487	40.872786759724	31.7001564041364	39.6311274875015	37.4424435539367
558.693	0	0	0	0	0	0	0	0	0	0	0	0	0	0	0	0	0	0	-0.617953709150807	6.55885172578501	-10.3664281655304	23.5326167846598	12.8949226897776	1.93358169088058	-3.94630771786498	3.99583557344517	7.98429028367105	17.0720908729842	-8.41434483383573	5.68598289185197	6.67135763827808	18.6786819887543	19.7577711988249	19.0660240935525	20.1920922889595	21.768971151986	24.0266226160905	23.5742654937461	18.062009566909	24.6041683139322	28.8362916576734	33.7248220260953	34.1181377098278	34.4747405825582	33.7389849199122	33.9962506885034	38.8028550810973	35.5872977627276	43.2187984075613
560.361	0	0	0	0	0	0	0	0	0	0	0	0	0	0	0	0	0	22.6115057112641	29.3136497768302	7.5920973788568	16.1265844216738	17.6505966723802	21.6389608920641	20.4008619701135	23.6793227550273	22.1844985717208	18.5345352121267	16.4791720113242	35.7807612384172	28.5116743063108	17.8984393008107	20.6150329181323	13.8105685140295	30.1704328963169	25.8062214183418	29.4571159008002	24.0748639843418	36.617812318117	42.4741010070225	38.1907405057856	32.93047385576	37.4793170731854	33.610501923604	38.5799953750498	35.961292662776	41.793546868416	37.3229520282899	49.5967745694027	50.5687038566574
562.029	0	0	0	0	0	0	0	0	0	0	0	0	0	0	0	0	38.8169637876057	-13.5951101528912	5.44047228445603	-5.95387701028213	0.377340824517993	-8.82542548616632	3.732723323835	11.7675305617454	6.41873201511792	-4.79813038190137	25.1042842252321	0.0988207499429208	6.5030083898667	11.1399656845159	6.09605140963172	14.0053158904407	3.56139787536317	20.9826570357207	16.7261838817687	11.0453747958321	19.6730936823623	11.7717846657702	23.4587391659715	30.8014949253804	29.3752248013348	25.8657426030729	29.4078526444549	35.5364771251505	35.7170958170244	37.2829279041174	37.6160504594247	36.7311972374014	32.5625264125678
563.697	0	0	0	0	0	0	0	0	0	0	0	0	0	0	0	0	48.5390304945871	24.8085076965493	38.8753023870976	30.8614424548725	34.5299504103186	38.8575958858586	40.2849204551763	39.7343345917327	26.4994512778135	22.1053477881549	21.989147379653	29.7576548430714	38.0236988717668	27.2268907322629	43.9892076623595	41.5743580401771	41.0961957703685	37.0301035892629	33.8441308053193	38.7822657089604	39.1006033951579	27.9970865933925	40.7740659999529	37.6896208396458	46.5170016039597	50.4345974271527	42.6024468701786	41.864189215041	43.2003196075234	40.4779350967838	46.6146858348043	44.4284820475552	49.0224389676567
565.365	0	0	0	0	0	0	0	0	0	0	0	0	0	0	0	-30.6318333893541	-12.5638415717171	-9.62039486677121	-19.6229095330183	-12.1019056301134	-2.58278733619659	-17.6500290330434	-5.21198746596715	-5.50578451086475	-7.8521384428343	-16.4600308875183	3.61789247613793	-0.723806096427426	9.45007307324489	3.7388201644954	8.9240864947173	2.66928947096239	17.0318300739891	5.10723065837917	3.1996036462602	11.3894015037526	9.27148272957959	8.64134496650568	13.586024952758	13.6055326115012	20.6034855365763	15.2051217564429	22.4839049235286	26.8957538346075	28.0775877090273	27.8023693676796	32.4486254108782	32.0861239223191	25.3080074650326
567.033	0	0	0	0	0	0	0	0	0	0	0	0	0	0	0	-1.44330584791238	10.2628088609297	-3.11462381684078	24.8075845471017	28.6743066052202	14.2620883044662	-3.55499667580044	23.8452532512758	19.4218266659287	19.9669265635151	5.30828478519244	21.6135485796482	32.6953559358152	-10.4698346882566	18.5586326344181	8.13121749304522	13.5459115323154	29.8988200605076	31.1704364832789	40.0269854300373	27.6309522668033	16.6976931498122	34.5131093995695	33.4946750258439	29.679888683877	25.629618480286	36.9784522179602	38.4477678275786	35.9661467135352	32.3397259639238	39.150054601443	34.3396579453232	41.1476052723785	39.1470269325727
568.702	0	0	0	0	0	0	0	0	0	0	0	0	0	0	33.8919657532492	15.8846321356293	24.2570388931477	6.31816098212802	4.10949704472168	36.056848034972	9.27137116753549	14.8166612674087	8.63784307823295	-0.645229058430773	14.1391479434364	12.1224785613291	2.71665168638138	26.6585842668342	18.6224289324479	13.930668788885	14.2076870162766	16.1277458283196	28.3174549819134	28.1090620279177	15.5030495864616	22.4193709831387	27.0529332392779	24.8736007394212	24.2750212717017	35.1084417350446	31.9883944183291	23.6391399755494	31.8050167611094	34.0501992548731	26.9012322864038	34.9402501805288	32.500186699472	34.3613448177508	42.2935746832243
570.37	0	0	0	0	0	0	0	0	0	0	0	0	0	0	-7.44232468998643	19.0006629988284	19.3439688018944	17.4857788003945	30.6284944850036	11.2241502772127	26.9051087835359	-3.4949897100303	7.87330015435897	31.2409541647604	28.5582784230106	6.55373740081302	29.7831478570894	21.0742362583878	24.8163800253792	23.199582593428	28.9184167266086	15.3771833925451	27.1244477402536	23.8282560672659	28.2463115145806	34.844195532345	25.4422884109525	31.1818726824714	35.1511893294735	38.1972450449341	32.8260422306576	34.4979759506791	39.0173995142091	32.0014755857733	33.7376987587112	31.7379527792002	39.8173090881425	42.8730973259724	39.4873074572229
572.039	0	0	0	0	0	0	0	0	0	0	0	0	0	-18.9059468455274	-18.7517260808879	0.0286282360008974	-9.17094919032459	0.393395401515082	-3.69770771153737	5.93749764035178	15.1010143782985	14.546217347838	1.68107058554938	0.520257241221402	-1.45471376179587	0.893493817330474	21.523225530938	1.67756455507463	-0.226645642187491	14.780267856729	8.94785377368307	-4.96282870362284	15.5802392698626	17.7693873271693	18.6234339596341	17.3743522704962	26.0176926385534	18.8121436955912	15.037022310783	30.3490802699388	14.15679894813	29.3722350076669	18.396808887822	27.647928663141	24.9609268575446	30.8341094250475	32.895792047335	28.4229994908946	43.0882105838505
573.708	0	0	0	0	0	0	0	0	0	0	0	0	0	-15.2524025539248	10.4084546285273	9.31300059762834	5.16894152081368	-11.4192586661081	-7.02270041428938	2.32652747664932	-3.30069469963185	9.8665506867179	2.68025276610862	-7.26269138254991	-3.56724458349602	15.017292533204	15.4344549559537	0.274637197381111	17.8476583609278	16.8422086622476	3.03876135659752	9.65291279306156	14.6524062853571	28.5700315483545	19.3129085629238	17.4949114732258	24.7943589533975	23.2543232767858	20.2445084217967	36.7205161797331	32.0039153658654	27.6901342383088	32.6842340803291	34.1471073701929	37.0032989027998	33.5578706454874	38.9730741121471	38.6052201843497	40.9352745469359
575.377	0	0	0	0	0	0	0	0	0	0	0	0	8.35663150732726	21.6460271738498	34.8640795235674	19.4305535593554	28.6524077366742	6.7512023718367	19.1215851775303	26.7403924085855	35.9923951276512	23.0671637664587	36.4367347565977	21.3713741667919	13.7360586836598	25.9900028171718	15.3410805485039	7.60292119116928	30.6865056163356	42.0423601613899	25.983966705223	39.4157759188764	33.4443825740235	28.4574129348736	25.8411024477795	27.3793012327797	28.2134263426097	34.4545843716356	25.8491002581303	39.8557078561283	29.9194050877305	46.9442579353914	43.0026685966386	34.9949668769032	37.878401261284	29.7247985980067	38.8704220602383	42.4935462122317	37.2769832506313
577.046	0	0	0	0	0	0	0	0	0	0	0	7.07296967760545	0.561966667354803	4.97584579165579	-18.3313266900666	23.4452709137005	15.6219663185249	28.2543118562814	21.3409551973802	11.572644364305	26.3481519168184	10.8717617934368	19.9599764582664	19.1081592371917	4.75171610544699	34.2723930753247	-1.80859713426281	1.89585104038736	40.2827406208673	9.20059901713797	8.93854663374632	10.1683183680768	20.0945655705614	27.8210896063413	36.0712200636869	31.4698936648865	28.6870165011089	12.6218546199584	29.4168768065799	31.8719491484619	26.6608008741195	25.6174149115563	34.8725871963127	25.3177566587812	26.6580910646258	38.761443403168	37.6707494435268	33.1415008744451	30.551119566308
578.715	0	0	0	0	0	0	0	0	0	0	0	20.8029714930154	10.680036949476	29.3129439683675	29.0568414134744	32.7190104641771	40.2051938595372	-1.09532842673378	47.907497453923	28.2112949004635	26.7453972262405	45.972737265842	23.0744450951063	22.4762582981857	37.4541613146814	19.6467320168067	32.2296989767228	23.915936483779	35.4167724891961	20.5494489730568	43.954011631825	24.3220595890452	27.8265447499382	29.0231056122135	28.918005162384	40.2636409616686	32.3411049332397	37.9187519395472	31.5159307616811	26.5935938989978	31.2268460772472	29.7924279449169	33.8943202191416	29.5331507791614	38.5660951562448	38.021455982913	38.804345427723	37.3675327488458	40.6462531843964
580.384	0	0	0	0	0	0	0	0	0	0	31.9190181168608	-1.00665854006265	-2.85353448452206	-30.1750894238028	-3.06347478065039	1.12447349265661	-9.34983283604473	11.7830109314669	8.5354867129468	0.184079581620331	5.92537108165666	-1.44319701179739	-1.40818435622836	15.5391378321585	1.11836770387989	0.20080822098423	10.7147602484951	4.58284091098606	15.9817552727951	20.5989386714758	12.8334042896202	11.423197974146	10.5652197131541	12.8373884378544	21.3085128621916	22.8187417966915	25.2418027538143	10.6669689783026	15.1264881975358	28.1982254134969	28.7905589129671	22.380448415224	19.7017192688301	23.6813475282494	32.0425836608391	31.8054027628872	31.5289129759749	32.8577702992703	23.6503913321929
582.054	0	0	0	0	0	0	0	0	0	0	-5.7296858640469	10.005367536019	-3.43660800958915	-27.9268029925512	-8.55978313645104	-7.22738996025168	-18.3077811355743	-0.581598030319322	4.21903102794098	4.69686011181744	-1.90366440839659	5.83140774558568	-12.3780547393886	-7.51118548105384	11.6480251751916	-2.13025642609078	-11.9127187544902	-1.77923063345179	-2.97902035314304	11.0322805698945	14.151899067003	12.8187410039035	4.08115363042595	3.89064970984182	6.45207197194956	32.4337926161608	12.7348629318282	16.4395120506744	27.9699671937621	19.4353033720199	22.2272579501891	27.5883356175076	28.7519480624252	22.5665119489654	31.1095703058201	25.2995081061198	32.8878832921019	32.0371022259992	27.9469514822612
583.723	0	0	0	0	0	0	0	0	0	-15.2088795392827	-12.6544739298282	-21.5912451206518	1.97156288285863	-10.8945854254671	5.99205522431513	-29.3229668827228	-6.33581645555941	-3.41649454365082	6.11061345642782	1.98196028576371	-11.2985934186085	-5.47652475781324	-4.05013416099875	-8.6124078682203	-7.08406230739408	-10.7484612782087	-9.91930239950105	17.2605508840385	-5.79858365705588	-0.656655825806957	-1.79447649932528	8.57485531002356	11.6529609703752	-8.22944840672337	-0.88835681688437	10.0434087266251	7.9703143287563	7.34966429791194	15.4976931147577	7.93256834806536	17.0623577836437	22.9915924174119	15.2556763421763	20.497464639438	22.4639235180225	23.5949435095721	25.956340286598	29.8552270643413	28.341611458071
585.393	0	0	0	0	0	0	0	0	0	-24.47864627447	-25.4458672417492	-27.6167521592903	-16.3834992473292	-26.8789347627799	8.78122751412944	-27.6783782858729	-2.94534328415052	5.05973772941371	6.55534628073854	-17.2508452392751	-15.2147544902035	-20.4979108223675	-17.4334689321327	2.73326375978546	11.1974091647723	9.59293124767085	-1.16477245038737	4.09136610928153	0.792191277930964	3.23698412485461	15.1193711210105	4.61236766335435	9.67012889188708	-0.407225099490977	12.0551108421209	-6.62103605858533	3.15083214695552	10.2835115297082	16.024240815644	18.9352860740034	17.9941131817157	23.3459322125501	17.3028224959506	21.6804914754418	21.8060180979644	18.7678479711069	21.2492897063635	23.3894552090379	19.7135022767912
587.063	0	0	0	0	0	0	0	0	21.6093945614357	25.1728491403309	14.3779854802903	7.28248793362847	-9.40871852997444	12.9718965537025	0.265320288084328	15.417623624414	11.7319680380805	26.2766057466162	27.7635050632871	-0.396156668406141	22.5934481001742	21.7879838923609	7.49886035355768	12.2995477284709	14.9783510549545	21.9487867987489	21.9221120870053	18.4972351881753	20.2530963550004	34.9431003831369	34.0955428146224	20.516697160246	29.872086339005	33.1596688263984	27.5086185196607	18.6153816099588	22.1473460984223	26.1416153290315	36.2062456088321	33.8924725754877	33.7844050324747	23.5919985195007	25.2864779995188	27.9644005868604	28.8136321662974	30.5383573038303	31.325351911053	34.9275076683244	36.2404980586289
588.733	0	0	0	0	0	0	0	0	6.64994006534605	1.4378798604953	23.3069509640149	-2.79644487033545	6.29531340563029	4.2203682000349	18.1058683536397	-10.2942131906896	-4.38104960113745	14.7595047007561	8.20255282264607	22.0603800559947	17.3312405894757	31.3676148570908	2.53728301466722	5.24301087289531	13.9586842018127	11.5566119537906	6.63350656162199	21.3813711824561	23.7941813490422	14.3132957007265	10.4673818627092	1.20608746484543	8.31264009415756	12.9509408571593	26.665372952188	18.3610793221053	25.8368359954208	21.8345455879535	19.0183960932375	19.2307581296955	26.8754145996777	32.9335427031484	22.2032762488688	30.898229412807	26.8882717228631	29.1734825657542	26.1982178664086	31.8579352350424	28.8613138612927
590.403	0	0	0	0	0	0	0	-5.16072448070258	-12.7074427508556	-10.2300268252049	12.6162800673729	3.01771958392756	-2.04086987746519	16.7637714990227	-4.46016848323968	6.58393404558983	8.23862111134813	-16.3949804578936	6.9485739421217	-2.70084828590474	-4.60330904512042	5.33072855694166	5.78658093772985	-1.44986593740656	21.7388087096318	9.95973199829299	8.55398868356096	17.1369647710026	8.61771250278124	15.0489251257908	6.59769439526203	16.2429472495326	11.4568364951047	10.8094583989664	20.8073215384385	14.9304249882717	21.1094356026697	21.3961455175925	20.7996586357019	8.53930308272872	18.158998373263	30.15706675858	22.0483307913564	19.7988842759596	24.7892640733613	20.5722577968844	26.1210469964052	23.8204735125243	22.0607857235543
592.073	0	0	0	0	0	0	31.9240889769324	35.4280299681705	45.1055699188334	26.0844591943694	51.9262313734292	28.5004579714306	12.7851255041253	44.391552630806	22.6507549906478	57.0893498317876	27.4764183380114	29.506862074619	32.8969918060799	26.4905725523158	10.908658177259	26.5381759574229	18.5060357508064	12.7241152928124	21.9097201896715	12.3478341225087	23.407666651502	25.9261068582708	21.0060702255037	32.2317083542717	39.1617759592734	12.7456890809316	38.4537499099909	21.7048158178345	24.6246403629284	20.410351126829	34.5438962803027	21.5497244226577	27.9176644359956	19.8139270507232	25.3801876650527	28.7533799449441	32.9662775671749	28.3536092187807	31.1683486122198	26.7109472620835	29.853572091608	32.30878231842	27.3727651935458
593.743	0	0	0	0	0	0	25.9530295020978	16.7962915452243	5.40918317889793	22.1880658490746	19.5672391026515	20.7249616828537	8.00537620853935	16.6796749234636	19.0118821358627	19.4940127584842	17.7362551356849	11.4020451270462	25.7773429431987	10.2867497392317	9.72053626948551	6.11965466091757	18.6221185305756	12.2242129016692	23.1781750486164	19.4989942783147	19.1942034147839	18.4828413345621	16.8582091970402	6.28972797634318	11.8861008028799	22.7458462413155	28.0343805468069	35.598635516444	30.6881125923709	18.5615804899233	22.8348230037565	23.909011945981	19.8157028124277	24.6902404940939	18.0892761484626	22.7280343349004	18.0188765749224	23.5532451315297	23.6376143360865	26.028652505019	24.4758101381562	27.6770154633885	33.2822594546651
595.413	0	0	0	0	0	14.5396753290632	12.0020125288132	17.1005574814174	50.4709399710123	9.32812977100073	4.18868610187854	-3.11886811373716	5.29026430243515	17.5009554106553	7.95376604262269	-3.22289548662071	14.4051909627475	24.9984563664434	-1.74201589566597	18.0824250186672	34.3202138270677	7.49545167721695	16.1340960932174	12.1752268145669	21.0938718397561	11.2869625156299	13.2497359263082	22.7388262829079	10.8706207299589	25.0887781049616	19.1651803639647	15.1186162046783	18.5571021731146	8.80172037312004	12.1656731258968	14.12386970778	21.7842161057073	22.6603604478399	21.4275333442042	20.8478621353517	17.4278798455522	25.8547714634497	28.9713370100349	22.4614449575164	30.1691388383548	23.1667282252301	26.7968986564021	27.3917884007935	21.4613660889123
597.084	0	0	0	0	0	41.104281194264	24.9463488275388	21.5233265052545	16.2946545968349	29.8524592997893	15.3992213772422	33.6883305686856	17.1857609877221	-7.01705642143709	17.3324285005867	22.9948895586848	16.2613100740908	18.9695109151626	7.73861322297887	9.28071850302342	29.4195865074967	23.7934808351887	33.1231948283286	19.2346071820213	27.4399076208681	22.6381676509494	16.0539842658128	21.7829123842882	23.7360564866666	20.5615971028747	16.3936429175322	11.3432054658113	14.9136292413484	17.7358560888339	18.8428394354768	19.4407836132633	20.6070565122716	20.7417984821749	26.9619953702506	18.7319339517081	31.6139043039963	28.4921403526721	23.1058806999502	25.7632574916515	30.0552857254857	29.873321423139	24.6660907659749	26.2660121496686	28.9832895433956
598.754	0	0	0	0	11.749747470295	2.45449074036536	-9.42257207439773	16.0436578540874	12.6618460550225	17.4904950480717	-11.3843350829246	-11.1932742987946	-1.0735938114206	-0.406122040823103	6.98585700420579	23.2389025329955	11.2924029762576	1.4296196497071	17.0442081464682	3.10267566409269	20.8048537448792	13.0840030104771	5.89906733654031	-4.31520466900093	14.7114111619573	9.26288457484397	8.75162172892664	13.2951400925948	25.1581076677106	15.1384052662974	8.4402000076573	8.46832137372038	13.7206160003436	10.6616583112565	26.4679850160993	19.6589464598033	15.7046323858312	13.3029953974754	21.145717952801	19.9515198850842	21.6994554321563	16.9400295528399	26.9432549078822	22.8870855491369	24.7357241212197	22.9749297582507	29.598721027583	21.8332714676439	25.5772264284642
600.425	0	0	0	0	12.3810274012667	3.15936967751099	-6.60101109788589	-9.58560430694222	17.168170276985	26.0592763135972	21.5529221962013	15.5131038540095	-22.7943384683842	25.103825627039	3.87260614389212	-3.71144620809211	7.21843687074839	-3.789443091845	-7.67826225850638	16.0663798343147	5.0894525788797	0.25763597853283	17.6272456443206	-1.49679834144861	-5.34546800557535	12.407076283172	14.7374157126231	16.0279898355394	5.95218829264926	12.3012070342669	10.5615546126128	13.6578554380335	10.986134555663	15.4790668002905	16.8649723043102	10.5764468424271	15.6215973046422	17.6034319987298	19.1800814202423	17.9776443528781	10.3125435565257	18.3320519192794	18.6819099888511	21.1455650389779	21.4748038155642	17.8070888837458	22.3350847835124	24.9834196079828	27.5801861702247
602.096	0	0	0	-7.63009364536171	-6.85736048187186	-31.2416331117652	-12.9018425688401	-20.9516428234768	-6.73614395258322	-3.72981967370878	-7.43378411291931	-19.3748068083917	-5.57431448202036	-10.726330032423	-21.3702461540966	-19.1598426707367	-12.6740946000986	-5.97571051219036	-20.000797454302	-12.4788996110313	-6.56744797454796	-15.0206077649393	1.33016559465017	-2.50596668087278	-15.2515664062633	-3.67383593292303	-9.80167670163581	-7.43731196993643	3.68479548135079	2.5278352673286	-8.94736952313458	-2.28696596581109	0.189640512753651	-6.77337009930699	-0.502076272466388	11.0784539043649	14.8769006112925	11.4497384309867	6.46512363990043	14.91306318955	14.8449184136622	9.61330329455424	22.1215212556261	20.3645517277689	11.8921149633537	20.2451084183582	20.0042126201306	15.3184223488737	17.5904802402642
603.766	0	0	0	1.44586314286251	3.04698671392719	10.4441137453391	-0.510509815243301	6.69859484291023	-3.87012741411616	22.6137123297691	14.5826039954323	18.5199563857185	6.91647301103126	8.00399492243454	6.59728967426045	23.349215047283	4.26605733904545	24.8523271490986	18.1559111388849	4.51405133672763	7.3477337762699	10.0159126240457	5.04970569739885	9.44694091839244	4.83534271017047	8.75980946965299	17.2252491309477	15.0168550582626	27.044086698964	20.0754269737473	5.14531220851812	9.7335709478758	5.03346992496797	20.1717132748357	12.3996321107155	10.8640079939673	14.978199862177	12.3004410435458	16.8046169355898	11.8459146096219	19.8142850672904	21.7838370663267	17.0268605922605	16.0310489872394	24.3579090002487	18.7597352853986	19.9386906151799	23.2179746925188	21.8361954023473
605.437	0	0	-22.5816472769498	-31.6924799985109	-5.95336284864464	-6.68208327180851	-11.4702637009641	-21.1687237942198	-7.24476875976061	-26.366262274288	-7.6176179755345	-22.1543054508024	-26.8427775490434	-16.1662727611455	-1.08689797318124	-19.25536710776	-17.3476192071031	16.5373997361849	5.02485188154628	-10.252503335886	-14.9740963095221	-25.5582897954029	-2.31986378390452	-11.1787241365208	-20.2533219209309	-9.51724907384226	4.09909355668773	-6.207943392671	1.44571282125797	-3.34214788109697	8.23281865582726	1.53228870465068	11.7103811789653	-3.89883776324264	16.6800282604158	13.0481555063539	-2.06317234679085	14.1952679950692	15.6647279024692	13.4933835740277	10.0902957708784	11.4609696865999	14.1903790851387	18.1223664776186	18.7929034495096	19.5819598956179	9.75421287996308	17.7215129667026	18.1909329727773
607.108	0	-7.96226409226013	-21.671783010107	-14.6373832823094	-17.9242888835176	-13.2234076741073	-1.69723654146182	-23.6834191751841	-10.0008435970952	-26.4390440816522	-15.7653359512381	-11.4804023839735	-15.0025818372651	-23.3149531032082	-13.5120936270404	-20.8227149846132	-13.83854695108	-7.39456809733507	-18.4892049928615	3.84796361598424	-10.9949303669449	-18.9877571193185	-14.4131156215867	-2.99022399133711	-5.50000734396323	0.861216930068875	-7.84146452552781	1.90519584368319	-8.67273904871207	-8.03753699687039	-0.119152482168419	3.8150068480373	13.3302937059354	8.58480958282657	2.2146815787261	9.91626717548617	10.536279921228	9.92531144163481	2.83285587900763	5.89740078516239	1.57007074773648	12.5177182937804	19.0676673809461	17.9361341637732	16.1666913423231	12.3519489509383	18.2795873688143	19.225901444556	20.194817934825
608.779	0	36.5810172094369	10.7353590777547	17.4075558351637	11.6278277892338	8.61348802754327	-1.81335395222578	15.4221229353353	-0.533575950794627	-8.84718337474863	16.7438891594738	11.0867314491657	17.9064668431632	5.24306440352861	-6.5033816366774	2.90385792741631	20.9415115711957	25.5899207507945	6.39249065925982	26.5928088589592	-8.95537028970796	13.474512810646	7.03313092987939	10.5724139489205	18.5395916583382	10.1911766369189	26.4326737015275	23.6809777566777	25.0818329171049	30.9033487605393	10.4857311250865	21.5408611301212	17.0806419949365	9.71066835106206	19.2961362664174	14.3330864346527	17.6190123930667	22.487962413852	16.9467399872666	13.6395494276779	20.5054903792753	21.1007498187068	16.7052588313862	20.5574919477105	24.180454232422	21.8951993302649	23.2739108574911	24.4626634144294	24.4056020714956
610.45	49.9672818478935	-1.93629665372964	-16.8969538615855	-35.8013660681261	5.47731490314498	-17.0134356346241	-12.0891574917198	-7.39570162989574	-2.4573470432522	13.2742740206413	-8.64752736016982	1.41137156839937	-20.8325019159789	-6.42435989602199	3.10817056727345	-10.3472827850455	-10.8024693628599	-1.85628502604649	-0.614597020484223	-4.53839074359851	5.81674358746809	18.2256722606856	8.39790341413081	2.84259888848837	11.3972908210384	4.14096088015243	6.16296739120596	6.01247816079505	12.4873112266606	8.50599454862527	1.74469743681267	5.32336549198727	13.017774239292	2.5634859672657	12.7259030076956	6.93555830683255	10.2716518067749	22.080750268748	9.8152975297823	13.7276995791763	13.3919764035674	18.1216327083735	20.8649823299288	18.0426389666866	18.7046550155999	15.4286975302924	19.0361741636866	20.2172494971375	22.9462427187445
612.121	66.31444705739	13.0538901427881	48.0723087749208	29.1134940154627	19.4599140782207	7.69110131148316	24.77307935314	23.9131542049868	18.2234823112757	37.1832975428768	21.2353604389898	37.2717828333946	21.4861021241379	11.4294129587157	22.5443057027172	33.5082265917165	22.8541370455649	24.1397271947356	14.6065054416335	9.38724514422542	20.8487894673836	24.2003806552893	15.5882852059185	20.608639678231	21.5390024649677	18.4327811305937	13.4635926937024	-5.00667050733228	26.0848939413135	31.2824903467332	29.2639253361112	16.492757371027	29.9061661299184	15.779664429779	26.7139828736403	21.8148772935715	23.0144690568393	18.6339618693133	20.3763696841673	34.1443835341772	16.0455546799555	15.796725238698	17.7068675730511	18.7939955067648	28.2826365656397	21.8793331691547	23.3338638597681	23.0176260368304	25.2814678957033
613.792	9.05465090252668	33.0476963388267	23.1157918864072	40.1145718595333	27.2901120704367	42.7029495253895	22.58628743712	21.6852352545495	24.0324731119957	2.35643484801527	26.2669546333869	8.60589209503261	3.79929739472888	30.7110843945191	4.22354785425524	30.3118600624586	31.7741564593498	17.6655220654457	10.6718633267991	21.2674928231721	26.8183453672548	29.8304682451503	15.8594352213082	18.360803911644	23.5261352576532	14.2306396524105	6.65420094330637	24.3555640551409	25.7338461686747	19.5614035932619	24.7065871349345	25.2133071462492	17.3620416597145	21.9247292072072	19.4035849165488	15.3581466205196	20.4371719935573	24.6396934251877	19.473304549088	24.7990433809486	24.8810350647223	17.7480649646976	19.6677411415513	17.6611557454862	20.4326214588616	21.7131946649919	18.9920414666698	19.1108089591026	21.3363250847618
615.464	-14.3397866707709	-10.3965165088112	22.636322273784	2.79470065950021	-3.99439884730286	12.0006202744801	-14.123606134728	-28.7499415094896	-5.21353235938091	15.8754234336147	5.54058838931132	-11.5816901004492	10.3761826091364	-2.41734354629914	10.9469152380663	6.63345415766288	-2.20523777610769	-6.49505058013922	-5.69867844194247	-8.87330153060641	8.33398399238022	12.497890908766	6.34755534451939	12.1358389387509	9.12256086778705	8.57565301117956	-0.878646988742785	3.70237399489659	13.4596865141668	17.6442502911196	10.247312082394	16.9158071087023	17.3374251341193	10.7860414171616	15.7124746822592	12.0333666574896	11.9013038040452	17.9374763653121	22.0318615238426	14.7648615100969	14.3653937279586	8.55398669982566	18.7596182893939	13.5812326567764	13.6657378219606	12.6395369881307	16.2443362203197	20.8213727847689	20.1972854192806
617.135	-6.04614588629413	-19.598382423861	-0.935496787796331	-2.64886131809684	8.95089514818539	-1.86780867933957	1.2434219686747	-0.678613546974113	8.79611236979664	-14.7071489333573	-13.6514299848343	-11.8650207658215	-30.1956810497606	-9.08896396764387	-7.74085696505768	-4.96813172185686	1.47934078190892	-10.0183261373527	-12.0479871945193	-5.63888638950303	4.29219283924719	15.1659801004985	-4.70417779952859	0.8443418454843	-8.15595190346454	-5.61438066424189	-2.9582761304355	-8.25923716951163	-2.28860254991547	7.6585368357973	-0.993282779913245	3.19445506054855	-9.12535241426522	5.39189134946322	10.5749059086702	17.8717789543557	1.26835582713538	10.0522706232514	8.9807762393256	7.03045121814332	10.8275893087171	15.1728822984555	7.49414378514893	12.7253569124796	11.4175279927782	15.83214531147	13.5235940897609	13.3728616317071	11.71531146747
618.806	-1.74758745127874	4.30290941517482	-21.2373267049022	-13.3052115891838	1.68127502949899	15.7542583684334	5.75963195293141	-35.7742855042093	-8.09712693601353	0.655865618836243	14.9617195673303	4.73840816842327	-3.83360881951083	1.24071244340587	-0.279729842031409	-14.8111375916084	20.6808797890919	-4.50471502280812	7.78016815201489	-10.6614908358752	-3.98785583648929	-11.8243865542353	-6.81957715069521	7.48873910849008	-12.2185978386994	5.33669741105268	7.36568300081277	-5.41353063096587	5.76094173952284	-1.5303948333409	5.43940426951355	-0.490364057046066	8.80311686609204	8.44159658077631	4.13641527015972	-3.00274927867931	10.8108035549125	4.74451083664416	14.5031798587606	8.64660217283017	15.2772141018916	12.1659058244427	18.4372264194513	13.839334421994	11.3058522733186	17.9658056688025	9.62522483921814	13.4949101919791	16.9257675623035
[truncated: 85 more columns]
