# Supplementary material for: Physicochemical and major ion data for springs in the Black Forest National Park, Germany
Source: Data Brief. 2020 Apr 30;30:105645. doi: 10.1016/j.dib.2020.105645 (PMC7218150; doi:10.1016/j.dib.2020.105645)
Supplement: Supplementary file 4 [file mmc4.zip › Fluorescence/D809_5_2017-05-11.csv]

wavelength	600	597	594	591	588	585	582	579	576	573	570	567	564	561	558	555	552	549	546	543	540	537	534	531	528	525	522	519	516	513	510	507	504	501	498	495	492	489	486	483	480	477	474	471	468	465	462	459	456
210.862	0	0	0	0	0	0	0	0	0	0	0	0	0	0	0	0	0	0	0	0	0	0	0	0	0	0	0	0	0	0	0	0	0	0	0	0	0	0	0	0	0	0	0	0	0	0	0	0	0
212.444	0	0	0	0	0	0	0	0	0	0	0	0	0	0	0	0	0	0	0	0	0	0	0	0	0	0	0	0	0	0	0	0	0	0	0	0	0	0	0	0	0	0	0	0	0	0	0	0	0
214.027	0	0	0	0	0	0	0	0	0	0	0	0	0	0	0	0	0	0	0	0	0	0	0	0	0	0	0	0	0	0	0	0	0	0	0	0	0	0	0	0	0	0	0	0	0	0	0	0	0
215.61	0	0	0	0	0	0	0	0	0	0	0	0	0	0	0	0	0	0	0	0	0	0	0	0	0	0	0	0	0	0	0	0	0	0	0	0	0	0	0	0	0	0	0	0	0	0	0	0	0
217.194	0	0	0	0	0	0	0	0	0	0	0	0	0	0	0	0	0	0	0	0	0	0	0	0	0	0	0	0	0	0	0	0	0	0	0	0	0	0	0	0	0	0	0	0	0	0	0	0	0
218.779	0	0	0	0	0	0	0	0	0	0	0	0	0	0	0	0	0	0	0	0	0	0	0	0	0	0	0	0	0	0	0	0	0	0	0	0	0	0	0	0	0	0	0	0	0	0	0	0	0
220.364	0	0	0	0	0	0	0	0	0	0	0	0	0	0	0	0	0	0	0	0	0	0	0	0	0	0	0	0	0	0	0	0	0	0	0	0	0	0	0	0	0	0	0	0	0	0	0	0	0
221.95	0	0	0	0	0	0	0	0	0	0	0	0	0	0	0	0	0	0	0	0	0	0	0	0	0	0	0	0	0	0	0	0	0	0	0	0	0	0	0	0	0	0	0	0	0	0	0	0	0
223.536	0	0	0	0	0	0	0	0	0	0	0	0	0	0	0	0	0	0	0	0	0	0	0	0	0	0	0	0	0	0	0	0	0	0	0	0	0	0	0	0	0	0	0	0	0	0	0	0	0
225.123	0	0	0	0	0	0	0	0	0	0	0	0	0	0	0	0	0	0	0	0	0	0	0	0	0	0	0	0	0	0	0	0	0	0	0	0	0	0	0	0	0	0	0	0	0	0	0	0	0
226.71	0	0	0	0	0	0	0	0	0	0	0	0	0	0	0	0	0	0	0	0	0	0	0	0	0	0	0	0	0	0	0	0	0	0	0	0	0	0	0	0	0	0	0	0	0	0	0	0	0
228.299	0	0	0	0	0	0	0	0	0	0	0	0	0	0	0	0	0	0	0	0	0	0	0	0	0	0	0	0	0	0	0	0	0	0	0	0	0	0	0	0	0	0	0	0	0	0	0	0	0
229.887	0	0	0	0	0	0	0	0	0	0	0	0	0	0	0	0	0	0	0	0	0	0	0	0	0	0	0	0	0	0	0	0	0	0	0	0	0	0	0	0	0	0	0	0	0	0	0	0	0
231.477	0	0	0	0	0	0	0	0	0	0	0	0	0	0	0	0	0	0	0	0	0	0	0	0	0	0	0	0	0	0	0	0	0	0	0	0	0	0	0	0	0	0	0	0	0	0	0	0	0
233.067	0	0	0	0	0	0	0	0	0	0	0	0	0	0	0	0	0	0	0	0	0	0	0	0	0	0	0	0	0	0	0	0	0	0	0	0	0	0	0	0	0	0	0	0	0	0	0	0	0
234.657	0	0	0	0	0	0	0	0	0	0	0	0	0	0	0	0	0	0	0	0	0	0	0	0	0	0	0	0	0	0	0	0	0	0	0	0	0	0	0	0	0	0	0	0	0	0	0	0	0
236.248	0	0	0	0	0	0	0	0	0	0	0	0	0	0	0	0	0	0	0	0	0	0	0	0	0	0	0	0	0	0	0	0	0	0	0	0	0	0	0	0	0	0	0	0	0	0	0	0	0
237.84	0	0	0	0	0	0	0	0	0	0	0	0	0	0	0	0	0	0	0	0	0	0	0	0	0	0	0	0	0	0	0	0	0	0	0	0	0	0	0	0	0	0	0	0	0	0	0	0	0
239.432	0	0	0	0	0	0	0	0	0	0	0	0	0	0	0	0	0	0	0	0	0	0	0	0	0	0	0	0	0	0	0	0	0	0	0	0	0	0	0	0	0	0	0	0	0	0	0	0	0
241.025	0	0	0	0	0	0	0	0	0	0	0	0	0	0	0	0	0	0	0	0	0	0	0	0	0	0	0	0	0	0	0	0	0	0	0	0	0	0	0	0	0	0	0	0	0	0	0	0	0
242.619	0	0	0	0	0	0	0	0	0	0	0	0	0	0	0	0	0	0	0	0	0	0	0	0	0	0	0	0	0	0	0	0	0	0	0	0	0	0	0	0	0	0	0	0	0	0	0	0	0
244.213	0	0	0	0	0	0	0	0	0	0	0	0	0	0	0	0	0	0	0	0	0	0	0	0	0	0	0	0	0	0	0	0	0	0	0	0	0	0	0	0	0	0	0	0	0	0	0	0	0
245.808	0	0	0	0	0	0	0	0	0	0	0	0	0	0	0	0	0	0	0	0	0	0	0	0	0	0	0	0	0	0	0	0	0	0	0	0	0	0	0	0	0	0	0	0	0	0	0	0	0
247.403	0	0	0	0	0	0	0	0	0	0	0	0	0	0	0	0	0	0	0	0	0	0	0	0	0	0	0	0	0	0	0	0	0	0	0	0	0	0	0	0	0	0	0	0	0	0	0	0	0
248.999	0	0	0	0	0	0	0	0	0	0	0	0	0	0	0	0	0	0	0	0	0	0	0	0	0	0	0	0	0	0	0	0	0	0	0	0	0	0	0	0	0	0	0	0	0	0	0	0	0
250.595	0	0	0	0	0	0	0	0	0	0	0	0	0	0	0	0	0	0	0	0	0	0	0	0	0	0	0	0	0	0	0	0	0	0	0	0	0	0	0	0	0	0	0	0	0	0	0	0	0
252.192	0	0	0	0	0	0	0	0	0	0	0	0	0	0	0	0	0	0	0	0	0	0	0	0	0	0	0	0	0	0	0	0	0	0	0	0	0	0	0	0	0	0	0	0	0	0	0	0	0
253.79	0	0	0	0	0	0	0	0	0	0	0	0	0	0	0	0	0	0	0	0	0	0	0	0	0	0	0	0	0	0	0	0	0	0	0	0	0	0	0	0	0	0	0	0	0	0	0	0	0
255.388	0	0	0	0	0	0	0	0	0	0	0	0	0	0	0	0	0	0	0	0	0	0	0	0	0	0	0	0	0	0	0	0	0	0	0	0	0	0	0	0	0	0	0	0	0	0	0	0	0
256.986	0	0	0	0	0	0	0	0	0	0	0	0	0	0	0	0	0	0	0	0	0	0	0	0	0	0	0	0	0	0	0	0	0	0	0	0	0	0	0	0	0	0	0	0	0	0	0	0	0
258.586	0	0	0	0	0	0	0	0	0	0	0	0	0	0	0	0	0	0	0	0	0	0	0	0	0	0	0	0	0	0	0	0	0	0	0	0	0	0	0	0	0	0	0	0	0	0	0	0	0
260.186	0	0	0	0	0	0	0	0	0	0	0	0	0	0	0	0	0	0	0	0	0	0	0	0	0	0	0	0	0	0	0	0	0	0	0	0	0	0	0	0	0	0	0	0	0	0	0	0	0
261.786	0	0	0	0	0	0	0	0	0	0	0	0	0	0	0	0	0	0	0	0	0	0	0	0	0	0	0	0	0	0	0	0	0	0	0	0	0	0	0	0	0	0	0	0	0	0	0	0	0
263.387	0	0	0	0	0	0	0	0	0	0	0	0	0	0	0	0	0	0	0	0	0	0	0	0	0	0	0	0	0	0	0	0	0	0	0	0	0	0	0	0	0	0	0	0	0	0	0	0	0
264.988	0	0	0	0	0	0	0	0	0	0	0	0	0	0	0	0	0	0	0	0	0	0	0	0	0	0	0	0	0	0	0	0	0	0	0	0	0	0	0	0	0	0	0	0	0	0	0	0	0
266.591	0	0	0	0	0	0	0	0	0	0	0	0	0	0	0	0	0	0	0	0	0	0	0	0	0	0	0	0	0	0	0	0	0	0	0	0	0	0	0	0	0	0	0	0	0	0	0	0	0
268.193	0	0	0	0	0	0	0	0	0	0	0	0	0	0	0	0	0	0	0	0	0	0	0	0	0	0	0	0	0	0	0	0	0	0	0	0	0	0	0	0	0	0	0	0	0	0	0	0	0
269.796	0	0	0	0	0	0	0	0	0	0	0	0	0	0	0	0	0	0	0	0	0	0	0	0	0	0	0	0	0	0	0	0	0	0	0	0	0	0	0	0	0	0	0	0	0	0	0	0	0
271.4	0	0	0	0	0	0	0	0	0	0	0	0	0	0	0	0	0	0	0	0	0	0	0	0	0	0	0	0	0	0	0	0	0	0	0	0	0	0	0	0	0	0	0	0	0	0	0	0	0
273.004	0	0	0	0	0	0	0	0	0	0	0	0	0	0	0	0	0	0	0	0	0	0	0	0	0	0	0	0	0	0	0	0	0	0	0	0	0	0	0	0	0	0	0	0	0	0	0	0	0
274.609	0	0	0	0	0	0	0	0	0	0	0	0	0	0	0	0	0	0	0	0	0	0	0	0	0	0	0	0	0	0	0	0	0	0	0	0	0	0	0	0	0	0	0	0	0	0	0	0	0
276.215	0	0	0	0	0	0	0	0	0	0	0	0	0	0	0	0	0	0	0	0	0	0	0	0	0	0	0	0	0	0	0	0	0	0	0	0	0	0	0	0	0	0	0	0	0	0	0	0	0
277.821	0	0	0	0	0	0	0	0	0	0	0	0	0	0	0	0	0	0	0	0	0	0	0	0	0	0	0	0	0	0	0	0	0	0	0	0	0	0	0	0	0	0	0	0	0	0	0	0	0
279.427	0	0	0	0	0	0	0	0	0	0	0	0	0	0	0	0	0	0	0	0	0	0	0	0	0	0	0	0	0	0	0	0	0	0	0	0	0	0	0	0	0	0	0	0	0	0	0	0	0
281.034	0	0	0	0	0	0	0	0	0	0	0	0	0	0	0	0	0	0	0	0	0	0	0	0	0	0	0	0	0	0	0	0	0	0	0	0	0	0	0	0	0	0	0	0	0	0	0	0	0
282.642	0	0	0	0	0	0	0	0	0	0	0	0	0	0	0	0	0	0	0	0	0	0	0	0	0	0	0	0	0	0	0	0	0	0	0	0	0	0	0	0	0	0	0	0	0	0	0	0	0
284.25	0	0	0	0	0	0	0	0	0	0	0	0	0	0	0	0	0	0	0	0	0	0	0	0	0	0	0	0	0	0	0	0	0	0	0	0	0	0	0	0	0	0	0	0	0	0	0	0	0
285.858	0	0	0	0	0	0	0	0	0	0	0	0	0	0	0	0	0	0	0	0	0	0	0	0	0	0	0	0	0	0	0	0	0	0	0	0	0	0	0	0	0	0	0	0	0	0	0	0	0
287.468	0	0	0	0	0	0	0	0	0	0	0	0	0	0	0	0	0	0	0	0	0	0	0	0	0	0	0	0	0	0	0	0	0	0	0	0	0	0	0	0	0	0	0	0	0	0	0	0	0
289.077	0	0	0	0	0	0	0	0	0	0	0	0	0	0	0	0	0	0	0	0	0	0	0	0	0	0	0	0	0	0	0	0	0	0	0	0	0	0	0	0	0	0	0	0	0	0	0	0	0
290.688	0	0	0	0	0	0	0	0	0	0	0	0	0	0	0	0	0	0	0	0	0	0	0	0	0	0	0	0	0	0	0	0	0	0	0	0	0	0	0	0	0	0	0	0	0	0	0	0	0
292.298	0	0	0	0	0	0	0	0	0	0	0	0	0	0	0	0	0	0	0	0	0	0	0	0	0	0	0	0	0	0	0	0	0	0	0	0	0	0	0	0	0	0	0	0	0	0	0	0	0
293.91	0	0	0	0	0	0	0	0	0	0	0	0	0	0	0	0	0	0	0	0	0	0	0	0	0	0	0	0	0	0	0	0	0	0	0	0	0	0	0	0	0	0	0	0	0	0	0	0	0
295.521	0	0	0	0	0	0	0	0	0	0	0	0	0	0	0	0	0	0	0	0	0	0	0	0	0	0	0	0	0	0	0	0	0	0	0	0	0	0	0	0	0	0	0	0	0	0	0	0	0
297.134	0	0	0	0	0	0	0	0	0	0	0	0	0	0	0	0	0	0	0	0	0	0	0	0	0	0	0	0	0	0	0	0	0	0	0	0	0	0	0	0	0	0	0	0	0	0	0	0	0
298.747	0	0	0	0	0	0	0	0	0	0	0	0	0	0	0	0	0	0	0	0	0	0	0	0	0	0	0	0	0	0	0	0	0	0	0	0	0	0	0	0	0	0	0	0	0	0	0	0	0
300.36	0	0	0	0	0	0	0	0	0	0	0	0	0	0	0	0	0	0	0	0	0	0	0	0	0	0	0	0	0	0	0	0	0	0	0	0	0	0	0	0	0	0	0	0	0	0	0	0	0
301.974	0	0	0	0	0	0	0	0	0	0	0	0	0	0	0	0	0	0	0	0	0	0	0	0	0	0	0	0	0	0	0	0	0	0	0	0	0	0	0	0	0	0	0	0	0	0	0	0	0
303.588	0	0	0	0	0	0	0	0	0	0	0	0	0	0	0	0	0	0	0	0	0	0	0	0	0	0	0	0	0	0	0	0	0	0	0	0	0	0	0	0	0	0	0	0	0	0	0	0	0
305.203	0	0	0	0	0	0	0	0	0	0	0	0	0	0	0	0	0	0	0	0	0	0	0	0	0	0	0	0	0	0	0	0	0	0	0	0	0	0	0	0	0	0	0	0	0	0	0	0	0
306.819	0	0	0	0	0	0	0	0	0	0	0	0	0	0	0	0	0	0	0	0	0	0	0	0	0	0	0	0	0	0	0	0	0	0	0	0	0	0	0	0	0	0	0	0	0	0	0	0	0
308.435	0	0	0	0	0	0	0	0	0	0	0	0	0	0	0	0	0	0	0	0	0	0	0	0	0	0	0	0	0	0	0	0	0	0	0	0	0	0	0	0	0	0	0	0	0	0	0	0	0
310.051	0	0	0	0	0	0	0	0	0	0	0	0	0	0	0	0	0	0	0	0	0	0	0	0	0	0	0	0	0	0	0	0	0	0	0	0	0	0	0	0	0	0	0	0	0	0	0	0	0
311.668	0	0	0	0	0	0	0	0	0	0	0	0	0	0	0	0	0	0	0	0	0	0	0	0	0	0	0	0	0	0	0	0	0	0	0	0	0	0	0	0	0	0	0	0	0	0	0	0	0
313.286	0	0	0	0	0	0	0	0	0	0	0	0	0	0	0	0	0	0	0	0	0	0	0	0	0	0	0	0	0	0	0	0	0	0	0	0	0	0	0	0	0	0	0	0	0	0	0	0	0
314.904	0	0	0	0	0	0	0	0	0	0	0	0	0	0	0	0	0	0	0	0	0	0	0	0	0	0	0	0	0	0	0	0	0	0	0	0	0	0	0	0	0	0	0	0	0	0	0	0	0
316.522	0	0	0	0	0	0	0	0	0	0	0	0	0	0	0	0	0	0	0	0	0	0	0	0	0	0	0	0	0	0	0	0	0	0	0	0	0	0	0	0	0	0	0	0	0	0	0	0	0
318.141	0	0	0	0	0	0	0	0	0	0	0	0	0	0	0	0	0	0	0	0	0	0	0	0	0	0	0	0	0	0	0	0	0	0	0	0	0	0	0	0	0	0	0	0	0	0	0	0	0
319.761	0	0	0	0	0	0	0	0	0	0	0	0	0	0	0	0	0	0	0	0	0	0	0	0	0	0	0	0	0	0	0	0	0	0	0	0	0	0	0	0	0	0	0	0	0	0	0	0	0
321.381	0	0	0	0	0	0	0	0	0	0	0	0	0	0	0	0	0	0	0	0	0	0	0	0	0	0	0	0	0	0	0	0	0	0	0	0	0	0	0	0	0	0	0	0	0	0	0	0	0
323.001	0	0	0	0	0	0	0	0	0	0	0	0	0	0	0	0	0	0	0	0	0	0	0	0	0	0	0	0	0	0	0	0	0	0	0	0	0	0	0	0	0	0	0	0	0	0	0	0	0
324.622	0	0	0	0	0	0	0	0	0	0	0	0	0	0	0	0	0	0	0	0	0	0	0	0	0	0	0	0	0	0	0	0	0	0	0	0	0	0	0	0	0	0	0	0	0	0	0	0	0
326.243	0	0	0	0	0	0	0	0	0	0	0	0	0	0	0	0	0	0	0	0	0	0	0	0	0	0	0	0	0	0	0	0	0	0	0	0	0	0	0	0	0	0	0	0	0	0	0	0	0
327.865	0	0	0	0	0	0	0	0	0	0	0	0	0	0	0	0	0	0	0	0	0	0	0	0	0	0	0	0	0	0	0	0	0	0	0	0	0	0	0	0	0	0	0	0	0	0	0	0	0
329.488	0	0	0	0	0	0	0	0	0	0	0	0	0	0	0	0	0	0	0	0	0	0	0	0	0	0	0	0	0	0	0	0	0	0	0	0	0	0	0	0	0	0	0	0	0	0	0	0	0
331.111	0	0	0	0	0	0	0	0	0	0	0	0	0	0	0	0	0	0	0	0	0	0	0	0	0	0	0	0	0	0	0	0	0	0	0	0	0	0	0	0	0	0	0	0	0	0	0	0	0
332.734	0	0	0	0	0	0	0	0	0	0	0	0	0	0	0	0	0	0	0	0	0	0	0	0	0	0	0	0	0	0	0	0	0	0	0	0	0	0	0	0	0	0	0	0	0	0	0	0	0
334.358	0	0	0	0	0	0	0	0	0	0	0	0	0	0	0	0	0	0	0	0	0	0	0	0	0	0	0	0	0	0	0	0	0	0	0	0	0	0	0	0	0	0	0	0	0	0	0	0	0
335.982	0	0	0	0	0	0	0	0	0	0	0	0	0	0	0	0	0	0	0	0	0	0	0	0	0	0	0	0	0	0	0	0	0	0	0	0	0	0	0	0	0	0	0	0	0	0	0	0	0
337.607	0	0	0	0	0	0	0	0	0	0	0	0	0	0	0	0	0	0	0	0	0	0	0	0	0	0	0	0	0	0	0	0	0	0	0	0	0	0	0	0	0	0	0	0	0	0	0	0	0
339.232	0	0	0	0	0	0	0	0	0	0	0	0	0	0	0	0	0	0	0	0	0	0	0	0	0	0	0	0	0	0	0	0	0	0	0	0	0	0	0	0	0	0	0	0	0	0	0	0	0
340.858	0	0	0	0	0	0	0	0	0	0	0	0	0	0	0	0	0	0	0	0	0	0	0	0	0	0	0	0	0	0	0	0	0	0	0	0	0	0	0	0	0	0	0	0	0	0	0	0	0
342.484	0	0	0	0	0	0	0	0	0	0	0	0	0	0	0	0	0	0	0	0	0	0	0	0	0	0	0	0	0	0	0	0	0	0	0	0	0	0	0	0	0	0	0	0	0	0	0	0	0
344.111	0	0	0	0	0	0	0	0	0	0	0	0	0	0	0	0	0	0	0	0	0	0	0	0	0	0	0	0	0	0	0	0	0	0	0	0	0	0	0	0	0	0	0	0	0	0	0	0	0
345.738	0	0	0	0	0	0	0	0	0	0	0	0	0	0	0	0	0	0	0	0	0	0	0	0	0	0	0	0	0	0	0	0	0	0	0	0	0	0	0	0	0	0	0	0	0	0	0	0	0
347.365	0	0	0	0	0	0	0	0	0	0	0	0	0	0	0	0	0	0	0	0	0	0	0	0	0	0	0	0	0	0	0	0	0	0	0	0	0	0	0	0	0	0	0	0	0	0	0	0	0
348.993	0	0	0	0	0	0	0	0	0	0	0	0	0	0	0	0	0	0	0	0	0	0	0	0	0	0	0	0	0	0	0	0	0	0	0	0	0	0	0	0	0	0	0	0	0	0	0	0	0
350.622	0	0	0	0	0	0	0	0	0	0	0	0	0	0	0	0	0	0	0	0	0	0	0	0	0	0	0	0	0	0	0	0	0	0	0	0	0	0	0	0	0	0	0	0	0	0	0	0	0
352.251	0	0	0	0	0	0	0	0	0	0	0	0	0	0	0	0	0	0	0	0	0	0	0	0	0	0	0	0	0	0	0	0	0	0	0	0	0	0	0	0	0	0	0	0	0	0	0	0	0
353.88	0	0	0	0	0	0	0	0	0	0	0	0	0	0	0	0	0	0	0	0	0	0	0	0	0	0	0	0	0	0	0	0	0	0	0	0	0	0	0	0	0	0	0	0	0	0	0	0	0
355.51	0	0	0	0	0	0	0	0	0	0	0	0	0	0	0	0	0	0	0	0	0	0	0	0	0	0	0	0	0	0	0	0	0	0	0	0	0	0	0	0	0	0	0	0	0	0	0	0	0
357.14	0	0	0	0	0	0	0	0	0	0	0	0	0	0	0	0	0	0	0	0	0	0	0	0	0	0	0	0	0	0	0	0	0	0	0	0	0	0	0	0	0	0	0	0	0	0	0	0	0
358.771	0	0	0	0	0	0	0	0	0	0	0	0	0	0	0	0	0	0	0	0	0	0	0	0	0	0	0	0	0	0	0	0	0	0	0	0	0	0	0	0	0	0	0	0	0	0	0	0	0
360.402	0	0	0	0	0	0	0	0	0	0	0	0	0	0	0	0	0	0	0	0	0	0	0	0	0	0	0	0	0	0	0	0	0	0	0	0	0	0	0	0	0	0	0	0	0	0	0	0	0
362.034	0	0	0	0	0	0	0	0	0	0	0	0	0	0	0	0	0	0	0	0	0	0	0	0	0	0	0	0	0	0	0	0	0	0	0	0	0	0	0	0	0	0	0	0	0	0	0	0	0
363.666	0	0	0	0	0	0	0	0	0	0	0	0	0	0	0	0	0	0	0	0	0	0	0	0	0	0	0	0	0	0	0	0	0	0	0	0	0	0	0	0	0	0	0	0	0	0	0	0	0
365.299	0	0	0	0	0	0	0	0	0	0	0	0	0	0	0	0	0	0	0	0	0	0	0	0	0	0	0	0	0	0	0	0	0	0	0	0	0	0	0	0	0	0	0	0	0	0	0	0	0
366.932	0	0	0	0	0	0	0	0	0	0	0	0	0	0	0	0	0	0	0	0	0	0	0	0	0	0	0	0	0	0	0	0	0	0	0	0	0	0	0	0	0	0	0	0	0	0	0	0	0
368.565	0	0	0	0	0	0	0	0	0	0	0	0	0	0	0	0	0	0	0	0	0	0	0	0	0	0	0	0	0	0	0	0	0	0	0	0	0	0	0	0	0	0	0	0	0	0	0	0	0
370.199	0	0	0	0	0	0	0	0	0	0	0	0	0	0	0	0	0	0	0	0	0	0	0	0	0	0	0	0	0	0	0	0	0	0	0	0	0	0	0	0	0	0	0	0	0	0	0	0	0
371.833	0	0	0	0	0	0	0	0	0	0	0	0	0	0	0	0	0	0	0	0	0	0	0	0	0	0	0	0	0	0	0	0	0	0	0	0	0	0	0	0	0	0	0	0	0	0	0	0	0
373.468	0	0	0	0	0	0	0	0	0	0	0	0	0	0	0	0	0	0	0	0	0	0	0	0	0	0	0	0	0	0	0	0	0	0	0	0	0	0	0	0	0	0	0	0	0	0	0	0	0
375.103	0	0	0	0	0	0	0	0	0	0	0	0	0	0	0	0	0	0	0	0	0	0	0	0	0	0	0	0	0	0	0	0	0	0	0	0	0	0	0	0	0	0	0	0	0	0	0	0	0
376.738	0	0	0	0	0	0	0	0	0	0	0	0	0	0	0	0	0	0	0	0	0	0	0	0	0	0	0	0	0	0	0	0	0	0	0	0	0	0	0	0	0	0	0	0	0	0	0	0	0
378.374	0	0	0	0	0	0	0	0	0	0	0	0	0	0	0	0	0	0	0	0	0	0	0	0	0	0	0	0	0	0	0	0	0	0	0	0	0	0	0	0	0	0	0	0	0	0	0	0	0
380.01	0	0	0	0	0	0	0	0	0	0	0	0	0	0	0	0	0	0	0	0	0	0	0	0	0	0	0	0	0	0	0	0	0	0	0	0	0	0	0	0	0	0	0	0	0	0	0	0	0
381.647	0	0	0	0	0	0	0	0	0	0	0	0	0	0	0	0	0	0	0	0	0	0	0	0	0	0	0	0	0	0	0	0	0	0	0	0	0	0	0	0	0	0	0	0	0	0	0	0	0
383.284	0	0	0	0	0	0	0	0	0	0	0	0	0	0	0	0	0	0	0	0	0	0	0	0	0	0	0	0	0	0	0	0	0	0	0	0	0	0	0	0	0	0	0	0	0	0	0	0	0
384.922	0	0	0	0	0	0	0	0	0	0	0	0	0	0	0	0	0	0	0	0	0	0	0	0	0	0	0	0	0	0	0	0	0	0	0	0	0	0	0	0	0	0	0	0	0	0	0	0	0
386.56	0	0	0	0	0	0	0	0	0	0	0	0	0	0	0	0	0	0	0	0	0	0	0	0	0	0	0	0	0	0	0	0	0	0	0	0	0	0	0	0	0	0	0	0	0	0	0	0	0
388.198	0	0	0	0	0	0	0	0	0	0	0	0	0	0	0	0	0	0	0	0	0	0	0	0	0	0	0	0	0	0	0	0	0	0	0	0	0	0	0	0	0	0	0	0	0	0	0	0	0
389.837	0	0	0	0	0	0	0	0	0	0	0	0	0	0	0	0	0	0	0	0	0	0	0	0	0	0	0	0	0	0	0	0	0	0	0	0	0	0	0	0	0	0	0	0	0	0	0	0	0
391.476	0	0	0	0	0	0	0	0	0	0	0	0	0	0	0	0	0	0	0	0	0	0	0	0	0	0	0	0	0	0	0	0	0	0	0	0	0	0	0	0	0	0	0	0	0	0	0	0	0
393.116	0	0	0	0	0	0	0	0	0	0	0	0	0	0	0	0	0	0	0	0	0	0	0	0	0	0	0	0	0	0	0	0	0	0	0	0	0	0	0	0	0	0	0	0	0	0	0	0	0
394.756	0	0	0	0	0	0	0	0	0	0	0	0	0	0	0	0	0	0	0	0	0	0	0	0	0	0	0	0	0	0	0	0	0	0	0	0	0	0	0	0	0	0	0	0	0	0	0	0	0
396.396	0	0	0	0	0	0	0	0	0	0	0	0	0	0	0	0	0	0	0	0	0	0	0	0	0	0	0	0	0	0	0	0	0	0	0	0	0	0	0	0	0	0	0	0	0	0	0	0	0
398.037	0	0	0	0	0	0	0	0	0	0	0	0	0	0	0	0	0	0	0	0	0	0	0	0	0	0	0	0	0	0	0	0	0	0	0	0	0	0	0	0	0	0	0	0	0	0	0	0	0
399.678	0	0	0	0	0	0	0	0	0	0	0	0	0	0	0	0	0	0	0	0	0	0	0	0	0	0	0	0	0	0	0	0	0	0	0	0	0	0	0	0	0	0	0	0	0	0	0	0	0
401.32	0	0	0	0	0	0	0	0	0	0	0	0	0	0	0	0	0	0	0	0	0	0	0	0	0	0	0	0	0	0	0	0	0	0	0	0	0	0	0	0	0	0	0	0	0	0	0	0	0
402.962	0	0	0	0	0	0	0	0	0	0	0	0	0	0	0	0	0	0	0	0	0	0	0	0	0	0	0	0	0	0	0	0	0	0	0	0	0	0	0	0	0	0	0	0	0	0	0	0	0
404.604	0	0	0	0	0	0	0	0	0	0	0	0	0	0	0	0	0	0	0	0	0	0	0	0	0	0	0	0	0	0	0	0	0	0	0	0	0	0	0	0	0	0	0	0	0	0	0	0	0
406.247	0	0	0	0	0	0	0	0	0	0	0	0	0	0	0	0	0	0	0	0	0	0	0	0	0	0	0	0	0	0	0	0	0	0	0	0	0	0	0	0	0	0	0	0	0	0	0	0	0
407.89	0	0	0	0	0	0	0	0	0	0	0	0	0	0	0	0	0	0	0	0	0	0	0	0	0	0	0	0	0	0	0	0	0	0	0	0	0	0	0	0	0	0	0	0	0	0	0	0	0
409.534	0	0	0	0	0	0	0	0	0	0	0	0	0	0	0	0	0	0	0	0	0	0	0	0	0	0	0	0	0	0	0	0	0	0	0	0	0	0	0	0	0	0	0	0	0	0	0	0	0
411.177	0	0	0	0	0	0	0	0	0	0	0	0	0	0	0	0	0	0	0	0	0	0	0	0	0	0	0	0	0	0	0	0	0	0	0	0	0	0	0	0	0	0	0	0	0	0	0	0	0
412.822	0	0	0	0	0	0	0	0	0	0	0	0	0	0	0	0	0	0	0	0	0	0	0	0	0	0	0	0	0	0	0	0	0	0	0	0	0	0	0	0	0	0	0	0	0	0	0	0	0
414.466	0	0	0	0	0	0	0	0	0	0	0	0	0	0	0	0	0	0	0	0	0	0	0	0	0	0	0	0	0	0	0	0	0	0	0	0	0	0	0	0	0	0	0	0	0	0	0	0	0
416.111	0	0	0	0	0	0	0	0	0	0	0	0	0	0	0	0	0	0	0	0	0	0	0	0	0	0	0	0	0	0	0	0	0	0	0	0	0	0	0	0	0	0	0	0	0	0	0	0	0
417.757	0	0	0	0	0	0	0	0	0	0	0	0	0	0	0	0	0	0	0	0	0	0	0	0	0	0	0	0	0	0	0	0	0	0	0	0	0	0	0	0	0	0	0	0	0	0	0	0	0
419.402	0	0	0	0	0	0	0	0	0	0	0	0	0	0	0	0	0	0	0	0	0	0	0	0	0	0	0	0	0	0	0	0	0	0	0	0	0	0	0	0	0	0	0	0	0	0	0	0	0
421.048	0	0	0	0	0	0	0	0	0	0	0	0	0	0	0	0	0	0	0	0	0	0	0	0	0	0	0	0	0	0	0	0	0	0	0	0	0	0	0	0	0	0	0	0	0	0	0	0	0
422.695	0	0	0	0	0	0	0	0	0	0	0	0	0	0	0	0	0	0	0	0	0	0	0	0	0	0	0	0	0	0	0	0	0	0	0	0	0	0	0	0	0	0	0	0	0	0	0	0	0
424.342	0	0	0	0	0	0	0	0	0	0	0	0	0	0	0	0	0	0	0	0	0	0	0	0	0	0	0	0	0	0	0	0	0	0	0	0	0	0	0	0	0	0	0	0	0	0	0	0	0
425.989	0	0	0	0	0	0	0	0	0	0	0	0	0	0	0	0	0	0	0	0	0	0	0	0	0	0	0	0	0	0	0	0	0	0	0	0	0	0	0	0	0	0	0	0	0	0	0	0	0
427.636	0	0	0	0	0	0	0	0	0	0	0	0	0	0	0	0	0	0	0	0	0	0	0	0	0	0	0	0	0	0	0	0	0	0	0	0	0	0	0	0	0	0	0	0	0	0	0	0	0
429.284	0	0	0	0	0	0	0	0	0	0	0	0	0	0	0	0	0	0	0	0	0	0	0	0	0	0	0	0	0	0	0	0	0	0	0	0	0	0	0	0	0	0	0	0	0	0	0	0	0
430.932	0	0	0	0	0	0	0	0	0	0	0	0	0	0	0	0	0	0	0	0	0	0	0	0	0	0	0	0	0	0	0	0	0	0	0	0	0	0	0	0	0	0	0	0	0	0	0	0	0
432.581	0	0	0	0	0	0	0	0	0	0	0	0	0	0	0	0	0	0	0	0	0	0	0	0	0	0	0	0	0	0	0	0	0	0	0	0	0	0	0	0	0	0	0	0	0	0	0	0	0
434.23	0	0	0	0	0	0	0	0	0	0	0	0	0	0	0	0	0	0	0	0	0	0	0	0	0	0	0	0	0	0	0	0	0	0	0	0	0	0	0	0	0	0	0	0	0	0	0	0	0
435.879	0	0	0	0	0	0	0	0	0	0	0	0	0	0	0	0	0	0	0	0	0	0	0	0	0	0	0	0	0	0	0	0	0	0	0	0	0	0	0	0	0	0	0	0	0	0	0	0	0
437.528	0	0	0	0	0	0	0	0	0	0	0	0	0	0	0	0	0	0	0	0	0	0	0	0	0	0	0	0	0	0	0	0	0	0	0	0	0	0	0	0	0	0	0	0	0	0	0	0	0
439.178	0	0	0	0	0	0	0	0	0	0	0	0	0	0	0	0	0	0	0	0	0	0	0	0	0	0	0	0	0	0	0	0	0	0	0	0	0	0	0	0	0	0	0	0	0	0	0	0	0
440.828	0	0	0	0	0	0	0	0	0	0	0	0	0	0	0	0	0	0	0	0	0	0	0	0	0	0	0	0	0	0	0	0	0	0	0	0	0	0	0	0	0	0	0	0	0	0	0	0	0
442.479	0	0	0	0	0	0	0	0	0	0	0	0	0	0	0	0	0	0	0	0	0	0	0	0	0	0	0	0	0	0	0	0	0	0	0	0	0	0	0	0	0	0	0	0	0	0	0	0	0
444.13	0	0	0	0	0	0	0	0	0	0	0	0	0	0	0	0	0	0	0	0	0	0	0	0	0	0	0	0	0	0	0	0	0	0	0	0	0	0	0	0	0	0	0	0	0	0	0	0	0
445.781	0	0	0	0	0	0	0	0	0	0	0	0	0	0	0	0	0	0	0	0	0	0	0	0	0	0	0	0	0	0	0	0	0	0	0	0	0	0	0	0	0	0	0	0	0	0	0	0	0
447.432	0	0	0	0	0	0	0	0	0	0	0	0	0	0	0	0	0	0	0	0	0	0	0	0	0	0	0	0	0	0	0	0	0	0	0	0	0	0	0	0	0	0	0	0	0	0	0	0	0
449.084	0	0	0	0	0	0	0	0	0	0	0	0	0	0	0	0	0	0	0	0	0	0	0	0	0	0	0	0	0	0	0	0	0	0	0	0	0	0	0	0	0	0	0	0	0	0	0	0	0
450.736	0	0	0	0	0	0	0	0	0	0	0	0	0	0	0	0	0	0	0	0	0	0	0	0	0	0	0	0	0	0	0	0	0	0	0	0	0	0	0	0	0	0	0	0	0	0	0	0	0
452.389	0	0	0	0	0	0	0	0	0	0	0	0	0	0	0	0	0	0	0	0	0	0	0	0	0	0	0	0	0	0	0	0	0	0	0	0	0	0	0	0	0	0	0	0	0	0	0	0	0
454.042	0	0	0	0	0	0	0	0	0	0	0	0	0	0	0	0	0	0	0	0	0	0	0	0	0	0	0	0	0	0	0	0	0	0	0	0	0	0	0	0	0	0	0	0	0	0	0	0	0
455.695	0	0	0	0	0	0	0	0	0	0	0	0	0	0	0	0	0	0	0	0	0	0	0	0	0	0	0	0	0	0	0	0	0	0	0	0	0	0	0	0	0	0	0	0	0	0	0	0	0
457.348	0	0	0	0	0	0	0	0	0	0	0	0	0	0	0	0	0	0	0	0	0	0	0	0	0	0	0	0	0	0	0	0	0	0	0	0	0	0	0	0	0	0	0	0	0	0	0	0	0
459.002	0	0	0	0	0	0	0	0	0	0	0	0	0	0	0	0	0	0	0	0	0	0	0	0	0	0	0	0	0	0	0	0	0	0	0	0	0	0	0	0	0	0	0	0	0	0	0	0	0
460.656	0	0	0	0	0	0	0	0	0	0	0	0	0	0	0	0	0	0	0	0	0	0	0	0	0	0	0	0	0	0	0	0	0	0	0	0	0	0	0	0	0	0	0	0	0	0	0	0	0
462.31	0	0	0	0	0	0	0	0	0	0	0	0	0	0	0	0	0	0	0	0	0	0	0	0	0	0	0	0	0	0	0	0	0	0	0	0	0	0	0	0	0	0	0	0	0	0	0	0	0
463.965	0	0	0	0	0	0	0	0	0	0	0	0	0	0	0	0	0	0	0	0	0	0	0	0	0	0	0	0	0	0	0	0	0	0	0	0	0	0	0	0	0	0	0	0	0	0	0	0	0
465.62	0	0	0	0	0	0	0	0	0	0	0	0	0	0	0	0	0	0	0	0	0	0	0	0	0	0	0	0	0	0	0	0	0	0	0	0	0	0	0	0	0	0	0	0	0	0	0	0	0
467.275	0	0	0	0	0	0	0	0	0	0	0	0	0	0	0	0	0	0	0	0	0	0	0	0	0	0	0	0	0	0	0	0	0	0	0	0	0	0	0	0	0	0	0	0	0	0	0	0	92.9654677513171
468.931	0	0	0	0	0	0	0	0	0	0	0	0	0	0	0	0	0	0	0	0	0	0	0	0	0	0	0	0	0	0	0	0	0	0	0	0	0	0	0	0	0	0	0	0	0	0	0	0	94.3679060000198
470.586	0	0	0	0	0	0	0	0	0	0	0	0	0	0	0	0	0	0	0	0	0	0	0	0	0	0	0	0	0	0	0	0	0	0	0	0	0	0	0	0	0	0	0	0	0	0	0	77.5678362017898	101.120746486708
472.242	0	0	0	0	0	0	0	0	0	0	0	0	0	0	0	0	0	0	0	0	0	0	0	0	0	0	0	0	0	0	0	0	0	0	0	0	0	0	0	0	0	0	0	0	0	0	86.4183732537077	90.5125873678321	104.751242987367
473.899	0	0	0	0	0	0	0	0	0	0	0	0	0	0	0	0	0	0	0	0	0	0	0	0	0	0	0	0	0	0	0	0	0	0	0	0	0	0	0	0	0	0	0	0	0	0	88.5795058212584	100.562137243962	127.282734663541
475.555	0	0	0	0	0	0	0	0	0	0	0	0	0	0	0	0	0	0	0	0	0	0	0	0	0	0	0	0	0	0	0	0	0	0	0	0	0	0	0	0	0	0	0	0	0	80.8521708196347	86.966286212232	107.570126647399	130.320893327264
477.212	0	0	0	0	0	0	0	0	0	0	0	0	0	0	0	0	0	0	0	0	0	0	0	0	0	0	0	0	0	0	0	0	0	0	0	0	0	0	0	0	0	0	0	0	0	78.8770922400691	94.1846731263714	113.811275194921	136.074903154353
478.87	0	0	0	0	0	0	0	0	0	0	0	0	0	0	0	0	0	0	0	0	0	0	0	0	0	0	0	0	0	0	0	0	0	0	0	0	0	0	0	0	0	0	0	0	84.4227022547935	89.6664380986885	107.31649499764	125.683435880058	150.432211894807
480.527	0	0	0	0	0	0	0	0	0	0	0	0	0	0	0	0	0	0	0	0	0	0	0	0	0	0	0	0	0	0	0	0	0	0	0	0	0	0	0	0	0	0	0	0	78.6893094631648	95.3653939476512	112.268482497913	133.107558398719	155.706883379743
482.185	0	0	0	0	0	0	0	0	0	0	0	0	0	0	0	0	0	0	0	0	0	0	0	0	0	0	0	0	0	0	0	0	0	0	0	0	0	0	0	0	0	0	0	76.82293977366	93.362812758946	106.454607472136	124.083621876542	137.403003560383	166.179312363204
483.843	0	0	0	0	0	0	0	0	0	0	0	0	0	0	0	0	0	0	0	0	0	0	0	0	0	0	0	0	0	0	0	0	0	0	0	0	0	0	0	0	0	0	0	81.7096846582518	96.994442411722	112.088829118941	129.280167480028	152.607845967992	162.198604583282
485.501	0	0	0	0	0	0	0	0	0	0	0	0	0	0	0	0	0	0	0	0	0	0	0	0	0	0	0	0	0	0	0	0	0	0	0	0	0	0	0	0	0	0	78.341578985155	92.8890117918924	107.733698778901	118.184313018202	140.334276055889	160.701139718429	174.895497901741
487.16	0	0	0	0	0	0	0	0	0	0	0	0	0	0	0	0	0	0	0	0	0	0	0	0	0	0	0	0	0	0	0	0	0	0	0	0	0	0	0	0	0	83.2092320118457	85.9533645531727	97.1140587560782	113.145562665443	126.540916452479	143.285879426178	158.925570955799	187.248752028246
488.819	0	0	0	0	0	0	0	0	0	0	0	0	0	0	0	0	0	0	0	0	0	0	0	0	0	0	0	0	0	0	0	0	0	0	0	0	0	0	0	0	0	77.9284894179941	98.8217821384372	108.446016000795	123.098583713163	142.819439404795	157.356080355738	180.709471047887	198.077366454568
490.478	0	0	0	0	0	0	0	0	0	0	0	0	0	0	0	0	0	0	0	0	0	0	0	0	0	0	0	0	0	0	0	0	0	0	0	0	0	0	0	0	82.1188841461962	95.2799064853353	105.883475354781	123.878433695413	135.873900669549	151.860339769679	168.235441976057	182.909866951621	207.460080196613
492.137	0	0	0	0	0	0	0	0	0	0	0	0	0	0	0	0	0	0	0	0	0	0	0	0	0	0	0	0	0	0	0	0	0	0	0	0	0	0	0	0	83.4349856656566	90.5615262038071	105.872775354384	123.970982459543	138.225724885961	151.478774000773	168.75094492342	186.399963256545	216.216534757774
493.797	0	0	0	0	0	0	0	0	0	0	0	0	0	0	0	0	0	0	0	0	0	0	0	0	0	0	0	0	0	0	0	0	0	0	0	0	0	0	0	77.6953923869658	82.2247583664808	108.180214532761	114.043586859783	131.697495941802	142.825755740775	156.932075292273	179.58246765019	199.52437819568	220.21578687887
495.456	0	0	0	0	0	0	0	0	0	0	0	0	0	0	0	0	0	0	0	0	0	0	0	0	0	0	0	0	0	0	0	0	0	0	0	0	0	0	0	76.3554600847096	86.131948963295	101.120699900793	118.794714516497	139.917832103989	141.567504031187	162.755056656676	183.159960375781	205.784216869078	227.098124822118
497.117	0	0	0	0	0	0	0	0	0	0	0	0	0	0	0	0	0	0	0	0	0	0	0	0	0	0	0	0	0	0	0	0	0	0	0	0	0	0	77.3880069996248	78.3373012127551	99.0682095518255	109.539286307841	123.408465346806	140.997780236362	151.809034491614	170.456052931503	191.824712448335	206.983222322192	232.929865287679
498.777	0	0	0	0	0	0	0	0	0	0	0	0	0	0	0	0	0	0	0	0	0	0	0	0	0	0	0	0	0	0	0	0	0	0	0	0	0	0	66.0396140604826	79.2089869196322	100.638054663787	113.707438992562	127.756273083869	145.927550357908	155.66186122821	177.357228011339	193.369923331609	212.123968625769	237.981233914755
500.438	0	0	0	0	0	0	0	0	0	0	0	0	0	0	0	0	0	0	0	0	0	0	0	0	0	0	0	0	0	0	0	0	0	0	0	0	0	63.9876265941078	75.3048197455159	92.5379298245968	101.333023986188	116.208622372849	136.691054536838	150.931985055709	162.295145928019	179.256227214785	200.788253583844	217.670968920615	241.023665296177
502.098	0	0	0	0	0	0	0	0	0	0	0	0	0	0	0	0	0	0	0	0	0	0	0	0	0	0	0	0	0	0	0	0	0	0	0	0	78.6383568031109	69.9762782958268	87.998394014661	97.2124296707824	113.362224398675	118.423919527718	139.03872449803	156.04380423856	171.034713342735	183.022592784112	207.165844740713	226.540523715088	248.126493616716
503.759	0	0	0	0	0	0	0	0	0	0	0	0	0	0	0	0	0	0	0	0	0	0	0	0	0	0	0	0	0	0	0	0	0	0	0	0	61.7416569597054	71.4641526119512	90.6703030981544	107.692770265972	113.925386406885	125.072895089471	147.092992397781	162.718952846776	176.328285323484	195.555696777538	209.729680347936	236.727758267144	251.946832808292
505.421	0	0	0	0	0	0	0	0	0	0	0	0	0	0	0	0	0	0	0	0	0	0	0	0	0	0	0	0	0	0	0	0	0	0	0	71.639649205457	74.9304264445811	71.8588036581392	104.345824557729	108.355498132011	124.574686917537	142.250164384277	158.261253409562	171.778969792736	186.141950622045	193.315093222204	212.840788357861	240.260323702629	257.813595958531
507.082	0	0	0	0	0	0	0	0	0	0	0	0	0	0	0	0	0	0	0	0	0	0	0	0	0	0	0	0	0	0	0	0	0	0	0	65.9770478402318	78.790832431075	82.9029294580161	109.16009128668	120.375390455893	131.32007603083	141.089697150798	161.534568712398	173.686563333694	183.321181077906	205.978575105756	227.116724277582	242.857123648833	268.02868590553
508.744	0	0	0	0	0	0	0	0	0	0	0	0	0	0	0	0	0	0	0	0	0	0	0	0	0	0	0	0	0	0	0	0	0	0	71.7089233786261	73.4508605221397	80.2544625321179	93.0468382838699	110.251117833044	119.046574879196	130.280117016068	147.040177979076	166.712127503403	178.254211617818	192.056419841532	202.717066630669	224.871135931491	253.545906773237	263.848220580039
510.406	0	0	0	0	0	0	0	0	0	0	0	0	0	0	0	0	0	0	0	0	0	0	0	0	0	0	0	0	0	0	0	0	0	0	70.3177841719589	76.207831996974	82.0303325913656	98.0651595550202	107.578240516375	131.559981349609	146.25651780041	151.769584111364	169.459772259097	185.572191027727	195.813095438269	212.775620585326	233.768221648752	257.042509803345	266.617780925081
512.068	0	0	0	0	0	0	0	0	0	0	0	0	0	0	0	0	0	0	0	0	0	0	0	0	0	0	0	0	0	0	0	0	0	74.1615802189129	73.9955830788603	85.2132265226129	86.7851006806706	108.611960606983	129.75062389043	128.718992099388	145.280474738352	154.125898622897	171.022915637702	188.535323003208	200.950679955187	212.455267893327	239.213797390179	252.647501755425	273.39438633706
513.731	0	0	0	0	0	0	0	0	0	0	0	0	0	0	0	0	0	0	0	0	0	0	0	0	0	0	0	0	0	0	0	0	0	56.3556717080364	64.7926008677366	90.7006974703909	99.9738338136103	107.28497850216	111.058779185073	124.643419299007	143.54413470689	164.075997457456	180.784043141451	195.742509487526	209.584494731667	223.970554803661	236.431829574298	257.286351621218	276.838288193395
515.394	0	0	0	0	0	0	0	0	0	0	0	0	0	0	0	0	0	0	0	0	0	0	0	0	0	0	0	0	0	0	0	0	44.3272321724547	57.8639951054538	75.711491631905	72.4988862348453	91.5434729259421	105.478944164239	121.76839795938	131.042125968009	148.284526834802	158.627593696867	179.408667418402	196.032747304449	207.111226257376	220.75507312376	236.948859833089	256.039045439962	275.44419441378
517.056	0	0	0	0	0	0	0	0	0	0	0	0	0	0	0	0	0	0	0	0	0	0	0	0	0	0	0	0	0	0	0	90.3813210659644	64.4340614461388	62.1751125056564	80.2548022654738	80.6934080617008	107.076764930549	122.819954054341	133.577997165647	137.772234389475	153.444898174636	167.658259545636	188.848114298382	198.41237918774	224.891555565213	228.633887350336	249.68496080416	257.089579992635	276.86095651227
518.72	0	0	0	0	0	0	0	0	0	0	0	0	0	0	0	0	0	0	0	0	0	0	0	0	0	0	0	0	0	0	0	49.5702941363914	65.955246845346	72.5802746936803	86.6400535486151	92.3961171384442	106.132768527513	110.816214683639	126.638308914543	147.708578842604	153.237008659393	174.085356588787	181.616777942269	203.146936891427	212.178118161294	224.070691545276	244.679304826234	266.811170477831	278.218774245428
520.383	0	0	0	0	0	0	0	0	0	0	0	0	0	0	0	0	0	0	0	0	0	0	0	0	0	0	0	0	0	0	74.7295318145746	59.8285920506669	83.056855243055	81.9576833865242	94.9595775963596	108.595492916739	119.410682289341	122.887542240457	145.390777381922	151.183345950861	172.879053739898	182.952611441976	199.449373836363	213.230587690314	224.870332147111	242.767392834414	251.846173050856	273.466904445877	298.965028860234
522.046	0	0	0	0	0	0	0	0	0	0	0	0	0	0	0	0	0	0	0	0	0	0	0	0	0	0	0	0	0	0	58.0313312474876	60.1507986107948	79.2040366037736	83.3821350729422	101.030833331406	106.735761733281	115.926345322877	139.934145258464	144.197812020546	162.700071209897	167.145222229792	174.531215727887	201.114122255278	207.804360041865	226.639247860913	241.576678705728	253.430840974986	269.193451723727	284.124105117158
523.71	0	0	0	0	0	0	0	0	0	0	0	0	0	0	0	0	0	0	0	0	0	0	0	0	0	0	0	0	0	55.077569078472	49.6955982453495	50.8273781623504	77.7403839348673	82.5783243166932	97.9238560223754	103.059140893788	115.110703466764	122.302234290028	133.352734369964	149.144845926853	163.468710878195	172.300820840603	190.273606466236	212.181434168714	221.259063891966	231.006457900105	246.786166836696	275.389997042814	283.399359800798
525.374	0	0	0	0	0	0	0	0	0	0	0	0	0	0	0	0	0	0	0	0	0	0	0	0	0	0	0	0	0	50.0770795574377	61.3044620087161	71.4425648953357	85.0725375802408	87.5569568343536	106.507179515586	121.115165219421	122.335619397638	133.674730438296	146.709121358356	159.931096984685	173.077760844793	183.946465813034	199.206174732161	212.980532969756	226.335005502492	237.850577524644	260.704703521615	271.530551981785	290.597512646841
527.038	0	0	0	0	0	0	0	0	0	0	0	0	0	0	0	0	0	0	0	0	0	0	0	0	0	0	0	0	39.7307383942017	42.3491926471151	53.087030626347	67.0071791091191	79.132468059835	67.0988132587747	94.4679358295811	108.086848970912	109.539392491878	128.042977346707	147.470352633152	159.867324092779	170.405028437121	168.785398679253	200.147636349946	209.74356676863	214.843511069991	230.917128825231	251.552340179175	266.479036319382	282.595316656788
528.703	0	0	0	0	0	0	0	0	0	0	0	0	0	0	0	0	0	0	0	0	0	0	0	0	0	0	0	0	29.6276063018973	40.8917506941282	63.2291604237368	71.3021848123537	72.4259683723374	85.1730698000148	93.3652064744801	101.655634681122	121.474255584468	121.768760695082	133.812952241971	147.614523274919	156.490691884075	184.856952678627	188.237809677306	211.277038810014	214.710258967914	231.956191750366	248.351061312036	259.612657957577	284.117599165325
530.367	0	0	0	0	0	0	0	0	0	0	0	0	0	0	0	0	0	0	0	0	0	0	0	0	0	0	0	44.6538936291697	42.5162413319854	58.7289444009303	58.0245730428632	66.2177513801347	81.1075238965183	92.0102621470697	89.2855207278835	113.390109896094	121.282518870442	126.581647524269	139.852011450026	155.757709555334	173.586288531083	181.642006123884	193.799219464103	202.369990452143	218.817993807616	226.904584827626	243.811024908366	264.598547621114	282.962554690905
532.032	0	0	0	0	0	0	0	0	0	0	0	0	0	0	0	0	0	0	0	0	0	0	0	0	0	0	105.448394570601	52.9596522357401	61.1810265960585	67.4445354757015	70.1273336694916	85.6645382700711	85.278102925345	103.418176895849	119.329201662152	127.932852641986	123.543139482026	142.208397957154	163.825789991542	168.441105828335	177.031824248034	186.513240612426	202.695423398118	217.597968210216	222.897143570151	232.471698384598	253.948640240712	262.785616192957	283.152661687282
533.697	0	0	0	0	0	0	0	0	0	0	0	0	0	0	0	0	0	0	0	0	0	0	0	0	0	0	30.1029527506786	34.6664245624205	48.812962583263	60.6527548514525	60.4641716627484	71.8125485032026	78.7316327434506	82.5071496450022	102.24416013017	109.023944671131	129.90896202738	136.58065963014	134.081557345015	159.57276217684	167.247454849885	186.059298384115	191.781444340542	208.483603490786	216.47453489506	224.527218697407	243.346764112599	262.148780143848	271.986932278038
535.362	0	0	0	0	0	0	0	0	0	0	0	0	0	0	0	0	0	0	0	0	0	0	0	0	0	132.712127229388	42.0981104924742	46.2750539297124	48.4180381263246	64.2942339589217	70.6702500748468	77.4978587437752	82.3595294799646	107.363644517731	106.440375559636	125.503216547741	124.676715987274	136.487490303191	164.414017044947	170.527456023419	164.666305724487	176.781399233911	205.400812132926	210.285687644662	222.78682939875	233.767609271532	246.795075778138	261.964128090224	276.931453803686
537.028	0	0	0	0	0	0	0	0	0	0	0	0	0	0	0	0	0	0	0	0	0	0	0	0	0	40.7121647442305	31.6804183913556	53.8624097367758	54.6270439173116	54.0235577574236	53.1511275860202	75.3637313617638	90.8737888738882	96.9381995144229	104.173025011398	106.859209614676	133.74331314828	136.076315382069	146.359735676604	156.253343773388	165.24243033715	171.226059098743	198.637705937507	209.854003644527	211.464887197011	227.517755438487	240.443747345671	255.626918325995	265.269460822121
538.693	0	0	0	0	0	0	0	0	0	0	0	0	0	0	0	0	0	0	0	0	0	0	0	0	44.9889774264529	31.8180923432738	34.6241810024469	36.535262497952	37.2036026170229	50.9787524123985	61.8521427093541	63.9088945608375	77.7813199508094	100.248526420319	108.926768303866	115.691388213589	129.457854294817	136.970023918642	142.662032208138	160.209869803875	168.453584964938	186.90743803927	192.676715976746	205.814769756661	210.864073716836	219.841579707134	237.044289815636	244.2257964054	264.799954971148
540.359	0	0	0	0	0	0	0	0	0	0	0	0	0	0	0	0	0	0	0	0	0	0	0	0	40.2189341785501	55.5204804767487	63.1654407116604	65.2760182909245	70.0661939680018	82.9946799264801	95.6327554776923	97.4270885660065	101.047628464864	112.630152473512	111.593813758145	125.909282297107	140.839569576554	153.681828014228	158.054219305175	169.050756578184	181.250359221109	185.521860041523	198.039121849627	207.766308101999	216.097439302011	230.607462475788	245.44435932199	243.474408588945	281.059767646146
542.025	0	0	0	0	0	0	0	0	0	0	0	0	0	0	0	0	0	0	0	0	0	0	0	61.4827196052908	47.5852181359287	57.1077803171922	61.64228837727	66.4961936939734	75.1935869155113	69.7399062961682	77.4530736933162	84.0571851746726	76.8726788185699	111.660931068582	124.521070464455	129.830653991586	135.155733114681	134.881847842663	151.853176480119	166.952342044029	172.409769726486	188.999241005742	199.694341812773	204.561480363127	217.033452591822	227.109823409947	241.017371201922	255.474493533277	272.556103953755
543.691	0	0	0	0	0	0	0	0	0	0	0	0	0	0	0	0	0	0	0	0	0	0	0	14.4356281987681	5.91421931828967	13.4590471915165	29.0140676862583	32.7456943002392	33.2704332565756	60.0517025571764	67.1247403687606	81.2986507298357	80.2161452888376	94.2936905494053	108.429114108291	108.864322210594	123.738877641766	127.219123320091	147.846663193111	155.334201313265	159.792039666148	178.298282651857	190.361021311639	200.573855712882	214.422531400784	225.095615269559	232.563244760861	245.728513107672	256.830042272765
545.357	0	0	0	0	0	0	0	0	0	0	0	0	0	0	0	0	0	0	0	0	0	0	19.0833463359782	19.3390327793346	25.8583799263697	46.9460860071664	35.5950368998792	59.8855801276516	48.1435523426204	61.2082019801298	68.6837471062472	77.6532983739025	90.470586021589	96.5623226113156	105.370292974264	131.393773958141	134.52031584165	130.14578949833	157.866886393479	159.718334162396	175.884469717697	185.449566992275	188.920354980561	205.315462720325	212.519492950616	221.580842223775	236.933086269893	251.01497496937	273.531063362473
547.023	0	0	0	0	0	0	0	0	0	0	0	0	0	0	0	0	0	0	0	0	0	104.281700940594	33.2728504011274	53.7666301522697	37.434518426771	67.1963442719723	43.6353456200092	61.6606431271239	75.9946411589816	71.4915438180747	76.9014475664943	105.660228099505	97.9516898547877	108.169775630597	130.115011357035	127.244376750588	124.213003049563	140.384541514175	160.462576885162	175.420335890884	170.856049840377	182.757682729158	195.742704614238	207.92454849311	217.647656508243	222.791447097807	236.628398523473	248.74787076451	264.367351917236
548.69	0	0	0	0	0	0	0	0	0	0	0	0	0	0	0	0	0	0	0	0	0	32.4550402251489	33.760628503533	31.3634520659343	55.7963804061521	55.8365671622627	60.9883921069896	80.7772618912542	76.3918968394723	85.6852677083543	75.6789232368041	97.4449040559651	111.593366803418	99.9159311358767	118.871400328124	133.570029063047	132.758033496466	149.494973868105	157.783254074369	166.83549834373	172.310384648077	182.597481856102	195.647557371506	207.473752520787	215.763237822144	229.39594128148	228.827267289477	255.519007295806	259.325194460731
550.357	0	0	0	0	0	0	0	0	0	0	0	0	0	0	0	0	0	0	0	0	65.2270051107291	26.8596606481104	26.5204125346781	51.2930738154047	41.4077306737094	46.4791907578786	63.4778234268912	58.4427659232842	59.5880561446714	79.8144764503755	85.0460214104281	91.6310432176693	102.123960786243	106.616078927569	111.224009351909	119.501933509062	132.489741907922	149.750228375018	161.678930589021	168.86718759193	167.548344921944	176.2666196758	190.68405454921	198.81931098835	210.831212424562	213.827802803141	225.50382533306	240.390529649643	260.554159477193
552.024	0	0	0	0	0	0	0	0	0	0	0	0	0	0	0	0	0	0	0	0	-1.43620002148201	-0.461653916065234	13.7520185147384	9.77883004902279	13.7148458006331	38.3912319702251	25.9790342153621	42.1333953008384	49.7401266867731	58.2425370788354	69.6900072269873	74.3502748450343	75.2275415725575	74.479570456674	107.299893272231	123.436948857134	124.614429680949	135.190436319012	134.941682787294	149.1907447733	154.951780216096	163.171140046756	182.608695342806	188.170718999999	200.199297049241	212.693405451522	222.740363046226	230.376298553487	244.118439508124
553.691	0	0	0	0	0	0	0	0	0	0	0	0	0	0	0	0	0	0	0	39.6818597426814	20.8138567257386	25.9598907809487	25.1767281609207	5.34135328825747	54.7151707226064	48.6404641858053	37.8475650114379	54.3241197752907	66.7219996847915	69.2860376660025	70.4344655941133	85.1003784715824	87.7758544956531	98.7310832298365	102.160651022149	108.723438293645	125.79226818125	137.806258407763	142.857645310086	153.610701426195	157.087917986286	174.593215683843	184.184335615221	195.233438696312	201.367825336467	205.733431763455	208.56785881977	232.704072620132	233.237950460311
555.358	0	0	0	0	0	0	0	0	0	0	0	0	0	0	0	0	0	0	0	31.1919463485892	29.4607822812008	50.8757091169374	39.2960320715099	53.0419216916842	50.3460461082552	66.1649111900906	59.0715364143188	76.6894994634577	68.0215415988948	80.8575072581973	87.1406733276342	90.236727916283	97.6110663374771	103.76299873981	124.159203845154	134.873959171566	136.997825901951	147.221327465105	144.953062131021	158.2345592731	158.946992444675	172.886811481647	179.71916322461	194.024847563036	202.563788103644	206.133368238818	214.823433144507	233.390048562283	249.236659370194
557.026	0	0	0	0	0	0	0	0	0	0	0	0	0	0	0	0	0	0	64.3656202492846	24.7023130779437	35.6537992352863	23.9785302692321	45.5885955241848	54.2682268039521	44.711539575446	56.2523274040861	50.7626771607101	71.6144100979177	68.6232046627126	77.8842232275452	83.5149742810596	98.1084245416596	107.045889187332	119.737603176152	110.971020505842	116.431652972205	120.735742101976	139.003738741355	147.079971654881	159.868119130165	165.777967786049	177.453947973697	175.014158695279	196.713514850989	195.276987659731	203.545347409342	202.53393695223	228.000967962459	241.414162926947
558.693	0	0	0	0	0	0	0	0	0	0	0	0	0	0	0	0	0	0	23.8068503071231	22.2172945112926	15.897619544567	23.9602279622271	27.3491500992264	31.7435748208088	48.0685891210265	41.8567037790884	48.6995815171506	73.8475118909299	53.8731759514797	73.577795599283	83.1205540607697	93.9907853407232	87.6714060212949	105.981499301827	101.96458907152	111.845580504717	123.683009450334	126.251912738596	142.911322255027	153.29629425012	158.917034979391	168.559230450256	180.821455940165	182.078379578304	190.978515431853	200.634137194529	205.629966303868	208.006479766218	228.398616585168
560.361	0	0	0	0	0	0	0	0	0	0	0	0	0	0	0	0	0	68.5074257913715	51.7708647963407	15.8331549919836	37.1580335188072	39.5464205514757	46.5836505975823	42.4465806349895	54.1893328500901	64.5244852056037	63.5196409703132	63.7065646444833	79.065967380941	74.7669870965535	95.7000370419086	98.2319586794004	113.278805546994	113.425479180479	118.054631454773	125.549133087853	142.010801684376	143.902525429232	146.832381868041	144.610949123195	168.842575808564	170.684257534391	184.187830604426	183.231391715743	187.923312721651	195.092119514905	209.686112861158	227.845184382585	233.026243314774
562.029	0	0	0	0	0	0	0	0	0	0	0	0	0	0	0	0	91.1247567015393	23.8441155075001	8.1095700385259	23.7153571126292	26.0280606035479	15.5139468597542	20.5248013315027	38.8158615270327	48.9556218211426	46.4199804347916	41.5648084587825	57.9028586671689	63.4520281977349	64.4268637843706	73.7912850644622	81.0682728126941	89.9798299349161	106.996148257983	111.917177336735	111.079487129046	124.259506039107	130.297174152405	143.701822791187	147.841061348938	145.893032118927	162.446939419385	166.975753438048	174.091214453854	186.10863488359	191.905249594076	202.573619876737	212.183580384549	221.910179784674
563.697	0	0	0	0	0	0	0	0	0	0	0	0	0	0	0	0	11.7839511807475	-21.3890776925617	15.2762247716679	4.47050756400237	23.7381812429178	9.45463895196013	4.60494064806239	28.4142985650399	23.1635728400158	34.779928091165	36.7493148215638	49.4154558281207	41.3081054378232	71.4729882784623	74.9112069343672	69.3594122092212	77.5146439737333	87.8848385366655	97.7115562380176	109.091322379337	118.040428862279	117.739835786689	121.675098702514	138.877194048902	156.431969980802	148.540473889716	155.863699738515	171.846157329676	180.171979860865	190.129020906438	197.673195395197	204.651781388907	223.290742523567
565.365	0	0	0	0	0	0	0	0	0	0	0	0	0	0	0	31.0474079879782	16.0511919812051	13.0887312813849	-5.11957239465443	5.49023391150297	26.7763280129784	6.17353306920763	15.2135494753113	15.1793102167358	40.4293799367609	34.0304506253865	48.4804436582783	66.2070146344533	65.976295376488	67.9244858722244	80.5156943856977	80.1555364051638	84.9846329428431	92.7085905367594	99.3774696258827	96.0656268699239	117.314628178005	126.32677689456	126.143654578711	137.811907826298	136.70620975608	142.662564970594	154.062399692376	165.664736442459	177.111623045882	180.155825333927	191.031592075947	195.478314297823	203.459852579798
567.033	0	0	0	0	0	0	0	0	0	0	0	0	0	0	0	27.9105242889557	-8.03221737887846	2.09386508427633	12.3442289806121	19.5528136714212	21.0307719777919	16.7005737724227	22.688114894779	36.2598460697946	54.8679551304489	51.6446532317696	49.8740223860147	73.0294205030894	58.7671987136907	74.3235127566577	78.0467489354211	70.0386887807829	82.8738316746881	90.9253446211458	96.1430449011496	106.730015958057	116.059846179939	108.288834089146	131.564159266896	126.52128836436	148.111207090646	141.758824108135	161.980527174737	164.204352503683	169.593706519341	175.616653964836	181.071188356626	202.950088582778	209.295343288275
568.702	0	0	0	0	0	0	0	0	0	0	0	0	0	0	35.6129885322703	37.5978652451949	25.4927955602765	32.4027553291238	23.3843717958339	32.9253935064375	29.1566543062487	28.920764073073	56.5753760484765	46.1292491758411	32.313545111881	57.2247870297626	56.9054545477793	77.7089716526205	79.3949545995353	80.5729673528325	85.9759799356411	90.3066164208926	98.8651612794155	98.8260145406606	103.662001321887	97.7886717054915	119.057339733321	133.329215556023	133.514230911694	141.020938432976	143.758869322253	148.645285227496	165.090897856595	171.382273005221	180.47266326911	172.632429171787	188.750768108732	200.055685131636	208.655192829995
570.37	0	0	0	0	0	0	0	0	0	0	0	0	0	0	-19.297043584657	19.3996397487016	23.4219241203201	-4.8308217911639	14.0648594069489	25.3915713380919	16.8560781049823	6.29322817825652	39.8570260316181	50.3275809361683	51.2365626361714	45.6899666865726	26.67348203519	49.776768089977	56.9851601777893	63.7425157563416	69.2644477956647	89.5067005212909	80.3022973205898	99.5194549024926	102.362767419074	112.772630415586	114.939935502607	116.66635879212	115.311894295697	135.009377434942	141.244550362839	139.857473497645	160.698014117717	168.929880499588	167.927451595069	175.664344072521	179.894775142962	191.210179492236	193.97783476629
572.039	0	0	0	0	0	0	0	0	0	0	0	0	0	22.1153020794325	6.26574716070584	10.5890937487666	10.9828255708979	10.1750253427462	22.5234440133934	31.6546187706931	24.9059469380457	42.7513345151931	33.9324194252932	40.1347152371513	41.8079962147891	49.2269982438454	61.0410150066159	70.4866683885238	58.4029606704077	67.6962896604856	79.8998494794627	78.9188411527999	79.6847387583411	98.4334863600543	101.389657639157	109.57652162584	106.135045643428	119.821175831421	133.336765979413	142.639469894921	131.543949035994	154.311526316732	157.219616923154	158.966601754028	168.421787909177	165.928155887978	189.557871518004	195.436611604749	198.664709576949
573.708	0	0	0	0	0	0	0	0	0	0	0	0	0	9.30875488180702	-5.71965357440813	12.26577228344	-0.517893317835277	17.1416529332733	33.0120679520207	31.1577448519781	12.9609761818158	27.7096143696469	22.6418931196051	31.0615942518638	39.6470907490336	47.1364226808122	36.5513334198534	50.4530899699918	53.8944752418638	57.7919241735978	73.1985312837937	90.7027557551588	81.6851415299939	91.6667876973546	90.8849402383684	91.1325467826636	113.233370837867	113.948226531993	120.213343695791	131.42327356054	132.704160373696	143.672982066114	142.963564808618	157.316039978966	159.38205359009	164.297853922695	179.538491748359	178.501791812034	192.76777280444
575.377	0	0	0	0	0	0	0	0	0	0	0	0	8.33364091218454	3.51810881954626	14.8637823504134	26.8288621871515	20.8310281575254	-1.07696935078434	14.1835953431193	36.8644828304026	24.4708057795509	27.7693545689795	4.26923983334481	17.4004454640652	45.8814585859226	43.807382704542	43.5388186386459	43.4495447018065	49.7170712450633	58.9572995430172	62.2408697039081	93.632841541132	87.2374120117704	87.0215044740519	97.879447559052	104.943081202362	109.226146761819	112.17054938205	120.228805303042	116.394113755771	136.317212270721	139.338843332948	144.844412886526	158.844525806013	171.01508527349	166.664527783379	171.837943993637	174.061109391689	180.532055482845
577.046	0	0	0	0	0	0	0	0	0	0	0	48.1357153852499	2.98975117572798	13.451028317573	37.6795048314799	11.1609832304233	15.3037356750205	15.5624400929303	36.189616869039	16.8707388703621	16.4506684918333	30.6480509589048	29.2504315560595	43.8083328973439	51.9546345288375	66.1560535750542	56.4407507615982	68.5791058082658	80.0855901018671	71.0490214029309	78.4835475142733	87.9204928149586	92.0845916047244	96.2094167394197	100.227897299003	102.125911830667	112.497501878243	112.493355849365	126.538231412226	120.438531422178	145.196086379034	142.478087393373	139.754818916766	150.737403498245	153.296641860565	163.527504210855	170.981390249358	175.440404112711	188.716948950427
578.715	0	0	0	0	0	0	0	0	0	0	0	-1.24213757657352	-1.88553706357334	-4.70864261247067	27.9678658869482	6.13969219340704	14.8188365822899	38.0703579972538	23.0814835495759	31.1924151538387	30.9239379979924	27.2482322111745	27.8630116769538	26.5113048656498	40.1352710629288	34.9449142576418	59.9410545108807	57.9870540177189	64.6250811088	54.8979083713975	78.2743580898822	79.044363328744	80.8122372278825	98.8363874904565	104.030083409544	97.5867103412159	111.788570947354	110.059726032084	120.45453771846	131.492932442372	133.483010889256	131.622778834323	142.634138437077	138.872196171735	147.013202455619	157.575233586452	162.624427570124	169.130817004116	181.781164684646
580.384	0	0	0	0	0	0	0	0	0	0	17.8826274090956	3.62534517492048	3.54320298177494	1.72655813629854	9.09560861974713	7.22673092363946	-11.4088842723099	-3.76072450743785	18.8087351775835	-11.2012279270331	29.3170519612732	14.5401814474914	5.19687670984064	32.3246827056142	35.5633195852625	26.7382242347609	37.6554200367653	49.1181133933522	56.3444413177071	52.8726166432313	55.1827616196315	70.0598862525538	65.1678135071923	76.7539757802573	77.5499608201649	93.469545261854	94.8792418850629	111.120212604943	97.8232683082554	105.023576042251	120.407902735264	129.002159165244	138.083491264991	140.983194411747	148.637412744716	150.174830104501	157.787914221898	167.78293210463	172.069274959438
582.054	0	0	0	0	0	0	0	0	0	0	28.9539790858637	27.2176250351928	33.1471874982671	41.7332431843272	-11.3254796073877	33.7715052325348	22.2650817952702	42.0316037038719	23.9351348469812	49.7027077801277	29.190654277962	25.5860526679472	47.2777290202585	57.5393044561938	51.1301659709849	57.730533430325	57.7791363638366	86.0348832519906	69.3505114475701	85.0648290934592	80.4039838262989	73.2481761701558	82.793215873963	83.33697713703	88.0624446650881	104.566921164879	110.103865126183	112.190614775621	118.722176984453	122.018424256507	128.615873543283	122.814231489177	131.117029534555	146.821490022703	141.487830037691	145.309032132148	150.034885845181	169.051402289049	168.399128209778
583.723	0	0	0	0	0	0	0	0	0	77.3619640207496	54.6887986208694	34.9649557570973	33.6796301409968	52.0013233071743	27.0890060103659	27.5844250162339	38.9652925333074	34.4697044253899	54.9619956378924	33.3550963062704	46.823388972586	68.2847064934215	57.3622671062362	63.1714317327427	63.1285448687825	60.3850210311247	57.0974823630029	68.9508122008265	84.8381794920013	100.63271613306	95.9211588798704	95.8682554056451	88.0396078916325	91.8610504485033	102.752164616666	102.728745952376	105.514406810196	125.492911254539	105.020173274578	119.96287507852	137.261506997409	125.743839802058	142.463192223018	141.200816043633	145.00781167551	149.662018656213	153.506474689561	165.585809565735	180.43703973588
585.393	0	0	0	0	0	0	0	0	0	37.1635283920269	-3.11030318545545	3.0014446013327	29.5816931728766	49.781677736115	39.0008364152116	13.2624088845689	7.07904023907132	32.921090466739	34.2778717347229	21.769969607244	39.014226450039	24.5743924617471	39.2518128513451	48.8305405634973	56.3028851899156	57.2121357830622	69.8126265869357	74.9577488524891	61.6558746754054	54.3093905391793	83.4742695281713	75.1048902077752	75.3380043896219	87.3277510268167	85.4175406886519	109.195322529376	101.597164163699	113.312611030778	107.18431987813	122.573140085595	114.420432251643	121.496271205357	130.309403973687	143.093457525485	140.418878691497	139.087055181727	154.184977022957	163.013562137359	160.317037733524
587.063	0	0	0	0	0	0	0	0	20.5358072657829	-0.0102487147073004	-15.9991531667764	-17.4888874896224	-5.92282922349274	-20.812858261663	8.45289021223826	3.30834213878004	-11.8563712924667	15.3593593236838	4.66397225792452	19.196258827114	4.4480625539813	23.5552687355713	4.22271797334975	25.7441400845933	20.0580885142624	35.3221529576247	30.9242231601644	41.3117909485968	56.6105759316155	51.7346687446786	46.3022095684771	57.5696154552881	59.4098719296476	79.8690050769484	85.8643597917433	91.8488547439091	85.5852685944584	92.3255384391842	104.258125094511	111.286489211004	105.185133056275	116.446813535046	124.535555481004	129.26224255333	127.091204371221	132.975462493463	141.122474914661	153.044791371903	152.71838214306
588.733	0	0	0	0	0	0	0	0	16.6805513663704	24.502271565325	23.9304887010122	31.3116396297372	30.6518531948287	24.2223951433284	27.0580768029296	20.9462416173475	31.3756193916635	37.0794585546294	33.1558417462991	22.7267117735829	41.8617095206335	36.5174663940511	58.7215960768611	44.2229353599196	50.9185675506591	54.5275357205067	57.9041328207463	72.0341434494795	72.7914749430078	65.4664854082937	89.1807258445129	88.28181262143	83.3589816104473	82.3606907770444	85.8037051233342	82.0916981939589	89.9636079407678	96.5830308660955	109.596035851494	108.375694194551	116.075085611773	124.961362660853	130.844238292501	128.009137649341	131.465049185612	139.10666758164	148.678625847428	141.600949681712	152.145508866194
590.403	0	0	0	0	0	0	0	9.22192297402255	19.913532555304	-13.2236845933937	12.9403320957274	0.61093018228321	-0.562883502950521	-0.578808204838034	15.2539497987421	31.4673645484261	11.3834394289583	4.77939941122432	8.30182696134661	37.4221682018331	15.780029551998	28.8749322416063	35.4639843770869	34.7597599886377	19.1809697697834	39.4627158895488	56.6706311241774	44.4445120979439	55.1030252994516	56.7519540389887	63.9049069291601	56.1957243742792	83.7951498084271	70.3003225201671	73.9231414029467	84.5019093451199	91.3718361523871	99.4776278106963	105.772037246128	94.3992034975866	98.8826833461847	122.732325441959	110.132748845264	121.894951132744	126.683783767629	130.80807424932	134.611895797675	141.920659534437	152.530174668813
592.073	0	0	0	0	0	0	28.2341704056095	30.2257662625268	-12.8429279424951	-23.2992611307063	-10.4677470128671	7.83953378482407	-2.99551256682005	8.08652955341623	5.07182001984011	9.93470340965315	5.43159852020766	1.58840301516006	18.6741913853714	19.2145405613156	17.7571655013258	35.6009702489545	34.9920358981426	16.714724155141	20.5122996573216	42.3938895249638	34.893637652837	38.6035393379652	53.9464871327746	55.3616954073012	51.2163019410915	49.7577046849647	79.8771424456883	87.5244707070689	71.4893709965043	80.7448921208631	87.5586988540521	86.7796804549401	94.3462351495042	96.97775988798	111.285381859419	110.719228769139	111.508413400517	122.602297858412	119.886567095241	127.435438115608	131.255441983586	131.092930764284	138.165123368209
593.743	0	0	0	0	0	0	22.9404994079083	13.8894604662712	45.867242485315	41.1849269230563	14.2158830047535	30.3389605987055	33.3004936313039	42.4415705351742	47.1380932425503	35.5311287507307	23.4195858949437	29.3530861699757	25.5672504411759	40.1792757659661	40.6757508708625	45.9690669456745	45.063794931174	38.1457368459163	52.1367630310121	51.1014488801092	58.6395356820552	74.8657655712026	80.0266835703501	59.6298125065809	80.8750902558226	78.9032397425608	86.6023153482648	79.7338760771975	84.8580956147313	84.4502834319754	90.9008824390205	99.8197470911417	106.28308841028	112.092375015238	104.741962946252	114.563837309571	121.239406692532	127.231308926717	125.688539217506	126.484507397175	134.932533752094	137.44783884247	143.259063509477
595.413	0	0	0	0	0	45.9972555432312	-1.38001598328449	16.0688575023421	-0.000100003042125743	4.50994643037323	15.0507874351157	-3.68436856209046	21.7458524406148	19.4706362025915	23.6163568629336	27.0261182140574	31.4576979232376	11.9121194392394	22.2256797758154	33.0101947626912	27.6669273164692	33.8636560798993	40.4562567402404	52.9537999446854	46.2106600973596	41.0852996297346	47.506794735798	50.907809090395	52.4129400357699	57.854300536305	64.0984378757135	75.7833611116578	75.699435036684	76.3209897214206	86.1087242893199	84.451221145692	85.2743382460131	91.8164658408778	94.381622502176	101.780053920965	100.394154333214	116.78210478581	113.19588132314	110.289426505864	122.157519943932	125.374717751163	132.044432311288	141.819171887208	136.040706585335
597.084	0	0	0	0	0	8.34508075569193	9.55522312293983	4.69156102194831	10.470780467312	-1.31732582934997	-18.1755470816455	2.45041133745296	-7.87201829313579	9.40443782154832	14.3822028395016	2.24967598620232	17.6617670509113	-4.87740817004026	22.7293094808576	21.1259517534177	36.6822692095163	29.4144946942442	32.8134051895655	44.6387029800977	38.6389404222859	54.7746487495943	30.2924301767498	40.5246626407497	54.2181086389684	47.1061944178002	65.1699387208673	54.4949796303151	58.5226671333339	61.7073892379643	79.7901564290655	84.694411465333	83.5990783656826	77.0080808158802	101.284388554818	99.6593798606035	89.4809371710783	101.828211383422	112.366737618122	113.07429861366	118.028035895766	113.954800972139	124.69660983949	133.108458300875	127.332886582391
598.754	0	0	0	0	45.8001764276723	16.8636706120915	35.1858115967242	-8.78209596438716	17.8374791758135	26.5663825560396	15.7935807497977	20.4628068298347	31.0134309095663	27.3462715774665	11.0305005107915	12.4891074876224	34.518541454568	16.3683273468739	23.4757443691564	21.3248622776308	34.49203186729	33.6497637079569	28.8015036944196	44.1353000584176	44.8080842504056	37.9948655763004	28.3898178355246	46.1222780989933	51.6663236103371	67.3438204618916	57.4173933363462	57.8287022415948	79.0919518603571	62.2872971356397	81.5085675382794	82.5494336883121	88.1221822490849	87.3483513243085	90.0402868704287	96.7285094083422	101.404396284868	100.083522070198	111.21948157947	113.064848328296	112.287637387577	119.791466267202	125.566071278008	128.477521731858	132.418590245025
600.425	0	0	0	0	10.9437949513195	12.6956039591214	2.07969361551834	2.0408996783511	-8.62079991555258	14.2856919152008	-6.99603514068956	-18.6844798198288	3.0231979820624	0.602686715459218	15.1584388097969	14.2488592794631	7.27627643970678	14.2384310678046	16.6056101529178	28.7166956374754	38.7039322226866	21.8673832872216	26.5171776410846	36.8489660247496	43.6404975809094	14.841492631126	23.5398918278507	47.5004206223601	46.0546522244019	43.9621071963629	58.7463902813531	53.0808259609971	67.1430881201454	71.7161348877319	65.3445178366092	81.7168495106062	79.3246372426419	85.3186408798776	90.3596150294699	92.797604450456	95.5450583157054	96.3537246025131	103.628532368146	109.064453046114	112.33720003406	116.539913482945	122.647616389143	126.038908113642	134.476756507231
602.096	0	0	0	31.942958846647	5.91052675242403	16.4293257263981	23.7987939890476	17.1624502396013	14.083382464971	22.3819200544749	21.8454972242439	28.9712806943342	12.3405948184727	4.84387782190317	12.9707277938045	14.9862021500358	25.4349413051462	31.5821457413637	26.5447228719943	13.2013524997238	35.0190648591735	39.1870647089119	42.3956831651395	37.2463415322175	42.7550026115743	49.507063924498	62.1291535406001	55.7522013483441	44.5456679033379	62.6608257771783	62.7012181860714	56.1755752543735	70.6475280082708	79.8692699097174	82.4448213527511	74.4766595166313	76.0426623548152	89.6674488741904	91.101738807784	90.8456913912263	94.4653728394169	102.851159946815	103.493782569004	107.457928631478	113.716183128611	115.015520877657	119.659402348967	129.945526290352	125.470078123189
603.766	0	0	0	9.86781556621668	18.3274090906935	2.11906357834904	32.7609494122366	13.6561025525377	34.7075135158756	29.4456162635282	12.7686210565224	25.059896840517	12.2777411007048	22.797229718939	15.8340627267733	20.6476472752107	32.6680419825099	19.8373679613331	25.8742465651922	29.9494098591849	37.9288655379194	34.4980321676672	47.035091734813	38.0242805363417	63.8299798449326	49.3354472108105	56.882352872343	53.0775340234196	58.4602879998036	66.9425183765029	68.9890471347844	62.0056858625904	73.4660918699947	81.5119842077711	75.3541199715366	75.6275085486986	82.4555275238348	87.3784231351497	99.9045596658357	92.9142780534061	94.2296170881464	100.693640196865	103.737976830676	111.588341167223	107.077893231876	115.130673824851	115.640586239069	121.506408322157	128.957181656249
605.437	0	0	36.8084567273056	-12.9886627974121	-16.9620084202834	-24.477645034166	-2.09954932243584	1.40685881054241	-14.858397137483	-2.00953004221785	19.3573407974923	10.7623013820614	6.81383753921939	19.4342777630565	6.52335815519176	21.478377198559	11.9889793708816	30.6736424163769	23.4598277037638	21.2750650897439	20.2409870986521	26.3185998034258	30.9362602815062	47.0313947943392	34.4224962995546	33.624148827356	50.3546693653493	33.2654026781285	45.6929168363537	48.739675072918	59.1127510277604	53.4281474610562	61.2190509610399	76.8416190302059	57.2453829348374	70.214829392134	77.1152008541709	70.3240423387412	75.1733869919549	94.5438327015033	93.0029195552042	94.9855714217704	102.195805589726	101.649614313313	107.007806273561	109.3445824934	108.730773055437	116.197728572918	122.057537907215
607.108	0	68.792549627471	-12.6287103646471	-1.53645953497728	26.6955575368015	30.9366110751074	-2.11462831084186	6.92808669397815	20.2716083998578	14.5672729833643	12.9383669981779	12.6751488520085	8.07327617143545	6.06399861728872	19.59989545054	31.9364258105094	13.1286321688292	18.9629573237886	19.1007393362389	26.5986561555896	34.7565209093434	27.842267626133	32.4103100041619	28.9947683236143	22.9544771510272	31.4061964075391	35.8939253852117	36.533898354174	42.1736240931214	61.2547220756558	42.7928857575866	59.9028635303473	59.8384184096841	76.1733561668774	62.7109525664583	75.3065544796872	77.6530940959498	76.4448123274705	83.258370188131	76.248847648615	92.1575987583063	86.5955827735579	93.2810516577119	102.314165079895	102.079174752654	106.516926315767	107.276197661605	117.623037620621	119.994183952687
608.779	0	9.02527883858091	-14.3342647105633	6.16409346607381	20.8877946885088	3.6127431975494	7.84285313951103	-1.365083424459	4.76220101840385	-12.6911770839885	1.28988408015844	8.9393398902469	3.71549498154844	18.9677898860535	1.18855589159486	1.75337636695594	13.2054733553695	16.84155847489	10.9859414130295	21.4168455296083	31.8524643075003	30.56656275346	36.5720351560239	43.98305015657	16.6533785744525	43.1824093554063	28.0369175732351	47.0505357297299	41.6384605162586	41.3298071411245	55.059836702754	50.1662851221148	57.0507227411619	58.1731166595223	64.0554889225395	52.4075374067631	70.95567831277	69.6990590443945	80.0836526090111	73.9825636844683	80.2297849931941	88.4104870513933	88.8265414120736	98.3823996231658	95.9744892263826	95.6228193247778	102.556398944612	108.857238494188	108.887209924244
610.45	49.6665042630077	6.59757671238684	11.2352550406748	19.3550403154497	2.24520583678084	16.0006448138278	-14.982307533499	6.28762851989705	-23.22196116276	13.3803196389495	5.22261205289509	25.0170321124207	-2.51875302736644	-9.84291628199703	-2.4077325549762	17.0212736633876	17.2703810913397	-1.13382436977481	16.5490453969712	16.6685673907594	31.464385104832	32.747834141622	10.9341241364245	18.7514941139672	25.4896199596372	22.3542519733736	21.5982124970629	38.9684324560411	49.4160476415336	45.6986775752953	54.1297570673857	62.3685353283433	48.9757524635793	57.3859383861806	59.0751449307595	61.1497304566547	67.9094887950455	63.5121035525774	82.5096066836885	83.5861617225109	78.3910127465136	93.4422799284711	86.369693543856	94.5127377860031	98.8606243791767	99.299048504142	99.8849923676328	108.660493189919	105.13320187266
612.121	5.08269562562934	7.39163645836617	8.0161740916668	6.909390274458	-19.2922920023189	12.974623547964	-1.39458817434051	-0.672627283093853	8.12920595422261	11.9474990178276	10.3534775142376	22.8892776950711	24.3225503127598	15.2368168008177	25.5975898975481	9.31365842364774	29.7127134519896	25.1688554513496	15.3186586407404	39.4620350382388	23.413392353764	41.6135509931647	13.302912812392	42.8799780549659	29.9022815937078	39.4461898110902	43.1572106805997	55.1067368355589	37.4681129028287	43.8032061549578	47.8007489332189	46.4013578963327	54.4591923789438	65.9407685589637	61.8038054390901	57.6201400159078	70.4006008316046	67.7833899023197	78.7031501455388	70.9096657134125	79.478899088739	80.8612738913644	88.8320852915869	91.6841041475334	89.1240444066074	93.1821436504027	97.7431548725725	101.260282670309	107.756004684269
613.792	-3.41427049189561	-10.7561409400756	0	-10.7678558051612	23.147487949879	-18.8454652214733	-19.8836644958122	-2.09030062518445	-23.8219776741534	0.00120794867373812	11.0748363395923	7.66963236412364	-18.8054895425116	3.04519707665556	30.5156040092438	-9.35838678123988	17.8076668152469	17.4237949889916	17.0412375983237	1.0739413174526	18.296831570499	33.6494682406954	22.752210951597	30.6321333619224	16.1920143818011	27.1964541466243	28.3874524833475	45.8380112976362	44.4163944758255	36.729252652361	43.145011864747	48.7752772913516	56.1290158145256	54.112987001768	44.4587150163261	56.0291446790348	56.9200943773966	64.0803771553447	67.1292059449547	71.4376889595274	73.1665642598315	82.9606873079322	85.30839633985	85.316453388004	88.4258628286201	88.3081456878824	96.8960184720344	94.5913587181434	95.7015493157048
615.464	5.93576119442425	0	5.59019603383614	2.30214220995234	-15.557062299702	-11.5332054504414	12.0218240364432	21.4597909911859	-4.05784430589309	1.95500402951605	9.7106319026122	3.80573320427935	4.93382107989334	13.3801657408884	24.9760642217368	19.1860208904701	5.15211050403437	32.4068975921663	26.7746986593053	15.9796972313685	27.0239320764256	24.8384309354957	31.4651445815263	29.0279769074797	28.9393180525446	27.0207630746161	33.8367028759105	43.5359669592063	34.2835367453474	56.3863203057984	40.7280413491	48.8754012817242	56.4711689991208	35.737032891739	62.3279046011436	61.0996070350188	56.333227600235	59.6768162384659	57.1003397087171	66.1312332195156	75.0644240190097	79.7055472640371	78.2804192130479	86.361445896764	84.4564231097039	89.2602717561818	92.6636649086609	97.8025896068376	101.003575930519
617.135	1.68383818092562	6.49256444013226	-0.754463248676285	-9.92227003795893	14.8124242983832	6.45196174640003	16.8984516148868	23.4388987083738	37.72225985832	3.26882408158565	25.780485315111	9.48016287443716	14.19093749835	5.4268081526975	-0.602132875159673	13.8925621973971	12.5042703109566	35.0495552324675	25.5697097815008	16.971004322341	18.6250840648833	35.826910694785	25.4573769548653	48.3207466026857	41.5917012542533	30.8857269296235	31.1373305018655	48.2518385828553	42.0452220461187	46.6572195086208	39.4193565840384	41.8398354491505	57.2332826407725	63.4947178336995	58.1399895742931	59.9607932716881	63.9633824248676	68.470907849589	73.6219569043368	73.9436098200854	72.1949977349991	74.9726149394519	87.1850297103632	82.4147747429529	86.2822679721451	84.2779379314299	92.9776876712441	88.3942336685728	98.4912752426885
618.806	-47.5351639679392	-13.9806622899638	-19.0932017101121	-22.9928907628544	-10.3998357913597	-2.15495946472274	-26.8234847295779	-34.582877278488	-7.44366279303051	7.2982621327867	0.0169931106343541	-0.635094181796222	-5.60639941018632	-21.9483515734116	-6.54779421840286	-15.1175811531323	-23.3606435964429	6.69799087911323	-8.74385360258298	16.5131399364717	-10.3862015653366	10.6458573065065	-1.947721661828	8.58598919096339	16.088002848984	12.8490217089398	17.1906594303543	18.5124350937842	25.9693550513019	43.0284536191731	36.2868557255497	35.539105766243	32.8201884025913	44.6886831730528	37.6799561751867	49.6244222804341	42.6069060783615	58.3547272166497	59.3965822817639	62.6588841873649	69.2879493770995	66.2220974645439	69.688560663222	76.6278379839902	77.5966040454077	75.0159842078171	80.979231278563	81.5233417397014	90.0670062983069
[truncated: 85 more columns]
