# Supplementary material for: Physicochemical and major ion data for springs in the Black Forest National Park, Germany
Source: Data Brief. 2020 Apr 30;30:105645. doi: 10.1016/j.dib.2020.105645 (PMC7218150; doi:10.1016/j.dib.2020.105645)
Supplement: Supplementary file 4 [file mmc4.zip › Fluorescence/D810_1_2016-05-31.csv]

wavelength	600	597	594	591	588	585	582	579	576	573	570	567	564	561	558	555	552	549	546	543	540	537	534	531	528	525	522	519	516	513	510	507	504	501	498	495	492	489	486	483	480	477	474	471	468	465	462	459	456
210.862	0	0	0	0	0	0	0	0	0	0	0	0	0	0	0	0	0	0	0	0	0	0	0	0	0	0	0	0	0	0	0	0	0	0	0	0	0	0	0	0	0	0	0	0	0	0	0	0	0
212.444	0	0	0	0	0	0	0	0	0	0	0	0	0	0	0	0	0	0	0	0	0	0	0	0	0	0	0	0	0	0	0	0	0	0	0	0	0	0	0	0	0	0	0	0	0	0	0	0	0
214.027	0	0	0	0	0	0	0	0	0	0	0	0	0	0	0	0	0	0	0	0	0	0	0	0	0	0	0	0	0	0	0	0	0	0	0	0	0	0	0	0	0	0	0	0	0	0	0	0	0
215.61	0	0	0	0	0	0	0	0	0	0	0	0	0	0	0	0	0	0	0	0	0	0	0	0	0	0	0	0	0	0	0	0	0	0	0	0	0	0	0	0	0	0	0	0	0	0	0	0	0
217.194	0	0	0	0	0	0	0	0	0	0	0	0	0	0	0	0	0	0	0	0	0	0	0	0	0	0	0	0	0	0	0	0	0	0	0	0	0	0	0	0	0	0	0	0	0	0	0	0	0
218.779	0	0	0	0	0	0	0	0	0	0	0	0	0	0	0	0	0	0	0	0	0	0	0	0	0	0	0	0	0	0	0	0	0	0	0	0	0	0	0	0	0	0	0	0	0	0	0	0	0
220.364	0	0	0	0	0	0	0	0	0	0	0	0	0	0	0	0	0	0	0	0	0	0	0	0	0	0	0	0	0	0	0	0	0	0	0	0	0	0	0	0	0	0	0	0	0	0	0	0	0
221.95	0	0	0	0	0	0	0	0	0	0	0	0	0	0	0	0	0	0	0	0	0	0	0	0	0	0	0	0	0	0	0	0	0	0	0	0	0	0	0	0	0	0	0	0	0	0	0	0	0
223.536	0	0	0	0	0	0	0	0	0	0	0	0	0	0	0	0	0	0	0	0	0	0	0	0	0	0	0	0	0	0	0	0	0	0	0	0	0	0	0	0	0	0	0	0	0	0	0	0	0
225.123	0	0	0	0	0	0	0	0	0	0	0	0	0	0	0	0	0	0	0	0	0	0	0	0	0	0	0	0	0	0	0	0	0	0	0	0	0	0	0	0	0	0	0	0	0	0	0	0	0
226.71	0	0	0	0	0	0	0	0	0	0	0	0	0	0	0	0	0	0	0	0	0	0	0	0	0	0	0	0	0	0	0	0	0	0	0	0	0	0	0	0	0	0	0	0	0	0	0	0	0
228.299	0	0	0	0	0	0	0	0	0	0	0	0	0	0	0	0	0	0	0	0	0	0	0	0	0	0	0	0	0	0	0	0	0	0	0	0	0	0	0	0	0	0	0	0	0	0	0	0	0
229.887	0	0	0	0	0	0	0	0	0	0	0	0	0	0	0	0	0	0	0	0	0	0	0	0	0	0	0	0	0	0	0	0	0	0	0	0	0	0	0	0	0	0	0	0	0	0	0	0	0
231.477	0	0	0	0	0	0	0	0	0	0	0	0	0	0	0	0	0	0	0	0	0	0	0	0	0	0	0	0	0	0	0	0	0	0	0	0	0	0	0	0	0	0	0	0	0	0	0	0	0
233.067	0	0	0	0	0	0	0	0	0	0	0	0	0	0	0	0	0	0	0	0	0	0	0	0	0	0	0	0	0	0	0	0	0	0	0	0	0	0	0	0	0	0	0	0	0	0	0	0	0
234.657	0	0	0	0	0	0	0	0	0	0	0	0	0	0	0	0	0	0	0	0	0	0	0	0	0	0	0	0	0	0	0	0	0	0	0	0	0	0	0	0	0	0	0	0	0	0	0	0	0
236.248	0	0	0	0	0	0	0	0	0	0	0	0	0	0	0	0	0	0	0	0	0	0	0	0	0	0	0	0	0	0	0	0	0	0	0	0	0	0	0	0	0	0	0	0	0	0	0	0	0
237.84	0	0	0	0	0	0	0	0	0	0	0	0	0	0	0	0	0	0	0	0	0	0	0	0	0	0	0	0	0	0	0	0	0	0	0	0	0	0	0	0	0	0	0	0	0	0	0	0	0
239.432	0	0	0	0	0	0	0	0	0	0	0	0	0	0	0	0	0	0	0	0	0	0	0	0	0	0	0	0	0	0	0	0	0	0	0	0	0	0	0	0	0	0	0	0	0	0	0	0	0
241.025	0	0	0	0	0	0	0	0	0	0	0	0	0	0	0	0	0	0	0	0	0	0	0	0	0	0	0	0	0	0	0	0	0	0	0	0	0	0	0	0	0	0	0	0	0	0	0	0	0
242.619	0	0	0	0	0	0	0	0	0	0	0	0	0	0	0	0	0	0	0	0	0	0	0	0	0	0	0	0	0	0	0	0	0	0	0	0	0	0	0	0	0	0	0	0	0	0	0	0	0
244.213	0	0	0	0	0	0	0	0	0	0	0	0	0	0	0	0	0	0	0	0	0	0	0	0	0	0	0	0	0	0	0	0	0	0	0	0	0	0	0	0	0	0	0	0	0	0	0	0	0
245.808	0	0	0	0	0	0	0	0	0	0	0	0	0	0	0	0	0	0	0	0	0	0	0	0	0	0	0	0	0	0	0	0	0	0	0	0	0	0	0	0	0	0	0	0	0	0	0	0	0
247.403	0	0	0	0	0	0	0	0	0	0	0	0	0	0	0	0	0	0	0	0	0	0	0	0	0	0	0	0	0	0	0	0	0	0	0	0	0	0	0	0	0	0	0	0	0	0	0	0	0
248.999	0	0	0	0	0	0	0	0	0	0	0	0	0	0	0	0	0	0	0	0	0	0	0	0	0	0	0	0	0	0	0	0	0	0	0	0	0	0	0	0	0	0	0	0	0	0	0	0	0
250.595	0	0	0	0	0	0	0	0	0	0	0	0	0	0	0	0	0	0	0	0	0	0	0	0	0	0	0	0	0	0	0	0	0	0	0	0	0	0	0	0	0	0	0	0	0	0	0	0	0
252.192	0	0	0	0	0	0	0	0	0	0	0	0	0	0	0	0	0	0	0	0	0	0	0	0	0	0	0	0	0	0	0	0	0	0	0	0	0	0	0	0	0	0	0	0	0	0	0	0	0
253.79	0	0	0	0	0	0	0	0	0	0	0	0	0	0	0	0	0	0	0	0	0	0	0	0	0	0	0	0	0	0	0	0	0	0	0	0	0	0	0	0	0	0	0	0	0	0	0	0	0
255.388	0	0	0	0	0	0	0	0	0	0	0	0	0	0	0	0	0	0	0	0	0	0	0	0	0	0	0	0	0	0	0	0	0	0	0	0	0	0	0	0	0	0	0	0	0	0	0	0	0
256.986	0	0	0	0	0	0	0	0	0	0	0	0	0	0	0	0	0	0	0	0	0	0	0	0	0	0	0	0	0	0	0	0	0	0	0	0	0	0	0	0	0	0	0	0	0	0	0	0	0
258.586	0	0	0	0	0	0	0	0	0	0	0	0	0	0	0	0	0	0	0	0	0	0	0	0	0	0	0	0	0	0	0	0	0	0	0	0	0	0	0	0	0	0	0	0	0	0	0	0	0
260.186	0	0	0	0	0	0	0	0	0	0	0	0	0	0	0	0	0	0	0	0	0	0	0	0	0	0	0	0	0	0	0	0	0	0	0	0	0	0	0	0	0	0	0	0	0	0	0	0	0
261.786	0	0	0	0	0	0	0	0	0	0	0	0	0	0	0	0	0	0	0	0	0	0	0	0	0	0	0	0	0	0	0	0	0	0	0	0	0	0	0	0	0	0	0	0	0	0	0	0	0
263.387	0	0	0	0	0	0	0	0	0	0	0	0	0	0	0	0	0	0	0	0	0	0	0	0	0	0	0	0	0	0	0	0	0	0	0	0	0	0	0	0	0	0	0	0	0	0	0	0	0
264.988	0	0	0	0	0	0	0	0	0	0	0	0	0	0	0	0	0	0	0	0	0	0	0	0	0	0	0	0	0	0	0	0	0	0	0	0	0	0	0	0	0	0	0	0	0	0	0	0	0
266.591	0	0	0	0	0	0	0	0	0	0	0	0	0	0	0	0	0	0	0	0	0	0	0	0	0	0	0	0	0	0	0	0	0	0	0	0	0	0	0	0	0	0	0	0	0	0	0	0	0
268.193	0	0	0	0	0	0	0	0	0	0	0	0	0	0	0	0	0	0	0	0	0	0	0	0	0	0	0	0	0	0	0	0	0	0	0	0	0	0	0	0	0	0	0	0	0	0	0	0	0
269.796	0	0	0	0	0	0	0	0	0	0	0	0	0	0	0	0	0	0	0	0	0	0	0	0	0	0	0	0	0	0	0	0	0	0	0	0	0	0	0	0	0	0	0	0	0	0	0	0	0
271.4	0	0	0	0	0	0	0	0	0	0	0	0	0	0	0	0	0	0	0	0	0	0	0	0	0	0	0	0	0	0	0	0	0	0	0	0	0	0	0	0	0	0	0	0	0	0	0	0	0
273.004	0	0	0	0	0	0	0	0	0	0	0	0	0	0	0	0	0	0	0	0	0	0	0	0	0	0	0	0	0	0	0	0	0	0	0	0	0	0	0	0	0	0	0	0	0	0	0	0	0
274.609	0	0	0	0	0	0	0	0	0	0	0	0	0	0	0	0	0	0	0	0	0	0	0	0	0	0	0	0	0	0	0	0	0	0	0	0	0	0	0	0	0	0	0	0	0	0	0	0	0
276.215	0	0	0	0	0	0	0	0	0	0	0	0	0	0	0	0	0	0	0	0	0	0	0	0	0	0	0	0	0	0	0	0	0	0	0	0	0	0	0	0	0	0	0	0	0	0	0	0	0
277.821	0	0	0	0	0	0	0	0	0	0	0	0	0	0	0	0	0	0	0	0	0	0	0	0	0	0	0	0	0	0	0	0	0	0	0	0	0	0	0	0	0	0	0	0	0	0	0	0	0
279.427	0	0	0	0	0	0	0	0	0	0	0	0	0	0	0	0	0	0	0	0	0	0	0	0	0	0	0	0	0	0	0	0	0	0	0	0	0	0	0	0	0	0	0	0	0	0	0	0	0
281.034	0	0	0	0	0	0	0	0	0	0	0	0	0	0	0	0	0	0	0	0	0	0	0	0	0	0	0	0	0	0	0	0	0	0	0	0	0	0	0	0	0	0	0	0	0	0	0	0	0
282.642	0	0	0	0	0	0	0	0	0	0	0	0	0	0	0	0	0	0	0	0	0	0	0	0	0	0	0	0	0	0	0	0	0	0	0	0	0	0	0	0	0	0	0	0	0	0	0	0	0
284.25	0	0	0	0	0	0	0	0	0	0	0	0	0	0	0	0	0	0	0	0	0	0	0	0	0	0	0	0	0	0	0	0	0	0	0	0	0	0	0	0	0	0	0	0	0	0	0	0	0
285.858	0	0	0	0	0	0	0	0	0	0	0	0	0	0	0	0	0	0	0	0	0	0	0	0	0	0	0	0	0	0	0	0	0	0	0	0	0	0	0	0	0	0	0	0	0	0	0	0	0
287.468	0	0	0	0	0	0	0	0	0	0	0	0	0	0	0	0	0	0	0	0	0	0	0	0	0	0	0	0	0	0	0	0	0	0	0	0	0	0	0	0	0	0	0	0	0	0	0	0	0
289.077	0	0	0	0	0	0	0	0	0	0	0	0	0	0	0	0	0	0	0	0	0	0	0	0	0	0	0	0	0	0	0	0	0	0	0	0	0	0	0	0	0	0	0	0	0	0	0	0	0
290.688	0	0	0	0	0	0	0	0	0	0	0	0	0	0	0	0	0	0	0	0	0	0	0	0	0	0	0	0	0	0	0	0	0	0	0	0	0	0	0	0	0	0	0	0	0	0	0	0	0
292.298	0	0	0	0	0	0	0	0	0	0	0	0	0	0	0	0	0	0	0	0	0	0	0	0	0	0	0	0	0	0	0	0	0	0	0	0	0	0	0	0	0	0	0	0	0	0	0	0	0
293.91	0	0	0	0	0	0	0	0	0	0	0	0	0	0	0	0	0	0	0	0	0	0	0	0	0	0	0	0	0	0	0	0	0	0	0	0	0	0	0	0	0	0	0	0	0	0	0	0	0
295.521	0	0	0	0	0	0	0	0	0	0	0	0	0	0	0	0	0	0	0	0	0	0	0	0	0	0	0	0	0	0	0	0	0	0	0	0	0	0	0	0	0	0	0	0	0	0	0	0	0
297.134	0	0	0	0	0	0	0	0	0	0	0	0	0	0	0	0	0	0	0	0	0	0	0	0	0	0	0	0	0	0	0	0	0	0	0	0	0	0	0	0	0	0	0	0	0	0	0	0	0
298.747	0	0	0	0	0	0	0	0	0	0	0	0	0	0	0	0	0	0	0	0	0	0	0	0	0	0	0	0	0	0	0	0	0	0	0	0	0	0	0	0	0	0	0	0	0	0	0	0	0
300.36	0	0	0	0	0	0	0	0	0	0	0	0	0	0	0	0	0	0	0	0	0	0	0	0	0	0	0	0	0	0	0	0	0	0	0	0	0	0	0	0	0	0	0	0	0	0	0	0	0
301.974	0	0	0	0	0	0	0	0	0	0	0	0	0	0	0	0	0	0	0	0	0	0	0	0	0	0	0	0	0	0	0	0	0	0	0	0	0	0	0	0	0	0	0	0	0	0	0	0	0
303.588	0	0	0	0	0	0	0	0	0	0	0	0	0	0	0	0	0	0	0	0	0	0	0	0	0	0	0	0	0	0	0	0	0	0	0	0	0	0	0	0	0	0	0	0	0	0	0	0	0
305.203	0	0	0	0	0	0	0	0	0	0	0	0	0	0	0	0	0	0	0	0	0	0	0	0	0	0	0	0	0	0	0	0	0	0	0	0	0	0	0	0	0	0	0	0	0	0	0	0	0
306.819	0	0	0	0	0	0	0	0	0	0	0	0	0	0	0	0	0	0	0	0	0	0	0	0	0	0	0	0	0	0	0	0	0	0	0	0	0	0	0	0	0	0	0	0	0	0	0	0	0
308.435	0	0	0	0	0	0	0	0	0	0	0	0	0	0	0	0	0	0	0	0	0	0	0	0	0	0	0	0	0	0	0	0	0	0	0	0	0	0	0	0	0	0	0	0	0	0	0	0	0
310.051	0	0	0	0	0	0	0	0	0	0	0	0	0	0	0	0	0	0	0	0	0	0	0	0	0	0	0	0	0	0	0	0	0	0	0	0	0	0	0	0	0	0	0	0	0	0	0	0	0
311.668	0	0	0	0	0	0	0	0	0	0	0	0	0	0	0	0	0	0	0	0	0	0	0	0	0	0	0	0	0	0	0	0	0	0	0	0	0	0	0	0	0	0	0	0	0	0	0	0	0
313.286	0	0	0	0	0	0	0	0	0	0	0	0	0	0	0	0	0	0	0	0	0	0	0	0	0	0	0	0	0	0	0	0	0	0	0	0	0	0	0	0	0	0	0	0	0	0	0	0	0
314.904	0	0	0	0	0	0	0	0	0	0	0	0	0	0	0	0	0	0	0	0	0	0	0	0	0	0	0	0	0	0	0	0	0	0	0	0	0	0	0	0	0	0	0	0	0	0	0	0	0
316.522	0	0	0	0	0	0	0	0	0	0	0	0	0	0	0	0	0	0	0	0	0	0	0	0	0	0	0	0	0	0	0	0	0	0	0	0	0	0	0	0	0	0	0	0	0	0	0	0	0
318.141	0	0	0	0	0	0	0	0	0	0	0	0	0	0	0	0	0	0	0	0	0	0	0	0	0	0	0	0	0	0	0	0	0	0	0	0	0	0	0	0	0	0	0	0	0	0	0	0	0
319.761	0	0	0	0	0	0	0	0	0	0	0	0	0	0	0	0	0	0	0	0	0	0	0	0	0	0	0	0	0	0	0	0	0	0	0	0	0	0	0	0	0	0	0	0	0	0	0	0	0
321.381	0	0	0	0	0	0	0	0	0	0	0	0	0	0	0	0	0	0	0	0	0	0	0	0	0	0	0	0	0	0	0	0	0	0	0	0	0	0	0	0	0	0	0	0	0	0	0	0	0
323.001	0	0	0	0	0	0	0	0	0	0	0	0	0	0	0	0	0	0	0	0	0	0	0	0	0	0	0	0	0	0	0	0	0	0	0	0	0	0	0	0	0	0	0	0	0	0	0	0	0
324.622	0	0	0	0	0	0	0	0	0	0	0	0	0	0	0	0	0	0	0	0	0	0	0	0	0	0	0	0	0	0	0	0	0	0	0	0	0	0	0	0	0	0	0	0	0	0	0	0	0
326.243	0	0	0	0	0	0	0	0	0	0	0	0	0	0	0	0	0	0	0	0	0	0	0	0	0	0	0	0	0	0	0	0	0	0	0	0	0	0	0	0	0	0	0	0	0	0	0	0	0
327.865	0	0	0	0	0	0	0	0	0	0	0	0	0	0	0	0	0	0	0	0	0	0	0	0	0	0	0	0	0	0	0	0	0	0	0	0	0	0	0	0	0	0	0	0	0	0	0	0	0
329.488	0	0	0	0	0	0	0	0	0	0	0	0	0	0	0	0	0	0	0	0	0	0	0	0	0	0	0	0	0	0	0	0	0	0	0	0	0	0	0	0	0	0	0	0	0	0	0	0	0
331.111	0	0	0	0	0	0	0	0	0	0	0	0	0	0	0	0	0	0	0	0	0	0	0	0	0	0	0	0	0	0	0	0	0	0	0	0	0	0	0	0	0	0	0	0	0	0	0	0	0
332.734	0	0	0	0	0	0	0	0	0	0	0	0	0	0	0	0	0	0	0	0	0	0	0	0	0	0	0	0	0	0	0	0	0	0	0	0	0	0	0	0	0	0	0	0	0	0	0	0	0
334.358	0	0	0	0	0	0	0	0	0	0	0	0	0	0	0	0	0	0	0	0	0	0	0	0	0	0	0	0	0	0	0	0	0	0	0	0	0	0	0	0	0	0	0	0	0	0	0	0	0
335.982	0	0	0	0	0	0	0	0	0	0	0	0	0	0	0	0	0	0	0	0	0	0	0	0	0	0	0	0	0	0	0	0	0	0	0	0	0	0	0	0	0	0	0	0	0	0	0	0	0
337.607	0	0	0	0	0	0	0	0	0	0	0	0	0	0	0	0	0	0	0	0	0	0	0	0	0	0	0	0	0	0	0	0	0	0	0	0	0	0	0	0	0	0	0	0	0	0	0	0	0
339.232	0	0	0	0	0	0	0	0	0	0	0	0	0	0	0	0	0	0	0	0	0	0	0	0	0	0	0	0	0	0	0	0	0	0	0	0	0	0	0	0	0	0	0	0	0	0	0	0	0
340.858	0	0	0	0	0	0	0	0	0	0	0	0	0	0	0	0	0	0	0	0	0	0	0	0	0	0	0	0	0	0	0	0	0	0	0	0	0	0	0	0	0	0	0	0	0	0	0	0	0
342.484	0	0	0	0	0	0	0	0	0	0	0	0	0	0	0	0	0	0	0	0	0	0	0	0	0	0	0	0	0	0	0	0	0	0	0	0	0	0	0	0	0	0	0	0	0	0	0	0	0
344.111	0	0	0	0	0	0	0	0	0	0	0	0	0	0	0	0	0	0	0	0	0	0	0	0	0	0	0	0	0	0	0	0	0	0	0	0	0	0	0	0	0	0	0	0	0	0	0	0	0
345.738	0	0	0	0	0	0	0	0	0	0	0	0	0	0	0	0	0	0	0	0	0	0	0	0	0	0	0	0	0	0	0	0	0	0	0	0	0	0	0	0	0	0	0	0	0	0	0	0	0
347.365	0	0	0	0	0	0	0	0	0	0	0	0	0	0	0	0	0	0	0	0	0	0	0	0	0	0	0	0	0	0	0	0	0	0	0	0	0	0	0	0	0	0	0	0	0	0	0	0	0
348.993	0	0	0	0	0	0	0	0	0	0	0	0	0	0	0	0	0	0	0	0	0	0	0	0	0	0	0	0	0	0	0	0	0	0	0	0	0	0	0	0	0	0	0	0	0	0	0	0	0
350.622	0	0	0	0	0	0	0	0	0	0	0	0	0	0	0	0	0	0	0	0	0	0	0	0	0	0	0	0	0	0	0	0	0	0	0	0	0	0	0	0	0	0	0	0	0	0	0	0	0
352.251	0	0	0	0	0	0	0	0	0	0	0	0	0	0	0	0	0	0	0	0	0	0	0	0	0	0	0	0	0	0	0	0	0	0	0	0	0	0	0	0	0	0	0	0	0	0	0	0	0
353.88	0	0	0	0	0	0	0	0	0	0	0	0	0	0	0	0	0	0	0	0	0	0	0	0	0	0	0	0	0	0	0	0	0	0	0	0	0	0	0	0	0	0	0	0	0	0	0	0	0
355.51	0	0	0	0	0	0	0	0	0	0	0	0	0	0	0	0	0	0	0	0	0	0	0	0	0	0	0	0	0	0	0	0	0	0	0	0	0	0	0	0	0	0	0	0	0	0	0	0	0
357.14	0	0	0	0	0	0	0	0	0	0	0	0	0	0	0	0	0	0	0	0	0	0	0	0	0	0	0	0	0	0	0	0	0	0	0	0	0	0	0	0	0	0	0	0	0	0	0	0	0
358.771	0	0	0	0	0	0	0	0	0	0	0	0	0	0	0	0	0	0	0	0	0	0	0	0	0	0	0	0	0	0	0	0	0	0	0	0	0	0	0	0	0	0	0	0	0	0	0	0	0
360.402	0	0	0	0	0	0	0	0	0	0	0	0	0	0	0	0	0	0	0	0	0	0	0	0	0	0	0	0	0	0	0	0	0	0	0	0	0	0	0	0	0	0	0	0	0	0	0	0	0
362.034	0	0	0	0	0	0	0	0	0	0	0	0	0	0	0	0	0	0	0	0	0	0	0	0	0	0	0	0	0	0	0	0	0	0	0	0	0	0	0	0	0	0	0	0	0	0	0	0	0
363.666	0	0	0	0	0	0	0	0	0	0	0	0	0	0	0	0	0	0	0	0	0	0	0	0	0	0	0	0	0	0	0	0	0	0	0	0	0	0	0	0	0	0	0	0	0	0	0	0	0
365.299	0	0	0	0	0	0	0	0	0	0	0	0	0	0	0	0	0	0	0	0	0	0	0	0	0	0	0	0	0	0	0	0	0	0	0	0	0	0	0	0	0	0	0	0	0	0	0	0	0
366.932	0	0	0	0	0	0	0	0	0	0	0	0	0	0	0	0	0	0	0	0	0	0	0	0	0	0	0	0	0	0	0	0	0	0	0	0	0	0	0	0	0	0	0	0	0	0	0	0	0
368.565	0	0	0	0	0	0	0	0	0	0	0	0	0	0	0	0	0	0	0	0	0	0	0	0	0	0	0	0	0	0	0	0	0	0	0	0	0	0	0	0	0	0	0	0	0	0	0	0	0
370.199	0	0	0	0	0	0	0	0	0	0	0	0	0	0	0	0	0	0	0	0	0	0	0	0	0	0	0	0	0	0	0	0	0	0	0	0	0	0	0	0	0	0	0	0	0	0	0	0	0
371.833	0	0	0	0	0	0	0	0	0	0	0	0	0	0	0	0	0	0	0	0	0	0	0	0	0	0	0	0	0	0	0	0	0	0	0	0	0	0	0	0	0	0	0	0	0	0	0	0	0
373.468	0	0	0	0	0	0	0	0	0	0	0	0	0	0	0	0	0	0	0	0	0	0	0	0	0	0	0	0	0	0	0	0	0	0	0	0	0	0	0	0	0	0	0	0	0	0	0	0	0
375.103	0	0	0	0	0	0	0	0	0	0	0	0	0	0	0	0	0	0	0	0	0	0	0	0	0	0	0	0	0	0	0	0	0	0	0	0	0	0	0	0	0	0	0	0	0	0	0	0	0
376.738	0	0	0	0	0	0	0	0	0	0	0	0	0	0	0	0	0	0	0	0	0	0	0	0	0	0	0	0	0	0	0	0	0	0	0	0	0	0	0	0	0	0	0	0	0	0	0	0	0
378.374	0	0	0	0	0	0	0	0	0	0	0	0	0	0	0	0	0	0	0	0	0	0	0	0	0	0	0	0	0	0	0	0	0	0	0	0	0	0	0	0	0	0	0	0	0	0	0	0	0
380.01	0	0	0	0	0	0	0	0	0	0	0	0	0	0	0	0	0	0	0	0	0	0	0	0	0	0	0	0	0	0	0	0	0	0	0	0	0	0	0	0	0	0	0	0	0	0	0	0	0
381.647	0	0	0	0	0	0	0	0	0	0	0	0	0	0	0	0	0	0	0	0	0	0	0	0	0	0	0	0	0	0	0	0	0	0	0	0	0	0	0	0	0	0	0	0	0	0	0	0	0
383.284	0	0	0	0	0	0	0	0	0	0	0	0	0	0	0	0	0	0	0	0	0	0	0	0	0	0	0	0	0	0	0	0	0	0	0	0	0	0	0	0	0	0	0	0	0	0	0	0	0
384.922	0	0	0	0	0	0	0	0	0	0	0	0	0	0	0	0	0	0	0	0	0	0	0	0	0	0	0	0	0	0	0	0	0	0	0	0	0	0	0	0	0	0	0	0	0	0	0	0	0
386.56	0	0	0	0	0	0	0	0	0	0	0	0	0	0	0	0	0	0	0	0	0	0	0	0	0	0	0	0	0	0	0	0	0	0	0	0	0	0	0	0	0	0	0	0	0	0	0	0	0
388.198	0	0	0	0	0	0	0	0	0	0	0	0	0	0	0	0	0	0	0	0	0	0	0	0	0	0	0	0	0	0	0	0	0	0	0	0	0	0	0	0	0	0	0	0	0	0	0	0	0
389.837	0	0	0	0	0	0	0	0	0	0	0	0	0	0	0	0	0	0	0	0	0	0	0	0	0	0	0	0	0	0	0	0	0	0	0	0	0	0	0	0	0	0	0	0	0	0	0	0	0
391.476	0	0	0	0	0	0	0	0	0	0	0	0	0	0	0	0	0	0	0	0	0	0	0	0	0	0	0	0	0	0	0	0	0	0	0	0	0	0	0	0	0	0	0	0	0	0	0	0	0
393.116	0	0	0	0	0	0	0	0	0	0	0	0	0	0	0	0	0	0	0	0	0	0	0	0	0	0	0	0	0	0	0	0	0	0	0	0	0	0	0	0	0	0	0	0	0	0	0	0	0
394.756	0	0	0	0	0	0	0	0	0	0	0	0	0	0	0	0	0	0	0	0	0	0	0	0	0	0	0	0	0	0	0	0	0	0	0	0	0	0	0	0	0	0	0	0	0	0	0	0	0
396.396	0	0	0	0	0	0	0	0	0	0	0	0	0	0	0	0	0	0	0	0	0	0	0	0	0	0	0	0	0	0	0	0	0	0	0	0	0	0	0	0	0	0	0	0	0	0	0	0	0
398.037	0	0	0	0	0	0	0	0	0	0	0	0	0	0	0	0	0	0	0	0	0	0	0	0	0	0	0	0	0	0	0	0	0	0	0	0	0	0	0	0	0	0	0	0	0	0	0	0	0
399.678	0	0	0	0	0	0	0	0	0	0	0	0	0	0	0	0	0	0	0	0	0	0	0	0	0	0	0	0	0	0	0	0	0	0	0	0	0	0	0	0	0	0	0	0	0	0	0	0	0
401.32	0	0	0	0	0	0	0	0	0	0	0	0	0	0	0	0	0	0	0	0	0	0	0	0	0	0	0	0	0	0	0	0	0	0	0	0	0	0	0	0	0	0	0	0	0	0	0	0	0
402.962	0	0	0	0	0	0	0	0	0	0	0	0	0	0	0	0	0	0	0	0	0	0	0	0	0	0	0	0	0	0	0	0	0	0	0	0	0	0	0	0	0	0	0	0	0	0	0	0	0
404.604	0	0	0	0	0	0	0	0	0	0	0	0	0	0	0	0	0	0	0	0	0	0	0	0	0	0	0	0	0	0	0	0	0	0	0	0	0	0	0	0	0	0	0	0	0	0	0	0	0
406.247	0	0	0	0	0	0	0	0	0	0	0	0	0	0	0	0	0	0	0	0	0	0	0	0	0	0	0	0	0	0	0	0	0	0	0	0	0	0	0	0	0	0	0	0	0	0	0	0	0
407.89	0	0	0	0	0	0	0	0	0	0	0	0	0	0	0	0	0	0	0	0	0	0	0	0	0	0	0	0	0	0	0	0	0	0	0	0	0	0	0	0	0	0	0	0	0	0	0	0	0
409.534	0	0	0	0	0	0	0	0	0	0	0	0	0	0	0	0	0	0	0	0	0	0	0	0	0	0	0	0	0	0	0	0	0	0	0	0	0	0	0	0	0	0	0	0	0	0	0	0	0
411.177	0	0	0	0	0	0	0	0	0	0	0	0	0	0	0	0	0	0	0	0	0	0	0	0	0	0	0	0	0	0	0	0	0	0	0	0	0	0	0	0	0	0	0	0	0	0	0	0	0
412.822	0	0	0	0	0	0	0	0	0	0	0	0	0	0	0	0	0	0	0	0	0	0	0	0	0	0	0	0	0	0	0	0	0	0	0	0	0	0	0	0	0	0	0	0	0	0	0	0	0
414.466	0	0	0	0	0	0	0	0	0	0	0	0	0	0	0	0	0	0	0	0	0	0	0	0	0	0	0	0	0	0	0	0	0	0	0	0	0	0	0	0	0	0	0	0	0	0	0	0	0
416.111	0	0	0	0	0	0	0	0	0	0	0	0	0	0	0	0	0	0	0	0	0	0	0	0	0	0	0	0	0	0	0	0	0	0	0	0	0	0	0	0	0	0	0	0	0	0	0	0	0
417.757	0	0	0	0	0	0	0	0	0	0	0	0	0	0	0	0	0	0	0	0	0	0	0	0	0	0	0	0	0	0	0	0	0	0	0	0	0	0	0	0	0	0	0	0	0	0	0	0	0
419.402	0	0	0	0	0	0	0	0	0	0	0	0	0	0	0	0	0	0	0	0	0	0	0	0	0	0	0	0	0	0	0	0	0	0	0	0	0	0	0	0	0	0	0	0	0	0	0	0	0
421.048	0	0	0	0	0	0	0	0	0	0	0	0	0	0	0	0	0	0	0	0	0	0	0	0	0	0	0	0	0	0	0	0	0	0	0	0	0	0	0	0	0	0	0	0	0	0	0	0	0
422.695	0	0	0	0	0	0	0	0	0	0	0	0	0	0	0	0	0	0	0	0	0	0	0	0	0	0	0	0	0	0	0	0	0	0	0	0	0	0	0	0	0	0	0	0	0	0	0	0	0
424.342	0	0	0	0	0	0	0	0	0	0	0	0	0	0	0	0	0	0	0	0	0	0	0	0	0	0	0	0	0	0	0	0	0	0	0	0	0	0	0	0	0	0	0	0	0	0	0	0	0
425.989	0	0	0	0	0	0	0	0	0	0	0	0	0	0	0	0	0	0	0	0	0	0	0	0	0	0	0	0	0	0	0	0	0	0	0	0	0	0	0	0	0	0	0	0	0	0	0	0	0
427.636	0	0	0	0	0	0	0	0	0	0	0	0	0	0	0	0	0	0	0	0	0	0	0	0	0	0	0	0	0	0	0	0	0	0	0	0	0	0	0	0	0	0	0	0	0	0	0	0	0
429.284	0	0	0	0	0	0	0	0	0	0	0	0	0	0	0	0	0	0	0	0	0	0	0	0	0	0	0	0	0	0	0	0	0	0	0	0	0	0	0	0	0	0	0	0	0	0	0	0	0
430.932	0	0	0	0	0	0	0	0	0	0	0	0	0	0	0	0	0	0	0	0	0	0	0	0	0	0	0	0	0	0	0	0	0	0	0	0	0	0	0	0	0	0	0	0	0	0	0	0	0
432.581	0	0	0	0	0	0	0	0	0	0	0	0	0	0	0	0	0	0	0	0	0	0	0	0	0	0	0	0	0	0	0	0	0	0	0	0	0	0	0	0	0	0	0	0	0	0	0	0	0
434.23	0	0	0	0	0	0	0	0	0	0	0	0	0	0	0	0	0	0	0	0	0	0	0	0	0	0	0	0	0	0	0	0	0	0	0	0	0	0	0	0	0	0	0	0	0	0	0	0	0
435.879	0	0	0	0	0	0	0	0	0	0	0	0	0	0	0	0	0	0	0	0	0	0	0	0	0	0	0	0	0	0	0	0	0	0	0	0	0	0	0	0	0	0	0	0	0	0	0	0	0
437.528	0	0	0	0	0	0	0	0	0	0	0	0	0	0	0	0	0	0	0	0	0	0	0	0	0	0	0	0	0	0	0	0	0	0	0	0	0	0	0	0	0	0	0	0	0	0	0	0	0
439.178	0	0	0	0	0	0	0	0	0	0	0	0	0	0	0	0	0	0	0	0	0	0	0	0	0	0	0	0	0	0	0	0	0	0	0	0	0	0	0	0	0	0	0	0	0	0	0	0	0
440.828	0	0	0	0	0	0	0	0	0	0	0	0	0	0	0	0	0	0	0	0	0	0	0	0	0	0	0	0	0	0	0	0	0	0	0	0	0	0	0	0	0	0	0	0	0	0	0	0	0
442.479	0	0	0	0	0	0	0	0	0	0	0	0	0	0	0	0	0	0	0	0	0	0	0	0	0	0	0	0	0	0	0	0	0	0	0	0	0	0	0	0	0	0	0	0	0	0	0	0	0
444.13	0	0	0	0	0	0	0	0	0	0	0	0	0	0	0	0	0	0	0	0	0	0	0	0	0	0	0	0	0	0	0	0	0	0	0	0	0	0	0	0	0	0	0	0	0	0	0	0	0
445.781	0	0	0	0	0	0	0	0	0	0	0	0	0	0	0	0	0	0	0	0	0	0	0	0	0	0	0	0	0	0	0	0	0	0	0	0	0	0	0	0	0	0	0	0	0	0	0	0	0
447.432	0	0	0	0	0	0	0	0	0	0	0	0	0	0	0	0	0	0	0	0	0	0	0	0	0	0	0	0	0	0	0	0	0	0	0	0	0	0	0	0	0	0	0	0	0	0	0	0	0
449.084	0	0	0	0	0	0	0	0	0	0	0	0	0	0	0	0	0	0	0	0	0	0	0	0	0	0	0	0	0	0	0	0	0	0	0	0	0	0	0	0	0	0	0	0	0	0	0	0	0
450.736	0	0	0	0	0	0	0	0	0	0	0	0	0	0	0	0	0	0	0	0	0	0	0	0	0	0	0	0	0	0	0	0	0	0	0	0	0	0	0	0	0	0	0	0	0	0	0	0	0
452.389	0	0	0	0	0	0	0	0	0	0	0	0	0	0	0	0	0	0	0	0	0	0	0	0	0	0	0	0	0	0	0	0	0	0	0	0	0	0	0	0	0	0	0	0	0	0	0	0	0
454.042	0	0	0	0	0	0	0	0	0	0	0	0	0	0	0	0	0	0	0	0	0	0	0	0	0	0	0	0	0	0	0	0	0	0	0	0	0	0	0	0	0	0	0	0	0	0	0	0	0
455.695	0	0	0	0	0	0	0	0	0	0	0	0	0	0	0	0	0	0	0	0	0	0	0	0	0	0	0	0	0	0	0	0	0	0	0	0	0	0	0	0	0	0	0	0	0	0	0	0	0
457.348	0	0	0	0	0	0	0	0	0	0	0	0	0	0	0	0	0	0	0	0	0	0	0	0	0	0	0	0	0	0	0	0	0	0	0	0	0	0	0	0	0	0	0	0	0	0	0	0	0
459.002	0	0	0	0	0	0	0	0	0	0	0	0	0	0	0	0	0	0	0	0	0	0	0	0	0	0	0	0	0	0	0	0	0	0	0	0	0	0	0	0	0	0	0	0	0	0	0	0	0
460.656	0	0	0	0	0	0	0	0	0	0	0	0	0	0	0	0	0	0	0	0	0	0	0	0	0	0	0	0	0	0	0	0	0	0	0	0	0	0	0	0	0	0	0	0	0	0	0	0	0
462.31	0	0	0	0	0	0	0	0	0	0	0	0	0	0	0	0	0	0	0	0	0	0	0	0	0	0	0	0	0	0	0	0	0	0	0	0	0	0	0	0	0	0	0	0	0	0	0	0	0
463.965	0	0	0	0	0	0	0	0	0	0	0	0	0	0	0	0	0	0	0	0	0	0	0	0	0	0	0	0	0	0	0	0	0	0	0	0	0	0	0	0	0	0	0	0	0	0	0	0	0
465.62	0	0	0	0	0	0	0	0	0	0	0	0	0	0	0	0	0	0	0	0	0	0	0	0	0	0	0	0	0	0	0	0	0	0	0	0	0	0	0	0	0	0	0	0	0	0	0	0	0
467.275	0	0	0	0	0	0	0	0	0	0	0	0	0	0	0	0	0	0	0	0	0	0	0	0	0	0	0	0	0	0	0	0	0	0	0	0	0	0	0	0	0	0	0	0	0	0	0	0	540.766382441664
468.931	0	0	0	0	0	0	0	0	0	0	0	0	0	0	0	0	0	0	0	0	0	0	0	0	0	0	0	0	0	0	0	0	0	0	0	0	0	0	0	0	0	0	0	0	0	0	0	0	604.943201083797
470.586	0	0	0	0	0	0	0	0	0	0	0	0	0	0	0	0	0	0	0	0	0	0	0	0	0	0	0	0	0	0	0	0	0	0	0	0	0	0	0	0	0	0	0	0	0	0	0	544.950246634553	658.161633154444
472.242	0	0	0	0	0	0	0	0	0	0	0	0	0	0	0	0	0	0	0	0	0	0	0	0	0	0	0	0	0	0	0	0	0	0	0	0	0	0	0	0	0	0	0	0	0	0	503.059056389494	594.208984142013	697.950121562066
473.899	0	0	0	0	0	0	0	0	0	0	0	0	0	0	0	0	0	0	0	0	0	0	0	0	0	0	0	0	0	0	0	0	0	0	0	0	0	0	0	0	0	0	0	0	0	0	547.343661446401	654.065840738828	762.449033519692
475.555	0	0	0	0	0	0	0	0	0	0	0	0	0	0	0	0	0	0	0	0	0	0	0	0	0	0	0	0	0	0	0	0	0	0	0	0	0	0	0	0	0	0	0	0	0	510.450791961292	603.101356400607	705.451869251133	816.908129139745
477.212	0	0	0	0	0	0	0	0	0	0	0	0	0	0	0	0	0	0	0	0	0	0	0	0	0	0	0	0	0	0	0	0	0	0	0	0	0	0	0	0	0	0	0	0	0	555.309150078425	652.678831198987	759.912454994883	873.163957581792
478.87	0	0	0	0	0	0	0	0	0	0	0	0	0	0	0	0	0	0	0	0	0	0	0	0	0	0	0	0	0	0	0	0	0	0	0	0	0	0	0	0	0	0	0	0	521.555996185143	593.90018982286	709.029172253899	814.759071103845	935.619012125016
480.527	0	0	0	0	0	0	0	0	0	0	0	0	0	0	0	0	0	0	0	0	0	0	0	0	0	0	0	0	0	0	0	0	0	0	0	0	0	0	0	0	0	0	0	0	573.519562795825	650.356912972517	768.850775728156	869.860805106932	983.068873510957
482.185	0	0	0	0	0	0	0	0	0	0	0	0	0	0	0	0	0	0	0	0	0	0	0	0	0	0	0	0	0	0	0	0	0	0	0	0	0	0	0	0	0	0	0	544.814727011401	628.977332551469	704.919742257779	807.939035398114	919.124645730693	1054.92531706759
483.843	0	0	0	0	0	0	0	0	0	0	0	0	0	0	0	0	0	0	0	0	0	0	0	0	0	0	0	0	0	0	0	0	0	0	0	0	0	0	0	0	0	0	0	586.458559122129	680.834026916191	748.442662262313	864.912276074437	995.475897063858	1121.63739308221
485.501	0	0	0	0	0	0	0	0	0	0	0	0	0	0	0	0	0	0	0	0	0	0	0	0	0	0	0	0	0	0	0	0	0	0	0	0	0	0	0	0	0	0	553.824698593694	645.617050198896	723.087245660422	818.391443225233	928.021990192445	1035.07102334692	1155.09594662968
487.16	0	0	0	0	0	0	0	0	0	0	0	0	0	0	0	0	0	0	0	0	0	0	0	0	0	0	0	0	0	0	0	0	0	0	0	0	0	0	0	0	0	517.496954105266	588.849199194388	679.52378647506	767.467496562746	859.318629601283	969.034547536432	1086.22960449614	1226.3914527161
488.819	0	0	0	0	0	0	0	0	0	0	0	0	0	0	0	0	0	0	0	0	0	0	0	0	0	0	0	0	0	0	0	0	0	0	0	0	0	0	0	0	0	555.845460635713	650.051822575561	719.260349549233	817.22627874389	905.688775376341	1016.48973324845	1141.45146406317	1283.84117720468
490.478	0	0	0	0	0	0	0	0	0	0	0	0	0	0	0	0	0	0	0	0	0	0	0	0	0	0	0	0	0	0	0	0	0	0	0	0	0	0	0	0	513.810156997093	599.699365078255	692.883275523234	774.268312029057	876.920515661334	962.432538026325	1064.20011355225	1193.15043794098	1325.70496018597
492.137	0	0	0	0	0	0	0	0	0	0	0	0	0	0	0	0	0	0	0	0	0	0	0	0	0	0	0	0	0	0	0	0	0	0	0	0	0	0	0	0	550.923856360282	646.103141275554	730.911254174946	829.49454735193	924.751362727438	1023.5539250823	1134.64246861371	1255.10862077017	1406.42447416469
493.797	0	0	0	0	0	0	0	0	0	0	0	0	0	0	0	0	0	0	0	0	0	0	0	0	0	0	0	0	0	0	0	0	0	0	0	0	0	0	0	516.537343542731	595.221847353658	681.448595645397	784.971728455234	872.560641006792	969.426234653446	1056.33071126881	1183.1877668768	1297.01111124036	1442.76638101409
495.456	0	0	0	0	0	0	0	0	0	0	0	0	0	0	0	0	0	0	0	0	0	0	0	0	0	0	0	0	0	0	0	0	0	0	0	0	0	0	0	573.660601760037	633.41466372531	733.521731943785	824.196213470019	931.454387681556	1013.41699732627	1102.73689081042	1235.99411617485	1352.55975826791	1499.55026567148
497.117	0	0	0	0	0	0	0	0	0	0	0	0	0	0	0	0	0	0	0	0	0	0	0	0	0	0	0	0	0	0	0	0	0	0	0	0	0	0	516.481304056469	590.33873977665	685.13507408207	779.577688489744	871.647108664149	956.846809320109	1061.95619076893	1152.29219882369	1271.75568004005	1393.58327177908	1547.26990064106
498.777	0	0	0	0	0	0	0	0	0	0	0	0	0	0	0	0	0	0	0	0	0	0	0	0	0	0	0	0	0	0	0	0	0	0	0	0	0	0	541.339202808991	631.459494664898	731.132455629251	815.965502399417	898.39781149188	1006.17183198915	1092.33635399908	1191.74244391924	1314.17841515636	1452.56056454003	1574.79749820497
500.438	0	0	0	0	0	0	0	0	0	0	0	0	0	0	0	0	0	0	0	0	0	0	0	0	0	0	0	0	0	0	0	0	0	0	0	0	0	517.754717993139	612.154195494558	680.842666442103	753.796671563442	860.542031555756	946.714466417567	1053.58939692631	1143.07788223596	1249.43859455301	1366.72169832058	1479.36792930845	1621.89356497972
502.098	0	0	0	0	0	0	0	0	0	0	0	0	0	0	0	0	0	0	0	0	0	0	0	0	0	0	0	0	0	0	0	0	0	0	0	0	477.642164769885	551.314277872977	627.425943553328	714.231054396359	793.662508266266	900.15188429513	981.280026991588	1092.08606078447	1189.45263431465	1281.38225150993	1401.61832468429	1536.56156555573	1656.49190489963
503.759	0	0	0	0	0	0	0	0	0	0	0	0	0	0	0	0	0	0	0	0	0	0	0	0	0	0	0	0	0	0	0	0	0	0	0	0	502.688291346978	579.683522089946	675.670048085194	764.22839421171	832.502046971306	948.814806166373	1022.49657757952	1134.34846495716	1228.18272023708	1320.00328497844	1428.50543139568	1555.68752985549	1695.052411693
505.421	0	0	0	0	0	0	0	0	0	0	0	0	0	0	0	0	0	0	0	0	0	0	0	0	0	0	0	0	0	0	0	0	0	0	0	484.218843395917	553.805416904556	630.982740591899	727.128941793153	808.745451023064	880.223380233407	974.119772779853	1083.28092830949	1181.07013418647	1267.67295775917	1367.68905343295	1494.3578566297	1605.8024295344	1737.05397707626
507.082	0	0	0	0	0	0	0	0	0	0	0	0	0	0	0	0	0	0	0	0	0	0	0	0	0	0	0	0	0	0	0	0	0	0	0	504.653980044924	575.741605111148	650.100000051496	754.460861368293	839.717361174596	899.503063117238	995.638724242416	1093.46139011754	1200.94618556123	1314.28179289678	1406.06825905785	1516.41472514612	1623.67510179141	1762.55581987282
508.744	0	0	0	0	0	0	0	0	0	0	0	0	0	0	0	0	0	0	0	0	0	0	0	0	0	0	0	0	0	0	0	0	0	0	455.718186547883	539.705133499582	609.150225395159	694.924400062446	782.51748500355	869.871489297978	949.245100181235	1060.54491657611	1138.5498550745	1238.8800837719	1342.0070299152	1429.4373350433	1533.71181566102	1653.86320810809	1778.21051960721
510.406	0	0	0	0	0	0	0	0	0	0	0	0	0	0	0	0	0	0	0	0	0	0	0	0	0	0	0	0	0	0	0	0	0	0	497.312072405567	567.479118505086	643.305296586069	725.380129129031	830.546705061666	892.560048477981	972.135774239721	1074.99781010647	1173.53932433263	1275.22069067141	1358.00362160514	1463.89546724546	1583.48862077751	1696.19618982125	1806.89755572201
512.068	0	0	0	0	0	0	0	0	0	0	0	0	0	0	0	0	0	0	0	0	0	0	0	0	0	0	0	0	0	0	0	0	0	448.25141581088	517.480562752174	597.895558770938	670.761846873353	758.451442715885	844.467167028997	922.506976071126	1001.01447500202	1101.69546566706	1207.73872751478	1300.61829059867	1389.82536663905	1492.70556468022	1602.54798802579	1713.22691396706	1819.77038746896
513.731	0	0	0	0	0	0	0	0	0	0	0	0	0	0	0	0	0	0	0	0	0	0	0	0	0	0	0	0	0	0	0	0	0	468.801842320056	550.658614787653	638.002269845799	699.065635088603	768.832166241325	861.352551322197	938.624345420888	1025.48087882349	1134.09020655883	1229.01895671887	1318.03465390186	1409.99054009554	1490.83230264199	1617.23962423849	1720.0405938786	1836.82605670641
515.394	0	0	0	0	0	0	0	0	0	0	0	0	0	0	0	0	0	0	0	0	0	0	0	0	0	0	0	0	0	0	0	0	431.344432435512	494.827327121655	571.491347028769	652.344245553522	735.674075786636	808.337225651123	898.753865682587	975.061742507496	1054.64250313359	1131.52115363642	1264.07650193119	1365.26144181345	1440.170356156	1544.0011541552	1641.33861224324	1731.43173291194	1870.85282652861
517.056	0	0	0	0	0	0	0	0	0	0	0	0	0	0	0	0	0	0	0	0	0	0	0	0	0	0	0	0	0	0	0	420.689104275657	449.22944069303	536.602712145019	612.252182138298	694.015233231646	760.557104765322	834.427396616406	938.343732594049	1023.81420366454	1091.78422485875	1198.38178088604	1303.48539452917	1385.55479864985	1470.86528288714	1561.14694394603	1669.57380991833	1781.00021751437	1895.72364275133
518.72	0	0	0	0	0	0	0	0	0	0	0	0	0	0	0	0	0	0	0	0	0	0	0	0	0	0	0	0	0	0	0	401.45817746987	483.534307152945	558.820735352481	631.247841843978	714.386853143539	783.533631023559	865.452469260322	955.932123507555	1048.87006950564	1124.96517041043	1226.08169651758	1313.38375780534	1402.43286430354	1491.53330142097	1582.00409422696	1699.16270523218	1797.81528515787	1910.55523285591
520.383	0	0	0	0	0	0	0	0	0	0	0	0	0	0	0	0	0	0	0	0	0	0	0	0	0	0	0	0	0	0	391.453691528981	432.527457050549	512.977339800658	592.05531576094	656.05721291434	748.707469706358	811.765351416834	897.181675280987	997.14529131868	1066.94117567435	1144.46865096594	1246.98770165018	1353.34294930421	1437.79499009573	1506.89966585763	1600.53695033607	1708.61079104038	1808.79561113931	1915.14440356678
522.046	0	0	0	0	0	0	0	0	0	0	0	0	0	0	0	0	0	0	0	0	0	0	0	0	0	0	0	0	0	0	393.552346448931	454.569977957252	528.252445680142	622.717027489872	686.795785671454	751.590052232519	836.23239592777	920.503308227264	1015.7539363933	1094.14730470668	1178.89087876027	1270.28374362361	1376.21847797495	1450.3069335686	1526.73539550129	1612.98927146121	1719.71721100625	1831.64146590792	1929.07871334303
523.71	0	0	0	0	0	0	0	0	0	0	0	0	0	0	0	0	0	0	0	0	0	0	0	0	0	0	0	0	0	358.279354887314	415.21997380079	489.450541639588	561.688241794915	650.212764610463	712.677580256334	797.131500355387	857.186029002376	928.216258881298	1041.67792427244	1118.82982386876	1193.0194380815	1288.66836126372	1376.86636259361	1480.14084755959	1549.91732878032	1613.03086660347	1718.59861140079	1838.27866482472	1941.36223590357
525.374	0	0	0	0	0	0	0	0	0	0	0	0	0	0	0	0	0	0	0	0	0	0	0	0	0	0	0	0	0	352.019794362099	438.802567176151	508.303247961807	554.480413313332	631.697198593233	725.524340322435	800.58471927082	877.293992064983	943.11268359985	1044.20338150286	1127.6804855436	1211.70433421449	1296.47988411725	1403.29417944011	1461.50689901195	1540.78271631912	1614.01549767779	1719.17029432861	1835.65818876776	1926.86728740203
527.038	0	0	0	0	0	0	0	0	0	0	0	0	0	0	0	0	0	0	0	0	0	0	0	0	0	0	0	0	340.175487634305	397.261812053933	446.620693007644	518.308273172111	589.202501385433	655.436685602033	744.56646919254	807.99937622106	868.548640349264	963.661622906231	1047.48756350523	1134.39879491021	1192.68734741293	1295.34795207201	1386.05566520867	1467.50054698225	1541.36434747711	1613.93925368625	1718.69629964376	1812.23844044534	1919.46839357316
528.703	0	0	0	0	0	0	0	0	0	0	0	0	0	0	0	0	0	0	0	0	0	0	0	0	0	0	0	0	335.295002104639	397.519597539689	469.518892342997	538.365471487287	602.537465278705	659.621220507905	741.27444068701	819.711230594415	876.698608470986	990.715675443614	1066.44112318996	1142.6652785172	1222.29776876098	1308.70922155859	1387.27082438628	1478.58512000064	1548.25388532098	1613.12411735065	1719.92044644563	1814.79608012615	1911.34721402446
530.367	0	0	0	0	0	0	0	0	0	0	0	0	0	0	0	0	0	0	0	0	0	0	0	0	0	0	0	291.854342959443	358.576932287191	407.061540195337	479.148088016144	541.546894589539	610.403955738818	679.021481136923	759.573791896592	826.425975539669	896.299841960065	978.266313665271	1060.78448214598	1146.45414439183	1216.72918854861	1296.30749496826	1376.9758362781	1447.66747650914	1532.94217950767	1610.37066466666	1702.32552822882	1801.34778272948	1892.94987796955
532.032	0	0	0	0	0	0	0	0	0	0	0	0	0	0	0	0	0	0	0	0	0	0	0	0	0	0	358.339734554436	323.182522429715	371.856892306809	434.678807526179	495.54464492337	542.27939514912	620.401128424454	689.991063601801	757.809852200431	840.806367902903	922.176523123091	988.748853043019	1072.85630750811	1144.4123665634	1202.97307247137	1304.4254616014	1386.4944174156	1465.89325925164	1535.89066318991	1596.09360446742	1693.04217485431	1775.34949312407	1887.12375795506
533.697	0	0	0	0	0	0	0	0	0	0	0	0	0	0	0	0	0	0	0	0	0	0	0	0	0	0	300.171198093433	334.264547274777	390.664647495302	449.745889155635	505.682737348184	562.050495915981	636.068187949654	706.776741194258	781.564184920177	870.55850180009	928.492320017267	995.614908180763	1082.55454102043	1167.68824893366	1234.14908888976	1293.1142596787	1380.86164014575	1453.64697831136	1514.97607218568	1579.07282861377	1678.22329807927	1790.31453100081	1859.7383551918
535.362	0	0	0	0	0	0	0	0	0	0	0	0	0	0	0	0	0	0	0	0	0	0	0	0	0	294.400084792182	297.294659555266	350.524871828659	432.147077111483	459.982842464654	507.111661141452	572.962229988722	649.438200352798	709.279610188929	777.149107630199	841.309551514421	928.861907595104	989.204774691997	1082.33786395518	1168.57171847774	1231.71971626991	1308.23335786653	1364.16767286748	1465.68327963298	1521.98388101438	1584.20227621839	1665.48504427033	1770.71227966662	1845.41312070641
537.028	0	0	0	0	0	0	0	0	0	0	0	0	0	0	0	0	0	0	0	0	0	0	0	0	0	284.265103908242	314.164209798396	375.414513165003	420.396550413168	476.629092688631	530.449917483806	582.262857736562	666.585929841346	727.337301163815	788.630089637486	876.593537498338	944.98478626999	1015.19595570842	1076.14673709254	1159.34762879242	1218.44842521672	1293.46930136456	1386.59517791397	1445.67523843909	1519.29989200397	1580.47117340969	1671.91112034652	1753.88351205895	1826.99340240647
538.693	0	0	0	0	0	0	0	0	0	0	0	0	0	0	0	0	0	0	0	0	0	0	0	0	286.173265429369	300.634388009161	333.19126645425	382.443423729137	435.935898941123	481.207793596754	541.852597123045	610.598384826959	650.914743010579	750.284325930878	809.690643829176	900.597243438645	965.009009231428	1031.67407034976	1102.84211950725	1172.97354442678	1213.75145556157	1313.48108013555	1376.60322520689	1461.84049299911	1515.25171172576	1578.64364331311	1674.26292573407	1753.44828080261	1838.89534136365
540.359	0	0	0	0	0	0	0	0	0	0	0	0	0	0	0	0	0	0	0	0	0	0	0	0	286.74292634668	314.930892804774	352.049871579896	409.508016263513	465.707647087814	504.749379588006	593.56391327066	628.696924601014	679.183630030168	750.125449328435	816.675129484708	903.227419089571	961.095680776523	1044.76259353496	1105.65337328046	1182.7397376195	1241.3311188024	1307.20199455142	1386.64099919026	1447.32874709056	1526.39552268549	1583.51703504278	1660.80890869129	1744.3690396629	1840.0615539045
542.025	0	0	0	0	0	0	0	0	0	0	0	0	0	0	0	0	0	0	0	0	0	0	0	264.294837310156	285.875269732884	337.02855118993	386.974873062627	427.315199082827	474.563184629327	533.697811983864	597.646600134254	645.18774784541	710.466155865701	753.903796608706	839.016902636965	910.818910658617	975.461115403408	1053.32842880749	1129.59966022194	1198.57016470165	1241.06432295301	1333.66353493122	1374.94137764878	1459.84975947234	1512.2871111001	1582.74461871892	1656.28401967175	1742.29191783109	1844.71289030094
543.691	0	0	0	0	0	0	0	0	0	0	0	0	0	0	0	0	0	0	0	0	0	0	0	259.369501205414	291.348400477442	334.725483743411	387.586939651538	419.853235018431	486.346022869745	540.409946673551	578.784312752919	629.170775945114	713.356326207085	768.830554113509	834.862678812797	915.222337569758	996.493514724064	1044.75602044535	1102.74368783766	1194.66576921059	1238.67572293673	1307.53958252589	1394.76531780577	1453.83491398701	1503.48090236125	1582.57259523354	1652.41593001887	1737.71143510759	1802.47608948568
545.357	0	0	0	0	0	0	0	0	0	0	0	0	0	0	0	0	0	0	0	0	0	0	245.116097687036	262.240773221402	327.104579369592	379.707972131338	411.53258260333	457.557882903773	510.887663336084	540.242012612981	607.088178276603	650.086257136261	740.827510096071	819.357208566932	855.026089496948	934.147753676888	996.92241381217	1067.87933918636	1131.33364953832	1193.00455334458	1242.70595926162	1327.72981400529	1386.52152105281	1445.63694318044	1512.40640994137	1569.66019915171	1653.49029349991	1741.41307412899	1798.22285322897
547.023	0	0	0	0	0	0	0	0	0	0	0	0	0	0	0	0	0	0	0	0	0	288.811334417117	243.391164814892	277.02816590117	347.150708635146	377.154786621973	415.800172035985	465.353726901027	509.237566027412	569.670728257977	613.327278014837	671.259788584451	741.171504681696	803.122485408643	859.921544628621	921.944817774441	995.928047234549	1053.46150358816	1147.86334840079	1193.21604598735	1224.11123634266	1323.27143747092	1386.74059262199	1438.24123478709	1505.43958150642	1554.39330561668	1645.13278966597	1701.52201458633	1806.31085517269
548.69	0	0	0	0	0	0	0	0	0	0	0	0	0	0	0	0	0	0	0	0	0	224.855846809636	245.441083466234	310.16284462073	328.742152772708	388.151676258906	416.086999722421	475.566003747814	511.564889038713	565.401001826192	625.715944539716	672.705607561595	729.667353077753	794.452226361102	875.200547387169	941.396414421607	993.172341248137	1054.62387330959	1105.43073281154	1179.99484730874	1230.44993423911	1298.70854208629	1378.31710204024	1444.9027328914	1486.33624597556	1530.30167982975	1615.36352722753	1688.4816939298	1768.97673836291
550.357	0	0	0	0	0	0	0	0	0	0	0	0	0	0	0	0	0	0	0	0	244.577957982198	237.86302331459	288.030446992981	294.14455216842	366.719222084144	420.415104097674	451.466055368118	489.140402046791	537.995925755284	572.932859455392	619.283477372855	695.323524580127	737.789113579136	798.012753184982	882.253162732656	949.744025742345	998.10465253675	1056.64409528546	1127.29300815342	1174.1818767188	1229.41798380946	1289.52634855157	1365.88323438811	1420.33861568534	1487.59443208532	1524.15621478852	1596.45267554024	1674.38548336405	1747.39470004531
552.024	0	0	0	0	0	0	0	0	0	0	0	0	0	0	0	0	0	0	0	0	227.131576996897	239.53583323993	277.978356033206	310.234296164083	380.087849998705	407.201671528363	451.864745487144	489.873607444376	535.389953759966	595.284234422487	639.328338538369	688.570857026402	752.49271227818	807.704799273745	884.871910891278	931.485483181181	989.487675948553	1046.76664085671	1110.96941531303	1175.1830630774	1221.88250174354	1290.96316704703	1356.07449724539	1410.67421661435	1464.75141066911	1517.45503990522	1603.23825810713	1653.86200454661	1742.95770464034
553.691	0	0	0	0	0	0	0	0	0	0	0	0	0	0	0	0	0	0	0	205.110425973542	186.086484558255	243.314760699578	280.067124157464	316.77001578968	359.991569948871	400.542411647393	439.830382359521	472.196556241738	541.109492724263	581.936020222923	615.064479304606	664.55882116234	742.574303624259	793.816688280755	867.122912213999	911.123109981397	974.068329533558	1045.06492739874	1087.49031932987	1150.0048998281	1197.63148788294	1259.56591935356	1321.2093257198	1398.67978772108	1432.16959775094	1489.25505093384	1553.99544574108	1624.26208799042	1700.82516073941
555.358	0	0	0	0	0	0	0	0	0	0	0	0	0	0	0	0	0	0	0	197.008045740788	221.436371919092	265.744339488124	292.60515363741	336.672672424549	383.063803666646	428.638921589483	440.9799801497	488.469846753596	521.981960177665	593.56120228938	617.268534269741	677.645816879064	728.708974528245	795.527881494681	860.758232578691	914.871614527707	963.711970209447	1018.70281307441	1089.0413402742	1148.88349308928	1174.18462184802	1258.9242885151	1302.57749329464	1352.83703220045	1415.00764829363	1457.72553775463	1513.78699782583	1600.52601645763	1672.48259238864
557.026	0	0	0	0	0	0	0	0	0	0	0	0	0	0	0	0	0	0	175.791434915548	181.036720579852	191.251239922637	252.858291673423	265.337473660783	332.16106244799	361.424119623622	386.360522941411	442.378093241743	482.604067663169	538.555682582229	579.811400083765	621.189054274945	680.684743505976	724.499279414543	770.772562200695	836.704401066844	899.309862675371	946.001676402132	991.578289826061	1063.52313702083	1121.2380923023	1164.3459921587	1224.31613371933	1292.85472448103	1340.21404786656	1371.41583096703	1425.50374159512	1500.1212366858	1565.21344032396	1630.0164508052
558.693	0	0	0	0	0	0	0	0	0	0	0	0	0	0	0	0	0	0	176.699987727768	188.367519868082	220.89101676123	263.195387445839	276.693411221553	364.966873934715	364.002371192299	395.876356901392	455.105138768799	499.474953934525	532.964592067389	595.399689736462	621.943498667726	686.445150661602	724.939708041249	794.248234640243	837.191450241847	921.087417782398	955.296961784023	1005.2103623382	1049.92622337589	1105.14865369313	1149.88323535504	1212.93645721216	1273.23597380353	1322.19894412105	1367.65709189459	1410.73499018856	1468.11934385261	1533.33148659411	1615.10373878007
560.361	0	0	0	0	0	0	0	0	0	0	0	0	0	0	0	0	0	176.969990522933	178.96259002496	215.972974883379	242.688324872379	264.439159933367	317.088523255723	327.969468865991	392.056321675705	421.134001759175	446.969030286906	506.689571364016	546.924929241662	579.340599001416	640.310547660594	680.840872743749	719.563584971722	778.842754720151	834.980430973879	889.527181690671	932.431790313821	996.763137612592	1055.25671542428	1092.85204951146	1139.79764675312	1203.09665888883	1258.66902383542	1303.30473835912	1345.48009807231	1396.87131169401	1463.48874512919	1505.96351384522	1599.26651286193
562.029	0	0	0	0	0	0	0	0	0	0	0	0	0	0	0	0	222.351145111326	145.932508641514	172.888482836524	213.025281230665	242.233118817188	267.194367173137	296.688816867322	341.072688054711	369.420604358643	431.767898070496	475.130288249817	499.493654314615	538.668686042149	583.064113562957	635.815980125027	654.88077935805	720.085994581822	775.508650135316	822.294232053446	873.250031119434	932.973602980412	973.220495059912	1034.91889774489	1056.05437170338	1107.91213759927	1172.73881511925	1225.72957860464	1263.52182760379	1319.13471942739	1361.52576729718	1426.38814863391	1480.68981792068	1533.53729124754
563.697	0	0	0	0	0	0	0	0	0	0	0	0	0	0	0	0	180.230339811457	187.330655903325	203.225691833222	232.868641477941	250.83427175058	270.789822388647	306.960833527002	363.945673989612	394.432758463442	422.213625986724	462.481326500671	509.42521752416	537.490614856317	571.987312495015	612.976977999552	683.77024934708	735.172784870911	785.335441303424	840.551537949006	881.647048710201	926.630740487731	974.748980242508	1033.24690649473	1055.6341010327	1108.18545427869	1173.3328467179	1214.41808915955	1254.73015382756	1290.10804582326	1336.60456145326	1411.27081506484	1466.67696800213	1523.82196013077
565.365	0	0	0	0	0	0	0	0	0	0	0	0	0	0	0	169.672011724923	126.712023186086	166.974254551148	186.773915476578	198.188767216321	245.59762417765	268.317122962725	317.525294539665	329.918614347751	373.457552362141	402.43990542417	431.829667359154	479.664548399262	545.449818732604	560.100146653638	612.902795941738	669.064120416931	711.937115897239	763.522029073024	776.882186570538	859.672607876038	907.278561886245	951.507735257578	1012.76553018036	1044.79582384116	1082.62967086193	1131.52582096691	1196.74414283671	1234.07260175808	1264.53885129162	1315.13436950468	1366.0463222072	1426.37819426719	1496.34569452725
567.033	0	0	0	0	0	0	0	0	0	0	0	0	0	0	0	112.204819755204	150.404631952775	166.101270607385	182.176927404601	208.780682074043	242.283324768863	282.932764529866	313.061502887555	349.131487184919	371.137572426833	404.677353991577	453.469315588669	484.668883738225	522.938297212868	581.031973143871	605.618280934337	661.526898286376	707.843931994809	745.763208785927	812.064316773687	831.219626380264	878.561603706411	915.583277812875	999.748284359943	1033.20917410228	1066.21230564734	1128.49872561469	1165.04243967079	1211.64015759743	1252.25832053442	1289.72270781993	1352.10805973731	1408.67807954426	1453.59198781433
568.702	0	0	0	0	0	0	0	0	0	0	0	0	0	0	165.32333943197	129.293918073576	146.945616560998	177.947599961728	189.49256072994	239.936600922007	240.289579804437	287.145878576346	325.567152105236	335.793959740738	392.56433428048	417.430868293391	453.022892286673	490.508622943362	543.627181369708	559.686540112522	635.463730105492	669.560479895582	694.369341099765	752.636914489609	790.977167734895	835.944466636965	884.840518684117	928.689456305187	981.680791459893	1038.59758074981	1063.05977837298	1106.05286651298	1168.47019444144	1204.57095656167	1239.91098488303	1281.35621287819	1340.00625361942	1391.13279773071	1438.73932438769
570.37	0	0	0	0	0	0	0	0	0	0	0	0	0	0	117.821882700054	142.209097746891	157.11810895069	200.609923048945	194.820217483816	208.119169191582	233.317062873627	308.815712629613	314.599277559788	364.451921907202	382.388755049126	425.240809577531	466.379929469622	491.505760162439	536.638932864451	572.878951449718	627.91868661731	647.838008731107	697.220763192776	758.748105929111	761.879200609922	820.619298546771	879.48670340597	934.883490538283	957.644048676567	1002.57549629371	1033.48756787524	1090.87933137204	1139.9070241513	1185.46849915873	1211.52264003979	1255.05725909185	1313.37643045989	1370.82579116967	1417.84551586295
572.039	0	0	0	0	0	0	0	0	0	0	0	0	0	128.51517165551	107.843914390805	141.32320282726	150.149176888985	172.876151437621	200.315712060889	223.101408305149	243.065942774827	284.856684513934	314.69443053419	360.299147726199	384.356751987708	430.928237637655	459.170508876875	485.710535844343	537.744892078012	554.108137255219	609.390923700395	631.944412758426	710.050783129923	747.491534464077	755.994731744411	833.806611688927	878.99056836045	914.993672413758	962.140362553285	990.976765219425	1028.26249212881	1067.95418133993	1133.04367211226	1171.75692765894	1198.06595440258	1240.63980147094	1294.97649033483	1333.67781244178	1394.65600682618
573.708	0	0	0	0	0	0	0	0	0	0	0	0	0	87.8649881655094	136.034227073834	148.425762629348	173.747329956138	162.37329889391	195.555098680546	207.346083010673	259.565899425316	307.495020433537	346.095863386207	349.215906397372	378.778681061456	422.245031783003	455.821986194442	473.954352750547	525.879033908596	555.493849694763	614.162027344621	633.186926373113	671.509959802697	733.712809431283	754.99297195354	803.705961447239	838.693986809554	886.861851395368	936.94798475533	994.133205854338	987.481169262564	1067.44789440875	1092.81391313939	1133.58447722004	1172.30950585935	1206.84126537985	1266.16866336648	1306.37519705898	1354.35666446323
575.377	0	0	0	0	0	0	0	0	0	0	0	0	113.569765685775	127.867626657578	147.139346390289	158.649146711994	167.129955795648	189.530063961569	215.804742831766	234.130541952762	253.419884175338	307.12436485559	330.968806443593	337.645435171965	386.430703659283	422.977540157145	455.453160456839	499.141606915315	519.290502348429	585.99847055394	604.15706871551	638.525583195162	671.008429651813	702.580836214368	748.31887736143	800.862221764013	838.455986192182	886.670998418223	926.333998092694	969.264590475913	1012.69022946456	1042.58461141363	1077.59180792794	1124.51702468633	1151.22358650928	1184.79297548404	1244.0423751814	1283.7366151439	1347.92679434068
577.046	0	0	0	0	0	0	0	0	0	0	0	214.128518718637	124.442042093819	132.020217864098	156.136965139075	179.786994851065	166.805629272681	188.594692188713	227.377905196725	228.953492114309	254.272838125768	312.916233580845	316.566722669101	359.23790778941	384.286296575658	423.870626237449	472.545235801925	491.38130363411	522.42848432904	569.573656231672	588.452914956829	626.589294824317	666.81012426173	712.975473756414	748.109373425132	788.833461728764	824.036389791534	843.601703014827	900.671326352399	933.711293630904	986.260471548347	1012.65166990987	1065.57238305552	1088.68666480855	1126.49157174736	1162.15934150672	1219.27606706184	1255.967572152	1311.4083101284
578.715	0	0	0	0	0	0	0	0	0	0	0	98.7046564153685	134.382383504343	130.845928190951	149.892596548498	190.876405400906	180.157131298893	188.665698899932	218.731088117092	235.716646232344	283.510389117207	294.747124877215	334.384570875657	369.335951586996	389.683791907149	431.575567235013	445.947509805287	502.512811888396	524.50073125652	556.486655649158	569.430513625618	640.399862093535	656.856926924962	668.445436158103	743.324256049914	788.617498086221	804.499724122027	845.930548186134	905.207913516501	924.904682435516	953.820845371391	1001.68803406618	1041.44574658088	1070.78662763262	1088.44021684626	1144.64792793739	1185.59009423864	1217.72351177257	1270.88791554904
580.384	0	0	0	0	0	0	0	0	0	0	115.330956931921	92.624686756886	93.0767046493527	125.84249674641	131.048229525064	157.788694117612	164.120715250907	185.882664397935	210.255493723388	224.169144065602	241.090712557142	282.167624869369	328.686067983453	339.458107434168	361.36999911283	412.135159214621	453.810997204821	463.345571723433	506.985555477601	518.323871630954	565.080686970591	595.3490825251	627.552031712757	664.746626179077	709.884886096971	755.700747621878	780.265636673478	832.741003995367	874.305266460453	893.046978591128	931.69937058146	975.931742202947	1011.16852548544	1043.85471792951	1069.92348100527	1111.57838421161	1156.18989700242	1203.32619816771	1243.50438053216
582.054	0	0	0	0	0	0	0	0	0	0	112.645046300435	110.253990720276	120.299730981958	-71.5100863612789	154.713733148287	193.774927551655	182.333189270128	218.332463809708	231.952722174196	238.153454508563	273.495745593447	297.465780760523	341.371016494392	359.262205726232	392.013610378482	422.783379029835	436.800206868696	473.270682217156	505.651912639317	550.864103060493	574.335043469143	589.822127413424	633.164845141765	677.343340077272	711.652980338689	738.51246793262	774.984410777041	820.009415651782	862.010113850292	889.186213782256	911.386933835703	965.869086261456	989.028060250943	1027.22198105009	1049.962967093	1075.02616638133	1121.03421346237	1164.31891786523	1200.53970832402
583.723	0	0	0	0	0	0	0	0	0	109.004755173055	108.896447417096	90.8744968232682	123.701740435372	124.563507129684	145.360242391451	179.56727188709	180.186818835779	207.104852341539	209.271395929725	240.961135955933	260.48230776726	283.371973954304	305.75669792181	344.606019019455	394.086504742025	407.26656713665	420.966478743522	462.082766182015	477.246097316328	517.66817003923	537.365479365772	589.819600072176	626.02578609772	651.780603043407	706.218337863384	725.284790379389	744.461097488869	792.84124090311	826.004343112913	850.921637985572	887.508047954679	914.93784811251	969.74683226822	994.151591950501	1027.83211554035	1039.14285868374	1090.58927496037	1123.27522107212	1184.50576643602
585.393	0	0	0	0	0	0	0	0	0	75.8591130452905	89.9269280686271	124.906383804126	113.99133314044	122.717631496858	151.127798834214	139.713076199399	184.225752261284	192.014874052858	224.949209868115	234.630468078769	292.691776449136	287.665076431252	314.448117800745	340.887270698135	397.107960692208	395.901603581532	436.983020850537	472.040620538328	482.995932596161	513.020043873232	531.684077108551	571.998944001851	611.284460888576	633.625458783373	667.191360266454	693.308885402637	745.740982710114	788.727501331658	812.608741933943	847.149745015579	863.337034783493	899.446755308908	933.200646778701	963.387630349366	991.139852944113	1024.70167066863	1062.82667597874	1107.42835711196	1141.96077520106
587.063	0	0	0	0	0	0	0	0	115.163559133688	60.2451663563747	99.6818576263675	74.4811980988803	96.4814791939927	111.14658595093	135.90033939309	145.484466194471	167.824000725551	173.545905433579	219.69428619032	230.529144553835	271.789622431489	285.083224864646	322.401273688472	344.21439481135	362.999821943758	377.261883107466	413.310609541859	447.985875190461	462.454900872781	500.52317738989	535.651714967959	553.467779213827	582.940018425356	617.394367074506	660.144221340816	688.221901476101	727.865370861466	761.039749629654	788.923888205807	826.809248459724	838.318009852791	880.649902561626	911.678538982996	955.766712700997	966.262665912638	1002.52567823126	1034.32568884715	1065.30307380059	1100.13698337698
588.733	0	0	0	0	0	0	0	0	101.506185551983	68.6849089145518	85.5568453888638	132.177590182502	117.862820357751	126.137925643079	132.646293024121	146.319925146345	175.957526177357	197.976682136845	207.465289919955	239.017999136497	253.648454977691	289.829915655049	322.244580734204	316.706954502134	353.140783991694	376.534838120501	424.83371937728	428.936491824004	448.118148932905	481.766478441888	509.376788625652	543.069640489294	567.995900902494	619.46637517053	638.84083183524	675.638764673026	712.720243973711	740.468024804831	765.399720457372	794.718196549718	840.050373245485	862.334978400014	890.53964260555	913.366069268335	935.927299497958	985.067910198753	1006.51394611824	1050.26505815607	1081.38426775734
590.403	0	0	0	0	0	0	0	81.7679169651025	68.7077330397507	82.172188349636	90.3467391416343	101.889062664437	124.49981636583	118.044271477115	126.426329694898	154.7480771941	179.355563986865	189.152274090061	208.334518625708	209.745387727295	235.87575928031	281.05805129808	298.649420182084	323.95453376874	352.204334616348	370.644262156763	418.718818647262	407.831718523122	452.109599901837	470.387400406978	502.862391457442	529.336090973084	564.377862419843	579.181052182739	645.669855041969	678.157440818873	684.965365597695	728.576482923892	753.31412816258	777.235326989314	798.738714197826	842.831408754647	872.067671664019	899.100901787466	924.131536986697	949.745154272707	983.937563526633	1025.50993660233	1046.79114798485
592.073	0	0	0	0	0	0	167.835645070169	84.7939394785197	121.733854874689	105.267431841174	109.703324998037	112.578196850209	144.644372208437	140.723553759869	152.302117868415	168.098598299143	182.640264549425	217.945160877539	238.547534334659	234.244486048745	267.247693354668	277.430034822854	318.116446514173	338.503548767787	377.596060201203	392.826812750263	409.499121147716	430.262038287527	449.226755272113	467.072716203845	513.255694996419	535.522119476123	578.486558452612	596.693942712004	622.858236679	660.110334072644	693.452508626136	714.637004067191	749.179726306743	790.666440241717	790.176182451984	817.955872237389	854.528662202	878.62037490769	899.760448922533	929.066644922284	957.417278323625	1002.62730819197	1025.72273002691
593.743	0	0	0	0	0	0	61.1926969536839	61.1297927268072	61.357706037391	93.3977783439071	93.7074562574319	131.113602089623	110.867267047256	130.262503578592	146.346932654007	166.245436378577	170.9864749549	173.094952797946	202.289291914002	223.811956946464	259.508880889427	250.120539991919	312.25192770527	329.501421100077	341.941617687512	373.129649748758	391.51928083659	442.880954239415	440.924313519544	467.913903175908	490.267892656391	525.309879616556	556.117975211307	572.479518256187	586.741412747058	629.211841441242	666.43992209326	698.933730793797	712.727936384726	752.754684690275	768.608140007237	806.169774416031	830.85224952087	867.429953582077	887.369943289001	903.327101218089	942.375558980445	978.639169638811	1003.07571381151
595.413	0	0	0	0	0	139.651500446364	82.560451184125	79.7693553217787	86.3947126950072	88.7999359798	105.094970325728	118.016230017392	127.255745724123	132.649658273022	141.041543057554	170.141310088186	182.313564543936	198.554076756163	194.482420287457	245.446459634782	267.833655101917	279.88317152745	301.345339556858	317.002427854093	354.761454021945	361.940722031931	390.918589568883	421.968275749759	449.873514364151	474.435749282162	484.36563440953	511.085072781595	570.734355596992	577.940777160478	620.183868439239	634.148534909482	671.041596867611	693.256998324251	715.273484080883	742.835551263781	765.299361490196	806.204095127399	832.354390923263	846.221903854247	868.800787057193	893.835947845611	933.102386078749	960.042434629437	1004.54712408231
597.084	0	0	0	0	0	75.3358053450059	101.704431230427	92.2180536830249	119.297341851369	115.41837971336	123.949391449126	112.471835086619	126.612590613176	161.037932220951	159.395531275351	175.662805910009	187.713755151398	196.745302226216	249.629150360838	241.216717614172	268.814094191807	293.553033803243	304.141318616408	324.939908584774	363.167356245876	388.390804882613	425.221553064182	421.613933751218	453.03990805693	471.258088428075	491.093638628141	506.558810820437	546.690782239969	581.874309776206	590.00619619973	631.238363430849	656.930525429226	676.372824410022	729.738097302278	738.960227740879	737.36000039628	775.032282643688	808.974720456036	825.971010032668	857.831985397542	882.643914516939	914.733263068911	937.76219831242	967.119682153785
598.754	0	0	0	0	115.332895903647	41.324850597056	63.3824332627071	94.7576292378157	71.1731828099095	103.684876211579	115.249034897339	119.662065551399	129.226898360365	121.739909743456	163.587987095426	176.312969288577	167.964684964051	206.578856636176	196.127737855408	235.722134332002	258.700962583525	261.952699626169	295.657071549503	312.605149142851	332.256323433774	353.953800778112	383.156282981743	402.302410562515	423.450244934464	453.569949985142	476.473245484393	498.274398695843	540.171578158848	551.584411052407	581.271080181784	616.180280971205	640.344619525426	652.54738630227	689.664105035324	716.611708808364	737.450246070254	765.458032437583	785.583902600511	810.928662286143	835.414017470031	855.581595852415	884.557072570131	919.542472673337	952.96942463359
600.425	0	0	0	0	52.4194277288288	49.6504171179844	71.6859305538115	78.1906953728746	59.2856863480657	75.8893269897369	110.232748837393	132.843821575589	105.249082577707	123.331707169858	125.460726565995	177.630663819866	179.227923075304	201.788209862627	213.592136104684	203.740666744132	237.038707903529	260.0029103557	274.414940988449	311.255196086427	331.303333649914	346.55988466729	383.269405016614	390.379509252786	416.529542467659	449.859292153872	470.834168152818	492.649779483077	506.191551835097	528.292987890556	573.427597647207	598.934856662323	615.104154634047	638.50684236662	662.526892494812	702.826682217001	713.249530625589	751.792567352545	771.660912241289	795.327121441083	814.572490434347	841.385354752639	867.100218911556	895.616392098228	928.342361600863
602.096	0	0	0	99.2969772542054	55.2272415193012	60.2311303645119	61.3258720639818	71.1591010860275	98.9912652347806	102.147598152344	103.92238124817	124.392228163817	125.015670631875	125.930363359776	151.371464347465	183.147999467616	179.143543845438	193.294301806301	204.607806163884	231.011626641111	235.067347164977	267.863911445275	290.042843356588	308.557354802969	314.685924994165	348.956548022806	377.146077077959	382.344012888179	427.237065681725	436.374497564657	471.426932293421	475.87840505952	518.781037770722	530.433688356575	566.972292146336	584.210985473027	617.174230797646	623.657849023287	663.499986087976	681.342263941879	701.352830422246	728.976787718895	762.805088225309	782.435636911394	806.116139375316	823.574062463466	853.115825937411	887.538487789	917.461567731056
603.766	0	0	0	23.0008182321593	43.3235799094997	47.7605256749194	42.6689046450692	51.3817500344069	59.0938260902284	75.8064979840286	67.4244147220909	104.208206630746	89.8112380457522	94.9146248618336	130.164555879439	126.672542440505	160.405078730495	162.974923935621	202.287512876055	220.518302177704	230.502305230933	247.205144564256	261.963152741116	272.688163856383	294.795077039599	317.187499921976	338.370728068521	360.380378521944	400.114124312176	400.344793148053	422.713275260266	469.673746202803	492.52859789856	515.836153456907	528.538968547139	556.92189000812	597.906373977295	609.001324106986	631.615791546791	665.736328313622	671.769557969998	700.244768155622	734.572171928471	746.47690330158	774.023731853708	790.599202690494	811.800249411634	846.978311337531	886.342625954978
605.437	0	0	80.055356398113	71.1382013333147	49.9686273972462	69.0307771957754	69.8530832876331	64.0080703035095	87.3110835735818	103.788503045866	101.594858450398	112.344866024742	136.980372086176	128.098816502205	138.874114796076	167.284631800457	184.0821730793	188.186695042278	185.60296871465	233.307991501526	240.1748515787	251.968471503815	281.562783905379	281.432123635984	319.251746300644	362.041335288133	356.496695194864	384.906073662653	410.833753094899	430.587579173367	438.170158933118	464.732573458235	500.772510148687	524.493381900958	542.297088677494	557.3616159748	590.966680964308	622.94734082347	628.338333656243	663.017016057053	678.229730145477	706.751698044289	729.677951847498	746.979376581823	764.381238287953	781.255555585625	797.935726224055	834.529467400148	868.999422974137
607.108	0	204.757141183711	51.9468019874303	78.976911081136	75.1762275527067	66.7013922711591	75.927447265218	77.6380843827897	99.8170343055733	105.583461748502	110.670348011153	129.621200818456	132.818467316988	140.576422049245	138.599015730284	152.409141299817	168.563389315581	184.73626374357	214.68202376397	222.292159051775	221.735612784844	253.022842796278	269.915882137641	290.582195949895	315.899262922438	325.434438640381	353.198987071481	386.4753565698	383.014753171702	409.63170854341	433.663874180481	444.899541560153	479.169121512732	494.90979785271	532.122576394013	535.176524531089	573.436592403251	580.525654092044	624.926165838797	633.655107497349	662.102925969665	676.838972164897	710.242683528397	724.628178868489	749.460782356548	756.326026619006	789.899409752517	810.337420752538	844.653523641683
608.779	0	68.07169109507	44.7487320609056	45.5243955436705	65.5071836880022	83.9913163807697	73.0103364497472	77.1875591037221	91.2392736497516	108.152238706437	99.1943499294866	122.215318772532	131.533199245793	135.670158492271	149.535862688951	173.521152282375	181.439951939486	182.778594217913	216.303520803941	228.60694414296	228.844641806236	257.244935009929	275.593443122528	287.145036127645	306.837539422495	331.242374249412	353.164495196269	371.058531813547	374.791588117912	406.012411620032	423.456213546042	459.229771001583	466.190597154402	501.638974235956	522.76849987448	534.23192716841	563.925434467589	592.749771272701	606.111801015092	622.818162616863	639.367500358522	676.712967563958	689.188237457163	710.53354199078	727.776993149633	733.107317293523	761.248654819012	792.854114327644	812.029792396576
610.45	183.635386026579	42.1058276555323	57.5685780622013	90.6423535632867	68.8039579511104	75.4306722916706	90.4764930937608	92.05674783268	90.9006782781633	90.4607906426535	102.615212338736	114.512656145127	131.175524366471	154.361169085684	140.943209113653	164.428239305474	203.483063365861	188.86061570948	195.148107511535	211.306853811638	241.977715221792	259.535191792078	288.181353905376	297.64929732606	302.243930040147	338.164771357392	350.464097340789	373.425467027046	378.500588204562	405.196581387651	418.350615528357	448.461783568224	472.629684557364	481.473286003245	503.843678438625	513.850821006757	544.787365350875	571.978766269976	573.966392815385	614.340244218561	628.474565196711	655.398466861637	674.421462798064	691.152054136941	701.609186204627	724.464664833751	755.554852938006	774.145565005141	800.634967616905
612.121	44.9991344285552	20.224999934849	34.0599401242984	27.0534626108259	51.8778180260369	74.0184610088289	57.3201645420184	62.6110783153254	65.9722381449351	88.2018327026472	95.8266460424321	77.9456171499957	125.592154133878	116.676666328299	122.137892351427	157.234057250617	143.805842643105	165.336709035505	187.937383843755	207.223874951103	220.377433887236	232.196497305298	243.702571731259	274.238500000429	270.853329690937	317.359078279254	331.275612996146	341.770358498776	365.905276464908	376.345025149839	398.130068036913	432.560870648542	437.549843146252	448.691321186887	486.882684833263	507.022033373938	531.091471496298	534.950585012663	570.705269452712	591.908003703934	586.356537689666	611.145038421138	640.873048226183	663.093418555084	686.120649238034	700.28359465934	726.280626817922	742.858521286113	764.601333869778
613.792	38.8764001532717	21.7113514979813	32.2281603885836	62.4779046693763	69.9000809038088	59.6190083815859	77.815912861018	76.8361109958661	95.4711867513809	79.5176849288812	109.321322252918	122.705992915037	99.7740250282864	118.318195987038	149.504777477316	147.680572936167	165.397801993343	193.263540907634	194.41365325878	230.069778991294	224.879224351509	242.165899712605	258.792679969666	266.267933412982	293.28450303964	302.353178186199	316.201330868866	334.309540952221	352.920278299487	389.989199298033	391.751950190402	424.275226992926	444.098970620489	455.058143846243	466.710551773533	499.291858737497	505.838300840665	535.002332050213	549.355373740151	571.79046523784	586.059999134876	613.517725364098	637.454694985859	645.688078734642	662.52425101321	678.793666648635	702.527023804095	724.692218897357	759.303895210037
615.464	53.5430099896446	58.9637964108994	68.6109394511189	61.4738116064854	64.9502613552237	80.8574003702169	80.7465284412752	88.0849428568323	102.696623034108	79.3913639077173	136.75717442578	110.481035211579	129.577284950887	137.803431570747	155.279873741134	174.290431788404	183.726568416265	194.043644423665	212.046240705247	240.549089534608	237.046638763177	234.194558878943	258.258748249573	274.489362420156	302.199905289039	296.013460849043	317.314257074399	331.813967264347	371.424750760092	370.889279935083	397.402461038641	403.823974656314	433.248409480493	447.020842543375	471.143327592013	485.541540013234	509.830389671874	527.779492733456	537.315785990211	561.327922641733	570.628820394816	600.730555415822	614.975244634361	627.210068138833	639.233406045222	657.339376825297	684.055824692328	693.842100144556	726.965081246299
617.135	41.3835280134308	60.0014305001427	40.0795484846439	34.1789766604087	37.5489578762955	66.8974279530012	79.9585046682009	79.4905177359507	71.7715405184754	92.5250122467614	77.8386902745368	84.1954505380848	114.886008597559	121.703645190101	127.17666451444	149.804642681963	160.699773323651	177.891924088619	169.265752630119	201.083366038392	191.263723048409	244.130883622929	244.260901653984	246.016706818516	270.743347093733	287.471905998236	312.087982260119	312.945649723706	332.22100875829	362.974287065786	366.146455411714	378.905224613102	396.163927798246	430.90176262346	439.244325670981	454.686662189497	481.872183112068	488.61712761121	524.522933735609	531.498811242281	541.262563882914	566.912535414769	588.658915189423	596.272367632106	618.383759713947	631.388212442309	652.496982829435	680.516638625125	701.424575482379
618.806	68.1584473580946	33.3697823699835	39.3210731356794	52.9637922351171	53.3580289656887	84.7158961018928	65.2738155330368	61.7274485296269	76.9131696399764	86.4880413547367	105.828963463813	112.102709335088	104.983879739263	133.251162326188	125.025912221615	144.704592369945	142.083612048165	173.468786753172	193.715013414863	217.946149526815	224.080285429564	216.223665627608	225.724504467549	260.029033313093	256.099563204494	274.579409366828	291.700723097582	316.308557027183	324.156255456465	354.176501855985	363.869249498126	386.321146571145	393.088747007576	418.946302751389	436.522688189002	448.853162462751	462.296711478777	489.797275635788	505.288641226029	527.485715119968	542.704872881759	563.457940883033	578.412599273102	587.800741124707	596.640398705069	614.902873033065	637.564034194296	654.079342362139	674.022254975892
[truncated: 85 more columns]
