# Supplementary material for: Physicochemical and major ion data for springs in the Black Forest National Park, Germany
Source: Data Brief. 2020 Apr 30;30:105645. doi: 10.1016/j.dib.2020.105645 (PMC7218150; doi:10.1016/j.dib.2020.105645)
Supplement: Supplementary file 4 [file mmc4.zip › Fluorescence/D810_5_2017-05-11.csv]

wavelength	600	597	594	591	588	585	582	579	576	573	570	567	564	561	558	555	552	549	546	543	540	537	534	531	528	525	522	519	516	513	510	507	504	501	498	495	492	489	486	483	480	477	474	471	468	465	462	459	456
210.862	0	0	0	0	0	0	0	0	0	0	0	0	0	0	0	0	0	0	0	0	0	0	0	0	0	0	0	0	0	0	0	0	0	0	0	0	0	0	0	0	0	0	0	0	0	0	0	0	0
212.444	0	0	0	0	0	0	0	0	0	0	0	0	0	0	0	0	0	0	0	0	0	0	0	0	0	0	0	0	0	0	0	0	0	0	0	0	0	0	0	0	0	0	0	0	0	0	0	0	0
214.027	0	0	0	0	0	0	0	0	0	0	0	0	0	0	0	0	0	0	0	0	0	0	0	0	0	0	0	0	0	0	0	0	0	0	0	0	0	0	0	0	0	0	0	0	0	0	0	0	0
215.61	0	0	0	0	0	0	0	0	0	0	0	0	0	0	0	0	0	0	0	0	0	0	0	0	0	0	0	0	0	0	0	0	0	0	0	0	0	0	0	0	0	0	0	0	0	0	0	0	0
217.194	0	0	0	0	0	0	0	0	0	0	0	0	0	0	0	0	0	0	0	0	0	0	0	0	0	0	0	0	0	0	0	0	0	0	0	0	0	0	0	0	0	0	0	0	0	0	0	0	0
218.779	0	0	0	0	0	0	0	0	0	0	0	0	0	0	0	0	0	0	0	0	0	0	0	0	0	0	0	0	0	0	0	0	0	0	0	0	0	0	0	0	0	0	0	0	0	0	0	0	0
220.364	0	0	0	0	0	0	0	0	0	0	0	0	0	0	0	0	0	0	0	0	0	0	0	0	0	0	0	0	0	0	0	0	0	0	0	0	0	0	0	0	0	0	0	0	0	0	0	0	0
221.95	0	0	0	0	0	0	0	0	0	0	0	0	0	0	0	0	0	0	0	0	0	0	0	0	0	0	0	0	0	0	0	0	0	0	0	0	0	0	0	0	0	0	0	0	0	0	0	0	0
223.536	0	0	0	0	0	0	0	0	0	0	0	0	0	0	0	0	0	0	0	0	0	0	0	0	0	0	0	0	0	0	0	0	0	0	0	0	0	0	0	0	0	0	0	0	0	0	0	0	0
225.123	0	0	0	0	0	0	0	0	0	0	0	0	0	0	0	0	0	0	0	0	0	0	0	0	0	0	0	0	0	0	0	0	0	0	0	0	0	0	0	0	0	0	0	0	0	0	0	0	0
226.71	0	0	0	0	0	0	0	0	0	0	0	0	0	0	0	0	0	0	0	0	0	0	0	0	0	0	0	0	0	0	0	0	0	0	0	0	0	0	0	0	0	0	0	0	0	0	0	0	0
228.299	0	0	0	0	0	0	0	0	0	0	0	0	0	0	0	0	0	0	0	0	0	0	0	0	0	0	0	0	0	0	0	0	0	0	0	0	0	0	0	0	0	0	0	0	0	0	0	0	0
229.887	0	0	0	0	0	0	0	0	0	0	0	0	0	0	0	0	0	0	0	0	0	0	0	0	0	0	0	0	0	0	0	0	0	0	0	0	0	0	0	0	0	0	0	0	0	0	0	0	0
231.477	0	0	0	0	0	0	0	0	0	0	0	0	0	0	0	0	0	0	0	0	0	0	0	0	0	0	0	0	0	0	0	0	0	0	0	0	0	0	0	0	0	0	0	0	0	0	0	0	0
233.067	0	0	0	0	0	0	0	0	0	0	0	0	0	0	0	0	0	0	0	0	0	0	0	0	0	0	0	0	0	0	0	0	0	0	0	0	0	0	0	0	0	0	0	0	0	0	0	0	0
234.657	0	0	0	0	0	0	0	0	0	0	0	0	0	0	0	0	0	0	0	0	0	0	0	0	0	0	0	0	0	0	0	0	0	0	0	0	0	0	0	0	0	0	0	0	0	0	0	0	0
236.248	0	0	0	0	0	0	0	0	0	0	0	0	0	0	0	0	0	0	0	0	0	0	0	0	0	0	0	0	0	0	0	0	0	0	0	0	0	0	0	0	0	0	0	0	0	0	0	0	0
237.84	0	0	0	0	0	0	0	0	0	0	0	0	0	0	0	0	0	0	0	0	0	0	0	0	0	0	0	0	0	0	0	0	0	0	0	0	0	0	0	0	0	0	0	0	0	0	0	0	0
239.432	0	0	0	0	0	0	0	0	0	0	0	0	0	0	0	0	0	0	0	0	0	0	0	0	0	0	0	0	0	0	0	0	0	0	0	0	0	0	0	0	0	0	0	0	0	0	0	0	0
241.025	0	0	0	0	0	0	0	0	0	0	0	0	0	0	0	0	0	0	0	0	0	0	0	0	0	0	0	0	0	0	0	0	0	0	0	0	0	0	0	0	0	0	0	0	0	0	0	0	0
242.619	0	0	0	0	0	0	0	0	0	0	0	0	0	0	0	0	0	0	0	0	0	0	0	0	0	0	0	0	0	0	0	0	0	0	0	0	0	0	0	0	0	0	0	0	0	0	0	0	0
244.213	0	0	0	0	0	0	0	0	0	0	0	0	0	0	0	0	0	0	0	0	0	0	0	0	0	0	0	0	0	0	0	0	0	0	0	0	0	0	0	0	0	0	0	0	0	0	0	0	0
245.808	0	0	0	0	0	0	0	0	0	0	0	0	0	0	0	0	0	0	0	0	0	0	0	0	0	0	0	0	0	0	0	0	0	0	0	0	0	0	0	0	0	0	0	0	0	0	0	0	0
247.403	0	0	0	0	0	0	0	0	0	0	0	0	0	0	0	0	0	0	0	0	0	0	0	0	0	0	0	0	0	0	0	0	0	0	0	0	0	0	0	0	0	0	0	0	0	0	0	0	0
248.999	0	0	0	0	0	0	0	0	0	0	0	0	0	0	0	0	0	0	0	0	0	0	0	0	0	0	0	0	0	0	0	0	0	0	0	0	0	0	0	0	0	0	0	0	0	0	0	0	0
250.595	0	0	0	0	0	0	0	0	0	0	0	0	0	0	0	0	0	0	0	0	0	0	0	0	0	0	0	0	0	0	0	0	0	0	0	0	0	0	0	0	0	0	0	0	0	0	0	0	0
252.192	0	0	0	0	0	0	0	0	0	0	0	0	0	0	0	0	0	0	0	0	0	0	0	0	0	0	0	0	0	0	0	0	0	0	0	0	0	0	0	0	0	0	0	0	0	0	0	0	0
253.79	0	0	0	0	0	0	0	0	0	0	0	0	0	0	0	0	0	0	0	0	0	0	0	0	0	0	0	0	0	0	0	0	0	0	0	0	0	0	0	0	0	0	0	0	0	0	0	0	0
255.388	0	0	0	0	0	0	0	0	0	0	0	0	0	0	0	0	0	0	0	0	0	0	0	0	0	0	0	0	0	0	0	0	0	0	0	0	0	0	0	0	0	0	0	0	0	0	0	0	0
256.986	0	0	0	0	0	0	0	0	0	0	0	0	0	0	0	0	0	0	0	0	0	0	0	0	0	0	0	0	0	0	0	0	0	0	0	0	0	0	0	0	0	0	0	0	0	0	0	0	0
258.586	0	0	0	0	0	0	0	0	0	0	0	0	0	0	0	0	0	0	0	0	0	0	0	0	0	0	0	0	0	0	0	0	0	0	0	0	0	0	0	0	0	0	0	0	0	0	0	0	0
260.186	0	0	0	0	0	0	0	0	0	0	0	0	0	0	0	0	0	0	0	0	0	0	0	0	0	0	0	0	0	0	0	0	0	0	0	0	0	0	0	0	0	0	0	0	0	0	0	0	0
261.786	0	0	0	0	0	0	0	0	0	0	0	0	0	0	0	0	0	0	0	0	0	0	0	0	0	0	0	0	0	0	0	0	0	0	0	0	0	0	0	0	0	0	0	0	0	0	0	0	0
263.387	0	0	0	0	0	0	0	0	0	0	0	0	0	0	0	0	0	0	0	0	0	0	0	0	0	0	0	0	0	0	0	0	0	0	0	0	0	0	0	0	0	0	0	0	0	0	0	0	0
264.988	0	0	0	0	0	0	0	0	0	0	0	0	0	0	0	0	0	0	0	0	0	0	0	0	0	0	0	0	0	0	0	0	0	0	0	0	0	0	0	0	0	0	0	0	0	0	0	0	0
266.591	0	0	0	0	0	0	0	0	0	0	0	0	0	0	0	0	0	0	0	0	0	0	0	0	0	0	0	0	0	0	0	0	0	0	0	0	0	0	0	0	0	0	0	0	0	0	0	0	0
268.193	0	0	0	0	0	0	0	0	0	0	0	0	0	0	0	0	0	0	0	0	0	0	0	0	0	0	0	0	0	0	0	0	0	0	0	0	0	0	0	0	0	0	0	0	0	0	0	0	0
269.796	0	0	0	0	0	0	0	0	0	0	0	0	0	0	0	0	0	0	0	0	0	0	0	0	0	0	0	0	0	0	0	0	0	0	0	0	0	0	0	0	0	0	0	0	0	0	0	0	0
271.4	0	0	0	0	0	0	0	0	0	0	0	0	0	0	0	0	0	0	0	0	0	0	0	0	0	0	0	0	0	0	0	0	0	0	0	0	0	0	0	0	0	0	0	0	0	0	0	0	0
273.004	0	0	0	0	0	0	0	0	0	0	0	0	0	0	0	0	0	0	0	0	0	0	0	0	0	0	0	0	0	0	0	0	0	0	0	0	0	0	0	0	0	0	0	0	0	0	0	0	0
274.609	0	0	0	0	0	0	0	0	0	0	0	0	0	0	0	0	0	0	0	0	0	0	0	0	0	0	0	0	0	0	0	0	0	0	0	0	0	0	0	0	0	0	0	0	0	0	0	0	0
276.215	0	0	0	0	0	0	0	0	0	0	0	0	0	0	0	0	0	0	0	0	0	0	0	0	0	0	0	0	0	0	0	0	0	0	0	0	0	0	0	0	0	0	0	0	0	0	0	0	0
277.821	0	0	0	0	0	0	0	0	0	0	0	0	0	0	0	0	0	0	0	0	0	0	0	0	0	0	0	0	0	0	0	0	0	0	0	0	0	0	0	0	0	0	0	0	0	0	0	0	0
279.427	0	0	0	0	0	0	0	0	0	0	0	0	0	0	0	0	0	0	0	0	0	0	0	0	0	0	0	0	0	0	0	0	0	0	0	0	0	0	0	0	0	0	0	0	0	0	0	0	0
281.034	0	0	0	0	0	0	0	0	0	0	0	0	0	0	0	0	0	0	0	0	0	0	0	0	0	0	0	0	0	0	0	0	0	0	0	0	0	0	0	0	0	0	0	0	0	0	0	0	0
282.642	0	0	0	0	0	0	0	0	0	0	0	0	0	0	0	0	0	0	0	0	0	0	0	0	0	0	0	0	0	0	0	0	0	0	0	0	0	0	0	0	0	0	0	0	0	0	0	0	0
284.25	0	0	0	0	0	0	0	0	0	0	0	0	0	0	0	0	0	0	0	0	0	0	0	0	0	0	0	0	0	0	0	0	0	0	0	0	0	0	0	0	0	0	0	0	0	0	0	0	0
285.858	0	0	0	0	0	0	0	0	0	0	0	0	0	0	0	0	0	0	0	0	0	0	0	0	0	0	0	0	0	0	0	0	0	0	0	0	0	0	0	0	0	0	0	0	0	0	0	0	0
287.468	0	0	0	0	0	0	0	0	0	0	0	0	0	0	0	0	0	0	0	0	0	0	0	0	0	0	0	0	0	0	0	0	0	0	0	0	0	0	0	0	0	0	0	0	0	0	0	0	0
289.077	0	0	0	0	0	0	0	0	0	0	0	0	0	0	0	0	0	0	0	0	0	0	0	0	0	0	0	0	0	0	0	0	0	0	0	0	0	0	0	0	0	0	0	0	0	0	0	0	0
290.688	0	0	0	0	0	0	0	0	0	0	0	0	0	0	0	0	0	0	0	0	0	0	0	0	0	0	0	0	0	0	0	0	0	0	0	0	0	0	0	0	0	0	0	0	0	0	0	0	0
292.298	0	0	0	0	0	0	0	0	0	0	0	0	0	0	0	0	0	0	0	0	0	0	0	0	0	0	0	0	0	0	0	0	0	0	0	0	0	0	0	0	0	0	0	0	0	0	0	0	0
293.91	0	0	0	0	0	0	0	0	0	0	0	0	0	0	0	0	0	0	0	0	0	0	0	0	0	0	0	0	0	0	0	0	0	0	0	0	0	0	0	0	0	0	0	0	0	0	0	0	0
295.521	0	0	0	0	0	0	0	0	0	0	0	0	0	0	0	0	0	0	0	0	0	0	0	0	0	0	0	0	0	0	0	0	0	0	0	0	0	0	0	0	0	0	0	0	0	0	0	0	0
297.134	0	0	0	0	0	0	0	0	0	0	0	0	0	0	0	0	0	0	0	0	0	0	0	0	0	0	0	0	0	0	0	0	0	0	0	0	0	0	0	0	0	0	0	0	0	0	0	0	0
298.747	0	0	0	0	0	0	0	0	0	0	0	0	0	0	0	0	0	0	0	0	0	0	0	0	0	0	0	0	0	0	0	0	0	0	0	0	0	0	0	0	0	0	0	0	0	0	0	0	0
300.36	0	0	0	0	0	0	0	0	0	0	0	0	0	0	0	0	0	0	0	0	0	0	0	0	0	0	0	0	0	0	0	0	0	0	0	0	0	0	0	0	0	0	0	0	0	0	0	0	0
301.974	0	0	0	0	0	0	0	0	0	0	0	0	0	0	0	0	0	0	0	0	0	0	0	0	0	0	0	0	0	0	0	0	0	0	0	0	0	0	0	0	0	0	0	0	0	0	0	0	0
303.588	0	0	0	0	0	0	0	0	0	0	0	0	0	0	0	0	0	0	0	0	0	0	0	0	0	0	0	0	0	0	0	0	0	0	0	0	0	0	0	0	0	0	0	0	0	0	0	0	0
305.203	0	0	0	0	0	0	0	0	0	0	0	0	0	0	0	0	0	0	0	0	0	0	0	0	0	0	0	0	0	0	0	0	0	0	0	0	0	0	0	0	0	0	0	0	0	0	0	0	0
306.819	0	0	0	0	0	0	0	0	0	0	0	0	0	0	0	0	0	0	0	0	0	0	0	0	0	0	0	0	0	0	0	0	0	0	0	0	0	0	0	0	0	0	0	0	0	0	0	0	0
308.435	0	0	0	0	0	0	0	0	0	0	0	0	0	0	0	0	0	0	0	0	0	0	0	0	0	0	0	0	0	0	0	0	0	0	0	0	0	0	0	0	0	0	0	0	0	0	0	0	0
310.051	0	0	0	0	0	0	0	0	0	0	0	0	0	0	0	0	0	0	0	0	0	0	0	0	0	0	0	0	0	0	0	0	0	0	0	0	0	0	0	0	0	0	0	0	0	0	0	0	0
311.668	0	0	0	0	0	0	0	0	0	0	0	0	0	0	0	0	0	0	0	0	0	0	0	0	0	0	0	0	0	0	0	0	0	0	0	0	0	0	0	0	0	0	0	0	0	0	0	0	0
313.286	0	0	0	0	0	0	0	0	0	0	0	0	0	0	0	0	0	0	0	0	0	0	0	0	0	0	0	0	0	0	0	0	0	0	0	0	0	0	0	0	0	0	0	0	0	0	0	0	0
314.904	0	0	0	0	0	0	0	0	0	0	0	0	0	0	0	0	0	0	0	0	0	0	0	0	0	0	0	0	0	0	0	0	0	0	0	0	0	0	0	0	0	0	0	0	0	0	0	0	0
316.522	0	0	0	0	0	0	0	0	0	0	0	0	0	0	0	0	0	0	0	0	0	0	0	0	0	0	0	0	0	0	0	0	0	0	0	0	0	0	0	0	0	0	0	0	0	0	0	0	0
318.141	0	0	0	0	0	0	0	0	0	0	0	0	0	0	0	0	0	0	0	0	0	0	0	0	0	0	0	0	0	0	0	0	0	0	0	0	0	0	0	0	0	0	0	0	0	0	0	0	0
319.761	0	0	0	0	0	0	0	0	0	0	0	0	0	0	0	0	0	0	0	0	0	0	0	0	0	0	0	0	0	0	0	0	0	0	0	0	0	0	0	0	0	0	0	0	0	0	0	0	0
321.381	0	0	0	0	0	0	0	0	0	0	0	0	0	0	0	0	0	0	0	0	0	0	0	0	0	0	0	0	0	0	0	0	0	0	0	0	0	0	0	0	0	0	0	0	0	0	0	0	0
323.001	0	0	0	0	0	0	0	0	0	0	0	0	0	0	0	0	0	0	0	0	0	0	0	0	0	0	0	0	0	0	0	0	0	0	0	0	0	0	0	0	0	0	0	0	0	0	0	0	0
324.622	0	0	0	0	0	0	0	0	0	0	0	0	0	0	0	0	0	0	0	0	0	0	0	0	0	0	0	0	0	0	0	0	0	0	0	0	0	0	0	0	0	0	0	0	0	0	0	0	0
326.243	0	0	0	0	0	0	0	0	0	0	0	0	0	0	0	0	0	0	0	0	0	0	0	0	0	0	0	0	0	0	0	0	0	0	0	0	0	0	0	0	0	0	0	0	0	0	0	0	0
327.865	0	0	0	0	0	0	0	0	0	0	0	0	0	0	0	0	0	0	0	0	0	0	0	0	0	0	0	0	0	0	0	0	0	0	0	0	0	0	0	0	0	0	0	0	0	0	0	0	0
329.488	0	0	0	0	0	0	0	0	0	0	0	0	0	0	0	0	0	0	0	0	0	0	0	0	0	0	0	0	0	0	0	0	0	0	0	0	0	0	0	0	0	0	0	0	0	0	0	0	0
331.111	0	0	0	0	0	0	0	0	0	0	0	0	0	0	0	0	0	0	0	0	0	0	0	0	0	0	0	0	0	0	0	0	0	0	0	0	0	0	0	0	0	0	0	0	0	0	0	0	0
332.734	0	0	0	0	0	0	0	0	0	0	0	0	0	0	0	0	0	0	0	0	0	0	0	0	0	0	0	0	0	0	0	0	0	0	0	0	0	0	0	0	0	0	0	0	0	0	0	0	0
334.358	0	0	0	0	0	0	0	0	0	0	0	0	0	0	0	0	0	0	0	0	0	0	0	0	0	0	0	0	0	0	0	0	0	0	0	0	0	0	0	0	0	0	0	0	0	0	0	0	0
335.982	0	0	0	0	0	0	0	0	0	0	0	0	0	0	0	0	0	0	0	0	0	0	0	0	0	0	0	0	0	0	0	0	0	0	0	0	0	0	0	0	0	0	0	0	0	0	0	0	0
337.607	0	0	0	0	0	0	0	0	0	0	0	0	0	0	0	0	0	0	0	0	0	0	0	0	0	0	0	0	0	0	0	0	0	0	0	0	0	0	0	0	0	0	0	0	0	0	0	0	0
339.232	0	0	0	0	0	0	0	0	0	0	0	0	0	0	0	0	0	0	0	0	0	0	0	0	0	0	0	0	0	0	0	0	0	0	0	0	0	0	0	0	0	0	0	0	0	0	0	0	0
340.858	0	0	0	0	0	0	0	0	0	0	0	0	0	0	0	0	0	0	0	0	0	0	0	0	0	0	0	0	0	0	0	0	0	0	0	0	0	0	0	0	0	0	0	0	0	0	0	0	0
342.484	0	0	0	0	0	0	0	0	0	0	0	0	0	0	0	0	0	0	0	0	0	0	0	0	0	0	0	0	0	0	0	0	0	0	0	0	0	0	0	0	0	0	0	0	0	0	0	0	0
344.111	0	0	0	0	0	0	0	0	0	0	0	0	0	0	0	0	0	0	0	0	0	0	0	0	0	0	0	0	0	0	0	0	0	0	0	0	0	0	0	0	0	0	0	0	0	0	0	0	0
345.738	0	0	0	0	0	0	0	0	0	0	0	0	0	0	0	0	0	0	0	0	0	0	0	0	0	0	0	0	0	0	0	0	0	0	0	0	0	0	0	0	0	0	0	0	0	0	0	0	0
347.365	0	0	0	0	0	0	0	0	0	0	0	0	0	0	0	0	0	0	0	0	0	0	0	0	0	0	0	0	0	0	0	0	0	0	0	0	0	0	0	0	0	0	0	0	0	0	0	0	0
348.993	0	0	0	0	0	0	0	0	0	0	0	0	0	0	0	0	0	0	0	0	0	0	0	0	0	0	0	0	0	0	0	0	0	0	0	0	0	0	0	0	0	0	0	0	0	0	0	0	0
350.622	0	0	0	0	0	0	0	0	0	0	0	0	0	0	0	0	0	0	0	0	0	0	0	0	0	0	0	0	0	0	0	0	0	0	0	0	0	0	0	0	0	0	0	0	0	0	0	0	0
352.251	0	0	0	0	0	0	0	0	0	0	0	0	0	0	0	0	0	0	0	0	0	0	0	0	0	0	0	0	0	0	0	0	0	0	0	0	0	0	0	0	0	0	0	0	0	0	0	0	0
353.88	0	0	0	0	0	0	0	0	0	0	0	0	0	0	0	0	0	0	0	0	0	0	0	0	0	0	0	0	0	0	0	0	0	0	0	0	0	0	0	0	0	0	0	0	0	0	0	0	0
355.51	0	0	0	0	0	0	0	0	0	0	0	0	0	0	0	0	0	0	0	0	0	0	0	0	0	0	0	0	0	0	0	0	0	0	0	0	0	0	0	0	0	0	0	0	0	0	0	0	0
357.14	0	0	0	0	0	0	0	0	0	0	0	0	0	0	0	0	0	0	0	0	0	0	0	0	0	0	0	0	0	0	0	0	0	0	0	0	0	0	0	0	0	0	0	0	0	0	0	0	0
358.771	0	0	0	0	0	0	0	0	0	0	0	0	0	0	0	0	0	0	0	0	0	0	0	0	0	0	0	0	0	0	0	0	0	0	0	0	0	0	0	0	0	0	0	0	0	0	0	0	0
360.402	0	0	0	0	0	0	0	0	0	0	0	0	0	0	0	0	0	0	0	0	0	0	0	0	0	0	0	0	0	0	0	0	0	0	0	0	0	0	0	0	0	0	0	0	0	0	0	0	0
362.034	0	0	0	0	0	0	0	0	0	0	0	0	0	0	0	0	0	0	0	0	0	0	0	0	0	0	0	0	0	0	0	0	0	0	0	0	0	0	0	0	0	0	0	0	0	0	0	0	0
363.666	0	0	0	0	0	0	0	0	0	0	0	0	0	0	0	0	0	0	0	0	0	0	0	0	0	0	0	0	0	0	0	0	0	0	0	0	0	0	0	0	0	0	0	0	0	0	0	0	0
365.299	0	0	0	0	0	0	0	0	0	0	0	0	0	0	0	0	0	0	0	0	0	0	0	0	0	0	0	0	0	0	0	0	0	0	0	0	0	0	0	0	0	0	0	0	0	0	0	0	0
366.932	0	0	0	0	0	0	0	0	0	0	0	0	0	0	0	0	0	0	0	0	0	0	0	0	0	0	0	0	0	0	0	0	0	0	0	0	0	0	0	0	0	0	0	0	0	0	0	0	0
368.565	0	0	0	0	0	0	0	0	0	0	0	0	0	0	0	0	0	0	0	0	0	0	0	0	0	0	0	0	0	0	0	0	0	0	0	0	0	0	0	0	0	0	0	0	0	0	0	0	0
370.199	0	0	0	0	0	0	0	0	0	0	0	0	0	0	0	0	0	0	0	0	0	0	0	0	0	0	0	0	0	0	0	0	0	0	0	0	0	0	0	0	0	0	0	0	0	0	0	0	0
371.833	0	0	0	0	0	0	0	0	0	0	0	0	0	0	0	0	0	0	0	0	0	0	0	0	0	0	0	0	0	0	0	0	0	0	0	0	0	0	0	0	0	0	0	0	0	0	0	0	0
373.468	0	0	0	0	0	0	0	0	0	0	0	0	0	0	0	0	0	0	0	0	0	0	0	0	0	0	0	0	0	0	0	0	0	0	0	0	0	0	0	0	0	0	0	0	0	0	0	0	0
375.103	0	0	0	0	0	0	0	0	0	0	0	0	0	0	0	0	0	0	0	0	0	0	0	0	0	0	0	0	0	0	0	0	0	0	0	0	0	0	0	0	0	0	0	0	0	0	0	0	0
376.738	0	0	0	0	0	0	0	0	0	0	0	0	0	0	0	0	0	0	0	0	0	0	0	0	0	0	0	0	0	0	0	0	0	0	0	0	0	0	0	0	0	0	0	0	0	0	0	0	0
378.374	0	0	0	0	0	0	0	0	0	0	0	0	0	0	0	0	0	0	0	0	0	0	0	0	0	0	0	0	0	0	0	0	0	0	0	0	0	0	0	0	0	0	0	0	0	0	0	0	0
380.01	0	0	0	0	0	0	0	0	0	0	0	0	0	0	0	0	0	0	0	0	0	0	0	0	0	0	0	0	0	0	0	0	0	0	0	0	0	0	0	0	0	0	0	0	0	0	0	0	0
381.647	0	0	0	0	0	0	0	0	0	0	0	0	0	0	0	0	0	0	0	0	0	0	0	0	0	0	0	0	0	0	0	0	0	0	0	0	0	0	0	0	0	0	0	0	0	0	0	0	0
383.284	0	0	0	0	0	0	0	0	0	0	0	0	0	0	0	0	0	0	0	0	0	0	0	0	0	0	0	0	0	0	0	0	0	0	0	0	0	0	0	0	0	0	0	0	0	0	0	0	0
384.922	0	0	0	0	0	0	0	0	0	0	0	0	0	0	0	0	0	0	0	0	0	0	0	0	0	0	0	0	0	0	0	0	0	0	0	0	0	0	0	0	0	0	0	0	0	0	0	0	0
386.56	0	0	0	0	0	0	0	0	0	0	0	0	0	0	0	0	0	0	0	0	0	0	0	0	0	0	0	0	0	0	0	0	0	0	0	0	0	0	0	0	0	0	0	0	0	0	0	0	0
388.198	0	0	0	0	0	0	0	0	0	0	0	0	0	0	0	0	0	0	0	0	0	0	0	0	0	0	0	0	0	0	0	0	0	0	0	0	0	0	0	0	0	0	0	0	0	0	0	0	0
389.837	0	0	0	0	0	0	0	0	0	0	0	0	0	0	0	0	0	0	0	0	0	0	0	0	0	0	0	0	0	0	0	0	0	0	0	0	0	0	0	0	0	0	0	0	0	0	0	0	0
391.476	0	0	0	0	0	0	0	0	0	0	0	0	0	0	0	0	0	0	0	0	0	0	0	0	0	0	0	0	0	0	0	0	0	0	0	0	0	0	0	0	0	0	0	0	0	0	0	0	0
393.116	0	0	0	0	0	0	0	0	0	0	0	0	0	0	0	0	0	0	0	0	0	0	0	0	0	0	0	0	0	0	0	0	0	0	0	0	0	0	0	0	0	0	0	0	0	0	0	0	0
394.756	0	0	0	0	0	0	0	0	0	0	0	0	0	0	0	0	0	0	0	0	0	0	0	0	0	0	0	0	0	0	0	0	0	0	0	0	0	0	0	0	0	0	0	0	0	0	0	0	0
396.396	0	0	0	0	0	0	0	0	0	0	0	0	0	0	0	0	0	0	0	0	0	0	0	0	0	0	0	0	0	0	0	0	0	0	0	0	0	0	0	0	0	0	0	0	0	0	0	0	0
398.037	0	0	0	0	0	0	0	0	0	0	0	0	0	0	0	0	0	0	0	0	0	0	0	0	0	0	0	0	0	0	0	0	0	0	0	0	0	0	0	0	0	0	0	0	0	0	0	0	0
399.678	0	0	0	0	0	0	0	0	0	0	0	0	0	0	0	0	0	0	0	0	0	0	0	0	0	0	0	0	0	0	0	0	0	0	0	0	0	0	0	0	0	0	0	0	0	0	0	0	0
401.32	0	0	0	0	0	0	0	0	0	0	0	0	0	0	0	0	0	0	0	0	0	0	0	0	0	0	0	0	0	0	0	0	0	0	0	0	0	0	0	0	0	0	0	0	0	0	0	0	0
402.962	0	0	0	0	0	0	0	0	0	0	0	0	0	0	0	0	0	0	0	0	0	0	0	0	0	0	0	0	0	0	0	0	0	0	0	0	0	0	0	0	0	0	0	0	0	0	0	0	0
404.604	0	0	0	0	0	0	0	0	0	0	0	0	0	0	0	0	0	0	0	0	0	0	0	0	0	0	0	0	0	0	0	0	0	0	0	0	0	0	0	0	0	0	0	0	0	0	0	0	0
406.247	0	0	0	0	0	0	0	0	0	0	0	0	0	0	0	0	0	0	0	0	0	0	0	0	0	0	0	0	0	0	0	0	0	0	0	0	0	0	0	0	0	0	0	0	0	0	0	0	0
407.89	0	0	0	0	0	0	0	0	0	0	0	0	0	0	0	0	0	0	0	0	0	0	0	0	0	0	0	0	0	0	0	0	0	0	0	0	0	0	0	0	0	0	0	0	0	0	0	0	0
409.534	0	0	0	0	0	0	0	0	0	0	0	0	0	0	0	0	0	0	0	0	0	0	0	0	0	0	0	0	0	0	0	0	0	0	0	0	0	0	0	0	0	0	0	0	0	0	0	0	0
411.177	0	0	0	0	0	0	0	0	0	0	0	0	0	0	0	0	0	0	0	0	0	0	0	0	0	0	0	0	0	0	0	0	0	0	0	0	0	0	0	0	0	0	0	0	0	0	0	0	0
412.822	0	0	0	0	0	0	0	0	0	0	0	0	0	0	0	0	0	0	0	0	0	0	0	0	0	0	0	0	0	0	0	0	0	0	0	0	0	0	0	0	0	0	0	0	0	0	0	0	0
414.466	0	0	0	0	0	0	0	0	0	0	0	0	0	0	0	0	0	0	0	0	0	0	0	0	0	0	0	0	0	0	0	0	0	0	0	0	0	0	0	0	0	0	0	0	0	0	0	0	0
416.111	0	0	0	0	0	0	0	0	0	0	0	0	0	0	0	0	0	0	0	0	0	0	0	0	0	0	0	0	0	0	0	0	0	0	0	0	0	0	0	0	0	0	0	0	0	0	0	0	0
417.757	0	0	0	0	0	0	0	0	0	0	0	0	0	0	0	0	0	0	0	0	0	0	0	0	0	0	0	0	0	0	0	0	0	0	0	0	0	0	0	0	0	0	0	0	0	0	0	0	0
419.402	0	0	0	0	0	0	0	0	0	0	0	0	0	0	0	0	0	0	0	0	0	0	0	0	0	0	0	0	0	0	0	0	0	0	0	0	0	0	0	0	0	0	0	0	0	0	0	0	0
421.048	0	0	0	0	0	0	0	0	0	0	0	0	0	0	0	0	0	0	0	0	0	0	0	0	0	0	0	0	0	0	0	0	0	0	0	0	0	0	0	0	0	0	0	0	0	0	0	0	0
422.695	0	0	0	0	0	0	0	0	0	0	0	0	0	0	0	0	0	0	0	0	0	0	0	0	0	0	0	0	0	0	0	0	0	0	0	0	0	0	0	0	0	0	0	0	0	0	0	0	0
424.342	0	0	0	0	0	0	0	0	0	0	0	0	0	0	0	0	0	0	0	0	0	0	0	0	0	0	0	0	0	0	0	0	0	0	0	0	0	0	0	0	0	0	0	0	0	0	0	0	0
425.989	0	0	0	0	0	0	0	0	0	0	0	0	0	0	0	0	0	0	0	0	0	0	0	0	0	0	0	0	0	0	0	0	0	0	0	0	0	0	0	0	0	0	0	0	0	0	0	0	0
427.636	0	0	0	0	0	0	0	0	0	0	0	0	0	0	0	0	0	0	0	0	0	0	0	0	0	0	0	0	0	0	0	0	0	0	0	0	0	0	0	0	0	0	0	0	0	0	0	0	0
429.284	0	0	0	0	0	0	0	0	0	0	0	0	0	0	0	0	0	0	0	0	0	0	0	0	0	0	0	0	0	0	0	0	0	0	0	0	0	0	0	0	0	0	0	0	0	0	0	0	0
430.932	0	0	0	0	0	0	0	0	0	0	0	0	0	0	0	0	0	0	0	0	0	0	0	0	0	0	0	0	0	0	0	0	0	0	0	0	0	0	0	0	0	0	0	0	0	0	0	0	0
432.581	0	0	0	0	0	0	0	0	0	0	0	0	0	0	0	0	0	0	0	0	0	0	0	0	0	0	0	0	0	0	0	0	0	0	0	0	0	0	0	0	0	0	0	0	0	0	0	0	0
434.23	0	0	0	0	0	0	0	0	0	0	0	0	0	0	0	0	0	0	0	0	0	0	0	0	0	0	0	0	0	0	0	0	0	0	0	0	0	0	0	0	0	0	0	0	0	0	0	0	0
435.879	0	0	0	0	0	0	0	0	0	0	0	0	0	0	0	0	0	0	0	0	0	0	0	0	0	0	0	0	0	0	0	0	0	0	0	0	0	0	0	0	0	0	0	0	0	0	0	0	0
437.528	0	0	0	0	0	0	0	0	0	0	0	0	0	0	0	0	0	0	0	0	0	0	0	0	0	0	0	0	0	0	0	0	0	0	0	0	0	0	0	0	0	0	0	0	0	0	0	0	0
439.178	0	0	0	0	0	0	0	0	0	0	0	0	0	0	0	0	0	0	0	0	0	0	0	0	0	0	0	0	0	0	0	0	0	0	0	0	0	0	0	0	0	0	0	0	0	0	0	0	0
440.828	0	0	0	0	0	0	0	0	0	0	0	0	0	0	0	0	0	0	0	0	0	0	0	0	0	0	0	0	0	0	0	0	0	0	0	0	0	0	0	0	0	0	0	0	0	0	0	0	0
442.479	0	0	0	0	0	0	0	0	0	0	0	0	0	0	0	0	0	0	0	0	0	0	0	0	0	0	0	0	0	0	0	0	0	0	0	0	0	0	0	0	0	0	0	0	0	0	0	0	0
444.13	0	0	0	0	0	0	0	0	0	0	0	0	0	0	0	0	0	0	0	0	0	0	0	0	0	0	0	0	0	0	0	0	0	0	0	0	0	0	0	0	0	0	0	0	0	0	0	0	0
445.781	0	0	0	0	0	0	0	0	0	0	0	0	0	0	0	0	0	0	0	0	0	0	0	0	0	0	0	0	0	0	0	0	0	0	0	0	0	0	0	0	0	0	0	0	0	0	0	0	0
447.432	0	0	0	0	0	0	0	0	0	0	0	0	0	0	0	0	0	0	0	0	0	0	0	0	0	0	0	0	0	0	0	0	0	0	0	0	0	0	0	0	0	0	0	0	0	0	0	0	0
449.084	0	0	0	0	0	0	0	0	0	0	0	0	0	0	0	0	0	0	0	0	0	0	0	0	0	0	0	0	0	0	0	0	0	0	0	0	0	0	0	0	0	0	0	0	0	0	0	0	0
450.736	0	0	0	0	0	0	0	0	0	0	0	0	0	0	0	0	0	0	0	0	0	0	0	0	0	0	0	0	0	0	0	0	0	0	0	0	0	0	0	0	0	0	0	0	0	0	0	0	0
452.389	0	0	0	0	0	0	0	0	0	0	0	0	0	0	0	0	0	0	0	0	0	0	0	0	0	0	0	0	0	0	0	0	0	0	0	0	0	0	0	0	0	0	0	0	0	0	0	0	0
454.042	0	0	0	0	0	0	0	0	0	0	0	0	0	0	0	0	0	0	0	0	0	0	0	0	0	0	0	0	0	0	0	0	0	0	0	0	0	0	0	0	0	0	0	0	0	0	0	0	0
455.695	0	0	0	0	0	0	0	0	0	0	0	0	0	0	0	0	0	0	0	0	0	0	0	0	0	0	0	0	0	0	0	0	0	0	0	0	0	0	0	0	0	0	0	0	0	0	0	0	0
457.348	0	0	0	0	0	0	0	0	0	0	0	0	0	0	0	0	0	0	0	0	0	0	0	0	0	0	0	0	0	0	0	0	0	0	0	0	0	0	0	0	0	0	0	0	0	0	0	0	0
459.002	0	0	0	0	0	0	0	0	0	0	0	0	0	0	0	0	0	0	0	0	0	0	0	0	0	0	0	0	0	0	0	0	0	0	0	0	0	0	0	0	0	0	0	0	0	0	0	0	0
460.656	0	0	0	0	0	0	0	0	0	0	0	0	0	0	0	0	0	0	0	0	0	0	0	0	0	0	0	0	0	0	0	0	0	0	0	0	0	0	0	0	0	0	0	0	0	0	0	0	0
462.31	0	0	0	0	0	0	0	0	0	0	0	0	0	0	0	0	0	0	0	0	0	0	0	0	0	0	0	0	0	0	0	0	0	0	0	0	0	0	0	0	0	0	0	0	0	0	0	0	0
463.965	0	0	0	0	0	0	0	0	0	0	0	0	0	0	0	0	0	0	0	0	0	0	0	0	0	0	0	0	0	0	0	0	0	0	0	0	0	0	0	0	0	0	0	0	0	0	0	0	0
465.62	0	0	0	0	0	0	0	0	0	0	0	0	0	0	0	0	0	0	0	0	0	0	0	0	0	0	0	0	0	0	0	0	0	0	0	0	0	0	0	0	0	0	0	0	0	0	0	0	0
467.275	0	0	0	0	0	0	0	0	0	0	0	0	0	0	0	0	0	0	0	0	0	0	0	0	0	0	0	0	0	0	0	0	0	0	0	0	0	0	0	0	0	0	0	0	0	0	0	0	495.292112878826
468.931	0	0	0	0	0	0	0	0	0	0	0	0	0	0	0	0	0	0	0	0	0	0	0	0	0	0	0	0	0	0	0	0	0	0	0	0	0	0	0	0	0	0	0	0	0	0	0	0	545.34544410547
470.586	0	0	0	0	0	0	0	0	0	0	0	0	0	0	0	0	0	0	0	0	0	0	0	0	0	0	0	0	0	0	0	0	0	0	0	0	0	0	0	0	0	0	0	0	0	0	0	485.138421053496	585.835032418407
472.242	0	0	0	0	0	0	0	0	0	0	0	0	0	0	0	0	0	0	0	0	0	0	0	0	0	0	0	0	0	0	0	0	0	0	0	0	0	0	0	0	0	0	0	0	0	0	492.140603336507	548.326398907105	645.883998465593
473.899	0	0	0	0	0	0	0	0	0	0	0	0	0	0	0	0	0	0	0	0	0	0	0	0	0	0	0	0	0	0	0	0	0	0	0	0	0	0	0	0	0	0	0	0	0	0	508.963775483358	601.477066100508	697.067822659699
475.555	0	0	0	0	0	0	0	0	0	0	0	0	0	0	0	0	0	0	0	0	0	0	0	0	0	0	0	0	0	0	0	0	0	0	0	0	0	0	0	0	0	0	0	0	0	479.312949153697	551.657487436517	638.865244793053	760.549225149705
477.212	0	0	0	0	0	0	0	0	0	0	0	0	0	0	0	0	0	0	0	0	0	0	0	0	0	0	0	0	0	0	0	0	0	0	0	0	0	0	0	0	0	0	0	0	0	505.977264263645	600.388281025085	701.273337275058	818.651186739887
478.87	0	0	0	0	0	0	0	0	0	0	0	0	0	0	0	0	0	0	0	0	0	0	0	0	0	0	0	0	0	0	0	0	0	0	0	0	0	0	0	0	0	0	0	0	491.851291459892	558.230366852743	646.614065042255	753.093360735738	860.465939156871
480.527	0	0	0	0	0	0	0	0	0	0	0	0	0	0	0	0	0	0	0	0	0	0	0	0	0	0	0	0	0	0	0	0	0	0	0	0	0	0	0	0	0	0	0	0	526.243570949771	606.746905031115	703.448336687739	814.520976463617	907.758044962561
482.185	0	0	0	0	0	0	0	0	0	0	0	0	0	0	0	0	0	0	0	0	0	0	0	0	0	0	0	0	0	0	0	0	0	0	0	0	0	0	0	0	0	0	0	508.172724324435	586.365401524534	662.717950586249	765.900249134976	860.795138556255	971.011949119005
483.843	0	0	0	0	0	0	0	0	0	0	0	0	0	0	0	0	0	0	0	0	0	0	0	0	0	0	0	0	0	0	0	0	0	0	0	0	0	0	0	0	0	0	0	544.175486831177	620.973266309914	701.828062105093	798.859711850863	902.933340199666	1020.25782089942
485.501	0	0	0	0	0	0	0	0	0	0	0	0	0	0	0	0	0	0	0	0	0	0	0	0	0	0	0	0	0	0	0	0	0	0	0	0	0	0	0	0	0	0	510.030136162854	588.817190857966	679.157592451139	754.731629023587	859.561869032256	971.732767423522	1084.19943919347
487.16	0	0	0	0	0	0	0	0	0	0	0	0	0	0	0	0	0	0	0	0	0	0	0	0	0	0	0	0	0	0	0	0	0	0	0	0	0	0	0	0	0	487.894479252569	557.337551581773	640.062265785294	722.160676067989	799.03940559727	919.446641472498	1022.91783079357	1140.26232034296
488.819	0	0	0	0	0	0	0	0	0	0	0	0	0	0	0	0	0	0	0	0	0	0	0	0	0	0	0	0	0	0	0	0	0	0	0	0	0	0	0	0	0	509.310277742659	614.12853614951	690.365620666134	770.530370519632	841.799199448726	948.681643004456	1068.63364514076	1172.23641302139
490.478	0	0	0	0	0	0	0	0	0	0	0	0	0	0	0	0	0	0	0	0	0	0	0	0	0	0	0	0	0	0	0	0	0	0	0	0	0	0	0	0	497.799467911272	554.960118221737	646.273008790807	736.884989475173	817.280473380328	901.163370806005	1014.8275615918	1125.53696318624	1252.33948995461
492.137	0	0	0	0	0	0	0	0	0	0	0	0	0	0	0	0	0	0	0	0	0	0	0	0	0	0	0	0	0	0	0	0	0	0	0	0	0	0	0	0	510.480739049228	603.887310543636	685.669729109063	787.150747400934	855.160659787343	956.618006659339	1050.69396983749	1176.45652239032	1303.93950923755
493.797	0	0	0	0	0	0	0	0	0	0	0	0	0	0	0	0	0	0	0	0	0	0	0	0	0	0	0	0	0	0	0	0	0	0	0	0	0	0	0	495.305517092769	556.388871386919	639.916565278188	735.062654146928	813.586328127481	904.59938452393	987.141859004743	1098.60258033048	1210.09680894472	1347.78870884641
495.456	0	0	0	0	0	0	0	0	0	0	0	0	0	0	0	0	0	0	0	0	0	0	0	0	0	0	0	0	0	0	0	0	0	0	0	0	0	0	0	516.852386133161	587.641769665463	678.510351788301	780.446354858489	869.888744580288	938.926080156046	1023.64960661309	1147.5223521803	1262.1696846081	1371.75254075009
497.117	0	0	0	0	0	0	0	0	0	0	0	0	0	0	0	0	0	0	0	0	0	0	0	0	0	0	0	0	0	0	0	0	0	0	0	0	0	0	486.583363927454	563.208477545023	641.791300275773	722.962453088782	814.002758011901	920.452999163446	992.977304169032	1081.24030345358	1185.88506894978	1305.09733275918	1421.33617102292
498.777	0	0	0	0	0	0	0	0	0	0	0	0	0	0	0	0	0	0	0	0	0	0	0	0	0	0	0	0	0	0	0	0	0	0	0	0	0	0	513.307911852785	605.9405721722	687.825865578469	756.712308736409	859.278458963474	947.304360345256	1030.65655368752	1117.19566052373	1228.49614906176	1352.06868063743	1474.70822814286
500.438	0	0	0	0	0	0	0	0	0	0	0	0	0	0	0	0	0	0	0	0	0	0	0	0	0	0	0	0	0	0	0	0	0	0	0	0	0	448.325233245084	548.053377146608	641.591184952955	705.81059947796	777.357602253768	886.336467185357	982.088471402979	1066.42861663456	1153.83602874616	1263.02150451624	1402.26065550459	1509.57813560924
502.098	0	0	0	0	0	0	0	0	0	0	0	0	0	0	0	0	0	0	0	0	0	0	0	0	0	0	0	0	0	0	0	0	0	0	0	0	483.073642242818	499.763806548153	597.383783224115	672.078909450289	751.412185095886	828.524123530616	920.19453426504	1030.37590853142	1114.52652439125	1191.41242331346	1317.40017044447	1423.9001680209	1560.53984121525
503.759	0	0	0	0	0	0	0	0	0	0	0	0	0	0	0	0	0	0	0	0	0	0	0	0	0	0	0	0	0	0	0	0	0	0	0	0	464.93164954433	544.154956427784	631.015691296127	720.357673614402	780.789804592543	857.385141550799	979.079117470218	1062.29061434019	1141.36348638096	1237.76376684039	1348.89935225714	1470.55781303906	1588.08307398704
505.421	0	0	0	0	0	0	0	0	0	0	0	0	0	0	0	0	0	0	0	0	0	0	0	0	0	0	0	0	0	0	0	0	0	0	0	451.827989173241	485.324692498882	572.614130179639	664.842143877491	740.126346276022	809.399806205297	902.80923414163	1021.0793889462	1095.89897376898	1191.69083546417	1272.28206232522	1392.42647697796	1504.56984581652	1631.38044938687
507.082	0	0	0	0	0	0	0	0	0	0	0	0	0	0	0	0	0	0	0	0	0	0	0	0	0	0	0	0	0	0	0	0	0	0	0	462.03444715324	542.30462762503	607.897067928951	699.989559611129	781.298804076677	859.445528953172	956.621592003122	1046.53068812991	1139.55193861277	1225.28234375971	1302.38864823659	1415.86858424006	1538.82576039426	1642.87727304591
508.744	0	0	0	0	0	0	0	0	0	0	0	0	0	0	0	0	0	0	0	0	0	0	0	0	0	0	0	0	0	0	0	0	0	0	429.632729323794	497.224919484804	552.050901766191	633.166642038216	720.748788088327	815.321667574066	885.38487759102	968.476405219071	1064.06444820196	1163.26201129223	1247.51522218398	1332.19200602299	1451.80661863467	1559.06401215751	1680.69664582665
510.406	0	0	0	0	0	0	0	0	0	0	0	0	0	0	0	0	0	0	0	0	0	0	0	0	0	0	0	0	0	0	0	0	0	0	441.59948475601	516.284427759013	607.609447940079	668.455017392079	764.803461135724	841.079932965284	916.477644863699	999.437078899999	1114.0116294667	1187.12214383273	1279.79412071189	1368.14417810215	1471.3160137199	1586.52983893377	1689.77442406321
512.068	0	0	0	0	0	0	0	0	0	0	0	0	0	0	0	0	0	0	0	0	0	0	0	0	0	0	0	0	0	0	0	0	0	416.933982166989	472.703304205237	559.681040015975	625.202222003956	707.933634599508	794.845173121892	861.190809480431	938.779168083274	1019.47870541217	1141.58255007097	1226.936652474	1302.88850138542	1394.07222264742	1501.37334211999	1601.14893314744	1711.49460690791
513.731	0	0	0	0	0	0	0	0	0	0	0	0	0	0	0	0	0	0	0	0	0	0	0	0	0	0	0	0	0	0	0	0	0	408.49420710239	487.554641653384	574.73573607515	647.68733700023	729.653773495966	807.291241794357	889.568860467345	956.184864618908	1058.10943476464	1169.73018954577	1254.73055312097	1327.37144064267	1406.24355299697	1500.8635123796	1624.32302657119	1720.18636306403
515.394	0	0	0	0	0	0	0	0	0	0	0	0	0	0	0	0	0	0	0	0	0	0	0	0	0	0	0	0	0	0	0	0	382.268432628713	437.764094218876	506.698936176504	600.754167240711	681.18132021075	747.242889266734	834.756676690518	920.970779478807	986.341684489143	1072.52147670136	1190.59992444973	1267.25625665484	1362.22093290265	1429.65414744099	1532.89369878451	1636.45371075253	1757.57611535535
517.056	0	0	0	0	0	0	0	0	0	0	0	0	0	0	0	0	0	0	0	0	0	0	0	0	0	0	0	0	0	0	0	465.233176117328	401.399354060089	474.646375872086	556.945225617638	623.420157599719	698.560318795009	767.150690403763	884.243818171585	947.765901888038	1024.48783515957	1100.09358666776	1214.80795801717	1295.99116276718	1382.89375090247	1437.04675950184	1547.34392298402	1643.82479825215	1765.56337286119
518.72	0	0	0	0	0	0	0	0	0	0	0	0	0	0	0	0	0	0	0	0	0	0	0	0	0	0	0	0	0	0	0	366.641890688024	435.890565523455	512.039619127318	596.53403062357	647.250368913763	732.216402391143	798.67118908975	889.308984471473	976.567835583226	1053.7296031323	1146.67501049418	1236.84977451472	1330.05553259211	1409.39794174382	1474.60688634075	1576.04519534069	1673.91778814351	1785.1198231717
520.383	0	0	0	0	0	0	0	0	0	0	0	0	0	0	0	0	0	0	0	0	0	0	0	0	0	0	0	0	0	0	418.396027112254	377.796685839616	460.219538430978	542.57589611077	587.776861043261	663.419715263834	751.599669705939	829.26965704891	928.822359534178	983.134027695939	1061.51705672845	1158.69660779036	1263.95600281833	1357.01957690033	1424.64622239807	1494.65198086318	1595.64203989454	1686.38560970443	1812.25817025683
522.046	0	0	0	0	0	0	0	0	0	0	0	0	0	0	0	0	0	0	0	0	0	0	0	0	0	0	0	0	0	0	337.245120817888	401.983955340493	473.119492869838	546.479442656432	620.252444485614	704.264668404734	789.278089343655	857.439684481829	951.503946870206	1034.91901551233	1094.32221291944	1181.77919680414	1289.72383254435	1363.9842311861	1451.33246191213	1501.08306648775	1596.30413645808	1698.36759992193	1813.88634889134
523.71	0	0	0	0	0	0	0	0	0	0	0	0	0	0	0	0	0	0	0	0	0	0	0	0	0	0	0	0	0	363.84379068141	348.970056739061	417.58039769658	496.9378959568	561.419014002577	635.680669935571	720.534479513976	787.255458424397	865.095600306782	966.138390063241	1032.27538810267	1099.62419185981	1190.90170907806	1299.10206161984	1371.85216743643	1428.74138042613	1496.16384008519	1607.80226564855	1710.65764001201	1802.20579340239
525.374	0	0	0	0	0	0	0	0	0	0	0	0	0	0	0	0	0	0	0	0	0	0	0	0	0	0	0	0	0	333.471135636574	377.279605386245	473.757479883886	523.420798550721	597.509550421338	660.738830183026	745.12382502146	812.651013955094	881.194377377228	992.557550533047	1063.25334074978	1120.09475128882	1201.62619957455	1299.03554560251	1388.18821325739	1446.19741043049	1516.14693873996	1623.2496134131	1717.79138396491	1821.00738241101
527.038	0	0	0	0	0	0	0	0	0	0	0	0	0	0	0	0	0	0	0	0	0	0	0	0	0	0	0	0	316.350005339986	341.135703522547	388.571036911695	445.503809815197	523.198924186023	591.898219371462	665.12926309627	750.755778461014	801.107415218025	894.840937770203	986.064946495427	1068.06291622979	1124.33025391153	1201.93521880407	1286.24766557145	1391.29756737304	1439.69233880203	1500.86197339555	1589.19257003629	1696.64190432081	1793.69085917442
528.703	0	0	0	0	0	0	0	0	0	0	0	0	0	0	0	0	0	0	0	0	0	0	0	0	0	0	0	0	300.638289324238	343.626822895492	420.223488825206	477.713123992326	544.391675301566	609.230055681006	680.159388802627	757.197613144809	830.33693496899	893.569460784464	1002.09899312107	1054.77168010846	1120.38487757275	1225.79882877873	1303.08422588117	1375.8759577101	1451.19413727639	1502.55232527548	1587.54434443419	1690.05372697629	1782.1263941287
530.367	0	0	0	0	0	0	0	0	0	0	0	0	0	0	0	0	0	0	0	0	0	0	0	0	0	0	0	297.114893811919	325.036811994404	381.75813189993	427.32304657302	497.324100217871	557.843258260024	625.655433692139	701.173575330751	760.99838631435	837.390936974273	909.329672401784	997.979360458009	1083.82670500847	1120.19232890383	1221.3083899794	1319.92675798696	1384.94989221707	1443.78387589973	1488.98683153543	1576.03345456522	1679.44032293033	1764.07484359091
532.032	0	0	0	0	0	0	0	0	0	0	0	0	0	0	0	0	0	0	0	0	0	0	0	0	0	0	418.117736859291	282.11164023297	338.134067447979	393.833656109368	441.301873341174	501.811845691094	570.6024113858	633.711040234302	702.463964256433	781.511827703372	843.606724599305	917.012207327375	999.196578767506	1080.44724882388	1142.42654816375	1219.030077851	1302.79622906973	1364.27335564681	1429.65713786733	1486.00321303922	1566.91406617535	1669.02992965471	1764.79536365486
533.697	0	0	0	0	0	0	0	0	0	0	0	0	0	0	0	0	0	0	0	0	0	0	0	0	0	0	254.155566113889	277.130917418393	316.91034081417	399.947099683469	445.302863035428	498.0228602391	549.914482497506	619.156241205051	691.790257720029	756.855872718405	848.647824646248	910.771386814613	1008.37037347953	1071.30063757006	1127.32626436896	1221.96795384431	1281.11636401989	1358.07990213859	1423.19445471605	1477.20941653228	1574.03502573919	1651.53862998303	1740.3781271688
535.362	0	0	0	0	0	0	0	0	0	0	0	0	0	0	0	0	0	0	0	0	0	0	0	0	0	368.12967806655	270.536430105841	319.247981846036	361.656018970893	419.116645121271	479.562079157551	515.357173507551	583.439681817567	662.44621381034	725.876177224894	802.181556865875	872.020860604301	930.823693513204	1022.21356992783	1088.82206881091	1131.62960940138	1205.42242111916	1293.55343583787	1366.83966670153	1417.10514307309	1476.05698424619	1561.44466105117	1656.13684934724	1727.44508225695
537.028	0	0	0	0	0	0	0	0	0	0	0	0	0	0	0	0	0	0	0	0	0	0	0	0	0	232.76150811856	266.578907246236	331.586515886024	366.83973535621	432.697082555282	473.36432390713	535.522901404511	607.493070280268	660.626548161607	719.790921193335	798.649291290296	879.979746952013	934.55315447997	1023.90036963566	1087.47249699277	1132.39936057461	1212.58694641508	1286.96347534535	1352.25383526017	1419.82776680327	1474.76874811782	1560.31801502652	1645.69600540284	1709.9445109304
538.693	0	0	0	0	0	0	0	0	0	0	0	0	0	0	0	0	0	0	0	0	0	0	0	0	289.908328515649	243.550649867258	287.607378689948	328.748050142065	379.864910216008	426.906735056832	488.999781127665	527.848906619909	592.61181942989	678.653112288669	732.946444138728	819.868850512486	869.593960131714	934.336012135157	1021.00492187557	1079.69833317606	1133.75490209042	1210.16560956751	1284.33412676734	1354.17865657955	1416.03591194577	1469.69394924745	1547.30668415999	1641.53733813845	1731.52853652197
540.359	0	0	0	0	0	0	0	0	0	0	0	0	0	0	0	0	0	0	0	0	0	0	0	0	249.358972970709	258.823951409486	310.812606026292	357.681483593467	417.487270664151	479.827566194743	532.435179655577	581.527588462226	654.215441882839	705.703028011275	771.060070513191	830.511903926051	899.213509458541	944.688289551036	1039.81359513792	1103.05374562613	1163.48523584898	1231.827311224	1292.29812137079	1368.42589969133	1413.06165244701	1487.96338168969	1557.81614171521	1609.26166450442	1710.58967371913
542.025	0	0	0	0	0	0	0	0	0	0	0	0	0	0	0	0	0	0	0	0	0	0	0	273.062070465434	255.352544307121	293.251485442482	352.090275108887	394.443795438868	434.458951682447	467.879691579378	529.996259527619	576.532005668231	641.950522519036	719.230624517017	788.694407998401	855.409171133129	907.386801538837	966.771495265418	1055.72757456799	1095.96761699994	1153.5773867294	1222.7245154174	1296.30138253193	1365.94314789716	1432.13612799982	1465.56661432132	1561.01058159727	1619.06835603592	1708.08042587482
543.691	0	0	0	0	0	0	0	0	0	0	0	0	0	0	0	0	0	0	0	0	0	0	0	180.689048512108	231.154511085212	273.628643281744	330.830159137914	358.259787064435	409.688154916428	449.497834098043	517.569319708387	578.725172214702	646.534313622927	710.067687074222	759.542635048269	834.40652643167	902.345121868383	961.356339016745	1053.09517483173	1097.9219702698	1150.51567749634	1207.4074324732	1281.08970347069	1359.04240209816	1412.81039198546	1454.74057068459	1532.66588780428	1609.05345726399	1669.86105301162
545.357	0	0	0	0	0	0	0	0	0	0	0	0	0	0	0	0	0	0	0	0	0	0	220.470405239923	224.230516098695	264.565640860929	306.531996397159	331.737721389116	388.185641079763	447.000924834738	483.768631515727	535.556546493729	599.944845354415	651.695978880362	727.488451101704	784.971703355647	883.547447218614	921.840780630247	960.041578513704	1051.69142667501	1109.8445353062	1140.90189498345	1229.48122854076	1287.7858117936	1361.73960544681	1408.21000418199	1454.86323220705	1533.53614014867	1599.53112139155	1683.79171913978
547.023	0	0	0	0	0	0	0	0	0	0	0	0	0	0	0	0	0	0	0	0	0	360.053451098592	181.266492247886	228.690161830935	262.977532210337	305.606501562825	341.162556545494	395.614470106454	432.110230846717	477.395311827288	523.168439152027	615.671011295711	666.610976823476	722.076964778705	788.06071480485	848.60367155578	902.722128676243	944.145669719793	1050.89139326234	1106.46606390419	1154.80139632413	1204.16611676165	1285.87026931867	1353.79296270529	1394.44305852522	1435.25689222106	1512.03332371513	1579.91971891041	1648.99129585252
548.69	0	0	0	0	0	0	0	0	0	0	0	0	0	0	0	0	0	0	0	0	0	188.391224730645	198.709260933882	224.467942400602	265.876467011108	329.150397696431	356.81567450002	392.07879798944	454.495331985021	503.361480511924	532.316370819648	606.361790626636	665.960135310676	731.865122329659	809.757214203241	854.152776023014	898.408282653557	966.231159310236	1033.24228871005	1091.39456775858	1128.11702898479	1210.14924503361	1283.11429635343	1340.04524439159	1389.43121186028	1433.01561956106	1499.55842011206	1558.0271837242	1634.10511334302
550.357	0	0	0	0	0	0	0	0	0	0	0	0	0	0	0	0	0	0	0	0	277.890737278178	188.714093438571	196.259011010135	256.485692108458	281.667975000381	313.694676846141	361.903351095201	395.593966212022	435.981098643227	504.996395730444	539.865287992635	593.292322052508	662.798561340739	729.538551846425	808.00217440386	844.888686411547	901.0039950506	958.33891549628	1030.44989863418	1076.50381124087	1130.99225548449	1195.09488704728	1261.70869066758	1329.26238222101	1376.37904015666	1403.29260052011	1469.48464445077	1548.60520140704	1609.77463660488
552.024	0	0	0	0	0	0	0	0	0	0	0	0	0	0	0	0	0	0	0	0	147.894575258313	149.550301278457	206.953884593442	228.945310739711	275.69325959851	320.73010700555	355.905323922556	390.917760321251	437.65628703286	489.174691592707	533.173559585925	591.720412387525	654.903112916529	711.195200981742	788.499167816668	842.805995668144	891.99535130655	952.093690396173	1019.79542514049	1078.05157946462	1113.57140911579	1176.95527317755	1247.07060659286	1303.87064745036	1356.87145530779	1373.70665090517	1455.99391788413	1541.39936089749	1591.8851687717
553.691	0	0	0	0	0	0	0	0	0	0	0	0	0	0	0	0	0	0	0	225.480115392596	159.123090105539	211.105523413744	250.737754222125	259.999362224452	280.229915295684	317.048052179854	364.929051511336	407.846792096403	463.505078167454	521.433056519434	550.973867460463	595.78220976341	673.651649871789	722.10483888083	767.041448814774	849.678894334514	885.934211475396	954.077162508715	1005.60794951504	1063.68919884305	1091.67434892837	1182.00749252784	1249.21680546136	1278.64279653284	1336.23495837357	1361.7357479747	1444.11660555137	1495.79258074752	1563.49158615683
555.358	0	0	0	0	0	0	0	0	0	0	0	0	0	0	0	0	0	0	0	160.803384807467	166.203685056007	209.737466787636	222.714089733014	273.467551574397	293.24057245654	341.637336055416	381.567847823543	432.837537399935	480.022379355102	518.900307807935	552.654234107676	617.341937393388	641.391973759404	737.331203579693	789.996735917887	863.361913327508	896.851739785591	948.368291682442	1000.59292048899	1057.14542482779	1092.44359980542	1148.16167016701	1230.45696121291	1264.81435898825	1305.44922714828	1347.74074002274	1408.02214346664	1480.37900591946	1548.23246117909
557.026	0	0	0	0	0	0	0	0	0	0	0	0	0	0	0	0	0	0	214.158027613302	159.922933796659	193.346010803014	205.407078852143	242.205813846459	268.324078270529	299.097616187801	326.630431711348	361.734265770032	429.165492437374	465.25213246685	517.356644500395	566.941518018088	607.300941485153	671.370222918855	737.850462380058	771.07261923663	838.519732339764	881.129050722411	944.107957000929	983.720303820713	1037.95663095855	1068.09548721623	1128.41777256313	1201.05083931779	1254.71306875078	1302.26664945988	1326.42899524339	1391.25226477267	1454.18070758445	1524.85593848664
558.693	0	0	0	0	0	0	0	0	0	0	0	0	0	0	0	0	0	0	155.070706164441	180.946257521794	189.768625460783	218.66524287059	251.804279912765	279.82560066737	311.458024831197	351.141901559489	382.897606517615	429.189992183733	471.748201420794	538.487361466063	574.27638357763	622.590384877828	667.214332364506	728.278360927457	762.184362741989	824.473037231298	879.330229911474	911.531916648362	964.94532665229	1028.63501329861	1060.22721331784	1119.1952105674	1184.63359239736	1220.35941149187	1268.26923663237	1313.18030369714	1359.40852137175	1415.84715997651	1484.83089493031
560.361	0	0	0	0	0	0	0	0	0	0	0	0	0	0	0	0	0	183.497934466377	150.674604760606	163.608973067328	194.521208831098	222.410613633746	241.984688585777	269.964142023053	308.157274328765	355.510924814687	375.07422965483	441.71821623188	470.614554239728	523.663655187319	563.540882569195	609.914572783219	661.953383440009	706.522602150215	769.306938969632	829.963310963049	875.033364011004	915.169883739372	964.12329684389	1011.30383316796	1036.60413145199	1098.17867805059	1158.98214046344	1211.44368730231	1249.03447154926	1283.96269917151	1347.22624353362	1383.83089657401	1465.52825921929
562.029	0	0	0	0	0	0	0	0	0	0	0	0	0	0	0	0	286.151599148004	142.548820905834	140.100303767177	192.071385118223	213.882982207287	227.804237763342	262.073476615346	286.60951406175	327.187616587707	357.090613752227	392.646584187345	427.696280018733	477.797798015259	517.801472883968	584.18894167449	594.186221559521	654.346759152499	714.603730542242	763.775294221393	814.436480790195	850.508997691455	905.221468811533	954.762091191904	1011.2118845575	1044.47839820876	1074.89467073408	1155.51146759561	1187.46282137019	1219.97177045921	1253.83912367449	1318.67626123564	1371.48414990668	1426.02135537323
563.697	0	0	0	0	0	0	0	0	0	0	0	0	0	0	0	0	111.560347443431	97.0204352497329	139.709883279716	164.088264611728	169.913520784006	207.633859953763	238.016520827806	281.159648168397	282.377980725361	330.961276173018	367.68545941146	415.558242644481	440.98285509394	515.289661707916	565.899850590125	588.566872004094	633.702163939207	675.733144733241	726.809386593509	801.235373174455	840.440816530939	873.004183135522	920.975379286611	971.96662387134	1013.44486712796	1069.58927188475	1122.1086502662	1168.05552491858	1213.23879928368	1226.92210643228	1276.84310585578	1341.81037795113	1419.22331897805
565.365	0	0	0	0	0	0	0	0	0	0	0	0	0	0	0	240.266477849022	125.120872903999	125.796493358079	136.238490689438	174.585301956395	209.490232263104	244.039550290109	243.458743908556	285.32005412392	324.642793104045	335.502753927949	377.687454978016	414.889814632296	471.725373900074	512.068455510101	562.349656420295	600.900035516029	646.529244096955	689.501705962076	726.702968480102	796.273939381663	822.655379376833	860.068440760945	919.020321646814	971.268712830932	1006.11929629898	1035.98033191933	1106.77624701113	1141.64721112679	1179.68242398059	1212.84171213401	1259.06080035058	1318.7380431285	1374.25896318831
567.033	0	0	0	0	0	0	0	0	0	0	0	0	0	0	0	113.146079748862	108.221037945317	137.607366361869	153.626737156875	183.550025177441	209.441951969761	223.753148452135	248.816693198049	281.551694199544	324.778491335069	359.563385911729	387.183520237933	444.02503793024	473.453882152266	492.484158924714	555.885240013721	594.2631977599	636.496397364335	687.431349476568	726.509101253067	790.155564282916	808.547824418783	874.399257092584	918.784996799538	940.768458578184	979.693345022687	1032.89122916552	1076.54948708513	1121.38591357184	1151.90666218206	1198.56756296989	1239.64120499582	1294.96022402924	1355.8090841022
568.702	0	0	0	0	0	0	0	0	0	0	0	0	0	0	200.963881617406	126.652745331349	134.119902636141	139.54885612439	154.122313443147	177.161024525879	199.992611327466	240.767167505929	259.920673501883	301.030632597549	320.967682035533	338.686105960922	399.464071982807	443.775468065384	472.797473413864	518.082959005552	560.501789060603	586.161524821434	625.875265827634	691.721514522574	712.682444014074	770.61815789943	815.39106560867	837.3180823926	890.578139995483	937.968556771631	977.003924577055	1018.22374084304	1058.92110376	1114.18283891873	1158.26362364687	1175.1759262567	1218.15581402377	1286.65281567827	1336.36958566563
570.37	0	0	0	0	0	0	0	0	0	0	0	0	0	0	38.1331165295027	85.2257326506517	98.5070615305458	85.0968922914015	134.332770086818	155.842238686486	186.337382150507	200.459506657875	232.814814278228	285.069707571344	292.667078252535	307.284727822053	363.487957704052	407.185236154678	454.257546067718	480.478511429854	513.183745245366	559.946306409084	598.817068277762	653.35282152789	678.35391004234	761.1588194532	793.574701065223	834.378943609854	863.212283532815	911.618573904537	958.878197361856	996.093482909279	1045.84977151884	1093.93857548961	1122.00163097033	1144.67061270297	1198.68828809175	1244.08324108717	1299.78771685484
572.039	0	0	0	0	0	0	0	0	0	0	0	0	0	174.237032644623	109.07910204925	102.69470030371	114.619929087298	176.048081708428	187.315244329069	198.278633647312	215.732531730443	253.49726754217	258.542300518005	300.5649793119	318.017525376339	357.790878986602	400.418554440298	433.102576538373	451.541045168207	502.167366086114	556.761008009108	583.891449591376	616.65118221472	660.100791977056	711.104854586288	759.751366533864	783.72968033161	823.396876147517	889.387749431266	923.127010875474	952.492910044221	995.855874355108	1059.32129872316	1069.89149699866	1108.00440825732	1140.6044591722	1185.55774078819	1243.43007975322	1296.28166497069
573.708	0	0	0	0	0	0	0	0	0	0	0	0	0	107.888964462468	101.006172170649	116.892973533094	146.905186048212	153.736106313975	211.38235915925	203.024167500744	231.5266925214	227.813812445216	270.151493666428	277.870103240076	345.125079266172	365.263430402563	379.625624316143	444.57802775009	445.451651671306	515.100718766994	541.949976344567	582.939604155693	620.866284760022	672.430645688371	703.947491944283	728.622940271107	784.666999515485	830.18817877281	872.625953128107	893.073015693683	930.811271571967	969.267443166997	1008.99998947027	1047.77910621573	1093.01177394981	1119.08803128468	1161.96145105753	1205.33747764715	1246.44171446626
575.377	0	0	0	0	0	0	0	0	0	0	0	0	153.888486636145	102.825268942142	128.551644604179	142.192883506031	141.076861975206	169.40562436516	206.537782581177	223.827913904195	244.785140169463	279.480138759069	274.174871777654	283.649018496995	329.19570290246	362.171577543807	386.732705622477	444.780765761479	465.19590120982	521.896638255017	540.990267962714	591.00313309795	625.787878781195	657.402687650332	684.662545125255	738.644457380054	791.907275725726	808.279899065798	869.482594815234	891.325504446075	919.730040964622	977.014156407654	1007.56593576306	1043.25800256385	1065.32282169084	1095.45526283004	1143.87734965847	1177.34355732161	1247.68470052214
577.046	0	0	0	0	0	0	0	0	0	0	0	283.674804368822	97.1576532902897	106.806347348198	147.471537442262	149.337656648735	143.600458211082	183.848519048496	206.699994087736	204.711712125884	224.54153440496	243.318430415387	282.331765292996	318.959586807868	346.14516599767	379.224804400631	419.022659345077	432.613384062108	490.469029276288	489.72572668312	540.691007069972	578.913510582067	599.987926088347	642.008133173699	676.442745323465	709.161760185202	760.677920862628	788.04536889766	831.252685696317	867.685318107276	899.121142044579	943.513704011855	970.430941296683	1015.83760494305	1035.67538066264	1068.50268547038	1105.17677643571	1169.28659618593	1203.14109594028
578.715	0	0	0	0	0	0	0	0	0	0	0	93.53452845482	64.9535801429816	87.7829319129815	98.1421481898878	110.169652240582	140.8740565583	145.650176394402	177.347262173336	193.783166655486	243.860231084723	259.179254896852	249.652727179497	281.296112528562	313.39435525237	353.444469127201	390.756176290502	421.389354678107	451.194068547464	472.415820967215	507.54450390687	541.719553066282	585.328277744494	626.496209312125	676.188324280121	697.322143839569	750.165050962743	757.192548099065	813.623985331837	860.233802680317	881.853766120402	917.143226051331	941.761783270009	987.314317780661	1004.38242374234	1042.38827911915	1087.5672316365	1129.94707417103	1188.40068037124
580.384	0	0	0	0	0	0	0	0	0	0	179.321411283927	65.3831935457351	110.044064408559	84.4696397884455	134.15158937352	119.307073342972	106.486715879687	165.670635740196	188.294297631583	170.676284290189	213.502216912779	234.892053664681	269.681820283898	289.851490546603	318.761128594045	345.002077253541	371.567662741719	404.720174249577	444.960654503887	470.83038462586	515.223770724774	542.918557564382	571.889575991194	611.812961547272	665.658093540852	685.482333166973	719.502840224667	748.675572797161	795.781254613376	828.197925954543	847.912124086929	890.176843625287	928.082715923906	972.921376695964	992.031562583231	1016.54104098502	1064.11367289853	1107.05507879809	1141.87762766724
582.054	0	0	0	0	0	0	0	0	0	0	125.912713253737	102.553282183747	102.952837785875	119.426839547812	137.608099910906	153.123713559953	162.822126215967	187.152355378249	185.373277850373	229.298561679937	245.318169935311	249.123599543629	293.768500519608	314.441878894043	334.31934486775	378.286654984251	396.529162544432	416.132671959593	445.740971059958	485.538859813638	510.77730444533	544.176667196366	558.584196326863	621.822188362314	638.063194308381	681.599753116197	707.178513602062	751.507439384606	784.901969565658	807.967770423296	856.017392298948	866.960565784946	922.448457343033	946.289933042679	963.260693885055	996.756401125234	1034.56889680669	1071.90687884987	1107.55049091407
583.723	0	0	0	0	0	0	0	0	0	180.694506193469	92.9816165213144	75.2541261312944	102.591548089678	116.663979826516	120.457773146188	135.168165178833	164.420537766225	169.231186724888	207.356332304945	203.250658493311	224.830240856526	263.869641434165	278.90729960187	296.240871895802	349.530732559889	360.089845677638	373.439762165878	407.776470572294	441.257072898747	480.988469295946	491.840869906477	513.267764778326	552.733855144715	601.770203120187	606.851041607311	658.662293663085	699.739583777961	741.430017234172	751.476443053738	787.88809022167	825.34860138255	845.716003807577	897.132665481479	915.655263656816	937.717240270407	957.010239071937	1007.34975392928	1044.11705396752	1083.44389583541
585.393	0	0	0	0	0	0	0	0	0	58.8313597704485	50.6474768422537	49.0324928732327	88.9265941962112	145.613033330323	121.79385713697	127.523588473545	138.835121813178	167.863869110258	189.206826031237	190.705749886494	213.639785406891	221.140668501658	252.22888623427	281.055774728801	288.230259948284	343.575397366525	376.132229862565	382.481517970998	423.895935303646	455.046772563915	479.695495700288	526.034786334248	541.421226224823	582.510294076066	610.081306670091	659.040521127371	676.457434796172	697.826084888953	746.758800435897	778.608354517287	776.32212227532	827.430165589038	862.466551146442	899.206222047398	917.26957076117	941.070394479536	963.06251105596	1027.73420093606	1049.8976500187
587.063	0	0	0	0	0	0	0	0	138.095915169067	70.1803251566026	59.8883261510641	64.8194551851503	95.3038221145179	89.581700465519	116.375814273017	133.417889294389	129.746752014567	173.399490304905	184.556961442829	189.750790722507	195.614371554169	232.36915328247	225.563786381325	285.961217307574	299.591161620096	326.146584618487	356.407902313553	385.233897428963	415.191587475568	429.533143379729	483.711031668265	506.333149636174	542.630448476456	558.683083152045	596.688824398494	620.437517445498	654.907591104956	679.045720500402	729.252557617021	748.634443270145	776.216204803837	806.489352482909	839.362828068084	867.609571877784	892.40304917092	913.378664197102	946.475827316224	981.214955314846	1022.46198444788
588.733	0	0	0	0	0	0	0	0	47.5516204989864	51.6564459138063	76.6768345649465	82.5034018212587	88.0782876059909	93.0771444682716	119.183424150878	126.062172636543	151.60832785594	159.873616880087	160.236203708538	188.142003987185	218.554827163802	242.046317462792	262.924844987093	270.669126476568	290.080215843864	324.196385755174	348.624093497342	388.2020233644	401.478518179297	424.802723142206	471.806998547963	509.8833303643	524.685637034326	561.678546349632	574.588531832539	607.206686488008	654.876133945229	659.640500511571	705.892074047376	725.141996113935	754.477134324782	795.317890564419	826.488206637013	846.913344862602	867.309960743116	894.554459724852	916.894936083968	960.997516143362	987.758405677704
590.403	0	0	0	0	0	0	0	99.8604478652088	101.007672636019	97.0739432213092	128.58432252623	123.012087607735	111.011505052914	130.15022009868	152.612029405696	187.925400210071	164.488077269976	193.525028608265	213.758053208152	238.288270215808	251.497399819754	274.711627289089	283.253926561207	317.025034093482	317.639093360178	335.353654693423	370.963858435136	397.921087791828	423.256204281298	458.864008983597	474.670797720703	508.845198296864	523.370877536694	579.377511910259	589.329520154854	605.094383893865	648.523566978741	698.486068790556	707.867055834222	715.89239050837	751.104329348819	789.167986205942	814.627061655959	833.323772260768	862.540033870641	882.316148325931	900.63883102298	948.141153935572	977.494243098375
592.073	0	0	0	0	0	0	242.231950235757	67.1964002168706	45.0127621500599	70.8642571442396	64.2879226295404	94.2168634150967	88.1641816462426	112.523034326479	118.177261501487	120.592421248981	155.642035881818	170.82050841403	169.905244334282	205.82205513653	229.343661610581	242.304885762448	256.076956259446	291.18554537009	286.443348425464	343.382949529866	345.717870941472	372.26099441811	398.748405789208	423.026271728455	445.274035621931	449.028770340686	507.015662948114	551.110981624483	560.708159381856	595.116925597979	616.512023043389	639.382557932866	698.380441780203	701.732111778294	733.281464067037	752.439017460236	785.645334714528	817.968343656847	831.857030810495	839.751001589463	888.095263413719	913.466662247553	943.369415434115
593.743	0	0	0	0	0	0	96.891558546816	72.2816567809907	106.113146103925	114.938681250645	89.1261537771804	118.750576295394	137.558418671868	134.409394895077	147.665797329731	138.762100278744	159.830828854192	173.981370371781	189.453200831747	194.578642444812	223.587503416368	249.604982527822	254.216590224731	277.575449205414	299.631769288627	313.892782187933	367.158381829109	371.087817084373	420.780432875139	438.852858222782	462.971558257784	472.335112779799	505.781671729373	537.210372072076	576.278145231889	572.752451475888	605.969019344055	630.182095227095	667.64227817836	691.749627938892	714.563665890002	731.506557497798	784.78730405424	794.129325494345	813.534192801164	821.452227785566	868.174274310328	889.204766982388	919.302885538445
595.413	0	0	0	0	0	229.897986317769	85.1017778921885	81.4051887713151	80.4197712210125	102.224982962287	97.3740925148066	118.550244493627	143.773404106474	138.087523034526	150.915761209068	164.717607411741	164.285963585586	195.655293199891	194.248977805962	220.386105121248	225.698186107403	257.104209451426	278.12318523237	291.303270479045	321.074397450219	338.813402776168	357.12960430418	387.379416713951	390.610150015385	424.076362165754	458.135216684104	490.369267115075	505.261433953735	524.0669672996	560.86478110386	595.827973617704	614.738779821652	650.119986279956	668.866131516945	689.634596900454	711.664950723733	752.102519944548	771.614993416074	792.758600900283	807.240441600481	819.193817825525	854.964168621493	897.050288873892	924.150789346133
597.084	0	0	0	0	0	65.7141939137463	74.6256275298802	90.1413575875675	108.841729241659	87.1369481886278	88.9997890544219	99.7110465679346	98.9655520660183	118.783106332182	147.813145764055	131.981997478151	155.155305756176	155.326730526765	170.374322009946	209.650620829269	233.080284016445	246.80875659167	266.170125960825	279.251493198493	313.014565068963	314.411698839937	316.390472237432	368.997821335759	392.007941255393	419.835949566079	445.476673711203	460.525139649021	488.488357461223	507.509552101791	557.321145792648	578.274035157547	584.73974088843	626.430128396554	651.304264827374	677.896806483711	683.046674629751	712.596350749645	748.010663211381	775.660221323553	780.769909148712	810.947750887514	828.2384871161	871.432069137569	895.734196410291
598.754	0	0	0	0	133.150742441243	39.224511227218	54.3977162615483	73.1956252774228	42.2079546361279	78.7610804146982	56.4596625094426	84.2810606942625	109.77342839166	101.833017986792	87.2749149863877	134.919435293996	166.182542412812	175.615105638952	147.003884315117	172.991735396966	209.455120187574	242.057495520618	250.083587549246	258.681851972615	294.403701663869	313.354147667828	314.94206562963	353.138033062638	374.654824514373	398.776294507833	410.965414201421	438.788518632128	475.959371638844	493.060617234438	530.000437155678	555.090823001924	570.300035634851	617.391971622827	625.595995709256	638.382381291203	676.964367823293	695.955588300191	728.111262784987	742.999591451165	776.025542178343	776.683777668346	819.364145908288	844.856190065701	865.262099863798
600.425	0	0	0	0	63.1583748623944	37.9481315393556	76.3235971199505	55.6284443945669	57.198022736631	71.8200415688585	85.0253722234058	102.295581268624	77.3775766173804	113.113756692954	129.050372747573	144.137121294613	148.705588976416	171.295635705433	171.551979151915	207.629580918172	211.829540761819	212.701895240514	229.990170369842	266.817582718369	291.432836131865	292.603297613495	312.40424546481	356.964351146818	369.783239393276	391.146236699737	423.400148304824	447.729469440681	480.277376978674	488.882318661668	496.213177943962	532.274906569516	562.293868565259	584.131992590848	632.999575209965	641.123963071658	660.954173258729	681.572349883245	717.902319585735	724.323735130889	740.396444569394	760.956975309776	792.730482426398	821.094822005236	850.774700096234
602.096	0	0	0	126.848144741841	33.4203828194358	44.1294957020084	75.0426908768653	52.0862514923541	96.5377650344963	97.2813557958361	93.1228063383389	97.0497461673746	92.025950989847	116.838124133272	122.119380771224	122.914817386305	136.571609459999	168.726050971902	190.515626268775	191.17781803325	218.393797914208	223.761920902297	249.410817643732	260.190198920687	287.256407963703	307.327914602031	344.626775945157	357.587095340568	364.986731366381	405.204177975118	413.03333221021	429.258421593712	467.271883445129	495.772078382352	505.039596034928	539.997060324679	567.092076039336	580.227616518508	605.415248419248	639.055538388428	651.591466946659	671.440791160037	701.581555548611	716.3771204697	746.257039469805	757.348798045872	795.013662620906	812.865156491323	827.023864214682
603.766	0	0	0	21.4549115969666	23.6455269159218	50.4296641719264	63.4018453372706	67.0174551383036	62.2493096535989	73.5893606411229	108.222794053876	94.0263896676973	99.038832106273	101.014291381001	95.9052041124459	126.387406060478	159.336950082728	157.239768267065	174.239419195746	182.732777933748	214.186547962698	214.512004887627	251.11996829492	267.031138958207	270.117306257654	286.286387034193	309.903371591409	341.35021831686	357.546129376876	373.439842079696	397.068103663455	409.29763081608	454.13683037849	462.109062296772	482.839800311579	525.96894829365	540.869002151059	559.382686196283	592.839814898644	604.933886030771	624.888898103248	648.071889451113	671.937955850174	694.265086409467	708.860231107497	729.670494766033	753.829643567772	779.609221253887	809.162911206123
605.437	0	0	107.617393957338	20.9379111401197	20.9557699284019	1.51823563428882	52.0581856905399	65.7575181376251	43.8871441782223	69.7770703481012	81.3379897646625	94.5240524390911	105.899740860255	106.547073348856	128.413731220512	114.953943595868	144.505355799216	161.397341045792	169.689713668989	182.257696018124	190.411203445693	229.448121776201	217.71707878822	245.104243334806	272.080391750919	287.978676549473	321.083352722663	315.349616971568	363.921924749931	362.039160508268	396.597101310312	404.68123398661	434.050492249835	459.815604755648	476.788777052825	505.592959247213	537.757402140481	568.662308500408	577.24312949972	594.350165215955	607.999803133434	644.138393374725	676.358010281277	698.577855788898	705.276866817019	718.644364159198	729.037395329048	762.584398358213	783.40629682189
607.108	0	324.979263978157	16.9060464906791	47.2246179013968	41.8820220283233	60.476280735834	48.4962895022828	44.0784206087838	67.1211803058176	80.5305221452973	85.9290537715501	71.3891036684973	106.556034680325	112.110203928177	138.069421727908	130.295865178961	143.376322407553	164.262750557726	182.475910248114	181.197855876569	209.407443022307	202.737286929757	223.248317505102	239.360774055199	246.402767463501	271.34300510673	293.739138472801	307.388175943735	331.149973105488	369.389486080262	376.938159582454	394.747305448395	415.261853608918	462.636233127423	476.818725640051	490.375868539486	514.145146162341	530.482388325772	559.646209420647	586.809448831404	594.352976531969	611.375765957529	644.244516784371	650.459312442489	683.282755690119	707.125406245945	729.338505069199	749.44442871546	770.588481748322
608.779	0	97.0392804204623	7.31191660188146	45.1921151751017	70.0034361711641	45.4988539542264	38.0550896118588	59.8637690143184	55.8609957531008	64.1639390149277	89.1353279036926	106.150374991692	90.1035554897314	115.328327235287	112.2790776445	131.73379486796	158.839911937828	157.343920211548	162.450901682709	206.310483832412	204.394399467176	228.900729091555	220.163329619903	259.371996094079	251.304371392397	268.1138682003	289.582817964619	324.487301161786	341.045087007155	345.095833498919	370.984406429291	394.369403299055	414.317947274506	449.769606734884	444.032043473531	476.673367218039	502.960032029968	515.102572686088	559.671696262201	559.380235094604	585.029789683067	604.987645128699	628.57889398785	656.286059991672	661.559602671785	677.320702655976	700.413299227324	727.202437116155	756.333999799628
610.45	306.268697344729	37.8031982110579	45.423317269562	61.8149039949662	68.0307210921841	69.2378247411846	88.6549368193352	65.7351028076409	60.2599952989643	97.6668611722289	99.4487758003239	122.18688646461	115.974711495245	116.418841390151	117.012545865905	140.623824541355	160.648415004551	166.588668820618	181.060503956889	196.786609784795	212.180167796104	220.500186741005	221.603501376048	246.810947298722	272.605298374071	299.731381864586	294.641745953112	349.627927637771	339.555336647188	360.708316949317	375.947995178256	416.877918334296	406.114278509805	449.188748522706	456.286937544841	475.793484495988	501.898483469799	515.027225630375	547.327700982945	579.254650217328	570.862274704085	609.017394026376	625.335298506241	631.003706765865	658.51863835208	664.510831785004	690.49345089219	709.994630397941	728.147336725088
612.121	78.0716585506687	28.3229475124557	19.3217498510595	33.3658880152049	29.2435405572147	28.4947997659234	59.3362668693831	48.3910788627443	72.0923746738499	79.367434591849	77.5877603267149	100.551516236627	109.965948333151	111.760347273101	122.677838518964	126.458788051824	137.888008307302	156.121913655339	184.548033199956	186.475685680764	187.172974529892	207.838695086241	207.244854017708	228.269924744203	229.150545527905	273.748191068559	298.213015983545	316.027422646059	328.603453380439	336.921295755519	342.443534222095	376.129777613593	385.214327869095	421.968937414891	435.45498687331	442.866071683063	461.579931887288	489.753992641575	527.97857341177	539.817210081212	550.114201365571	571.424937474515	598.246564678558	609.735577097302	623.046229168832	633.344948606623	653.372778812634	684.845385648826	703.663592082555
613.792	50.8605965541243	15.9034165161332	29.1053846813276	27.3318072994483	64.0158586436686	50.6753177704229	36.6385723906219	66.2023661112748	45.5537793308646	79.0669564451025	83.2299026628157	115.920552451597	92.0555517605933	89.3199719965768	130.525787201803	115.781877366887	130.982122003385	154.580249645185	179.843911563011	167.773219010775	193.365868190186	216.587660170853	223.299556179378	235.183012520571	243.416783058588	242.397606970324	271.622233352533	310.266612803914	316.203039584224	328.708180694796	358.578997443427	364.844399889724	396.727900529267	407.347764167208	426.767779538632	451.157854604501	456.086236738112	481.552953573329	496.817958920729	513.207570916063	537.311898064944	551.539459007521	582.195131752609	595.535230777386	609.147332208904	622.752492490621	643.21252239798	663.625876260257	684.84466264476
615.464	6.85329669801787	34.9380716777646	29.7338075728494	65.0974808667564	23.2144314307202	47.449441113555	48.5412116512603	87.5027373720156	69.960672515576	72.5405953627451	74.1913023466806	92.6921592427108	95.914376045832	107.898981348562	121.898874370059	139.255668645215	142.923655891836	171.786813992332	167.099319536946	190.563750254182	181.641972418611	199.830714739836	216.446739094952	214.88890693304	248.943723843768	246.325143831029	260.900543222966	287.433129410942	304.221716370086	339.185440150222	332.908150689715	365.266081193985	392.874057313675	379.491136417492	428.807850049229	440.900201240961	449.402539540191	474.494287190079	493.278361837882	505.543949516562	520.466209140151	540.538044640939	557.029267840894	568.06625798012	597.880410337614	611.79541014204	622.356655886977	646.617569289642	662.458819976406
617.135	44.3546718538585	42.2422861144696	42.415543826708	37.0393591929868	61.8621215201736	51.5731296581554	58.276122764954	46.0022728705582	88.7101648138966	58.1759582302941	92.8170433292741	92.9213504332568	74.7540731777238	100.653806892005	104.559506144199	103.414426727881	128.453299125067	176.67046610531	153.648945235567	180.559492932863	191.865932867082	192.786246958619	207.527387742987	225.978524532597	238.02680970611	247.498926297506	260.17688527973	297.450575544002	306.096091089156	324.484142779172	335.195178863521	351.134051491875	378.674683762955	396.809579553529	395.040211919148	418.236382636872	441.727661507097	447.710447269406	484.283892392108	487.607244495538	498.287284824403	539.69177522387	553.143281483667	554.540420665208	574.181658254195	583.027066743323	602.411520155033	622.816112853801	638.67980484843
618.806	-12.0010849831012	16.6381222159047	11.2724503609163	20.1716123457125	38.1763109022046	58.3595879559725	46.4124033512474	42.7364780542747	74.7247968400383	71.8665717344582	101.097963874158	86.8918773595772	97.8084895564573	82.589634407207	98.3746032942078	109.775693150408	123.269474629382	132.653839322797	149.340390574291	155.361361746114	173.179025252133	195.181480477662	186.463014165089	220.699923042394	216.180839790553	239.980384914827	245.200592650649	268.992117829784	285.143693471265	315.714113318001	330.628445191883	335.679914402957	345.799197436224	372.784695169795	390.167423084811	408.223659899566	424.819229365339	433.45002969087	465.76168429545	485.191136710846	485.370455063629	519.358419902536	521.403756569953	545.689593608133	552.86215487248	551.122766460079	592.498291163113	595.662995265365	609.008928226218
[truncated: 85 more columns]
