# Supplementary material for: Physicochemical and major ion data for springs in the Black Forest National Park, Germany
Source: Data Brief. 2020 Apr 30;30:105645. doi: 10.1016/j.dib.2020.105645 (PMC7218150; doi:10.1016/j.dib.2020.105645)
Supplement: Supplementary file 4 [file mmc4.zip › Fluorescence/D811_1_2016-05-31.csv]

wavelength	600	597	594	591	588	585	582	579	576	573	570	567	564	561	558	555	552	549	546	543	540	537	534	531	528	525	522	519	516	513	510	507	504	501	498	495	492	489	486	483	480	477	474	471	468	465	462	459	456
210.862	0	0	0	0	0	0	0	0	0	0	0	0	0	0	0	0	0	0	0	0	0	0	0	0	0	0	0	0	0	0	0	0	0	0	0	0	0	0	0	0	0	0	0	0	0	0	0	0	0
212.444	0	0	0	0	0	0	0	0	0	0	0	0	0	0	0	0	0	0	0	0	0	0	0	0	0	0	0	0	0	0	0	0	0	0	0	0	0	0	0	0	0	0	0	0	0	0	0	0	0
214.027	0	0	0	0	0	0	0	0	0	0	0	0	0	0	0	0	0	0	0	0	0	0	0	0	0	0	0	0	0	0	0	0	0	0	0	0	0	0	0	0	0	0	0	0	0	0	0	0	0
215.61	0	0	0	0	0	0	0	0	0	0	0	0	0	0	0	0	0	0	0	0	0	0	0	0	0	0	0	0	0	0	0	0	0	0	0	0	0	0	0	0	0	0	0	0	0	0	0	0	0
217.194	0	0	0	0	0	0	0	0	0	0	0	0	0	0	0	0	0	0	0	0	0	0	0	0	0	0	0	0	0	0	0	0	0	0	0	0	0	0	0	0	0	0	0	0	0	0	0	0	0
218.779	0	0	0	0	0	0	0	0	0	0	0	0	0	0	0	0	0	0	0	0	0	0	0	0	0	0	0	0	0	0	0	0	0	0	0	0	0	0	0	0	0	0	0	0	0	0	0	0	0
220.364	0	0	0	0	0	0	0	0	0	0	0	0	0	0	0	0	0	0	0	0	0	0	0	0	0	0	0	0	0	0	0	0	0	0	0	0	0	0	0	0	0	0	0	0	0	0	0	0	0
221.95	0	0	0	0	0	0	0	0	0	0	0	0	0	0	0	0	0	0	0	0	0	0	0	0	0	0	0	0	0	0	0	0	0	0	0	0	0	0	0	0	0	0	0	0	0	0	0	0	0
223.536	0	0	0	0	0	0	0	0	0	0	0	0	0	0	0	0	0	0	0	0	0	0	0	0	0	0	0	0	0	0	0	0	0	0	0	0	0	0	0	0	0	0	0	0	0	0	0	0	0
225.123	0	0	0	0	0	0	0	0	0	0	0	0	0	0	0	0	0	0	0	0	0	0	0	0	0	0	0	0	0	0	0	0	0	0	0	0	0	0	0	0	0	0	0	0	0	0	0	0	0
226.71	0	0	0	0	0	0	0	0	0	0	0	0	0	0	0	0	0	0	0	0	0	0	0	0	0	0	0	0	0	0	0	0	0	0	0	0	0	0	0	0	0	0	0	0	0	0	0	0	0
228.299	0	0	0	0	0	0	0	0	0	0	0	0	0	0	0	0	0	0	0	0	0	0	0	0	0	0	0	0	0	0	0	0	0	0	0	0	0	0	0	0	0	0	0	0	0	0	0	0	0
229.887	0	0	0	0	0	0	0	0	0	0	0	0	0	0	0	0	0	0	0	0	0	0	0	0	0	0	0	0	0	0	0	0	0	0	0	0	0	0	0	0	0	0	0	0	0	0	0	0	0
231.477	0	0	0	0	0	0	0	0	0	0	0	0	0	0	0	0	0	0	0	0	0	0	0	0	0	0	0	0	0	0	0	0	0	0	0	0	0	0	0	0	0	0	0	0	0	0	0	0	0
233.067	0	0	0	0	0	0	0	0	0	0	0	0	0	0	0	0	0	0	0	0	0	0	0	0	0	0	0	0	0	0	0	0	0	0	0	0	0	0	0	0	0	0	0	0	0	0	0	0	0
234.657	0	0	0	0	0	0	0	0	0	0	0	0	0	0	0	0	0	0	0	0	0	0	0	0	0	0	0	0	0	0	0	0	0	0	0	0	0	0	0	0	0	0	0	0	0	0	0	0	0
236.248	0	0	0	0	0	0	0	0	0	0	0	0	0	0	0	0	0	0	0	0	0	0	0	0	0	0	0	0	0	0	0	0	0	0	0	0	0	0	0	0	0	0	0	0	0	0	0	0	0
237.84	0	0	0	0	0	0	0	0	0	0	0	0	0	0	0	0	0	0	0	0	0	0	0	0	0	0	0	0	0	0	0	0	0	0	0	0	0	0	0	0	0	0	0	0	0	0	0	0	0
239.432	0	0	0	0	0	0	0	0	0	0	0	0	0	0	0	0	0	0	0	0	0	0	0	0	0	0	0	0	0	0	0	0	0	0	0	0	0	0	0	0	0	0	0	0	0	0	0	0	0
241.025	0	0	0	0	0	0	0	0	0	0	0	0	0	0	0	0	0	0	0	0	0	0	0	0	0	0	0	0	0	0	0	0	0	0	0	0	0	0	0	0	0	0	0	0	0	0	0	0	0
242.619	0	0	0	0	0	0	0	0	0	0	0	0	0	0	0	0	0	0	0	0	0	0	0	0	0	0	0	0	0	0	0	0	0	0	0	0	0	0	0	0	0	0	0	0	0	0	0	0	0
244.213	0	0	0	0	0	0	0	0	0	0	0	0	0	0	0	0	0	0	0	0	0	0	0	0	0	0	0	0	0	0	0	0	0	0	0	0	0	0	0	0	0	0	0	0	0	0	0	0	0
245.808	0	0	0	0	0	0	0	0	0	0	0	0	0	0	0	0	0	0	0	0	0	0	0	0	0	0	0	0	0	0	0	0	0	0	0	0	0	0	0	0	0	0	0	0	0	0	0	0	0
247.403	0	0	0	0	0	0	0	0	0	0	0	0	0	0	0	0	0	0	0	0	0	0	0	0	0	0	0	0	0	0	0	0	0	0	0	0	0	0	0	0	0	0	0	0	0	0	0	0	0
248.999	0	0	0	0	0	0	0	0	0	0	0	0	0	0	0	0	0	0	0	0	0	0	0	0	0	0	0	0	0	0	0	0	0	0	0	0	0	0	0	0	0	0	0	0	0	0	0	0	0
250.595	0	0	0	0	0	0	0	0	0	0	0	0	0	0	0	0	0	0	0	0	0	0	0	0	0	0	0	0	0	0	0	0	0	0	0	0	0	0	0	0	0	0	0	0	0	0	0	0	0
252.192	0	0	0	0	0	0	0	0	0	0	0	0	0	0	0	0	0	0	0	0	0	0	0	0	0	0	0	0	0	0	0	0	0	0	0	0	0	0	0	0	0	0	0	0	0	0	0	0	0
253.79	0	0	0	0	0	0	0	0	0	0	0	0	0	0	0	0	0	0	0	0	0	0	0	0	0	0	0	0	0	0	0	0	0	0	0	0	0	0	0	0	0	0	0	0	0	0	0	0	0
255.388	0	0	0	0	0	0	0	0	0	0	0	0	0	0	0	0	0	0	0	0	0	0	0	0	0	0	0	0	0	0	0	0	0	0	0	0	0	0	0	0	0	0	0	0	0	0	0	0	0
256.986	0	0	0	0	0	0	0	0	0	0	0	0	0	0	0	0	0	0	0	0	0	0	0	0	0	0	0	0	0	0	0	0	0	0	0	0	0	0	0	0	0	0	0	0	0	0	0	0	0
258.586	0	0	0	0	0	0	0	0	0	0	0	0	0	0	0	0	0	0	0	0	0	0	0	0	0	0	0	0	0	0	0	0	0	0	0	0	0	0	0	0	0	0	0	0	0	0	0	0	0
260.186	0	0	0	0	0	0	0	0	0	0	0	0	0	0	0	0	0	0	0	0	0	0	0	0	0	0	0	0	0	0	0	0	0	0	0	0	0	0	0	0	0	0	0	0	0	0	0	0	0
261.786	0	0	0	0	0	0	0	0	0	0	0	0	0	0	0	0	0	0	0	0	0	0	0	0	0	0	0	0	0	0	0	0	0	0	0	0	0	0	0	0	0	0	0	0	0	0	0	0	0
263.387	0	0	0	0	0	0	0	0	0	0	0	0	0	0	0	0	0	0	0	0	0	0	0	0	0	0	0	0	0	0	0	0	0	0	0	0	0	0	0	0	0	0	0	0	0	0	0	0	0
264.988	0	0	0	0	0	0	0	0	0	0	0	0	0	0	0	0	0	0	0	0	0	0	0	0	0	0	0	0	0	0	0	0	0	0	0	0	0	0	0	0	0	0	0	0	0	0	0	0	0
266.591	0	0	0	0	0	0	0	0	0	0	0	0	0	0	0	0	0	0	0	0	0	0	0	0	0	0	0	0	0	0	0	0	0	0	0	0	0	0	0	0	0	0	0	0	0	0	0	0	0
268.193	0	0	0	0	0	0	0	0	0	0	0	0	0	0	0	0	0	0	0	0	0	0	0	0	0	0	0	0	0	0	0	0	0	0	0	0	0	0	0	0	0	0	0	0	0	0	0	0	0
269.796	0	0	0	0	0	0	0	0	0	0	0	0	0	0	0	0	0	0	0	0	0	0	0	0	0	0	0	0	0	0	0	0	0	0	0	0	0	0	0	0	0	0	0	0	0	0	0	0	0
271.4	0	0	0	0	0	0	0	0	0	0	0	0	0	0	0	0	0	0	0	0	0	0	0	0	0	0	0	0	0	0	0	0	0	0	0	0	0	0	0	0	0	0	0	0	0	0	0	0	0
273.004	0	0	0	0	0	0	0	0	0	0	0	0	0	0	0	0	0	0	0	0	0	0	0	0	0	0	0	0	0	0	0	0	0	0	0	0	0	0	0	0	0	0	0	0	0	0	0	0	0
274.609	0	0	0	0	0	0	0	0	0	0	0	0	0	0	0	0	0	0	0	0	0	0	0	0	0	0	0	0	0	0	0	0	0	0	0	0	0	0	0	0	0	0	0	0	0	0	0	0	0
276.215	0	0	0	0	0	0	0	0	0	0	0	0	0	0	0	0	0	0	0	0	0	0	0	0	0	0	0	0	0	0	0	0	0	0	0	0	0	0	0	0	0	0	0	0	0	0	0	0	0
277.821	0	0	0	0	0	0	0	0	0	0	0	0	0	0	0	0	0	0	0	0	0	0	0	0	0	0	0	0	0	0	0	0	0	0	0	0	0	0	0	0	0	0	0	0	0	0	0	0	0
279.427	0	0	0	0	0	0	0	0	0	0	0	0	0	0	0	0	0	0	0	0	0	0	0	0	0	0	0	0	0	0	0	0	0	0	0	0	0	0	0	0	0	0	0	0	0	0	0	0	0
281.034	0	0	0	0	0	0	0	0	0	0	0	0	0	0	0	0	0	0	0	0	0	0	0	0	0	0	0	0	0	0	0	0	0	0	0	0	0	0	0	0	0	0	0	0	0	0	0	0	0
282.642	0	0	0	0	0	0	0	0	0	0	0	0	0	0	0	0	0	0	0	0	0	0	0	0	0	0	0	0	0	0	0	0	0	0	0	0	0	0	0	0	0	0	0	0	0	0	0	0	0
284.25	0	0	0	0	0	0	0	0	0	0	0	0	0	0	0	0	0	0	0	0	0	0	0	0	0	0	0	0	0	0	0	0	0	0	0	0	0	0	0	0	0	0	0	0	0	0	0	0	0
285.858	0	0	0	0	0	0	0	0	0	0	0	0	0	0	0	0	0	0	0	0	0	0	0	0	0	0	0	0	0	0	0	0	0	0	0	0	0	0	0	0	0	0	0	0	0	0	0	0	0
287.468	0	0	0	0	0	0	0	0	0	0	0	0	0	0	0	0	0	0	0	0	0	0	0	0	0	0	0	0	0	0	0	0	0	0	0	0	0	0	0	0	0	0	0	0	0	0	0	0	0
289.077	0	0	0	0	0	0	0	0	0	0	0	0	0	0	0	0	0	0	0	0	0	0	0	0	0	0	0	0	0	0	0	0	0	0	0	0	0	0	0	0	0	0	0	0	0	0	0	0	0
290.688	0	0	0	0	0	0	0	0	0	0	0	0	0	0	0	0	0	0	0	0	0	0	0	0	0	0	0	0	0	0	0	0	0	0	0	0	0	0	0	0	0	0	0	0	0	0	0	0	0
292.298	0	0	0	0	0	0	0	0	0	0	0	0	0	0	0	0	0	0	0	0	0	0	0	0	0	0	0	0	0	0	0	0	0	0	0	0	0	0	0	0	0	0	0	0	0	0	0	0	0
293.91	0	0	0	0	0	0	0	0	0	0	0	0	0	0	0	0	0	0	0	0	0	0	0	0	0	0	0	0	0	0	0	0	0	0	0	0	0	0	0	0	0	0	0	0	0	0	0	0	0
295.521	0	0	0	0	0	0	0	0	0	0	0	0	0	0	0	0	0	0	0	0	0	0	0	0	0	0	0	0	0	0	0	0	0	0	0	0	0	0	0	0	0	0	0	0	0	0	0	0	0
297.134	0	0	0	0	0	0	0	0	0	0	0	0	0	0	0	0	0	0	0	0	0	0	0	0	0	0	0	0	0	0	0	0	0	0	0	0	0	0	0	0	0	0	0	0	0	0	0	0	0
298.747	0	0	0	0	0	0	0	0	0	0	0	0	0	0	0	0	0	0	0	0	0	0	0	0	0	0	0	0	0	0	0	0	0	0	0	0	0	0	0	0	0	0	0	0	0	0	0	0	0
300.36	0	0	0	0	0	0	0	0	0	0	0	0	0	0	0	0	0	0	0	0	0	0	0	0	0	0	0	0	0	0	0	0	0	0	0	0	0	0	0	0	0	0	0	0	0	0	0	0	0
301.974	0	0	0	0	0	0	0	0	0	0	0	0	0	0	0	0	0	0	0	0	0	0	0	0	0	0	0	0	0	0	0	0	0	0	0	0	0	0	0	0	0	0	0	0	0	0	0	0	0
303.588	0	0	0	0	0	0	0	0	0	0	0	0	0	0	0	0	0	0	0	0	0	0	0	0	0	0	0	0	0	0	0	0	0	0	0	0	0	0	0	0	0	0	0	0	0	0	0	0	0
305.203	0	0	0	0	0	0	0	0	0	0	0	0	0	0	0	0	0	0	0	0	0	0	0	0	0	0	0	0	0	0	0	0	0	0	0	0	0	0	0	0	0	0	0	0	0	0	0	0	0
306.819	0	0	0	0	0	0	0	0	0	0	0	0	0	0	0	0	0	0	0	0	0	0	0	0	0	0	0	0	0	0	0	0	0	0	0	0	0	0	0	0	0	0	0	0	0	0	0	0	0
308.435	0	0	0	0	0	0	0	0	0	0	0	0	0	0	0	0	0	0	0	0	0	0	0	0	0	0	0	0	0	0	0	0	0	0	0	0	0	0	0	0	0	0	0	0	0	0	0	0	0
310.051	0	0	0	0	0	0	0	0	0	0	0	0	0	0	0	0	0	0	0	0	0	0	0	0	0	0	0	0	0	0	0	0	0	0	0	0	0	0	0	0	0	0	0	0	0	0	0	0	0
311.668	0	0	0	0	0	0	0	0	0	0	0	0	0	0	0	0	0	0	0	0	0	0	0	0	0	0	0	0	0	0	0	0	0	0	0	0	0	0	0	0	0	0	0	0	0	0	0	0	0
313.286	0	0	0	0	0	0	0	0	0	0	0	0	0	0	0	0	0	0	0	0	0	0	0	0	0	0	0	0	0	0	0	0	0	0	0	0	0	0	0	0	0	0	0	0	0	0	0	0	0
314.904	0	0	0	0	0	0	0	0	0	0	0	0	0	0	0	0	0	0	0	0	0	0	0	0	0	0	0	0	0	0	0	0	0	0	0	0	0	0	0	0	0	0	0	0	0	0	0	0	0
316.522	0	0	0	0	0	0	0	0	0	0	0	0	0	0	0	0	0	0	0	0	0	0	0	0	0	0	0	0	0	0	0	0	0	0	0	0	0	0	0	0	0	0	0	0	0	0	0	0	0
318.141	0	0	0	0	0	0	0	0	0	0	0	0	0	0	0	0	0	0	0	0	0	0	0	0	0	0	0	0	0	0	0	0	0	0	0	0	0	0	0	0	0	0	0	0	0	0	0	0	0
319.761	0	0	0	0	0	0	0	0	0	0	0	0	0	0	0	0	0	0	0	0	0	0	0	0	0	0	0	0	0	0	0	0	0	0	0	0	0	0	0	0	0	0	0	0	0	0	0	0	0
321.381	0	0	0	0	0	0	0	0	0	0	0	0	0	0	0	0	0	0	0	0	0	0	0	0	0	0	0	0	0	0	0	0	0	0	0	0	0	0	0	0	0	0	0	0	0	0	0	0	0
323.001	0	0	0	0	0	0	0	0	0	0	0	0	0	0	0	0	0	0	0	0	0	0	0	0	0	0	0	0	0	0	0	0	0	0	0	0	0	0	0	0	0	0	0	0	0	0	0	0	0
324.622	0	0	0	0	0	0	0	0	0	0	0	0	0	0	0	0	0	0	0	0	0	0	0	0	0	0	0	0	0	0	0	0	0	0	0	0	0	0	0	0	0	0	0	0	0	0	0	0	0
326.243	0	0	0	0	0	0	0	0	0	0	0	0	0	0	0	0	0	0	0	0	0	0	0	0	0	0	0	0	0	0	0	0	0	0	0	0	0	0	0	0	0	0	0	0	0	0	0	0	0
327.865	0	0	0	0	0	0	0	0	0	0	0	0	0	0	0	0	0	0	0	0	0	0	0	0	0	0	0	0	0	0	0	0	0	0	0	0	0	0	0	0	0	0	0	0	0	0	0	0	0
329.488	0	0	0	0	0	0	0	0	0	0	0	0	0	0	0	0	0	0	0	0	0	0	0	0	0	0	0	0	0	0	0	0	0	0	0	0	0	0	0	0	0	0	0	0	0	0	0	0	0
331.111	0	0	0	0	0	0	0	0	0	0	0	0	0	0	0	0	0	0	0	0	0	0	0	0	0	0	0	0	0	0	0	0	0	0	0	0	0	0	0	0	0	0	0	0	0	0	0	0	0
332.734	0	0	0	0	0	0	0	0	0	0	0	0	0	0	0	0	0	0	0	0	0	0	0	0	0	0	0	0	0	0	0	0	0	0	0	0	0	0	0	0	0	0	0	0	0	0	0	0	0
334.358	0	0	0	0	0	0	0	0	0	0	0	0	0	0	0	0	0	0	0	0	0	0	0	0	0	0	0	0	0	0	0	0	0	0	0	0	0	0	0	0	0	0	0	0	0	0	0	0	0
335.982	0	0	0	0	0	0	0	0	0	0	0	0	0	0	0	0	0	0	0	0	0	0	0	0	0	0	0	0	0	0	0	0	0	0	0	0	0	0	0	0	0	0	0	0	0	0	0	0	0
337.607	0	0	0	0	0	0	0	0	0	0	0	0	0	0	0	0	0	0	0	0	0	0	0	0	0	0	0	0	0	0	0	0	0	0	0	0	0	0	0	0	0	0	0	0	0	0	0	0	0
339.232	0	0	0	0	0	0	0	0	0	0	0	0	0	0	0	0	0	0	0	0	0	0	0	0	0	0	0	0	0	0	0	0	0	0	0	0	0	0	0	0	0	0	0	0	0	0	0	0	0
340.858	0	0	0	0	0	0	0	0	0	0	0	0	0	0	0	0	0	0	0	0	0	0	0	0	0	0	0	0	0	0	0	0	0	0	0	0	0	0	0	0	0	0	0	0	0	0	0	0	0
342.484	0	0	0	0	0	0	0	0	0	0	0	0	0	0	0	0	0	0	0	0	0	0	0	0	0	0	0	0	0	0	0	0	0	0	0	0	0	0	0	0	0	0	0	0	0	0	0	0	0
344.111	0	0	0	0	0	0	0	0	0	0	0	0	0	0	0	0	0	0	0	0	0	0	0	0	0	0	0	0	0	0	0	0	0	0	0	0	0	0	0	0	0	0	0	0	0	0	0	0	0
345.738	0	0	0	0	0	0	0	0	0	0	0	0	0	0	0	0	0	0	0	0	0	0	0	0	0	0	0	0	0	0	0	0	0	0	0	0	0	0	0	0	0	0	0	0	0	0	0	0	0
347.365	0	0	0	0	0	0	0	0	0	0	0	0	0	0	0	0	0	0	0	0	0	0	0	0	0	0	0	0	0	0	0	0	0	0	0	0	0	0	0	0	0	0	0	0	0	0	0	0	0
348.993	0	0	0	0	0	0	0	0	0	0	0	0	0	0	0	0	0	0	0	0	0	0	0	0	0	0	0	0	0	0	0	0	0	0	0	0	0	0	0	0	0	0	0	0	0	0	0	0	0
350.622	0	0	0	0	0	0	0	0	0	0	0	0	0	0	0	0	0	0	0	0	0	0	0	0	0	0	0	0	0	0	0	0	0	0	0	0	0	0	0	0	0	0	0	0	0	0	0	0	0
352.251	0	0	0	0	0	0	0	0	0	0	0	0	0	0	0	0	0	0	0	0	0	0	0	0	0	0	0	0	0	0	0	0	0	0	0	0	0	0	0	0	0	0	0	0	0	0	0	0	0
353.88	0	0	0	0	0	0	0	0	0	0	0	0	0	0	0	0	0	0	0	0	0	0	0	0	0	0	0	0	0	0	0	0	0	0	0	0	0	0	0	0	0	0	0	0	0	0	0	0	0
355.51	0	0	0	0	0	0	0	0	0	0	0	0	0	0	0	0	0	0	0	0	0	0	0	0	0	0	0	0	0	0	0	0	0	0	0	0	0	0	0	0	0	0	0	0	0	0	0	0	0
357.14	0	0	0	0	0	0	0	0	0	0	0	0	0	0	0	0	0	0	0	0	0	0	0	0	0	0	0	0	0	0	0	0	0	0	0	0	0	0	0	0	0	0	0	0	0	0	0	0	0
358.771	0	0	0	0	0	0	0	0	0	0	0	0	0	0	0	0	0	0	0	0	0	0	0	0	0	0	0	0	0	0	0	0	0	0	0	0	0	0	0	0	0	0	0	0	0	0	0	0	0
360.402	0	0	0	0	0	0	0	0	0	0	0	0	0	0	0	0	0	0	0	0	0	0	0	0	0	0	0	0	0	0	0	0	0	0	0	0	0	0	0	0	0	0	0	0	0	0	0	0	0
362.034	0	0	0	0	0	0	0	0	0	0	0	0	0	0	0	0	0	0	0	0	0	0	0	0	0	0	0	0	0	0	0	0	0	0	0	0	0	0	0	0	0	0	0	0	0	0	0	0	0
363.666	0	0	0	0	0	0	0	0	0	0	0	0	0	0	0	0	0	0	0	0	0	0	0	0	0	0	0	0	0	0	0	0	0	0	0	0	0	0	0	0	0	0	0	0	0	0	0	0	0
365.299	0	0	0	0	0	0	0	0	0	0	0	0	0	0	0	0	0	0	0	0	0	0	0	0	0	0	0	0	0	0	0	0	0	0	0	0	0	0	0	0	0	0	0	0	0	0	0	0	0
366.932	0	0	0	0	0	0	0	0	0	0	0	0	0	0	0	0	0	0	0	0	0	0	0	0	0	0	0	0	0	0	0	0	0	0	0	0	0	0	0	0	0	0	0	0	0	0	0	0	0
368.565	0	0	0	0	0	0	0	0	0	0	0	0	0	0	0	0	0	0	0	0	0	0	0	0	0	0	0	0	0	0	0	0	0	0	0	0	0	0	0	0	0	0	0	0	0	0	0	0	0
370.199	0	0	0	0	0	0	0	0	0	0	0	0	0	0	0	0	0	0	0	0	0	0	0	0	0	0	0	0	0	0	0	0	0	0	0	0	0	0	0	0	0	0	0	0	0	0	0	0	0
371.833	0	0	0	0	0	0	0	0	0	0	0	0	0	0	0	0	0	0	0	0	0	0	0	0	0	0	0	0	0	0	0	0	0	0	0	0	0	0	0	0	0	0	0	0	0	0	0	0	0
373.468	0	0	0	0	0	0	0	0	0	0	0	0	0	0	0	0	0	0	0	0	0	0	0	0	0	0	0	0	0	0	0	0	0	0	0	0	0	0	0	0	0	0	0	0	0	0	0	0	0
375.103	0	0	0	0	0	0	0	0	0	0	0	0	0	0	0	0	0	0	0	0	0	0	0	0	0	0	0	0	0	0	0	0	0	0	0	0	0	0	0	0	0	0	0	0	0	0	0	0	0
376.738	0	0	0	0	0	0	0	0	0	0	0	0	0	0	0	0	0	0	0	0	0	0	0	0	0	0	0	0	0	0	0	0	0	0	0	0	0	0	0	0	0	0	0	0	0	0	0	0	0
378.374	0	0	0	0	0	0	0	0	0	0	0	0	0	0	0	0	0	0	0	0	0	0	0	0	0	0	0	0	0	0	0	0	0	0	0	0	0	0	0	0	0	0	0	0	0	0	0	0	0
380.01	0	0	0	0	0	0	0	0	0	0	0	0	0	0	0	0	0	0	0	0	0	0	0	0	0	0	0	0	0	0	0	0	0	0	0	0	0	0	0	0	0	0	0	0	0	0	0	0	0
381.647	0	0	0	0	0	0	0	0	0	0	0	0	0	0	0	0	0	0	0	0	0	0	0	0	0	0	0	0	0	0	0	0	0	0	0	0	0	0	0	0	0	0	0	0	0	0	0	0	0
383.284	0	0	0	0	0	0	0	0	0	0	0	0	0	0	0	0	0	0	0	0	0	0	0	0	0	0	0	0	0	0	0	0	0	0	0	0	0	0	0	0	0	0	0	0	0	0	0	0	0
384.922	0	0	0	0	0	0	0	0	0	0	0	0	0	0	0	0	0	0	0	0	0	0	0	0	0	0	0	0	0	0	0	0	0	0	0	0	0	0	0	0	0	0	0	0	0	0	0	0	0
386.56	0	0	0	0	0	0	0	0	0	0	0	0	0	0	0	0	0	0	0	0	0	0	0	0	0	0	0	0	0	0	0	0	0	0	0	0	0	0	0	0	0	0	0	0	0	0	0	0	0
388.198	0	0	0	0	0	0	0	0	0	0	0	0	0	0	0	0	0	0	0	0	0	0	0	0	0	0	0	0	0	0	0	0	0	0	0	0	0	0	0	0	0	0	0	0	0	0	0	0	0
389.837	0	0	0	0	0	0	0	0	0	0	0	0	0	0	0	0	0	0	0	0	0	0	0	0	0	0	0	0	0	0	0	0	0	0	0	0	0	0	0	0	0	0	0	0	0	0	0	0	0
391.476	0	0	0	0	0	0	0	0	0	0	0	0	0	0	0	0	0	0	0	0	0	0	0	0	0	0	0	0	0	0	0	0	0	0	0	0	0	0	0	0	0	0	0	0	0	0	0	0	0
393.116	0	0	0	0	0	0	0	0	0	0	0	0	0	0	0	0	0	0	0	0	0	0	0	0	0	0	0	0	0	0	0	0	0	0	0	0	0	0	0	0	0	0	0	0	0	0	0	0	0
394.756	0	0	0	0	0	0	0	0	0	0	0	0	0	0	0	0	0	0	0	0	0	0	0	0	0	0	0	0	0	0	0	0	0	0	0	0	0	0	0	0	0	0	0	0	0	0	0	0	0
396.396	0	0	0	0	0	0	0	0	0	0	0	0	0	0	0	0	0	0	0	0	0	0	0	0	0	0	0	0	0	0	0	0	0	0	0	0	0	0	0	0	0	0	0	0	0	0	0	0	0
398.037	0	0	0	0	0	0	0	0	0	0	0	0	0	0	0	0	0	0	0	0	0	0	0	0	0	0	0	0	0	0	0	0	0	0	0	0	0	0	0	0	0	0	0	0	0	0	0	0	0
399.678	0	0	0	0	0	0	0	0	0	0	0	0	0	0	0	0	0	0	0	0	0	0	0	0	0	0	0	0	0	0	0	0	0	0	0	0	0	0	0	0	0	0	0	0	0	0	0	0	0
401.32	0	0	0	0	0	0	0	0	0	0	0	0	0	0	0	0	0	0	0	0	0	0	0	0	0	0	0	0	0	0	0	0	0	0	0	0	0	0	0	0	0	0	0	0	0	0	0	0	0
402.962	0	0	0	0	0	0	0	0	0	0	0	0	0	0	0	0	0	0	0	0	0	0	0	0	0	0	0	0	0	0	0	0	0	0	0	0	0	0	0	0	0	0	0	0	0	0	0	0	0
404.604	0	0	0	0	0	0	0	0	0	0	0	0	0	0	0	0	0	0	0	0	0	0	0	0	0	0	0	0	0	0	0	0	0	0	0	0	0	0	0	0	0	0	0	0	0	0	0	0	0
406.247	0	0	0	0	0	0	0	0	0	0	0	0	0	0	0	0	0	0	0	0	0	0	0	0	0	0	0	0	0	0	0	0	0	0	0	0	0	0	0	0	0	0	0	0	0	0	0	0	0
407.89	0	0	0	0	0	0	0	0	0	0	0	0	0	0	0	0	0	0	0	0	0	0	0	0	0	0	0	0	0	0	0	0	0	0	0	0	0	0	0	0	0	0	0	0	0	0	0	0	0
409.534	0	0	0	0	0	0	0	0	0	0	0	0	0	0	0	0	0	0	0	0	0	0	0	0	0	0	0	0	0	0	0	0	0	0	0	0	0	0	0	0	0	0	0	0	0	0	0	0	0
411.177	0	0	0	0	0	0	0	0	0	0	0	0	0	0	0	0	0	0	0	0	0	0	0	0	0	0	0	0	0	0	0	0	0	0	0	0	0	0	0	0	0	0	0	0	0	0	0	0	0
412.822	0	0	0	0	0	0	0	0	0	0	0	0	0	0	0	0	0	0	0	0	0	0	0	0	0	0	0	0	0	0	0	0	0	0	0	0	0	0	0	0	0	0	0	0	0	0	0	0	0
414.466	0	0	0	0	0	0	0	0	0	0	0	0	0	0	0	0	0	0	0	0	0	0	0	0	0	0	0	0	0	0	0	0	0	0	0	0	0	0	0	0	0	0	0	0	0	0	0	0	0
416.111	0	0	0	0	0	0	0	0	0	0	0	0	0	0	0	0	0	0	0	0	0	0	0	0	0	0	0	0	0	0	0	0	0	0	0	0	0	0	0	0	0	0	0	0	0	0	0	0	0
417.757	0	0	0	0	0	0	0	0	0	0	0	0	0	0	0	0	0	0	0	0	0	0	0	0	0	0	0	0	0	0	0	0	0	0	0	0	0	0	0	0	0	0	0	0	0	0	0	0	0
419.402	0	0	0	0	0	0	0	0	0	0	0	0	0	0	0	0	0	0	0	0	0	0	0	0	0	0	0	0	0	0	0	0	0	0	0	0	0	0	0	0	0	0	0	0	0	0	0	0	0
421.048	0	0	0	0	0	0	0	0	0	0	0	0	0	0	0	0	0	0	0	0	0	0	0	0	0	0	0	0	0	0	0	0	0	0	0	0	0	0	0	0	0	0	0	0	0	0	0	0	0
422.695	0	0	0	0	0	0	0	0	0	0	0	0	0	0	0	0	0	0	0	0	0	0	0	0	0	0	0	0	0	0	0	0	0	0	0	0	0	0	0	0	0	0	0	0	0	0	0	0	0
424.342	0	0	0	0	0	0	0	0	0	0	0	0	0	0	0	0	0	0	0	0	0	0	0	0	0	0	0	0	0	0	0	0	0	0	0	0	0	0	0	0	0	0	0	0	0	0	0	0	0
425.989	0	0	0	0	0	0	0	0	0	0	0	0	0	0	0	0	0	0	0	0	0	0	0	0	0	0	0	0	0	0	0	0	0	0	0	0	0	0	0	0	0	0	0	0	0	0	0	0	0
427.636	0	0	0	0	0	0	0	0	0	0	0	0	0	0	0	0	0	0	0	0	0	0	0	0	0	0	0	0	0	0	0	0	0	0	0	0	0	0	0	0	0	0	0	0	0	0	0	0	0
429.284	0	0	0	0	0	0	0	0	0	0	0	0	0	0	0	0	0	0	0	0	0	0	0	0	0	0	0	0	0	0	0	0	0	0	0	0	0	0	0	0	0	0	0	0	0	0	0	0	0
430.932	0	0	0	0	0	0	0	0	0	0	0	0	0	0	0	0	0	0	0	0	0	0	0	0	0	0	0	0	0	0	0	0	0	0	0	0	0	0	0	0	0	0	0	0	0	0	0	0	0
432.581	0	0	0	0	0	0	0	0	0	0	0	0	0	0	0	0	0	0	0	0	0	0	0	0	0	0	0	0	0	0	0	0	0	0	0	0	0	0	0	0	0	0	0	0	0	0	0	0	0
434.23	0	0	0	0	0	0	0	0	0	0	0	0	0	0	0	0	0	0	0	0	0	0	0	0	0	0	0	0	0	0	0	0	0	0	0	0	0	0	0	0	0	0	0	0	0	0	0	0	0
435.879	0	0	0	0	0	0	0	0	0	0	0	0	0	0	0	0	0	0	0	0	0	0	0	0	0	0	0	0	0	0	0	0	0	0	0	0	0	0	0	0	0	0	0	0	0	0	0	0	0
437.528	0	0	0	0	0	0	0	0	0	0	0	0	0	0	0	0	0	0	0	0	0	0	0	0	0	0	0	0	0	0	0	0	0	0	0	0	0	0	0	0	0	0	0	0	0	0	0	0	0
439.178	0	0	0	0	0	0	0	0	0	0	0	0	0	0	0	0	0	0	0	0	0	0	0	0	0	0	0	0	0	0	0	0	0	0	0	0	0	0	0	0	0	0	0	0	0	0	0	0	0
440.828	0	0	0	0	0	0	0	0	0	0	0	0	0	0	0	0	0	0	0	0	0	0	0	0	0	0	0	0	0	0	0	0	0	0	0	0	0	0	0	0	0	0	0	0	0	0	0	0	0
442.479	0	0	0	0	0	0	0	0	0	0	0	0	0	0	0	0	0	0	0	0	0	0	0	0	0	0	0	0	0	0	0	0	0	0	0	0	0	0	0	0	0	0	0	0	0	0	0	0	0
444.13	0	0	0	0	0	0	0	0	0	0	0	0	0	0	0	0	0	0	0	0	0	0	0	0	0	0	0	0	0	0	0	0	0	0	0	0	0	0	0	0	0	0	0	0	0	0	0	0	0
445.781	0	0	0	0	0	0	0	0	0	0	0	0	0	0	0	0	0	0	0	0	0	0	0	0	0	0	0	0	0	0	0	0	0	0	0	0	0	0	0	0	0	0	0	0	0	0	0	0	0
447.432	0	0	0	0	0	0	0	0	0	0	0	0	0	0	0	0	0	0	0	0	0	0	0	0	0	0	0	0	0	0	0	0	0	0	0	0	0	0	0	0	0	0	0	0	0	0	0	0	0
449.084	0	0	0	0	0	0	0	0	0	0	0	0	0	0	0	0	0	0	0	0	0	0	0	0	0	0	0	0	0	0	0	0	0	0	0	0	0	0	0	0	0	0	0	0	0	0	0	0	0
450.736	0	0	0	0	0	0	0	0	0	0	0	0	0	0	0	0	0	0	0	0	0	0	0	0	0	0	0	0	0	0	0	0	0	0	0	0	0	0	0	0	0	0	0	0	0	0	0	0	0
452.389	0	0	0	0	0	0	0	0	0	0	0	0	0	0	0	0	0	0	0	0	0	0	0	0	0	0	0	0	0	0	0	0	0	0	0	0	0	0	0	0	0	0	0	0	0	0	0	0	0
454.042	0	0	0	0	0	0	0	0	0	0	0	0	0	0	0	0	0	0	0	0	0	0	0	0	0	0	0	0	0	0	0	0	0	0	0	0	0	0	0	0	0	0	0	0	0	0	0	0	0
455.695	0	0	0	0	0	0	0	0	0	0	0	0	0	0	0	0	0	0	0	0	0	0	0	0	0	0	0	0	0	0	0	0	0	0	0	0	0	0	0	0	0	0	0	0	0	0	0	0	0
457.348	0	0	0	0	0	0	0	0	0	0	0	0	0	0	0	0	0	0	0	0	0	0	0	0	0	0	0	0	0	0	0	0	0	0	0	0	0	0	0	0	0	0	0	0	0	0	0	0	0
459.002	0	0	0	0	0	0	0	0	0	0	0	0	0	0	0	0	0	0	0	0	0	0	0	0	0	0	0	0	0	0	0	0	0	0	0	0	0	0	0	0	0	0	0	0	0	0	0	0	0
460.656	0	0	0	0	0	0	0	0	0	0	0	0	0	0	0	0	0	0	0	0	0	0	0	0	0	0	0	0	0	0	0	0	0	0	0	0	0	0	0	0	0	0	0	0	0	0	0	0	0
462.31	0	0	0	0	0	0	0	0	0	0	0	0	0	0	0	0	0	0	0	0	0	0	0	0	0	0	0	0	0	0	0	0	0	0	0	0	0	0	0	0	0	0	0	0	0	0	0	0	0
463.965	0	0	0	0	0	0	0	0	0	0	0	0	0	0	0	0	0	0	0	0	0	0	0	0	0	0	0	0	0	0	0	0	0	0	0	0	0	0	0	0	0	0	0	0	0	0	0	0	0
465.62	0	0	0	0	0	0	0	0	0	0	0	0	0	0	0	0	0	0	0	0	0	0	0	0	0	0	0	0	0	0	0	0	0	0	0	0	0	0	0	0	0	0	0	0	0	0	0	0	0
467.275	0	0	0	0	0	0	0	0	0	0	0	0	0	0	0	0	0	0	0	0	0	0	0	0	0	0	0	0	0	0	0	0	0	0	0	0	0	0	0	0	0	0	0	0	0	0	0	0	135.506856388341
468.931	0	0	0	0	0	0	0	0	0	0	0	0	0	0	0	0	0	0	0	0	0	0	0	0	0	0	0	0	0	0	0	0	0	0	0	0	0	0	0	0	0	0	0	0	0	0	0	0	139.009631056233
470.586	0	0	0	0	0	0	0	0	0	0	0	0	0	0	0	0	0	0	0	0	0	0	0	0	0	0	0	0	0	0	0	0	0	0	0	0	0	0	0	0	0	0	0	0	0	0	0	130.906194688489	136.665138746676
472.242	0	0	0	0	0	0	0	0	0	0	0	0	0	0	0	0	0	0	0	0	0	0	0	0	0	0	0	0	0	0	0	0	0	0	0	0	0	0	0	0	0	0	0	0	0	0	156.55645467981	133.034506200902	146.01031456442
473.899	0	0	0	0	0	0	0	0	0	0	0	0	0	0	0	0	0	0	0	0	0	0	0	0	0	0	0	0	0	0	0	0	0	0	0	0	0	0	0	0	0	0	0	0	0	0	122.390587336206	138.800506701533	150.311274457699
475.555	0	0	0	0	0	0	0	0	0	0	0	0	0	0	0	0	0	0	0	0	0	0	0	0	0	0	0	0	0	0	0	0	0	0	0	0	0	0	0	0	0	0	0	0	0	127.000046291578	128.050125432744	147.324459583412	164.32740923461
477.212	0	0	0	0	0	0	0	0	0	0	0	0	0	0	0	0	0	0	0	0	0	0	0	0	0	0	0	0	0	0	0	0	0	0	0	0	0	0	0	0	0	0	0	0	0	116.345993143105	131.387695541197	152.468252580619	173.152664152148
478.87	0	0	0	0	0	0	0	0	0	0	0	0	0	0	0	0	0	0	0	0	0	0	0	0	0	0	0	0	0	0	0	0	0	0	0	0	0	0	0	0	0	0	0	0	111.208564736672	120.716786103799	136.603298775634	158.501056445089	179.792041802042
480.527	0	0	0	0	0	0	0	0	0	0	0	0	0	0	0	0	0	0	0	0	0	0	0	0	0	0	0	0	0	0	0	0	0	0	0	0	0	0	0	0	0	0	0	0	116.601590423339	131.573120446017	144.67464874547	166.440873759857	193.947181739648
482.185	0	0	0	0	0	0	0	0	0	0	0	0	0	0	0	0	0	0	0	0	0	0	0	0	0	0	0	0	0	0	0	0	0	0	0	0	0	0	0	0	0	0	0	106.319169723101	119.590721018018	137.39187642925	154.05890053718	177.206423758455	194.280028067232
483.843	0	0	0	0	0	0	0	0	0	0	0	0	0	0	0	0	0	0	0	0	0	0	0	0	0	0	0	0	0	0	0	0	0	0	0	0	0	0	0	0	0	0	0	116.447149981316	128.132996356049	141.730467982211	162.723192987476	190.252121606305	212.897923999089
485.501	0	0	0	0	0	0	0	0	0	0	0	0	0	0	0	0	0	0	0	0	0	0	0	0	0	0	0	0	0	0	0	0	0	0	0	0	0	0	0	0	0	0	104.528033912727	119.094509038244	134.410909343164	152.170729854711	171.5386389211	195.332420958317	222.364752097563
487.16	0	0	0	0	0	0	0	0	0	0	0	0	0	0	0	0	0	0	0	0	0	0	0	0	0	0	0	0	0	0	0	0	0	0	0	0	0	0	0	0	0	111.253515116516	113.400598423182	125.489661535148	143.068236047664	166.024869703071	179.938964357872	198.208377677118	233.28785578263
488.819	0	0	0	0	0	0	0	0	0	0	0	0	0	0	0	0	0	0	0	0	0	0	0	0	0	0	0	0	0	0	0	0	0	0	0	0	0	0	0	0	0	108.995224585077	123.962905183867	133.074892704538	148.087649611172	167.829858549628	191.275437029459	213.32595471	236.76566134175
490.478	0	0	0	0	0	0	0	0	0	0	0	0	0	0	0	0	0	0	0	0	0	0	0	0	0	0	0	0	0	0	0	0	0	0	0	0	0	0	0	0	100.811616818538	109.151603949672	131.96134682519	143.470236000961	156.580423560658	178.694175154714	194.21937229147	224.193063145778	245.63298542208
492.137	0	0	0	0	0	0	0	0	0	0	0	0	0	0	0	0	0	0	0	0	0	0	0	0	0	0	0	0	0	0	0	0	0	0	0	0	0	0	0	0	105.607116280331	117.244735282787	133.392995872015	150.436022524966	165.465279075208	182.70368314222	205.176744269692	235.902982642839	253.218773715956
493.797	0	0	0	0	0	0	0	0	0	0	0	0	0	0	0	0	0	0	0	0	0	0	0	0	0	0	0	0	0	0	0	0	0	0	0	0	0	0	0	94.2409464253459	119.155537953895	120.602012364345	137.367496983487	157.169116766637	172.490370733878	190.468071378745	212.541435469432	234.176486206078	267.378265947161
495.456	0	0	0	0	0	0	0	0	0	0	0	0	0	0	0	0	0	0	0	0	0	0	0	0	0	0	0	0	0	0	0	0	0	0	0	0	0	0	0	101.339618765318	109.074182024756	132.792544143377	148.803524720827	165.995513951441	181.076745761453	199.652070624842	225.515324550125	252.557350665744	271.493827711715
497.117	0	0	0	0	0	0	0	0	0	0	0	0	0	0	0	0	0	0	0	0	0	0	0	0	0	0	0	0	0	0	0	0	0	0	0	0	0	0	107.330796566494	110.067125579388	121.611487561689	133.115681981294	154.544391344038	172.152622908294	194.695651879012	204.182132065261	229.227112248775	251.167664093673	273.147652457431
498.777	0	0	0	0	0	0	0	0	0	0	0	0	0	0	0	0	0	0	0	0	0	0	0	0	0	0	0	0	0	0	0	0	0	0	0	0	0	0	109.467029077801	117.614557899192	127.871754585585	139.499368187546	159.889891613382	183.198906561609	198.629733780773	211.601183413442	240.313388366908	260.306542737769	286.863099629604
500.438	0	0	0	0	0	0	0	0	0	0	0	0	0	0	0	0	0	0	0	0	0	0	0	0	0	0	0	0	0	0	0	0	0	0	0	0	0	115.135612654024	107.194232754245	125.175529813352	130.896238211132	150.296134552004	175.247644474173	188.089845863599	205.741935805269	223.644729786465	240.824477807026	272.103193182354	290.990741604541
502.098	0	0	0	0	0	0	0	0	0	0	0	0	0	0	0	0	0	0	0	0	0	0	0	0	0	0	0	0	0	0	0	0	0	0	0	0	213.935548129206	115.48999023946	115.612552271132	130.396951639122	138.725937428042	160.780040674243	173.790358247866	194.681311063699	214.46784655888	230.276201837887	252.503784580132	282.65018516364	297.870458476062
503.759	0	0	0	0	0	0	0	0	0	0	0	0	0	0	0	0	0	0	0	0	0	0	0	0	0	0	0	0	0	0	0	0	0	0	0	0	106.572890847015	110.644451151797	123.342648000216	133.100043441068	144.510608512931	163.61788420946	182.060695390779	196.161570258335	220.182270775565	231.408751805567	263.832138418931	282.676223734247	312.686655572413
505.421	0	0	0	0	0	0	0	0	0	0	0	0	0	0	0	0	0	0	0	0	0	0	0	0	0	0	0	0	0	0	0	0	0	0	0	171.799748687473	100.449852360926	124.671259945207	134.223520342845	135.9716428207	159.267510171233	174.584400662799	185.34257389982	211.824932509467	225.042587340878	235.734941709235	263.443198598538	287.595694771128	304.709160330081
507.082	0	0	0	0	0	0	0	0	0	0	0	0	0	0	0	0	0	0	0	0	0	0	0	0	0	0	0	0	0	0	0	0	0	0	0	104.656279892594	111.216600636021	124.607578778952	131.386725225019	148.74191767453	155.953320835192	177.943317460628	191.047900914952	212.856780122792	228.751057651014	244.954020894599	273.097822310488	296.091595874804	316.639466093163
508.744	0	0	0	0	0	0	0	0	0	0	0	0	0	0	0	0	0	0	0	0	0	0	0	0	0	0	0	0	0	0	0	0	0	0	111.190509802718	104.379474312872	110.478436474728	128.739062648346	134.457215239746	149.4855441472	156.79472392442	178.86202563874	196.945316255391	217.950689574185	237.45557419551	251.955828936275	270.14777853162	295.469541035161	315.559374917541
510.406	0	0	0	0	0	0	0	0	0	0	0	0	0	0	0	0	0	0	0	0	0	0	0	0	0	0	0	0	0	0	0	0	0	0	97.1960392572607	110.316733829536	121.801007758793	134.811231229674	140.922370863107	156.16270260938	164.576107167628	179.990705725456	210.561863531747	217.821454046595	243.971437238267	259.952169378446	276.489739585169	289.562462308208	330.52581216783
512.068	0	0	0	0	0	0	0	0	0	0	0	0	0	0	0	0	0	0	0	0	0	0	0	0	0	0	0	0	0	0	0	0	0	98.356891920002	85.2328016449262	110.050622176804	119.303096164848	132.106040189053	146.83842927446	165.739906208781	172.210115237399	188.720887920165	214.362108082686	228.038701942461	238.975808843139	263.684724443746	284.374235999296	306.560818675859	323.173763441261
513.731	0	0	0	0	0	0	0	0	0	0	0	0	0	0	0	0	0	0	0	0	0	0	0	0	0	0	0	0	0	0	0	0	0	86.5998157935013	102.857712316336	111.087848856657	124.505417248299	131.67748657665	155.969979129879	164.153715683252	171.578026366173	194.594202625016	210.765028603073	237.202682968675	249.903383826212	263.62985895002	287.991764368359	310.027072512628	323.921999363017
515.394	0	0	0	0	0	0	0	0	0	0	0	0	0	0	0	0	0	0	0	0	0	0	0	0	0	0	0	0	0	0	0	0	97.0309528826845	98.7326527748978	111.10755421133	114.369467441972	130.328468998967	139.689330240695	149.674657586535	172.34481704399	181.197707017798	201.075838892233	210.005772254889	239.61663488283	254.139548770534	266.809531647394	287.464883101238	310.498266963669	329.052550933034
517.056	0	0	0	0	0	0	0	0	0	0	0	0	0	0	0	0	0	0	0	0	0	0	0	0	0	0	0	0	0	0	0	209.325203272519	88.6997026244744	99.259116342223	110.352155757245	117.398376492578	144.516392668392	146.368598342026	164.674764333601	182.883552069404	192.312932284355	206.508657122578	221.672969528192	238.163719473383	253.642376864944	273.795987372351	293.454599953099	309.498716824337	329.465746404126
518.72	0	0	0	0	0	0	0	0	0	0	0	0	0	0	0	0	0	0	0	0	0	0	0	0	0	0	0	0	0	0	0	88.5675237894256	92.2924473335718	110.6150354848	115.169651286051	140.034874066016	138.842614275126	149.544665517625	166.119597837509	177.103971694609	201.37729200891	215.671194710716	227.691128510925	247.684889283472	265.625922523027	275.692508763997	299.571651443653	319.323778304551	332.313774744488
520.383	0	0	0	0	0	0	0	0	0	0	0	0	0	0	0	0	0	0	0	0	0	0	0	0	0	0	0	0	0	0	174.989212316971	82.4352242501143	97.4499902263635	108.122798591867	117.156714428784	127.07717337729	146.450344104624	156.696016256535	173.946055661787	181.501051058072	191.205867477749	211.7645530336	231.194696793819	248.516036235774	260.124870642064	276.276126580177	299.504183045111	321.827654179631	338.148024606186
522.046	0	0	0	0	0	0	0	0	0	0	0	0	0	0	0	0	0	0	0	0	0	0	0	0	0	0	0	0	0	0	90.1724106180139	79.875564085077	103.256577983374	95.2178638314213	122.462665734294	147.374420536062	147.066669227233	161.475287537972	181.922101942039	184.684648624847	206.930209048217	219.5023127159	232.085736935165	251.501696034591	270.221529634461	285.910788756409	301.8555486841	320.85294416004	342.358170587759
523.71	0	0	0	0	0	0	0	0	0	0	0	0	0	0	0	0	0	0	0	0	0	0	0	0	0	0	0	0	0	160.999382189747	79.1062263576864	83.0373421073249	95.2152691909865	114.559000660471	125.891081042909	138.056944740873	145.230092324877	165.806328039297	181.754103193713	192.285281074493	200.282383808896	230.930898404227	239.115067607442	255.081885827626	273.141959527927	278.870524065471	305.224653014806	329.362560882508	343.838979816279
525.374	0	0	0	0	0	0	0	0	0	0	0	0	0	0	0	0	0	0	0	0	0	0	0	0	0	0	0	0	0	77.8110177120202	87.0896253195506	82.9025470967471	100.919234036941	119.759427840488	125.435771177509	136.335224369291	152.832313169681	158.507008195929	177.132854169001	191.419477801833	198.702942625985	220.727843283415	236.932946691834	251.751252991084	270.334730863791	284.646775819527	298.690634759545	320.591365149984	337.173785660931
527.038	0	0	0	0	0	0	0	0	0	0	0	0	0	0	0	0	0	0	0	0	0	0	0	0	0	0	0	0	129.547472356225	78.4254820423101	90.1078538555478	93.6898856820768	106.861211782182	109.671489827861	121.371669419812	144.226142971635	150.309880129501	171.376142913979	180.013085054553	193.825791672542	208.542526230011	224.996590388712	232.997395907636	253.295744872354	265.121560656192	280.274951263765	296.487151011771	319.392969446561	339.407055967221
528.703	0	0	0	0	0	0	0	0	0	0	0	0	0	0	0	0	0	0	0	0	0	0	0	0	0	0	0	0	64.0717394373061	77.5463510066198	81.7983931265901	98.8014024331152	103.915296672435	119.698389309071	137.976584494125	144.513433229857	158.981236395418	165.665858231327	185.958094066517	193.623349714247	206.272973626318	227.977471257121	238.766894092298	252.922930541616	271.832010025644	277.739054901519	295.732433350166	320.892395951222	336.317095450027
530.367	0	0	0	0	0	0	0	0	0	0	0	0	0	0	0	0	0	0	0	0	0	0	0	0	0	0	0	92.0278508856702	77.6396215196504	83.951702834847	96.0146347672581	93.698232246732	110.806990797657	124.596832932404	135.652416182478	149.773584014266	159.173517435252	173.701671682338	187.72899180061	206.159418573222	204.179597570654	225.855850608216	240.119114878531	254.134169816055	265.296415765862	283.196844068254	295.622358199628	312.815841731574	334.541140980608
532.032	0	0	0	0	0	0	0	0	0	0	0	0	0	0	0	0	0	0	0	0	0	0	0	0	0	0	528.921915577683	57.352885114666	78.099297116674	66.9779157870101	96.9770844491827	97.9410651291453	117.148378817321	124.28903979651	124.035749059369	157.559147229622	159.887888480543	178.643661283388	184.679967935399	201.258203292213	210.324807210339	225.457530102371	237.855775697019	251.729433175249	259.551565810207	281.131160053254	292.963754477063	313.823048181189	327.34666716169
533.697	0	0	0	0	0	0	0	0	0	0	0	0	0	0	0	0	0	0	0	0	0	0	0	0	0	0	100.236105969368	68.0364228789749	85.4415508475439	92.7199741320907	89.4278897003335	108.186694139243	112.878857432927	122.639162731226	142.252147827813	154.995336960344	154.807355446281	175.366277509293	184.511208192639	195.716773091926	211.692834266154	218.068997666996	238.86382503419	248.557253659806	257.999778233465	276.484375334792	289.242003104609	314.446491820082	326.805964874853
535.362	0	0	0	0	0	0	0	0	0	0	0	0	0	0	0	0	0	0	0	0	0	0	0	0	0	445.329666077062	66.3030698987009	60.2329188551173	68.4176472591411	103.354066142354	106.179191856032	97.0484180848184	101.004336994159	129.171829976806	138.634842087501	145.722955977507	162.135569745775	174.07075194459	184.326198015527	195.139010296061	212.553708456414	223.384997334904	229.668581077815	251.586146089315	261.563822441523	273.833193025556	292.177238984913	314.125258900796	323.302341719872
537.028	0	0	0	0	0	0	0	0	0	0	0	0	0	0	0	0	0	0	0	0	0	0	0	0	0	73.6051195370156	72.2835008106277	60.90279772861	75.6797690587606	86.1732202420089	91.6860359004059	108.078881155448	112.54528026602	134.079788478665	134.315693672278	149.273375438174	155.748189825671	176.618986414008	190.740836192076	198.528013741012	209.058045687797	227.257872029681	237.708265853762	249.06651636669	258.504357642111	271.512777294378	290.808753978678	302.188799558818	326.777107711253
538.693	0	0	0	0	0	0	0	0	0	0	0	0	0	0	0	0	0	0	0	0	0	0	0	0	327.953832800085	56.8134188540728	67.4222596393751	69.4680233861739	84.0525692336985	85.0993544729808	92.8587675337109	108.11078527708	112.624037680622	127.31677176452	140.795999365557	151.65464557494	158.741621481184	175.857811385601	192.524028271185	192.421041847424	208.29444324919	224.223976000311	242.14885041144	248.249566837585	266.98466444805	271.641126746668	287.933504149348	300.630808222763	321.191492124942
540.359	0	0	0	0	0	0	0	0	0	0	0	0	0	0	0	0	0	0	0	0	0	0	0	0	70.6974539183744	61.1930694124597	73.1217544857637	77.0185761978743	75.9018263285751	94.8862805482614	105.848335579246	113.576489841547	120.8697110299	135.935012691172	137.487582949866	157.039110588915	162.86263514337	180.27783409247	194.493934348627	202.400700429123	214.042145832298	217.581189162534	235.934829990616	251.463185460135	263.124562962763	269.631360748391	292.983079791949	301.309543448454	315.595159814352
542.025	0	0	0	0	0	0	0	0	0	0	0	0	0	0	0	0	0	0	0	0	0	0	0	177.223975832985	52.3540524076113	67.5803221689747	75.4808184566427	68.9792372028734	82.7973481430418	87.8259059069777	110.066137219048	117.76469963822	131.1640942016	122.705573059284	146.735363851113	153.868223508742	169.394208982796	163.926509432718	186.467063420739	195.50634279199	203.822325958022	221.827325716682	235.197890629871	249.409984795626	260.186825485382	275.285827617403	286.768659175289	303.362835384376	322.823265059677
543.691	0	0	0	0	0	0	0	0	0	0	0	0	0	0	0	0	0	0	0	0	0	0	0	54.910779556984	70.12102925449	73.9910877625261	79.5384236188416	80.8810066395149	81.6350797620484	93.5794873812244	116.458313843323	120.358224708659	119.84692348332	142.971315357907	143.786287376194	153.332575250447	180.533682917945	188.289334959944	189.428758037611	200.082768848754	209.579920786414	223.786321157272	235.3108578319	252.698588046092	262.434287089677	270.302528459548	293.788409187914	302.288547881153	312.965894015467
545.357	0	0	0	0	0	0	0	0	0	0	0	0	0	0	0	0	0	0	0	0	0	0	157.541873669127	70.695496052528	51.9224932449459	69.2934063766444	84.5248374614235	71.3451779691505	72.1136131501534	87.4250135308317	94.1292826374582	114.485704512652	123.78865770296	126.478748657924	153.260148189121	157.861038918056	176.987435146801	180.217514568121	188.677523269259	194.543096030158	219.23909211502	223.901817517969	236.377308346968	248.509062240683	257.337758061232	277.561293729387	277.420874535824	294.186765770644	304.528775294603
547.023	0	0	0	0	0	0	0	0	0	0	0	0	0	0	0	0	0	0	0	0	0	587.959439243937	54.1109348370252	58.4253681748371	59.9842016299747	63.1495120532004	73.9450839530601	81.5223669141159	88.768679871258	82.523683967966	103.467961468363	114.9614273341	124.890126374737	142.377133451825	147.7694981617	159.546901308507	172.760173905077	183.52577641241	193.247382978035	200.695907885611	207.210298836056	223.205538782896	231.111118434247	246.102922492189	259.563533051142	271.509904455155	281.42063295793	291.396369839261	301.898846175122
548.69	0	0	0	0	0	0	0	0	0	0	0	0	0	0	0	0	0	0	0	0	0	98.017021904412	59.6353011304594	51.9614998529674	66.3095887541339	66.2354758606724	83.1070488954547	90.690945352569	90.874674588982	101.370624311486	103.537343962049	120.342087890611	131.887115286061	135.516081813511	138.104742316598	157.866840301525	167.935188510482	186.270085058211	190.073649363339	196.315031033948	213.020890379068	219.243441285122	233.820369949521	247.126760290017	256.871153808038	269.057696463501	277.193226702262	292.610230049279	308.804199274772
550.357	0	0	0	0	0	0	0	0	0	0	0	0	0	0	0	0	0	0	0	0	391.193956146052	53.8575776162333	57.2007285327757	47.9684597208745	62.4725059791299	71.2582596515382	80.6752868416069	85.5349270005665	99.1791669233727	86.6712648051655	108.178061830659	119.893965182164	122.464511483526	151.963450596077	153.403597846903	161.461900659823	177.422904613807	177.40171041688	182.733440798716	193.824456349024	208.062145841579	219.756165358342	234.776922060461	238.501121557554	256.291406806412	258.58827679873	283.721650570273	282.106731388571	304.934122397276
552.024	0	0	0	0	0	0	0	0	0	0	0	0	0	0	0	0	0	0	0	0	70.7909262212048	46.5523654094841	47.6109365298061	53.3501374795267	57.8547392947487	69.4773752482845	91.4228987872024	83.9271193013412	77.4640953258607	98.0328706279903	104.490322729374	108.542170440176	131.402793069183	139.687638140456	154.504819337422	178.273104138248	168.451299514164	180.040183583597	179.223815261023	204.075362121577	209.162681796529	217.752311174064	226.545768920145	243.124693117002	250.227827791306	260.078002108054	271.031474242396	287.111088788362	302.703796034428
553.691	0	0	0	0	0	0	0	0	0	0	0	0	0	0	0	0	0	0	0	297.34597429136	45.3859903398252	42.1683642213448	50.9350607374637	56.1641541774221	55.850218882131	69.8086305353611	76.734282510185	84.228933127036	85.2841101467601	108.887463585745	110.534311573937	112.212609201079	132.823363063773	132.654529930126	143.211023285052	148.703846863975	165.964139844593	176.863334766048	182.906177040777	199.185223093412	203.200974698235	212.181741720523	227.033596538021	241.371081577844	244.746548765765	257.410878948293	268.706408741102	277.571003638768	294.853200209466
555.358	0	0	0	0	0	0	0	0	0	0	0	0	0	0	0	0	0	0	0	62.823589016174	31.9738691785973	38.6260163307135	55.9064707155974	55.2522656492756	63.2164521692919	85.2172741527595	88.2609366189012	83.0062482551248	96.0295797931078	102.418596165578	110.99669535723	127.269286654515	118.473764596374	139.371505350351	146.028983544211	158.748834349351	158.813466727091	177.029577652727	182.1464148855	189.509197966038	196.444481324684	211.256949196603	223.815913729597	230.922475970803	239.494749758342	251.191894471889	265.119419852871	276.961452711314	283.267376171862
557.026	0	0	0	0	0	0	0	0	0	0	0	0	0	0	0	0	0	0	236.930685284178	34.5216815683889	55.4123302397323	39.8452903905348	43.6174273174882	63.6439913929195	65.0373965634896	60.8454227657346	81.524080891093	77.5627419236505	90.0414480098432	103.842274461255	113.911559008373	106.490826328722	120.917560176013	142.260557036524	150.168273896901	154.564883156052	169.809186430693	176.885826636736	183.095207768742	178.626045103652	199.229272636896	206.30033085956	211.04384404004	225.964180859025	241.09924788572	247.598707769358	263.431298134206	267.604853462164	284.243097001425
558.693	0	0	0	0	0	0	0	0	0	0	0	0	0	0	0	0	0	0	56.8802080021983	52.2260079722036	33.6702228040178	43.2888976403227	58.6809333518311	45.7790670004609	60.314772290212	66.4884910879939	85.1396879712641	81.7390704890307	83.5520735226164	108.73626770786	92.8177490616003	103.351090760306	121.163737537734	129.771502285251	137.850462341486	147.046556514411	153.449516487648	164.457006211767	180.567339634376	182.3181274807	195.397700298075	206.574372137299	219.667177971568	219.426972448164	232.552514155697	236.918272702506	246.861128333616	262.850014708654	277.960242433901
560.361	0	0	0	0	0	0	0	0	0	0	0	0	0	0	0	0	0	111.303080231958	43.4648106780872	47.3402863646661	43.9672276757386	44.2555865398215	50.0011872953156	49.9587171461068	56.9260305092017	62.8578121008842	86.0934703392705	77.0068172424566	86.1458277643798	95.4716873795077	112.573787249906	114.804962768325	135.862552956108	146.619401795679	137.354898556824	146.624033925204	152.16177518269	162.737638455607	172.262717066895	190.671424323119	186.283687174664	210.320502246838	209.415413334144	216.76968108205	229.568000052544	237.473264501435	250.187478107857	260.268627904705	278.030825776719
562.029	0	0	0	0	0	0	0	0	0	0	0	0	0	0	0	0	371.673394469709	30.5405355541257	45.7365367325162	35.006614467015	43.0277885777058	42.4736574798288	44.9039854202918	55.5876154053009	70.5844024012366	72.2428200115217	85.9839405855137	72.7022921068832	88.7645362448151	96.0193333362689	101.871665975052	111.566677395409	113.831618851465	136.007556068517	134.667402801086	137.179068958484	153.393908674272	160.916228167593	172.51681809001	185.106588448202	186.997229592461	192.727822370158	202.930543168674	219.682109122721	227.545618698725	235.323524804426	235.043318587037	254.658598435621	265.650917997899
563.697	0	0	0	0	0	0	0	0	0	0	0	0	0	0	0	0	51.7332460892967	17.7361446944877	37.0498713289656	32.8931193422202	37.4411962024834	54.8745259578612	68.31376094657	42.3873699009738	75.2623780327782	61.9527164860326	80.1713911051457	77.3151616821375	78.251836645996	101.12849521845	114.591092777069	102.727844476711	126.135595085844	132.892779832328	142.901786940605	144.832357708088	150.344693449412	152.77512590315	178.076134796248	176.857089916446	181.887491240598	196.022360772383	207.525008798265	218.245459936881	219.57080223133	226.065542383151	243.096475191144	249.092916842808	268.251577007587
565.365	0	0	0	0	0	0	0	0	0	0	0	0	0	0	0	230.763919295159	39.2781127294721	26.0378769120763	43.3916957582093	49.1602179946821	36.7513296889849	50.8008135573325	59.366421291813	49.5972317658909	62.2092272185614	84.4669429250992	75.0896128879816	73.1092260103079	85.9003852747336	79.7408091131027	107.806275186687	112.096569225169	129.244764327928	133.357479790583	137.787840020666	139.644647284328	147.826118183751	161.41370602885	181.547016593623	174.255400119932	183.483079156134	194.7411319557	206.622759056184	203.897118631543	217.465719137354	222.918325041916	236.365159386444	248.053721124854	254.202334258156
567.033	0	0	0	0	0	0	0	0	0	0	0	0	0	0	0	54.9491677200707	34.529206932433	42.6417724987277	41.234220058343	48.4765327611269	32.4238682992264	49.7297512951599	66.9023273981043	67.1470209095075	62.1117115499704	75.2785244892475	89.8782561648052	87.7552056667535	95.309045861485	99.8344578786546	106.04324774525	112.645717981463	124.71896510925	127.805039385065	131.649289107117	128.299855813215	152.394611164741	156.036819047031	162.016737806035	177.927984349972	172.166368359732	185.405255064426	190.86189956857	197.293032245459	213.295117022055	221.630698685211	227.515209767946	242.263055143172	250.789072576988
568.702	0	0	0	0	0	0	0	0	0	0	0	0	0	0	197.360832386191	26.483842230255	31.4149068245771	35.7467304978411	34.9661239585527	44.7903249551876	41.4283353695026	44.0323561943558	57.2867064300564	59.1170595945567	58.7416056252878	67.1444372921744	71.7689897914692	70.9937176388311	91.4290363298087	89.0878775501637	103.57497627749	111.606655077606	116.49779852298	125.914518533734	131.893219988212	149.500065374723	148.686587956315	158.169419819459	170.610402219591	169.449559799729	175.719685336834	187.176582137193	190.646478124965	203.978314303571	209.282138880744	217.56807995901	228.379399871544	235.68127242765	251.665055849678
570.37	0	0	0	0	0	0	0	0	0	0	0	0	0	0	30.7797969184741	24.5101285123223	14.9439664487189	21.59772571367	36.4876288049744	38.3551083614551	39.7052216675868	76.2531361532455	39.3046971921281	62.190782257025	51.6297257190074	89.5073267747263	84.3251028422061	94.6926345935583	94.827090467157	97.4284386880463	91.655547021295	111.891559364911	128.215191510988	135.769669852006	136.262194565121	139.275363703072	151.977153424223	160.986586306067	163.470513474339	171.507376023855	181.203377096665	186.190883385499	193.712560478394	195.309180330245	202.338301243056	216.932986311201	228.596227556648	233.432157606083	245.827422281146
572.039	0	0	0	0	0	0	0	0	0	0	0	0	0	176.761382635193	14.7094848724935	24.14172021419	30.1593335755333	31.0988039266508	40.0844024337342	35.7461850910146	39.0207224923975	44.3828440744486	49.0613834817507	43.6484086011957	66.9435996240303	61.8232792254692	78.778563290934	74.8763701577177	89.7272227448452	102.086323802024	91.5420092461129	103.514992137469	105.982378780011	117.960116760677	133.86314752742	131.813578490706	147.21463726218	152.214292851763	161.358066649903	157.916317995587	166.674372169238	180.491619189981	187.050056562106	194.079565920661	200.286844003964	208.616641088727	221.056323029675	232.364663470443	235.426127782465
573.708	0	0	0	0	0	0	0	0	0	0	0	0	0	47.8459712302633	36.2478257345112	30.3095220933346	33.6970325251989	41.4761948112417	40.0949246245766	20.2244612148292	48.2021363165031	41.7030843251656	64.2547560174577	56.2537694335097	62.4794022420405	74.3567000127671	88.6056063962068	79.6162488812014	82.6876140073927	88.4714397215985	107.076327881913	117.692287491625	120.888492022242	109.264132499046	129.833530915129	133.418876530248	149.934904326412	139.179428589581	150.749558511116	162.030669077736	169.41659475696	182.025343203219	180.80192379172	197.110671928215	203.122018267485	204.149650616843	214.12023943634	231.447320294482	232.204400900304
575.377	0	0	0	0	0	0	0	0	0	0	0	0	218.380989252465	16.1456525196639	17.8776596337951	21.6160890141717	28.2047677136377	29.6851475630178	43.0748826412051	44.3156955723796	50.1356037702533	42.2456186341106	47.8711497181637	61.844949208362	73.1843994911656	68.6297409855279	76.2691738647083	84.4966860230221	99.7974540519918	87.9659577847467	105.647729444827	110.523673179569	103.400898462603	132.620651279746	128.081711410598	129.695675607173	141.651549451674	150.859073054812	160.340358404345	151.077253751902	169.760069539183	180.91224724239	184.428748196553	188.941449776423	194.415311176673	198.724978523717	218.073692374275	220.227266730864	234.039374113993
577.046	0	0	0	0	0	0	0	0	0	0	0	887.009015055599	36.8204002384673	27.4152601852333	43.0889683177705	41.1232946912569	37.2313347648506	44.9559207773343	39.6310039482385	41.4190408876422	33.9908295491137	63.7063225898019	54.7365305672108	53.7507094099566	57.2343984608788	78.7032008080154	90.1691776151517	69.4626293473586	82.0388478595832	106.230685457694	93.9057492616163	99.0902683442635	113.501235706977	118.635308020285	122.110144379846	130.034649484967	141.428520300352	135.383037431103	151.056123094492	158.424131185388	156.693434454921	166.806933195519	173.823532760454	183.86721175583	188.2642267556	200.959127210033	208.279333109217	210.648135297384	223.540817876332
578.715	0	0	0	0	0	0	0	0	0	0	0	135.634031427856	-1.68862940696459	22.0374337915298	24.6957494451239	29.3094789520169	19.6027340757045	49.414598991429	42.5388171426961	38.1371523096431	56.0450033077905	39.9451795863238	53.4491931582618	52.9396607525983	69.4444037507469	59.5336368295059	63.7243381095239	84.7735973974771	82.399324595737	88.5425306691841	97.2378618893555	94.2841035058376	110.42772343688	121.069116279341	120.687677392678	133.53802326312	138.788701395826	146.311122974208	155.037723727205	150.266538736328	152.867001165334	167.03831955082	172.589465007623	186.523041412306	187.71727508956	194.808009677828	198.389398127763	210.442425545106	220.340631862161
580.384	0	0	0	0	0	0	0	0	0	0	427.140392556518	36.2756463253215	18.5742268617053	22.4673916676343	29.3069846701096	28.1655467900309	46.5929457291164	40.362622605546	39.4740334851591	52.5303553787173	32.4840899728366	50.9738169456464	64.5129379902311	56.4821478780019	64.3096070049658	62.4280851949987	87.5434774486346	69.5588581336384	77.8780128017996	82.4170849915523	101.795888548573	97.4404062201326	116.504596759457	119.380442065917	116.184949182975	131.155955037479	141.177832612365	138.752129874727	144.533966855726	154.384873273372	154.399008627107	155.439646234548	171.292217761606	174.811919660572	183.12702464497	183.505060368384	197.768052343969	209.510183617464	206.311722188014
582.054	0	0	0	0	0	0	0	0	0	0	44.264967759918	31.1551220291531	32.724046675899	24.5321629856831	29.727133478754	35.7161156948523	28.4609531432377	27.4602255977553	37.8900038774549	43.4554000172912	41.4807025787262	47.6613711290515	52.1921562873962	51.6947522714909	61.2551257573412	85.9063129706016	85.7589962099476	83.0323685725839	87.3736673434017	78.3904549159849	81.3766362636476	97.3955290193187	100.977998365953	111.215060382267	116.049897637252	121.144844583042	122.169651537325	141.119878154101	133.191562647992	152.799881300134	156.342368268542	168.786258767191	162.003352418147	172.677562526802	178.450908978325	186.926207242274	186.624561560456	203.11659041082	203.916124551068
583.723	0	0	0	0	0	0	0	0	0	233.192921434629	39.0952593619345	19.933619387066	11.9141206537791	29.2617065890693	22.8635903904604	21.8787333837131	39.8380541601063	39.129455598409	46.8895262367162	52.1996576562086	46.3743582743948	43.9849935829761	51.2116922755836	52.8269488556422	68.731550123189	73.6659576410891	73.1886289214819	68.7786186926854	78.7741701536589	94.3947681129012	96.5840824398353	113.730152150506	101.330899577062	103.212936524352	114.889965717425	118.188263197014	127.179220091184	123.021832361437	144.762234307381	147.741723081767	150.561689158352	160.212973340773	161.582014334408	168.585605760849	171.368298983146	175.220761489269	181.662639969498	196.736255529868	205.89161334754
585.393	0	0	0	0	0	0	0	0	0	31.2965631343555	43.1959494876348	8.31749616320912	29.4356355149483	16.533036118945	23.4446480470743	30.6057134936601	41.9565646068587	17.1567812160497	46.0471962815271	48.590725673558	51.0487906721038	55.6707315714231	66.8428456477291	58.3444140684039	55.5973749466102	72.2932856957203	86.1110410858332	72.5409066790825	80.7263116438285	84.8251940588752	90.5878121172561	95.7906923834036	103.413039148147	113.002805192684	114.029539955823	121.384105265925	137.945984838056	134.370412626779	131.570627919061	136.320737689261	142.664537559721	145.752203593037	157.661513364497	164.942340082936	168.530509075136	173.597129288306	187.116208408227	188.207205798094	197.393108517843
587.063	0	0	0	0	0	0	0	0	182.586414451162	21.9478878950613	12.4378650243349	33.2932986152694	20.0748075444614	20.2081150360631	32.2585857311382	32.0779028172716	28.8642571563914	46.98545979983	44.5200850390632	44.3018634715017	45.4893876782167	57.3526622397992	59.413017822949	62.8252036711221	61.5261275016291	78.757258941472	90.4140930099688	88.6294429913167	84.0658442103712	78.5815092729618	81.2142054738002	93.3796483770749	104.768201562732	103.566282845659	109.525962968791	115.605921250367	123.37610414397	131.006596810722	131.105045231634	141.153558612036	141.251683960929	149.573215314258	152.741435361289	156.270636692777	165.576524329902	168.212180707548	177.171989905429	179.689851132274	191.875778502062
588.733	0	0	0	0	0	0	0	0	10.000902656875	21.3840374878773	31.1730355078788	17.1779396897796	17.3627292418395	19.6852233950725	8.82112548367883	24.939594526935	30.3735075050691	21.526358192893	38.7616522065954	21.9087016806335	51.8574159902174	51.556891190722	47.3528021166335	49.492498896718	66.7514562571238	51.5833254990238	73.5982537648981	73.1214698734564	70.0744391560853	85.3166251699986	86.7885851959782	96.5498534103438	103.514298129108	100.84875929972	101.772116628587	122.444226591241	116.77927794881	133.132907542192	129.007911036516	139.11291303062	137.956732729493	144.531831720362	153.981186742963	156.641720608779	162.760583332035	166.719820719949	168.672737999246	181.687097128087	192.12483314236
590.403	0	0	0	0	0	0	0	93.0333244313273	16.5336502491071	20.8706382983714	17.5776561929074	17.7689167326758	22.3337596843096	23.9962881232953	7.27760235387258	23.9552781512646	24.9378117589615	45.5635563462662	46.9618356285897	53.2147616193851	35.9677113163637	50.2787859799687	59.8869160137567	56.6440629706806	57.5631788427198	64.0716113713571	62.0755601012852	70.3178341906788	80.9953505686581	84.7517761250672	89.2079628942309	84.5478652015178	94.7185309170046	98.6283323364415	112.504288086946	115.181044429433	120.8117580392	119.133627258466	119.521385245037	128.90998415791	126.380263052412	140.814820924095	148.570539295326	155.745116730057	158.125972236029	162.078711944906	170.789752194394	183.122342474384	179.509304029476
592.073	0	0	0	0	0	0	385.817239030178	32.6000263172059	24.2662920377601	22.6273174767363	8.50787428943398	28.8951307636256	19.0730859374163	13.8409756689353	20.3059144356345	33.1103250376222	41.3891466728637	39.1622321319516	40.2278055153245	42.9119371921087	41.8678005825618	80.4652496454317	52.5192124697802	59.531557629256	57.1236318368404	74.888823796828	78.1341203614067	60.8994380309773	76.7636661020837	74.2413838407416	93.7177882874144	87.3481446709556	97.4025752709134	94.6822814029639	109.85081371599	106.654071412473	116.851289549032	125.287834859536	127.454738305465	126.187486296322	128.985269805856	143.869263817662	147.660401310544	150.764594378001	158.722753519776	160.499110922784	166.808836242758	169.612761056024	177.452533501286
593.743	0	0	0	0	0	0	53.2667755822378	7.26337483165211	25.5458247564416	2.31918897515394	31.9339083810724	16.7240885184343	14.7434716642537	31.06648688136	17.7812207430325	26.6251048135657	16.5076974486157	33.9496383163022	44.7595944301039	53.9183425716228	48.0359376165015	45.1378496845427	49.7742271531704	58.5685552381157	66.7192878004891	54.6033336485966	69.4766274298554	73.5358429101782	75.0467535502861	75.2802632531198	97.1869619556795	91.3364037284252	91.4336370615962	97.5669589437338	100.041298846046	110.914486772138	114.023425359926	119.431825496008	123.046134769203	125.20236538579	131.018314387997	131.565468463706	142.149779724261	148.15410876961	153.007108086136	153.686066670307	160.593561251393	170.906859564288	173.4880119408
595.413	0	0	0	0	0	399.402955461055	25.7351927800098	7.97953918520452	21.0400028605066	11.7485467546523	35.2337584888672	18.6468378328901	12.7368473895041	10.8418230265664	29.1612696156187	36.3174871436061	24.85402516914	31.4164925050393	40.4811912039143	57.970334530426	44.0296236174082	64.316934243736	52.6372214664163	50.0173391883023	65.9789647191724	64.4313700892551	73.0701100736183	66.0631703501109	71.782042600599	69.0765221829421	87.8025005173093	94.5055288493357	92.0202754569441	98.2521769523291	89.4058731835463	105.399518923895	116.056006345839	115.671079303433	127.277091267944	120.899687811544	126.502637758944	134.289631686572	136.085274185717	134.19259086769	152.244828109257	153.174376791478	161.45490990526	164.462597538392	176.72829255472
597.084	0	0	0	0	0	46.063388103463	25.7037729839965	15.9676539573378	17.4099597823206	12.9500740576695	24.8143729685331	22.0270571059357	23.8160191842445	12.4529815115915	25.9361952021829	36.2531801478018	43.598013367826	33.8506766899373	47.7271280178577	36.996058464599	27.7603126035814	48.8320770278039	57.3589912877375	63.9150323561245	61.7702998188635	59.1884350831784	72.5954094292025	70.7363890030841	68.8084386878201	77.1845619693557	92.9914614367783	82.0256052940124	90.6237545196573	86.885906085405	96.8275339188527	96.6350959087773	107.222620805915	120.839169822194	116.096090516411	116.982723369533	123.550062957483	132.170766022811	135.047489475219	143.568102770065	144.746762778081	146.639526014352	152.960892113699	156.544613670082	164.723296743575
598.754	0	0	0	0	531.598911409293	25.1968152968352	5.67854928922645	17.3426623896992	21.8491735537924	4.71701414755167	15.1341893372651	29.6355334245255	23.4456215969351	20.2258881666235	27.2554312290438	30.3218851983752	38.3819710768781	31.1371865574484	46.6768885504326	36.850104822447	47.6309049761004	49.7213860733608	46.3827197869446	65.3489469989012	60.6750503214581	44.1888631473962	65.562883620066	71.7500086886582	69.7978899878733	79.6246951638148	79.3408970515276	77.8422633647653	87.0162026342609	93.4699110132434	94.1722567608311	102.644947407679	100.232029088292	105.689733453095	121.838310270063	121.984304159675	114.796311855092	126.320591141502	132.312254493096	137.239037450599	137.628054094591	144.852627006859	151.434394110373	157.8016214988	167.101517778279
600.425	0	0	0	0	62.6460335581372	25.9548038194379	18.4199259944242	14.9266206045923	10.9506757403296	31.6637307891453	21.6070214691807	27.4806018333942	16.2612491653865	26.8957216775241	31.6452208338527	5.23990407282361	40.0581761763301	18.6503031296046	44.8692900723341	54.2730469495366	38.901834893488	44.8620952685098	56.7343826500603	42.4289527646037	56.7511696341644	61.9275072758991	65.4438082845452	58.2492563543675	68.98004964769	77.8276103537139	86.3876668042879	85.3486356926799	76.2571409057032	95.957214743256	93.0513991465363	102.204066104627	108.831856770555	109.2837849299	115.191307309917	122.838369079235	124.710444261411	116.290586154047	130.328451269794	134.247354646516	136.257766137802	143.502940399365	151.973267295063	155.554817871788	160.259681133412
602.096	0	0	0	333.704688119153	17.5324164263963	11.0954685527034	17.3158312742176	15.0766052077387	28.9265348632147	16.2705869531014	28.3374349895065	32.3661584845739	18.7043456928942	26.5994700507178	21.6589748438081	33.9293959192568	28.0122253163541	25.9851454584975	54.3266788561013	35.9222329273568	27.9380089660655	52.7556366013075	47.5010247037524	53.7205551891299	59.4568978383459	63.0026203234792	82.8749968748378	69.7700479777003	61.3550461718387	74.096457665434	76.7244109920844	81.6134241755699	87.9337759182166	89.5614082475215	87.7732151654335	93.6770764162547	102.952625121028	111.712494911441	116.440440051725	118.25712816339	117.851379129394	129.121917474996	132.063976067874	132.61781376278	133.093994737398	140.91040325578	147.621124885769	151.99283238066	151.258534471779
603.766	0	0	0	52.5486812621617	14.6932463387269	16.963340581624	9.56598062836977	21.8752027924184	20.2050769408664	-3.02545532140002	15.2474495012647	26.4664787581493	3.91406225559759	28.1360274383231	27.4865502012651	25.3120317802355	36.1212637357165	39.528273604822	38.1636228967456	48.287624697335	34.3923048896906	47.4091368841035	49.9184105684153	49.9872255276989	53.7212406891101	53.8258776487877	78.5647662080617	63.0464031040941	62.1147702088657	71.9470249188134	74.9618858246495	80.8598799030887	86.5289996556229	89.995782860261	85.849301270821	96.2024069950171	98.3899381033303	104.914946382172	107.745195226069	118.88380732135	118.611282797801	117.874263823325	127.719215523663	129.534974128428	129.259816791722	138.779787313464	140.859312466983	152.445884052183	152.280298775455
605.437	0	0	232.256134445604	29.3861502414596	46.7841741330399	12.5223617885192	13.5551738648277	3.15333481949551	-1.25185813043033	12.1239868919489	8.29510950762539	22.1066365549785	27.9374284222155	25.6608859139016	23.4508918536692	15.4599131635991	45.9508225560269	41.0156373469616	26.0718300863553	42.5004873471558	36.6947948696638	35.3911304212816	40.5862797646759	56.2274835191529	61.5139643853642	60.1442456924577	64.5835516610266	74.7497837716401	68.3362095449641	75.6148679550967	82.7227113027713	81.1340198155191	95.2668595294101	98.524008151189	89.2534433606269	93.997417209177	100.31123297509	111.417876386145	110.683590794721	102.412690529798	109.529330008964	118.485319164181	124.856084912745	126.520316494204	134.05202713104	127.623744800689	137.808522071023	144.659145856119	146.648648292081
607.108	0	848.096805538138	20.9618106193289	2.08310108006415	12.1970690288087	13.8324273869983	3.21836526606708	17.6907033850173	19.7826711924528	14.5362569373254	26.7370963181185	34.3158709710014	16.5245795285794	16.1679253524413	14.7122786406361	25.6002879123029	28.1773304743609	36.3941491278757	49.6449813754484	46.4006792734074	41.4647000499891	41.9049314717525	40.5795850376616	68.4299257827821	58.5545418648591	69.4812171683479	69.2686291663493	64.9147123599506	57.3446205381239	69.5964437306983	71.0143721552904	81.7783395953553	82.3543208687437	86.3583793623753	78.4415653175421	94.5460613317824	96.2200517303317	94.3230107322928	101.784251392745	108.774528438641	110.32409041127	115.158155728228	119.311017439884	125.230817087644	129.866463850578	129.87880205429	133.627727424254	143.922703423579	143.998644179156
608.779	0	257.814850573875	22.587216077836	0.704627250907491	15.7148810848838	10.6324808442767	9.09907379657244	22.91291344639	38.046554358075	21.4090748397893	22.15525397946	24.0109705006497	23.5316507097611	14.6063110953803	25.2358796614222	28.4468333883944	18.9097524242789	25.7894323779312	39.355178755108	26.0455894604254	59.9495381345653	44.9682705554534	52.1513394498166	34.6356796103096	48.7403979456965	53.1457460540395	70.9002983431609	64.1812113631253	66.1781164903939	75.0208177691168	74.5735999161888	79.2624870381222	83.5250394625765	82.5312270638534	84.0639119174635	97.0891213169832	101.435557050099	100.724604905586	100.475828080144	102.60733478606	106.338700704431	118.421775467841	113.649357741765	117.178346204622	124.438773533635	125.71335957703	133.904030784811	134.026677094068	146.436895274163
610.45	773.458020142609	41.6427675985465	30.0063395044425	26.1650324582932	10.9753725172469	12.039698672112	21.5177613143095	4.47739164773233	14.4060316973244	4.29370653653274	16.8080552037588	9.403034464332	15.5706601754125	20.2855328060611	22.03060070028	31.7855554909291	25.8247105944165	29.5100040595539	47.1055897671687	30.0875163392767	29.8389646731355	47.4886171963525	45.9799056950471	40.9421139457917	45.950040796502	52.9364578166265	58.897927649403	60.6282247293437	57.1974185413075	76.3701584344636	84.2379918343922	74.5058677145402	77.0003102470561	91.34555490607	75.3026093860344	98.874964416822	91.2956535169339	97.3060713817312	93.8265615747952	101.512996090745	102.879566917458	113.573118255759	107.997570347231	115.910425328651	118.028023428649	121.848304416866	131.026004040367	138.286087598241	141.695062844193
612.121	262.614275785449	8.2669129967148	10.8848201902015	-5.60400588682463	8.8477513784592	-7.92856909317346	6.46687270540843	18.3726087624089	-1.85890745178333	26.1599183315723	20.8329162793407	13.9815347286821	24.0037457798146	16.7592922936864	36.0628665043867	17.0845286129176	25.0891177112267	31.3098124872006	52.7279215291746	38.6327720622973	35.3081385043258	52.6688669238013	41.0624400950547	47.1395717218759	40.0657608463252	58.1730387496312	71.3259577376712	67.264038758804	61.464716386746	60.4837731684691	68.0275661226982	68.5067874898184	69.5621369750408	81.5316485400223	89.0633186585312	86.377029546479	88.4644585863429	92.9450672166961	91.5720062953323	103.166305124661	105.62538786273	102.298450271498	107.228381559234	110.801683538619	115.364215347573	120.538479095045	124.248416854561	126.795090689948	134.74801653782
613.792	3.04595462982508	15.825266493559	-0.727373781863096	33.0647185896993	6.13652994099668	13.9111233149799	16.8783025810584	12.084548458433	9.96265624961569	20.1255161627805	16.7189439051785	19.2816902491362	19.4723833892704	12.8873244938223	23.0279053771496	41.8385500762206	35.693513805019	28.3509872115202	46.889466609571	42.727725192408	52.7144176359632	32.305150139883	39.8937989145311	52.1549491324596	40.6603802586764	40.8558660080575	74.3971406183367	56.5484515486046	61.3443560921264	55.7589780198098	67.2559092471188	78.5358631232236	77.6254427283319	70.5850457386002	82.8336976360235	90.0918755603765	80.9325279541879	86.0231209363861	98.9707165982774	92.2896967860264	100.195188677877	105.674632216129	107.018824716447	109.434131346958	113.199735438489	116.357521116799	118.044342667312	125.912334721291	125.554928513456
615.464	24.6989354042124	-0.00428742609332185	19.5272756190115	0.706889424122658	48.1314376476324	9.24133127434083	16.7705730551843	10.1040252796654	32.1623595585218	19.4358738447843	11.2701826320298	5.79864503833331	16.5060211995052	23.9699374181363	22.3286508222748	27.7066270059658	20.8549526641576	20.9961068867594	35.0708184274798	43.917642661015	41.4231064288039	39.0729769109338	49.9944820952162	49.211108600581	56.3969159304786	44.2491635376206	46.1404585959679	49.7807481412898	69.3603716205468	69.8902205954556	79.8553444100004	65.6866544221261	71.0303992333273	70.7720080242038	71.5179223843576	77.0795923704294	78.8952271870933	81.2143781965403	87.5409347497745	92.7579470692444	92.517038859204	98.9901812433441	108.176303029363	103.3649405476	109.321452188676	111.945853754466	122.782505156849	116.401955444176	119.813213216116
617.135	-16.9091357362505	14.1340420045686	17.9807800817764	0.690099260572422	14.8463795736725	15.7398268881751	17.9735454308091	19.4873056824106	25.8594297555897	11.4517804550506	15.3666940217349	8.06860384691639	25.5308786253232	17.7447231617615	32.5371862806554	24.3913858288548	26.9837154443178	14.7779678524371	27.9191987724866	41.2796475886151	34.5919686050394	33.7935707096445	44.3698901769536	53.319590166047	41.4654815590648	58.1770567501487	56.0411531163085	62.2996003080261	55.579694460154	60.0651783926379	70.6140122958906	69.0167823744826	69.4058282035596	69.22558582983	72.0771256373658	74.2293253415653	85.33809926518	86.0605626432536	82.8227567153851	88.7229246584459	86.0543731152326	97.5404469141853	94.1791753854786	103.434385094591	103.274064693326	108.642826078774	113.254974133748	114.565122255107	125.993680624819
618.806	20.0495825862226	20.2117744259995	15.1834552327374	15.380623900817	8.10424384143509	12.4990910416311	3.85937214552956	-4.42177182596904	19.1776916345035	20.6216344544713	21.3355047740782	20.9113483257387	18.7761846368275	33.4300577880163	28.2968051615687	15.9716687692325	34.4094694423807	29.6824815847704	31.5330895697481	41.4467060960381	41.8746519241402	36.7184721541535	45.9067663030441	50.0546008683417	61.8229212214199	53.949458352996	49.2243664275209	48.9711559474764	47.4103757114556	61.7032545156184	57.8528007329836	63.3045326796854	68.7350784165761	66.4053737328726	78.3828434444988	78.3954039914451	78.3318527773591	82.9033830457616	86.9959423035947	90.3613759094468	86.2127114438011	86.9044495684986	95.226377149307	99.3349692308015	106.84095084973	106.051442450782	109.559863461326	112.60398434089	114.328761416955
[truncated: 85 more columns]
