# Supplementary material for: Physicochemical and major ion data for springs in the Black Forest National Park, Germany
Source: Data Brief. 2020 Apr 30;30:105645. doi: 10.1016/j.dib.2020.105645 (PMC7218150; doi:10.1016/j.dib.2020.105645)
Supplement: Supplementary file 4 [file mmc4.zip › Fluorescence/D811_3_2016-09-07.csv]

wavelength	600	597	594	591	588	585	582	579	576	573	570	567	564	561	558	555	552	549	546	543	540	537	534	531	528	525	522	519	516	513	510	507	504	501	498	495	492	489	486	483	480	477	474	471	468	465	462	459	456
210.862	0	0	0	0	0	0	0	0	0	0	0	0	0	0	0	0	0	0	0	0	0	0	0	0	0	0	0	0	0	0	0	0	0	0	0	0	0	0	0	0	0	0	0	0	0	0	0	0	0
212.444	0	0	0	0	0	0	0	0	0	0	0	0	0	0	0	0	0	0	0	0	0	0	0	0	0	0	0	0	0	0	0	0	0	0	0	0	0	0	0	0	0	0	0	0	0	0	0	0	0
214.027	0	0	0	0	0	0	0	0	0	0	0	0	0	0	0	0	0	0	0	0	0	0	0	0	0	0	0	0	0	0	0	0	0	0	0	0	0	0	0	0	0	0	0	0	0	0	0	0	0
215.61	0	0	0	0	0	0	0	0	0	0	0	0	0	0	0	0	0	0	0	0	0	0	0	0	0	0	0	0	0	0	0	0	0	0	0	0	0	0	0	0	0	0	0	0	0	0	0	0	0
217.194	0	0	0	0	0	0	0	0	0	0	0	0	0	0	0	0	0	0	0	0	0	0	0	0	0	0	0	0	0	0	0	0	0	0	0	0	0	0	0	0	0	0	0	0	0	0	0	0	0
218.779	0	0	0	0	0	0	0	0	0	0	0	0	0	0	0	0	0	0	0	0	0	0	0	0	0	0	0	0	0	0	0	0	0	0	0	0	0	0	0	0	0	0	0	0	0	0	0	0	0
220.364	0	0	0	0	0	0	0	0	0	0	0	0	0	0	0	0	0	0	0	0	0	0	0	0	0	0	0	0	0	0	0	0	0	0	0	0	0	0	0	0	0	0	0	0	0	0	0	0	0
221.95	0	0	0	0	0	0	0	0	0	0	0	0	0	0	0	0	0	0	0	0	0	0	0	0	0	0	0	0	0	0	0	0	0	0	0	0	0	0	0	0	0	0	0	0	0	0	0	0	0
223.536	0	0	0	0	0	0	0	0	0	0	0	0	0	0	0	0	0	0	0	0	0	0	0	0	0	0	0	0	0	0	0	0	0	0	0	0	0	0	0	0	0	0	0	0	0	0	0	0	0
225.123	0	0	0	0	0	0	0	0	0	0	0	0	0	0	0	0	0	0	0	0	0	0	0	0	0	0	0	0	0	0	0	0	0	0	0	0	0	0	0	0	0	0	0	0	0	0	0	0	0
226.71	0	0	0	0	0	0	0	0	0	0	0	0	0	0	0	0	0	0	0	0	0	0	0	0	0	0	0	0	0	0	0	0	0	0	0	0	0	0	0	0	0	0	0	0	0	0	0	0	0
228.299	0	0	0	0	0	0	0	0	0	0	0	0	0	0	0	0	0	0	0	0	0	0	0	0	0	0	0	0	0	0	0	0	0	0	0	0	0	0	0	0	0	0	0	0	0	0	0	0	0
229.887	0	0	0	0	0	0	0	0	0	0	0	0	0	0	0	0	0	0	0	0	0	0	0	0	0	0	0	0	0	0	0	0	0	0	0	0	0	0	0	0	0	0	0	0	0	0	0	0	0
231.477	0	0	0	0	0	0	0	0	0	0	0	0	0	0	0	0	0	0	0	0	0	0	0	0	0	0	0	0	0	0	0	0	0	0	0	0	0	0	0	0	0	0	0	0	0	0	0	0	0
233.067	0	0	0	0	0	0	0	0	0	0	0	0	0	0	0	0	0	0	0	0	0	0	0	0	0	0	0	0	0	0	0	0	0	0	0	0	0	0	0	0	0	0	0	0	0	0	0	0	0
234.657	0	0	0	0	0	0	0	0	0	0	0	0	0	0	0	0	0	0	0	0	0	0	0	0	0	0	0	0	0	0	0	0	0	0	0	0	0	0	0	0	0	0	0	0	0	0	0	0	0
236.248	0	0	0	0	0	0	0	0	0	0	0	0	0	0	0	0	0	0	0	0	0	0	0	0	0	0	0	0	0	0	0	0	0	0	0	0	0	0	0	0	0	0	0	0	0	0	0	0	0
237.84	0	0	0	0	0	0	0	0	0	0	0	0	0	0	0	0	0	0	0	0	0	0	0	0	0	0	0	0	0	0	0	0	0	0	0	0	0	0	0	0	0	0	0	0	0	0	0	0	0
239.432	0	0	0	0	0	0	0	0	0	0	0	0	0	0	0	0	0	0	0	0	0	0	0	0	0	0	0	0	0	0	0	0	0	0	0	0	0	0	0	0	0	0	0	0	0	0	0	0	0
241.025	0	0	0	0	0	0	0	0	0	0	0	0	0	0	0	0	0	0	0	0	0	0	0	0	0	0	0	0	0	0	0	0	0	0	0	0	0	0	0	0	0	0	0	0	0	0	0	0	0
242.619	0	0	0	0	0	0	0	0	0	0	0	0	0	0	0	0	0	0	0	0	0	0	0	0	0	0	0	0	0	0	0	0	0	0	0	0	0	0	0	0	0	0	0	0	0	0	0	0	0
244.213	0	0	0	0	0	0	0	0	0	0	0	0	0	0	0	0	0	0	0	0	0	0	0	0	0	0	0	0	0	0	0	0	0	0	0	0	0	0	0	0	0	0	0	0	0	0	0	0	0
245.808	0	0	0	0	0	0	0	0	0	0	0	0	0	0	0	0	0	0	0	0	0	0	0	0	0	0	0	0	0	0	0	0	0	0	0	0	0	0	0	0	0	0	0	0	0	0	0	0	0
247.403	0	0	0	0	0	0	0	0	0	0	0	0	0	0	0	0	0	0	0	0	0	0	0	0	0	0	0	0	0	0	0	0	0	0	0	0	0	0	0	0	0	0	0	0	0	0	0	0	0
248.999	0	0	0	0	0	0	0	0	0	0	0	0	0	0	0	0	0	0	0	0	0	0	0	0	0	0	0	0	0	0	0	0	0	0	0	0	0	0	0	0	0	0	0	0	0	0	0	0	0
250.595	0	0	0	0	0	0	0	0	0	0	0	0	0	0	0	0	0	0	0	0	0	0	0	0	0	0	0	0	0	0	0	0	0	0	0	0	0	0	0	0	0	0	0	0	0	0	0	0	0
252.192	0	0	0	0	0	0	0	0	0	0	0	0	0	0	0	0	0	0	0	0	0	0	0	0	0	0	0	0	0	0	0	0	0	0	0	0	0	0	0	0	0	0	0	0	0	0	0	0	0
253.79	0	0	0	0	0	0	0	0	0	0	0	0	0	0	0	0	0	0	0	0	0	0	0	0	0	0	0	0	0	0	0	0	0	0	0	0	0	0	0	0	0	0	0	0	0	0	0	0	0
255.388	0	0	0	0	0	0	0	0	0	0	0	0	0	0	0	0	0	0	0	0	0	0	0	0	0	0	0	0	0	0	0	0	0	0	0	0	0	0	0	0	0	0	0	0	0	0	0	0	0
256.986	0	0	0	0	0	0	0	0	0	0	0	0	0	0	0	0	0	0	0	0	0	0	0	0	0	0	0	0	0	0	0	0	0	0	0	0	0	0	0	0	0	0	0	0	0	0	0	0	0
258.586	0	0	0	0	0	0	0	0	0	0	0	0	0	0	0	0	0	0	0	0	0	0	0	0	0	0	0	0	0	0	0	0	0	0	0	0	0	0	0	0	0	0	0	0	0	0	0	0	0
260.186	0	0	0	0	0	0	0	0	0	0	0	0	0	0	0	0	0	0	0	0	0	0	0	0	0	0	0	0	0	0	0	0	0	0	0	0	0	0	0	0	0	0	0	0	0	0	0	0	0
261.786	0	0	0	0	0	0	0	0	0	0	0	0	0	0	0	0	0	0	0	0	0	0	0	0	0	0	0	0	0	0	0	0	0	0	0	0	0	0	0	0	0	0	0	0	0	0	0	0	0
263.387	0	0	0	0	0	0	0	0	0	0	0	0	0	0	0	0	0	0	0	0	0	0	0	0	0	0	0	0	0	0	0	0	0	0	0	0	0	0	0	0	0	0	0	0	0	0	0	0	0
264.988	0	0	0	0	0	0	0	0	0	0	0	0	0	0	0	0	0	0	0	0	0	0	0	0	0	0	0	0	0	0	0	0	0	0	0	0	0	0	0	0	0	0	0	0	0	0	0	0	0
266.591	0	0	0	0	0	0	0	0	0	0	0	0	0	0	0	0	0	0	0	0	0	0	0	0	0	0	0	0	0	0	0	0	0	0	0	0	0	0	0	0	0	0	0	0	0	0	0	0	0
268.193	0	0	0	0	0	0	0	0	0	0	0	0	0	0	0	0	0	0	0	0	0	0	0	0	0	0	0	0	0	0	0	0	0	0	0	0	0	0	0	0	0	0	0	0	0	0	0	0	0
269.796	0	0	0	0	0	0	0	0	0	0	0	0	0	0	0	0	0	0	0	0	0	0	0	0	0	0	0	0	0	0	0	0	0	0	0	0	0	0	0	0	0	0	0	0	0	0	0	0	0
271.4	0	0	0	0	0	0	0	0	0	0	0	0	0	0	0	0	0	0	0	0	0	0	0	0	0	0	0	0	0	0	0	0	0	0	0	0	0	0	0	0	0	0	0	0	0	0	0	0	0
273.004	0	0	0	0	0	0	0	0	0	0	0	0	0	0	0	0	0	0	0	0	0	0	0	0	0	0	0	0	0	0	0	0	0	0	0	0	0	0	0	0	0	0	0	0	0	0	0	0	0
274.609	0	0	0	0	0	0	0	0	0	0	0	0	0	0	0	0	0	0	0	0	0	0	0	0	0	0	0	0	0	0	0	0	0	0	0	0	0	0	0	0	0	0	0	0	0	0	0	0	0
276.215	0	0	0	0	0	0	0	0	0	0	0	0	0	0	0	0	0	0	0	0	0	0	0	0	0	0	0	0	0	0	0	0	0	0	0	0	0	0	0	0	0	0	0	0	0	0	0	0	0
277.821	0	0	0	0	0	0	0	0	0	0	0	0	0	0	0	0	0	0	0	0	0	0	0	0	0	0	0	0	0	0	0	0	0	0	0	0	0	0	0	0	0	0	0	0	0	0	0	0	0
279.427	0	0	0	0	0	0	0	0	0	0	0	0	0	0	0	0	0	0	0	0	0	0	0	0	0	0	0	0	0	0	0	0	0	0	0	0	0	0	0	0	0	0	0	0	0	0	0	0	0
281.034	0	0	0	0	0	0	0	0	0	0	0	0	0	0	0	0	0	0	0	0	0	0	0	0	0	0	0	0	0	0	0	0	0	0	0	0	0	0	0	0	0	0	0	0	0	0	0	0	0
282.642	0	0	0	0	0	0	0	0	0	0	0	0	0	0	0	0	0	0	0	0	0	0	0	0	0	0	0	0	0	0	0	0	0	0	0	0	0	0	0	0	0	0	0	0	0	0	0	0	0
284.25	0	0	0	0	0	0	0	0	0	0	0	0	0	0	0	0	0	0	0	0	0	0	0	0	0	0	0	0	0	0	0	0	0	0	0	0	0	0	0	0	0	0	0	0	0	0	0	0	0
285.858	0	0	0	0	0	0	0	0	0	0	0	0	0	0	0	0	0	0	0	0	0	0	0	0	0	0	0	0	0	0	0	0	0	0	0	0	0	0	0	0	0	0	0	0	0	0	0	0	0
287.468	0	0	0	0	0	0	0	0	0	0	0	0	0	0	0	0	0	0	0	0	0	0	0	0	0	0	0	0	0	0	0	0	0	0	0	0	0	0	0	0	0	0	0	0	0	0	0	0	0
289.077	0	0	0	0	0	0	0	0	0	0	0	0	0	0	0	0	0	0	0	0	0	0	0	0	0	0	0	0	0	0	0	0	0	0	0	0	0	0	0	0	0	0	0	0	0	0	0	0	0
290.688	0	0	0	0	0	0	0	0	0	0	0	0	0	0	0	0	0	0	0	0	0	0	0	0	0	0	0	0	0	0	0	0	0	0	0	0	0	0	0	0	0	0	0	0	0	0	0	0	0
292.298	0	0	0	0	0	0	0	0	0	0	0	0	0	0	0	0	0	0	0	0	0	0	0	0	0	0	0	0	0	0	0	0	0	0	0	0	0	0	0	0	0	0	0	0	0	0	0	0	0
293.91	0	0	0	0	0	0	0	0	0	0	0	0	0	0	0	0	0	0	0	0	0	0	0	0	0	0	0	0	0	0	0	0	0	0	0	0	0	0	0	0	0	0	0	0	0	0	0	0	0
295.521	0	0	0	0	0	0	0	0	0	0	0	0	0	0	0	0	0	0	0	0	0	0	0	0	0	0	0	0	0	0	0	0	0	0	0	0	0	0	0	0	0	0	0	0	0	0	0	0	0
297.134	0	0	0	0	0	0	0	0	0	0	0	0	0	0	0	0	0	0	0	0	0	0	0	0	0	0	0	0	0	0	0	0	0	0	0	0	0	0	0	0	0	0	0	0	0	0	0	0	0
298.747	0	0	0	0	0	0	0	0	0	0	0	0	0	0	0	0	0	0	0	0	0	0	0	0	0	0	0	0	0	0	0	0	0	0	0	0	0	0	0	0	0	0	0	0	0	0	0	0	0
300.36	0	0	0	0	0	0	0	0	0	0	0	0	0	0	0	0	0	0	0	0	0	0	0	0	0	0	0	0	0	0	0	0	0	0	0	0	0	0	0	0	0	0	0	0	0	0	0	0	0
301.974	0	0	0	0	0	0	0	0	0	0	0	0	0	0	0	0	0	0	0	0	0	0	0	0	0	0	0	0	0	0	0	0	0	0	0	0	0	0	0	0	0	0	0	0	0	0	0	0	0
303.588	0	0	0	0	0	0	0	0	0	0	0	0	0	0	0	0	0	0	0	0	0	0	0	0	0	0	0	0	0	0	0	0	0	0	0	0	0	0	0	0	0	0	0	0	0	0	0	0	0
305.203	0	0	0	0	0	0	0	0	0	0	0	0	0	0	0	0	0	0	0	0	0	0	0	0	0	0	0	0	0	0	0	0	0	0	0	0	0	0	0	0	0	0	0	0	0	0	0	0	0
306.819	0	0	0	0	0	0	0	0	0	0	0	0	0	0	0	0	0	0	0	0	0	0	0	0	0	0	0	0	0	0	0	0	0	0	0	0	0	0	0	0	0	0	0	0	0	0	0	0	0
308.435	0	0	0	0	0	0	0	0	0	0	0	0	0	0	0	0	0	0	0	0	0	0	0	0	0	0	0	0	0	0	0	0	0	0	0	0	0	0	0	0	0	0	0	0	0	0	0	0	0
310.051	0	0	0	0	0	0	0	0	0	0	0	0	0	0	0	0	0	0	0	0	0	0	0	0	0	0	0	0	0	0	0	0	0	0	0	0	0	0	0	0	0	0	0	0	0	0	0	0	0
311.668	0	0	0	0	0	0	0	0	0	0	0	0	0	0	0	0	0	0	0	0	0	0	0	0	0	0	0	0	0	0	0	0	0	0	0	0	0	0	0	0	0	0	0	0	0	0	0	0	0
313.286	0	0	0	0	0	0	0	0	0	0	0	0	0	0	0	0	0	0	0	0	0	0	0	0	0	0	0	0	0	0	0	0	0	0	0	0	0	0	0	0	0	0	0	0	0	0	0	0	0
314.904	0	0	0	0	0	0	0	0	0	0	0	0	0	0	0	0	0	0	0	0	0	0	0	0	0	0	0	0	0	0	0	0	0	0	0	0	0	0	0	0	0	0	0	0	0	0	0	0	0
316.522	0	0	0	0	0	0	0	0	0	0	0	0	0	0	0	0	0	0	0	0	0	0	0	0	0	0	0	0	0	0	0	0	0	0	0	0	0	0	0	0	0	0	0	0	0	0	0	0	0
318.141	0	0	0	0	0	0	0	0	0	0	0	0	0	0	0	0	0	0	0	0	0	0	0	0	0	0	0	0	0	0	0	0	0	0	0	0	0	0	0	0	0	0	0	0	0	0	0	0	0
319.761	0	0	0	0	0	0	0	0	0	0	0	0	0	0	0	0	0	0	0	0	0	0	0	0	0	0	0	0	0	0	0	0	0	0	0	0	0	0	0	0	0	0	0	0	0	0	0	0	0
321.381	0	0	0	0	0	0	0	0	0	0	0	0	0	0	0	0	0	0	0	0	0	0	0	0	0	0	0	0	0	0	0	0	0	0	0	0	0	0	0	0	0	0	0	0	0	0	0	0	0
323.001	0	0	0	0	0	0	0	0	0	0	0	0	0	0	0	0	0	0	0	0	0	0	0	0	0	0	0	0	0	0	0	0	0	0	0	0	0	0	0	0	0	0	0	0	0	0	0	0	0
324.622	0	0	0	0	0	0	0	0	0	0	0	0	0	0	0	0	0	0	0	0	0	0	0	0	0	0	0	0	0	0	0	0	0	0	0	0	0	0	0	0	0	0	0	0	0	0	0	0	0
326.243	0	0	0	0	0	0	0	0	0	0	0	0	0	0	0	0	0	0	0	0	0	0	0	0	0	0	0	0	0	0	0	0	0	0	0	0	0	0	0	0	0	0	0	0	0	0	0	0	0
327.865	0	0	0	0	0	0	0	0	0	0	0	0	0	0	0	0	0	0	0	0	0	0	0	0	0	0	0	0	0	0	0	0	0	0	0	0	0	0	0	0	0	0	0	0	0	0	0	0	0
329.488	0	0	0	0	0	0	0	0	0	0	0	0	0	0	0	0	0	0	0	0	0	0	0	0	0	0	0	0	0	0	0	0	0	0	0	0	0	0	0	0	0	0	0	0	0	0	0	0	0
331.111	0	0	0	0	0	0	0	0	0	0	0	0	0	0	0	0	0	0	0	0	0	0	0	0	0	0	0	0	0	0	0	0	0	0	0	0	0	0	0	0	0	0	0	0	0	0	0	0	0
332.734	0	0	0	0	0	0	0	0	0	0	0	0	0	0	0	0	0	0	0	0	0	0	0	0	0	0	0	0	0	0	0	0	0	0	0	0	0	0	0	0	0	0	0	0	0	0	0	0	0
334.358	0	0	0	0	0	0	0	0	0	0	0	0	0	0	0	0	0	0	0	0	0	0	0	0	0	0	0	0	0	0	0	0	0	0	0	0	0	0	0	0	0	0	0	0	0	0	0	0	0
335.982	0	0	0	0	0	0	0	0	0	0	0	0	0	0	0	0	0	0	0	0	0	0	0	0	0	0	0	0	0	0	0	0	0	0	0	0	0	0	0	0	0	0	0	0	0	0	0	0	0
337.607	0	0	0	0	0	0	0	0	0	0	0	0	0	0	0	0	0	0	0	0	0	0	0	0	0	0	0	0	0	0	0	0	0	0	0	0	0	0	0	0	0	0	0	0	0	0	0	0	0
339.232	0	0	0	0	0	0	0	0	0	0	0	0	0	0	0	0	0	0	0	0	0	0	0	0	0	0	0	0	0	0	0	0	0	0	0	0	0	0	0	0	0	0	0	0	0	0	0	0	0
340.858	0	0	0	0	0	0	0	0	0	0	0	0	0	0	0	0	0	0	0	0	0	0	0	0	0	0	0	0	0	0	0	0	0	0	0	0	0	0	0	0	0	0	0	0	0	0	0	0	0
342.484	0	0	0	0	0	0	0	0	0	0	0	0	0	0	0	0	0	0	0	0	0	0	0	0	0	0	0	0	0	0	0	0	0	0	0	0	0	0	0	0	0	0	0	0	0	0	0	0	0
344.111	0	0	0	0	0	0	0	0	0	0	0	0	0	0	0	0	0	0	0	0	0	0	0	0	0	0	0	0	0	0	0	0	0	0	0	0	0	0	0	0	0	0	0	0	0	0	0	0	0
345.738	0	0	0	0	0	0	0	0	0	0	0	0	0	0	0	0	0	0	0	0	0	0	0	0	0	0	0	0	0	0	0	0	0	0	0	0	0	0	0	0	0	0	0	0	0	0	0	0	0
347.365	0	0	0	0	0	0	0	0	0	0	0	0	0	0	0	0	0	0	0	0	0	0	0	0	0	0	0	0	0	0	0	0	0	0	0	0	0	0	0	0	0	0	0	0	0	0	0	0	0
348.993	0	0	0	0	0	0	0	0	0	0	0	0	0	0	0	0	0	0	0	0	0	0	0	0	0	0	0	0	0	0	0	0	0	0	0	0	0	0	0	0	0	0	0	0	0	0	0	0	0
350.622	0	0	0	0	0	0	0	0	0	0	0	0	0	0	0	0	0	0	0	0	0	0	0	0	0	0	0	0	0	0	0	0	0	0	0	0	0	0	0	0	0	0	0	0	0	0	0	0	0
352.251	0	0	0	0	0	0	0	0	0	0	0	0	0	0	0	0	0	0	0	0	0	0	0	0	0	0	0	0	0	0	0	0	0	0	0	0	0	0	0	0	0	0	0	0	0	0	0	0	0
353.88	0	0	0	0	0	0	0	0	0	0	0	0	0	0	0	0	0	0	0	0	0	0	0	0	0	0	0	0	0	0	0	0	0	0	0	0	0	0	0	0	0	0	0	0	0	0	0	0	0
355.51	0	0	0	0	0	0	0	0	0	0	0	0	0	0	0	0	0	0	0	0	0	0	0	0	0	0	0	0	0	0	0	0	0	0	0	0	0	0	0	0	0	0	0	0	0	0	0	0	0
357.14	0	0	0	0	0	0	0	0	0	0	0	0	0	0	0	0	0	0	0	0	0	0	0	0	0	0	0	0	0	0	0	0	0	0	0	0	0	0	0	0	0	0	0	0	0	0	0	0	0
358.771	0	0	0	0	0	0	0	0	0	0	0	0	0	0	0	0	0	0	0	0	0	0	0	0	0	0	0	0	0	0	0	0	0	0	0	0	0	0	0	0	0	0	0	0	0	0	0	0	0
360.402	0	0	0	0	0	0	0	0	0	0	0	0	0	0	0	0	0	0	0	0	0	0	0	0	0	0	0	0	0	0	0	0	0	0	0	0	0	0	0	0	0	0	0	0	0	0	0	0	0
362.034	0	0	0	0	0	0	0	0	0	0	0	0	0	0	0	0	0	0	0	0	0	0	0	0	0	0	0	0	0	0	0	0	0	0	0	0	0	0	0	0	0	0	0	0	0	0	0	0	0
363.666	0	0	0	0	0	0	0	0	0	0	0	0	0	0	0	0	0	0	0	0	0	0	0	0	0	0	0	0	0	0	0	0	0	0	0	0	0	0	0	0	0	0	0	0	0	0	0	0	0
365.299	0	0	0	0	0	0	0	0	0	0	0	0	0	0	0	0	0	0	0	0	0	0	0	0	0	0	0	0	0	0	0	0	0	0	0	0	0	0	0	0	0	0	0	0	0	0	0	0	0
366.932	0	0	0	0	0	0	0	0	0	0	0	0	0	0	0	0	0	0	0	0	0	0	0	0	0	0	0	0	0	0	0	0	0	0	0	0	0	0	0	0	0	0	0	0	0	0	0	0	0
368.565	0	0	0	0	0	0	0	0	0	0	0	0	0	0	0	0	0	0	0	0	0	0	0	0	0	0	0	0	0	0	0	0	0	0	0	0	0	0	0	0	0	0	0	0	0	0	0	0	0
370.199	0	0	0	0	0	0	0	0	0	0	0	0	0	0	0	0	0	0	0	0	0	0	0	0	0	0	0	0	0	0	0	0	0	0	0	0	0	0	0	0	0	0	0	0	0	0	0	0	0
371.833	0	0	0	0	0	0	0	0	0	0	0	0	0	0	0	0	0	0	0	0	0	0	0	0	0	0	0	0	0	0	0	0	0	0	0	0	0	0	0	0	0	0	0	0	0	0	0	0	0
373.468	0	0	0	0	0	0	0	0	0	0	0	0	0	0	0	0	0	0	0	0	0	0	0	0	0	0	0	0	0	0	0	0	0	0	0	0	0	0	0	0	0	0	0	0	0	0	0	0	0
375.103	0	0	0	0	0	0	0	0	0	0	0	0	0	0	0	0	0	0	0	0	0	0	0	0	0	0	0	0	0	0	0	0	0	0	0	0	0	0	0	0	0	0	0	0	0	0	0	0	0
376.738	0	0	0	0	0	0	0	0	0	0	0	0	0	0	0	0	0	0	0	0	0	0	0	0	0	0	0	0	0	0	0	0	0	0	0	0	0	0	0	0	0	0	0	0	0	0	0	0	0
378.374	0	0	0	0	0	0	0	0	0	0	0	0	0	0	0	0	0	0	0	0	0	0	0	0	0	0	0	0	0	0	0	0	0	0	0	0	0	0	0	0	0	0	0	0	0	0	0	0	0
380.01	0	0	0	0	0	0	0	0	0	0	0	0	0	0	0	0	0	0	0	0	0	0	0	0	0	0	0	0	0	0	0	0	0	0	0	0	0	0	0	0	0	0	0	0	0	0	0	0	0
381.647	0	0	0	0	0	0	0	0	0	0	0	0	0	0	0	0	0	0	0	0	0	0	0	0	0	0	0	0	0	0	0	0	0	0	0	0	0	0	0	0	0	0	0	0	0	0	0	0	0
383.284	0	0	0	0	0	0	0	0	0	0	0	0	0	0	0	0	0	0	0	0	0	0	0	0	0	0	0	0	0	0	0	0	0	0	0	0	0	0	0	0	0	0	0	0	0	0	0	0	0
384.922	0	0	0	0	0	0	0	0	0	0	0	0	0	0	0	0	0	0	0	0	0	0	0	0	0	0	0	0	0	0	0	0	0	0	0	0	0	0	0	0	0	0	0	0	0	0	0	0	0
386.56	0	0	0	0	0	0	0	0	0	0	0	0	0	0	0	0	0	0	0	0	0	0	0	0	0	0	0	0	0	0	0	0	0	0	0	0	0	0	0	0	0	0	0	0	0	0	0	0	0
388.198	0	0	0	0	0	0	0	0	0	0	0	0	0	0	0	0	0	0	0	0	0	0	0	0	0	0	0	0	0	0	0	0	0	0	0	0	0	0	0	0	0	0	0	0	0	0	0	0	0
389.837	0	0	0	0	0	0	0	0	0	0	0	0	0	0	0	0	0	0	0	0	0	0	0	0	0	0	0	0	0	0	0	0	0	0	0	0	0	0	0	0	0	0	0	0	0	0	0	0	0
391.476	0	0	0	0	0	0	0	0	0	0	0	0	0	0	0	0	0	0	0	0	0	0	0	0	0	0	0	0	0	0	0	0	0	0	0	0	0	0	0	0	0	0	0	0	0	0	0	0	0
393.116	0	0	0	0	0	0	0	0	0	0	0	0	0	0	0	0	0	0	0	0	0	0	0	0	0	0	0	0	0	0	0	0	0	0	0	0	0	0	0	0	0	0	0	0	0	0	0	0	0
394.756	0	0	0	0	0	0	0	0	0	0	0	0	0	0	0	0	0	0	0	0	0	0	0	0	0	0	0	0	0	0	0	0	0	0	0	0	0	0	0	0	0	0	0	0	0	0	0	0	0
396.396	0	0	0	0	0	0	0	0	0	0	0	0	0	0	0	0	0	0	0	0	0	0	0	0	0	0	0	0	0	0	0	0	0	0	0	0	0	0	0	0	0	0	0	0	0	0	0	0	0
398.037	0	0	0	0	0	0	0	0	0	0	0	0	0	0	0	0	0	0	0	0	0	0	0	0	0	0	0	0	0	0	0	0	0	0	0	0	0	0	0	0	0	0	0	0	0	0	0	0	0
399.678	0	0	0	0	0	0	0	0	0	0	0	0	0	0	0	0	0	0	0	0	0	0	0	0	0	0	0	0	0	0	0	0	0	0	0	0	0	0	0	0	0	0	0	0	0	0	0	0	0
401.32	0	0	0	0	0	0	0	0	0	0	0	0	0	0	0	0	0	0	0	0	0	0	0	0	0	0	0	0	0	0	0	0	0	0	0	0	0	0	0	0	0	0	0	0	0	0	0	0	0
402.962	0	0	0	0	0	0	0	0	0	0	0	0	0	0	0	0	0	0	0	0	0	0	0	0	0	0	0	0	0	0	0	0	0	0	0	0	0	0	0	0	0	0	0	0	0	0	0	0	0
404.604	0	0	0	0	0	0	0	0	0	0	0	0	0	0	0	0	0	0	0	0	0	0	0	0	0	0	0	0	0	0	0	0	0	0	0	0	0	0	0	0	0	0	0	0	0	0	0	0	0
406.247	0	0	0	0	0	0	0	0	0	0	0	0	0	0	0	0	0	0	0	0	0	0	0	0	0	0	0	0	0	0	0	0	0	0	0	0	0	0	0	0	0	0	0	0	0	0	0	0	0
407.89	0	0	0	0	0	0	0	0	0	0	0	0	0	0	0	0	0	0	0	0	0	0	0	0	0	0	0	0	0	0	0	0	0	0	0	0	0	0	0	0	0	0	0	0	0	0	0	0	0
409.534	0	0	0	0	0	0	0	0	0	0	0	0	0	0	0	0	0	0	0	0	0	0	0	0	0	0	0	0	0	0	0	0	0	0	0	0	0	0	0	0	0	0	0	0	0	0	0	0	0
411.177	0	0	0	0	0	0	0	0	0	0	0	0	0	0	0	0	0	0	0	0	0	0	0	0	0	0	0	0	0	0	0	0	0	0	0	0	0	0	0	0	0	0	0	0	0	0	0	0	0
412.822	0	0	0	0	0	0	0	0	0	0	0	0	0	0	0	0	0	0	0	0	0	0	0	0	0	0	0	0	0	0	0	0	0	0	0	0	0	0	0	0	0	0	0	0	0	0	0	0	0
414.466	0	0	0	0	0	0	0	0	0	0	0	0	0	0	0	0	0	0	0	0	0	0	0	0	0	0	0	0	0	0	0	0	0	0	0	0	0	0	0	0	0	0	0	0	0	0	0	0	0
416.111	0	0	0	0	0	0	0	0	0	0	0	0	0	0	0	0	0	0	0	0	0	0	0	0	0	0	0	0	0	0	0	0	0	0	0	0	0	0	0	0	0	0	0	0	0	0	0	0	0
417.757	0	0	0	0	0	0	0	0	0	0	0	0	0	0	0	0	0	0	0	0	0	0	0	0	0	0	0	0	0	0	0	0	0	0	0	0	0	0	0	0	0	0	0	0	0	0	0	0	0
419.402	0	0	0	0	0	0	0	0	0	0	0	0	0	0	0	0	0	0	0	0	0	0	0	0	0	0	0	0	0	0	0	0	0	0	0	0	0	0	0	0	0	0	0	0	0	0	0	0	0
421.048	0	0	0	0	0	0	0	0	0	0	0	0	0	0	0	0	0	0	0	0	0	0	0	0	0	0	0	0	0	0	0	0	0	0	0	0	0	0	0	0	0	0	0	0	0	0	0	0	0
422.695	0	0	0	0	0	0	0	0	0	0	0	0	0	0	0	0	0	0	0	0	0	0	0	0	0	0	0	0	0	0	0	0	0	0	0	0	0	0	0	0	0	0	0	0	0	0	0	0	0
424.342	0	0	0	0	0	0	0	0	0	0	0	0	0	0	0	0	0	0	0	0	0	0	0	0	0	0	0	0	0	0	0	0	0	0	0	0	0	0	0	0	0	0	0	0	0	0	0	0	0
425.989	0	0	0	0	0	0	0	0	0	0	0	0	0	0	0	0	0	0	0	0	0	0	0	0	0	0	0	0	0	0	0	0	0	0	0	0	0	0	0	0	0	0	0	0	0	0	0	0	0
427.636	0	0	0	0	0	0	0	0	0	0	0	0	0	0	0	0	0	0	0	0	0	0	0	0	0	0	0	0	0	0	0	0	0	0	0	0	0	0	0	0	0	0	0	0	0	0	0	0	0
429.284	0	0	0	0	0	0	0	0	0	0	0	0	0	0	0	0	0	0	0	0	0	0	0	0	0	0	0	0	0	0	0	0	0	0	0	0	0	0	0	0	0	0	0	0	0	0	0	0	0
430.932	0	0	0	0	0	0	0	0	0	0	0	0	0	0	0	0	0	0	0	0	0	0	0	0	0	0	0	0	0	0	0	0	0	0	0	0	0	0	0	0	0	0	0	0	0	0	0	0	0
432.581	0	0	0	0	0	0	0	0	0	0	0	0	0	0	0	0	0	0	0	0	0	0	0	0	0	0	0	0	0	0	0	0	0	0	0	0	0	0	0	0	0	0	0	0	0	0	0	0	0
434.23	0	0	0	0	0	0	0	0	0	0	0	0	0	0	0	0	0	0	0	0	0	0	0	0	0	0	0	0	0	0	0	0	0	0	0	0	0	0	0	0	0	0	0	0	0	0	0	0	0
435.879	0	0	0	0	0	0	0	0	0	0	0	0	0	0	0	0	0	0	0	0	0	0	0	0	0	0	0	0	0	0	0	0	0	0	0	0	0	0	0	0	0	0	0	0	0	0	0	0	0
437.528	0	0	0	0	0	0	0	0	0	0	0	0	0	0	0	0	0	0	0	0	0	0	0	0	0	0	0	0	0	0	0	0	0	0	0	0	0	0	0	0	0	0	0	0	0	0	0	0	0
439.178	0	0	0	0	0	0	0	0	0	0	0	0	0	0	0	0	0	0	0	0	0	0	0	0	0	0	0	0	0	0	0	0	0	0	0	0	0	0	0	0	0	0	0	0	0	0	0	0	0
440.828	0	0	0	0	0	0	0	0	0	0	0	0	0	0	0	0	0	0	0	0	0	0	0	0	0	0	0	0	0	0	0	0	0	0	0	0	0	0	0	0	0	0	0	0	0	0	0	0	0
442.479	0	0	0	0	0	0	0	0	0	0	0	0	0	0	0	0	0	0	0	0	0	0	0	0	0	0	0	0	0	0	0	0	0	0	0	0	0	0	0	0	0	0	0	0	0	0	0	0	0
444.13	0	0	0	0	0	0	0	0	0	0	0	0	0	0	0	0	0	0	0	0	0	0	0	0	0	0	0	0	0	0	0	0	0	0	0	0	0	0	0	0	0	0	0	0	0	0	0	0	0
445.781	0	0	0	0	0	0	0	0	0	0	0	0	0	0	0	0	0	0	0	0	0	0	0	0	0	0	0	0	0	0	0	0	0	0	0	0	0	0	0	0	0	0	0	0	0	0	0	0	0
447.432	0	0	0	0	0	0	0	0	0	0	0	0	0	0	0	0	0	0	0	0	0	0	0	0	0	0	0	0	0	0	0	0	0	0	0	0	0	0	0	0	0	0	0	0	0	0	0	0	0
449.084	0	0	0	0	0	0	0	0	0	0	0	0	0	0	0	0	0	0	0	0	0	0	0	0	0	0	0	0	0	0	0	0	0	0	0	0	0	0	0	0	0	0	0	0	0	0	0	0	0
450.736	0	0	0	0	0	0	0	0	0	0	0	0	0	0	0	0	0	0	0	0	0	0	0	0	0	0	0	0	0	0	0	0	0	0	0	0	0	0	0	0	0	0	0	0	0	0	0	0	0
452.389	0	0	0	0	0	0	0	0	0	0	0	0	0	0	0	0	0	0	0	0	0	0	0	0	0	0	0	0	0	0	0	0	0	0	0	0	0	0	0	0	0	0	0	0	0	0	0	0	0
454.042	0	0	0	0	0	0	0	0	0	0	0	0	0	0	0	0	0	0	0	0	0	0	0	0	0	0	0	0	0	0	0	0	0	0	0	0	0	0	0	0	0	0	0	0	0	0	0	0	0
455.695	0	0	0	0	0	0	0	0	0	0	0	0	0	0	0	0	0	0	0	0	0	0	0	0	0	0	0	0	0	0	0	0	0	0	0	0	0	0	0	0	0	0	0	0	0	0	0	0	0
457.348	0	0	0	0	0	0	0	0	0	0	0	0	0	0	0	0	0	0	0	0	0	0	0	0	0	0	0	0	0	0	0	0	0	0	0	0	0	0	0	0	0	0	0	0	0	0	0	0	0
459.002	0	0	0	0	0	0	0	0	0	0	0	0	0	0	0	0	0	0	0	0	0	0	0	0	0	0	0	0	0	0	0	0	0	0	0	0	0	0	0	0	0	0	0	0	0	0	0	0	0
460.656	0	0	0	0	0	0	0	0	0	0	0	0	0	0	0	0	0	0	0	0	0	0	0	0	0	0	0	0	0	0	0	0	0	0	0	0	0	0	0	0	0	0	0	0	0	0	0	0	0
462.31	0	0	0	0	0	0	0	0	0	0	0	0	0	0	0	0	0	0	0	0	0	0	0	0	0	0	0	0	0	0	0	0	0	0	0	0	0	0	0	0	0	0	0	0	0	0	0	0	0
463.965	0	0	0	0	0	0	0	0	0	0	0	0	0	0	0	0	0	0	0	0	0	0	0	0	0	0	0	0	0	0	0	0	0	0	0	0	0	0	0	0	0	0	0	0	0	0	0	0	0
465.62	0	0	0	0	0	0	0	0	0	0	0	0	0	0	0	0	0	0	0	0	0	0	0	0	0	0	0	0	0	0	0	0	0	0	0	0	0	0	0	0	0	0	0	0	0	0	0	0	0
467.275	0	0	0	0	0	0	0	0	0	0	0	0	0	0	0	0	0	0	0	0	0	0	0	0	0	0	0	0	0	0	0	0	0	0	0	0	0	0	0	0	0	0	0	0	0	0	0	0	26.0604264987571
468.931	0	0	0	0	0	0	0	0	0	0	0	0	0	0	0	0	0	0	0	0	0	0	0	0	0	0	0	0	0	0	0	0	0	0	0	0	0	0	0	0	0	0	0	0	0	0	0	0	39.654671432436
470.586	0	0	0	0	0	0	0	0	0	0	0	0	0	0	0	0	0	0	0	0	0	0	0	0	0	0	0	0	0	0	0	0	0	0	0	0	0	0	0	0	0	0	0	0	0	0	0	29.432549843362	38.9440259089208
472.242	0	0	0	0	0	0	0	0	0	0	0	0	0	0	0	0	0	0	0	0	0	0	0	0	0	0	0	0	0	0	0	0	0	0	0	0	0	0	0	0	0	0	0	0	0	0	3.45217042760425	36.2925555317167	49.0188597252417
473.899	0	0	0	0	0	0	0	0	0	0	0	0	0	0	0	0	0	0	0	0	0	0	0	0	0	0	0	0	0	0	0	0	0	0	0	0	0	0	0	0	0	0	0	0	0	0	29.2277453065736	42.1354737254704	47.0660045813919
475.555	0	0	0	0	0	0	0	0	0	0	0	0	0	0	0	0	0	0	0	0	0	0	0	0	0	0	0	0	0	0	0	0	0	0	0	0	0	0	0	0	0	0	0	0	0	26.707692084254	41.1171581155089	45.9783801101883	51.6142197881158
477.212	0	0	0	0	0	0	0	0	0	0	0	0	0	0	0	0	0	0	0	0	0	0	0	0	0	0	0	0	0	0	0	0	0	0	0	0	0	0	0	0	0	0	0	0	0	35.6987025313921	43.5071398568177	50.2102701313498	58.6751955136957
478.87	0	0	0	0	0	0	0	0	0	0	0	0	0	0	0	0	0	0	0	0	0	0	0	0	0	0	0	0	0	0	0	0	0	0	0	0	0	0	0	0	0	0	0	0	25.3522262868853	36.5574452504874	41.1883678654524	48.2404711769716	61.8193374483443
480.527	0	0	0	0	0	0	0	0	0	0	0	0	0	0	0	0	0	0	0	0	0	0	0	0	0	0	0	0	0	0	0	0	0	0	0	0	0	0	0	0	0	0	0	0	33.3311286594791	37.6210143343552	50.9850863512923	56.3164455220605	60.8147281996324
482.185	0	0	0	0	0	0	0	0	0	0	0	0	0	0	0	0	0	0	0	0	0	0	0	0	0	0	0	0	0	0	0	0	0	0	0	0	0	0	0	0	0	0	0	31.8596363207629	37.9479706329152	45.017459745073	52.5752175391127	55.7851481534382	64.4210287047165
483.843	0	0	0	0	0	0	0	0	0	0	0	0	0	0	0	0	0	0	0	0	0	0	0	0	0	0	0	0	0	0	0	0	0	0	0	0	0	0	0	0	0	0	0	30.9246880237473	39.6854303146045	51.2221635803	54.2413086221927	58.3965647893643	68.8124137191324
485.501	0	0	0	0	0	0	0	0	0	0	0	0	0	0	0	0	0	0	0	0	0	0	0	0	0	0	0	0	0	0	0	0	0	0	0	0	0	0	0	0	0	0	28.7982309002782	39.4186429592574	42.9191716700998	50.293753308008	57.8467513812888	60.9998590513298	69.1546077046092
487.16	0	0	0	0	0	0	0	0	0	0	0	0	0	0	0	0	0	0	0	0	0	0	0	0	0	0	0	0	0	0	0	0	0	0	0	0	0	0	0	0	0	5.59542667228613	32.8873443771849	38.012724694651	44.7087345677916	52.6318002826967	56.9453601381644	71.3007536009754	71.4618892030601
488.819	0	0	0	0	0	0	0	0	0	0	0	0	0	0	0	0	0	0	0	0	0	0	0	0	0	0	0	0	0	0	0	0	0	0	0	0	0	0	0	0	0	32.3498289057822	36.0904316400242	44.434855201925	47.8967792081446	56.5693414888116	62.8568891964761	65.8548441867506	80.6669585796111
490.478	0	0	0	0	0	0	0	0	0	0	0	0	0	0	0	0	0	0	0	0	0	0	0	0	0	0	0	0	0	0	0	0	0	0	0	0	0	0	0	0	21.3770840420954	39.7805385846012	38.0626029964901	49.2946053070753	54.0349178310999	58.4191289882751	68.093686443545	75.683464873864	78.9305772670542
492.137	0	0	0	0	0	0	0	0	0	0	0	0	0	0	0	0	0	0	0	0	0	0	0	0	0	0	0	0	0	0	0	0	0	0	0	0	0	0	0	0	30.5396175863519	39.5307584091603	42.3790136228499	50.4576537855585	56.9753440959302	68.0562808106771	72.8862721740449	82.7897162039157	88.1488739161187
493.797	0	0	0	0	0	0	0	0	0	0	0	0	0	0	0	0	0	0	0	0	0	0	0	0	0	0	0	0	0	0	0	0	0	0	0	0	0	0	0	20.0698655119965	38.4849984840477	39.9549666403903	45.6108705064587	57.3312560547513	60.0175673241647	68.2132140627047	73.7591955675129	80.9167216403786	93.9136544778303
495.456	0	0	0	0	0	0	0	0	0	0	0	0	0	0	0	0	0	0	0	0	0	0	0	0	0	0	0	0	0	0	0	0	0	0	0	0	0	0	0	44.5505894373855	47.0830346657154	45.0985632860596	50.9957845476656	60.0491691244342	63.848626750348	68.9044559030899	77.3682884628952	84.7379118432946	97.6151512977817
497.117	0	0	0	0	0	0	0	0	0	0	0	0	0	0	0	0	0	0	0	0	0	0	0	0	0	0	0	0	0	0	0	0	0	0	0	0	0	0	11.0791371427522	36.9827011876829	35.8007698653573	43.2558366442629	50.4089650007981	58.1308761948131	64.8573071026416	71.7572694507102	80.2543129232939	84.0719841359785	94.0555930381398
498.777	0	0	0	0	0	0	0	0	0	0	0	0	0	0	0	0	0	0	0	0	0	0	0	0	0	0	0	0	0	0	0	0	0	0	0	0	0	0	28.3887911673195	34.8452710638816	36.1263573602182	46.8511889701841	49.8459233748834	57.156171807999	61.7201626192504	71.6518176668693	82.2001519849204	90.1151580864951	91.6870875563347
500.438	0	0	0	0	0	0	0	0	0	0	0	0	0	0	0	0	0	0	0	0	0	0	0	0	0	0	0	0	0	0	0	0	0	0	0	0	0	26.6394771947494	30.6796185595513	47.1250649722633	45.2574412746718	53.5125777511974	58.3423848531086	68.6074752524544	67.0342832474715	76.8188384465715	86.2373933958921	87.8179459239866	95.368364698776
502.098	0	0	0	0	0	0	0	0	0	0	0	0	0	0	0	0	0	0	0	0	0	0	0	0	0	0	0	0	0	0	0	0	0	0	0	0	-12.8737949872734	35.9595458813674	43.4519665988251	47.7501854613953	50.2871820115439	49.4265782132322	64.2764601963562	69.4637020837959	74.2597747026069	77.1591563164621	83.3293978324311	91.9924545426238	96.7350164223762
503.759	0	0	0	0	0	0	0	0	0	0	0	0	0	0	0	0	0	0	0	0	0	0	0	0	0	0	0	0	0	0	0	0	0	0	0	0	32.2407303209098	44.2801202132724	42.547603804645	49.6319784963959	55.7227007384073	63.0195592839251	71.5451692707349	72.838573175674	79.4047107338759	80.5774728004121	93.5760094202433	95.3825729642671	110.283085992589
505.421	0	0	0	0	0	0	0	0	0	0	0	0	0	0	0	0	0	0	0	0	0	0	0	0	0	0	0	0	0	0	0	0	0	0	0	14.6718351534564	31.3060077126904	42.0590571228841	50.7718242600302	48.0497841073074	57.953987517835	56.8529313926858	71.5157393387402	78.7669083412565	81.8806103979559	83.268681435656	94.3092951965831	100.082491625851	107.231623209976
507.082	0	0	0	0	0	0	0	0	0	0	0	0	0	0	0	0	0	0	0	0	0	0	0	0	0	0	0	0	0	0	0	0	0	0	0	15.3027331418392	25.5280006821954	38.6772275090422	34.1424279212794	40.1879488110486	46.5904436419123	58.5209997720138	64.2827316938734	69.1465355310044	78.8760128660206	81.2957165329855	86.765377612614	96.6975651392122	94.1168461647588
508.744	0	0	0	0	0	0	0	0	0	0	0	0	0	0	0	0	0	0	0	0	0	0	0	0	0	0	0	0	0	0	0	0	0	0	22.6597632999121	32.0656730925127	43.3623939651839	29.3424971096871	49.3557777402464	51.9953980591317	54.3796932781157	59.6438819202602	70.9848062796456	74.2270906525855	81.335035775529	85.1291545744666	96.8221452040049	94.7793476490075	107.410305468024
510.406	0	0	0	0	0	0	0	0	0	0	0	0	0	0	0	0	0	0	0	0	0	0	0	0	0	0	0	0	0	0	0	0	0	0	40.3535843969013	32.7040503069123	44.3538291178578	50.3520973315284	60.9365975834647	56.7385981323055	58.8881297853058	75.0669271696791	81.0642433490087	81.0546799129709	85.3740270276149	90.8000362784195	97.929020212003	103.312494355805	111.288067132813
512.068	0	0	0	0	0	0	0	0	0	0	0	0	0	0	0	0	0	0	0	0	0	0	0	0	0	0	0	0	0	0	0	0	0	2.76861888736583	38.9950335587357	36.7292978219989	31.0511616762983	42.7428123269708	48.1494064344596	52.9578499562272	55.2703689753275	60.7806703079349	69.1526937290972	76.2056640527241	81.7918372114411	90.044040933813	92.4633632568425	98.8584642120613	106.828262733347
513.731	0	0	0	0	0	0	0	0	0	0	0	0	0	0	0	0	0	0	0	0	0	0	0	0	0	0	0	0	0	0	0	0	0	19.9254541136417	40.9409704514829	32.3419179767211	32.9867359449398	44.9648440443212	52.0468253980637	59.8913497236211	62.6340794567612	66.7075654470309	73.9778462008912	77.7924709426779	87.0191644995954	87.2928143079099	98.9724766917775	101.912245171912	109.674554956366
515.394	0	0	0	0	0	0	0	0	0	0	0	0	0	0	0	0	0	0	0	0	0	0	0	0	0	0	0	0	0	0	0	0	18.7897047185883	26.3062439888713	40.2046724181483	42.9711412876186	42.6908451542881	40.9155166778457	51.3303512490022	60.7842011409724	68.6399500551731	70.4469494380351	81.3087580528242	86.5444063828979	91.5413560483201	88.9896483980879	103.179407436872	104.118975916187	106.981011435741
517.056	0	0	0	0	0	0	0	0	0	0	0	0	0	0	0	0	0	0	0	0	0	0	0	0	0	0	0	0	0	0	0	9.26284231407867	25.9105562002275	31.0470432008364	42.221857967399	41.015074066311	55.367210901437	55.3181888997423	56.8323375946243	72.6710967903238	67.9166813321588	75.8247665738993	82.8063206237321	84.8325681891027	87.1980376172458	96.7740494508135	101.048745843131	107.338611077698	119.21307875684
518.72	0	0	0	0	0	0	0	0	0	0	0	0	0	0	0	0	0	0	0	0	0	0	0	0	0	0	0	0	0	0	0	16.3567511361426	15.6021827831388	18.742807376859	32.6687978130491	41.5170552322875	42.5708558076295	50.8111588345417	49.5761038902567	60.0598895397503	65.4235303244628	77.2906556084007	78.1747460924773	80.8169156576775	88.8955224993972	93.4931174617705	100.008638944263	106.12443761348	106.552161646748
520.383	0	0	0	0	0	0	0	0	0	0	0	0	0	0	0	0	0	0	0	0	0	0	0	0	0	0	0	0	0	0	-45.7425213721937	23.8879466624829	34.2532211867621	44.0019484571045	34.3154339888958	54.1722000725216	46.530314884228	60.6502451796067	57.9029374895949	70.7022465690366	69.8799220157177	79.2161118174753	81.2828981111807	91.0533746687752	96.8371126348211	99.895015807041	106.186435196362	108.811114071824	118.333526932622
522.046	0	0	0	0	0	0	0	0	0	0	0	0	0	0	0	0	0	0	0	0	0	0	0	0	0	0	0	0	0	0	9.64884808161374	15.0741618691008	20.2882573412686	32.6203545317525	34.8809224707235	38.4294607210641	41.5329786856939	45.6830907019908	54.0434094389764	63.8031745113051	61.6120670190629	67.3038122215121	76.7913650202745	80.8297908890723	91.3822366044144	95.4424589738234	103.335321661412	106.101613669618	109.51367820686
523.71	0	0	0	0	0	0	0	0	0	0	0	0	0	0	0	0	0	0	0	0	0	0	0	0	0	0	0	0	0	-14.6750039497732	19.3907873278665	42.2413450818261	34.9730507757	41.8481543454915	62.0109460520518	53.9664170954768	56.3063477280145	61.6887535524296	66.3029806539246	71.0633963522122	73.1904342404957	83.8978395583724	88.8622277487482	85.1524178153464	92.0128821097288	97.534481194481	106.77171434097	114.8168940952	116.906958035576
525.374	0	0	0	0	0	0	0	0	0	0	0	0	0	0	0	0	0	0	0	0	0	0	0	0	0	0	0	0	0	45.4503860370106	44.1005053007872	33.6653024508189	39.2030590004214	60.7818586401715	53.230764349752	52.2414535411651	68.5218901724721	60.3665539737216	76.976681352074	81.9402804608954	79.6416757429526	90.036859622046	90.9866441333134	93.1273912433163	98.4015914725267	102.779923576721	110.247075170202	112.73581952537	118.965651658747
527.038	0	0	0	0	0	0	0	0	0	0	0	0	0	0	0	0	0	0	0	0	0	0	0	0	0	0	0	0	-32.4350599786994	25.1745264646227	24.233387226255	28.9125206274385	33.278848743489	40.5026656577027	46.7229218947153	47.1538981348712	58.5776298687999	61.5173451551267	61.2775404278628	65.6816554982381	72.5062772966896	78.0131370978418	79.4138396824607	87.5308945441108	92.5891602560674	96.3520063402092	98.8133237934564	101.146740752966	114.587449889291
528.703	0	0	0	0	0	0	0	0	0	0	0	0	0	0	0	0	0	0	0	0	0	0	0	0	0	0	0	0	20.8912486408855	27.1503606888184	25.7466173955464	34.668727069363	35.1093248654913	45.6322243981514	44.0011177976155	46.6342337520974	53.9732274552372	60.0069588110061	73.5080480684272	72.2329803328142	71.928743994429	81.4577031220769	86.0672215560831	87.5873739668571	95.1174945935176	95.7407124436726	103.344837305863	110.718459656344	111.741904454402
530.367	0	0	0	0	0	0	0	0	0	0	0	0	0	0	0	0	0	0	0	0	0	0	0	0	0	0	0	-14.1919060851737	1.32590286929862	17.0281021737569	21.4887761976048	15.758246110996	35.2780405072583	33.5627039300552	43.9861987899486	51.1157453167898	61.6431311039732	64.2165443082602	72.094803036874	62.4401278177721	68.9552244353034	68.436548967024	79.1265718388739	83.3710787278089	86.8333550363326	97.3304203704229	102.866713216421	104.967452510919	120.036685267295
532.032	0	0	0	0	0	0	0	0	0	0	0	0	0	0	0	0	0	0	0	0	0	0	0	0	0	0	-108.604579193286	8.34862934506834	6.14259443019961	17.0081492344108	21.1043054889049	28.4980050589046	31.2428601630113	36.5204162752319	39.9518818014701	35.4341296499836	54.2908099893499	53.5670505498351	68.1401871657704	73.5794235737825	72.8537317829307	79.2375747655522	80.3847851000146	84.8858812882297	92.5883379987527	92.4057414574388	98.8518727511883	95.9417049785504	108.832301885852
533.697	0	0	0	0	0	0	0	0	0	0	0	0	0	0	0	0	0	0	0	0	0	0	0	0	0	0	20.5495114807126	28.6651486422824	32.6268272446933	27.8203562531419	34.4413818717773	32.4358025994103	43.4985034510271	48.6731293935827	47.4108542948424	52.1830227320789	58.7916902087638	64.5195757416502	69.2785629525131	72.1392401342597	74.3948409700916	86.1522016711004	85.0827209084873	92.272077000543	91.4119453462128	94.9299848686159	98.8847614139741	107.904191802027	107.233308025599
535.362	0	0	0	0	0	0	0	0	0	0	0	0	0	0	0	0	0	0	0	0	0	0	0	0	0	-67.6460217921725	31.2873875385257	17.3751877793698	35.4548837158863	26.4684586786391	27.3210124225636	37.265894362847	46.939909101436	46.3418220413171	50.4437244839031	55.3824954154788	58.2521500836527	65.6280486350695	73.5577220293506	73.2852038567638	73.6905585786754	77.7230357407102	82.7659566534737	89.8681542202111	94.5075883955429	98.2973794319395	101.683619248352	98.0913568616235	113.492101414948
537.028	0	0	0	0	0	0	0	0	0	0	0	0	0	0	0	0	0	0	0	0	0	0	0	0	0	-16.2336917588963	10.8023054332849	23.1679573400759	12.8509621396007	13.5611985590918	32.2300350298869	23.8176499165368	41.7893777634543	28.7723349465229	35.0347550280317	44.7731536594969	43.7682462142852	47.5295536035563	62.3408163287968	64.8624508636872	66.6119537814518	75.3484875749817	74.1015043038183	86.5733963865791	92.3824255342078	93.3029017231678	98.6991136539005	101.305296712848	107.408514967615
538.693	0	0	0	0	0	0	0	0	0	0	0	0	0	0	0	0	0	0	0	0	0	0	0	0	-44.8590537350459	27.4401283081442	23.129192802325	49.7533174629927	38.7488873852193	46.4158248243613	43.5592043053823	44.7534405303835	44.6093174497687	38.9269109047163	55.6148787808009	59.0179237439745	64.2710861995171	62.3223610462309	67.3681492764902	78.1618534067213	86.3993276790328	78.582259018592	90.7918869487042	85.2267061256337	95.7366031379434	102.211434514113	96.9524700633031	109.442608030695	109.526749541453
540.359	0	0	0	0	0	0	0	0	0	0	0	0	0	0	0	0	0	0	0	0	0	0	0	0	17.9195646258523	16.5411960255605	19.8796952289954	26.9304045502976	26.0965807715142	34.87710700725	40.8378156209188	37.6267112751739	37.9156150727875	40.5239831928736	44.3629739032833	55.3674052087481	56.0822512156019	68.5859342656174	73.1418767473604	64.9454563440437	75.2168899734855	79.6999606304621	86.2422064331636	85.7864650541718	89.2292755928127	94.4657127389838	99.6859191422986	102.647031601485	106.34875537647
542.025	0	0	0	0	0	0	0	0	0	0	0	0	0	0	0	0	0	0	0	0	0	0	0	-20.038444916333	12.128347572636	28.9006122925388	35.0594098155442	27.7578309582769	45.9162163714564	29.9296509775699	47.1438199622255	47.9714063415565	46.5966347910768	51.2238532284474	66.7722582402022	59.5615231302885	56.1527020766117	67.1329244688288	68.6718526206808	83.1352222869366	74.0807026098055	80.2297381271376	89.5787174255395	93.7138388747239	92.1866429280237	97.7946918882602	103.966208291655	107.923790579549	108.827423910056
543.691	0	0	0	0	0	0	0	0	0	0	0	0	0	0	0	0	0	0	0	0	0	0	0	27.3265656375232	19.070105300418	13.5335964092428	32.1683277535482	35.8199984671807	24.9333281263877	27.8931137455915	42.112509485341	40.3498317645434	46.2084476718948	53.376119880034	59.8936679847466	60.3896742558907	57.5302862389624	67.1487191375913	75.7238606655147	75.1085081876143	79.9389882830844	77.5725408039583	86.3089067671	90.0169824630496	90.3779301640027	97.9131226698333	104.898565213641	102.456643225284	107.710712360337
545.357	0	0	0	0	0	0	0	0	0	0	0	0	0	0	0	0	0	0	0	0	0	0	-3.76303679187973	24.0783220610157	11.212079247796	35.3801068570376	31.8812798667137	31.3870345745446	28.3140562542655	31.2735871861662	39.327148843878	46.2305007647133	47.5750096513118	58.7987291980072	54.2710362933388	65.6556272491647	68.642601570233	64.0335246035018	65.4193505586459	75.064881160628	80.7563595857117	83.6069931171313	85.5479248241876	90.6311173791903	89.9893861039087	93.893800967154	101.450446300701	109.185148801112	105.355329201034
547.023	0	0	0	0	0	0	0	0	0	0	0	0	0	0	0	0	0	0	0	0	0	-116.520685367091	8.8948555049197	8.83119783523805	12.836358774707	19.8679430667683	15.9180319479563	20.8015118188388	35.1185198966842	30.6363904602275	45.0703193700262	43.2287468324529	60.4809949202104	60.7244131283285	58.5547435086504	63.9845364704749	65.8675636607633	66.8269902724165	73.9470000848959	73.6935565740074	83.208304595724	83.0724695202602	80.8124259553294	87.3560686617659	87.1227458262017	92.0960697416354	98.6163580922911	104.165875187442	101.669900219661
548.69	0	0	0	0	0	0	0	0	0	0	0	0	0	0	0	0	0	0	0	0	0	-2.91627270112448	16.0901941169831	20.6306820184149	23.3836231293399	25.7174735986352	39.2789491830552	30.5668386992525	35.5016649287743	42.688526367427	35.9982182862684	50.6981360201426	55.8786471880105	51.5313300369493	63.098602740394	63.9284489781983	76.3920418905956	69.29475775027	74.4033877791237	75.4910987742178	75.5331193941443	81.5611854636689	86.1742078876213	89.4246801384846	96.0613654578506	97.7878763436544	102.352227461475	103.420289996592	109.056176821675
550.357	0	0	0	0	0	0	0	0	0	0	0	0	0	0	0	0	0	0	0	0	-148.199751102884	-5.1511864538255	-8.7823873076415	-4.08852375345535	17.155604924247	-3.02493705508955	17.6217990280246	9.8850723633588	1.50977881065019	38.8291526743224	32.3876265440336	31.6306803277528	30.3139729642179	47.9767589959307	55.5401850184589	50.3272698777384	48.0038978665857	54.4433403133476	53.7713606638408	67.7440344743581	71.9765290574411	75.3367933238763	79.5715288184559	84.4350751862651	84.8929250833022	83.0279645996027	88.231373097709	92.8957413575373	95.5201082100343
552.024	0	0	0	0	0	0	0	0	0	0	0	0	0	0	0	0	0	0	0	0	3.79214937142307	27.4308634603944	20.501313797465	15.1813400062365	28.0992813798881	29.8567669682142	37.9232552683034	44.0947629989084	40.1642416735027	37.6963773851565	39.4511154754291	35.1996390968498	48.569993894413	53.3944367376749	51.2017146934405	55.943273526795	60.1183367479408	63.6648493603511	72.2613283442417	71.078301728103	78.8493604429123	90.7664958505688	89.4880561082971	85.8098508993291	86.1345065538016	98.5246365885677	101.106640432439	98.0124614953636	98.215384071692
553.691	0	0	0	0	0	0	0	0	0	0	0	0	0	0	0	0	0	0	0	-91.099432956655	1.72248507690508	3.58413901321847	4.28031738659223	1.96508744747954	8.37913426551865	5.51304107551509	15.6993169372957	12.5564492672291	23.2164874186232	26.084971960792	30.6384461675016	29.8335721355521	27.8695829382279	48.4396651270563	44.9418132617514	54.8030266365642	52.5919194148574	49.373586195085	54.5411108824428	62.8993484885287	68.284796357985	70.3916676764309	84.9015143883719	86.6780641982959	86.226805094907	89.8218470862713	83.2808609079257	94.7514332879696	92.6273901490928
555.358	0	0	0	0	0	0	0	0	0	0	0	0	0	0	0	0	0	0	0	-4.70650583646813	0.961534340088153	18.837047875708	25.1332461795067	15.8170169042401	23.0603948763209	27.874853700186	37.7161954894931	23.7972159078018	34.3442865864127	27.3949028292106	36.584883361897	43.3866313108281	33.1978768829729	42.8399926248464	49.4048503096746	48.725593274681	55.6172737272059	68.3513143288399	61.9247301126414	64.2202806051401	67.0442908183483	70.2029320795657	79.7205758165251	83.4450629536195	81.4451927813335	86.2972120969171	94.8659043122014	92.6880761389581	93.5490227204067
557.026	0	0	0	0	0	0	0	0	0	0	0	0	0	0	0	0	0	0	19.2715921206861	17.5226332332342	23.7387376600589	20.4870402589964	22.4620767840554	29.7495614806238	14.3101935104672	33.4444713304843	29.4002402937536	37.7678185082139	32.4052304502422	41.6561774624669	38.9491066537153	46.6084981138005	56.2124435895326	62.7790022914729	58.9530932288447	57.76548543758	70.0961409627461	64.092049437428	68.8827856295046	61.1408278583986	74.6398674574525	78.5584015277881	83.7233723676374	84.1792640915023	86.5076578000869	86.1214196166209	88.7975914356989	87.5369557649682	99.8716768040258
558.693	0	0	0	0	0	0	0	0	0	0	0	0	0	0	0	0	0	0	35.8917802670247	34.8322624931439	28.6707009870135	27.4911857216384	36.9565816469904	40.0249111783569	21.8990203903389	30.4924002179188	40.5479672196758	45.074368207458	57.3611341760135	48.9659413445766	45.2148290864745	58.7060383963734	47.3009085327367	48.7375844104592	52.1382452526066	57.6163738256244	59.7447660337254	72.4613465031932	71.4802552625737	80.71195771609	82.7192918792649	77.0102658138234	82.4390534003282	86.0927683380586	83.7312871252369	89.7049558880656	91.1440738367701	96.2874254635281	96.2429309927243
560.361	0	0	0	0	0	0	0	0	0	0	0	0	0	0	0	0	0	-22.1178546889214	18.254020541168	-0.17421767309716	24.9910045276505	7.45272875073031	8.73500800296326	18.8876396386461	26.7772459971636	15.8632341698515	40.6640246443712	30.2293287365933	31.2905490842798	41.4551016322902	42.3373570420186	35.6400857067516	45.5264501874358	49.0788556852626	58.123472996865	53.8840750048257	47.1080702003557	69.7067085431947	64.3278911481359	72.0830995256211	65.42251215565	75.376185993199	76.2230204406313	80.601095357283	80.4331810592081	84.3376712153546	86.6032819300969	91.9614242768712	96.7507990604218
562.029	0	0	0	0	0	0	0	0	0	0	0	0	0	0	0	0	-165.183256951947	-15.8122628637299	0.634605248561337	-11.7068196471578	12.4858677066403	-6.03403465209019	15.2348845097165	-3.17188002141429	15.372669192927	18.6587479289789	6.36269206876895	19.4527084816941	27.0860653011378	38.3005805439074	37.7881637324629	33.0396743488211	31.0850500630647	34.9720287073663	50.0124682035552	43.8784170029918	47.9817109843606	63.373601947012	49.1393461771231	63.4984577176735	67.6421945494838	66.9211629859734	72.7708252216683	74.0219073933704	80.328264836103	81.0232769204787	82.2203716479643	81.9073508538902	84.4794589938176
563.697	0	0	0	0	0	0	0	0	0	0	0	0	0	0	0	0	-25.7587792170399	25.077473147092	2.73443075902249	4.17369881877945	-1.29757335401066	12.0071389823991	18.9177483467919	15.8465649839177	17.3772580885174	23.9900520713766	28.470834141121	23.7351317319055	17.8198953495134	39.390346768151	27.1061084291168	36.0129461241387	41.0650900655421	50.3103068730932	41.6255162624701	54.6441187036802	48.387845963692	52.2031068727039	62.365150536632	70.3148348385896	63.8701428913058	63.8427358380499	72.8927565235399	73.8510454596816	78.9319039122674	74.0206955471172	82.9909868124619	84.9780277135451	89.5549212132341
565.365	0	0	0	0	0	0	0	0	0	0	0	0	0	0	0	-101.324094782607	20.5775088210054	-0.693879936472243	45.4694116983579	37.3938152304725	39.6496707360116	48.1277754962694	35.3965858471013	35.4068757863027	24.5105513959555	23.3424098154147	37.2003978701299	37.8400241906728	38.3963191121661	38.1323890651546	53.0831844716266	35.1996066760499	54.1218643182585	65.4217649291407	57.2719076650055	61.7560652979244	65.538115712124	59.2445995383892	73.9746399595268	75.0924982084433	72.5033510943796	74.5560019954687	83.8103381258974	75.679917200398	76.8619405155037	80.7360627535554	86.9054076454874	82.7824673024624	85.8236454165734
567.033	0	0	0	0	0	0	0	0	0	0	0	0	0	0	0	15.0730227976588	5.0049245086204	11.2882950805619	-3.55580900002491	-1.00118258643724	25.1873017127334	5.41764036490174	19.9403102024038	25.2431499970538	24.949482193438	39.4166551624015	14.8088690528755	45.1127853259579	23.2535594252093	31.3345437803775	36.7799227838198	45.2355046165203	46.9263902026599	62.3245520766685	51.153110006323	59.3109685733242	57.5787640904713	54.2606566205724	56.1295138980069	63.5701748281864	66.3658921413253	62.7714223385457	68.7577831825633	68.7262567425525	78.1464314514634	71.3991120686895	82.5929789491425	77.490648821283	82.8164300031847
568.702	0	0	0	0	0	0	0	0	0	0	0	0	0	0	-53.4375503704333	25.385738860108	11.8094287948274	27.0010203051871	27.2047102600362	43.3872878542327	32.2720936637592	-1.09707589040102	12.0219698948032	30.7989117682754	28.6649592683669	45.3201924186981	44.0693209473412	36.0317874235519	31.9481284511007	37.6628424784198	43.9696699027436	40.8972828657683	53.0489992102426	36.5720411784696	48.2955312983131	53.5824047625307	52.0757640587409	60.2128489085849	76.3233514730711	64.9240573596058	71.583743289873	72.6795465972426	72.3771073574139	78.5972916095687	74.934194967442	80.4867621773966	87.4218718878161	83.0320386104663	89.2819794296244
570.37	0	0	0	0	0	0	0	0	0	0	0	0	0	0	-33.9626574858269	0.215932128764053	4.93293380621383	24.0449407101367	29.63914251162	7.36438982666278	9.0233400295206	22.7254568369045	15.8927658617175	21.2134497350706	18.1060691312786	6.67529250815224	30.2319488841387	26.1548009827275	38.9027431650272	27.9161994184599	33.6406476970448	35.1875884890364	51.3908355940659	31.7262864075961	40.2373277268641	55.7810165087598	47.8208814567078	57.2236570182072	55.1041216597829	61.3487829073183	61.2778077276542	58.7923697900224	65.6184643458594	66.0673472648185	71.3987096766209	73.529980753148	71.4949538264114	74.8955062324162	75.0498085110521
572.039	0	0	0	0	0	0	0	0	0	0	0	0	0	-27.3943034418092	18.3327828547371	12.7358735931478	2.18054707331493	32.2906042987405	25.3498790905753	11.7329444544083	28.3064068728513	13.8131241900957	40.2248190526806	34.1046856642478	29.3235100241727	33.4259083934292	29.6098656835284	34.1591086591526	45.8411523452992	43.2610594705764	37.833909605127	62.69620231794	51.1665881063824	61.8041964624187	40.5466572830065	49.9244010610167	58.3365373221758	48.5337628299325	58.5726056688433	63.0313977155308	64.9419269062331	74.3203309496693	65.8260529079401	65.6888345753212	72.4199976361065	78.0808539233067	82.5167924677962	79.5643008007751	86.8366736468312
573.708	0	0	0	0	0	0	0	0	0	0	0	0	0	18.1310157505804	24.2686027734377	29.2162176288043	24.9376487637935	36.5749473766932	16.0124799326522	7.45005219189254	25.0658941845201	11.714102423535	16.8638528656316	56.4540645830433	35.2536934866645	43.9825496098001	27.5035285638654	28.8522787934966	44.2697427826443	44.9853366398866	48.7026920395401	39.6990709481136	37.2036378282579	48.6138460609036	46.3286090344948	57.0483417186132	51.0505304423622	48.2988782447491	54.8547980579278	62.2980882195563	68.229014889411	64.9818639631172	70.4456674337772	71.3854094248089	71.2047236972154	79.9480453873426	74.8893986812876	77.1508959829251	84.0030366411123
575.377	0	0	0	0	0	0	0	0	0	0	0	0	-31.363614201294	15.8141066211159	15.8915071439453	14.2918157686832	24.7969471128042	1.83876892602036	23.860105502804	3.87736666708879	16.2947678697144	27.5779646225258	34.8291427005596	16.0657901657856	24.8821402233656	30.233781358517	21.2585191340712	27.8400982042291	35.8756091988626	38.0490104488691	42.4998618515392	43.5410389083769	38.7126401335425	45.9746594110543	52.565943341183	37.5520744373786	47.3010601795637	49.520925220084	60.0872149043257	62.2898592244877	57.6016945136837	73.2933870643915	63.9111959641651	71.5757274855464	67.4770183950506	72.2339117636489	78.8421051995052	75.7044535878116	76.6466479910363
577.046	0	0	0	0	0	0	0	0	0	0	0	-115.493610944333	-9.77455729202163	-31.9389411896085	-35.2839219991366	-19.3117682755898	-6.03589673348082	7.65352665918977	10.5808510424575	17.4278419575305	14.2318370721649	21.5788147190991	25.8604801775662	6.95057292089974	28.8970287129096	16.4426999023965	31.4860487788939	4.2567555143654	20.8608306296962	25.6260734319631	17.3041560880371	34.0310021451673	45.2476498304372	34.2673319202619	41.6582423219219	42.4142038726138	51.018285587821	48.9696314986765	44.7635830126848	49.1610619227804	63.7999918497072	59.023292887871	70.4499548090105	55.8320859742121	65.2190968466706	64.372207860069	68.4054326920291	69.0063064575877	67.2773160770122
578.715	0	0	0	0	0	0	0	0	0	0	0	12.8255727970993	59.9564654851233	37.3570429788551	18.0726762432259	16.8210728092439	25.713653542746	56.0943491961729	34.5500691404046	29.9168027352557	38.2383876012696	19.0258590753117	49.1093429908055	40.6675794697291	44.0547856566781	44.0845742456453	41.4070330157794	48.4826239941342	50.89303047948	47.8655278093901	42.8359278718673	47.7922196628134	42.4417751425827	67.0814336956764	68.1194929010661	55.9260298044513	62.7726619724872	59.5332457697629	66.3250958097546	64.5047361127362	64.9629589790042	63.8338242363209	70.1646511997035	66.7470004634265	73.3756333600889	71.5988235173595	75.0218705373382	77.7954719626618	81.4736131071474
580.384	0	0	0	0	0	0	0	0	0	0	-93.4392959849964	-8.92813139803102	2.74968790671343	10.1046142734613	-7.82219174629834	3.24185043915169	3.73602693280523	8.27757158719391	26.7764473839113	36.3984340764943	24.1913362467849	30.2529945296788	22.4225015457832	13.3568341234536	28.2658817965562	27.9134747119343	30.9443499459159	26.2898924791802	30.0513436400943	37.8129245816201	45.579973663075	48.5912225966875	35.8823245920014	39.899903646118	43.8274644021099	43.8523233917259	60.2132996316595	44.453790005241	63.3398490712624	65.8132806973597	58.1770922773229	57.3615340655903	58.5348080619785	67.7639660098834	67.9291412711594	64.2857398603037	74.2303708114783	68.7866983109242	70.1462954120393
582.054	0	0	0	0	0	0	0	0	0	0	-50.3550776680099	-10.2025855992795	-9.60824936576019	-3.40129568798184	-12.4714355314709	-13.4160811616397	-9.11079832779899	8.08835624449662	-3.27170377221073	1.27530670282486	14.553515142556	6.50496158307402	10.2138853209379	12.3383053534718	2.58852414868634	11.0542724717579	16.6793312407982	7.36275166916773	15.4575981596553	26.4043762670329	31.5480143666345	8.70567321135274	40.1816736661911	27.5547036726291	30.5951898730464	31.5652381655208	43.5101582139173	48.9209013685692	39.389557313124	43.9213331840154	56.974326096289	51.4170509833734	55.6154737743593	55.4075405333095	61.4121881573374	54.7485412848854	59.0706828531645	65.1409908912802	63.1014257743745
583.723	0	0	0	0	0	0	0	0	0	-2.45157728263003	8.42024091066382	10.4731663056815	17.2141906401724	26.0809570388174	9.8652076846573	23.8784608529323	5.89041650485203	21.2439181768811	21.6738710972394	18.9087554457427	18.7291885545796	21.6828331009236	17.796607722607	31.1377191109064	20.9374382694182	31.7556630925817	43.1558430509744	44.1214783351632	31.8677722856758	44.1970482006122	27.8568711514326	30.8144327217324	38.2784620220206	38.5086658464541	43.4042602631116	49.8119073774549	47.0968277287994	49.0115086512606	42.8489038943339	53.0240038771692	46.806734181747	58.7270236163093	60.3880808399222	64.1362311301072	57.0688909652935	59.1411739405876	71.2429930523112	68.6032208241563	70.8973366930518
585.393	0	0	0	0	0	0	0	0	0	-5.24715982108635	-7.26364847284122	0.317032410373934	-13.4339656350448	-3.43639942574807	0.736945458637912	5.38404433334281	5.84223063031736	6.9990028497852	23.5377269275322	19.7023785103494	18.9891086927794	19.3381942995278	7.43341727717572	22.5159988223134	13.4716845737229	15.6624944459432	22.652639309047	18.125192720616	34.2722518707583	31.1864297423176	24.878433255147	29.1943185716199	34.2550255529773	41.4958186566339	44.2084706626752	45.7138973774093	50.0783563612635	47.9525260567416	51.0033462380882	51.8758785543485	47.6657435188428	40.731711566982	46.9364064070162	54.6823514714815	57.9028073592568	59.7080056191573	57.987820641532	59.3094279842412	62.8581821742898
587.063	0	0	0	0	0	0	0	0	-32.5564641440709	-11.0710678989653	-14.9480526426043	-0.487624576825705	11.4899606263232	6.29776480325476	15.9022131658033	12.2378964568734	-9.70231827403117	-15.2851818709803	-2.79697908863622	11.3260564400594	9.17884784591402	16.2028299923135	14.3528120122692	15.2806414355269	16.7045726643508	31.3683498249276	20.5700386141986	33.4202118423608	26.0582925554982	16.3690452439136	24.4646740894497	25.5006037556107	40.7073287498973	25.6917771723823	39.1280720912448	32.9245133120596	39.362000565003	30.1454600629651	40.1799981631772	42.5975018154368	45.8544242415537	49.8731228214867	52.9616484438825	49.7825939764442	53.2029134787268	54.7335165391796	56.1750116566066	56.5228540012825	62.8370244190425
588.733	0	0	0	0	0	0	0	0	2.66835466446856	-4.15177502093771	-17.5774270714223	-24.5783836910077	17.3460926427407	-0.32311654526425	-9.91284606066819	5.23923885445361	-7.76137442389758	3.47243580340222	19.6239475430145	-10.5277597907406	-15.1835222909671	7.02490774016079	3.51119024149984	8.29386700327019	7.07466896133831	15.4282347726329	5.52434421904783	18.0992615603964	11.6361950579736	24.2146947398207	19.0300031784205	29.7987055188192	26.0595844243859	36.4747811836281	30.446507848107	31.507868063992	33.3422567975546	37.5907475902472	44.0090216831994	39.9173809964784	44.842182312597	50.9926704223057	44.3579050205528	55.8584807246175	51.6230446827551	51.7469250089515	56.1466254343193	59.5511725773852	59.684492567803
590.403	0	0	0	0	0	0	0	-20.4919757510318	-4.4763629526634	38.8235628728727	21.7872598532002	22.6685616722381	25.0652650127958	13.0585146364265	29.7067297250678	27.9066907855844	38.334554814985	55.8226881273006	37.295974326145	36.5895882044139	40.5966055123222	43.4386879358446	39.6863081530134	20.493802947247	32.1378611382111	39.9450523260361	36.9160462360011	28.7188913156099	44.3360455290883	39.8877832141117	35.831537545971	55.782891860762	52.6112274791694	56.9023771567677	49.9583789665022	62.0422906939605	55.2509832935621	53.6556219433797	61.7012504860012	55.4657603477845	58.8529160491418	50.6362561874085	59.8385773185787	55.1250555932203	58.582506858891	66.4468439209491	64.4492138075319	65.3799490688133	71.5101133271117
592.073	0	0	0	0	0	0	-129.675476726812	-30.4945871745283	-6.19898643613908	-25.7839366974831	-15.6040652457079	-19.8753745972076	8.11052069633195	2.56191928545509	-20.9398423291059	-3.85488613623893	6.79998030152219	4.63977316545294	19.3130591155475	2.27006380880446	2.10241748932476	14.0474948314917	20.1949246177046	10.6474994450993	8.61386937403961	23.9243451146045	21.5225877918011	13.4943606365417	-0.62722353605249	16.2369187132656	15.2880499278456	11.3410315401767	28.4324472735229	35.0098115613354	26.4030888967268	30.5502543992774	36.0870364456506	40.2023434240894	46.5248107542394	44.987510857522	44.1657613778939	49.106875104849	35.7222454062274	45.9211616135409	49.4611342718933	47.5025672716003	48.9211249161232	56.266206221676	59.3620606014466
593.743	0	0	0	0	0	0	-53.0927279193328	3.69140358149726	-29.0139294560642	15.8535620721203	-20.2955412150213	2.61201452048172	-0.297139910778866	21.0434523090685	-6.53632349249357	14.5453212647157	5.21273498502425	16.676869047075	17.7802455940757	2.43899506035777	23.8983161268129	1.4308732697181	27.3765327424113	0.45089832106503	17.3988092921716	11.7240750106319	21.8936084280326	16.2501650261308	27.1405836119731	29.9963245764955	25.701915032086	20.1091653550115	23.1256862862401	27.8497688698644	36.663501785979	26.7488271067199	40.0381006567752	42.9331822986454	39.0941562511213	42.0027230338635	40.1278350854394	50.2437508044291	43.0510358455695	48.8942025247145	51.2906088521305	56.5572298393859	52.407131415346	52.860253972011	59.2653337083096
595.413	0	0	0	0	0	-78.1986776911792	-10.2197804363711	20.7159184298985	-3.71234981683919	1.68311727130685	21.7085899959535	3.82191167729383	0.579304864514848	13.7591510376651	15.3888221072075	23.4764832562106	23.6008978600968	10.4381680665415	-0.676205125169542	17.5658957261091	31.7272224060339	30.3646415610635	27.2305869524488	17.6152545865091	11.4292900331644	22.5344777816036	24.8049741466571	24.4749825452931	29.2082173970047	22.8751693456068	33.014492934958	26.574070760151	32.8391180387262	40.436036562541	35.5504603223868	36.9601640394724	35.5273831768076	32.9278759339521	41.5979245532565	43.5561021726768	50.7765143486322	48.5770515904418	54.5505970375521	46.0753901240395	50.6856985173877	54.4553393789246	56.3396534945852	59.2149606852392	59.7623477664452
597.084	0	0	0	0	0	3.35781179295999	38.9449735417154	39.4955226897299	28.7622844416458	23.3209332202924	54.5034538354376	55.845992782703	46.0382302434377	34.3622073852453	46.0238472954294	42.2171132394394	25.7433500431357	43.2430935847629	50.3703235509875	28.734674974927	45.5194874496417	40.8033693126035	48.9002727459305	34.4070573753558	33.2858760504397	49.1353876572999	48.6521494522629	44.361405033351	39.9453271533438	56.8988677053699	40.7805890190845	53.6438497072097	44.1238546471482	48.1653638543262	60.2611344034322	56.0863522729296	58.4304092117914	56.7702835861709	56.3438821357143	57.40892732222	54.1219444986209	55.3693139674808	53.8138825866574	55.2414009841577	60.242591769076	55.898075525429	62.7971367774444	59.4507536473191	62.0057317874019
598.754	0	0	0	0	-60.5907028459217	-10.2942586861064	-3.77882479771759	-6.53939821697072	1.93722129072512	9.0274866166718	-14.6976273744934	18.4069604852822	-13.2995405221412	16.7815245168026	11.8034864493166	-1.09720656136062	1.46105341201189	10.4613450360595	13.7173470908513	29.3999607943934	13.557141592102	23.737605177482	-3.95658609194466	27.3926780287949	15.1277726804375	3.68012285565676	20.6339740107642	19.9363809123763	18.4533222725818	31.387846449055	33.6412272958858	34.9505023141176	30.115942872647	24.0866136444111	24.9602206349558	32.2765104909252	40.5763817556047	31.5959492728107	45.5732323460123	42.9275516350225	44.2250835630137	44.2927957295177	47.9744782970962	45.9465523963624	43.6853863943392	54.1360137782809	53.1606413020224	55.5603786931057	54.4095689074828
600.425	0	0	0	0	9.96180127376084	10.9410650774247	16.6401691518834	42.8237758963169	20.3418559252765	28.3710281083596	3.67609583172983	34.4344897697167	20.348465508688	3.10868294809166	35.4754114737276	22.6639539006296	25.9240771709889	36.6933597833283	29.5907133936793	26.6360642171198	17.9563829035752	11.9902787410549	22.269643496444	22.5169243115493	30.6824300727951	41.9692200949733	38.6353234645298	48.1873474579946	53.4518253623977	39.1056044338942	41.3633370608277	36.4507778189354	45.3072800434041	38.5149355258959	40.2162705033512	43.4342453759446	48.0891058837385	42.3586511663295	45.4631066224871	51.0603223763632	54.2069149759387	43.6774747573547	51.7495543472455	48.3024602634103	48.623991102628	51.0687721766649	53.3021301309992	56.7595525769265	58.1543134993647
602.096	0	0	0	103.57475133673	9.97917548723166	25.484716790125	22.306995497816	10.7512822024962	11.7945527475051	16.3177808990772	14.8173493809752	2.28404787759765	26.5337605143054	21.7872945099381	19.0216771562877	13.6084706185562	24.9264613861499	19.4167477107852	42.1007079539313	35.7700252690008	3.38635841329406	36.4269629729508	40.351567275541	22.5311726651812	41.4661731188302	29.1516446699463	20.1334091461832	32.2259778288583	21.8048196927321	29.7575903738006	28.9772857547299	41.7166999616372	37.7778321684774	37.0862729247422	37.7811678658897	46.5373217425027	43.0481591684854	45.6493353802878	42.1112514352126	52.9263665500898	43.9797303174965	46.4535120314651	46.5008973967032	47.6267357781697	47.5198571746457	50.9546326054957	49.556802346137	55.7433167308087	52.9111876990024
603.766	0	0	0	0.00196330092557159	-16.5687987101199	-35.8515369750217	-25.875274341291	-29.3047083661312	-26.852084253709	-20.880529901397	-13.6379712225494	-22.2740556915635	-2.02061300355983	-16.7849893480395	3.53588006733476	-5.66758023763828	-14.2656218612857	0.291810610729267	-1.37695075092293	4.49593153831226	-16.0620378991643	-0.00750788308922064	-2.36655853083582	2.63445260245908	10.0038837584437	8.40610125928203	5.07333351764632	13.8597339431319	18.6200540847391	14.2160124054083	15.3916506304271	6.1683806441798	33.6531658051157	18.5441743648237	25.4760987534791	20.5863212409602	36.315068319729	28.0435617647798	32.2335685860866	32.5305587201228	34.6113102919179	34.4795702759782	37.9675609596539	37.1068932138394	35.854629973558	43.3808840465691	45.0906806467588	47.236509444291	42.5788651640445
605.437	0	0	-60.2780228015578	5.54004860780706	3.98997873402406	4.07019697394769	22.4868804142301	23.9772476177446	0.0499513050873141	0.352070941762067	10.5503698394987	13.1338209981984	23.1099229310279	25.1090326668364	10.886496229535	0.917305194859308	35.0397077780115	11.586558761125	34.5178490343862	18.7590909346322	18.0850870605031	26.9964586698834	25.5086502951217	18.0481117009987	30.8155666587081	23.8484344137621	13.1395999022193	17.5948033452896	30.7758060023382	28.2943031545315	35.497973841597	37.5629166600154	29.1291225738453	30.0388468989306	36.883219355398	39.0530448753756	37.0915838463835	42.3310930732133	44.7485212605098	48.2135365794807	42.7007566064598	40.7247454411896	46.2225276987069	43.8269143808271	48.4969347825524	50.0723120567029	43.2011935710634	59.1309379818833	50.1389648022883
607.108	0	-203.645875423696	-9.78239975864645	-2.96485511710565	-2.82344422245609	-17.9525995142472	-9.8881933857716	5.58687144195613	-13.1696652555201	-4.29297180333677	-20.8227573036917	-9.09307662273569	10.6477848323405	-21.2078122031531	-4.2343038612917	3.60308792140349	-5.62482822875301	11.7350025237264	3.83835160049159	14.0352579237635	-3.18996551204409	8.76589968452622	3.75476122368831	20.7767671620166	5.23535759168209	14.3857591120254	22.9942655657489	20.73346982785	9.92190135135669	24.6431655756678	35.5480095190815	20.6969593348371	26.3997923609061	27.2725346183445	31.2969420052214	26.849883242878	31.9124609299196	35.9700316058864	31.9110285599474	33.3798887372608	35.8536375756657	36.8578176442777	29.5951729033753	37.8255847551961	45.6207122260357	42.6805303948576	46.6796777387402	45.1530516183031	43.5400181418762
608.779	0	-82.2103966411398	-23.4693207987036	-21.6721660069893	-3.86855038827383	-11.2797018220303	-0.165061485092848	0.723429160036238	-9.27050633617275	-7.0693977473324	-6.35712342014469	-1.61035719098014	-3.47169476170725	-12.1127870223584	-12.5322151087655	2.29308024676439	-12.0739255761742	-7.29208083427307	17.2354087431241	0.0881167032321619	6.86437818159543	13.8748476046006	6.22390168556203	-1.88941696461474	17.4775587719835	4.94293373928251	16.6069900593936	12.2325280755505	11.4923693106973	31.1638003614848	14.2937181477891	12.0304779192482	24.6238606956831	24.6964012631747	31.2489607949316	21.0288674250898	26.4434522938848	31.5146752893643	28.6296315371774	30.1254120278248	34.7322524266964	37.1065898320157	41.3908371815908	39.7553943247675	39.5256119469969	44.651121004512	43.3277604599596	46.398290324201	45.2842741834647
610.45	-195.946822804677	-27.5368644464353	-27.6534337350284	-0.0536643158033449	-16.4958230100623	-11.5058057914853	-27.11562172133	-27.008813776034	-15.4052723867625	-13.282058296023	-25.7613503120995	-9.85421267129213	13.3117540760357	-23.6439750214488	5.47171477938681	-22.0594529796742	-14.7382500232616	17.5050635144396	-7.42353449661243	3.71223668290206	0.352478756334454	-2.20275949652094	2.52504016458302	9.62292802894793	4.51311971382618	0.513294095201386	8.52425656203682	0.0274035651361449	3.44204343398484	-1.89504954588812	15.3190198203167	17.6157993199597	13.3258034753018	24.690563785028	23.1386125160666	18.4232765924741	24.3103430452132	24.9741880587595	23.8169183239001	25.3017550241089	30.5421938470186	31.7678663943297	35.4584725702028	36.1771368228334	39.3530605412283	37.2941088145476	41.621629169846	40.2134530803012	38.2843927921041
612.121	-53.0258849724445	-30.8548022613022	6.2699219348506	10.5295904209051	8.75333455741541	0.382984834391803	11.6986288958838	0.400824758051469	-3.44831984887327	14.4955942762437	26.396882969219	0.284342391034982	12.9864510096805	19.1547231488709	12.6231726779717	7.20382939299087	16.8442906557004	5.00874301313675	-5.35901121545616	20.030665060648	9.32549196910219	12.927637707285	22.4607401950477	23.9357877481428	8.20068869966496	14.4623211844581	17.2160559735921	12.600953849108	20.3560851335359	27.1157090540253	35.1961946867462	26.780749978503	31.2183312668406	38.5548978221467	28.2186690440623	31.2260198244758	35.8517009673567	42.9021772988678	32.6671519555334	37.8266162071777	39.374689231789	38.8487919251463	39.9476708952073	38.1636693611951	41.076893152793	42.3759505629056	44.1193657594193	44.380663822944	45.3771894180414
613.792	21.7966932626027	18.2663793658468	20.9013931766867	25.0329566279405	-0.475633266267856	-0.442583711336181	11.4216179386444	23.168016267918	4.16596711619044	-1.5808866075473	10.9961064238478	17.260626088098	12.8180801935772	9.84012726856767	20.1148251918193	21.2691815051464	7.62114028940533	17.6779459185018	24.9197065583243	10.9914765870431	9.97255968403269	34.2326440680318	18.7503562798521	27.5418066852579	36.0198302112022	20.6109898156319	20.2656100604995	34.5399950223111	26.6362443162288	35.6119724703128	32.60697736721	30.8662834095729	38.0470148577653	32.857531674986	32.9137913363724	42.0228412865958	41.9118769566225	34.6551151352429	34.1313202605397	35.5238520303169	36.8291927460702	31.9180301270367	36.2893659127009	40.1583538580078	37.4687140699022	42.0969211366296	41.7208485349696	45.5280151369202	49.3701740874286
615.464	-6.03759530945601	-1.31168029552024	4.8784354445165	16.7259379347521	15.4112206693302	-26.0580552324165	-11.054067193225	0.351304085106736	6.36847923983968	5.61157817591038	14.1926462345754	14.8700514942159	-3.72194201441589	-8.36016363744429	11.3347952088596	6.60183478208425	3.57514172707074	11.1428237029943	11.7773293887319	0.225005942901945	11.2215185066257	15.3358513570351	2.62572857723002	8.00034146355652	14.2024074195025	25.9357273627098	21.1841576565441	19.7659213113207	17.2864184491399	28.3925423267076	18.6360903290232	32.1975286688192	30.2986585038851	21.7622814956154	25.3057573274932	22.8626699824987	29.9030636427035	27.0570407062675	22.1951974921537	36.7340404032683	40.8937182773086	33.9030692844642	36.5181477215237	34.8311869103145	36.6891751888568	37.4673932538673	37.7270424191118	39.8021836212132	40.2606262260829
617.135	-23.9416159034547	-9.97915873971048	4.9668331853708	-16.8776714216408	3.86686789750986	-10.1197374840204	0.507015325918598	-8.3687754971552	24.6931635311681	-6.40670990984312	6.95728574488387	15.8994883713233	9.57857938279449	-4.08913774508354	9.07435868977216	9.28790313561236	-0.726176792408128	-5.2182254778274	22.6475034583102	-1.26877400159503	22.5188893525842	14.3194581310366	13.3197683149276	14.2591542208975	5.25192071752173	9.10789437238459	16.1437778366516	16.0749853036533	6.93765112544316	19.77841416777	15.5702283994718	24.3224960871961	29.0430779240073	20.2827142062084	26.0468786541466	30.3367101064224	29.3575935469314	26.5172281052509	26.324751377	28.0226018398035	31.7446786544254	32.6596625045068	36.2069130371541	38.5365625505277	33.5088311536672	38.4069040987077	35.978387374709	36.602556670812	37.7696260868221
618.806	16.6053387948664	0.90630989925647	20.9845089392197	13.9498954248677	6.06968922099381	3.94995256247084	30.2585776744603	-15.1296661433742	-3.25774207653464	20.7401622451283	4.11651998420688	13.9357018431246	34.9066752296322	3.71803521190897	15.4390735334238	5.71112855866351	29.7632797288657	20.4895142693827	17.9866978295428	23.4348134319495	27.9236476835858	16.2785912675954	33.0705354520367	13.428593240395	24.4916039917999	35.3622099306222	27.917048180348	29.8664730336747	14.1102667441068	34.6158619048766	27.3724601007483	26.1861907138264	40.251001599363	27.8884564255293	33.9802847451687	30.4919029729815	36.1606173960296	35.8158852374298	31.0130132257522	32.4050992685343	36.8024873869093	33.1811094302573	38.6303995533663	34.1546366048741	36.4320273145982	39.0825819055977	43.5122302196461	42.0484689661547	40.8990434836133
[truncated: 85 more columns]
