# Supplementary material for: Physicochemical and major ion data for springs in the Black Forest National Park, Germany
Source: Data Brief. 2020 Apr 30;30:105645. doi: 10.1016/j.dib.2020.105645 (PMC7218150; doi:10.1016/j.dib.2020.105645)
Supplement: Supplementary file 4 [file mmc4.zip › Fluorescence/D811_4_2016-11-04.csv]

wavelength	600	597	594	591	588	585	582	579	576	573	570	567	564	561	558	555	552	549	546	543	540	537	534	531	528	525	522	519	516	513	510	507	504	501	498	495	492	489	486	483	480	477	474	471	468	465	462	459	456
210.862	0	0	0	0	0	0	0	0	0	0	0	0	0	0	0	0	0	0	0	0	0	0	0	0	0	0	0	0	0	0	0	0	0	0	0	0	0	0	0	0	0	0	0	0	0	0	0	0	0
212.444	0	0	0	0	0	0	0	0	0	0	0	0	0	0	0	0	0	0	0	0	0	0	0	0	0	0	0	0	0	0	0	0	0	0	0	0	0	0	0	0	0	0	0	0	0	0	0	0	0
214.027	0	0	0	0	0	0	0	0	0	0	0	0	0	0	0	0	0	0	0	0	0	0	0	0	0	0	0	0	0	0	0	0	0	0	0	0	0	0	0	0	0	0	0	0	0	0	0	0	0
215.61	0	0	0	0	0	0	0	0	0	0	0	0	0	0	0	0	0	0	0	0	0	0	0	0	0	0	0	0	0	0	0	0	0	0	0	0	0	0	0	0	0	0	0	0	0	0	0	0	0
217.194	0	0	0	0	0	0	0	0	0	0	0	0	0	0	0	0	0	0	0	0	0	0	0	0	0	0	0	0	0	0	0	0	0	0	0	0	0	0	0	0	0	0	0	0	0	0	0	0	0
218.779	0	0	0	0	0	0	0	0	0	0	0	0	0	0	0	0	0	0	0	0	0	0	0	0	0	0	0	0	0	0	0	0	0	0	0	0	0	0	0	0	0	0	0	0	0	0	0	0	0
220.364	0	0	0	0	0	0	0	0	0	0	0	0	0	0	0	0	0	0	0	0	0	0	0	0	0	0	0	0	0	0	0	0	0	0	0	0	0	0	0	0	0	0	0	0	0	0	0	0	0
221.95	0	0	0	0	0	0	0	0	0	0	0	0	0	0	0	0	0	0	0	0	0	0	0	0	0	0	0	0	0	0	0	0	0	0	0	0	0	0	0	0	0	0	0	0	0	0	0	0	0
223.536	0	0	0	0	0	0	0	0	0	0	0	0	0	0	0	0	0	0	0	0	0	0	0	0	0	0	0	0	0	0	0	0	0	0	0	0	0	0	0	0	0	0	0	0	0	0	0	0	0
225.123	0	0	0	0	0	0	0	0	0	0	0	0	0	0	0	0	0	0	0	0	0	0	0	0	0	0	0	0	0	0	0	0	0	0	0	0	0	0	0	0	0	0	0	0	0	0	0	0	0
226.71	0	0	0	0	0	0	0	0	0	0	0	0	0	0	0	0	0	0	0	0	0	0	0	0	0	0	0	0	0	0	0	0	0	0	0	0	0	0	0	0	0	0	0	0	0	0	0	0	0
228.299	0	0	0	0	0	0	0	0	0	0	0	0	0	0	0	0	0	0	0	0	0	0	0	0	0	0	0	0	0	0	0	0	0	0	0	0	0	0	0	0	0	0	0	0	0	0	0	0	0
229.887	0	0	0	0	0	0	0	0	0	0	0	0	0	0	0	0	0	0	0	0	0	0	0	0	0	0	0	0	0	0	0	0	0	0	0	0	0	0	0	0	0	0	0	0	0	0	0	0	0
231.477	0	0	0	0	0	0	0	0	0	0	0	0	0	0	0	0	0	0	0	0	0	0	0	0	0	0	0	0	0	0	0	0	0	0	0	0	0	0	0	0	0	0	0	0	0	0	0	0	0
233.067	0	0	0	0	0	0	0	0	0	0	0	0	0	0	0	0	0	0	0	0	0	0	0	0	0	0	0	0	0	0	0	0	0	0	0	0	0	0	0	0	0	0	0	0	0	0	0	0	0
234.657	0	0	0	0	0	0	0	0	0	0	0	0	0	0	0	0	0	0	0	0	0	0	0	0	0	0	0	0	0	0	0	0	0	0	0	0	0	0	0	0	0	0	0	0	0	0	0	0	0
236.248	0	0	0	0	0	0	0	0	0	0	0	0	0	0	0	0	0	0	0	0	0	0	0	0	0	0	0	0	0	0	0	0	0	0	0	0	0	0	0	0	0	0	0	0	0	0	0	0	0
237.84	0	0	0	0	0	0	0	0	0	0	0	0	0	0	0	0	0	0	0	0	0	0	0	0	0	0	0	0	0	0	0	0	0	0	0	0	0	0	0	0	0	0	0	0	0	0	0	0	0
239.432	0	0	0	0	0	0	0	0	0	0	0	0	0	0	0	0	0	0	0	0	0	0	0	0	0	0	0	0	0	0	0	0	0	0	0	0	0	0	0	0	0	0	0	0	0	0	0	0	0
241.025	0	0	0	0	0	0	0	0	0	0	0	0	0	0	0	0	0	0	0	0	0	0	0	0	0	0	0	0	0	0	0	0	0	0	0	0	0	0	0	0	0	0	0	0	0	0	0	0	0
242.619	0	0	0	0	0	0	0	0	0	0	0	0	0	0	0	0	0	0	0	0	0	0	0	0	0	0	0	0	0	0	0	0	0	0	0	0	0	0	0	0	0	0	0	0	0	0	0	0	0
244.213	0	0	0	0	0	0	0	0	0	0	0	0	0	0	0	0	0	0	0	0	0	0	0	0	0	0	0	0	0	0	0	0	0	0	0	0	0	0	0	0	0	0	0	0	0	0	0	0	0
245.808	0	0	0	0	0	0	0	0	0	0	0	0	0	0	0	0	0	0	0	0	0	0	0	0	0	0	0	0	0	0	0	0	0	0	0	0	0	0	0	0	0	0	0	0	0	0	0	0	0
247.403	0	0	0	0	0	0	0	0	0	0	0	0	0	0	0	0	0	0	0	0	0	0	0	0	0	0	0	0	0	0	0	0	0	0	0	0	0	0	0	0	0	0	0	0	0	0	0	0	0
248.999	0	0	0	0	0	0	0	0	0	0	0	0	0	0	0	0	0	0	0	0	0	0	0	0	0	0	0	0	0	0	0	0	0	0	0	0	0	0	0	0	0	0	0	0	0	0	0	0	0
250.595	0	0	0	0	0	0	0	0	0	0	0	0	0	0	0	0	0	0	0	0	0	0	0	0	0	0	0	0	0	0	0	0	0	0	0	0	0	0	0	0	0	0	0	0	0	0	0	0	0
252.192	0	0	0	0	0	0	0	0	0	0	0	0	0	0	0	0	0	0	0	0	0	0	0	0	0	0	0	0	0	0	0	0	0	0	0	0	0	0	0	0	0	0	0	0	0	0	0	0	0
253.79	0	0	0	0	0	0	0	0	0	0	0	0	0	0	0	0	0	0	0	0	0	0	0	0	0	0	0	0	0	0	0	0	0	0	0	0	0	0	0	0	0	0	0	0	0	0	0	0	0
255.388	0	0	0	0	0	0	0	0	0	0	0	0	0	0	0	0	0	0	0	0	0	0	0	0	0	0	0	0	0	0	0	0	0	0	0	0	0	0	0	0	0	0	0	0	0	0	0	0	0
256.986	0	0	0	0	0	0	0	0	0	0	0	0	0	0	0	0	0	0	0	0	0	0	0	0	0	0	0	0	0	0	0	0	0	0	0	0	0	0	0	0	0	0	0	0	0	0	0	0	0
258.586	0	0	0	0	0	0	0	0	0	0	0	0	0	0	0	0	0	0	0	0	0	0	0	0	0	0	0	0	0	0	0	0	0	0	0	0	0	0	0	0	0	0	0	0	0	0	0	0	0
260.186	0	0	0	0	0	0	0	0	0	0	0	0	0	0	0	0	0	0	0	0	0	0	0	0	0	0	0	0	0	0	0	0	0	0	0	0	0	0	0	0	0	0	0	0	0	0	0	0	0
261.786	0	0	0	0	0	0	0	0	0	0	0	0	0	0	0	0	0	0	0	0	0	0	0	0	0	0	0	0	0	0	0	0	0	0	0	0	0	0	0	0	0	0	0	0	0	0	0	0	0
263.387	0	0	0	0	0	0	0	0	0	0	0	0	0	0	0	0	0	0	0	0	0	0	0	0	0	0	0	0	0	0	0	0	0	0	0	0	0	0	0	0	0	0	0	0	0	0	0	0	0
264.988	0	0	0	0	0	0	0	0	0	0	0	0	0	0	0	0	0	0	0	0	0	0	0	0	0	0	0	0	0	0	0	0	0	0	0	0	0	0	0	0	0	0	0	0	0	0	0	0	0
266.591	0	0	0	0	0	0	0	0	0	0	0	0	0	0	0	0	0	0	0	0	0	0	0	0	0	0	0	0	0	0	0	0	0	0	0	0	0	0	0	0	0	0	0	0	0	0	0	0	0
268.193	0	0	0	0	0	0	0	0	0	0	0	0	0	0	0	0	0	0	0	0	0	0	0	0	0	0	0	0	0	0	0	0	0	0	0	0	0	0	0	0	0	0	0	0	0	0	0	0	0
269.796	0	0	0	0	0	0	0	0	0	0	0	0	0	0	0	0	0	0	0	0	0	0	0	0	0	0	0	0	0	0	0	0	0	0	0	0	0	0	0	0	0	0	0	0	0	0	0	0	0
271.4	0	0	0	0	0	0	0	0	0	0	0	0	0	0	0	0	0	0	0	0	0	0	0	0	0	0	0	0	0	0	0	0	0	0	0	0	0	0	0	0	0	0	0	0	0	0	0	0	0
273.004	0	0	0	0	0	0	0	0	0	0	0	0	0	0	0	0	0	0	0	0	0	0	0	0	0	0	0	0	0	0	0	0	0	0	0	0	0	0	0	0	0	0	0	0	0	0	0	0	0
274.609	0	0	0	0	0	0	0	0	0	0	0	0	0	0	0	0	0	0	0	0	0	0	0	0	0	0	0	0	0	0	0	0	0	0	0	0	0	0	0	0	0	0	0	0	0	0	0	0	0
276.215	0	0	0	0	0	0	0	0	0	0	0	0	0	0	0	0	0	0	0	0	0	0	0	0	0	0	0	0	0	0	0	0	0	0	0	0	0	0	0	0	0	0	0	0	0	0	0	0	0
277.821	0	0	0	0	0	0	0	0	0	0	0	0	0	0	0	0	0	0	0	0	0	0	0	0	0	0	0	0	0	0	0	0	0	0	0	0	0	0	0	0	0	0	0	0	0	0	0	0	0
279.427	0	0	0	0	0	0	0	0	0	0	0	0	0	0	0	0	0	0	0	0	0	0	0	0	0	0	0	0	0	0	0	0	0	0	0	0	0	0	0	0	0	0	0	0	0	0	0	0	0
281.034	0	0	0	0	0	0	0	0	0	0	0	0	0	0	0	0	0	0	0	0	0	0	0	0	0	0	0	0	0	0	0	0	0	0	0	0	0	0	0	0	0	0	0	0	0	0	0	0	0
282.642	0	0	0	0	0	0	0	0	0	0	0	0	0	0	0	0	0	0	0	0	0	0	0	0	0	0	0	0	0	0	0	0	0	0	0	0	0	0	0	0	0	0	0	0	0	0	0	0	0
284.25	0	0	0	0	0	0	0	0	0	0	0	0	0	0	0	0	0	0	0	0	0	0	0	0	0	0	0	0	0	0	0	0	0	0	0	0	0	0	0	0	0	0	0	0	0	0	0	0	0
285.858	0	0	0	0	0	0	0	0	0	0	0	0	0	0	0	0	0	0	0	0	0	0	0	0	0	0	0	0	0	0	0	0	0	0	0	0	0	0	0	0	0	0	0	0	0	0	0	0	0
287.468	0	0	0	0	0	0	0	0	0	0	0	0	0	0	0	0	0	0	0	0	0	0	0	0	0	0	0	0	0	0	0	0	0	0	0	0	0	0	0	0	0	0	0	0	0	0	0	0	0
289.077	0	0	0	0	0	0	0	0	0	0	0	0	0	0	0	0	0	0	0	0	0	0	0	0	0	0	0	0	0	0	0	0	0	0	0	0	0	0	0	0	0	0	0	0	0	0	0	0	0
290.688	0	0	0	0	0	0	0	0	0	0	0	0	0	0	0	0	0	0	0	0	0	0	0	0	0	0	0	0	0	0	0	0	0	0	0	0	0	0	0	0	0	0	0	0	0	0	0	0	0
292.298	0	0	0	0	0	0	0	0	0	0	0	0	0	0	0	0	0	0	0	0	0	0	0	0	0	0	0	0	0	0	0	0	0	0	0	0	0	0	0	0	0	0	0	0	0	0	0	0	0
293.91	0	0	0	0	0	0	0	0	0	0	0	0	0	0	0	0	0	0	0	0	0	0	0	0	0	0	0	0	0	0	0	0	0	0	0	0	0	0	0	0	0	0	0	0	0	0	0	0	0
295.521	0	0	0	0	0	0	0	0	0	0	0	0	0	0	0	0	0	0	0	0	0	0	0	0	0	0	0	0	0	0	0	0	0	0	0	0	0	0	0	0	0	0	0	0	0	0	0	0	0
297.134	0	0	0	0	0	0	0	0	0	0	0	0	0	0	0	0	0	0	0	0	0	0	0	0	0	0	0	0	0	0	0	0	0	0	0	0	0	0	0	0	0	0	0	0	0	0	0	0	0
298.747	0	0	0	0	0	0	0	0	0	0	0	0	0	0	0	0	0	0	0	0	0	0	0	0	0	0	0	0	0	0	0	0	0	0	0	0	0	0	0	0	0	0	0	0	0	0	0	0	0
300.36	0	0	0	0	0	0	0	0	0	0	0	0	0	0	0	0	0	0	0	0	0	0	0	0	0	0	0	0	0	0	0	0	0	0	0	0	0	0	0	0	0	0	0	0	0	0	0	0	0
301.974	0	0	0	0	0	0	0	0	0	0	0	0	0	0	0	0	0	0	0	0	0	0	0	0	0	0	0	0	0	0	0	0	0	0	0	0	0	0	0	0	0	0	0	0	0	0	0	0	0
303.588	0	0	0	0	0	0	0	0	0	0	0	0	0	0	0	0	0	0	0	0	0	0	0	0	0	0	0	0	0	0	0	0	0	0	0	0	0	0	0	0	0	0	0	0	0	0	0	0	0
305.203	0	0	0	0	0	0	0	0	0	0	0	0	0	0	0	0	0	0	0	0	0	0	0	0	0	0	0	0	0	0	0	0	0	0	0	0	0	0	0	0	0	0	0	0	0	0	0	0	0
306.819	0	0	0	0	0	0	0	0	0	0	0	0	0	0	0	0	0	0	0	0	0	0	0	0	0	0	0	0	0	0	0	0	0	0	0	0	0	0	0	0	0	0	0	0	0	0	0	0	0
308.435	0	0	0	0	0	0	0	0	0	0	0	0	0	0	0	0	0	0	0	0	0	0	0	0	0	0	0	0	0	0	0	0	0	0	0	0	0	0	0	0	0	0	0	0	0	0	0	0	0
310.051	0	0	0	0	0	0	0	0	0	0	0	0	0	0	0	0	0	0	0	0	0	0	0	0	0	0	0	0	0	0	0	0	0	0	0	0	0	0	0	0	0	0	0	0	0	0	0	0	0
311.668	0	0	0	0	0	0	0	0	0	0	0	0	0	0	0	0	0	0	0	0	0	0	0	0	0	0	0	0	0	0	0	0	0	0	0	0	0	0	0	0	0	0	0	0	0	0	0	0	0
313.286	0	0	0	0	0	0	0	0	0	0	0	0	0	0	0	0	0	0	0	0	0	0	0	0	0	0	0	0	0	0	0	0	0	0	0	0	0	0	0	0	0	0	0	0	0	0	0	0	0
314.904	0	0	0	0	0	0	0	0	0	0	0	0	0	0	0	0	0	0	0	0	0	0	0	0	0	0	0	0	0	0	0	0	0	0	0	0	0	0	0	0	0	0	0	0	0	0	0	0	0
316.522	0	0	0	0	0	0	0	0	0	0	0	0	0	0	0	0	0	0	0	0	0	0	0	0	0	0	0	0	0	0	0	0	0	0	0	0	0	0	0	0	0	0	0	0	0	0	0	0	0
318.141	0	0	0	0	0	0	0	0	0	0	0	0	0	0	0	0	0	0	0	0	0	0	0	0	0	0	0	0	0	0	0	0	0	0	0	0	0	0	0	0	0	0	0	0	0	0	0	0	0
319.761	0	0	0	0	0	0	0	0	0	0	0	0	0	0	0	0	0	0	0	0	0	0	0	0	0	0	0	0	0	0	0	0	0	0	0	0	0	0	0	0	0	0	0	0	0	0	0	0	0
321.381	0	0	0	0	0	0	0	0	0	0	0	0	0	0	0	0	0	0	0	0	0	0	0	0	0	0	0	0	0	0	0	0	0	0	0	0	0	0	0	0	0	0	0	0	0	0	0	0	0
323.001	0	0	0	0	0	0	0	0	0	0	0	0	0	0	0	0	0	0	0	0	0	0	0	0	0	0	0	0	0	0	0	0	0	0	0	0	0	0	0	0	0	0	0	0	0	0	0	0	0
324.622	0	0	0	0	0	0	0	0	0	0	0	0	0	0	0	0	0	0	0	0	0	0	0	0	0	0	0	0	0	0	0	0	0	0	0	0	0	0	0	0	0	0	0	0	0	0	0	0	0
326.243	0	0	0	0	0	0	0	0	0	0	0	0	0	0	0	0	0	0	0	0	0	0	0	0	0	0	0	0	0	0	0	0	0	0	0	0	0	0	0	0	0	0	0	0	0	0	0	0	0
327.865	0	0	0	0	0	0	0	0	0	0	0	0	0	0	0	0	0	0	0	0	0	0	0	0	0	0	0	0	0	0	0	0	0	0	0	0	0	0	0	0	0	0	0	0	0	0	0	0	0
329.488	0	0	0	0	0	0	0	0	0	0	0	0	0	0	0	0	0	0	0	0	0	0	0	0	0	0	0	0	0	0	0	0	0	0	0	0	0	0	0	0	0	0	0	0	0	0	0	0	0
331.111	0	0	0	0	0	0	0	0	0	0	0	0	0	0	0	0	0	0	0	0	0	0	0	0	0	0	0	0	0	0	0	0	0	0	0	0	0	0	0	0	0	0	0	0	0	0	0	0	0
332.734	0	0	0	0	0	0	0	0	0	0	0	0	0	0	0	0	0	0	0	0	0	0	0	0	0	0	0	0	0	0	0	0	0	0	0	0	0	0	0	0	0	0	0	0	0	0	0	0	0
334.358	0	0	0	0	0	0	0	0	0	0	0	0	0	0	0	0	0	0	0	0	0	0	0	0	0	0	0	0	0	0	0	0	0	0	0	0	0	0	0	0	0	0	0	0	0	0	0	0	0
335.982	0	0	0	0	0	0	0	0	0	0	0	0	0	0	0	0	0	0	0	0	0	0	0	0	0	0	0	0	0	0	0	0	0	0	0	0	0	0	0	0	0	0	0	0	0	0	0	0	0
337.607	0	0	0	0	0	0	0	0	0	0	0	0	0	0	0	0	0	0	0	0	0	0	0	0	0	0	0	0	0	0	0	0	0	0	0	0	0	0	0	0	0	0	0	0	0	0	0	0	0
339.232	0	0	0	0	0	0	0	0	0	0	0	0	0	0	0	0	0	0	0	0	0	0	0	0	0	0	0	0	0	0	0	0	0	0	0	0	0	0	0	0	0	0	0	0	0	0	0	0	0
340.858	0	0	0	0	0	0	0	0	0	0	0	0	0	0	0	0	0	0	0	0	0	0	0	0	0	0	0	0	0	0	0	0	0	0	0	0	0	0	0	0	0	0	0	0	0	0	0	0	0
342.484	0	0	0	0	0	0	0	0	0	0	0	0	0	0	0	0	0	0	0	0	0	0	0	0	0	0	0	0	0	0	0	0	0	0	0	0	0	0	0	0	0	0	0	0	0	0	0	0	0
344.111	0	0	0	0	0	0	0	0	0	0	0	0	0	0	0	0	0	0	0	0	0	0	0	0	0	0	0	0	0	0	0	0	0	0	0	0	0	0	0	0	0	0	0	0	0	0	0	0	0
345.738	0	0	0	0	0	0	0	0	0	0	0	0	0	0	0	0	0	0	0	0	0	0	0	0	0	0	0	0	0	0	0	0	0	0	0	0	0	0	0	0	0	0	0	0	0	0	0	0	0
347.365	0	0	0	0	0	0	0	0	0	0	0	0	0	0	0	0	0	0	0	0	0	0	0	0	0	0	0	0	0	0	0	0	0	0	0	0	0	0	0	0	0	0	0	0	0	0	0	0	0
348.993	0	0	0	0	0	0	0	0	0	0	0	0	0	0	0	0	0	0	0	0	0	0	0	0	0	0	0	0	0	0	0	0	0	0	0	0	0	0	0	0	0	0	0	0	0	0	0	0	0
350.622	0	0	0	0	0	0	0	0	0	0	0	0	0	0	0	0	0	0	0	0	0	0	0	0	0	0	0	0	0	0	0	0	0	0	0	0	0	0	0	0	0	0	0	0	0	0	0	0	0
352.251	0	0	0	0	0	0	0	0	0	0	0	0	0	0	0	0	0	0	0	0	0	0	0	0	0	0	0	0	0	0	0	0	0	0	0	0	0	0	0	0	0	0	0	0	0	0	0	0	0
353.88	0	0	0	0	0	0	0	0	0	0	0	0	0	0	0	0	0	0	0	0	0	0	0	0	0	0	0	0	0	0	0	0	0	0	0	0	0	0	0	0	0	0	0	0	0	0	0	0	0
355.51	0	0	0	0	0	0	0	0	0	0	0	0	0	0	0	0	0	0	0	0	0	0	0	0	0	0	0	0	0	0	0	0	0	0	0	0	0	0	0	0	0	0	0	0	0	0	0	0	0
357.14	0	0	0	0	0	0	0	0	0	0	0	0	0	0	0	0	0	0	0	0	0	0	0	0	0	0	0	0	0	0	0	0	0	0	0	0	0	0	0	0	0	0	0	0	0	0	0	0	0
358.771	0	0	0	0	0	0	0	0	0	0	0	0	0	0	0	0	0	0	0	0	0	0	0	0	0	0	0	0	0	0	0	0	0	0	0	0	0	0	0	0	0	0	0	0	0	0	0	0	0
360.402	0	0	0	0	0	0	0	0	0	0	0	0	0	0	0	0	0	0	0	0	0	0	0	0	0	0	0	0	0	0	0	0	0	0	0	0	0	0	0	0	0	0	0	0	0	0	0	0	0
362.034	0	0	0	0	0	0	0	0	0	0	0	0	0	0	0	0	0	0	0	0	0	0	0	0	0	0	0	0	0	0	0	0	0	0	0	0	0	0	0	0	0	0	0	0	0	0	0	0	0
363.666	0	0	0	0	0	0	0	0	0	0	0	0	0	0	0	0	0	0	0	0	0	0	0	0	0	0	0	0	0	0	0	0	0	0	0	0	0	0	0	0	0	0	0	0	0	0	0	0	0
365.299	0	0	0	0	0	0	0	0	0	0	0	0	0	0	0	0	0	0	0	0	0	0	0	0	0	0	0	0	0	0	0	0	0	0	0	0	0	0	0	0	0	0	0	0	0	0	0	0	0
366.932	0	0	0	0	0	0	0	0	0	0	0	0	0	0	0	0	0	0	0	0	0	0	0	0	0	0	0	0	0	0	0	0	0	0	0	0	0	0	0	0	0	0	0	0	0	0	0	0	0
368.565	0	0	0	0	0	0	0	0	0	0	0	0	0	0	0	0	0	0	0	0	0	0	0	0	0	0	0	0	0	0	0	0	0	0	0	0	0	0	0	0	0	0	0	0	0	0	0	0	0
370.199	0	0	0	0	0	0	0	0	0	0	0	0	0	0	0	0	0	0	0	0	0	0	0	0	0	0	0	0	0	0	0	0	0	0	0	0	0	0	0	0	0	0	0	0	0	0	0	0	0
371.833	0	0	0	0	0	0	0	0	0	0	0	0	0	0	0	0	0	0	0	0	0	0	0	0	0	0	0	0	0	0	0	0	0	0	0	0	0	0	0	0	0	0	0	0	0	0	0	0	0
373.468	0	0	0	0	0	0	0	0	0	0	0	0	0	0	0	0	0	0	0	0	0	0	0	0	0	0	0	0	0	0	0	0	0	0	0	0	0	0	0	0	0	0	0	0	0	0	0	0	0
375.103	0	0	0	0	0	0	0	0	0	0	0	0	0	0	0	0	0	0	0	0	0	0	0	0	0	0	0	0	0	0	0	0	0	0	0	0	0	0	0	0	0	0	0	0	0	0	0	0	0
376.738	0	0	0	0	0	0	0	0	0	0	0	0	0	0	0	0	0	0	0	0	0	0	0	0	0	0	0	0	0	0	0	0	0	0	0	0	0	0	0	0	0	0	0	0	0	0	0	0	0
378.374	0	0	0	0	0	0	0	0	0	0	0	0	0	0	0	0	0	0	0	0	0	0	0	0	0	0	0	0	0	0	0	0	0	0	0	0	0	0	0	0	0	0	0	0	0	0	0	0	0
380.01	0	0	0	0	0	0	0	0	0	0	0	0	0	0	0	0	0	0	0	0	0	0	0	0	0	0	0	0	0	0	0	0	0	0	0	0	0	0	0	0	0	0	0	0	0	0	0	0	0
381.647	0	0	0	0	0	0	0	0	0	0	0	0	0	0	0	0	0	0	0	0	0	0	0	0	0	0	0	0	0	0	0	0	0	0	0	0	0	0	0	0	0	0	0	0	0	0	0	0	0
383.284	0	0	0	0	0	0	0	0	0	0	0	0	0	0	0	0	0	0	0	0	0	0	0	0	0	0	0	0	0	0	0	0	0	0	0	0	0	0	0	0	0	0	0	0	0	0	0	0	0
384.922	0	0	0	0	0	0	0	0	0	0	0	0	0	0	0	0	0	0	0	0	0	0	0	0	0	0	0	0	0	0	0	0	0	0	0	0	0	0	0	0	0	0	0	0	0	0	0	0	0
386.56	0	0	0	0	0	0	0	0	0	0	0	0	0	0	0	0	0	0	0	0	0	0	0	0	0	0	0	0	0	0	0	0	0	0	0	0	0	0	0	0	0	0	0	0	0	0	0	0	0
388.198	0	0	0	0	0	0	0	0	0	0	0	0	0	0	0	0	0	0	0	0	0	0	0	0	0	0	0	0	0	0	0	0	0	0	0	0	0	0	0	0	0	0	0	0	0	0	0	0	0
389.837	0	0	0	0	0	0	0	0	0	0	0	0	0	0	0	0	0	0	0	0	0	0	0	0	0	0	0	0	0	0	0	0	0	0	0	0	0	0	0	0	0	0	0	0	0	0	0	0	0
391.476	0	0	0	0	0	0	0	0	0	0	0	0	0	0	0	0	0	0	0	0	0	0	0	0	0	0	0	0	0	0	0	0	0	0	0	0	0	0	0	0	0	0	0	0	0	0	0	0	0
393.116	0	0	0	0	0	0	0	0	0	0	0	0	0	0	0	0	0	0	0	0	0	0	0	0	0	0	0	0	0	0	0	0	0	0	0	0	0	0	0	0	0	0	0	0	0	0	0	0	0
394.756	0	0	0	0	0	0	0	0	0	0	0	0	0	0	0	0	0	0	0	0	0	0	0	0	0	0	0	0	0	0	0	0	0	0	0	0	0	0	0	0	0	0	0	0	0	0	0	0	0
396.396	0	0	0	0	0	0	0	0	0	0	0	0	0	0	0	0	0	0	0	0	0	0	0	0	0	0	0	0	0	0	0	0	0	0	0	0	0	0	0	0	0	0	0	0	0	0	0	0	0
398.037	0	0	0	0	0	0	0	0	0	0	0	0	0	0	0	0	0	0	0	0	0	0	0	0	0	0	0	0	0	0	0	0	0	0	0	0	0	0	0	0	0	0	0	0	0	0	0	0	0
399.678	0	0	0	0	0	0	0	0	0	0	0	0	0	0	0	0	0	0	0	0	0	0	0	0	0	0	0	0	0	0	0	0	0	0	0	0	0	0	0	0	0	0	0	0	0	0	0	0	0
401.32	0	0	0	0	0	0	0	0	0	0	0	0	0	0	0	0	0	0	0	0	0	0	0	0	0	0	0	0	0	0	0	0	0	0	0	0	0	0	0	0	0	0	0	0	0	0	0	0	0
402.962	0	0	0	0	0	0	0	0	0	0	0	0	0	0	0	0	0	0	0	0	0	0	0	0	0	0	0	0	0	0	0	0	0	0	0	0	0	0	0	0	0	0	0	0	0	0	0	0	0
404.604	0	0	0	0	0	0	0	0	0	0	0	0	0	0	0	0	0	0	0	0	0	0	0	0	0	0	0	0	0	0	0	0	0	0	0	0	0	0	0	0	0	0	0	0	0	0	0	0	0
406.247	0	0	0	0	0	0	0	0	0	0	0	0	0	0	0	0	0	0	0	0	0	0	0	0	0	0	0	0	0	0	0	0	0	0	0	0	0	0	0	0	0	0	0	0	0	0	0	0	0
407.89	0	0	0	0	0	0	0	0	0	0	0	0	0	0	0	0	0	0	0	0	0	0	0	0	0	0	0	0	0	0	0	0	0	0	0	0	0	0	0	0	0	0	0	0	0	0	0	0	0
409.534	0	0	0	0	0	0	0	0	0	0	0	0	0	0	0	0	0	0	0	0	0	0	0	0	0	0	0	0	0	0	0	0	0	0	0	0	0	0	0	0	0	0	0	0	0	0	0	0	0
411.177	0	0	0	0	0	0	0	0	0	0	0	0	0	0	0	0	0	0	0	0	0	0	0	0	0	0	0	0	0	0	0	0	0	0	0	0	0	0	0	0	0	0	0	0	0	0	0	0	0
412.822	0	0	0	0	0	0	0	0	0	0	0	0	0	0	0	0	0	0	0	0	0	0	0	0	0	0	0	0	0	0	0	0	0	0	0	0	0	0	0	0	0	0	0	0	0	0	0	0	0
414.466	0	0	0	0	0	0	0	0	0	0	0	0	0	0	0	0	0	0	0	0	0	0	0	0	0	0	0	0	0	0	0	0	0	0	0	0	0	0	0	0	0	0	0	0	0	0	0	0	0
416.111	0	0	0	0	0	0	0	0	0	0	0	0	0	0	0	0	0	0	0	0	0	0	0	0	0	0	0	0	0	0	0	0	0	0	0	0	0	0	0	0	0	0	0	0	0	0	0	0	0
417.757	0	0	0	0	0	0	0	0	0	0	0	0	0	0	0	0	0	0	0	0	0	0	0	0	0	0	0	0	0	0	0	0	0	0	0	0	0	0	0	0	0	0	0	0	0	0	0	0	0
419.402	0	0	0	0	0	0	0	0	0	0	0	0	0	0	0	0	0	0	0	0	0	0	0	0	0	0	0	0	0	0	0	0	0	0	0	0	0	0	0	0	0	0	0	0	0	0	0	0	0
421.048	0	0	0	0	0	0	0	0	0	0	0	0	0	0	0	0	0	0	0	0	0	0	0	0	0	0	0	0	0	0	0	0	0	0	0	0	0	0	0	0	0	0	0	0	0	0	0	0	0
422.695	0	0	0	0	0	0	0	0	0	0	0	0	0	0	0	0	0	0	0	0	0	0	0	0	0	0	0	0	0	0	0	0	0	0	0	0	0	0	0	0	0	0	0	0	0	0	0	0	0
424.342	0	0	0	0	0	0	0	0	0	0	0	0	0	0	0	0	0	0	0	0	0	0	0	0	0	0	0	0	0	0	0	0	0	0	0	0	0	0	0	0	0	0	0	0	0	0	0	0	0
425.989	0	0	0	0	0	0	0	0	0	0	0	0	0	0	0	0	0	0	0	0	0	0	0	0	0	0	0	0	0	0	0	0	0	0	0	0	0	0	0	0	0	0	0	0	0	0	0	0	0
427.636	0	0	0	0	0	0	0	0	0	0	0	0	0	0	0	0	0	0	0	0	0	0	0	0	0	0	0	0	0	0	0	0	0	0	0	0	0	0	0	0	0	0	0	0	0	0	0	0	0
429.284	0	0	0	0	0	0	0	0	0	0	0	0	0	0	0	0	0	0	0	0	0	0	0	0	0	0	0	0	0	0	0	0	0	0	0	0	0	0	0	0	0	0	0	0	0	0	0	0	0
430.932	0	0	0	0	0	0	0	0	0	0	0	0	0	0	0	0	0	0	0	0	0	0	0	0	0	0	0	0	0	0	0	0	0	0	0	0	0	0	0	0	0	0	0	0	0	0	0	0	0
432.581	0	0	0	0	0	0	0	0	0	0	0	0	0	0	0	0	0	0	0	0	0	0	0	0	0	0	0	0	0	0	0	0	0	0	0	0	0	0	0	0	0	0	0	0	0	0	0	0	0
434.23	0	0	0	0	0	0	0	0	0	0	0	0	0	0	0	0	0	0	0	0	0	0	0	0	0	0	0	0	0	0	0	0	0	0	0	0	0	0	0	0	0	0	0	0	0	0	0	0	0
435.879	0	0	0	0	0	0	0	0	0	0	0	0	0	0	0	0	0	0	0	0	0	0	0	0	0	0	0	0	0	0	0	0	0	0	0	0	0	0	0	0	0	0	0	0	0	0	0	0	0
437.528	0	0	0	0	0	0	0	0	0	0	0	0	0	0	0	0	0	0	0	0	0	0	0	0	0	0	0	0	0	0	0	0	0	0	0	0	0	0	0	0	0	0	0	0	0	0	0	0	0
439.178	0	0	0	0	0	0	0	0	0	0	0	0	0	0	0	0	0	0	0	0	0	0	0	0	0	0	0	0	0	0	0	0	0	0	0	0	0	0	0	0	0	0	0	0	0	0	0	0	0
440.828	0	0	0	0	0	0	0	0	0	0	0	0	0	0	0	0	0	0	0	0	0	0	0	0	0	0	0	0	0	0	0	0	0	0	0	0	0	0	0	0	0	0	0	0	0	0	0	0	0
442.479	0	0	0	0	0	0	0	0	0	0	0	0	0	0	0	0	0	0	0	0	0	0	0	0	0	0	0	0	0	0	0	0	0	0	0	0	0	0	0	0	0	0	0	0	0	0	0	0	0
444.13	0	0	0	0	0	0	0	0	0	0	0	0	0	0	0	0	0	0	0	0	0	0	0	0	0	0	0	0	0	0	0	0	0	0	0	0	0	0	0	0	0	0	0	0	0	0	0	0	0
445.781	0	0	0	0	0	0	0	0	0	0	0	0	0	0	0	0	0	0	0	0	0	0	0	0	0	0	0	0	0	0	0	0	0	0	0	0	0	0	0	0	0	0	0	0	0	0	0	0	0
447.432	0	0	0	0	0	0	0	0	0	0	0	0	0	0	0	0	0	0	0	0	0	0	0	0	0	0	0	0	0	0	0	0	0	0	0	0	0	0	0	0	0	0	0	0	0	0	0	0	0
449.084	0	0	0	0	0	0	0	0	0	0	0	0	0	0	0	0	0	0	0	0	0	0	0	0	0	0	0	0	0	0	0	0	0	0	0	0	0	0	0	0	0	0	0	0	0	0	0	0	0
450.736	0	0	0	0	0	0	0	0	0	0	0	0	0	0	0	0	0	0	0	0	0	0	0	0	0	0	0	0	0	0	0	0	0	0	0	0	0	0	0	0	0	0	0	0	0	0	0	0	0
452.389	0	0	0	0	0	0	0	0	0	0	0	0	0	0	0	0	0	0	0	0	0	0	0	0	0	0	0	0	0	0	0	0	0	0	0	0	0	0	0	0	0	0	0	0	0	0	0	0	0
454.042	0	0	0	0	0	0	0	0	0	0	0	0	0	0	0	0	0	0	0	0	0	0	0	0	0	0	0	0	0	0	0	0	0	0	0	0	0	0	0	0	0	0	0	0	0	0	0	0	0
455.695	0	0	0	0	0	0	0	0	0	0	0	0	0	0	0	0	0	0	0	0	0	0	0	0	0	0	0	0	0	0	0	0	0	0	0	0	0	0	0	0	0	0	0	0	0	0	0	0	0
457.348	0	0	0	0	0	0	0	0	0	0	0	0	0	0	0	0	0	0	0	0	0	0	0	0	0	0	0	0	0	0	0	0	0	0	0	0	0	0	0	0	0	0	0	0	0	0	0	0	0
459.002	0	0	0	0	0	0	0	0	0	0	0	0	0	0	0	0	0	0	0	0	0	0	0	0	0	0	0	0	0	0	0	0	0	0	0	0	0	0	0	0	0	0	0	0	0	0	0	0	0
460.656	0	0	0	0	0	0	0	0	0	0	0	0	0	0	0	0	0	0	0	0	0	0	0	0	0	0	0	0	0	0	0	0	0	0	0	0	0	0	0	0	0	0	0	0	0	0	0	0	0
462.31	0	0	0	0	0	0	0	0	0	0	0	0	0	0	0	0	0	0	0	0	0	0	0	0	0	0	0	0	0	0	0	0	0	0	0	0	0	0	0	0	0	0	0	0	0	0	0	0	0
463.965	0	0	0	0	0	0	0	0	0	0	0	0	0	0	0	0	0	0	0	0	0	0	0	0	0	0	0	0	0	0	0	0	0	0	0	0	0	0	0	0	0	0	0	0	0	0	0	0	0
465.62	0	0	0	0	0	0	0	0	0	0	0	0	0	0	0	0	0	0	0	0	0	0	0	0	0	0	0	0	0	0	0	0	0	0	0	0	0	0	0	0	0	0	0	0	0	0	0	0	0
467.275	0	0	0	0	0	0	0	0	0	0	0	0	0	0	0	0	0	0	0	0	0	0	0	0	0	0	0	0	0	0	0	0	0	0	0	0	0	0	0	0	0	0	0	0	0	0	0	0	44.9599773996863
468.931	0	0	0	0	0	0	0	0	0	0	0	0	0	0	0	0	0	0	0	0	0	0	0	0	0	0	0	0	0	0	0	0	0	0	0	0	0	0	0	0	0	0	0	0	0	0	0	0	40.2429522720194
470.586	0	0	0	0	0	0	0	0	0	0	0	0	0	0	0	0	0	0	0	0	0	0	0	0	0	0	0	0	0	0	0	0	0	0	0	0	0	0	0	0	0	0	0	0	0	0	0	44.7423423439112	54.4879730431771
472.242	0	0	0	0	0	0	0	0	0	0	0	0	0	0	0	0	0	0	0	0	0	0	0	0	0	0	0	0	0	0	0	0	0	0	0	0	0	0	0	0	0	0	0	0	0	0	50.0429385541847	48.2874110926147	55.1419493119669
473.899	0	0	0	0	0	0	0	0	0	0	0	0	0	0	0	0	0	0	0	0	0	0	0	0	0	0	0	0	0	0	0	0	0	0	0	0	0	0	0	0	0	0	0	0	0	0	44.257521727562	52.2733329621559	67.3253300877033
475.555	0	0	0	0	0	0	0	0	0	0	0	0	0	0	0	0	0	0	0	0	0	0	0	0	0	0	0	0	0	0	0	0	0	0	0	0	0	0	0	0	0	0	0	0	0	42.7516217642938	44.9264782673194	54.5723570221743	62.7198563487961
477.212	0	0	0	0	0	0	0	0	0	0	0	0	0	0	0	0	0	0	0	0	0	0	0	0	0	0	0	0	0	0	0	0	0	0	0	0	0	0	0	0	0	0	0	0	0	39.6433943218014	44.7328341054457	54.4809868566624	62.6362407693565
478.87	0	0	0	0	0	0	0	0	0	0	0	0	0	0	0	0	0	0	0	0	0	0	0	0	0	0	0	0	0	0	0	0	0	0	0	0	0	0	0	0	0	0	0	0	43.1763583737773	45.9943204261789	56.3970945240104	66.4896418814274	69.5655009675763
480.527	0	0	0	0	0	0	0	0	0	0	0	0	0	0	0	0	0	0	0	0	0	0	0	0	0	0	0	0	0	0	0	0	0	0	0	0	0	0	0	0	0	0	0	0	49.9863557442058	50.4878894963984	54.7256491049042	66.8220263948096	75.6001493152297
482.185	0	0	0	0	0	0	0	0	0	0	0	0	0	0	0	0	0	0	0	0	0	0	0	0	0	0	0	0	0	0	0	0	0	0	0	0	0	0	0	0	0	0	0	39.8391642594688	45.2171271394936	47.155173912172	59.2368646054733	63.5181855059801	74.6229279901021
483.843	0	0	0	0	0	0	0	0	0	0	0	0	0	0	0	0	0	0	0	0	0	0	0	0	0	0	0	0	0	0	0	0	0	0	0	0	0	0	0	0	0	0	0	47.3400232559477	51.2794125516363	57.7055038661214	63.7989429764901	75.0112440105737	87.4448966450077
485.501	0	0	0	0	0	0	0	0	0	0	0	0	0	0	0	0	0	0	0	0	0	0	0	0	0	0	0	0	0	0	0	0	0	0	0	0	0	0	0	0	0	0	37.8600942903239	47.5093894112037	54.2227602249688	62.5607327944434	73.2629273542646	79.5259832457797	90.4985181473804
487.16	0	0	0	0	0	0	0	0	0	0	0	0	0	0	0	0	0	0	0	0	0	0	0	0	0	0	0	0	0	0	0	0	0	0	0	0	0	0	0	0	0	60.7142440774885	47.8951160846731	53.3542931776602	63.5098277075747	61.9123137350766	73.2960765188018	80.6246832683027	86.4370586773508
488.819	0	0	0	0	0	0	0	0	0	0	0	0	0	0	0	0	0	0	0	0	0	0	0	0	0	0	0	0	0	0	0	0	0	0	0	0	0	0	0	0	0	45.9378866245296	54.7643054094814	59.2239498930675	60.6731318512957	70.5094524936897	81.5030519598643	87.3373162456492	97.1706127628901
490.478	0	0	0	0	0	0	0	0	0	0	0	0	0	0	0	0	0	0	0	0	0	0	0	0	0	0	0	0	0	0	0	0	0	0	0	0	0	0	0	0	51.8959593226223	50.1273120713585	51.4377109383922	57.2905224972293	68.712436176354	70.8344393017108	79.7622970505017	86.1516741482992	98.4324417486294
492.137	0	0	0	0	0	0	0	0	0	0	0	0	0	0	0	0	0	0	0	0	0	0	0	0	0	0	0	0	0	0	0	0	0	0	0	0	0	0	0	0	39.7525987562535	52.2760133638928	47.5764723881665	53.9485252597525	62.6928757249726	70.1113163487873	82.44144893223	84.8760094410441	94.6459525395575
493.797	0	0	0	0	0	0	0	0	0	0	0	0	0	0	0	0	0	0	0	0	0	0	0	0	0	0	0	0	0	0	0	0	0	0	0	0	0	0	0	47.7094347805573	46.8957963668304	52.4920749081351	58.8597008891329	66.8470589013999	71.2728630385318	79.9776368068909	91.4948086698084	94.9042210962868	105.589682019822
495.456	0	0	0	0	0	0	0	0	0	0	0	0	0	0	0	0	0	0	0	0	0	0	0	0	0	0	0	0	0	0	0	0	0	0	0	0	0	0	0	42.6317042670313	45.8570452880933	50.5427547557186	52.7983654401202	69.3610250448705	74.5310751558469	77.7930567273999	91.1321235046971	99.9818694752497	107.029485823445
497.117	0	0	0	0	0	0	0	0	0	0	0	0	0	0	0	0	0	0	0	0	0	0	0	0	0	0	0	0	0	0	0	0	0	0	0	0	0	0	28.2868127709839	30.9163120559572	38.4706475255189	51.8795934582005	55.1090419569559	68.8375641244902	71.8082310295396	81.7133064652393	87.7891197385319	87.3438671195252	101.679922838252
498.777	0	0	0	0	0	0	0	0	0	0	0	0	0	0	0	0	0	0	0	0	0	0	0	0	0	0	0	0	0	0	0	0	0	0	0	0	0	0	34.1898273964672	33.9555507021793	40.1744885283799	53.7568709352264	63.8589136855795	66.1417095294624	74.8105881577838	80.6992906642195	93.0983943796311	100.242110070208	105.489562748211
500.438	0	0	0	0	0	0	0	0	0	0	0	0	0	0	0	0	0	0	0	0	0	0	0	0	0	0	0	0	0	0	0	0	0	0	0	0	0	42.998824102819	40.7202214558956	51.6941055695956	62.1834036020596	61.9985263586976	63.7013249074302	79.1891729399111	82.4764763119452	92.6074824998745	99.3306233162036	106.655058415211	116.271220206292
502.098	0	0	0	0	0	0	0	0	0	0	0	0	0	0	0	0	0	0	0	0	0	0	0	0	0	0	0	0	0	0	0	0	0	0	0	0	84.6642497407365	31.3121625873202	43.5284461006876	39.1911252226515	50.3070320314622	50.7255853028323	68.1680504206947	70.6960971363763	84.0087280156804	90.9138752549162	98.7388727918198	101.260369513598	114.427578488126
503.759	0	0	0	0	0	0	0	0	0	0	0	0	0	0	0	0	0	0	0	0	0	0	0	0	0	0	0	0	0	0	0	0	0	0	0	0	53.9057760939423	39.848057310452	55.9528294242773	58.8712706987724	63.4143968582271	69.602151409489	70.1036815291526	83.8602978528046	90.6774919379993	102.890303351728	106.46372662532	115.553092327812	123.201782027311
505.421	0	0	0	0	0	0	0	0	0	0	0	0	0	0	0	0	0	0	0	0	0	0	0	0	0	0	0	0	0	0	0	0	0	0	0	52.9494708758498	43.7900909389447	52.2843624129242	50.4434490526294	54.5904200222648	67.3408377628438	74.9222683952449	80.8097559334376	87.1686982773177	96.2832762153315	98.3696068598373	108.932208909197	119.155832023797	123.61252183177
507.082	0	0	0	0	0	0	0	0	0	0	0	0	0	0	0	0	0	0	0	0	0	0	0	0	0	0	0	0	0	0	0	0	0	0	0	44.2736720537424	37.0840370024923	45.2972959772711	53.7824435805834	63.0665170940418	74.5967191043389	75.4129837638696	73.2522262417676	89.5699906463741	88.3557869240846	100.410230452292	103.590357692759	112.192488583654	127.191074460527
508.744	0	0	0	0	0	0	0	0	0	0	0	0	0	0	0	0	0	0	0	0	0	0	0	0	0	0	0	0	0	0	0	0	0	0	54.5314859125522	26.3666079961969	35.7907150008639	41.7768187439682	63.5975424570402	63.0552355355802	67.860346107083	64.6412326062562	71.7243689985153	91.6555976120512	97.8892579663039	96.939613525923	106.898936483851	111.395733014969	129.19991349314
510.406	0	0	0	0	0	0	0	0	0	0	0	0	0	0	0	0	0	0	0	0	0	0	0	0	0	0	0	0	0	0	0	0	0	0	58.1634102097192	62.2577080897119	56.0741434239277	70.826646903744	73.0761711926731	85.4190955076016	87.1539187993525	100.732366403705	99.2906729504775	106.715653934257	105.711121509375	114.799177490553	121.001821543602	133.476166581738	142.918939387682
512.068	0	0	0	0	0	0	0	0	0	0	0	0	0	0	0	0	0	0	0	0	0	0	0	0	0	0	0	0	0	0	0	0	0	45.4354236401234	43.775085771983	47.8099204323102	49.0681233218932	61.9347849219667	58.598804308725	64.8658525513367	74.7531764628243	77.0440800923684	86.2818887208841	91.6671512012263	102.588772226598	108.497518150935	111.600699276891	121.620019248465	126.923961006408
513.731	0	0	0	0	0	0	0	0	0	0	0	0	0	0	0	0	0	0	0	0	0	0	0	0	0	0	0	0	0	0	0	0	0	22.4544740339688	24.9845062497865	42.0232405998922	38.1273724516878	53.535003429279	48.3710243811997	61.3998189358883	67.9548181972054	75.3196814043238	87.277343327594	87.1872889003027	100.823722774022	102.362029065804	107.392167621182	126.873962452629	123.708593934006
515.394	0	0	0	0	0	0	0	0	0	0	0	0	0	0	0	0	0	0	0	0	0	0	0	0	0	0	0	0	0	0	0	0	51.9071733881107	54.4969555518134	58.3802375167813	55.310727304621	62.8493050575693	55.6020737751321	74.2025640192578	79.5982459641181	76.5333248345107	89.5928514636153	98.2184728179866	100.230890028945	107.094059022348	112.451457490422	120.258846398077	129.351921834417	136.817438558585
517.056	0	0	0	0	0	0	0	0	0	0	0	0	0	0	0	0	0	0	0	0	0	0	0	0	0	0	0	0	0	0	0	107.048095891595	32.7859110306238	29.2461915532218	38.1327053307915	46.5144712315897	42.9519823980499	46.1151254044619	59.6433333835254	66.1071910434043	77.1251234548925	80.2986592639768	90.274978296004	97.7731420565255	97.3278176865968	107.317228771395	114.042526953446	119.076916842334	136.894884396001
518.72	0	0	0	0	0	0	0	0	0	0	0	0	0	0	0	0	0	0	0	0	0	0	0	0	0	0	0	0	0	0	0	33.7561739163722	18.9216695372418	31.1916509611117	46.2540628682963	36.7110005384462	54.9613366029493	56.769651950109	59.2709622322511	71.2878247907762	74.2479842412712	84.5100360851573	96.3288846587688	98.2901788330276	101.752841908636	111.117582677391	116.969641558265	124.185706982862	131.759579317369
520.383	0	0	0	0	0	0	0	0	0	0	0	0	0	0	0	0	0	0	0	0	0	0	0	0	0	0	0	0	0	0	124.48347908436	23.2684356078	46.8654766700256	45.795190670454	57.6739495793715	64.2985695195121	52.7778131175482	62.9043911512508	70.526058764808	79.3689823421059	80.158231056605	87.2662746495576	95.7083449487436	101.401891659737	108.640630966488	108.327718610711	114.342600361127	129.720249826278	133.489548860816
522.046	0	0	0	0	0	0	0	0	0	0	0	0	0	0	0	0	0	0	0	0	0	0	0	0	0	0	0	0	0	0	44.3552969797814	30.6784686456496	45.329062636178	40.9677285920751	46.5180249000211	57.9098229090773	57.4559314789646	70.8441150624181	75.1103832410823	69.9971645914208	82.721314266505	93.5231787820704	88.4916208872167	99.7570161085122	106.818878906927	112.112620400782	120.018652039771	124.086270045623	130.496080522274
523.71	0	0	0	0	0	0	0	0	0	0	0	0	0	0	0	0	0	0	0	0	0	0	0	0	0	0	0	0	0	73.6757610316408	30.6847880738249	37.4211315483024	46.8306714190036	38.367771695768	60.3678332625685	56.4615514834134	60.9089373397783	66.2096875717424	77.5368209321825	83.6108753738506	86.4780555093359	93.1578063496458	98.5493209383994	102.943540296147	115.277006333467	115.328093692236	124.841483236177	134.005787450241	133.372276840618
525.374	0	0	0	0	0	0	0	0	0	0	0	0	0	0	0	0	0	0	0	0	0	0	0	0	0	0	0	0	0	37.0096299126195	30.3015048186942	40.9124372544763	42.1939513740517	51.3243976761948	55.1377979132877	63.7650861298021	66.1739597872202	68.4770062845693	84.5530743222599	81.8709161159164	82.9036900974416	90.1345752959241	93.9342472256644	106.358433833183	109.354827308215	116.565296045002	126.928655254561	128.932614943842	134.808437644244
527.038	0	0	0	0	0	0	0	0	0	0	0	0	0	0	0	0	0	0	0	0	0	0	0	0	0	0	0	0	39.692288524616	29.0500991872733	29.4848303080068	20.1543367363983	28.8208790842931	35.8337072130897	36.5724703000416	66.2082470611442	57.9307437992584	62.5066059053625	68.3318993937336	74.5287451819958	90.659388557999	82.3272450110409	93.1274916914167	101.894743203137	104.881254591117	114.289677929331	115.186713830554	117.994007638497	133.905761444824
528.703	0	0	0	0	0	0	0	0	0	0	0	0	0	0	0	0	0	0	0	0	0	0	0	0	0	0	0	0	27.7002769049987	15.2625069224953	37.4760312151228	36.4958984037653	33.255186782999	39.7932636173736	52.6830806265445	51.7009251528118	69.5384216045971	65.5658816378499	64.6571082663951	80.6623839837299	76.2220288223621	91.0097913861652	90.9447764048512	103.396271024036	103.18153508158	113.501859671005	114.484332727628	124.618548326394	132.14084204073
530.367	0	0	0	0	0	0	0	0	0	0	0	0	0	0	0	0	0	0	0	0	0	0	0	0	0	0	0	32.9033960096825	30.2856730037023	38.180850678384	32.4880240777235	34.4605098637405	40.7893386792913	51.0622792367404	64.724971633761	62.036803654975	70.7362828137349	65.5793214946556	82.2598339177314	86.8660307602083	85.9632930218464	93.7595668624116	95.6716189119891	101.002463497132	110.076689420802	113.138126002756	122.865510604716	126.380368702376	129.530860154644
532.032	0	0	0	0	0	0	0	0	0	0	0	0	0	0	0	0	0	0	0	0	0	0	0	0	0	0	111.425026636078	28.1777514112524	17.4724531481608	18.8285336548385	37.2905705708304	31.6031417035228	51.3319127248339	50.1162403364021	55.7551414776028	66.8918346268826	68.731697453164	68.2705348211344	81.213431153435	85.6722089797621	83.1900384063096	91.6236560733396	99.5047455575288	99.5997548555876	105.825741061411	110.585904259679	119.009356003529	117.533983172708	129.06294231966
533.697	0	0	0	0	0	0	0	0	0	0	0	0	0	0	0	0	0	0	0	0	0	0	0	0	0	0	39.0570244461194	17.7923899151303	28.1871448463739	30.4834399049338	31.2287335763734	26.7673247909527	38.5198828800748	49.8011752790131	52.6793148972536	48.9300317021923	55.8613434685169	70.7704295684794	72.1960097142952	82.556873863182	82.4994095134445	88.7081427679213	100.425186300118	102.336812534845	105.356314339526	106.722136406092	107.316017560205	120.992995747611	122.333849917927
535.362	0	0	0	0	0	0	0	0	0	0	0	0	0	0	0	0	0	0	0	0	0	0	0	0	0	92.2752088699323	18.3316990525383	25.924505934571	31.3242202029068	34.1520741107391	31.477045821161	52.588790139194	56.4276234365114	52.394856977172	58.0052814693906	61.5725563698486	72.8441811164434	75.68968382361	80.1164905021445	81.6966075850488	80.5678922446756	87.3882337073225	99.4619192508281	103.07869541725	110.973164631683	110.602341207384	117.911015662364	121.42616099025	120.877932116125
537.028	0	0	0	0	0	0	0	0	0	0	0	0	0	0	0	0	0	0	0	0	0	0	0	0	0	18.7234307637907	30.1673135341081	34.0093858979233	32.7980879825724	27.0475601313042	46.6459679263652	35.242451276158	60.7971868408083	43.6916182640371	59.7576928359472	67.4737067970901	70.2028323936968	75.9254928311602	72.6795979367585	75.5125342517805	97.3661372359552	94.5999478138802	96.7646755818679	99.7733951385482	111.749881480986	111.947740620256	114.473666274815	126.278727395684	128.834372515326
538.693	0	0	0	0	0	0	0	0	0	0	0	0	0	0	0	0	0	0	0	0	0	0	0	0	91.9519245010277	31.3486643675713	33.2826057129849	21.1865873252831	39.4088724604766	31.5840049231502	37.8531305260974	45.9664575638901	47.2619291004842	63.5585591826161	47.630128682529	68.1754755853336	69.7034390250964	80.9355225017235	77.5164007974087	86.8407534613759	81.5858578453221	87.5842835570958	95.4532389230681	102.924743412051	109.542348460825	103.186819496641	115.850375997305	121.249755485431	127.725464543543
540.359	0	0	0	0	0	0	0	0	0	0	0	0	0	0	0	0	0	0	0	0	0	0	0	0	0.999202543036297	36.1371277914037	40.9459326794459	20.8225404253314	28.3172096653619	32.7216144999406	30.0915733741017	45.1831312687068	43.8467859189482	46.517574848862	57.0181625231865	59.2303869786495	71.7887209149795	65.8216198482573	73.9508510679155	79.3540754377146	83.3953380785644	89.0381409884968	98.6014355533441	103.489370437451	102.303335209797	107.478157469064	113.362910814114	122.833059262201	124.392392564325
542.025	0	0	0	0	0	0	0	0	0	0	0	0	0	0	0	0	0	0	0	0	0	0	0	31.5106981822146	0.552332509129929	5.72435809016046	-3.18581873935769	14.1112948465959	23.8791200750571	25.4057683102388	22.9206547583645	33.2712520691135	44.3694654090277	41.379345277452	51.6088331668332	49.0420035563987	60.7777014449785	58.8444300442604	75.4877503082547	64.9139030628859	81.3106692176072	83.3835994418515	97.504655373266	93.9016590060049	103.638622762343	104.416770269793	112.902082489324	115.728371691427	117.670678358447
543.691	0	0	0	0	0	0	0	0	0	0	0	0	0	0	0	0	0	0	0	0	0	0	0	15.4652714546673	9.97488942248748	11.2599297176656	18.1968123845985	26.9983993822144	26.1582243635886	27.5491647366483	42.8010631136013	37.3061968889881	36.6393605938727	46.7561448616038	53.4034207470105	57.7737142719075	60.6513166443395	69.4251380468769	73.811389183811	80.0013567645265	87.6621596969104	84.9176767242773	89.860934494393	100.411040922993	107.881714273239	108.773713827445	117.78380254174	119.835742607041	123.040100344853
545.357	0	0	0	0	0	0	0	0	0	0	0	0	0	0	0	0	0	0	0	0	0	0	50.1157134169774	26.0417974461049	23.4747391186959	37.4036414415599	18.8011099839433	41.8228869326032	44.4682722757204	54.2584810421448	53.3360078460509	60.6753683128525	50.8066537723656	60.920836636569	63.9484040332091	64.1721696029845	66.4361856731407	80.2423136037106	82.5604345522532	84.678067009248	101.113992921702	99.8379258232697	110.332030429566	100.788163379802	108.817267231657	111.788336078985	118.280948464173	117.999483571034	130.011510732936
547.023	0	0	0	0	0	0	0	0	0	0	0	0	0	0	0	0	0	0	0	0	0	116.044492108041	13.1584408175819	29.8820099039682	11.9293204119131	25.1016216095887	33.5418455046048	29.275266223081	37.3911395260754	51.7021900364647	54.2276336471918	55.9482536191413	46.2765766488272	59.3625785382987	72.7535866853509	74.3059782357368	74.1578294075244	80.5503352541213	91.2046088026732	87.9680781133334	87.8090531073996	91.9822643300283	99.5273462763539	110.458992198418	108.129354758985	112.841369883575	117.167282278935	115.538501980523	123.87138483303
548.69	0	0	0	0	0	0	0	0	0	0	0	0	0	0	0	0	0	0	0	0	0	3.92695058196552	7.87684203815501	24.7644680981177	11.472739417336	15.8731617042616	24.3045126220837	33.0781639279177	35.9795425079666	30.1137347306577	38.0945461278284	47.1016670297244	34.9880323381501	65.869715138648	51.2105124536936	59.7253874144973	70.7721679599422	76.2576560301228	81.328593179198	83.4019719114051	89.2879187359446	90.1413314279618	92.1122421688895	99.1896082158694	104.29514828745	108.893434126471	110.747377449666	109.912884994506	123.813166235095
550.357	0	0	0	0	0	0	0	0	0	0	0	0	0	0	0	0	0	0	0	0	103.222646165687	21.0366264320433	36.3199436240622	23.1561034125342	25.7098867846884	25.9432899284147	38.2563844346185	33.1805479562493	46.1953229945619	40.9798539635805	52.2910665989014	50.5014914584876	67.7240646591275	67.5313508323847	76.2500694004067	82.7522290006119	69.9076595647021	72.6498224215723	82.876522473369	94.227794519612	94.5531465347481	98.8362516040858	95.0804532985012	106.521626705004	104.446492754294	102.254901396814	115.378469363082	118.889149727522	123.448656885837
552.024	0	0	0	0	0	0	0	0	0	0	0	0	0	0	0	0	0	0	0	0	27.1517558911687	25.6413637086959	22.7529599942913	28.4311749483912	44.529202501814	30.8716554572708	38.3585355032821	48.1869605852146	50.2454213761531	52.0336756271238	56.611193083645	52.6469476798474	62.4356599905515	62.0861515630644	67.8066441856412	78.2379365996485	77.8972893104592	82.0230178625712	77.096574110176	98.8078201073733	87.1353527990508	95.9255051015364	104.184749439475	105.027730638026	104.727856354287	105.24999887645	113.292776791785	116.263619607864	121.90959158649
553.691	0	0	0	0	0	0	0	0	0	0	0	0	0	0	0	0	0	0	0	79.7256259772077	17.6608104124324	16.6761277186491	5.12657250835268	33.0566427183206	17.7606574938508	23.3760638191132	28.1414487201531	33.3494946998895	41.867054588544	40.5813863569198	50.2872983800064	40.906510626006	56.955688337466	55.5409309723256	72.9790441027867	57.6649014771917	70.9609151483195	72.014160725866	79.8314311535239	74.1177297301296	79.6573480796374	83.2350460686659	83.7860406458635	89.8267802741036	102.510856988285	104.242511062597	110.868081660547	105.604614711451	114.831452577061
555.358	0	0	0	0	0	0	0	0	0	0	0	0	0	0	0	0	0	0	0	26.2584206053964	-2.49120058147472	-1.96434047805449	-0.123751516507075	10.6575210184698	16.8672064636342	8.60825194231131	28.5119328668239	18.9578101989897	13.1125795150383	29.442141283158	31.5829354256591	39.5550449996226	39.699562528943	60.7693989598357	60.7953002572385	53.9543537335126	60.8459029949362	64.8613657606789	58.4527402152619	73.4238985347558	76.7809560054021	72.4781839141239	88.6853071796935	92.7740381769042	99.5860229364829	98.4742162773836	99.413219983468	104.528755131791	111.66822752307
557.026	0	0	0	0	0	0	0	0	0	0	0	0	0	0	0	0	0	0	40.5220208992355	13.8252983673741	20.5029078207715	9.51901383274198	22.4525969153897	33.8322732695628	19.3149654768948	20.6948294715304	43.9814768632537	38.5513614030359	22.4987367453198	48.9064976652364	48.8259533511423	49.2904934395713	56.7983626092587	53.200710451253	58.5871391052632	71.2117646295712	68.22181981686	70.3566675463115	75.0676767712159	79.1721318590244	88.242226983427	85.466372574286	96.4670005598901	92.9299265097218	99.0689793602687	98.9700062698234	99.2626441662203	108.477084397307	108.134987323094
558.693	0	0	0	0	0	0	0	0	0	0	0	0	0	0	0	0	0	0	25.4870476416155	22.4421087968019	7.88448706133848	14.5742662751496	26.1444690789332	16.2489919125794	34.2696042965165	37.1393310920298	39.3002551130528	24.5107577972067	34.2086269622146	39.4866010609804	43.3759627132798	48.0698767122773	57.7820896907685	59.9882172956199	63.3202084761986	61.4097415409336	67.4329211570113	73.989900472671	77.2149326323449	79.5106653902636	84.8494645388005	79.0537940878321	84.6194583355296	92.3887063915559	92.6582441335218	94.6124543902813	98.6553700302345	99.8002975393318	108.350412597763
560.361	0	0	0	0	0	0	0	0	0	0	0	0	0	0	0	0	0	66.8947692360239	34.5758780101651	43.7498481629716	28.0631707662272	31.5819685818794	39.0052039920196	48.0855283275637	46.1412436701636	55.6114442549149	56.9151186005025	48.8580076531655	54.8139160426561	57.7651538092943	60.4528775001014	56.6981851459379	60.3835762176109	74.5816581833663	80.3209578935321	72.8116931960057	81.9600550833435	76.836959404013	77.3558019654796	88.386853262086	89.5806941905824	86.8753569948302	90.8487661618248	93.3404353399817	98.7112301997897	100.217543644674	101.798236477515	109.484218630952	108.357476473473
562.029	0	0	0	0	0	0	0	0	0	0	0	0	0	0	0	0	136.817964382969	12.5248949562821	19.646039967169	22.0853412311774	14.9208199242568	-3.34915465128762	15.8068084989433	17.5695872885294	15.2955210652242	30.3656265324805	23.923603434877	30.7195820932913	31.2230511718109	37.8745039225538	35.2842792193484	40.9134582023537	56.2250388117908	53.3372933755859	67.8262642920127	65.5737003330123	70.7707974923556	72.3549743198839	69.1641479777485	77.7159249047668	71.7561468436333	92.9596722621434	84.1305227510956	87.2594539175057	95.519816313068	89.8120520498835	89.0303401809454	100.802005516443	106.825492152475
563.697	0	0	0	0	0	0	0	0	0	0	0	0	0	0	0	0	18.8363647466369	15.1476815386805	13.2703986539826	0.311619651327958	12.1870486138655	-0.164404535440414	1.64490514822684	9.28043424596838	8.95273163697468	28.4909644495135	13.7795552213135	20.0534732611619	19.7651735305065	34.0751427392992	58.5784099124576	41.2333539242838	45.8872727796521	42.1077909465939	40.1378908847308	63.3511479328895	57.7461454568903	47.8562191522403	61.0778953212237	68.7129813747949	72.8235639969448	82.8792226219728	75.8884356921465	82.609578059314	86.4876506487033	84.0588417625566	91.4005285418058	91.0225253638597	98.893015611293
565.365	0	0	0	0	0	0	0	0	0	0	0	0	0	0	0	117.478789009814	-11.5509918795318	-0.594847784468932	28.8887548363476	12.0870500795247	-3.86874948372499	4.59133290393097	15.6469746569575	10.848857345712	19.2304109879464	19.3265866442262	17.1086105421913	34.1648378951818	40.0481701364196	31.1621815592287	34.9602950829423	49.9553613355589	53.5225895415655	53.6232257033642	56.8446244855797	52.2587181816949	67.4974162417703	59.2845717969753	76.8906300910895	66.3361763265685	79.1908232607083	75.1914811987784	77.2765562957005	92.9322140405939	85.8069914435776	87.5377629698828	94.4361165112121	97.8839968917273	97.597527159065
567.033	0	0	0	0	0	0	0	0	0	0	0	0	0	0	0	34.0367291243962	42.8609534249316	41.4996644975119	17.5223584207857	18.5450571790865	41.9731093014859	21.8255258214177	27.9978127082222	36.5899446926241	39.2152228681652	38.1888660202695	40.4631305505287	34.6849286444503	63.0324904574226	56.1243845889734	67.8548264263023	52.5166206090588	56.4284665040377	67.2893791242477	73.3644306256033	59.8778600693206	77.0291818500826	71.014596272753	78.9665967362787	75.6762701594178	81.5927886284322	81.6941369709751	91.7897322676547	84.7156140822712	91.7492297917754	90.3921075073481	101.523527976862	90.8916419647849	109.327546696727
568.702	0	0	0	0	0	0	0	0	0	0	0	0	0	0	23.8529693401208	-7.98194933208057	-6.85147687955743	-16.3580093676722	-14.1480216057233	-20.1531240603936	-7.26957698311335	-5.61903486604143	9.06964291281447	-5.40525862857475	-0.434204943071769	27.5435695273579	15.341979438233	20.5496221593137	24.2939370264357	14.5001812936548	24.8388016606113	22.7910177116885	27.1793122715569	41.8345851633561	37.7033764977805	62.9962605510231	59.806796112217	50.4169692608935	67.6299959198	58.6129794984841	57.9292992096505	73.3369815425046	70.5918633872127	77.8154157396916	81.3024441284501	83.6159098809771	86.3713704842937	90.1001878257302	90.5345567156016
570.37	0	0	0	0	0	0	0	0	0	0	0	0	0	0	15.9103352499355	3.1349766667565	12.6542250354842	20.063842929141	32.3470843187285	-7.53620629901547	15.8005783049055	14.5295625565752	33.5121866841044	34.2514243183866	2.85780549005535	13.8269590554136	13.0072104386336	51.8597203742324	33.9367404786543	49.6124030281921	41.1480169742706	49.4657593411806	44.7341347813218	51.9740539512617	59.5842538971314	60.6799991892417	68.1352277035052	72.9449606937941	64.4810545355518	73.0544412069342	66.2772058365759	78.8041649595198	91.2016169829469	90.5365268193607	87.4460218976945	90.5982535555617	88.1390497611648	90.7323111805362	86.8177848905421
572.039	0	0	0	0	0	0	0	0	0	0	0	0	0	21.236901601395	-2.0575338657713	-13.5282512978968	2.16269812859693	2.59287710413014	-10.2263181774684	-29.8350309933304	18.4366034826631	-14.7727032402073	19.3080852602836	19.4818794572595	19.2845072571134	12.3866511317149	21.1337888204556	21.9057187337906	25.2663324898784	23.6706760449566	44.1415506266715	41.2677391147359	53.3049820393477	34.0233274972423	41.3980805538465	56.9990053424957	61.8759812731196	68.4884010976144	68.5395170116972	69.4953203820412	69.7224232499022	76.0485491620093	76.9056826634985	74.75428669199	78.7602064788563	78.9154813809338	84.6508469518365	83.3510898596807	86.2204140618522
573.708	0	0	0	0	0	0	0	0	0	0	0	0	0	-22.275421094917	-4.07220931120827	33.5390208191427	0.383142137921986	26.5024801786657	15.1738958623057	17.3689858552437	0.819744252234939	16.9080303761218	34.3287723708929	35.0062502619207	32.4742617703828	22.9745206464915	29.3993043768705	39.5140406541551	37.5524135557749	39.4503940113408	30.5746990150812	47.0235494230498	45.0944895942686	45.2791007995929	60.6713654762794	51.8065110281362	42.7042231116722	64.1699021093474	60.6140981324329	69.7114161933217	67.81847493179	61.004306460505	71.3949758447312	79.9882670911192	80.3405265595703	76.6684629446768	84.8118831627664	85.9555375191341	95.684057641158
575.377	0	0	0	0	0	0	0	0	0	0	0	0	38.7748696059775	40.3897700916677	33.384800796076	26.1288722801556	37.9827693255521	6.73562238592006	51.6217899318133	41.4519457990948	31.1907191772	17.4884450002764	38.2978284451295	32.1191607900677	42.1392065324641	44.0656944316384	40.4996159749073	30.0892629974166	45.6554874994295	58.1665564572823	38.3558282835756	44.4390800418999	61.6509833328539	64.9015989761887	66.6885006694624	66.6719595959452	67.0527498862063	73.1315498734394	71.172608429138	66.0736958527135	76.9991403467347	75.7734186485845	78.9877423719376	83.8910502021582	87.92289253496	86.2421804979814	81.6958209345043	90.8538993227494	94.3879824639215
577.046	0	0	0	0	0	0	0	0	0	0	0	88.1137805200387	17.2700076535425	6.65551134914248	-0.642123831588085	2.55235633279099	8.46496170913788	-2.75180204329523	-6.81057703266888	-7.06665863000999	15.9244141664539	40.593784725774	26.9415524251182	25.5815959166258	22.145559476997	26.7153246501401	12.9961235768666	44.5778789062262	14.3396776612225	27.5738732978969	30.171138285993	47.4140617750858	47.0287824960854	34.5403846909623	53.046779046114	50.9273373481198	54.6363938366132	57.0772841373983	67.1307987052321	65.4532656215683	59.031838156096	66.1816197676342	78.8807813904084	74.1170755428526	73.403212153282	80.3913567494714	79.3806035728668	89.1084074703572	87.5759314421679
578.715	0	0	0	0	0	0	0	0	0	0	0	51.2930367248498	26.4679998176883	42.0272220071587	46.0909324408021	36.910468088061	11.1328956312579	53.6160907588821	53.4877126836272	31.2800355728552	31.0142983874224	38.7854547946628	53.7646820538343	47.0833834508801	59.6549656577571	43.3406285167717	53.987246605208	50.1652037986003	63.4645727632507	60.1850976961724	57.2429937858642	70.3436424208821	65.4716603732439	64.6855220460485	71.5166086499287	78.2256796407025	72.5773931231497	74.403133649059	74.1844512322934	80.7320208968191	78.5356782391799	80.9605433854066	86.0818934250849	86.0211632332843	84.8640725258716	81.6910245313347	82.3789654733825	90.1487601188556	97.7449261243733
580.384	0	0	0	0	0	0	0	0	0	0	103.28171599633	8.07736327912528	15.5197113252284	8.33415752083684	3.70406366296938	18.2677016451871	14.1591831922961	23.7479161955788	8.12436027708439	15.6947352107481	23.6478326703999	6.97897404352232	15.0152823882043	-7.68554635409541	40.0669628919805	33.2162014555763	45.3192183673274	23.9896868066827	29.9850290488137	42.4631455180365	45.1823381367536	49.9471989810277	46.4950893487252	59.0864276971478	61.1134917350437	51.6256040613295	56.4803207033057	58.1002342830614	64.1991253694169	62.9051060247804	65.5611380340795	62.1204628164825	71.4981138460456	74.1545684720686	73.7203027551036	77.4684606032662	76.9404143344871	83.0134101703177	84.3113762890734
582.054	0	0	0	0	0	0	0	0	0	0	-15.7458133775996	-0.589589861599811	-20.763582644134	-17.4760528430825	-3.92124959282452	-9.17526892658668	6.31392612445331	27.4480042563316	11.5989329355184	-4.01648825983438	3.13073800789649	-2.0612996740722	13.0924236393635	8.62156857216921	6.16338312402849	23.7397106700456	36.4784173896487	15.8999792232242	36.8898158907945	22.0435836809828	37.0288688530442	28.1342590029623	46.4140366838021	39.7752251096109	56.0594738808733	45.4665985547049	54.0966632314623	51.0276503319053	42.1095971287104	56.8272165519505	58.1050758590369	61.2176962755128	64.9715045128043	66.1311737024884	66.195469545411	69.6794889183398	73.2890854257539	74.6126422243117	81.960059541243
583.723	0	0	0	0	0	0	0	0	0	76.1317962203553	7.74922415411978	20.9221389864583	20.0694033372336	10.5828618187075	26.8462596657145	34.8028513928072	11.9905263138121	34.5049306880408	25.6102275159908	38.2169894240028	30.9791935265692	25.6318194430163	34.3838461634834	27.940157071091	18.9405731387384	38.2826505167011	50.1999543124299	52.1798896282633	44.1790607236158	15.4267496693319	46.1944986897202	50.6269814305064	49.168043087679	47.9719551225061	61.8711038099567	56.1029239866499	61.5533244508664	67.5945518568388	57.2813343742972	68.7842155046958	76.3253392439356	74.0897846482702	69.8333624769831	69.4378734959709	71.5344431848287	71.1770975824324	81.0129470687613	75.6651795703305	83.3387719024233
585.393	0	0	0	0	0	0	0	0	0	-12.9863391020688	-7.35087442245672	-3.22327227163522	6.63557912056736	11.1291959674442	22.3912296793533	11.0354155145617	8.83186832651633	4.97268695332667	11.4389283307192	21.0618172568663	14.1716542196383	9.59269701274435	10.12328191172	35.1338610580183	21.5151885749003	23.5668190123258	43.4037878600955	28.3715373734762	33.4436206540189	21.9116762155059	40.2674846300975	36.0531401575519	31.8305787538434	43.604934287064	49.6979122974941	51.2442430997234	51.1109430110397	35.2301719259118	68.5855288503938	55.0335458663101	57.0863897239466	58.3363057603466	61.1177924581575	67.1826993046359	67.5509492946626	71.2856433764832	70.6351534951364	79.8124359983025	75.6627790885437
587.063	0	0	0	0	0	0	0	0	77.9016879558214	18.1731484374302	26.9018458986263	31.620534872561	4.53762216595896	15.5758995353688	11.9979123906926	25.7362216246946	6.8871816449236	29.8933348170617	17.6354631278634	30.911808451083	57.4691276747126	18.7194634501705	6.7802972272173	56.6797308661718	46.6723226699263	33.4728234209003	47.8394542460219	46.9255456017625	47.1476498498749	52.9650252872083	52.4700278656104	39.4217509204249	40.3648068806052	58.1285064427412	64.8458370181757	56.3283814087031	45.1381972572283	49.0094969264106	61.8630833091971	62.8502340131993	69.0032928072963	62.7127657985753	67.3957110371785	68.2412551573259	68.1422179149168	72.6718250566208	77.9592212594794	77.0828771188653	74.9063608301842
588.733	0	0	0	0	0	0	0	0	-11.40635151429	-3.74567440795497	-1.20166514800795	-18.7050974423635	1.71553907088637	-7.40571575137848	-23.0227208810278	-23.1778044557738	-12.2092869742081	-6.26305767272331	-14.1732154666453	-9.8838285799646	-0.664667100099687	29.3669532830825	6.22893106321064	16.4924867043766	8.38221885086615	14.8935602745619	15.7066145688435	12.7981670000818	24.2427528204349	20.0862067102654	34.6821278723083	27.9650468160285	27.2900442429872	30.7522394712026	37.757114101534	40.9361768260078	39.4282349774755	45.6590322439123	49.7106996452628	58.5943481078286	46.1493490248287	50.5948203514127	56.3245376077278	58.4166758338528	60.8668405888711	68.7683246062446	62.5261377309787	65.8737384452354	74.1105750983534
590.403	0	0	0	0	0	0	0	7.99637310700359	8.62493299974056	-7.97085080378544	8.27207191173839	-11.1908777993504	24.1651163412762	5.07755251421976	-33.0217625528746	-1.70558751584649	22.1043739606084	3.06191207834082	-11.6362129885206	0.883500889949046	17.6914682423632	23.3183562523196	18.5107206612817	-0.990776049246221	24.1294845330648	10.6407163373463	23.3237179211983	17.4499358037552	20.2621811716276	35.0974758566828	42.0313623139903	33.5669501146051	32.927914175217	46.2263990208676	36.4015693220374	41.0426340142959	49.5019074514134	50.5444553602185	50.3974829339735	50.9210296757113	51.7726947581398	54.3242993290105	63.4178194613861	64.9619064392597	66.7524284259965	65.7729883843324	65.4433381400529	64.7265306414486	76.1195825729934
592.073	0	0	0	0	0	0	137.785919975461	-8.31346661635505	9.37636862344743	1.74390153222758	23.9392465949539	10.6061417809326	16.6373638868844	7.34336218583151	32.983014536781	23.6673736099443	4.14849267423972	15.5154141613883	10.5876033339765	9.28097083637397	29.3442246795997	20.506859478525	26.7949287266607	34.7030900762405	25.4409790615397	11.0523323442221	30.8455826162639	35.8301694436163	32.4408143554044	50.9570197940297	43.898954955602	34.948536807856	43.6491536353741	42.1638321209413	59.4913351621941	52.6207013441648	45.5298656878966	53.5134143765829	53.1308093007206	49.2872685796312	54.0447611684713	57.045549982806	53.3485188120344	66.1819396468851	63.7123639792521	66.5352514887333	65.6864403907673	68.7449365790435	75.9607025498095
593.743	0	0	0	0	0	0	31.0042572580258	-20.4359935446053	-14.3589401934374	-11.0395766116326	-23.4438081505161	-0.571222160866158	-15.6353468781437	0.525744381998115	-16.9705150322082	-14.04880796668	7.42263063691651	-12.5983507335044	1.40866254903587	-11.4042033388802	-2.52319015591101	16.4350708950752	11.3239238759573	8.79769256758158	2.77044153918512	11.5184633866722	9.03593617134373	27.9330267372693	23.2929451696392	18.5160234475638	22.8757103653373	18.8036401791106	37.1536298695642	35.1111599929052	47.4931125845222	36.696628669532	48.6655539189204	47.3763301788983	47.4055020330689	44.6067002954544	38.5079442614199	41.672990032515	57.3307244468463	56.7020122652948	59.4752727223006	58.9028332423542	59.936649428095	61.2177841183423	68.7203251135648
595.413	0	0	0	0	0	102.916248172306	10.4877750180333	2.9987149343895	-2.01250193061451	11.0904534994616	18.7973615502586	0.538467560888283	-1.96009904741163	27.9708071892906	11.1882633586962	4.8507469611284	-0.0356834214217244	-8.11696157102745	9.69577500006124	19.3590954935951	25.8493955050376	13.705550717227	1.16673859398449	8.35834642131885	31.0690282646752	15.1832757671289	24.0067150344342	36.4045885579173	19.7968685434709	38.3665539584257	21.2865954952672	31.6627973658781	36.1607789212102	42.5033055695391	30.5302229683855	41.6725905733742	41.5240693961551	39.5106894279612	44.1292293440162	40.6962338851009	57.5477338092676	56.5813389009282	52.0913912316338	61.8111665373363	62.5056692562685	67.0903323302803	59.2811698145263	62.8198598297737	63.6021285391812
597.084	0	0	0	0	0	9.92253137080179	20.4645561993612	1.96312933967885	10.0427752415572	-1.81910209689709	8.49010609630433	17.2899249608088	-0.0296074564083559	22.7755641458354	2.14947980739334	16.3760658580253	22.9124062639631	23.5335451314334	9.26725679947147	-4.09619730798624	11.6426133899795	5.61819042850465	16.9815163356175	37.5337225094473	34.93528365056	11.1503374885439	12.7720845929182	28.2751184173739	34.9254037356677	28.9007665131317	26.3332036514699	30.4004088405049	35.1580960437437	45.6476151525108	39.4997662619062	39.4121013961263	43.837424180818	46.9918713621237	56.0993063129842	49.0841576388252	56.9248523179019	48.2439113286083	49.3797042342299	53.7551406800949	54.9825271487296	64.2455639929722	55.3227995770859	66.1247167486847	70.4247438667228
598.754	0	0	0	0	188.306824156482	-17.0459804515842	-31.4067736327893	21.5195099391057	16.5349467765311	8.71010510995909	21.4580477113465	20.4544035234033	-5.46225089334659	5.65260975689626	4.3960414079429	11.004761916969	21.0320552228148	31.2611331293946	15.5502389858304	-1.06490580733019	23.9784884160665	14.309332775882	29.81423041951	17.4373316553681	6.81353119582376	20.0551810308652	34.5193309275079	26.1280771707085	25.6234615957098	31.0193886165453	23.7347978943337	35.4164606597278	35.7836106249657	45.726915904346	40.6710149169517	46.0995168209067	40.8081981432881	51.8372782801591	36.2897963139537	43.816528342772	43.5251770427524	51.7229735282473	52.331000216123	57.5243923958191	59.6375793796282	57.1507772654028	58.8204812883837	59.0401455560957	59.6574027221698
600.425	0	0	0	0	50.2220290362401	-14.2600339958203	-2.65658635094641	19.6982504840603	-14.0252393148683	5.775408486116	-1.76678268595636	13.9929680730339	1.26268808003999	23.7113556155224	29.6639163765099	12.804747469733	-2.19618050689705	21.3510069435383	17.2311883167347	21.421684935885	26.7861149817608	16.9946691806708	29.1182910582385	25.8597642268087	25.8980331506874	15.9959023310971	18.041638831333	28.3520096643538	25.9249110527069	28.6855789488829	36.4167408738363	19.3823207606127	35.0477781618806	35.0017271171889	35.5857337566124	29.4581389122399	40.9364894040525	35.6797870263979	51.4190338410007	53.0331031364345	51.0381309665686	55.326100400823	45.5958726602278	53.029859251035	57.8259698027006	62.5765705715548	56.8832659925241	62.4802959927751	63.4829817555572
602.096	0	0	0	116.024044599854	-0.265684064646533	-6.3275185512193	21.5191611731781	-10.7514574401667	0.544751313907497	-23.6841857035695	-10.6789677067058	-4.50105695500378	-27.6888610458846	-6.02069964889397	-10.5071907449627	-6.84694892545095	4.31673786046752	6.29572444810344	7.20463343319738	8.56882659832431	20.9073333459876	13.0065289256374	5.94581546701315	18.2037839976808	16.6423449159943	18.5864820533599	13.4818945532712	13.2360509326932	27.1614086173008	29.7247766792893	34.5780426800403	36.2242239221772	22.6689453191657	27.0273642484814	33.9228369007805	44.7875910622449	32.2207241127032	38.59487514411	34.0429543505371	46.7808911028244	44.8328338110792	42.8146815670276	49.8275786825459	54.7349565127493	49.552592301946	56.5011511366485	55.9970915098987	55.0584643289688	63.3576099270056
603.766	0	0	0	51.384247662552	23.831229290693	-3.4834544742018	2.57345071361632	26.9507694581598	14.0946350421127	27.7474741640094	24.0377225113715	0.449700353044116	0.998905489548653	8.02332653734595	34.1142690736386	31.6529702495431	15.6877198117518	30.9624215364505	15.6527583566005	19.2311281737612	31.2590027967695	30.4971307441998	29.0747720712446	9.86893869012053	26.7927034105473	38.2461114895067	25.7467142593196	33.1352564200109	44.6963373914936	33.8830354185714	29.3119275351182	38.1519722536002	49.5084351292802	37.2142987962847	48.5255069320064	43.3916717507651	47.7988523052196	39.8401838541938	55.9885306910839	48.6155423256312	49.0224270853709	53.9643480181543	48.1810479992042	49.3527984066836	54.7197354707457	52.9827894488762	60.4141938922943	58.5323828621701	62.3980313684489
605.437	0	0	78.8983739260009	-30.2417198175565	-12.7566218515295	-6.21677690057704	-10.1823723282479	-1.34867059354365	-30.6248657418731	-16.0170819852525	-4.92871752018832	-11.7471316463714	-14.5157426392904	-9.39976792533831	1.78884529629826	6.74880731257655	3.84871047678682	3.3086069766272	6.38978108413773	-5.70939155901303	-2.118319059265	9.26685905490996	-2.98605751703302	10.5906918192729	4.85393727863466	20.2327197706831	16.6213885008396	23.1748378848864	13.5035764633803	28.353531129514	41.689305632037	34.5261079475883	26.2728230059583	32.9006735192287	24.0761395789687	34.2922287278373	26.3416385104549	33.2420216832123	42.3122170654649	41.4909302006193	48.9917567820116	40.1360371866761	47.8818793906691	49.2332836571666	48.093373274173	49.5880038088995	57.9565435302541	51.4252386724552	58.0751215616303
607.108	0	844.593903629873	11.3006816088019	12.471330893964	12.0945798736762	10.3522602168726	25.2173396473794	37.980957398802	21.6571876804065	25.0122174508052	11.1422655413858	27.0379440266314	12.6758554006756	11.7762287257513	13.8208285501818	25.2645729234703	14.3435922852501	19.9746344873819	21.1961260184684	20.6389345567247	19.1180105420195	10.2309907660661	43.8923144522579	15.1390614416945	33.9544786410779	22.3305230883227	23.6986479708343	22.7454569780752	39.1930003389272	23.5005065288834	29.2947976439637	34.8477421320741	31.0001157535372	35.8392997488902	40.3571056971868	56.9398617874018	38.0566022367635	38.2574523093933	42.8212435891742	49.9664538772027	44.3620153636655	49.696994731639	43.6649610389821	47.3580694312712	52.4846892583633	50.6667956828567	51.8329160026966	56.6662850988057	61.2216483399171
608.779	0	226.161433874286	-27.0740532494587	-49.7064198797912	-26.6643975233415	-30.0679923714677	-36.9720751400051	-14.7939592914622	-29.6066832200897	-9.78506808483936	-27.1405147356311	-1.94693717902659	-19.5110330166226	-29.7126288281284	-32.6524960246259	-26.8070310505011	-42.9951467457083	-2.75058810056566	-12.3495364618312	-28.1641033818725	-8.75368409582693	-9.12183525055706	-6.79386206806772	-12.260208798794	-8.27252308248386	5.95704035212529	0.661804634781486	5.52853654194977	-3.66508677677172	11.5002265180474	6.37290674744938	11.0430450280565	23.5776828969903	14.4639683364484	17.8640823070212	22.6760236132846	20.0383338763444	31.8783924566513	25.0385865382063	35.3630127239057	30.3098796047805	31.5721566072094	34.8395267573166	37.4829448292429	46.1207133402267	44.9229260596978	43.4284743452619	43.4344820420716	41.4217032564103
610.45	397.214436150548	52.5754802399522	16.9788943339941	11.9855446053106	5.79825493430299	2.76338746729274	19.3708407367762	34.4830243627419	34.5085818503944	1.29120174099793	10.7878523651828	19.9138016473378	35.4042010101797	22.6900361806165	8.738018233255	19.9895750828069	14.5092976593521	8.81180624484806	12.7928919126811	4.14008888496597	30.0921626292058	20.3277066580989	22.1406420234483	23.8779567788452	30.7694937326837	47.0028050438101	28.9956359986079	32.4525727637737	14.4233453275651	29.8011323556848	28.8692463515004	36.9601597120174	43.0813939536941	39.1917479301446	34.3676991086245	35.4407837016465	31.1966931305292	46.9131950227491	47.5238599728005	41.9839316089596	46.7771883684306	51.5491427501472	46.0050712149863	47.8059562563501	48.376961987003	52.1553827813057	53.6620326392787	54.5989619407748	55.2386635520417
612.121	65.497332431094	-19.0223546694954	-9.14886069138705	-8.1273411043545	-2.86899609986213	-7.64334497162848	-16.3326131129321	-5.33856377313569	-13.7483588277267	-12.8926407527483	-11.3522791074295	-4.34514395231499	4.85197100135859	-5.30507577489571	-0.733879715372017	18.7121667845454	0.0474289933258108	3.20260444651672	-5.40164970360827	7.75947534170795	6.58292242282225	14.7042590959622	-6.81498053910812	19.943410552643	5.68496792740796	19.8305794164325	17.5393634586793	7.58862076390375	22.099002196515	27.0097610457187	20.9791966966662	21.0004294099973	22.1709123403855	27.3352674324293	24.9741450777019	21.1874025665835	27.9242340838103	39.726144254414	38.6456151533883	33.1971456711587	40.2293505093436	32.9339496577961	37.6796328623171	43.8261380172441	41.6746088307823	43.5673980127912	44.2473490497395	52.67992535887	51.8519949515801
613.792	18.7623226126392	44.6439892210805	36.8790409707186	39.3194380302717	14.3448970068565	15.3359469529075	37.05886105872	11.3721536967238	19.0171098354369	14.862755261795	11.9446931717964	40.8819633566376	39.4591572492827	11.8346857034062	31.4071586576833	29.5482457875851	22.8548368975096	10.8528424940732	21.7895871764781	28.1369747238558	21.7906209463743	28.1762412196365	38.402247748282	25.0343674249044	31.889353466205	21.5783275814894	35.5857879728164	23.7897323317389	34.0241121720917	37.9450156465485	29.4351963496114	45.265734545604	35.6567893319627	45.1340946060456	41.8176219408605	39.841070776369	40.8135167183771	43.6412627288866	41.1685366942041	40.431543132348	38.2585228884843	46.0726772598382	41.422056453757	43.5804237586939	44.3346426389859	55.2671860787416	49.277747141245	51.8309883488403	52.2505865407015
615.464	-8.34012804211831	-3.07314395264833	4.61834134145915	5.0967053453421	-17.8782117292724	-24.4357663383815	-1.41622926290776	-14.0184238612018	-1.40668464668008	6.31894379762371	-17.6494847019635	-5.03285498771243	-0.637893862770903	-8.9074386851904	-0.0349154084781699	9.59080425455352	9.29213519816952	2.56363654128887	-2.19034280866349	18.0851567346087	4.45330744130059	7.21081077237265	1.27735486112853	11.9597877017277	17.7803641801987	8.59948400103242	15.2665454916867	23.6214734965619	9.87416159976211	24.2916006037935	19.7414083367053	30.4307023213156	24.1435990170219	28.3878283598784	28.8627764097646	36.0051766350817	27.6477790170334	27.2552108411783	37.7915272739452	38.1245510416891	33.6112883644522	42.3182537489947	39.8839393221207	47.0168736973782	41.2395532810613	41.6741613872644	45.0466184672144	44.8886232264483	46.6748587758693
617.135	-9.81217030999339	0.0288549853858467	-14.503427262799	10.190858805435	15.6294018593433	-6.96568289986739	0.64931906666525	-5.31520550222902	-1.35586305698852	14.0508644460338	11.2302800815417	11.6824453259279	22.2252881024292	18.8496593090879	9.77595799704619	-1.74304474774835	14.8068089592996	13.5274063541269	9.98699410992771	4.10431966926885	3.38051190746207	29.9402105442903	18.4321363480462	22.5362553666515	13.7396595644995	18.781324052072	15.3278810863652	27.4909014280217	11.0688840507429	41.3526834121044	34.5126501657528	21.095021281961	37.7004936705048	28.4075846283708	20.4723840646231	41.7636430439119	28.6103360432338	27.6685099405827	38.9288043076963	31.1620156863836	37.4686070097169	41.0738695899633	35.7082773823436	37.7895394857293	42.6659931907314	48.2989901050816	45.5878672176403	47.1149053168477	45.8604437008019
618.806	-18.1869650967289	-5.70695472132813	-23.2669284740982	-14.2022604808348	-21.5242797274773	-16.0693022087428	-10.4174791431864	-2.88883964372441	2.54432765690303	-12.3634561921417	-38.3988983704096	4.77503692935964	-1.98118758350739	2.27871504144314	8.56308423469002	-7.47027610919744	-12.8589144908809	-6.11315227110469	8.35080139117172	12.2666090662186	-9.27990051405891	13.1016116564363	-1.66502149171614	-1.97697258060405	5.69462717283042	17.4979865889739	-1.04898054068661	4.92459194756755	18.5116993623198	19.0918948097984	14.1552846267667	17.1623725312846	20.4125774510401	17.8716291782481	12.8575547705193	30.7029880719543	27.5483079400674	26.1418852647125	27.4717061024315	29.682000406359	27.6147864605263	29.2889434364131	38.5692733716122	35.1325144451863	31.8806432386191	39.0587631056337	42.3798953640466	36.7172928807981	47.1705912787504
[truncated: 85 more columns]
