# Supplementary material for: Physicochemical and major ion data for springs in the Black Forest National Park, Germany
Source: Data Brief. 2020 Apr 30;30:105645. doi: 10.1016/j.dib.2020.105645 (PMC7218150; doi:10.1016/j.dib.2020.105645)
Supplement: Supplementary file 4 [file mmc4.zip › Fluorescence/D811_5_2017-05-09.csv]

wavelength	600	597	594	591	588	585	582	579	576	573	570	567	564	561	558	555	552	549	546	543	540	537	534	531	528	525	522	519	516	513	510	507	504	501	498	495	492	489	486	483	480	477	474	471	468	465	462	459	456
210.862	0	0	0	0	0	0	0	0	0	0	0	0	0	0	0	0	0	0	0	0	0	0	0	0	0	0	0	0	0	0	0	0	0	0	0	0	0	0	0	0	0	0	0	0	0	0	0	0	0
212.444	0	0	0	0	0	0	0	0	0	0	0	0	0	0	0	0	0	0	0	0	0	0	0	0	0	0	0	0	0	0	0	0	0	0	0	0	0	0	0	0	0	0	0	0	0	0	0	0	0
214.027	0	0	0	0	0	0	0	0	0	0	0	0	0	0	0	0	0	0	0	0	0	0	0	0	0	0	0	0	0	0	0	0	0	0	0	0	0	0	0	0	0	0	0	0	0	0	0	0	0
215.61	0	0	0	0	0	0	0	0	0	0	0	0	0	0	0	0	0	0	0	0	0	0	0	0	0	0	0	0	0	0	0	0	0	0	0	0	0	0	0	0	0	0	0	0	0	0	0	0	0
217.194	0	0	0	0	0	0	0	0	0	0	0	0	0	0	0	0	0	0	0	0	0	0	0	0	0	0	0	0	0	0	0	0	0	0	0	0	0	0	0	0	0	0	0	0	0	0	0	0	0
218.779	0	0	0	0	0	0	0	0	0	0	0	0	0	0	0	0	0	0	0	0	0	0	0	0	0	0	0	0	0	0	0	0	0	0	0	0	0	0	0	0	0	0	0	0	0	0	0	0	0
220.364	0	0	0	0	0	0	0	0	0	0	0	0	0	0	0	0	0	0	0	0	0	0	0	0	0	0	0	0	0	0	0	0	0	0	0	0	0	0	0	0	0	0	0	0	0	0	0	0	0
221.95	0	0	0	0	0	0	0	0	0	0	0	0	0	0	0	0	0	0	0	0	0	0	0	0	0	0	0	0	0	0	0	0	0	0	0	0	0	0	0	0	0	0	0	0	0	0	0	0	0
223.536	0	0	0	0	0	0	0	0	0	0	0	0	0	0	0	0	0	0	0	0	0	0	0	0	0	0	0	0	0	0	0	0	0	0	0	0	0	0	0	0	0	0	0	0	0	0	0	0	0
225.123	0	0	0	0	0	0	0	0	0	0	0	0	0	0	0	0	0	0	0	0	0	0	0	0	0	0	0	0	0	0	0	0	0	0	0	0	0	0	0	0	0	0	0	0	0	0	0	0	0
226.71	0	0	0	0	0	0	0	0	0	0	0	0	0	0	0	0	0	0	0	0	0	0	0	0	0	0	0	0	0	0	0	0	0	0	0	0	0	0	0	0	0	0	0	0	0	0	0	0	0
228.299	0	0	0	0	0	0	0	0	0	0	0	0	0	0	0	0	0	0	0	0	0	0	0	0	0	0	0	0	0	0	0	0	0	0	0	0	0	0	0	0	0	0	0	0	0	0	0	0	0
229.887	0	0	0	0	0	0	0	0	0	0	0	0	0	0	0	0	0	0	0	0	0	0	0	0	0	0	0	0	0	0	0	0	0	0	0	0	0	0	0	0	0	0	0	0	0	0	0	0	0
231.477	0	0	0	0	0	0	0	0	0	0	0	0	0	0	0	0	0	0	0	0	0	0	0	0	0	0	0	0	0	0	0	0	0	0	0	0	0	0	0	0	0	0	0	0	0	0	0	0	0
233.067	0	0	0	0	0	0	0	0	0	0	0	0	0	0	0	0	0	0	0	0	0	0	0	0	0	0	0	0	0	0	0	0	0	0	0	0	0	0	0	0	0	0	0	0	0	0	0	0	0
234.657	0	0	0	0	0	0	0	0	0	0	0	0	0	0	0	0	0	0	0	0	0	0	0	0	0	0	0	0	0	0	0	0	0	0	0	0	0	0	0	0	0	0	0	0	0	0	0	0	0
236.248	0	0	0	0	0	0	0	0	0	0	0	0	0	0	0	0	0	0	0	0	0	0	0	0	0	0	0	0	0	0	0	0	0	0	0	0	0	0	0	0	0	0	0	0	0	0	0	0	0
237.84	0	0	0	0	0	0	0	0	0	0	0	0	0	0	0	0	0	0	0	0	0	0	0	0	0	0	0	0	0	0	0	0	0	0	0	0	0	0	0	0	0	0	0	0	0	0	0	0	0
239.432	0	0	0	0	0	0	0	0	0	0	0	0	0	0	0	0	0	0	0	0	0	0	0	0	0	0	0	0	0	0	0	0	0	0	0	0	0	0	0	0	0	0	0	0	0	0	0	0	0
241.025	0	0	0	0	0	0	0	0	0	0	0	0	0	0	0	0	0	0	0	0	0	0	0	0	0	0	0	0	0	0	0	0	0	0	0	0	0	0	0	0	0	0	0	0	0	0	0	0	0
242.619	0	0	0	0	0	0	0	0	0	0	0	0	0	0	0	0	0	0	0	0	0	0	0	0	0	0	0	0	0	0	0	0	0	0	0	0	0	0	0	0	0	0	0	0	0	0	0	0	0
244.213	0	0	0	0	0	0	0	0	0	0	0	0	0	0	0	0	0	0	0	0	0	0	0	0	0	0	0	0	0	0	0	0	0	0	0	0	0	0	0	0	0	0	0	0	0	0	0	0	0
245.808	0	0	0	0	0	0	0	0	0	0	0	0	0	0	0	0	0	0	0	0	0	0	0	0	0	0	0	0	0	0	0	0	0	0	0	0	0	0	0	0	0	0	0	0	0	0	0	0	0
247.403	0	0	0	0	0	0	0	0	0	0	0	0	0	0	0	0	0	0	0	0	0	0	0	0	0	0	0	0	0	0	0	0	0	0	0	0	0	0	0	0	0	0	0	0	0	0	0	0	0
248.999	0	0	0	0	0	0	0	0	0	0	0	0	0	0	0	0	0	0	0	0	0	0	0	0	0	0	0	0	0	0	0	0	0	0	0	0	0	0	0	0	0	0	0	0	0	0	0	0	0
250.595	0	0	0	0	0	0	0	0	0	0	0	0	0	0	0	0	0	0	0	0	0	0	0	0	0	0	0	0	0	0	0	0	0	0	0	0	0	0	0	0	0	0	0	0	0	0	0	0	0
252.192	0	0	0	0	0	0	0	0	0	0	0	0	0	0	0	0	0	0	0	0	0	0	0	0	0	0	0	0	0	0	0	0	0	0	0	0	0	0	0	0	0	0	0	0	0	0	0	0	0
253.79	0	0	0	0	0	0	0	0	0	0	0	0	0	0	0	0	0	0	0	0	0	0	0	0	0	0	0	0	0	0	0	0	0	0	0	0	0	0	0	0	0	0	0	0	0	0	0	0	0
255.388	0	0	0	0	0	0	0	0	0	0	0	0	0	0	0	0	0	0	0	0	0	0	0	0	0	0	0	0	0	0	0	0	0	0	0	0	0	0	0	0	0	0	0	0	0	0	0	0	0
256.986	0	0	0	0	0	0	0	0	0	0	0	0	0	0	0	0	0	0	0	0	0	0	0	0	0	0	0	0	0	0	0	0	0	0	0	0	0	0	0	0	0	0	0	0	0	0	0	0	0
258.586	0	0	0	0	0	0	0	0	0	0	0	0	0	0	0	0	0	0	0	0	0	0	0	0	0	0	0	0	0	0	0	0	0	0	0	0	0	0	0	0	0	0	0	0	0	0	0	0	0
260.186	0	0	0	0	0	0	0	0	0	0	0	0	0	0	0	0	0	0	0	0	0	0	0	0	0	0	0	0	0	0	0	0	0	0	0	0	0	0	0	0	0	0	0	0	0	0	0	0	0
261.786	0	0	0	0	0	0	0	0	0	0	0	0	0	0	0	0	0	0	0	0	0	0	0	0	0	0	0	0	0	0	0	0	0	0	0	0	0	0	0	0	0	0	0	0	0	0	0	0	0
263.387	0	0	0	0	0	0	0	0	0	0	0	0	0	0	0	0	0	0	0	0	0	0	0	0	0	0	0	0	0	0	0	0	0	0	0	0	0	0	0	0	0	0	0	0	0	0	0	0	0
264.988	0	0	0	0	0	0	0	0	0	0	0	0	0	0	0	0	0	0	0	0	0	0	0	0	0	0	0	0	0	0	0	0	0	0	0	0	0	0	0	0	0	0	0	0	0	0	0	0	0
266.591	0	0	0	0	0	0	0	0	0	0	0	0	0	0	0	0	0	0	0	0	0	0	0	0	0	0	0	0	0	0	0	0	0	0	0	0	0	0	0	0	0	0	0	0	0	0	0	0	0
268.193	0	0	0	0	0	0	0	0	0	0	0	0	0	0	0	0	0	0	0	0	0	0	0	0	0	0	0	0	0	0	0	0	0	0	0	0	0	0	0	0	0	0	0	0	0	0	0	0	0
269.796	0	0	0	0	0	0	0	0	0	0	0	0	0	0	0	0	0	0	0	0	0	0	0	0	0	0	0	0	0	0	0	0	0	0	0	0	0	0	0	0	0	0	0	0	0	0	0	0	0
271.4	0	0	0	0	0	0	0	0	0	0	0	0	0	0	0	0	0	0	0	0	0	0	0	0	0	0	0	0	0	0	0	0	0	0	0	0	0	0	0	0	0	0	0	0	0	0	0	0	0
273.004	0	0	0	0	0	0	0	0	0	0	0	0	0	0	0	0	0	0	0	0	0	0	0	0	0	0	0	0	0	0	0	0	0	0	0	0	0	0	0	0	0	0	0	0	0	0	0	0	0
274.609	0	0	0	0	0	0	0	0	0	0	0	0	0	0	0	0	0	0	0	0	0	0	0	0	0	0	0	0	0	0	0	0	0	0	0	0	0	0	0	0	0	0	0	0	0	0	0	0	0
276.215	0	0	0	0	0	0	0	0	0	0	0	0	0	0	0	0	0	0	0	0	0	0	0	0	0	0	0	0	0	0	0	0	0	0	0	0	0	0	0	0	0	0	0	0	0	0	0	0	0
277.821	0	0	0	0	0	0	0	0	0	0	0	0	0	0	0	0	0	0	0	0	0	0	0	0	0	0	0	0	0	0	0	0	0	0	0	0	0	0	0	0	0	0	0	0	0	0	0	0	0
279.427	0	0	0	0	0	0	0	0	0	0	0	0	0	0	0	0	0	0	0	0	0	0	0	0	0	0	0	0	0	0	0	0	0	0	0	0	0	0	0	0	0	0	0	0	0	0	0	0	0
281.034	0	0	0	0	0	0	0	0	0	0	0	0	0	0	0	0	0	0	0	0	0	0	0	0	0	0	0	0	0	0	0	0	0	0	0	0	0	0	0	0	0	0	0	0	0	0	0	0	0
282.642	0	0	0	0	0	0	0	0	0	0	0	0	0	0	0	0	0	0	0	0	0	0	0	0	0	0	0	0	0	0	0	0	0	0	0	0	0	0	0	0	0	0	0	0	0	0	0	0	0
284.25	0	0	0	0	0	0	0	0	0	0	0	0	0	0	0	0	0	0	0	0	0	0	0	0	0	0	0	0	0	0	0	0	0	0	0	0	0	0	0	0	0	0	0	0	0	0	0	0	0
285.858	0	0	0	0	0	0	0	0	0	0	0	0	0	0	0	0	0	0	0	0	0	0	0	0	0	0	0	0	0	0	0	0	0	0	0	0	0	0	0	0	0	0	0	0	0	0	0	0	0
287.468	0	0	0	0	0	0	0	0	0	0	0	0	0	0	0	0	0	0	0	0	0	0	0	0	0	0	0	0	0	0	0	0	0	0	0	0	0	0	0	0	0	0	0	0	0	0	0	0	0
289.077	0	0	0	0	0	0	0	0	0	0	0	0	0	0	0	0	0	0	0	0	0	0	0	0	0	0	0	0	0	0	0	0	0	0	0	0	0	0	0	0	0	0	0	0	0	0	0	0	0
290.688	0	0	0	0	0	0	0	0	0	0	0	0	0	0	0	0	0	0	0	0	0	0	0	0	0	0	0	0	0	0	0	0	0	0	0	0	0	0	0	0	0	0	0	0	0	0	0	0	0
292.298	0	0	0	0	0	0	0	0	0	0	0	0	0	0	0	0	0	0	0	0	0	0	0	0	0	0	0	0	0	0	0	0	0	0	0	0	0	0	0	0	0	0	0	0	0	0	0	0	0
293.91	0	0	0	0	0	0	0	0	0	0	0	0	0	0	0	0	0	0	0	0	0	0	0	0	0	0	0	0	0	0	0	0	0	0	0	0	0	0	0	0	0	0	0	0	0	0	0	0	0
295.521	0	0	0	0	0	0	0	0	0	0	0	0	0	0	0	0	0	0	0	0	0	0	0	0	0	0	0	0	0	0	0	0	0	0	0	0	0	0	0	0	0	0	0	0	0	0	0	0	0
297.134	0	0	0	0	0	0	0	0	0	0	0	0	0	0	0	0	0	0	0	0	0	0	0	0	0	0	0	0	0	0	0	0	0	0	0	0	0	0	0	0	0	0	0	0	0	0	0	0	0
298.747	0	0	0	0	0	0	0	0	0	0	0	0	0	0	0	0	0	0	0	0	0	0	0	0	0	0	0	0	0	0	0	0	0	0	0	0	0	0	0	0	0	0	0	0	0	0	0	0	0
300.36	0	0	0	0	0	0	0	0	0	0	0	0	0	0	0	0	0	0	0	0	0	0	0	0	0	0	0	0	0	0	0	0	0	0	0	0	0	0	0	0	0	0	0	0	0	0	0	0	0
301.974	0	0	0	0	0	0	0	0	0	0	0	0	0	0	0	0	0	0	0	0	0	0	0	0	0	0	0	0	0	0	0	0	0	0	0	0	0	0	0	0	0	0	0	0	0	0	0	0	0
303.588	0	0	0	0	0	0	0	0	0	0	0	0	0	0	0	0	0	0	0	0	0	0	0	0	0	0	0	0	0	0	0	0	0	0	0	0	0	0	0	0	0	0	0	0	0	0	0	0	0
305.203	0	0	0	0	0	0	0	0	0	0	0	0	0	0	0	0	0	0	0	0	0	0	0	0	0	0	0	0	0	0	0	0	0	0	0	0	0	0	0	0	0	0	0	0	0	0	0	0	0
306.819	0	0	0	0	0	0	0	0	0	0	0	0	0	0	0	0	0	0	0	0	0	0	0	0	0	0	0	0	0	0	0	0	0	0	0	0	0	0	0	0	0	0	0	0	0	0	0	0	0
308.435	0	0	0	0	0	0	0	0	0	0	0	0	0	0	0	0	0	0	0	0	0	0	0	0	0	0	0	0	0	0	0	0	0	0	0	0	0	0	0	0	0	0	0	0	0	0	0	0	0
310.051	0	0	0	0	0	0	0	0	0	0	0	0	0	0	0	0	0	0	0	0	0	0	0	0	0	0	0	0	0	0	0	0	0	0	0	0	0	0	0	0	0	0	0	0	0	0	0	0	0
311.668	0	0	0	0	0	0	0	0	0	0	0	0	0	0	0	0	0	0	0	0	0	0	0	0	0	0	0	0	0	0	0	0	0	0	0	0	0	0	0	0	0	0	0	0	0	0	0	0	0
313.286	0	0	0	0	0	0	0	0	0	0	0	0	0	0	0	0	0	0	0	0	0	0	0	0	0	0	0	0	0	0	0	0	0	0	0	0	0	0	0	0	0	0	0	0	0	0	0	0	0
314.904	0	0	0	0	0	0	0	0	0	0	0	0	0	0	0	0	0	0	0	0	0	0	0	0	0	0	0	0	0	0	0	0	0	0	0	0	0	0	0	0	0	0	0	0	0	0	0	0	0
316.522	0	0	0	0	0	0	0	0	0	0	0	0	0	0	0	0	0	0	0	0	0	0	0	0	0	0	0	0	0	0	0	0	0	0	0	0	0	0	0	0	0	0	0	0	0	0	0	0	0
318.141	0	0	0	0	0	0	0	0	0	0	0	0	0	0	0	0	0	0	0	0	0	0	0	0	0	0	0	0	0	0	0	0	0	0	0	0	0	0	0	0	0	0	0	0	0	0	0	0	0
319.761	0	0	0	0	0	0	0	0	0	0	0	0	0	0	0	0	0	0	0	0	0	0	0	0	0	0	0	0	0	0	0	0	0	0	0	0	0	0	0	0	0	0	0	0	0	0	0	0	0
321.381	0	0	0	0	0	0	0	0	0	0	0	0	0	0	0	0	0	0	0	0	0	0	0	0	0	0	0	0	0	0	0	0	0	0	0	0	0	0	0	0	0	0	0	0	0	0	0	0	0
323.001	0	0	0	0	0	0	0	0	0	0	0	0	0	0	0	0	0	0	0	0	0	0	0	0	0	0	0	0	0	0	0	0	0	0	0	0	0	0	0	0	0	0	0	0	0	0	0	0	0
324.622	0	0	0	0	0	0	0	0	0	0	0	0	0	0	0	0	0	0	0	0	0	0	0	0	0	0	0	0	0	0	0	0	0	0	0	0	0	0	0	0	0	0	0	0	0	0	0	0	0
326.243	0	0	0	0	0	0	0	0	0	0	0	0	0	0	0	0	0	0	0	0	0	0	0	0	0	0	0	0	0	0	0	0	0	0	0	0	0	0	0	0	0	0	0	0	0	0	0	0	0
327.865	0	0	0	0	0	0	0	0	0	0	0	0	0	0	0	0	0	0	0	0	0	0	0	0	0	0	0	0	0	0	0	0	0	0	0	0	0	0	0	0	0	0	0	0	0	0	0	0	0
329.488	0	0	0	0	0	0	0	0	0	0	0	0	0	0	0	0	0	0	0	0	0	0	0	0	0	0	0	0	0	0	0	0	0	0	0	0	0	0	0	0	0	0	0	0	0	0	0	0	0
331.111	0	0	0	0	0	0	0	0	0	0	0	0	0	0	0	0	0	0	0	0	0	0	0	0	0	0	0	0	0	0	0	0	0	0	0	0	0	0	0	0	0	0	0	0	0	0	0	0	0
332.734	0	0	0	0	0	0	0	0	0	0	0	0	0	0	0	0	0	0	0	0	0	0	0	0	0	0	0	0	0	0	0	0	0	0	0	0	0	0	0	0	0	0	0	0	0	0	0	0	0
334.358	0	0	0	0	0	0	0	0	0	0	0	0	0	0	0	0	0	0	0	0	0	0	0	0	0	0	0	0	0	0	0	0	0	0	0	0	0	0	0	0	0	0	0	0	0	0	0	0	0
335.982	0	0	0	0	0	0	0	0	0	0	0	0	0	0	0	0	0	0	0	0	0	0	0	0	0	0	0	0	0	0	0	0	0	0	0	0	0	0	0	0	0	0	0	0	0	0	0	0	0
337.607	0	0	0	0	0	0	0	0	0	0	0	0	0	0	0	0	0	0	0	0	0	0	0	0	0	0	0	0	0	0	0	0	0	0	0	0	0	0	0	0	0	0	0	0	0	0	0	0	0
339.232	0	0	0	0	0	0	0	0	0	0	0	0	0	0	0	0	0	0	0	0	0	0	0	0	0	0	0	0	0	0	0	0	0	0	0	0	0	0	0	0	0	0	0	0	0	0	0	0	0
340.858	0	0	0	0	0	0	0	0	0	0	0	0	0	0	0	0	0	0	0	0	0	0	0	0	0	0	0	0	0	0	0	0	0	0	0	0	0	0	0	0	0	0	0	0	0	0	0	0	0
342.484	0	0	0	0	0	0	0	0	0	0	0	0	0	0	0	0	0	0	0	0	0	0	0	0	0	0	0	0	0	0	0	0	0	0	0	0	0	0	0	0	0	0	0	0	0	0	0	0	0
344.111	0	0	0	0	0	0	0	0	0	0	0	0	0	0	0	0	0	0	0	0	0	0	0	0	0	0	0	0	0	0	0	0	0	0	0	0	0	0	0	0	0	0	0	0	0	0	0	0	0
345.738	0	0	0	0	0	0	0	0	0	0	0	0	0	0	0	0	0	0	0	0	0	0	0	0	0	0	0	0	0	0	0	0	0	0	0	0	0	0	0	0	0	0	0	0	0	0	0	0	0
347.365	0	0	0	0	0	0	0	0	0	0	0	0	0	0	0	0	0	0	0	0	0	0	0	0	0	0	0	0	0	0	0	0	0	0	0	0	0	0	0	0	0	0	0	0	0	0	0	0	0
348.993	0	0	0	0	0	0	0	0	0	0	0	0	0	0	0	0	0	0	0	0	0	0	0	0	0	0	0	0	0	0	0	0	0	0	0	0	0	0	0	0	0	0	0	0	0	0	0	0	0
350.622	0	0	0	0	0	0	0	0	0	0	0	0	0	0	0	0	0	0	0	0	0	0	0	0	0	0	0	0	0	0	0	0	0	0	0	0	0	0	0	0	0	0	0	0	0	0	0	0	0
352.251	0	0	0	0	0	0	0	0	0	0	0	0	0	0	0	0	0	0	0	0	0	0	0	0	0	0	0	0	0	0	0	0	0	0	0	0	0	0	0	0	0	0	0	0	0	0	0	0	0
353.88	0	0	0	0	0	0	0	0	0	0	0	0	0	0	0	0	0	0	0	0	0	0	0	0	0	0	0	0	0	0	0	0	0	0	0	0	0	0	0	0	0	0	0	0	0	0	0	0	0
355.51	0	0	0	0	0	0	0	0	0	0	0	0	0	0	0	0	0	0	0	0	0	0	0	0	0	0	0	0	0	0	0	0	0	0	0	0	0	0	0	0	0	0	0	0	0	0	0	0	0
357.14	0	0	0	0	0	0	0	0	0	0	0	0	0	0	0	0	0	0	0	0	0	0	0	0	0	0	0	0	0	0	0	0	0	0	0	0	0	0	0	0	0	0	0	0	0	0	0	0	0
358.771	0	0	0	0	0	0	0	0	0	0	0	0	0	0	0	0	0	0	0	0	0	0	0	0	0	0	0	0	0	0	0	0	0	0	0	0	0	0	0	0	0	0	0	0	0	0	0	0	0
360.402	0	0	0	0	0	0	0	0	0	0	0	0	0	0	0	0	0	0	0	0	0	0	0	0	0	0	0	0	0	0	0	0	0	0	0	0	0	0	0	0	0	0	0	0	0	0	0	0	0
362.034	0	0	0	0	0	0	0	0	0	0	0	0	0	0	0	0	0	0	0	0	0	0	0	0	0	0	0	0	0	0	0	0	0	0	0	0	0	0	0	0	0	0	0	0	0	0	0	0	0
363.666	0	0	0	0	0	0	0	0	0	0	0	0	0	0	0	0	0	0	0	0	0	0	0	0	0	0	0	0	0	0	0	0	0	0	0	0	0	0	0	0	0	0	0	0	0	0	0	0	0
365.299	0	0	0	0	0	0	0	0	0	0	0	0	0	0	0	0	0	0	0	0	0	0	0	0	0	0	0	0	0	0	0	0	0	0	0	0	0	0	0	0	0	0	0	0	0	0	0	0	0
366.932	0	0	0	0	0	0	0	0	0	0	0	0	0	0	0	0	0	0	0	0	0	0	0	0	0	0	0	0	0	0	0	0	0	0	0	0	0	0	0	0	0	0	0	0	0	0	0	0	0
368.565	0	0	0	0	0	0	0	0	0	0	0	0	0	0	0	0	0	0	0	0	0	0	0	0	0	0	0	0	0	0	0	0	0	0	0	0	0	0	0	0	0	0	0	0	0	0	0	0	0
370.199	0	0	0	0	0	0	0	0	0	0	0	0	0	0	0	0	0	0	0	0	0	0	0	0	0	0	0	0	0	0	0	0	0	0	0	0	0	0	0	0	0	0	0	0	0	0	0	0	0
371.833	0	0	0	0	0	0	0	0	0	0	0	0	0	0	0	0	0	0	0	0	0	0	0	0	0	0	0	0	0	0	0	0	0	0	0	0	0	0	0	0	0	0	0	0	0	0	0	0	0
373.468	0	0	0	0	0	0	0	0	0	0	0	0	0	0	0	0	0	0	0	0	0	0	0	0	0	0	0	0	0	0	0	0	0	0	0	0	0	0	0	0	0	0	0	0	0	0	0	0	0
375.103	0	0	0	0	0	0	0	0	0	0	0	0	0	0	0	0	0	0	0	0	0	0	0	0	0	0	0	0	0	0	0	0	0	0	0	0	0	0	0	0	0	0	0	0	0	0	0	0	0
376.738	0	0	0	0	0	0	0	0	0	0	0	0	0	0	0	0	0	0	0	0	0	0	0	0	0	0	0	0	0	0	0	0	0	0	0	0	0	0	0	0	0	0	0	0	0	0	0	0	0
378.374	0	0	0	0	0	0	0	0	0	0	0	0	0	0	0	0	0	0	0	0	0	0	0	0	0	0	0	0	0	0	0	0	0	0	0	0	0	0	0	0	0	0	0	0	0	0	0	0	0
380.01	0	0	0	0	0	0	0	0	0	0	0	0	0	0	0	0	0	0	0	0	0	0	0	0	0	0	0	0	0	0	0	0	0	0	0	0	0	0	0	0	0	0	0	0	0	0	0	0	0
381.647	0	0	0	0	0	0	0	0	0	0	0	0	0	0	0	0	0	0	0	0	0	0	0	0	0	0	0	0	0	0	0	0	0	0	0	0	0	0	0	0	0	0	0	0	0	0	0	0	0
383.284	0	0	0	0	0	0	0	0	0	0	0	0	0	0	0	0	0	0	0	0	0	0	0	0	0	0	0	0	0	0	0	0	0	0	0	0	0	0	0	0	0	0	0	0	0	0	0	0	0
384.922	0	0	0	0	0	0	0	0	0	0	0	0	0	0	0	0	0	0	0	0	0	0	0	0	0	0	0	0	0	0	0	0	0	0	0	0	0	0	0	0	0	0	0	0	0	0	0	0	0
386.56	0	0	0	0	0	0	0	0	0	0	0	0	0	0	0	0	0	0	0	0	0	0	0	0	0	0	0	0	0	0	0	0	0	0	0	0	0	0	0	0	0	0	0	0	0	0	0	0	0
388.198	0	0	0	0	0	0	0	0	0	0	0	0	0	0	0	0	0	0	0	0	0	0	0	0	0	0	0	0	0	0	0	0	0	0	0	0	0	0	0	0	0	0	0	0	0	0	0	0	0
389.837	0	0	0	0	0	0	0	0	0	0	0	0	0	0	0	0	0	0	0	0	0	0	0	0	0	0	0	0	0	0	0	0	0	0	0	0	0	0	0	0	0	0	0	0	0	0	0	0	0
391.476	0	0	0	0	0	0	0	0	0	0	0	0	0	0	0	0	0	0	0	0	0	0	0	0	0	0	0	0	0	0	0	0	0	0	0	0	0	0	0	0	0	0	0	0	0	0	0	0	0
393.116	0	0	0	0	0	0	0	0	0	0	0	0	0	0	0	0	0	0	0	0	0	0	0	0	0	0	0	0	0	0	0	0	0	0	0	0	0	0	0	0	0	0	0	0	0	0	0	0	0
394.756	0	0	0	0	0	0	0	0	0	0	0	0	0	0	0	0	0	0	0	0	0	0	0	0	0	0	0	0	0	0	0	0	0	0	0	0	0	0	0	0	0	0	0	0	0	0	0	0	0
396.396	0	0	0	0	0	0	0	0	0	0	0	0	0	0	0	0	0	0	0	0	0	0	0	0	0	0	0	0	0	0	0	0	0	0	0	0	0	0	0	0	0	0	0	0	0	0	0	0	0
398.037	0	0	0	0	0	0	0	0	0	0	0	0	0	0	0	0	0	0	0	0	0	0	0	0	0	0	0	0	0	0	0	0	0	0	0	0	0	0	0	0	0	0	0	0	0	0	0	0	0
399.678	0	0	0	0	0	0	0	0	0	0	0	0	0	0	0	0	0	0	0	0	0	0	0	0	0	0	0	0	0	0	0	0	0	0	0	0	0	0	0	0	0	0	0	0	0	0	0	0	0
401.32	0	0	0	0	0	0	0	0	0	0	0	0	0	0	0	0	0	0	0	0	0	0	0	0	0	0	0	0	0	0	0	0	0	0	0	0	0	0	0	0	0	0	0	0	0	0	0	0	0
402.962	0	0	0	0	0	0	0	0	0	0	0	0	0	0	0	0	0	0	0	0	0	0	0	0	0	0	0	0	0	0	0	0	0	0	0	0	0	0	0	0	0	0	0	0	0	0	0	0	0
404.604	0	0	0	0	0	0	0	0	0	0	0	0	0	0	0	0	0	0	0	0	0	0	0	0	0	0	0	0	0	0	0	0	0	0	0	0	0	0	0	0	0	0	0	0	0	0	0	0	0
406.247	0	0	0	0	0	0	0	0	0	0	0	0	0	0	0	0	0	0	0	0	0	0	0	0	0	0	0	0	0	0	0	0	0	0	0	0	0	0	0	0	0	0	0	0	0	0	0	0	0
407.89	0	0	0	0	0	0	0	0	0	0	0	0	0	0	0	0	0	0	0	0	0	0	0	0	0	0	0	0	0	0	0	0	0	0	0	0	0	0	0	0	0	0	0	0	0	0	0	0	0
409.534	0	0	0	0	0	0	0	0	0	0	0	0	0	0	0	0	0	0	0	0	0	0	0	0	0	0	0	0	0	0	0	0	0	0	0	0	0	0	0	0	0	0	0	0	0	0	0	0	0
411.177	0	0	0	0	0	0	0	0	0	0	0	0	0	0	0	0	0	0	0	0	0	0	0	0	0	0	0	0	0	0	0	0	0	0	0	0	0	0	0	0	0	0	0	0	0	0	0	0	0
412.822	0	0	0	0	0	0	0	0	0	0	0	0	0	0	0	0	0	0	0	0	0	0	0	0	0	0	0	0	0	0	0	0	0	0	0	0	0	0	0	0	0	0	0	0	0	0	0	0	0
414.466	0	0	0	0	0	0	0	0	0	0	0	0	0	0	0	0	0	0	0	0	0	0	0	0	0	0	0	0	0	0	0	0	0	0	0	0	0	0	0	0	0	0	0	0	0	0	0	0	0
416.111	0	0	0	0	0	0	0	0	0	0	0	0	0	0	0	0	0	0	0	0	0	0	0	0	0	0	0	0	0	0	0	0	0	0	0	0	0	0	0	0	0	0	0	0	0	0	0	0	0
417.757	0	0	0	0	0	0	0	0	0	0	0	0	0	0	0	0	0	0	0	0	0	0	0	0	0	0	0	0	0	0	0	0	0	0	0	0	0	0	0	0	0	0	0	0	0	0	0	0	0
419.402	0	0	0	0	0	0	0	0	0	0	0	0	0	0	0	0	0	0	0	0	0	0	0	0	0	0	0	0	0	0	0	0	0	0	0	0	0	0	0	0	0	0	0	0	0	0	0	0	0
421.048	0	0	0	0	0	0	0	0	0	0	0	0	0	0	0	0	0	0	0	0	0	0	0	0	0	0	0	0	0	0	0	0	0	0	0	0	0	0	0	0	0	0	0	0	0	0	0	0	0
422.695	0	0	0	0	0	0	0	0	0	0	0	0	0	0	0	0	0	0	0	0	0	0	0	0	0	0	0	0	0	0	0	0	0	0	0	0	0	0	0	0	0	0	0	0	0	0	0	0	0
424.342	0	0	0	0	0	0	0	0	0	0	0	0	0	0	0	0	0	0	0	0	0	0	0	0	0	0	0	0	0	0	0	0	0	0	0	0	0	0	0	0	0	0	0	0	0	0	0	0	0
425.989	0	0	0	0	0	0	0	0	0	0	0	0	0	0	0	0	0	0	0	0	0	0	0	0	0	0	0	0	0	0	0	0	0	0	0	0	0	0	0	0	0	0	0	0	0	0	0	0	0
427.636	0	0	0	0	0	0	0	0	0	0	0	0	0	0	0	0	0	0	0	0	0	0	0	0	0	0	0	0	0	0	0	0	0	0	0	0	0	0	0	0	0	0	0	0	0	0	0	0	0
429.284	0	0	0	0	0	0	0	0	0	0	0	0	0	0	0	0	0	0	0	0	0	0	0	0	0	0	0	0	0	0	0	0	0	0	0	0	0	0	0	0	0	0	0	0	0	0	0	0	0
430.932	0	0	0	0	0	0	0	0	0	0	0	0	0	0	0	0	0	0	0	0	0	0	0	0	0	0	0	0	0	0	0	0	0	0	0	0	0	0	0	0	0	0	0	0	0	0	0	0	0
432.581	0	0	0	0	0	0	0	0	0	0	0	0	0	0	0	0	0	0	0	0	0	0	0	0	0	0	0	0	0	0	0	0	0	0	0	0	0	0	0	0	0	0	0	0	0	0	0	0	0
434.23	0	0	0	0	0	0	0	0	0	0	0	0	0	0	0	0	0	0	0	0	0	0	0	0	0	0	0	0	0	0	0	0	0	0	0	0	0	0	0	0	0	0	0	0	0	0	0	0	0
435.879	0	0	0	0	0	0	0	0	0	0	0	0	0	0	0	0	0	0	0	0	0	0	0	0	0	0	0	0	0	0	0	0	0	0	0	0	0	0	0	0	0	0	0	0	0	0	0	0	0
437.528	0	0	0	0	0	0	0	0	0	0	0	0	0	0	0	0	0	0	0	0	0	0	0	0	0	0	0	0	0	0	0	0	0	0	0	0	0	0	0	0	0	0	0	0	0	0	0	0	0
439.178	0	0	0	0	0	0	0	0	0	0	0	0	0	0	0	0	0	0	0	0	0	0	0	0	0	0	0	0	0	0	0	0	0	0	0	0	0	0	0	0	0	0	0	0	0	0	0	0	0
440.828	0	0	0	0	0	0	0	0	0	0	0	0	0	0	0	0	0	0	0	0	0	0	0	0	0	0	0	0	0	0	0	0	0	0	0	0	0	0	0	0	0	0	0	0	0	0	0	0	0
442.479	0	0	0	0	0	0	0	0	0	0	0	0	0	0	0	0	0	0	0	0	0	0	0	0	0	0	0	0	0	0	0	0	0	0	0	0	0	0	0	0	0	0	0	0	0	0	0	0	0
444.13	0	0	0	0	0	0	0	0	0	0	0	0	0	0	0	0	0	0	0	0	0	0	0	0	0	0	0	0	0	0	0	0	0	0	0	0	0	0	0	0	0	0	0	0	0	0	0	0	0
445.781	0	0	0	0	0	0	0	0	0	0	0	0	0	0	0	0	0	0	0	0	0	0	0	0	0	0	0	0	0	0	0	0	0	0	0	0	0	0	0	0	0	0	0	0	0	0	0	0	0
447.432	0	0	0	0	0	0	0	0	0	0	0	0	0	0	0	0	0	0	0	0	0	0	0	0	0	0	0	0	0	0	0	0	0	0	0	0	0	0	0	0	0	0	0	0	0	0	0	0	0
449.084	0	0	0	0	0	0	0	0	0	0	0	0	0	0	0	0	0	0	0	0	0	0	0	0	0	0	0	0	0	0	0	0	0	0	0	0	0	0	0	0	0	0	0	0	0	0	0	0	0
450.736	0	0	0	0	0	0	0	0	0	0	0	0	0	0	0	0	0	0	0	0	0	0	0	0	0	0	0	0	0	0	0	0	0	0	0	0	0	0	0	0	0	0	0	0	0	0	0	0	0
452.389	0	0	0	0	0	0	0	0	0	0	0	0	0	0	0	0	0	0	0	0	0	0	0	0	0	0	0	0	0	0	0	0	0	0	0	0	0	0	0	0	0	0	0	0	0	0	0	0	0
454.042	0	0	0	0	0	0	0	0	0	0	0	0	0	0	0	0	0	0	0	0	0	0	0	0	0	0	0	0	0	0	0	0	0	0	0	0	0	0	0	0	0	0	0	0	0	0	0	0	0
455.695	0	0	0	0	0	0	0	0	0	0	0	0	0	0	0	0	0	0	0	0	0	0	0	0	0	0	0	0	0	0	0	0	0	0	0	0	0	0	0	0	0	0	0	0	0	0	0	0	0
457.348	0	0	0	0	0	0	0	0	0	0	0	0	0	0	0	0	0	0	0	0	0	0	0	0	0	0	0	0	0	0	0	0	0	0	0	0	0	0	0	0	0	0	0	0	0	0	0	0	0
459.002	0	0	0	0	0	0	0	0	0	0	0	0	0	0	0	0	0	0	0	0	0	0	0	0	0	0	0	0	0	0	0	0	0	0	0	0	0	0	0	0	0	0	0	0	0	0	0	0	0
460.656	0	0	0	0	0	0	0	0	0	0	0	0	0	0	0	0	0	0	0	0	0	0	0	0	0	0	0	0	0	0	0	0	0	0	0	0	0	0	0	0	0	0	0	0	0	0	0	0	0
462.31	0	0	0	0	0	0	0	0	0	0	0	0	0	0	0	0	0	0	0	0	0	0	0	0	0	0	0	0	0	0	0	0	0	0	0	0	0	0	0	0	0	0	0	0	0	0	0	0	0
463.965	0	0	0	0	0	0	0	0	0	0	0	0	0	0	0	0	0	0	0	0	0	0	0	0	0	0	0	0	0	0	0	0	0	0	0	0	0	0	0	0	0	0	0	0	0	0	0	0	0
465.62	0	0	0	0	0	0	0	0	0	0	0	0	0	0	0	0	0	0	0	0	0	0	0	0	0	0	0	0	0	0	0	0	0	0	0	0	0	0	0	0	0	0	0	0	0	0	0	0	0
467.275	0	0	0	0	0	0	0	0	0	0	0	0	0	0	0	0	0	0	0	0	0	0	0	0	0	0	0	0	0	0	0	0	0	0	0	0	0	0	0	0	0	0	0	0	0	0	0	0	223.064282318865
468.931	0	0	0	0	0	0	0	0	0	0	0	0	0	0	0	0	0	0	0	0	0	0	0	0	0	0	0	0	0	0	0	0	0	0	0	0	0	0	0	0	0	0	0	0	0	0	0	0	226.524267751079
470.586	0	0	0	0	0	0	0	0	0	0	0	0	0	0	0	0	0	0	0	0	0	0	0	0	0	0	0	0	0	0	0	0	0	0	0	0	0	0	0	0	0	0	0	0	0	0	0	209.877572478451	248.703227150909
472.242	0	0	0	0	0	0	0	0	0	0	0	0	0	0	0	0	0	0	0	0	0	0	0	0	0	0	0	0	0	0	0	0	0	0	0	0	0	0	0	0	0	0	0	0	0	0	280.450441341106	225.378880784344	264.925130472964
473.899	0	0	0	0	0	0	0	0	0	0	0	0	0	0	0	0	0	0	0	0	0	0	0	0	0	0	0	0	0	0	0	0	0	0	0	0	0	0	0	0	0	0	0	0	0	0	210.91204096952	241.274700416405	293.598451164022
475.555	0	0	0	0	0	0	0	0	0	0	0	0	0	0	0	0	0	0	0	0	0	0	0	0	0	0	0	0	0	0	0	0	0	0	0	0	0	0	0	0	0	0	0	0	0	213.574416984628	219.373251319099	255.933180222774	305.507097077841
477.212	0	0	0	0	0	0	0	0	0	0	0	0	0	0	0	0	0	0	0	0	0	0	0	0	0	0	0	0	0	0	0	0	0	0	0	0	0	0	0	0	0	0	0	0	0	202.777603050554	244.416297744393	286.96067653524	329.838354912487
478.87	0	0	0	0	0	0	0	0	0	0	0	0	0	0	0	0	0	0	0	0	0	0	0	0	0	0	0	0	0	0	0	0	0	0	0	0	0	0	0	0	0	0	0	0	216.19016236921	227.214633914663	261.689931273834	300.585144747675	350.761949130211
480.527	0	0	0	0	0	0	0	0	0	0	0	0	0	0	0	0	0	0	0	0	0	0	0	0	0	0	0	0	0	0	0	0	0	0	0	0	0	0	0	0	0	0	0	0	208.824165949688	239.341724653423	280.519984773494	320.126818525262	372.806265720947
482.185	0	0	0	0	0	0	0	0	0	0	0	0	0	0	0	0	0	0	0	0	0	0	0	0	0	0	0	0	0	0	0	0	0	0	0	0	0	0	0	0	0	0	0	207.819177874839	236.685457855873	264.77802944809	299.713827439957	340.336833588015	384.284085561222
483.843	0	0	0	0	0	0	0	0	0	0	0	0	0	0	0	0	0	0	0	0	0	0	0	0	0	0	0	0	0	0	0	0	0	0	0	0	0	0	0	0	0	0	0	207.607545153875	241.438602442022	272.816882258983	310.349637413272	356.674725374105	408.141754612036
485.501	0	0	0	0	0	0	0	0	0	0	0	0	0	0	0	0	0	0	0	0	0	0	0	0	0	0	0	0	0	0	0	0	0	0	0	0	0	0	0	0	0	0	207.284625790057	229.480990350832	268.306439706017	295.033458164802	336.342936634687	378.070057119188	432.074285656067
487.16	0	0	0	0	0	0	0	0	0	0	0	0	0	0	0	0	0	0	0	0	0	0	0	0	0	0	0	0	0	0	0	0	0	0	0	0	0	0	0	0	0	253.550014646719	213.615068452584	247.342520681844	281.417744178192	318.250289483991	356.848556333691	401.203765252665	449.019562128252
488.819	0	0	0	0	0	0	0	0	0	0	0	0	0	0	0	0	0	0	0	0	0	0	0	0	0	0	0	0	0	0	0	0	0	0	0	0	0	0	0	0	0	189.068178535998	230.126617585252	262.649768073803	294.409371860475	327.953361941946	369.02276447553	418.207610608948	464.320561435223
490.478	0	0	0	0	0	0	0	0	0	0	0	0	0	0	0	0	0	0	0	0	0	0	0	0	0	0	0	0	0	0	0	0	0	0	0	0	0	0	0	0	241.615236973763	214.154724072563	245.078401399719	282.469215512894	311.256524921887	344.244154554705	397.247871045504	433.532189460749	497.977110645479
492.137	0	0	0	0	0	0	0	0	0	0	0	0	0	0	0	0	0	0	0	0	0	0	0	0	0	0	0	0	0	0	0	0	0	0	0	0	0	0	0	0	213.335698030488	233.277128973915	268.164299897234	302.561265660429	327.432554512157	371.555397701165	407.306674693202	453.958872822757	509.221116057948
493.797	0	0	0	0	0	0	0	0	0	0	0	0	0	0	0	0	0	0	0	0	0	0	0	0	0	0	0	0	0	0	0	0	0	0	0	0	0	0	0	210.848806229253	214.921151257519	244.259231571742	271.728262479585	314.551830632804	345.56850065263	381.684223398631	425.838364918904	471.604366360309	529.022910995282
495.456	0	0	0	0	0	0	0	0	0	0	0	0	0	0	0	0	0	0	0	0	0	0	0	0	0	0	0	0	0	0	0	0	0	0	0	0	0	0	0	206.526963729487	224.797093464099	259.835550587577	284.548889207769	322.952476083053	358.153759210842	395.390644382545	445.943280081263	496.965712365051	537.739346350494
497.117	0	0	0	0	0	0	0	0	0	0	0	0	0	0	0	0	0	0	0	0	0	0	0	0	0	0	0	0	0	0	0	0	0	0	0	0	0	0	209.131455988907	202.980537242824	240.984505986451	273.036323075953	305.95945188422	340.747491654289	372.785829870064	407.616860219877	453.323181936085	510.785787122225	555.924285118052
498.777	0	0	0	0	0	0	0	0	0	0	0	0	0	0	0	0	0	0	0	0	0	0	0	0	0	0	0	0	0	0	0	0	0	0	0	0	0	0	207.652932721715	220.846205440801	255.852745468392	280.134374303907	324.736288051054	356.324449725194	381.550755783114	430.357107430905	465.802267548587	519.343637658601	572.930824946063
500.438	0	0	0	0	0	0	0	0	0	0	0	0	0	0	0	0	0	0	0	0	0	0	0	0	0	0	0	0	0	0	0	0	0	0	0	0	0	184.403302201987	208.549909067777	230.494191890684	266.575524647821	282.697808555008	335.440894401544	366.527750576503	397.145003096165	439.569504085218	495.382915088611	524.118711470582	577.405869475352
502.098	0	0	0	0	0	0	0	0	0	0	0	0	0	0	0	0	0	0	0	0	0	0	0	0	0	0	0	0	0	0	0	0	0	0	0	0	311.540546643355	189.930267681784	226.255546626369	239.371534990733	280.544018393647	316.618032451999	348.445161622854	384.675027419977	417.55258667489	450.956769818485	497.46629556482	540.670016407994	599.870028717349
503.759	0	0	0	0	0	0	0	0	0	0	0	0	0	0	0	0	0	0	0	0	0	0	0	0	0	0	0	0	0	0	0	0	0	0	0	0	178.454825367901	195.611253447647	228.884055843578	259.028275254805	286.106134996688	317.912584457681	365.329099908505	400.669337331769	431.790896015033	466.033052959989	513.314726932295	555.450171627341	603.479938509162
505.421	0	0	0	0	0	0	0	0	0	0	0	0	0	0	0	0	0	0	0	0	0	0	0	0	0	0	0	0	0	0	0	0	0	0	0	269.287145380344	189.32401509806	209.63147784317	243.226799851103	279.910984838217	301.277698314683	335.510575298677	376.567928956549	413.973901824876	444.459482270682	480.613719395626	525.698743008087	571.013559921651	623.660387143554
507.082	0	0	0	0	0	0	0	0	0	0	0	0	0	0	0	0	0	0	0	0	0	0	0	0	0	0	0	0	0	0	0	0	0	0	0	171.736693017899	204.964313410463	225.544800952679	267.404162872149	288.097998761203	320.95550132163	355.41662332107	385.845690120426	431.334320675786	454.349154902214	495.725067259537	535.930385873735	586.06664072026	631.752295562743
508.744	0	0	0	0	0	0	0	0	0	0	0	0	0	0	0	0	0	0	0	0	0	0	0	0	0	0	0	0	0	0	0	0	0	0	212.639811576887	191.401148072199	216.386112045624	241.63509058164	272.745206127987	303.488838412661	322.883414665567	361.461058962333	392.181708195447	438.817986543801	470.629786287879	503.698902282774	546.573037279696	594.905097976341	638.069779692553
510.406	0	0	0	0	0	0	0	0	0	0	0	0	0	0	0	0	0	0	0	0	0	0	0	0	0	0	0	0	0	0	0	0	0	0	175.465236219346	194.786765274345	214.579161874106	246.066011553236	276.15691360445	320.179118992659	342.053046859536	376.335545381476	408.911448474057	448.888156317264	481.090933171617	512.480721905014	562.166913702407	603.429447418134	653.797108210012
512.068	0	0	0	0	0	0	0	0	0	0	0	0	0	0	0	0	0	0	0	0	0	0	0	0	0	0	0	0	0	0	0	0	0	208.348865256203	174.213685960865	210.555679555188	233.246337266731	259.031806421293	301.775513571337	313.89461456805	348.832483427452	375.207226512937	415.355427497672	457.779232707413	490.93776158751	517.205038736451	563.063991189525	600.189361868256	649.733337806312
513.731	0	0	0	0	0	0	0	0	0	0	0	0	0	0	0	0	0	0	0	0	0	0	0	0	0	0	0	0	0	0	0	0	0	154.00949743364	193.586614797376	219.128546172806	250.255330798966	274.575726861846	305.531168207718	341.894092000885	352.682388821826	395.078912037159	438.329532451379	466.054027092755	509.900894829575	532.540680022529	569.894604563631	620.609081208833	671.698676923113
515.394	0	0	0	0	0	0	0	0	0	0	0	0	0	0	0	0	0	0	0	0	0	0	0	0	0	0	0	0	0	0	0	0	168.039369845226	172.803733572048	183.798486321096	214.84271260152	247.106552866235	275.934464230192	301.932660154982	333.015507607301	360.997261008658	395.202254040924	440.334768021697	476.506509464661	503.021408225145	538.300082175144	570.552592629598	619.35244009873	660.145805723029
517.056	0	0	0	0	0	0	0	0	0	0	0	0	0	0	0	0	0	0	0	0	0	0	0	0	0	0	0	0	0	0	0	551.751713174815	164.723376859744	179.300785510381	196.848983643481	233.565225049481	263.265400585597	279.102237865854	331.232118849334	345.413934292934	383.071369847528	418.298299143111	453.844922764778	486.238083588992	523.652382232398	544.047171210123	586.689584960232	621.0539065136	677.71438889691
518.72	0	0	0	0	0	0	0	0	0	0	0	0	0	0	0	0	0	0	0	0	0	0	0	0	0	0	0	0	0	0	0	155.702986847349	166.422913723901	194.614116210212	209.9940477173	239.883182013321	271.232099507069	296.883143724085	328.938812921366	360.249221580178	389.999162781498	426.597552538545	466.34556638818	494.851194254769	514.946960328492	550.530061942932	589.858248588786	636.133465863536	679.316622578376
520.383	0	0	0	0	0	0	0	0	0	0	0	0	0	0	0	0	0	0	0	0	0	0	0	0	0	0	0	0	0	0	371.774559304146	141.462634254241	163.741022905744	192.870447497061	233.421823407068	235.664605482025	287.727407574475	302.769046953223	347.518368321724	373.885612286317	402.31458740452	426.91641211229	470.609220286044	505.405858059373	537.226040814613	557.698598486381	606.443739926194	643.168819920087	693.86531911371
522.046	0	0	0	0	0	0	0	0	0	0	0	0	0	0	0	0	0	0	0	0	0	0	0	0	0	0	0	0	0	0	140.910386994887	164.553994432635	178.035876338961	206.837357802017	237.646759065938	266.108633408291	300.35859213105	324.137366785773	351.933579572125	370.888034361926	412.673541799448	446.447470505424	472.395249596527	516.697882386727	537.806958067865	570.351997798269	611.168735282027	637.922308085115	693.001236901996
523.71	0	0	0	0	0	0	0	0	0	0	0	0	0	0	0	0	0	0	0	0	0	0	0	0	0	0	0	0	0	251.813101617933	138.669629798068	147.034059708725	185.217918608766	205.234590114241	242.327718538638	265.040412893655	298.980926532619	331.867093317197	360.66120654773	375.169373015331	416.07768424757	429.258962222399	481.992882505518	510.819801725526	532.933930411601	563.076201485515	598.244579780186	646.040774715592	672.98002110991
525.374	0	0	0	0	0	0	0	0	0	0	0	0	0	0	0	0	0	0	0	0	0	0	0	0	0	0	0	0	0	126.881699588363	139.069149470682	182.763907486489	205.078519840561	217.367252775414	249.55872727676	280.516781648819	306.699863916234	321.321320190692	363.329413754043	391.589342363592	421.631950585049	447.506398557277	486.426493368172	525.008513336504	540.652552676629	558.127431723118	601.981225764818	648.694821680422	689.889631077133
527.038	0	0	0	0	0	0	0	0	0	0	0	0	0	0	0	0	0	0	0	0	0	0	0	0	0	0	0	0	241.258868423743	129.140951490534	145.91198002009	174.199377681091	204.533940502903	211.606441674983	250.846467256016	286.331508554278	291.933807744334	332.943017158095	369.26043456735	377.430244343948	405.88940754873	442.82194652587	476.748150009049	520.158195287337	530.445485006114	566.191044335471	606.829392177803	631.619693795441	688.009449979408
528.703	0	0	0	0	0	0	0	0	0	0	0	0	0	0	0	0	0	0	0	0	0	0	0	0	0	0	0	0	112.6123610395	132.606431921454	151.182599316599	184.079569207219	200.856939986379	242.785155834738	246.643792908647	269.763011207115	305.439136639178	313.682726389641	360.674688218806	384.107574986443	404.541554691599	446.648162108908	482.461583082605	511.405303007354	530.502039668091	562.691578735061	600.683032017291	635.792066259839	672.768219651525
530.367	0	0	0	0	0	0	0	0	0	0	0	0	0	0	0	0	0	0	0	0	0	0	0	0	0	0	0	202.933621159081	127.843107689355	138.2403716336	155.34744774761	182.152480917308	212.956318986096	227.735754918022	253.708176490974	282.717392157042	310.593319847145	333.594411530705	373.577961375673	402.04692308528	419.12603065837	442.752505816491	484.808175896862	506.976317008743	534.288984996405	545.097697199839	589.547299223349	635.942400418248	675.875156451918
532.032	0	0	0	0	0	0	0	0	0	0	0	0	0	0	0	0	0	0	0	0	0	0	0	0	0	0	754.992908936435	126.401512226088	124.010830118391	149.27169723421	162.350353799972	192.149196932088	211.271106420048	248.009262271166	260.694120709793	304.103264427595	302.365426358459	344.370113733513	379.996619516569	402.252632247048	420.338658070369	455.477674870263	477.389551998857	507.153015004217	531.178063469033	550.921697554951	594.604420430413	635.306305363239	667.231683864521
533.697	0	0	0	0	0	0	0	0	0	0	0	0	0	0	0	0	0	0	0	0	0	0	0	0	0	0	151.256641344135	119.963505530138	128.924224854706	141.616316529178	162.786383243506	177.032617191837	212.595156517389	238.70523369026	257.765387890093	284.459806691544	309.252818980551	340.28937632735	361.032416711125	405.625377572941	421.464544546146	451.9463228179	482.355433033918	506.944976774012	528.274902610847	558.519554431363	584.640941288736	620.240551722248	658.287095580654
535.362	0	0	0	0	0	0	0	0	0	0	0	0	0	0	0	0	0	0	0	0	0	0	0	0	0	444.886434840171	91.7876667317679	114.296224229631	108.856194139456	133.214275234136	154.366392604065	175.584246343243	199.012943713658	220.099684650576	253.752041724216	284.726438273184	303.104785528042	335.741096844804	364.215145917249	398.215431836674	410.756554862776	430.817183155568	470.623275802926	502.77130654536	524.811290639768	547.970515600374	578.563493065043	611.108157010399	635.995725739391
537.028	0	0	0	0	0	0	0	0	0	0	0	0	0	0	0	0	0	0	0	0	0	0	0	0	0	132.742084550451	119.250458260657	137.185506655326	158.133169716733	178.149624813908	186.439335109369	217.906814100418	228.368020528914	259.531514202631	289.457003093236	302.80514934566	334.350744346395	356.51627030837	387.094645608594	402.914342189785	423.473460379631	450.307741464876	484.736415663048	504.620295463111	535.012454335746	550.480066607224	588.619431941812	623.375826235961	650.184162165661
538.693	0	0	0	0	0	0	0	0	0	0	0	0	0	0	0	0	0	0	0	0	0	0	0	0	326.271954125773	105.497512173956	101.111359661871	123.945676854084	149.510715775563	161.619870933675	175.492147020264	189.248260651998	210.968821533212	253.240099420027	266.595305044492	304.734344487353	320.576128237525	347.156756582109	376.356879206904	392.669011200723	420.140260739887	452.218724941063	471.324708279784	509.816361587801	521.91479578508	546.582862620033	574.857517550729	613.117326879304	647.217767553368
540.359	0	0	0	0	0	0	0	0	0	0	0	0	0	0	0	0	0	0	0	0	0	0	0	0	115.371800556881	110.877107845138	143.12345381188	151.606894177234	163.391960349671	182.685375235451	203.799782812555	223.15692056111	239.038599912312	285.944927864823	283.53701591129	306.794871167796	342.474929065944	361.621877473629	392.356995077764	414.426017263881	436.932527397942	460.093055761782	480.963195377022	512.442083282115	536.23567372343	556.437800101499	590.185510340664	611.357256268562	651.79998464886
542.025	0	0	0	0	0	0	0	0	0	0	0	0	0	0	0	0	0	0	0	0	0	0	0	261.620011426655	124.584210825861	107.575103397361	137.04518934733	144.366126621054	172.121668911048	175.652275146759	200.90884996289	213.862019869429	236.067145476924	277.248986108242	289.756346324234	318.412114811492	344.205638618051	359.829549987346	399.708912724102	407.835998720449	435.717574549529	456.406592236653	478.431994181035	509.58917244299	535.357033719456	548.270890128846	582.314114160509	610.881478031249	648.496041945999
543.691	0	0	0	0	0	0	0	0	0	0	0	0	0	0	0	0	0	0	0	0	0	0	0	67.1852522998501	72.4833236878453	70.0193739886776	115.276347508762	123.321782194587	131.912011221267	173.267874395033	186.440589084796	218.553025131503	238.494927164501	252.038677243523	269.724790333882	297.00914192379	329.903101471771	339.373690610756	382.228626290915	388.120055943202	418.594439170001	435.695088360418	466.5401804495	488.75801322882	520.502967997731	535.07595204944	568.925181364847	599.220354093016	623.570334151105
545.357	0	0	0	0	0	0	0	0	0	0	0	0	0	0	0	0	0	0	0	0	0	0	161.350988405094	90.2068043517747	99.0601032683768	127.681383658946	123.364101277166	145.292934109849	160.264389348956	188.135004503289	204.507480485166	221.630154229162	236.759033703822	276.152342169036	297.463660085772	332.431984845267	344.890180013896	357.882163624846	395.820111230503	412.693377011414	420.536172746277	457.44905146912	472.730057393997	501.590075732109	530.249454104703	541.849635280209	570.811231894445	610.041632895439	630.056655168955
547.023	0	0	0	0	0	0	0	0	0	0	0	0	0	0	0	0	0	0	0	0	0	822.270875217205	70.2281785596512	92.3162537757049	106.309474307835	131.470467800062	137.022308209247	150.902303310523	166.14104452015	167.497654593835	203.271238173356	248.788749521869	245.254841291013	257.848300432065	301.383854211702	315.494418555842	332.012942785723	355.139567959977	374.27635321098	398.086012514448	418.267053644686	444.773151120984	469.7596757675	501.017880206035	525.389957104231	537.125871898805	568.73070219913	595.52105325675	633.33207810371
548.69	0	0	0	0	0	0	0	0	0	0	0	0	0	0	0	0	0	0	0	0	0	190.549444090328	74.437901485358	78.2503038832017	112.449040858861	128.801962155181	142.632204013124	151.435308639124	177.816718809537	195.917488934392	190.357336207039	223.437205874769	250.407396300422	275.796587146337	286.294971473053	317.865068613365	338.32661314776	349.813349947171	389.190380032298	399.478029770383	408.537752218106	453.848905221773	474.562898435573	498.562095652884	519.07607828085	533.352217710656	560.279527512213	587.149696870821	609.384127092909
550.357	0	0	0	0	0	0	0	0	0	0	0	0	0	0	0	0	0	0	0	0	474.68067944555	92.6019630700566	84.2587258136931	101.524839536645	104.081914056434	129.045964094963	160.914737201613	154.901386679621	170.024569141568	183.374135621962	216.419890272617	231.364983031781	247.30988085802	275.641357309513	309.333446076664	304.581195109081	343.601857187312	361.503529654469	388.905834775537	404.152647741876	421.344764437484	446.164320208689	472.185429383858	490.79927687376	513.233788478573	533.275022334269	554.519890695428	579.759812428953	616.691288111493
552.024	0	0	0	0	0	0	0	0	0	0	0	0	0	0	0	0	0	0	0	0	92.737944737547	48.1053647187719	71.9872109357034	84.8318243527837	97.8710705442501	117.3398723241	114.103416725511	137.864888112329	159.955128759055	205.45774171412	199.815883837732	222.037117719048	248.312202569384	253.686370831273	298.490519317924	316.354031894447	329.91160170827	343.993081863584	373.907422905262	394.39239324146	412.407583513085	428.940135962212	460.403909477357	477.397386630781	506.901675565861	518.970813466758	547.183549238624	582.609780372879	601.794377290221
553.691	0	0	0	0	0	0	0	0	0	0	0	0	0	0	0	0	0	0	0	326.57452200931	51.7033581496464	57.5541748428885	69.1520630782367	75.3991709309012	111.544294758954	113.061977932364	120.781783068886	140.039730500806	163.166209645734	186.94915084204	186.14514987719	210.050675790301	224.201749876235	263.19779574481	266.936031337379	304.756661937706	324.996940293492	344.702225226549	369.217125647646	387.959706476818	399.370882558631	429.341956431318	454.729070279165	466.372351648633	487.082857010784	507.063974836983	527.999024197587	559.389677708104	577.848158125404
555.358	0	0	0	0	0	0	0	0	0	0	0	0	0	0	0	0	0	0	0	80.8632252691123	61.3198851594168	80.6835377704238	86.0502623884043	114.3900012851	105.746851056973	126.448694419409	153.22189272583	168.593845003929	184.073933006731	202.351194965718	211.499801930983	232.595434344813	249.555570975407	275.508336881423	293.082846468848	304.686069858146	324.088559259646	348.804325675942	371.882178757818	400.262773514054	399.979640396708	432.498200785326	435.141444191126	467.467357790595	488.036624328736	495.900856969971	530.162155068458	555.285889567766	583.924344204577
557.026	0	0	0	0	0	0	0	0	0	0	0	0	0	0	0	0	0	0	280.597194074465	50.8094426865957	87.8662147511785	77.6874710048515	97.3246144761599	109.703318563885	109.377478982638	122.952340724472	137.849607911251	166.768410668408	167.27442492449	192.258222622863	211.032883901225	227.373875401378	239.170971541506	280.56691886457	295.77271008248	299.831370459053	323.947311881457	343.794388227338	371.799017779292	383.298085484178	402.490721517505	412.96930787714	450.639038849209	459.954416569272	478.967249662632	489.020823284941	508.568772513059	540.118066768023	575.047258668041
558.693	0	0	0	0	0	0	0	0	0	0	0	0	0	0	0	0	0	0	78.0145281697889	75.1399053735361	71.8255604943015	91.8267633717211	90.8636997475951	104.31162337697	124.719731325228	114.185622380089	144.494425193459	151.249166971718	174.6790279228	188.923374415073	208.819353070356	225.834124437559	237.434955724899	264.375709620192	273.231258820989	304.994017121092	328.084891100156	336.056739207473	361.840107360665	381.082889173418	397.428638769384	405.215388225709	430.959441209784	450.16430236188	473.678104282497	486.388423906621	504.918345688304	526.512899348878	562.157119889937
560.361	0	0	0	0	0	0	0	0	0	0	0	0	0	0	0	0	0	195.516396480735	72.5576297720132	50.3904195387142	83.1500275621122	94.8754532420236	78.1808623632821	97.8915902728283	94.548727470214	131.808890923023	138.448080705896	169.339082245027	174.617150755369	186.419489435397	208.183910129228	215.18332861366	260.667036676387	254.639445445603	293.789151799215	300.251592888435	319.482265279263	334.009634491646	346.712959043606	366.925518629478	383.122811935268	405.113910757073	423.513652798782	438.613897910304	460.327163709316	472.412402512815	495.634723292439	517.758470866032	547.774415246065
562.029	0	0	0	0	0	0	0	0	0	0	0	0	0	0	0	0	638.665404762846	61.9667530044198	58.6837320649164	44.3333723659963	61.6816176681394	93.3181774567661	90.0110330024032	122.150753771491	124.389002495721	103.121155191909	140.968764691551	149.070532391369	172.878253057727	174.411762968169	201.931727955661	210.212871943502	237.930133722623	251.390927286418	273.082555218428	285.405794511801	311.088910735649	322.767283678802	354.258169187772	368.143223563801	375.359885133129	403.785988688809	419.620724513235	425.616636367145	454.097000505081	461.494614927076	483.889064583303	505.198529449524	524.154170687854
563.697	0	0	0	0	0	0	0	0	0	0	0	0	0	0	0	0	102.368391296629	31.2746724486785	43.0725578091631	56.077354377296	71.2565099841207	71.8851525640909	68.3066120802035	91.5274691333649	106.520233100454	114.953433932998	149.827860828639	144.441407619859	156.313693640999	199.31074839881	229.54852931781	211.2069936325	226.365346374058	263.072688515828	261.621027895616	289.879914691646	300.498568780658	323.551236651178	331.487086286202	358.339906466296	376.525391512644	383.663376132006	401.970047305452	426.116067639916	440.843531937745	458.839881814365	470.664495082024	498.89392607241	527.080784701031
565.365	0	0	0	0	0	0	0	0	0	0	0	0	0	0	0	406.385981198231	47.1785175053453	62.5741857436247	31.4412622255209	54.3374586261191	58.3710330505828	76.5439726763017	84.421911439229	87.5097117431569	108.741873902702	103.301877826525	127.141198223603	143.21862456578	164.08484582921	176.837304279037	199.780556744982	211.227978632521	233.322011355909	242.502135199745	265.676087739196	281.104467918011	300.190411684404	311.776208781761	335.595694768866	352.460363136865	360.553921581701	374.751496129755	400.009171444745	417.893741719686	430.467439432475	449.177989904658	472.968873466215	491.718789351245	507.739259467157
567.033	0	0	0	0	0	0	0	0	0	0	0	0	0	0	0	84.3037728230405	65.7068925563499	55.4394142710787	76.1078688707412	71.2512142832488	82.777635696803	76.9098619256831	83.4173619964725	104.108318385763	120.552957623558	134.393704506744	147.549780846181	166.807982071276	185.228953376163	197.254769002596	217.266991300623	214.318649854286	222.998136391241	251.274988353134	269.027863572631	290.711774515289	302.117590571603	312.221921730179	346.73532651403	340.724479957372	360.639747318293	377.121805832015	402.216701115423	422.372199631545	433.961518416882	444.49887039165	462.359430075094	482.95794427782	511.735036698139
568.702	0	0	0	0	0	0	0	0	0	0	0	0	0	0	342.392698291938	71.2272128814236	49.5271299944794	35.1988007404288	64.8509020655429	53.6104069480237	60.7346101154485	73.8025428436086	95.5508020459106	112.903147650849	115.646499126073	122.182304738994	127.372029459156	169.737128664596	186.309550539296	193.763060420093	205.972386084967	216.476107668261	229.171493970363	244.420263998223	261.243458758473	274.834021682364	292.778184969994	317.203894255147	335.366527147348	343.253020948937	339.537666256628	371.842130426699	387.651015151733	410.411375666549	426.414873940371	429.470862494969	453.647889169481	478.387183708054	494.351326572399
570.37	0	0	0	0	0	0	0	0	0	0	0	0	0	0	45.1651687252771	25.6751314661178	43.0791049282098	14.3478546945769	26.2218471574523	60.4071781325076	52.9189933850811	69.631764683134	83.0564167621911	117.734847444806	108.89537109906	101.378630207265	118.010604318853	150.897613833674	171.253055483013	149.427298869561	190.474287736492	206.930089788687	218.45125893362	231.607500798788	262.782731855503	270.28857878504	289.546097766526	288.449299579802	317.188604677838	344.570315414761	351.336827206769	369.175650216245	385.869606668479	401.784948788393	408.013534169926	415.79755717929	440.047060496879	462.856667813404	484.161588328919
572.039	0	0	0	0	0	0	0	0	0	0	0	0	0	218.599153979456	10.9175631817553	11.7898554361031	35.0793811808344	39.2550374488623	71.1504963997251	67.8988660311388	80.2649001953465	81.7043109114283	79.2156677463976	79.3870337062439	106.792728221355	106.06737400964	134.961367165783	160.386854325275	157.501637366688	159.789015409685	191.763179657554	195.478157551681	220.220284997698	225.362493739689	249.169564967514	267.606927090576	270.706729597161	285.038938623091	316.027846735581	324.183129453921	342.025892216789	351.874116934749	381.546634622537	391.25872042039	402.966704845575	413.386731685134	432.193568514016	446.868285063522	476.102690392042
573.708	0	0	0	0	0	0	0	0	0	0	0	0	0	45.8538349959314	21.2917049382652	59.4803170529863	48.2640651997623	46.2577631947347	85.4141016689586	72.0613728988922	65.2480490499233	68.5477853796363	83.5303777140012	94.6004827332993	112.180822248371	122.804575629869	121.048905253902	143.389813589015	153.003098695844	154.656185281328	189.010995245084	222.765817188585	218.910673998709	236.420964968561	237.37282898393	267.786344586616	281.380138877839	301.440860466978	312.940547199058	324.616786423386	333.700957723271	351.01032723572	363.229242433949	383.101179709662	400.97714368521	408.520904086069	426.814379711295	441.048751910517	458.248258393344
575.377	0	0	0	0	0	0	0	0	0	0	0	0	170.714790355329	50.0955279566062	57.0007514802313	65.2555536454612	80.8628924822262	71.1880071903637	102.022962098793	97.4859504723843	90.5461075171616	109.424992788333	103.256520266053	98.5112544365924	146.196148281077	143.651591176973	149.822736469335	162.068014638522	171.404110644932	186.921795882402	210.002281141323	222.903828849809	230.619954476469	242.842177619506	266.197030544376	263.991840796926	302.546370077528	303.254268564671	323.070779067577	323.463227106878	342.06117527457	352.905229934444	378.404059581183	392.420041227609	387.137164510352	403.609764452257	420.370187431884	446.192446676989	463.987779448881
577.046	0	0	0	0	0	0	0	0	0	0	0	578.136977326202	70.4604114165353	84.1412550740683	77.004120651051	65.1571419363165	90.6231968314827	93.1846631721095	97.101874008411	93.2417469906177	116.008000488995	105.340494942331	121.109897691377	147.009187056051	160.130091959955	166.420589442384	177.09589156091	186.834636408025	198.740406499727	187.40638529027	211.002299814596	234.398767805209	229.204889523003	256.737377150444	247.873156014818	291.048585706416	280.533729525732	298.859706663815	321.032301788283	321.810899346582	346.534003849509	362.876450936031	353.291108724417	381.084348017782	394.372163814265	402.153273700076	416.100360325563	427.096689181051	450.177867669995
578.715	0	0	0	0	0	0	0	0	0	0	0	95.145777396577	14.469710599692	22.9523441485811	28.7528008919967	6.75234720630337	40.6280052710171	66.2104053248518	58.0615162522746	87.0782032627799	62.787702621709	93.5900303144771	85.9977558411844	113.982969180019	118.070210209524	120.887613344041	131.890385941157	160.243944595367	154.287087379165	173.356099090851	181.996181016058	190.172215794496	208.406869616414	221.042181251774	222.499527523383	240.205622385416	273.971849148043	268.158846520434	285.099088813391	302.621650384059	318.184646538608	326.107118120193	350.217137174073	354.877982819893	367.558100633841	377.616248393083	396.126473149201	410.382672899075	428.115059130061
580.384	0	0	0	0	0	0	0	0	0	0	407.685185851799	45.8501140168552	32.3915733211662	38.677812665621	50.3833883474231	50.347811197268	41.5406644883618	51.4292088407171	73.5863031817886	77.5043406412175	73.5502853752497	84.4226226291571	83.7600526702332	92.4642165052926	133.462705240555	126.320302655297	132.176437614782	146.889378826384	168.957700686773	178.211585481161	188.759895176687	198.732645357108	215.889986436873	209.926299025302	233.447573782197	254.702145135046	263.119737331372	270.107807461126	280.153911582996	297.790595440602	302.099820179598	329.959121679059	334.982369110633	356.249109565638	370.397585873425	376.685286455743	387.274044515774	412.440846320979	420.272910968951
582.054	0	0	0	0	0	0	0	0	0	0	78.2143592828968	35.9072456061379	32.253135485849	21.0064847865324	26.7977991136473	42.3278641399171	40.8523572954277	44.8647177416133	43.9675317410424	76.0967149300952	79.7001349513056	57.8451948904794	90.4330957721365	97.9755917963048	113.949555491489	112.948595770281	129.094737451167	157.645624995663	155.218691984897	156.753584618867	172.53349338593	176.453352735765	191.604081022819	223.053731851459	217.222642999075	237.61434576369	255.86462421888	252.000301362817	282.450849552504	288.24797850258	293.847166063617	313.696530559189	321.525727621173	342.745678455862	348.424235113619	352.704734074306	374.348536131277	400.754566822546	404.942147307082
583.723	0	0	0	0	0	0	0	0	0	306.155169352458	50.7100573612946	37.5967191206452	63.6745167472715	62.2178361438934	65.3175500638596	51.6082759782843	64.5925471889107	67.0774907578606	99.6071579167492	89.5776729537989	96.2680062040722	109.404722696143	119.203164232856	125.299931137942	119.228651924127	136.567374286925	150.610476145114	149.559314292674	170.888745397364	183.177848759516	199.595522967278	198.54468736586	215.146843418546	241.743526204504	231.579426245109	243.110583256248	278.060631493158	267.753544239074	273.045048543324	294.922064865744	308.807523548881	304.856511037799	330.712757663195	348.608706316543	352.185838846627	362.251027173753	377.361476625442	382.574412336668	405.949611639149
585.393	0	0	0	0	0	0	0	0	0	55.12103786252	6.20814282535985	20.6643769527011	38.1493395325856	58.8270482170973	56.3253950738586	57.8203743122443	50.5425402647621	71.423252456016	81.5019966024619	63.759817146576	72.5987476252023	70.3483382148327	103.911245164706	112.343882475606	107.630713103354	105.550126807486	137.814830655601	146.739821419626	165.616053537749	176.688960672016	181.178841435496	193.69627439472	201.552068343975	211.066294738954	218.05317254587	254.796886541014	250.713552094954	262.125728521197	264.512398732218	301.639898676183	290.552271386083	301.865071144761	323.416129066415	334.995056021955	335.316692414806	344.710419259717	369.985995677299	380.338832127292	395.336682710931
587.063	0	0	0	0	0	0	0	0	201.057525797057	42.3587037116909	-12.3513347949072	50.3307222347206	33.31875901945	22.6714769040329	32.9504215784487	18.8770558067699	43.9152050886636	69.6661079018263	67.2552242169349	68.7105925195629	70.9808976350929	104.550256660435	74.635385193747	103.96821734219	109.174755797567	124.433774292645	125.452058775543	138.597066906712	157.645416028505	146.363106478727	171.968146401059	172.681352171717	182.905732465849	199.44738351666	213.892332924032	231.515108750908	236.101800473188	243.21340371358	270.477501598832	273.640872255673	284.768866603149	299.025710591843	310.201457060044	320.928455804214	316.020293771143	342.138724683572	346.212773348249	365.385389106588	378.485983902331
588.733	0	0	0	0	0	0	0	0	34.2852498374618	27.8107694374364	20.3988876858924	32.7285611750509	23.1965934669493	44.1655540263252	34.6356570735342	34.947251291112	47.1869681407974	73.9237939341032	73.4956821188806	53.9587734028036	92.2462275017919	93.3826422234896	97.0907679146609	110.744520669059	115.681218264655	122.186958085166	131.384173138589	144.800395774143	163.291652516385	149.185769825587	183.15083639748	181.532075288263	208.693763360823	199.044955287846	209.459038197448	219.625278328926	238.127480865478	238.522133521459	260.605158349421	262.002283115127	268.491041845905	290.808308224147	306.876344019934	306.497696689507	325.56084529223	336.295830418842	341.050652957667	352.087407720326	368.853061369106
590.403	0	0	0	0	0	0	0	153.307091505769	43.3211444261485	24.6909957699506	56.9483803147876	56.456370188619	61.9518801575775	25.6106439569013	53.4304794594624	66.6488708122962	51.603617007602	65.5304495684481	83.5271549843632	88.1196244103914	82.9566795322944	85.7849952799378	104.757519079921	134.973096451642	109.291630563597	127.016117519994	138.019118007334	142.252996291064	146.721211297001	168.426389842011	164.587435790669	171.796397642375	200.664002142013	215.653258456815	212.903915633511	227.499640405401	238.214684166352	254.497392716914	254.232416808376	270.832842716875	267.26078155052	287.611675091035	296.271787327345	304.08054971092	317.595816899905	327.951244759896	328.664241466977	359.005462464258	356.229996349779
592.073	0	0	0	0	0	0	568.817670378799	36.3241131799733	-2.53348152492238	17.0837449342528	22.2908635254075	31.5592395144164	20.256298036292	38.4052801657735	24.4656436769268	34.4412216495611	45.0677176104568	66.5581824456798	78.2914528823533	61.6498166589984	63.5816452606767	109.008547481667	107.081104903781	91.3402483132664	96.1311988983403	117.242412054465	124.645666841646	145.406695501349	168.01211219208	164.801087925694	157.821171991541	173.926393108577	173.36567771284	211.478772224642	212.280076017341	227.43086947458	229.860911187254	234.461313536057	244.126896454542	249.56735887319	271.485894404094	280.278151632321	293.480607203876	302.472789842051	305.902768049185	318.073926595944	321.550864039519	336.999869959289	353.156372793597
593.743	0	0	0	0	0	0	140.973945023533	39.2049529235966	65.0012057536724	62.4090272985309	27.3911879800822	83.0093042558454	60.4913539742685	59.6940602020879	78.8773810444303	58.6521228485531	64.4573926242219	76.6170330533102	54.5934018769114	83.5124693571964	95.9045024838612	112.058536514126	94.0077930347659	103.273534318396	123.095927168965	129.000012805297	133.864782542661	152.084569815891	162.369663948536	161.963250957692	180.436237502189	179.327627162726	196.081471282646	198.177702407842	207.184029541271	222.97622824535	220.015289682826	233.504149030071	251.496117121471	254.723022788694	263.688395711125	276.562103528276	291.362483108065	297.684786280307	309.359501864251	312.384654590956	320.258053190307	330.640970178479	346.413735162542
595.413	0	0	0	0	0	450.17006803477	25.4234362419796	44.4410607297431	35.6402494212726	52.3043808754708	38.508959988855	45.8079812322087	48.5871847920987	51.0417628269582	64.9278479571416	71.934668922144	80.8929512009802	66.2884718161542	97.4162609542841	90.3937153649406	84.5933043620469	98.8315815981042	105.865852068831	125.112417995039	117.232194168555	115.674145482282	140.378141696414	137.84542966388	140.370144499576	151.87744120979	169.287671271975	177.580430071464	191.357808530019	187.214334584794	204.784274562831	224.329911736077	230.904091691049	243.245364674443	249.643939600937	252.429447636625	263.413273553169	276.73137573466	284.515943641283	291.562917823806	300.537217033946	305.581560790205	312.47019733704	334.342195665974	338.369586079552
597.084	0	0	0	0	0	95.4153905086012	37.7483934189904	39.0367963163414	57.9921878111321	10.3033341342275	22.7092304690584	25.9747377026626	35.8087853702799	49.8012448337941	57.9155073921414	46.9794227145702	64.184125798491	66.1579362184236	67.003563755163	77.349864485168	99.1725362301472	90.3310757740211	93.318105398186	108.330915865248	105.957703648006	127.669417338187	110.045218396252	130.872870478523	152.946039206586	144.312087254653	153.564664551854	162.706419990758	172.547999075181	182.512115384143	200.183756364689	207.601705902034	211.632834002044	225.524211210372	246.248796289025	241.502006764864	252.615027963673	261.239048450768	279.103056837563	276.935749079976	291.302572012855	295.551049859309	308.549035261904	324.375442620821	327.112903577377
598.754	0	0	0	0	333.99828281568	15.5867058349904	46.4231322606382	33.969247746897	43.2550313787031	42.3247930934583	37.5572179415804	50.5561130102611	60.6264774303452	52.6588679001094	46.7719185698296	45.1210850199036	75.9665514227728	59.1511166440572	70.8506068693593	61.3204540101512	92.4451762697505	85.6980956312884	95.1590228138023	99.5386862655126	116.402038073677	126.23919280061	122.307849638376	123.598783884825	143.07420338347	158.817617625494	166.348776988458	162.456930050604	187.524617478277	187.198265236074	196.012373237108	205.093116717109	217.92687473868	217.039561955453	238.03071901233	244.89060929125	255.768196714385	259.491760033344	269.717561357671	274.408357249998	285.19507351949	287.277311725158	301.008544354932	309.070560551815	321.225085352279
600.425	0	0	0	0	84.0122590658437	8.54150275370101	29.223940704327	22.5111743554982	20.7442585047989	28.7514953810684	24.9296291089845	-0.622590607847393	15.9915753079404	47.4623740701216	54.5804903382428	55.0541670942597	56.6289464340097	73.1211408518003	59.2824151013089	59.4218739409307	89.7360565529236	79.0616737220667	77.1229213143024	101.812422584535	120.041850977575	92.7960639556531	110.208298556043	126.908001198131	133.062060760938	141.29977394704	145.686310442674	170.211146036227	178.985187165031	193.552759646646	185.618223365427	199.059468984236	210.108887711947	210.210984146244	230.929702044158	225.422010062204	237.031366598596	250.497553186351	262.487981061049	264.607370512144	271.184102237937	273.028487990954	290.332416067004	301.016006307719	319.567807259808
602.096	0	0	0	310.849167802083	8.1355338085246	15.7969955109315	27.4203269293137	20.6962991763647	29.0029605986698	37.6896127572184	29.072318281045	37.3839881619306	28.6033947994235	43.7443143410078	38.5785623412605	40.0094305014591	64.086244080173	73.9780763411437	76.2868081524376	81.9218452602713	77.2614397280057	81.435028912257	91.7036061069496	96.7758259715665	98.4735775233359	112.209988149972	117.615291566038	137.755577474494	127.324484451494	146.675875672602	144.322165009744	155.882501449092	180.641295154337	179.328859639018	190.266540377823	206.371900576604	195.077771089605	207.162866979756	225.4216362308	225.631092733257	236.867727384258	246.736087587	248.592486471467	271.02875255887	273.518275909856	277.726470206142	284.470260783385	298.006943845353	307.98148088702
603.766	0	0	0	45.6216344214755	-13.9613981929492	15.7529893327683	18.8957695677421	16.4679261949062	11.4173144635495	35.5219508068948	28.2962755512958	30.2674261150695	40.2190535581658	21.7657535062577	24.8160024786337	43.8594143069183	45.6967477929422	51.4444471687261	77.5450518765972	70.9213719456194	71.2209385452992	75.0058900657595	83.440451758021	64.2150309367456	101.179361891092	104.269136955665	103.579039943728	123.63617375203	127.890221861629	137.622915466334	145.079123702149	141.173757173215	159.088068282738	172.499875011759	183.557698448236	178.300808065008	188.393467360736	204.808618762532	214.966866396692	216.885417643748	223.270803633898	234.173446167026	249.620543420539	251.32742363202	257.368470156029	264.6924388628	273.176817803032	286.738371091398	297.766340543381
605.437	0	0	258.730525625103	-1.51551242155121	0.0487777449062987	-28.1837124348041	4.26676627991559	0.0293506153728709	8.91076934654387	10.639474692203	12.3771989227068	5.11403883222756	23.8008411003902	33.6549994841573	23.9296496886996	48.4875408286978	43.9614823684023	48.7005787919274	68.0589231617975	48.7829948244436	59.0452696385074	59.6274139273245	72.6230343890267	101.30464203249	85.8776254849432	101.573432010954	111.745345928098	99.9685296638799	126.272944313441	122.072378095919	138.665708418712	149.475365498733	142.864749252055	167.198688689875	175.099679167595	179.863584591815	186.489842785386	194.948033530344	216.328743979067	216.751804763567	222.490827660893	233.416148340715	244.157688836923	246.450291620057	257.573668190411	255.67447754304	269.102482738748	285.592524151643	297.554866945934
607.108	0	845.157346154815	26.4063013028809	23.0784933228818	30.5047238115385	49.2195402733916	23.3944625098055	27.1132140290951	34.0186482375015	35.9549126613229	39.7110233884346	17.8800034847089	51.3687810512406	41.0096232542765	52.0175761226612	52.5828677720148	63.3967929084569	50.3902721038433	65.3302622010054	63.2418268156789	76.2577767609003	74.9256998125523	87.4555429693088	90.3459011167455	89.5755640858732	101.133856729614	110.520120625621	108.234777419729	133.984280340108	139.319381482797	140.21669691849	154.570792357573	160.072137724397	166.542137402594	159.719901389002	176.494937604782	187.613237688594	209.243065346622	199.831036893805	213.278535703162	222.31901225042	224.5454683858	234.996457794837	238.898890491102	252.897398455809	255.865859425103	270.767358284202	268.470567886596	284.789419119358
608.779	0	201.647074365862	0.0459139146706293	13.1618229719246	50.9229223115894	12.3997475704661	20.0002097261371	9.82235648727693	20.5706070019437	16.7407748684395	27.5272285430427	37.9107844566825	18.2912347334253	43.7404574777169	31.3144994207663	42.9311488702747	40.817140612393	47.3396082031777	74.049010176405	70.6514571373438	85.1753160407685	86.6833804796153	80.5623906727371	103.417895694612	83.2037284254398	95.5251632331147	99.6366420189366	123.860096999201	119.913482569843	111.59916795963	122.675831200597	139.153478964285	160.008742818056	164.286620959411	172.881289177452	180.423569566047	192.427293943118	195.702226763188	211.385310156985	193.035070531271	212.411343039754	220.622433941144	221.731642421209	238.843005516733	241.953497349566	244.556831526105	254.397462283787	272.033235671918	272.487303488653
610.45	824.384057464248	21.7733223609755	35.4975157178926	8.5522452704717	27.8287945023491	32.1933509117514	15.0482581795242	8.42483210088202	19.9839808400847	20.1885013139013	25.0091274967209	41.9372123071317	37.3608967639479	47.6393454520595	39.3041247484031	56.1040262117533	61.2096835629723	79.8170350482954	75.4703501005949	67.1614348161781	77.6178357107184	66.4607532018789	70.9351872651332	67.657600162574	99.3712897297775	84.6561896714353	110.820018341048	112.679315681841	130.10770374545	137.748033775995	144.362052107056	149.988810046755	143.123059153815	152.3128204366	158.732555049834	162.375529320357	187.627663599678	190.808866063167	205.085781355942	208.431775143704	215.937524772525	218.938863420852	223.617917456526	229.414888128285	241.684318140383	239.15707965024	252.922792567856	260.031897648104	275.948346332249
612.121	170.019415503373	-8.29211547957059	12.8196607959054	6.1686727268907	-18.6274511420688	-2.90389725398388	-1.40361103629922	3.50694708751278	15.6953673834381	28.0335767143082	18.9325578508862	36.4785859092696	32.0208834236183	40.4957291999491	39.5676231237233	39.8308745857146	62.9896630229045	46.5983235991304	69.8905164042278	69.8287444769093	63.910004464555	58.2543836019126	58.9557406529275	82.9010903645978	78.2249994543352	88.8659643311843	105.084460855459	113.85179100078	110.561059677796	127.731880562182	121.851495438654	126.62730492173	119.753528253425	159.140347389872	145.591534629844	155.847171452467	168.083871578428	182.178333182028	197.336146886367	188.280247882819	191.94969649043	207.32832922348	211.937847080221	226.086754375823	218.537721935019	230.715644614628	239.71596095019	250.816503279948	263.284129320306
613.792	15.4513494650258	6.67798405414617	16.0875748899057	-8.49856748199979	15.7319398663745	16.7972036271278	0.736067921166136	42.6880884792323	8.25722149441108	24.8147657751261	23.6066032363326	36.6519572677571	23.3533541507837	43.7741481620777	51.1785920674075	30.6099269661046	43.1492380665334	55.8563696952841	49.2159053438582	51.3044788533627	67.3685230150191	75.9686220700471	79.1301183628868	93.400654599475	82.7857730541754	90.2219477672896	104.360171052643	116.000186240357	120.332148996347	112.066880845483	129.206069553871	130.49664146354	135.529083322251	141.174162636263	145.931925362024	161.150898970207	162.751469302353	170.026208225551	180.932785875289	191.72304551581	189.386808044339	203.40552639987	205.9205140673	221.565749557746	226.565026954212	220.615727600192	236.704479627478	240.252690563878	247.74902407571
615.464	18.7745053377376	24.8619293626291	33.5828668491432	27.7330640783446	3.7464452956858	16.69646421949	12.7801724522999	26.4338565797819	12.9781434820354	23.9839981973401	35.8516278830753	32.6008271575028	20.0774981904828	32.4801742924304	46.6932754656541	53.2268694954766	35.4520626175633	64.5017291675002	51.6707177491221	70.8323408512366	60.1752552220997	62.7779507804787	78.1608640282215	79.4470704323849	83.2021430554274	84.3136953150345	87.0261608298381	99.1795309797466	107.673524491665	127.55567008008	114.262098596653	136.303568328561	140.308386857369	142.775787228927	147.970585849747	150.689366505654	157.374918643597	174.938858354394	172.48792866714	178.612125386882	194.521494173306	202.377904475638	203.387399072168	211.146366145335	215.595159865449	218.716786670204	225.515164837757	237.815419369021	242.703648625853
617.135	2.55321108283473	-4.09736828702622	15.1423890819526	23.0132678414498	23.7490915377931	15.8809301912546	27.5658559528076	19.3985472519786	39.9991374494028	20.5616291681532	42.1842635405173	34.3672096917867	23.7378444851203	15.2555686249138	30.4252118291346	43.1112537512816	49.5383172980517	63.1102455912979	48.1623793783073	44.3523604601218	60.4221016376878	79.7620657118404	74.8683869380665	70.9976765377005	92.9379874615085	87.9634289842466	84.0752107549642	104.940832514874	101.193313040725	122.835655072408	123.451015907015	129.192116886185	127.766596218553	134.555806638945	153.138000808471	149.457361698218	152.770511599061	168.258005197929	170.583213880018	165.718065146035	182.443378880116	181.352428732579	209.017370496737	199.806444084037	205.089131533709	207.351055839136	217.145748312556	227.84120341081	232.536904231027
618.806	-23.8787154175404	-14.0800624117819	-10.3682233739335	-29.2604433396744	-13.4122795910541	2.89363337484973	-24.100622965789	2.82191883423752	27.9362811309435	20.669826412461	30.6337887199706	23.6517616511307	25.0922642452262	-1.22276154632017	22.1698101399947	9.37824895198228	21.7155901140662	30.2694056769373	45.6338418622418	60.0989605968437	61.2196725263742	47.4651158070121	63.3479847336116	56.4951600145022	70.7318085927359	82.0741837567522	71.5526692068848	91.7814402652085	94.886182819683	113.332460950679	97.0352945271553	117.769059825357	121.337484410647	130.116101132443	127.688797617482	146.747554273792	146.581865577704	154.175771312837	159.799776349902	175.815104283281	168.891802864514	180.221767446591	189.987615026135	196.697567576791	200.862952363831	198.237231826443	210.280430884647	209.941341915785	228.298017216442
[truncated: 85 more columns]
