# Supplementary material for: Physicochemical and major ion data for springs in the Black Forest National Park, Germany
Source: Data Brief. 2020 Apr 30;30:105645. doi: 10.1016/j.dib.2020.105645 (PMC7218150; doi:10.1016/j.dib.2020.105645)
Supplement: Supplementary file 4 [file mmc4.zip › Fluorescence/D812_1_2016-05-25.csv]

wavelength	600	597	594	591	588	585	582	579	576	573	570	567	564	561	558	555	552	549	546	543	540	537	534	531	528	525	522	519	516	513	510	507	504	501	498	495	492	489	486	483	480	477	474	471	468	465	462	459	456
210.862	0	0	0	0	0	0	0	0	0	0	0	0	0	0	0	0	0	0	0	0	0	0	0	0	0	0	0	0	0	0	0	0	0	0	0	0	0	0	0	0	0	0	0	0	0	0	0	0	0
212.444	0	0	0	0	0	0	0	0	0	0	0	0	0	0	0	0	0	0	0	0	0	0	0	0	0	0	0	0	0	0	0	0	0	0	0	0	0	0	0	0	0	0	0	0	0	0	0	0	0
214.027	0	0	0	0	0	0	0	0	0	0	0	0	0	0	0	0	0	0	0	0	0	0	0	0	0	0	0	0	0	0	0	0	0	0	0	0	0	0	0	0	0	0	0	0	0	0	0	0	0
215.61	0	0	0	0	0	0	0	0	0	0	0	0	0	0	0	0	0	0	0	0	0	0	0	0	0	0	0	0	0	0	0	0	0	0	0	0	0	0	0	0	0	0	0	0	0	0	0	0	0
217.194	0	0	0	0	0	0	0	0	0	0	0	0	0	0	0	0	0	0	0	0	0	0	0	0	0	0	0	0	0	0	0	0	0	0	0	0	0	0	0	0	0	0	0	0	0	0	0	0	0
218.779	0	0	0	0	0	0	0	0	0	0	0	0	0	0	0	0	0	0	0	0	0	0	0	0	0	0	0	0	0	0	0	0	0	0	0	0	0	0	0	0	0	0	0	0	0	0	0	0	0
220.364	0	0	0	0	0	0	0	0	0	0	0	0	0	0	0	0	0	0	0	0	0	0	0	0	0	0	0	0	0	0	0	0	0	0	0	0	0	0	0	0	0	0	0	0	0	0	0	0	0
221.95	0	0	0	0	0	0	0	0	0	0	0	0	0	0	0	0	0	0	0	0	0	0	0	0	0	0	0	0	0	0	0	0	0	0	0	0	0	0	0	0	0	0	0	0	0	0	0	0	0
223.536	0	0	0	0	0	0	0	0	0	0	0	0	0	0	0	0	0	0	0	0	0	0	0	0	0	0	0	0	0	0	0	0	0	0	0	0	0	0	0	0	0	0	0	0	0	0	0	0	0
225.123	0	0	0	0	0	0	0	0	0	0	0	0	0	0	0	0	0	0	0	0	0	0	0	0	0	0	0	0	0	0	0	0	0	0	0	0	0	0	0	0	0	0	0	0	0	0	0	0	0
226.71	0	0	0	0	0	0	0	0	0	0	0	0	0	0	0	0	0	0	0	0	0	0	0	0	0	0	0	0	0	0	0	0	0	0	0	0	0	0	0	0	0	0	0	0	0	0	0	0	0
228.299	0	0	0	0	0	0	0	0	0	0	0	0	0	0	0	0	0	0	0	0	0	0	0	0	0	0	0	0	0	0	0	0	0	0	0	0	0	0	0	0	0	0	0	0	0	0	0	0	0
229.887	0	0	0	0	0	0	0	0	0	0	0	0	0	0	0	0	0	0	0	0	0	0	0	0	0	0	0	0	0	0	0	0	0	0	0	0	0	0	0	0	0	0	0	0	0	0	0	0	0
231.477	0	0	0	0	0	0	0	0	0	0	0	0	0	0	0	0	0	0	0	0	0	0	0	0	0	0	0	0	0	0	0	0	0	0	0	0	0	0	0	0	0	0	0	0	0	0	0	0	0
233.067	0	0	0	0	0	0	0	0	0	0	0	0	0	0	0	0	0	0	0	0	0	0	0	0	0	0	0	0	0	0	0	0	0	0	0	0	0	0	0	0	0	0	0	0	0	0	0	0	0
234.657	0	0	0	0	0	0	0	0	0	0	0	0	0	0	0	0	0	0	0	0	0	0	0	0	0	0	0	0	0	0	0	0	0	0	0	0	0	0	0	0	0	0	0	0	0	0	0	0	0
236.248	0	0	0	0	0	0	0	0	0	0	0	0	0	0	0	0	0	0	0	0	0	0	0	0	0	0	0	0	0	0	0	0	0	0	0	0	0	0	0	0	0	0	0	0	0	0	0	0	0
237.84	0	0	0	0	0	0	0	0	0	0	0	0	0	0	0	0	0	0	0	0	0	0	0	0	0	0	0	0	0	0	0	0	0	0	0	0	0	0	0	0	0	0	0	0	0	0	0	0	0
239.432	0	0	0	0	0	0	0	0	0	0	0	0	0	0	0	0	0	0	0	0	0	0	0	0	0	0	0	0	0	0	0	0	0	0	0	0	0	0	0	0	0	0	0	0	0	0	0	0	0
241.025	0	0	0	0	0	0	0	0	0	0	0	0	0	0	0	0	0	0	0	0	0	0	0	0	0	0	0	0	0	0	0	0	0	0	0	0	0	0	0	0	0	0	0	0	0	0	0	0	0
242.619	0	0	0	0	0	0	0	0	0	0	0	0	0	0	0	0	0	0	0	0	0	0	0	0	0	0	0	0	0	0	0	0	0	0	0	0	0	0	0	0	0	0	0	0	0	0	0	0	0
244.213	0	0	0	0	0	0	0	0	0	0	0	0	0	0	0	0	0	0	0	0	0	0	0	0	0	0	0	0	0	0	0	0	0	0	0	0	0	0	0	0	0	0	0	0	0	0	0	0	0
245.808	0	0	0	0	0	0	0	0	0	0	0	0	0	0	0	0	0	0	0	0	0	0	0	0	0	0	0	0	0	0	0	0	0	0	0	0	0	0	0	0	0	0	0	0	0	0	0	0	0
247.403	0	0	0	0	0	0	0	0	0	0	0	0	0	0	0	0	0	0	0	0	0	0	0	0	0	0	0	0	0	0	0	0	0	0	0	0	0	0	0	0	0	0	0	0	0	0	0	0	0
248.999	0	0	0	0	0	0	0	0	0	0	0	0	0	0	0	0	0	0	0	0	0	0	0	0	0	0	0	0	0	0	0	0	0	0	0	0	0	0	0	0	0	0	0	0	0	0	0	0	0
250.595	0	0	0	0	0	0	0	0	0	0	0	0	0	0	0	0	0	0	0	0	0	0	0	0	0	0	0	0	0	0	0	0	0	0	0	0	0	0	0	0	0	0	0	0	0	0	0	0	0
252.192	0	0	0	0	0	0	0	0	0	0	0	0	0	0	0	0	0	0	0	0	0	0	0	0	0	0	0	0	0	0	0	0	0	0	0	0	0	0	0	0	0	0	0	0	0	0	0	0	0
253.79	0	0	0	0	0	0	0	0	0	0	0	0	0	0	0	0	0	0	0	0	0	0	0	0	0	0	0	0	0	0	0	0	0	0	0	0	0	0	0	0	0	0	0	0	0	0	0	0	0
255.388	0	0	0	0	0	0	0	0	0	0	0	0	0	0	0	0	0	0	0	0	0	0	0	0	0	0	0	0	0	0	0	0	0	0	0	0	0	0	0	0	0	0	0	0	0	0	0	0	0
256.986	0	0	0	0	0	0	0	0	0	0	0	0	0	0	0	0	0	0	0	0	0	0	0	0	0	0	0	0	0	0	0	0	0	0	0	0	0	0	0	0	0	0	0	0	0	0	0	0	0
258.586	0	0	0	0	0	0	0	0	0	0	0	0	0	0	0	0	0	0	0	0	0	0	0	0	0	0	0	0	0	0	0	0	0	0	0	0	0	0	0	0	0	0	0	0	0	0	0	0	0
260.186	0	0	0	0	0	0	0	0	0	0	0	0	0	0	0	0	0	0	0	0	0	0	0	0	0	0	0	0	0	0	0	0	0	0	0	0	0	0	0	0	0	0	0	0	0	0	0	0	0
261.786	0	0	0	0	0	0	0	0	0	0	0	0	0	0	0	0	0	0	0	0	0	0	0	0	0	0	0	0	0	0	0	0	0	0	0	0	0	0	0	0	0	0	0	0	0	0	0	0	0
263.387	0	0	0	0	0	0	0	0	0	0	0	0	0	0	0	0	0	0	0	0	0	0	0	0	0	0	0	0	0	0	0	0	0	0	0	0	0	0	0	0	0	0	0	0	0	0	0	0	0
264.988	0	0	0	0	0	0	0	0	0	0	0	0	0	0	0	0	0	0	0	0	0	0	0	0	0	0	0	0	0	0	0	0	0	0	0	0	0	0	0	0	0	0	0	0	0	0	0	0	0
266.591	0	0	0	0	0	0	0	0	0	0	0	0	0	0	0	0	0	0	0	0	0	0	0	0	0	0	0	0	0	0	0	0	0	0	0	0	0	0	0	0	0	0	0	0	0	0	0	0	0
268.193	0	0	0	0	0	0	0	0	0	0	0	0	0	0	0	0	0	0	0	0	0	0	0	0	0	0	0	0	0	0	0	0	0	0	0	0	0	0	0	0	0	0	0	0	0	0	0	0	0
269.796	0	0	0	0	0	0	0	0	0	0	0	0	0	0	0	0	0	0	0	0	0	0	0	0	0	0	0	0	0	0	0	0	0	0	0	0	0	0	0	0	0	0	0	0	0	0	0	0	0
271.4	0	0	0	0	0	0	0	0	0	0	0	0	0	0	0	0	0	0	0	0	0	0	0	0	0	0	0	0	0	0	0	0	0	0	0	0	0	0	0	0	0	0	0	0	0	0	0	0	0
273.004	0	0	0	0	0	0	0	0	0	0	0	0	0	0	0	0	0	0	0	0	0	0	0	0	0	0	0	0	0	0	0	0	0	0	0	0	0	0	0	0	0	0	0	0	0	0	0	0	0
274.609	0	0	0	0	0	0	0	0	0	0	0	0	0	0	0	0	0	0	0	0	0	0	0	0	0	0	0	0	0	0	0	0	0	0	0	0	0	0	0	0	0	0	0	0	0	0	0	0	0
276.215	0	0	0	0	0	0	0	0	0	0	0	0	0	0	0	0	0	0	0	0	0	0	0	0	0	0	0	0	0	0	0	0	0	0	0	0	0	0	0	0	0	0	0	0	0	0	0	0	0
277.821	0	0	0	0	0	0	0	0	0	0	0	0	0	0	0	0	0	0	0	0	0	0	0	0	0	0	0	0	0	0	0	0	0	0	0	0	0	0	0	0	0	0	0	0	0	0	0	0	0
279.427	0	0	0	0	0	0	0	0	0	0	0	0	0	0	0	0	0	0	0	0	0	0	0	0	0	0	0	0	0	0	0	0	0	0	0	0	0	0	0	0	0	0	0	0	0	0	0	0	0
281.034	0	0	0	0	0	0	0	0	0	0	0	0	0	0	0	0	0	0	0	0	0	0	0	0	0	0	0	0	0	0	0	0	0	0	0	0	0	0	0	0	0	0	0	0	0	0	0	0	0
282.642	0	0	0	0	0	0	0	0	0	0	0	0	0	0	0	0	0	0	0	0	0	0	0	0	0	0	0	0	0	0	0	0	0	0	0	0	0	0	0	0	0	0	0	0	0	0	0	0	0
284.25	0	0	0	0	0	0	0	0	0	0	0	0	0	0	0	0	0	0	0	0	0	0	0	0	0	0	0	0	0	0	0	0	0	0	0	0	0	0	0	0	0	0	0	0	0	0	0	0	0
285.858	0	0	0	0	0	0	0	0	0	0	0	0	0	0	0	0	0	0	0	0	0	0	0	0	0	0	0	0	0	0	0	0	0	0	0	0	0	0	0	0	0	0	0	0	0	0	0	0	0
287.468	0	0	0	0	0	0	0	0	0	0	0	0	0	0	0	0	0	0	0	0	0	0	0	0	0	0	0	0	0	0	0	0	0	0	0	0	0	0	0	0	0	0	0	0	0	0	0	0	0
289.077	0	0	0	0	0	0	0	0	0	0	0	0	0	0	0	0	0	0	0	0	0	0	0	0	0	0	0	0	0	0	0	0	0	0	0	0	0	0	0	0	0	0	0	0	0	0	0	0	0
290.688	0	0	0	0	0	0	0	0	0	0	0	0	0	0	0	0	0	0	0	0	0	0	0	0	0	0	0	0	0	0	0	0	0	0	0	0	0	0	0	0	0	0	0	0	0	0	0	0	0
292.298	0	0	0	0	0	0	0	0	0	0	0	0	0	0	0	0	0	0	0	0	0	0	0	0	0	0	0	0	0	0	0	0	0	0	0	0	0	0	0	0	0	0	0	0	0	0	0	0	0
293.91	0	0	0	0	0	0	0	0	0	0	0	0	0	0	0	0	0	0	0	0	0	0	0	0	0	0	0	0	0	0	0	0	0	0	0	0	0	0	0	0	0	0	0	0	0	0	0	0	0
295.521	0	0	0	0	0	0	0	0	0	0	0	0	0	0	0	0	0	0	0	0	0	0	0	0	0	0	0	0	0	0	0	0	0	0	0	0	0	0	0	0	0	0	0	0	0	0	0	0	0
297.134	0	0	0	0	0	0	0	0	0	0	0	0	0	0	0	0	0	0	0	0	0	0	0	0	0	0	0	0	0	0	0	0	0	0	0	0	0	0	0	0	0	0	0	0	0	0	0	0	0
298.747	0	0	0	0	0	0	0	0	0	0	0	0	0	0	0	0	0	0	0	0	0	0	0	0	0	0	0	0	0	0	0	0	0	0	0	0	0	0	0	0	0	0	0	0	0	0	0	0	0
300.36	0	0	0	0	0	0	0	0	0	0	0	0	0	0	0	0	0	0	0	0	0	0	0	0	0	0	0	0	0	0	0	0	0	0	0	0	0	0	0	0	0	0	0	0	0	0	0	0	0
301.974	0	0	0	0	0	0	0	0	0	0	0	0	0	0	0	0	0	0	0	0	0	0	0	0	0	0	0	0	0	0	0	0	0	0	0	0	0	0	0	0	0	0	0	0	0	0	0	0	0
303.588	0	0	0	0	0	0	0	0	0	0	0	0	0	0	0	0	0	0	0	0	0	0	0	0	0	0	0	0	0	0	0	0	0	0	0	0	0	0	0	0	0	0	0	0	0	0	0	0	0
305.203	0	0	0	0	0	0	0	0	0	0	0	0	0	0	0	0	0	0	0	0	0	0	0	0	0	0	0	0	0	0	0	0	0	0	0	0	0	0	0	0	0	0	0	0	0	0	0	0	0
306.819	0	0	0	0	0	0	0	0	0	0	0	0	0	0	0	0	0	0	0	0	0	0	0	0	0	0	0	0	0	0	0	0	0	0	0	0	0	0	0	0	0	0	0	0	0	0	0	0	0
308.435	0	0	0	0	0	0	0	0	0	0	0	0	0	0	0	0	0	0	0	0	0	0	0	0	0	0	0	0	0	0	0	0	0	0	0	0	0	0	0	0	0	0	0	0	0	0	0	0	0
310.051	0	0	0	0	0	0	0	0	0	0	0	0	0	0	0	0	0	0	0	0	0	0	0	0	0	0	0	0	0	0	0	0	0	0	0	0	0	0	0	0	0	0	0	0	0	0	0	0	0
311.668	0	0	0	0	0	0	0	0	0	0	0	0	0	0	0	0	0	0	0	0	0	0	0	0	0	0	0	0	0	0	0	0	0	0	0	0	0	0	0	0	0	0	0	0	0	0	0	0	0
313.286	0	0	0	0	0	0	0	0	0	0	0	0	0	0	0	0	0	0	0	0	0	0	0	0	0	0	0	0	0	0	0	0	0	0	0	0	0	0	0	0	0	0	0	0	0	0	0	0	0
314.904	0	0	0	0	0	0	0	0	0	0	0	0	0	0	0	0	0	0	0	0	0	0	0	0	0	0	0	0	0	0	0	0	0	0	0	0	0	0	0	0	0	0	0	0	0	0	0	0	0
316.522	0	0	0	0	0	0	0	0	0	0	0	0	0	0	0	0	0	0	0	0	0	0	0	0	0	0	0	0	0	0	0	0	0	0	0	0	0	0	0	0	0	0	0	0	0	0	0	0	0
318.141	0	0	0	0	0	0	0	0	0	0	0	0	0	0	0	0	0	0	0	0	0	0	0	0	0	0	0	0	0	0	0	0	0	0	0	0	0	0	0	0	0	0	0	0	0	0	0	0	0
319.761	0	0	0	0	0	0	0	0	0	0	0	0	0	0	0	0	0	0	0	0	0	0	0	0	0	0	0	0	0	0	0	0	0	0	0	0	0	0	0	0	0	0	0	0	0	0	0	0	0
321.381	0	0	0	0	0	0	0	0	0	0	0	0	0	0	0	0	0	0	0	0	0	0	0	0	0	0	0	0	0	0	0	0	0	0	0	0	0	0	0	0	0	0	0	0	0	0	0	0	0
323.001	0	0	0	0	0	0	0	0	0	0	0	0	0	0	0	0	0	0	0	0	0	0	0	0	0	0	0	0	0	0	0	0	0	0	0	0	0	0	0	0	0	0	0	0	0	0	0	0	0
324.622	0	0	0	0	0	0	0	0	0	0	0	0	0	0	0	0	0	0	0	0	0	0	0	0	0	0	0	0	0	0	0	0	0	0	0	0	0	0	0	0	0	0	0	0	0	0	0	0	0
326.243	0	0	0	0	0	0	0	0	0	0	0	0	0	0	0	0	0	0	0	0	0	0	0	0	0	0	0	0	0	0	0	0	0	0	0	0	0	0	0	0	0	0	0	0	0	0	0	0	0
327.865	0	0	0	0	0	0	0	0	0	0	0	0	0	0	0	0	0	0	0	0	0	0	0	0	0	0	0	0	0	0	0	0	0	0	0	0	0	0	0	0	0	0	0	0	0	0	0	0	0
329.488	0	0	0	0	0	0	0	0	0	0	0	0	0	0	0	0	0	0	0	0	0	0	0	0	0	0	0	0	0	0	0	0	0	0	0	0	0	0	0	0	0	0	0	0	0	0	0	0	0
331.111	0	0	0	0	0	0	0	0	0	0	0	0	0	0	0	0	0	0	0	0	0	0	0	0	0	0	0	0	0	0	0	0	0	0	0	0	0	0	0	0	0	0	0	0	0	0	0	0	0
332.734	0	0	0	0	0	0	0	0	0	0	0	0	0	0	0	0	0	0	0	0	0	0	0	0	0	0	0	0	0	0	0	0	0	0	0	0	0	0	0	0	0	0	0	0	0	0	0	0	0
334.358	0	0	0	0	0	0	0	0	0	0	0	0	0	0	0	0	0	0	0	0	0	0	0	0	0	0	0	0	0	0	0	0	0	0	0	0	0	0	0	0	0	0	0	0	0	0	0	0	0
335.982	0	0	0	0	0	0	0	0	0	0	0	0	0	0	0	0	0	0	0	0	0	0	0	0	0	0	0	0	0	0	0	0	0	0	0	0	0	0	0	0	0	0	0	0	0	0	0	0	0
337.607	0	0	0	0	0	0	0	0	0	0	0	0	0	0	0	0	0	0	0	0	0	0	0	0	0	0	0	0	0	0	0	0	0	0	0	0	0	0	0	0	0	0	0	0	0	0	0	0	0
339.232	0	0	0	0	0	0	0	0	0	0	0	0	0	0	0	0	0	0	0	0	0	0	0	0	0	0	0	0	0	0	0	0	0	0	0	0	0	0	0	0	0	0	0	0	0	0	0	0	0
340.858	0	0	0	0	0	0	0	0	0	0	0	0	0	0	0	0	0	0	0	0	0	0	0	0	0	0	0	0	0	0	0	0	0	0	0	0	0	0	0	0	0	0	0	0	0	0	0	0	0
342.484	0	0	0	0	0	0	0	0	0	0	0	0	0	0	0	0	0	0	0	0	0	0	0	0	0	0	0	0	0	0	0	0	0	0	0	0	0	0	0	0	0	0	0	0	0	0	0	0	0
344.111	0	0	0	0	0	0	0	0	0	0	0	0	0	0	0	0	0	0	0	0	0	0	0	0	0	0	0	0	0	0	0	0	0	0	0	0	0	0	0	0	0	0	0	0	0	0	0	0	0
345.738	0	0	0	0	0	0	0	0	0	0	0	0	0	0	0	0	0	0	0	0	0	0	0	0	0	0	0	0	0	0	0	0	0	0	0	0	0	0	0	0	0	0	0	0	0	0	0	0	0
347.365	0	0	0	0	0	0	0	0	0	0	0	0	0	0	0	0	0	0	0	0	0	0	0	0	0	0	0	0	0	0	0	0	0	0	0	0	0	0	0	0	0	0	0	0	0	0	0	0	0
348.993	0	0	0	0	0	0	0	0	0	0	0	0	0	0	0	0	0	0	0	0	0	0	0	0	0	0	0	0	0	0	0	0	0	0	0	0	0	0	0	0	0	0	0	0	0	0	0	0	0
350.622	0	0	0	0	0	0	0	0	0	0	0	0	0	0	0	0	0	0	0	0	0	0	0	0	0	0	0	0	0	0	0	0	0	0	0	0	0	0	0	0	0	0	0	0	0	0	0	0	0
352.251	0	0	0	0	0	0	0	0	0	0	0	0	0	0	0	0	0	0	0	0	0	0	0	0	0	0	0	0	0	0	0	0	0	0	0	0	0	0	0	0	0	0	0	0	0	0	0	0	0
353.88	0	0	0	0	0	0	0	0	0	0	0	0	0	0	0	0	0	0	0	0	0	0	0	0	0	0	0	0	0	0	0	0	0	0	0	0	0	0	0	0	0	0	0	0	0	0	0	0	0
355.51	0	0	0	0	0	0	0	0	0	0	0	0	0	0	0	0	0	0	0	0	0	0	0	0	0	0	0	0	0	0	0	0	0	0	0	0	0	0	0	0	0	0	0	0	0	0	0	0	0
357.14	0	0	0	0	0	0	0	0	0	0	0	0	0	0	0	0	0	0	0	0	0	0	0	0	0	0	0	0	0	0	0	0	0	0	0	0	0	0	0	0	0	0	0	0	0	0	0	0	0
358.771	0	0	0	0	0	0	0	0	0	0	0	0	0	0	0	0	0	0	0	0	0	0	0	0	0	0	0	0	0	0	0	0	0	0	0	0	0	0	0	0	0	0	0	0	0	0	0	0	0
360.402	0	0	0	0	0	0	0	0	0	0	0	0	0	0	0	0	0	0	0	0	0	0	0	0	0	0	0	0	0	0	0	0	0	0	0	0	0	0	0	0	0	0	0	0	0	0	0	0	0
362.034	0	0	0	0	0	0	0	0	0	0	0	0	0	0	0	0	0	0	0	0	0	0	0	0	0	0	0	0	0	0	0	0	0	0	0	0	0	0	0	0	0	0	0	0	0	0	0	0	0
363.666	0	0	0	0	0	0	0	0	0	0	0	0	0	0	0	0	0	0	0	0	0	0	0	0	0	0	0	0	0	0	0	0	0	0	0	0	0	0	0	0	0	0	0	0	0	0	0	0	0
365.299	0	0	0	0	0	0	0	0	0	0	0	0	0	0	0	0	0	0	0	0	0	0	0	0	0	0	0	0	0	0	0	0	0	0	0	0	0	0	0	0	0	0	0	0	0	0	0	0	0
366.932	0	0	0	0	0	0	0	0	0	0	0	0	0	0	0	0	0	0	0	0	0	0	0	0	0	0	0	0	0	0	0	0	0	0	0	0	0	0	0	0	0	0	0	0	0	0	0	0	0
368.565	0	0	0	0	0	0	0	0	0	0	0	0	0	0	0	0	0	0	0	0	0	0	0	0	0	0	0	0	0	0	0	0	0	0	0	0	0	0	0	0	0	0	0	0	0	0	0	0	0
370.199	0	0	0	0	0	0	0	0	0	0	0	0	0	0	0	0	0	0	0	0	0	0	0	0	0	0	0	0	0	0	0	0	0	0	0	0	0	0	0	0	0	0	0	0	0	0	0	0	0
371.833	0	0	0	0	0	0	0	0	0	0	0	0	0	0	0	0	0	0	0	0	0	0	0	0	0	0	0	0	0	0	0	0	0	0	0	0	0	0	0	0	0	0	0	0	0	0	0	0	0
373.468	0	0	0	0	0	0	0	0	0	0	0	0	0	0	0	0	0	0	0	0	0	0	0	0	0	0	0	0	0	0	0	0	0	0	0	0	0	0	0	0	0	0	0	0	0	0	0	0	0
375.103	0	0	0	0	0	0	0	0	0	0	0	0	0	0	0	0	0	0	0	0	0	0	0	0	0	0	0	0	0	0	0	0	0	0	0	0	0	0	0	0	0	0	0	0	0	0	0	0	0
376.738	0	0	0	0	0	0	0	0	0	0	0	0	0	0	0	0	0	0	0	0	0	0	0	0	0	0	0	0	0	0	0	0	0	0	0	0	0	0	0	0	0	0	0	0	0	0	0	0	0
378.374	0	0	0	0	0	0	0	0	0	0	0	0	0	0	0	0	0	0	0	0	0	0	0	0	0	0	0	0	0	0	0	0	0	0	0	0	0	0	0	0	0	0	0	0	0	0	0	0	0
380.01	0	0	0	0	0	0	0	0	0	0	0	0	0	0	0	0	0	0	0	0	0	0	0	0	0	0	0	0	0	0	0	0	0	0	0	0	0	0	0	0	0	0	0	0	0	0	0	0	0
381.647	0	0	0	0	0	0	0	0	0	0	0	0	0	0	0	0	0	0	0	0	0	0	0	0	0	0	0	0	0	0	0	0	0	0	0	0	0	0	0	0	0	0	0	0	0	0	0	0	0
383.284	0	0	0	0	0	0	0	0	0	0	0	0	0	0	0	0	0	0	0	0	0	0	0	0	0	0	0	0	0	0	0	0	0	0	0	0	0	0	0	0	0	0	0	0	0	0	0	0	0
384.922	0	0	0	0	0	0	0	0	0	0	0	0	0	0	0	0	0	0	0	0	0	0	0	0	0	0	0	0	0	0	0	0	0	0	0	0	0	0	0	0	0	0	0	0	0	0	0	0	0
386.56	0	0	0	0	0	0	0	0	0	0	0	0	0	0	0	0	0	0	0	0	0	0	0	0	0	0	0	0	0	0	0	0	0	0	0	0	0	0	0	0	0	0	0	0	0	0	0	0	0
388.198	0	0	0	0	0	0	0	0	0	0	0	0	0	0	0	0	0	0	0	0	0	0	0	0	0	0	0	0	0	0	0	0	0	0	0	0	0	0	0	0	0	0	0	0	0	0	0	0	0
389.837	0	0	0	0	0	0	0	0	0	0	0	0	0	0	0	0	0	0	0	0	0	0	0	0	0	0	0	0	0	0	0	0	0	0	0	0	0	0	0	0	0	0	0	0	0	0	0	0	0
391.476	0	0	0	0	0	0	0	0	0	0	0	0	0	0	0	0	0	0	0	0	0	0	0	0	0	0	0	0	0	0	0	0	0	0	0	0	0	0	0	0	0	0	0	0	0	0	0	0	0
393.116	0	0	0	0	0	0	0	0	0	0	0	0	0	0	0	0	0	0	0	0	0	0	0	0	0	0	0	0	0	0	0	0	0	0	0	0	0	0	0	0	0	0	0	0	0	0	0	0	0
394.756	0	0	0	0	0	0	0	0	0	0	0	0	0	0	0	0	0	0	0	0	0	0	0	0	0	0	0	0	0	0	0	0	0	0	0	0	0	0	0	0	0	0	0	0	0	0	0	0	0
396.396	0	0	0	0	0	0	0	0	0	0	0	0	0	0	0	0	0	0	0	0	0	0	0	0	0	0	0	0	0	0	0	0	0	0	0	0	0	0	0	0	0	0	0	0	0	0	0	0	0
398.037	0	0	0	0	0	0	0	0	0	0	0	0	0	0	0	0	0	0	0	0	0	0	0	0	0	0	0	0	0	0	0	0	0	0	0	0	0	0	0	0	0	0	0	0	0	0	0	0	0
399.678	0	0	0	0	0	0	0	0	0	0	0	0	0	0	0	0	0	0	0	0	0	0	0	0	0	0	0	0	0	0	0	0	0	0	0	0	0	0	0	0	0	0	0	0	0	0	0	0	0
401.32	0	0	0	0	0	0	0	0	0	0	0	0	0	0	0	0	0	0	0	0	0	0	0	0	0	0	0	0	0	0	0	0	0	0	0	0	0	0	0	0	0	0	0	0	0	0	0	0	0
402.962	0	0	0	0	0	0	0	0	0	0	0	0	0	0	0	0	0	0	0	0	0	0	0	0	0	0	0	0	0	0	0	0	0	0	0	0	0	0	0	0	0	0	0	0	0	0	0	0	0
404.604	0	0	0	0	0	0	0	0	0	0	0	0	0	0	0	0	0	0	0	0	0	0	0	0	0	0	0	0	0	0	0	0	0	0	0	0	0	0	0	0	0	0	0	0	0	0	0	0	0
406.247	0	0	0	0	0	0	0	0	0	0	0	0	0	0	0	0	0	0	0	0	0	0	0	0	0	0	0	0	0	0	0	0	0	0	0	0	0	0	0	0	0	0	0	0	0	0	0	0	0
407.89	0	0	0	0	0	0	0	0	0	0	0	0	0	0	0	0	0	0	0	0	0	0	0	0	0	0	0	0	0	0	0	0	0	0	0	0	0	0	0	0	0	0	0	0	0	0	0	0	0
409.534	0	0	0	0	0	0	0	0	0	0	0	0	0	0	0	0	0	0	0	0	0	0	0	0	0	0	0	0	0	0	0	0	0	0	0	0	0	0	0	0	0	0	0	0	0	0	0	0	0
411.177	0	0	0	0	0	0	0	0	0	0	0	0	0	0	0	0	0	0	0	0	0	0	0	0	0	0	0	0	0	0	0	0	0	0	0	0	0	0	0	0	0	0	0	0	0	0	0	0	0
412.822	0	0	0	0	0	0	0	0	0	0	0	0	0	0	0	0	0	0	0	0	0	0	0	0	0	0	0	0	0	0	0	0	0	0	0	0	0	0	0	0	0	0	0	0	0	0	0	0	0
414.466	0	0	0	0	0	0	0	0	0	0	0	0	0	0	0	0	0	0	0	0	0	0	0	0	0	0	0	0	0	0	0	0	0	0	0	0	0	0	0	0	0	0	0	0	0	0	0	0	0
416.111	0	0	0	0	0	0	0	0	0	0	0	0	0	0	0	0	0	0	0	0	0	0	0	0	0	0	0	0	0	0	0	0	0	0	0	0	0	0	0	0	0	0	0	0	0	0	0	0	0
417.757	0	0	0	0	0	0	0	0	0	0	0	0	0	0	0	0	0	0	0	0	0	0	0	0	0	0	0	0	0	0	0	0	0	0	0	0	0	0	0	0	0	0	0	0	0	0	0	0	0
419.402	0	0	0	0	0	0	0	0	0	0	0	0	0	0	0	0	0	0	0	0	0	0	0	0	0	0	0	0	0	0	0	0	0	0	0	0	0	0	0	0	0	0	0	0	0	0	0	0	0
421.048	0	0	0	0	0	0	0	0	0	0	0	0	0	0	0	0	0	0	0	0	0	0	0	0	0	0	0	0	0	0	0	0	0	0	0	0	0	0	0	0	0	0	0	0	0	0	0	0	0
422.695	0	0	0	0	0	0	0	0	0	0	0	0	0	0	0	0	0	0	0	0	0	0	0	0	0	0	0	0	0	0	0	0	0	0	0	0	0	0	0	0	0	0	0	0	0	0	0	0	0
424.342	0	0	0	0	0	0	0	0	0	0	0	0	0	0	0	0	0	0	0	0	0	0	0	0	0	0	0	0	0	0	0	0	0	0	0	0	0	0	0	0	0	0	0	0	0	0	0	0	0
425.989	0	0	0	0	0	0	0	0	0	0	0	0	0	0	0	0	0	0	0	0	0	0	0	0	0	0	0	0	0	0	0	0	0	0	0	0	0	0	0	0	0	0	0	0	0	0	0	0	0
427.636	0	0	0	0	0	0	0	0	0	0	0	0	0	0	0	0	0	0	0	0	0	0	0	0	0	0	0	0	0	0	0	0	0	0	0	0	0	0	0	0	0	0	0	0	0	0	0	0	0
429.284	0	0	0	0	0	0	0	0	0	0	0	0	0	0	0	0	0	0	0	0	0	0	0	0	0	0	0	0	0	0	0	0	0	0	0	0	0	0	0	0	0	0	0	0	0	0	0	0	0
430.932	0	0	0	0	0	0	0	0	0	0	0	0	0	0	0	0	0	0	0	0	0	0	0	0	0	0	0	0	0	0	0	0	0	0	0	0	0	0	0	0	0	0	0	0	0	0	0	0	0
432.581	0	0	0	0	0	0	0	0	0	0	0	0	0	0	0	0	0	0	0	0	0	0	0	0	0	0	0	0	0	0	0	0	0	0	0	0	0	0	0	0	0	0	0	0	0	0	0	0	0
434.23	0	0	0	0	0	0	0	0	0	0	0	0	0	0	0	0	0	0	0	0	0	0	0	0	0	0	0	0	0	0	0	0	0	0	0	0	0	0	0	0	0	0	0	0	0	0	0	0	0
435.879	0	0	0	0	0	0	0	0	0	0	0	0	0	0	0	0	0	0	0	0	0	0	0	0	0	0	0	0	0	0	0	0	0	0	0	0	0	0	0	0	0	0	0	0	0	0	0	0	0
437.528	0	0	0	0	0	0	0	0	0	0	0	0	0	0	0	0	0	0	0	0	0	0	0	0	0	0	0	0	0	0	0	0	0	0	0	0	0	0	0	0	0	0	0	0	0	0	0	0	0
439.178	0	0	0	0	0	0	0	0	0	0	0	0	0	0	0	0	0	0	0	0	0	0	0	0	0	0	0	0	0	0	0	0	0	0	0	0	0	0	0	0	0	0	0	0	0	0	0	0	0
440.828	0	0	0	0	0	0	0	0	0	0	0	0	0	0	0	0	0	0	0	0	0	0	0	0	0	0	0	0	0	0	0	0	0	0	0	0	0	0	0	0	0	0	0	0	0	0	0	0	0
442.479	0	0	0	0	0	0	0	0	0	0	0	0	0	0	0	0	0	0	0	0	0	0	0	0	0	0	0	0	0	0	0	0	0	0	0	0	0	0	0	0	0	0	0	0	0	0	0	0	0
444.13	0	0	0	0	0	0	0	0	0	0	0	0	0	0	0	0	0	0	0	0	0	0	0	0	0	0	0	0	0	0	0	0	0	0	0	0	0	0	0	0	0	0	0	0	0	0	0	0	0
445.781	0	0	0	0	0	0	0	0	0	0	0	0	0	0	0	0	0	0	0	0	0	0	0	0	0	0	0	0	0	0	0	0	0	0	0	0	0	0	0	0	0	0	0	0	0	0	0	0	0
447.432	0	0	0	0	0	0	0	0	0	0	0	0	0	0	0	0	0	0	0	0	0	0	0	0	0	0	0	0	0	0	0	0	0	0	0	0	0	0	0	0	0	0	0	0	0	0	0	0	0
449.084	0	0	0	0	0	0	0	0	0	0	0	0	0	0	0	0	0	0	0	0	0	0	0	0	0	0	0	0	0	0	0	0	0	0	0	0	0	0	0	0	0	0	0	0	0	0	0	0	0
450.736	0	0	0	0	0	0	0	0	0	0	0	0	0	0	0	0	0	0	0	0	0	0	0	0	0	0	0	0	0	0	0	0	0	0	0	0	0	0	0	0	0	0	0	0	0	0	0	0	0
452.389	0	0	0	0	0	0	0	0	0	0	0	0	0	0	0	0	0	0	0	0	0	0	0	0	0	0	0	0	0	0	0	0	0	0	0	0	0	0	0	0	0	0	0	0	0	0	0	0	0
454.042	0	0	0	0	0	0	0	0	0	0	0	0	0	0	0	0	0	0	0	0	0	0	0	0	0	0	0	0	0	0	0	0	0	0	0	0	0	0	0	0	0	0	0	0	0	0	0	0	0
455.695	0	0	0	0	0	0	0	0	0	0	0	0	0	0	0	0	0	0	0	0	0	0	0	0	0	0	0	0	0	0	0	0	0	0	0	0	0	0	0	0	0	0	0	0	0	0	0	0	0
457.348	0	0	0	0	0	0	0	0	0	0	0	0	0	0	0	0	0	0	0	0	0	0	0	0	0	0	0	0	0	0	0	0	0	0	0	0	0	0	0	0	0	0	0	0	0	0	0	0	0
459.002	0	0	0	0	0	0	0	0	0	0	0	0	0	0	0	0	0	0	0	0	0	0	0	0	0	0	0	0	0	0	0	0	0	0	0	0	0	0	0	0	0	0	0	0	0	0	0	0	0
460.656	0	0	0	0	0	0	0	0	0	0	0	0	0	0	0	0	0	0	0	0	0	0	0	0	0	0	0	0	0	0	0	0	0	0	0	0	0	0	0	0	0	0	0	0	0	0	0	0	0
462.31	0	0	0	0	0	0	0	0	0	0	0	0	0	0	0	0	0	0	0	0	0	0	0	0	0	0	0	0	0	0	0	0	0	0	0	0	0	0	0	0	0	0	0	0	0	0	0	0	0
463.965	0	0	0	0	0	0	0	0	0	0	0	0	0	0	0	0	0	0	0	0	0	0	0	0	0	0	0	0	0	0	0	0	0	0	0	0	0	0	0	0	0	0	0	0	0	0	0	0	0
465.62	0	0	0	0	0	0	0	0	0	0	0	0	0	0	0	0	0	0	0	0	0	0	0	0	0	0	0	0	0	0	0	0	0	0	0	0	0	0	0	0	0	0	0	0	0	0	0	0	0
467.275	0	0	0	0	0	0	0	0	0	0	0	0	0	0	0	0	0	0	0	0	0	0	0	0	0	0	0	0	0	0	0	0	0	0	0	0	0	0	0	0	0	0	0	0	0	0	0	0	68.7281524439618
468.931	0	0	0	0	0	0	0	0	0	0	0	0	0	0	0	0	0	0	0	0	0	0	0	0	0	0	0	0	0	0	0	0	0	0	0	0	0	0	0	0	0	0	0	0	0	0	0	0	91.0150254852923
470.586	0	0	0	0	0	0	0	0	0	0	0	0	0	0	0	0	0	0	0	0	0	0	0	0	0	0	0	0	0	0	0	0	0	0	0	0	0	0	0	0	0	0	0	0	0	0	0	74.8418658553611	85.0092118113208
472.242	0	0	0	0	0	0	0	0	0	0	0	0	0	0	0	0	0	0	0	0	0	0	0	0	0	0	0	0	0	0	0	0	0	0	0	0	0	0	0	0	0	0	0	0	0	0	68.0037109052147	78.0090540082586	87.1261341441298
473.899	0	0	0	0	0	0	0	0	0	0	0	0	0	0	0	0	0	0	0	0	0	0	0	0	0	0	0	0	0	0	0	0	0	0	0	0	0	0	0	0	0	0	0	0	0	0	71.8812313552956	85.268800742937	98.4669281193365
475.555	0	0	0	0	0	0	0	0	0	0	0	0	0	0	0	0	0	0	0	0	0	0	0	0	0	0	0	0	0	0	0	0	0	0	0	0	0	0	0	0	0	0	0	0	0	66.8959947697326	77.1650425447622	92.5704530913857	114.33638388052
477.212	0	0	0	0	0	0	0	0	0	0	0	0	0	0	0	0	0	0	0	0	0	0	0	0	0	0	0	0	0	0	0	0	0	0	0	0	0	0	0	0	0	0	0	0	0	71.9733574528915	81.9838933037426	96.0332637894708	111.321874744214
478.87	0	0	0	0	0	0	0	0	0	0	0	0	0	0	0	0	0	0	0	0	0	0	0	0	0	0	0	0	0	0	0	0	0	0	0	0	0	0	0	0	0	0	0	0	67.1283496061638	74.7777765212098	95.9446980909089	99.7930776931601	124.178737610356
480.527	0	0	0	0	0	0	0	0	0	0	0	0	0	0	0	0	0	0	0	0	0	0	0	0	0	0	0	0	0	0	0	0	0	0	0	0	0	0	0	0	0	0	0	0	76.0414570762239	87.2565469727091	104.699680762202	116.717384372619	129.08791619889
482.185	0	0	0	0	0	0	0	0	0	0	0	0	0	0	0	0	0	0	0	0	0	0	0	0	0	0	0	0	0	0	0	0	0	0	0	0	0	0	0	0	0	0	0	73.0500405114071	76.4654033219223	87.9852626589581	102.03286607557	122.078002216969	135.217701672007
483.843	0	0	0	0	0	0	0	0	0	0	0	0	0	0	0	0	0	0	0	0	0	0	0	0	0	0	0	0	0	0	0	0	0	0	0	0	0	0	0	0	0	0	0	72.0521920760347	82.8917976550564	91.902818111342	107.361069096124	125.052649914154	145.165937973721
485.501	0	0	0	0	0	0	0	0	0	0	0	0	0	0	0	0	0	0	0	0	0	0	0	0	0	0	0	0	0	0	0	0	0	0	0	0	0	0	0	0	0	0	74.5027024507599	85.4987273856379	94.7010229383348	110.706354052919	123.932482611772	140.292233872155	156.051661566351
487.16	0	0	0	0	0	0	0	0	0	0	0	0	0	0	0	0	0	0	0	0	0	0	0	0	0	0	0	0	0	0	0	0	0	0	0	0	0	0	0	0	0	70.8756221650228	74.54841875906	86.9957105254151	98.7988364511012	109.286636389339	125.556181873861	136.138057966654	153.71280231765
488.819	0	0	0	0	0	0	0	0	0	0	0	0	0	0	0	0	0	0	0	0	0	0	0	0	0	0	0	0	0	0	0	0	0	0	0	0	0	0	0	0	0	68.1653262688302	79.4654280304603	88.2629144489914	105.675823884666	109.694074643488	129.706174818163	138.858283064254	169.47386574618
490.478	0	0	0	0	0	0	0	0	0	0	0	0	0	0	0	0	0	0	0	0	0	0	0	0	0	0	0	0	0	0	0	0	0	0	0	0	0	0	0	0	60.787562066114	73.9172694747821	86.4331376505629	95.4495084941067	111.172715630225	119.935411634842	136.862191365452	153.81320935787	170.405376063162
492.137	0	0	0	0	0	0	0	0	0	0	0	0	0	0	0	0	0	0	0	0	0	0	0	0	0	0	0	0	0	0	0	0	0	0	0	0	0	0	0	0	74.7891444965949	85.1033750320149	87.6434044137185	106.826232742562	118.465951150022	129.640565201147	138.505706651624	161.162355969717	181.623023532615
493.797	0	0	0	0	0	0	0	0	0	0	0	0	0	0	0	0	0	0	0	0	0	0	0	0	0	0	0	0	0	0	0	0	0	0	0	0	0	0	0	60.8939537838346	73.6690101481027	79.8695050371391	97.469257212005	109.9354845136	121.513576596921	135.63714140514	149.961957985125	166.407980895975	181.116892051277
495.456	0	0	0	0	0	0	0	0	0	0	0	0	0	0	0	0	0	0	0	0	0	0	0	0	0	0	0	0	0	0	0	0	0	0	0	0	0	0	0	69.5565369614452	66.5105492077606	83.7624372163192	94.1796129163002	113.147798960372	120.584412729957	138.594919115315	151.574558304785	164.530163997968	190.195527043997
497.117	0	0	0	0	0	0	0	0	0	0	0	0	0	0	0	0	0	0	0	0	0	0	0	0	0	0	0	0	0	0	0	0	0	0	0	0	0	0	61.9888169233945	68.3701886606612	83.7937947044194	96.6655724918754	109.419743371617	119.30301522232	130.184968358018	141.334866345047	161.02560089173	177.553254688799	192.130292056704
498.777	0	0	0	0	0	0	0	0	0	0	0	0	0	0	0	0	0	0	0	0	0	0	0	0	0	0	0	0	0	0	0	0	0	0	0	0	0	0	61.5809149303324	76.5747592533263	97.8365362770505	107.829162775537	106.262267440732	130.696953687382	143.8399776925	150.046417544575	165.469780530268	179.925536955253	204.784586642992
500.438	0	0	0	0	0	0	0	0	0	0	0	0	0	0	0	0	0	0	0	0	0	0	0	0	0	0	0	0	0	0	0	0	0	0	0	0	0	64.2672049053414	76.5496203280292	83.3558975989451	98.5448772504759	107.05512966839	115.377389601592	125.07157073134	145.082185999285	156.155962114147	171.705024804479	185.434519705244	200.092846885424
502.098	0	0	0	0	0	0	0	0	0	0	0	0	0	0	0	0	0	0	0	0	0	0	0	0	0	0	0	0	0	0	0	0	0	0	0	0	60.2926132244925	72.5288905194008	81.8760223065187	83.0582935875466	91.1832413487981	113.569834091611	116.490253841188	132.997912600354	141.634305503687	160.793799983047	177.329105829492	190.416884575603	209.395706800646
503.759	0	0	0	0	0	0	0	0	0	0	0	0	0	0	0	0	0	0	0	0	0	0	0	0	0	0	0	0	0	0	0	0	0	0	0	0	61.7094629436857	72.9559879225678	81.0832790007181	93.4304556225802	102.462331579783	112.227139059999	123.264961374714	141.350726902208	151.010084273456	168.734823332448	180.065823468264	193.145824745471	209.193294599671
505.421	0	0	0	0	0	0	0	0	0	0	0	0	0	0	0	0	0	0	0	0	0	0	0	0	0	0	0	0	0	0	0	0	0	0	0	67.3812692633062	67.9677808126356	76.4712482921366	93.9120475160491	105.155140222157	110.409332549114	122.457197266268	138.529313253656	145.591102615462	155.476983045679	166.350023959711	186.417014290157	197.655532191337	215.742491530703
507.082	0	0	0	0	0	0	0	0	0	0	0	0	0	0	0	0	0	0	0	0	0	0	0	0	0	0	0	0	0	0	0	0	0	0	0	66.128189097536	67.415991060847	78.6507216395575	91.9533101878534	97.5059623066539	110.868583641482	123.801677221123	134.671285758796	151.200649582234	158.088626828777	176.434557495117	183.590825710232	206.095124212186	228.641103998338
508.744	0	0	0	0	0	0	0	0	0	0	0	0	0	0	0	0	0	0	0	0	0	0	0	0	0	0	0	0	0	0	0	0	0	0	50.9023303058095	68.8582209229798	69.9911084243396	81.3019626993786	88.1227230566755	104.465480304002	119.212933339661	124.107369773293	141.465937964348	153.420939240254	168.30046735635	175.038505465758	192.712041389756	207.73627013121	223.240631141766
510.406	0	0	0	0	0	0	0	0	0	0	0	0	0	0	0	0	0	0	0	0	0	0	0	0	0	0	0	0	0	0	0	0	0	0	78.4446442255621	82.1687091815358	86.1934955596723	102.675469812415	109.395158000151	110.768670189791	128.495747101756	146.519363697627	153.080609549379	163.569203477678	177.697635152701	190.308633187887	199.169307314982	219.379553399513	236.516753189947
512.068	0	0	0	0	0	0	0	0	0	0	0	0	0	0	0	0	0	0	0	0	0	0	0	0	0	0	0	0	0	0	0	0	0	56.2794177975375	65.1598494749506	73.9073415022979	88.4700120240919	93.0672189590496	100.204094554424	119.199658442483	126.857726953392	136.189210218245	147.125410715688	162.415301702512	170.875499827247	189.275348862876	204.112030842911	218.591191844996	229.579457985838
513.731	0	0	0	0	0	0	0	0	0	0	0	0	0	0	0	0	0	0	0	0	0	0	0	0	0	0	0	0	0	0	0	0	0	54.6469489800082	64.1942358784542	74.0340930109817	81.4975968297441	90.3427850052171	105.37791954574	118.627825393867	124.31095898107	142.454359741899	153.015502010185	164.018085281575	168.638824106635	184.681369178013	198.780314139029	219.506971581936	229.478009292666
515.394	0	0	0	0	0	0	0	0	0	0	0	0	0	0	0	0	0	0	0	0	0	0	0	0	0	0	0	0	0	0	0	0	52.6988562138919	65.204952822935	71.7833499410869	74.8119507597915	92.417532953032	102.847341110848	105.375442898287	127.566129800687	128.543574434714	143.829396266128	162.340148116279	166.412295292592	176.76779183927	190.29775174411	203.357311254819	223.383093629459	232.827709037141
517.056	0	0	0	0	0	0	0	0	0	0	0	0	0	0	0	0	0	0	0	0	0	0	0	0	0	0	0	0	0	0	0	71.5150260290523	47.6500054375578	65.569552308378	79.566899926399	92.1672050528077	92.3662008596689	107.844881578435	115.680545268425	124.289007976586	131.834494831324	152.102152854388	157.80732350804	171.576312554584	184.352970457204	195.735378293075	208.201039138379	218.681471144485	237.892017593737
518.72	0	0	0	0	0	0	0	0	0	0	0	0	0	0	0	0	0	0	0	0	0	0	0	0	0	0	0	0	0	0	0	47.6053532307416	52.3077197243444	60.9530000974586	70.7210626023804	75.6454308004434	88.2747639141588	99.8998911123723	113.2945579972	113.226303375744	132.566878472216	149.241462268738	165.756538695921	173.195704211004	187.482076544517	188.21614271658	205.424660339963	224.875192837591	232.873855964244
520.383	0	0	0	0	0	0	0	0	0	0	0	0	0	0	0	0	0	0	0	0	0	0	0	0	0	0	0	0	0	0	53.8022980226458	55.9567872258395	59.7312703364601	76.2899882402956	82.4292443148372	84.3232466901726	101.323974185735	106.48558338432	125.224747143564	133.758277768167	142.846223659166	158.098348148332	164.957499567096	179.16510255688	186.073013829251	201.917540317984	212.142088028996	227.297540976083	243.88411532854
522.046	0	0	0	0	0	0	0	0	0	0	0	0	0	0	0	0	0	0	0	0	0	0	0	0	0	0	0	0	0	0	55.093660634021	64.9637872804014	69.5602007229504	81.0627443024519	83.364998007296	87.9429817523371	111.155533651462	110.134571084805	132.383881063239	137.608428285873	146.790507873757	155.158254608545	171.824116286768	183.50497466692	195.668006069162	203.923669537046	221.553538444194	219.960144223359	247.69996836082
523.71	0	0	0	0	0	0	0	0	0	0	0	0	0	0	0	0	0	0	0	0	0	0	0	0	0	0	0	0	0	57.2090693001664	72.166090641341	77.5217048847191	76.918056314055	88.6249530232651	92.0569599303364	92.448169556929	101.531006460576	122.654150359767	123.477164529108	149.539289682122	146.982210976946	160.410141978104	171.791039951185	182.832828036508	195.533833395178	203.446299006029	208.90527130418	228.973594872067	238.898747023048
525.374	0	0	0	0	0	0	0	0	0	0	0	0	0	0	0	0	0	0	0	0	0	0	0	0	0	0	0	0	0	52.1589444688841	63.1434866708923	85.2703393019944	67.9750363824036	76.2273793417818	91.9736319951567	106.42532903775	113.89099630611	118.721749882033	132.63680982471	149.098689103275	150.835995049154	164.088288762148	174.531752409941	186.601814626371	196.004166524626	210.198591491876	221.928332719084	224.247760053171	249.290340253021
527.038	0	0	0	0	0	0	0	0	0	0	0	0	0	0	0	0	0	0	0	0	0	0	0	0	0	0	0	0	58.9750062700226	66.2629521047257	61.1655083838958	71.8158965384955	74.1978792573375	87.2589226909197	96.8469225182795	103.042318274213	113.0637790842	119.384592761404	132.928983566603	134.869365070321	146.8229809053	159.805724648008	168.905477501104	179.44402937128	194.871124785249	204.19825352986	215.32578347633	221.678570218198	235.65079455078
528.703	0	0	0	0	0	0	0	0	0	0	0	0	0	0	0	0	0	0	0	0	0	0	0	0	0	0	0	0	55.89678038874	69.1452516496524	57.0816957578368	68.8630706934483	71.1477135682992	78.9447936785502	95.3596341471941	102.475944896347	103.861075445149	128.938550483033	136.509205577766	136.442069082148	157.241700561333	167.402999104195	171.305482638328	183.870183739381	191.107840750936	199.010728600255	207.497689900417	222.574273268551	239.946469406682
530.367	0	0	0	0	0	0	0	0	0	0	0	0	0	0	0	0	0	0	0	0	0	0	0	0	0	0	0	43.753444855403	49.2919464945794	35.707694844654	57.6745586730597	61.2113484232642	74.1382057326418	79.6630635425097	88.5568829463172	104.010861073053	108.123382177211	121.461497460389	127.824864543185	140.922072588349	151.519984169398	162.838593279023	168.125698649663	179.262321705468	185.55083784537	201.047798598364	213.781360059966	224.198666656108	244.585100692266
532.032	0	0	0	0	0	0	0	0	0	0	0	0	0	0	0	0	0	0	0	0	0	0	0	0	0	0	72.4107724340192	54.5823573258682	45.1848173505247	55.7182160149763	59.6327408030512	70.7842519871234	68.1400814234249	88.603401881537	94.88047191482	98.8561320885114	115.601292064051	123.947404280295	137.540779676214	138.678887435234	146.300884844226	161.713459343553	168.956488010875	177.094830362527	190.201321869575	197.564191889142	207.965211270883	225.035988036143	231.970987924893
533.697	0	0	0	0	0	0	0	0	0	0	0	0	0	0	0	0	0	0	0	0	0	0	0	0	0	0	48.0809378917963	69.5662371889383	64.3912902575636	65.6527260935675	73.5964851999074	80.4724525417083	78.5352542770221	95.8011009324451	102.495694346434	114.944986687578	119.104165678592	129.390303436875	136.887764129319	149.838482660778	146.083969425192	165.836929232251	177.033522904786	182.635804090959	194.900697869346	199.782020322563	214.750073319758	225.613551073421	235.821639619189
535.362	0	0	0	0	0	0	0	0	0	0	0	0	0	0	0	0	0	0	0	0	0	0	0	0	0	78.1047322965793	70.7561844969562	69.2848221062537	76.3138315629423	80.4183548091229	82.502538779016	87.4382379600197	95.7641023669158	101.267811651014	105.967833994687	115.11775823394	119.063539385895	129.236323615252	144.900352934572	143.841700670258	156.394515467742	167.089227783151	176.216200164809	187.27827169064	190.264422430226	202.650065940038	210.596257252336	224.751398780391	235.80844758124
537.028	0	0	0	0	0	0	0	0	0	0	0	0	0	0	0	0	0	0	0	0	0	0	0	0	0	59.9649065016074	52.0811086443142	56.589770474	75.5379984663583	73.1463343507673	81.0888743844068	86.955447763462	84.9717168912506	92.4113886304099	101.654339527092	123.63718020344	118.716176947266	125.580786118522	137.229489461049	152.068450184142	158.634915122876	165.818427878441	169.915100077457	183.304971999623	191.195274258251	195.60268884675	207.676398139446	227.877923236099	232.302825796885
538.693	0	0	0	0	0	0	0	0	0	0	0	0	0	0	0	0	0	0	0	0	0	0	0	0	83.6467123892905	76.5278615972452	69.8557178478621	75.5854157925755	83.7078782812141	78.2892269959391	81.7050380408142	96.4620471376148	95.9512819616475	116.834064265922	117.503253413583	120.487212875462	122.503349218386	135.933994863541	145.987097649265	156.866719973159	155.606497478397	173.641950588581	185.085110596809	187.410856152836	192.394259037805	200.192234214945	218.693438319036	221.503042490332	232.815496895984
540.359	0	0	0	0	0	0	0	0	0	0	0	0	0	0	0	0	0	0	0	0	0	0	0	0	46.4749966300548	66.0954831265539	49.3323153224012	72.227263614325	66.6994801728465	75.8833265298906	85.3200358959812	85.733655326555	86.6148637508124	106.812705110359	105.647779518772	122.648123866418	127.305608590843	134.603726672006	149.810480594021	161.08510636475	163.885597540774	163.907322903274	179.12910464542	188.720222724457	195.658688235931	203.571125952248	210.461419044765	216.125276155614	235.74125969898
542.025	0	0	0	0	0	0	0	0	0	0	0	0	0	0	0	0	0	0	0	0	0	0	0	78.6719376603853	82.1286303682346	90.3826484788385	91.2378921298516	87.8208686611955	86.7500308876165	99.9284226276181	93.7937384903021	107.647839561968	109.574567294739	111.212544925216	119.730146106896	131.184634836878	136.746078759802	134.303189850014	153.406129001644	154.309253306881	164.091244278	172.098287911493	175.702004653826	194.906977556978	195.469587444291	203.200459780944	215.890546996246	228.318316229423	236.06113544259
543.691	0	0	0	0	0	0	0	0	0	0	0	0	0	0	0	0	0	0	0	0	0	0	0	53.288775261491	57.2867184700104	69.605897034754	74.9567041193827	64.7472790077401	90.0728059987412	93.6498736259365	97.7842196514831	90.2420167642996	95.9254225805246	103.21406012967	110.978465670263	122.543742125736	126.354469972929	143.211762188858	139.069341605529	157.804670022321	149.674093266371	172.034613618877	170.009686078554	179.373421252273	191.764380495443	200.414703285525	207.171880963034	226.788761994254	221.639159222155
545.357	0	0	0	0	0	0	0	0	0	0	0	0	0	0	0	0	0	0	0	0	0	0	67.539866561833	69.3766548191308	78.4945474234456	94.8245444026847	88.8593771260087	100.202750607435	91.0563680171997	90.7489102842698	96.2374772599003	89.3485825691272	107.641508870067	112.03592213106	118.866177546558	136.103106593807	141.32017934704	149.879895051744	149.161855773002	159.031661369807	158.853963162207	170.486316170861	185.051496902983	183.948900377488	192.121341273538	199.095928029783	216.654071816321	218.169420245175	230.800551817976
547.023	0	0	0	0	0	0	0	0	0	0	0	0	0	0	0	0	0	0	0	0	0	80.9846193071116	56.3961384470592	80.6170448300242	94.6647205362548	101.511334309774	98.4622540233976	101.681049690605	113.453471902359	100.930479511213	102.822820869377	103.087636451564	113.449434159402	125.638509211988	117.146941999221	131.243021078388	140.945418584976	136.06697305374	160.880494330371	162.568102708818	166.809912369235	174.808127307735	182.19593109748	184.444322389278	197.182145327506	201.076430948009	209.667012836985	216.305183814104	228.59530058193
548.69	0	0	0	0	0	0	0	0	0	0	0	0	0	0	0	0	0	0	0	0	0	46.1229782365271	52.9890217733758	76.1693367645477	70.3214823958045	80.6510340566469	79.8951757094247	90.9029495066053	88.857947336151	86.6389718748879	86.9295405401125	104.284361970374	100.195454349268	104.566484339312	121.983533960817	130.371632962123	123.792118792895	135.04421706998	137.412457769213	153.94438091341	163.06365324505	161.936418117293	172.216718325711	182.751986627849	187.937214218458	191.854127636624	208.970065651356	205.868627528162	217.442469279685
550.357	0	0	0	0	0	0	0	0	0	0	0	0	0	0	0	0	0	0	0	0	53.1564921366689	48.0177151397183	78.8931583780547	60.7769682955181	63.5385111945886	83.6347652784714	92.3682196938375	95.605967340616	91.667398307017	96.6579414738559	91.3720238179232	106.284243456089	104.454107035833	113.929762944177	116.098392251008	123.58236562104	132.227347386485	146.883190074039	151.381938246354	156.484629705826	161.467727755872	165.696769930074	178.003916050774	188.026010882903	188.391556201143	201.622939640075	199.174843751181	211.850577464766	225.470941403922
552.024	0	0	0	0	0	0	0	0	0	0	0	0	0	0	0	0	0	0	0	0	66.8804295403568	55.5783380315223	81.781946736272	66.91193329679	94.0600236817519	105.345311382394	111.867125073833	103.4627240429	100.566003115342	111.272022751135	116.763792691205	117.694175727446	124.086531661545	120.624879915983	131.779037576747	130.009802992538	139.395925262041	149.028003819258	153.358094569015	158.762701574443	165.957153411427	164.646511047447	178.263742627404	182.173458046715	192.164271103047	195.745602653195	205.237297652776	207.979465854105	219.679492691103
553.691	0	0	0	0	0	0	0	0	0	0	0	0	0	0	0	0	0	0	0	58.7539209683837	45.7885439779459	51.0862471836748	69.4736159049344	64.4978320781238	74.2485998256027	97.0839479162037	90.8186922432948	104.196558103272	107.853768885744	106.283969352434	107.327292107254	106.692812775047	112.099406919171	115.90088610277	118.086657625712	123.329544048706	133.136307546328	136.652070128734	138.787984811677	160.760263523963	155.55750541137	170.071652257421	173.814698101623	179.978003257856	184.870992048949	190.200624483548	199.300637217607	209.14953610744	225.926400516835
555.358	0	0	0	0	0	0	0	0	0	0	0	0	0	0	0	0	0	0	0	58.6896367516085	49.4862297738496	71.5124128082599	71.9289944385132	83.4614582873916	91.4301831545795	96.7962884295232	109.848590189823	105.361787468931	93.9588347168789	92.1345556407601	106.478911267533	110.203959577195	109.617225835268	120.022981224891	127.950394198184	130.696171905314	130.426311113857	133.41011261513	150.5015972979	150.282422179152	153.542842434575	166.249154723961	168.210437190344	177.216158325407	180.664722208794	186.190147004222	192.85942247542	205.764574062638	204.130630195573
557.026	0	0	0	0	0	0	0	0	0	0	0	0	0	0	0	0	0	0	53.648585690984	42.6961709463502	36.9225360066914	54.9606082201728	59.0233376150493	80.9097318164197	78.4333974718295	83.3486104009257	97.6622274494968	90.2010173106893	111.944731507359	91.2228072111485	87.5666497327791	97.5343500362272	110.847760003879	101.89973682219	107.356911536455	128.852724412683	121.501039512158	131.544512525782	136.494211301398	153.440890383423	154.630838842923	164.405712405851	172.32495163367	172.044134841399	184.300216993511	189.404012740088	197.271065630991	197.304809916668	201.853820190805
558.693	0	0	0	0	0	0	0	0	0	0	0	0	0	0	0	0	0	0	55.1100259719772	50.3764635952975	49.5436986696997	66.8179668924022	47.2525034578433	91.8433107399261	93.2379861657363	84.8449642441114	94.4935417016031	110.874728972155	105.341178132611	118.673187440558	99.2105569170478	98.8118315173697	110.691886571916	116.633336133853	121.024128015358	131.628255461482	142.62670879229	130.947299646402	137.236885011223	143.25201039053	149.794286907141	156.69305680184	173.24875680827	173.547764686886	182.849283519745	183.445223610857	184.574830115816	198.203197497787	198.609183022522
560.361	0	0	0	0	0	0	0	0	0	0	0	0	0	0	0	0	0	45.7710343082888	58.9727966892656	59.4361823435187	62.3070172697879	68.5807169559036	83.1892054305106	77.141223208845	80.3767208116905	101.142243389538	100.5278663744	119.64603910733	117.177632033119	99.9959045258412	125.611703001077	107.79775509137	109.225970540864	118.969226435677	120.542190166145	132.40587219181	139.162205867758	133.295838393681	145.88567045594	141.962335344579	158.454534446147	162.633322405913	170.067932164618	174.268800030235	175.528678544955	178.248012111528	186.643481536802	189.706663409039	209.39427909312
562.029	0	0	0	0	0	0	0	0	0	0	0	0	0	0	0	0	58.9034453962539	6.66469431436933	11.1059327553638	29.7033550002918	36.9798658371493	49.5410297515876	51.7533795503354	54.3968063989074	61.2972038823282	77.4744048203889	100.589966234057	80.9003708464717	85.7484404885397	94.2816481833324	105.899203309467	90.1216889816443	100.408781216076	97.4517910171678	107.483839319696	108.551052875695	111.119490657953	128.26773067282	130.019918336749	130.294406322565	145.220315965325	152.787356399493	157.147425344628	166.006565107435	165.036364059481	169.91579571138	173.560958135234	183.564849822426	185.997157807183
563.697	0	0	0	0	0	0	0	0	0	0	0	0	0	0	0	0	62.4087589349132	64.7554579060747	53.4150944991856	54.3505571651121	58.6349285758229	52.1380921041979	78.4966980994687	102.362694217771	98.952476917377	103.267886843871	107.99493142775	96.5816738600619	103.799569508332	101.315971246653	96.909780372571	111.048215170894	107.437024160753	119.997391292154	128.734108130035	121.136704626972	126.779024798498	147.691976798971	134.658872380711	138.740482609757	144.689340608876	156.72807925454	157.403438293276	161.524840367647	164.691298222143	175.366708978555	180.690537589829	194.791239190808	190.163358685417
565.365	0	0	0	0	0	0	0	0	0	0	0	0	0	0	0	58.8082138094641	30.5976832850575	33.2575029651965	28.5566330860785	41.0661977765314	59.5143004041777	51.6228539508434	74.6074014232116	68.5776087386997	73.4588432332066	78.9736306342399	76.0106365206897	95.6077905589987	114.678672466042	91.1296890811328	94.9810555618441	101.113256403474	110.611401718572	111.6479135568	111.152853718886	121.117747389276	120.753089902696	128.667558471027	129.501551607429	138.071309343146	142.32141682696	148.194135257518	160.642919470586	157.818553622638	164.59698460137	164.837458526406	175.557310615983	181.84695706033	188.571427698943
567.033	0	0	0	0	0	0	0	0	0	0	0	0	0	0	0	19.9231431096974	19.9815757771837	50.4776493640235	39.3384169506865	68.852085362259	54.6576744605196	63.1666824627115	81.1012218985398	89.2215189232087	96.6784657125425	84.9123985905105	104.272302716639	91.6021886101781	93.1551256146313	101.264603561274	94.8168073344314	99.651168355685	105.007655858403	113.005693308965	120.301695702318	109.823163295159	127.0540602317	118.080246963826	133.157138723163	133.679969135752	143.494726510675	148.946081442872	152.775466212581	157.018646659777	161.22009812078	165.071747833716	173.031567501556	183.966360699389	191.561966158303
568.702	0	0	0	0	0	0	0	0	0	0	0	0	0	0	45.7724101180268	47.9104665878235	23.5161827741998	45.3596325705542	58.8661558436024	62.7899987946002	44.3634048446637	74.1205595272972	74.1049489644365	64.2669240409997	83.159772036685	84.1616185610764	100.912500894445	75.4921124330104	99.2975328967258	79.4114821162246	103.255612814652	106.952122008226	111.734732587139	106.801514886232	113.894653854274	116.865897112477	120.194284605721	124.008160685356	134.377575551212	134.663934423727	135.776166776699	137.548585305947	154.228604999021	158.963373202456	158.709530745482	157.481107376459	168.889035835863	178.399124829366	178.749489965139
570.37	0	0	0	0	0	0	0	0	0	0	0	0	0	0	-3.74929591959621	22.0370311370559	29.3212814713284	53.4528622014009	21.854657070844	24.3845127462531	37.6441730824359	75.0666169858213	71.2612550030405	70.259503825679	60.719210454811	71.6539431656325	97.6309826206576	80.8319508686984	93.0287607350442	91.8042058149126	93.0542686325089	93.8318284469802	92.9218555430232	112.22996657298	105.290735671576	104.345868172055	116.848185886405	126.011409345271	113.372111683942	129.667903799284	135.003606455404	139.938343222951	153.81562045331	141.888089850646	153.271888726133	157.841858775731	160.500444062646	171.989579875413	175.370941908242
572.039	0	0	0	0	0	0	0	0	0	0	0	0	0	57.6031707055106	27.8243695912743	19.5860176284906	2.07085228882215	47.124241602643	57.3852332914408	42.0652437459687	59.8118616148951	71.7329923959943	85.1461790408594	83.7047436034982	71.9230981986182	91.1589995045361	100.449107993608	92.0873985295837	103.067861536744	87.3554668206374	89.4103801030271	108.500533433871	112.962218784311	101.433594224991	103.925872411033	111.155757426323	123.171887410443	113.994680295066	137.598352872222	124.592416404025	142.627323137412	136.693013166522	156.239616671975	151.126223704753	147.32276319318	161.418705115836	165.576105462067	167.459117370983	178.848526862868
573.708	0	0	0	0	0	0	0	0	0	0	0	0	0	21.0790022423861	19.9393008206659	25.9860536250994	64.7089039161615	32.6124995279773	38.3649096415876	29.9127776638001	71.8519990938673	59.2980886342069	82.6710531679061	62.0768275832475	78.9575295400981	72.9821750556395	73.6365778205971	89.4443351057771	100.711783957565	82.1152101608155	108.220234539392	92.0862511543002	98.7881158377753	109.687912281805	100.980950610785	106.745097926917	113.196748355938	116.770624492393	129.882316976365	128.096944478648	133.862703246042	136.852708682445	137.034466647514	143.279729224661	145.808997223692	152.419689679568	162.618772072804	163.806216975734	174.03084110709
575.377	0	0	0	0	0	0	0	0	0	0	0	0	64.2215290776556	46.502068820229	58.874424247303	67.8698257459509	56.0965759153687	54.4630535183293	69.8002750729213	75.9416946729813	70.7841160581885	79.5136757522007	82.466043134608	71.2289882854476	88.4401274043835	103.021943946556	99.6866433587928	113.98111743196	106.997217548073	118.016090790944	100.049989073937	109.639189419383	120.606313160313	105.523313240918	127.485877018012	112.456357977657	119.840180838165	125.604961318044	130.90448217236	138.75001614328	138.947523174124	145.736469873621	139.399176401115	142.22953103312	153.629272353087	156.586143649724	166.107022545279	167.53836190976	171.683644757458
577.046	0	0	0	0	0	0	0	0	0	0	0	54.8355879392175	5.67776095496694	19.6552785437877	35.9532923502788	42.1669738521019	24.5076860457709	38.5964336661698	37.2334353334827	37.7028632072792	46.7729866761473	29.1776593218766	56.0275525326751	62.8116214898774	49.905759452512	60.524106281742	81.6755892990242	80.5921953447913	81.9928973324761	92.556369526679	74.7154880965849	75.0383060140475	105.650472244202	88.9720511953587	93.016068766573	95.0510519586629	105.241241978036	107.65769643456	114.040283163968	118.187272310113	125.274422258207	123.788200770214	133.365549113142	132.812303308296	143.888355348311	142.224204470213	146.962696096553	150.190064065366	159.42156818965
578.715	0	0	0	0	0	0	0	0	0	0	0	18.7289640806972	23.3419023789904	35.6078327197736	37.9801601415785	38.6632150316244	45.7698553083879	46.7823257701434	33.9728652458234	47.4683722873915	60.18315541416	51.5912346155845	57.9319381564646	88.7708411680727	68.0347098856297	91.6890288966197	85.3829693966681	92.4510227959552	85.4065859961956	85.8795257475986	87.5792180605146	97.9511663915658	93.4698308041512	104.659611963128	109.246768098841	112.214425245452	104.710726551267	106.474172705094	125.5352821479	114.234017565248	123.134564721671	123.174662319185	128.947320243594	142.087685869846	134.590296220269	145.253880491178	149.441328466042	147.202740422183	152.645347690484
580.384	0	0	0	0	0	0	0	0	0	0	32.1926732962637	6.69841918270723	24.5273409338809	24.4348233161292	31.1475787442547	26.7410003816463	16.7175198098421	45.1489598735437	56.0753203474482	43.8102074175788	59.0641567514883	47.2507185376068	92.5843451359954	66.1968826570597	69.4967748835902	69.0592724515262	85.1183617236959	69.5592045643125	90.8971912810004	72.8637449359643	104.381614426922	86.6853474636758	95.5078900625923	98.5803290725158	102.142344086071	100.777556789383	112.438012215214	119.799636244886	105.473150852609	120.688842132998	123.203920429177	127.324795263387	134.04926991763	132.72985540605	140.094823576079	138.906140155642	147.289981294553	155.515875949682	149.740103288461
582.054	0	0	0	0	0	0	0	0	0	0	14.1259398782189	-3.51427760926835	5.79739075698095	-169.517242501117	20.063385088139	52.1018128219542	26.4597204568739	20.3339901467206	29.5318725615449	29.4406218948939	44.8990759583595	47.328915364878	70.7670237021472	64.5810405087125	49.8204110077343	59.2217363455584	64.4735387793556	76.6697250648823	67.8755699015664	75.6498638545981	85.0104156920762	64.2420906407327	80.4180481658329	88.5557684825011	101.754847045708	92.6333429940191	105.086016376083	103.51445201555	103.554411707852	112.071743022032	108.770102968705	123.106643490617	120.24213530987	117.955865243578	133.393253389003	132.034310486287	137.611695847242	146.806766943581	142.781818677272
583.723	0	0	0	0	0	0	0	0	0	7.23499232786956	11.9031140770164	31.7711570223227	7.97514814804777	12.7405078907533	18.9163035944511	7.97247255928616	41.2050974591445	47.220380034412	37.0770457982681	60.688166849262	62.7693695842488	44.7457761889139	70.134281909741	49.0247055158565	67.691568857094	69.2544722389373	59.4471870194759	71.7590661254262	83.4878287302531	85.7189946783543	68.7148410237677	76.4792789599814	83.1603345419637	86.2610104617854	89.6885845560533	85.7796188135198	96.8113188274836	106.455636337762	111.264694990152	111.021179154832	113.613766361053	122.341232121852	113.394448994096	123.204049014192	129.697686049466	129.578035336758	140.237665929425	140.144494064998	146.780866993696
585.393	0	0	0	0	0	0	0	0	0	17.497842298266	21.5265672598313	40.9479722203952	24.4914429221374	7.73040262137085	39.3971793736436	31.5048605775583	63.665983517626	32.2800431724457	53.476004859128	61.4408634876189	70.1931049653904	58.3891261326132	63.8103213407604	80.1415982339309	83.6727048389729	76.3808784708789	82.3562391211222	91.9436869527482	86.8373376619667	89.7158541646151	75.8143863254584	95.2825148657838	92.9944303157523	93.9538195491445	95.2131796513909	98.4105384711133	102.926867877802	113.766348557458	104.089730535302	122.749747302298	112.169285498646	121.663560264843	123.452021672759	124.95695331704	125.947003102993	133.279692543858	128.987895098136	140.450679217436	147.156171783713
587.063	0	0	0	0	0	0	0	0	14.7018055750157	-5.41918027581144	-7.88262326898708	-4.95368220788426	8.63345780403143	4.85737604307546	11.8071920766469	19.814598582468	20.6890586647356	27.3446469038298	34.111251748698	44.4620737274021	57.8413345997247	47.0830541061164	65.5627700371118	68.4787921236765	59.8339493901891	66.1465182735501	84.6638962919568	70.6412443100178	72.2980532806209	69.9547340303741	82.306682688325	68.5395976843378	72.5572883742429	77.9576234827546	85.1902735597341	83.3840381073906	97.3334583481964	99.947216948326	99.6201376448592	95.4665905159189	96.6346794565918	109.395743711822	115.774888582381	122.167999814404	120.680507896229	121.997764173234	132.095103818979	134.489114426145	133.329992902184
588.733	0	0	0	0	0	0	0	0	35.3755079105988	26.1902174440827	43.5308839492776	46.1878209719293	14.4524234504593	51.2258172637753	33.1692403480926	41.6966323744951	45.9278137901254	30.5925929243065	64.9245316639089	73.3842538895302	52.9611307530876	59.9098372888762	60.6106042296692	73.7772931248438	77.3684486252238	64.8736430093434	89.5616207284832	76.9572169916244	82.7200938271686	76.949395505172	72.2743812384277	95.6445532307574	79.3205761309026	91.8778839740806	102.468365977126	98.5429295425462	105.398279256472	99.1998569370514	90.242660738622	109.698332503317	116.563923021941	117.005594141858	113.644474495504	114.943288473573	118.294303854799	130.484578882093	129.704312953169	134.688934265666	142.494934500297
590.403	0	0	0	0	0	0	0	11.6246810606005	3.15692885587372	8.2176711754922	11.7176460666596	22.8429197939651	28.6465520312966	21.2203717360215	20.4565339503618	30.7233758105902	25.121174144034	49.0367252488214	11.4085378027158	26.7725395654208	47.6452999982319	48.5250245492712	53.0131101742487	46.6060284394601	59.9249695178996	64.7013304926234	65.6315254106965	60.2291266703413	74.0579899091677	63.1665052993095	73.9096406960912	71.7850556239257	79.3215762015507	84.5964930468779	84.8223507473842	87.8805374907449	84.0788584153326	85.4180199417256	94.4864164886791	98.2116994336838	103.855868051465	106.742477340112	111.266097345123	113.26235631628	119.430574573547	114.370919620669	126.13649864678	118.535363563406	132.925976980491
592.073	0	0	0	0	0	0	59.7122443407815	34.3552732047681	34.7243976834435	36.9894835217405	20.3753891447918	30.6831668613072	43.6870210186973	32.7068101661772	38.7911573588247	42.8334252797982	49.4673098844789	57.9137764327234	75.8261212471205	64.5812955917211	69.0834142435205	56.5861869409592	73.2742738015437	64.0415501587599	76.2042697321147	79.2782379021835	84.1102875016847	73.0877690204828	83.4782005866302	82.1224233433445	75.3143789872086	92.5739039242784	94.2764452633088	88.2776894429446	86.6675133289817	98.2698238480914	113.068709971446	106.752878041981	103.079612527531	104.30892441505	95.2609109451761	112.462461660487	114.110110050087	117.43286002959	114.068524823684	118.434574896158	125.341483371946	132.903230804105	131.635215183982
593.743	0	0	0	0	0	0	29.6228585534623	28.9555574537729	24.7196013660939	19.3953629623228	23.3559362265729	29.5953606600265	32.708965207286	29.0821880465598	48.4431923366689	40.3420809735934	41.2144896793778	40.6983450974749	38.6904241965675	35.9376724541437	52.1171376489753	39.9429352028945	55.4600727281227	79.8586238179187	56.2284528182112	77.8926002354863	83.6881085550253	80.5645440569315	75.1329899393326	77.5866505419782	73.8096923888498	79.099469798621	71.2928854915601	78.2466362161188	84.5660734932231	91.1807103206448	89.2310581619707	88.2617333022392	91.9097617437785	104.152123053555	100.524962624525	105.688780048329	107.598751419941	111.173537748851	115.271593350031	115.320459719516	122.950952109774	124.430535172926	125.870506612363
595.413	0	0	0	0	0	74.6362513523648	32.662534650229	23.1761241970762	35.4655362712644	33.7340840840664	47.993258987102	35.5338701568068	46.1043948375369	41.5415427979504	51.1380984362279	40.963353185033	55.9106664788974	75.7389139128322	49.4753930676496	66.3559495832357	58.7798180497012	65.2096551847064	85.1401444097527	71.7116282027854	93.9392523017763	78.2632011776006	82.308079743012	83.3844218130619	88.4916053542833	96.5104655351789	77.3311196380864	90.2877037075696	90.6375279654782	97.5385616564348	95.8144073477128	100.381460069192	103.751179156813	101.245519365458	95.7927788725578	101.064382054217	108.589459182522	105.783523297051	114.484900674374	108.238171283458	111.711250879179	112.191922853195	129.672272710675	128.171744868169	129.642178328785
597.084	0	0	0	0	0	11.7004493606038	25.0002886318167	18.3396967319042	34.845391716264	29.3283915810784	26.0976329326927	42.7200097235247	31.1978262796142	41.8191751865402	28.9583699858772	31.0847796666092	42.3353843610692	29.164600699001	51.0649459726533	43.3316481430473	58.7045706911104	63.6421616617205	68.0127940683589	58.6486215294544	67.5342529121823	76.3165376569626	86.3771350807242	79.6337471464855	78.0712133554147	83.7522130058505	75.0997620147271	71.5839204820594	81.6302986404788	99.3664497964404	92.624396086742	84.4609124767592	90.7943771171653	95.9819074622679	101.315725794179	99.8410527491056	95.307221035408	100.38399150067	105.217894520881	112.666429497361	104.582849417489	107.630691470634	113.846098368317	120.463687001007	122.201589563456
598.754	0	0	0	0	42.3440399533986	-0.476331298498689	22.0130094655624	21.9809230272663	7.92585303333861	40.498940597539	22.3048268086675	20.6497757962536	44.7553115584226	40.1923740494614	55.5612738449782	60.6098862819853	41.4592716450336	60.4727895344997	39.6282724473089	40.3895691149298	54.6482716815452	76.8146239298318	54.3118701026544	64.8162543889826	60.6834495079397	66.521750130263	75.4742182551976	72.5249696264994	68.8792399237283	82.8912482534673	77.7078660789674	72.0491206670789	101.858376563023	86.5058267183932	92.5545769023673	93.7641680755355	89.078307142612	85.1902791192566	93.1955724463303	105.575288054669	100.308780349706	98.789083760475	99.3684431254568	105.269160445184	110.605585231025	108.531661194587	115.724785177594	118.694153471557	122.838249111907
600.425	0	0	0	0	13.0196097144432	7.52706376929749	15.3546147734115	16.2262899343431	16.5305816313596	4.40783600180931	24.3475790574061	23.2826090327364	9.09221723486449	18.738731151743	25.1093460088963	36.2565054742731	45.5818399263909	33.4500027480506	27.2056975500222	34.8502463156671	24.2323898104807	38.2290883469745	62.1408719325533	42.8537719757846	57.1870892749251	60.6121567855911	72.9953173680936	62.2926976549209	70.2429995133968	64.6172604187012	74.7260861855176	71.0711985576044	67.2471247566678	80.3326220989493	86.0970756231833	90.1836322673329	89.2778355754588	82.7769249434455	83.0086223924091	90.8727655772178	93.6889138061265	98.6167605003772	94.4143864111619	102.448120886045	102.107310534445	107.547307140566	113.329161824839	119.695820661512	115.381946275293
602.096	0	0	0	18.6880207074668	-8.60391958631723	-0.208114861874602	2.10260608282399	35.2676360657525	23.6254274582918	17.7828829721033	35.4109769446238	30.5184143330605	26.3148098502116	22.2936381226333	26.9303805055691	56.4627190073251	36.0718163970373	42.4751551563246	36.5582458181586	31.5945403238913	51.9636251411806	62.6154171570392	48.8351344304696	56.0926207099862	49.3855668518371	58.7305853537021	62.2643349543151	59.6901851671576	60.8514256304354	73.4862881635829	80.9333501169409	62.2166186165943	81.1858174481628	77.6609792905118	89.6026340614913	84.9152302369011	81.1566318631579	72.0918558188125	90.2043124799468	91.1561454108294	93.0373981799284	96.0088224617807	98.1778776496957	99.9357744398948	106.508247898636	104.513118293219	108.020481738422	114.219153808232	115.116184593303
603.766	0	0	0	-19.2748509294453	-23.8195421537098	-7.09035016348267	-17.7513304035149	-18.8494473255878	-2.1601667464926	-15.1380914351168	-2.2831555677564	-0.958070964250898	-4.3994939415356	15.309132665181	8.36851995185514	2.40490674415993	16.9798789845439	8.76463356467428	28.4811991625287	30.2840603428536	38.4590936920907	17.002611002996	27.0175161762722	37.3862863854161	30.9974994387373	39.3720715203216	46.3697809449803	48.2921445184677	50.3391362856388	46.1590641077859	50.2026014320368	58.2966369306459	53.4636037603301	68.8092908783997	64.4408902386909	66.1896246067249	70.6631846613154	59.1390830841225	70.0841102745377	78.5847430758279	78.2115615378908	86.8804342405606	90.9079632837992	94.7923086614667	95.9023196021113	92.7279277997754	102.42117029485	103.700184829097	102.27736354702
605.437	0	0	42.5979304860155	15.4246747190819	13.1636235466809	15.0374300823181	16.2968291451544	20.7010266256135	19.4357683500266	24.6936998088593	19.5386178411848	27.6413234014337	39.6059077326389	34.503507510853	6.53375357515434	25.7535830695208	52.0714585210005	40.9646714329492	30.8998413255252	50.4184093990806	52.094873571624	52.0944515715555	50.7372680676814	48.635905819292	55.3697240609126	70.3666236260823	67.3861187889828	64.8437184591807	62.6923716936969	60.4808774409331	65.1592526623361	75.7666271584485	86.7331626106788	73.8612283116841	73.8160577317266	78.5172879193094	85.8170507603559	94.7009666143038	85.2210694372553	84.2784194946588	91.8513526905645	98.463547733976	105.595422887272	98.5223761899988	103.128193732444	98.9860549779068	98.5351990633231	101.479050387602	110.73472463703
607.108	0	36.9889144695073	3.77865529128526	12.3774458531805	23.6268856878166	28.633627557734	5.47493276674622	9.7401581146301	28.7404327605843	29.9620311414733	29.5896264299764	14.8676790181305	36.085384272201	56.4196467815924	25.7191825957366	23.5418355166289	29.8408151861455	29.1995629827479	40.9682090026437	46.2705840853895	35.0477273057069	47.748640905148	53.7086965187559	49.1462318799063	55.3445969549892	53.164652026206	63.4309111509412	60.8976991119189	69.5430932967031	70.8068592897795	59.479857291392	74.5921044564305	75.4829828431235	62.0936099193101	70.6659798952257	72.3133006452883	77.7826914471195	70.026484801154	75.5096504915255	79.7305085489431	84.6211854568756	92.9127543629482	90.1758705226609	98.4988814633307	98.529765944584	96.9348123221157	95.9701601825568	100.671572992832	110.289423292804
608.779	0	19.8008699121646	27.2311800190875	-1.9608339817925	26.3064922131096	18.593737551445	14.084353383616	26.6655208633936	31.2993797673384	26.7334922538835	32.8117408981335	32.8688030472641	25.9488634628333	40.8435331277847	35.7471226255894	29.4439897814018	25.8621847127428	41.2611202805382	47.832153097958	40.0063568358372	51.0293725104699	58.7325282099107	56.622476267397	66.2829872173937	64.1326847480413	60.3009193926289	63.5527183587363	58.6419814460433	65.355102025596	68.0014287307027	53.6779321746101	73.612420444312	67.3861112859091	78.9086786875887	84.0859123512125	76.9226606084214	77.7519745326361	75.2869020326828	79.2801506265895	78.6400155294338	86.2998007112907	91.2164027501707	95.4869713869016	88.1258098038535	91.5526260446426	95.1058099500713	99.4357118691542	104.938968741865	103.190068997211
610.45	35.7029599963844	-11.7852716072413	17.9741373229176	36.1217847622675	10.93610281024	18.8726729108729	25.3626870605333	12.753481881951	24.1037102280933	20.2705831513785	4.68580222095022	18.728988916469	29.6291122287595	29.9765204427867	23.1684582114634	39.7446466075367	43.767769207493	30.6854517652947	31.8935790479715	38.1017495250707	40.3823546541079	47.9859317003077	45.2493763384163	49.8031403631168	50.1333706814467	58.480830028627	57.1474392507916	51.6381400057232	57.8030977449757	60.4081158504936	61.3342232589202	64.9758804928829	64.5597031951265	70.5616461167509	70.9335915736116	54.8222206265606	67.1578222433818	59.7669351761	74.9211570883024	89.7372798944387	79.3222750672806	79.4494704878819	83.1153123340861	90.1799672223421	86.489607653719	90.4511999854996	95.128128064775	99.4887357695019	103.974732054891
612.121	11.501636673068	-24.2142396967761	1.43674394189528	-8.46780321909742	12.4146233878615	8.40392767465643	12.0078990364682	-8.20915682744856	-10.0121593904323	2.81134012544153	-1.74379561370165	-0.0485833004539484	22.7750439358745	23.1679576508803	10.4642084416357	22.3799369726403	20.0274616653137	27.8123572373996	15.0618282294898	30.8181905801226	33.4132246027436	21.2712232197629	26.9510125581301	44.6026211916032	34.2612832279099	52.6946796859261	39.7823460318364	45.4483148189657	65.8551161429255	56.4318146423587	52.6374412597252	53.7057892221971	56.9909526439215	54.0051050956169	60.4339589194443	60.2049538277127	61.7787029403371	62.3054219036241	74.8918556462572	74.5836112389132	67.5065778223329	74.0641672169419	81.9382413565993	77.0327783786008	90.0423342805198	87.7528239541862	92.1667987288647	94.1008256766337	95.5854410401594
613.792	-19.4076291677617	-2.60149890785294	-29.9852981153658	0.469063549572105	4.99001526236994	-16.2818110794207	1.25313483327314	-2.53900733154519	-6.60985422616794	-20.2382189050762	12.2199860003446	7.93496962696139	4.75471485282494	-4.8778818868986	21.4150630491476	11.9111492593482	6.10151657291567	21.1609746602762	37.1522241956444	40.5014877271663	30.9668802473559	28.7016835741777	30.6658342002156	30.3357076090532	46.4682867220017	27.4971917363444	57.6801670278544	39.1077211573964	42.3815364047689	60.3618754226889	41.6355940910325	67.6320309655767	51.0448330137285	57.8204528462594	53.1114193533267	66.3063036500605	62.5317639936153	62.496245312039	66.9488640723769	68.5782434456542	68.5118005127898	74.5676016601137	79.0394673331775	79.89395517398	79.8704520906699	86.8683325938173	85.4084381886625	86.286984835038	93.4589183658808
615.464	5.0975716642331	11.8644315195828	9.02838696439078	-10.2356254779585	10.9957546643571	3.14579090814731	-2.86714457176991	22.4486955236782	25.6067014067602	6.00162932835028	31.1600808568954	29.7729905526344	7.59206534815655	26.2925278554422	16.7957195199721	37.2557772054002	41.1521741240387	31.3846253290611	52.4359916250368	56.594635273062	45.8531910794235	37.0197329400981	39.7719810164629	54.8889598361765	59.4793587372285	58.5901103653473	48.2428287077511	61.4254999118093	61.1359636436511	56.1060303442518	47.5468416567706	51.6279925867454	68.027797118895	62.3288310767461	60.4113777935132	67.6171806385877	74.1423302408364	73.8577124824748	71.6590316402785	73.0225912248884	73.3753386844175	75.8385386606262	74.8964846968554	76.3704060240322	81.2979662753596	82.7114926898124	86.5764580890298	85.2938499269946	90.899515704079
617.135	6.67553078182611	12.3804925691804	-3.54533032102494	-21.3611875770664	1.81947903366883	3.06730148077204	15.3432615631865	-6.32948763705363	15.1876884231115	11.0808006409445	-12.538964038698	-8.52346577154565	22.7894665516161	1.35170233979765	14.5165279190442	28.7568288235243	22.2601724576263	16.8165566696443	17.6108047567991	42.8099686443845	6.15203055143842	46.2610325029712	49.1462364134528	36.9116328884476	49.3456436660372	53.2910801413907	36.0897581822475	43.9498303527636	42.0517461981037	55.598330467328	54.4234585349661	47.3437291063159	51.4242029607259	55.3492531586522	55.6165336554249	61.9751533072405	56.5136662728633	63.3155188974381	64.2230871101639	62.1440558921543	59.9226154810907	65.600582576611	70.0915926297822	77.1149202548486	78.289379168667	78.5901921569054	77.1352502291035	85.6275732655217	87.8347779609997
618.806	18.7834508529689	32.1727892800976	15.7496150934263	15.0871688671532	31.5886541179193	43.2584933916566	21.8257895903573	27.074549437035	28.3814822640121	45.2009473930149	35.2022082811299	39.8213260754134	15.4452142168797	28.3337476725425	37.2275281297626	42.3261508514085	34.2333820036903	41.014147725301	44.2536210900711	54.413911657641	53.0656351223665	51.3864979329262	38.9617738912514	55.1687850404955	48.7915479700969	51.1418073762942	55.1988086541367	51.2187213923764	55.5985957308143	67.9644069226355	65.8398361861713	67.6301317208573	52.012879930787	60.2603401870284	72.7489370767286	65.3851427575781	63.5781859442929	75.0567414811451	75.0646733117886	70.9329608735645	70.0535551998895	78.1975763116066	76.6912459025586	81.3379388925471	77.6723123754188	81.7459009104556	85.9651741823405	85.8788522269	90.4504416301414
[truncated: 85 more columns]
