# Supplementary material for: Physicochemical and major ion data for springs in the Black Forest National Park, Germany
Source: Data Brief. 2020 Apr 30;30:105645. doi: 10.1016/j.dib.2020.105645 (PMC7218150; doi:10.1016/j.dib.2020.105645)
Supplement: Supplementary file 4 [file mmc4.zip › Fluorescence/D812_3_2016-09-05.csv]

wavelength	600	597	594	591	588	585	582	579	576	573	570	567	564	561	558	555	552	549	546	543	540	537	534	531	528	525	522	519	516	513	510	507	504	501	498	495	492	489	486	483	480	477	474	471	468	465	462	459	456
210.862	0	0	0	0	0	0	0	0	0	0	0	0	0	0	0	0	0	0	0	0	0	0	0	0	0	0	0	0	0	0	0	0	0	0	0	0	0	0	0	0	0	0	0	0	0	0	0	0	0
212.444	0	0	0	0	0	0	0	0	0	0	0	0	0	0	0	0	0	0	0	0	0	0	0	0	0	0	0	0	0	0	0	0	0	0	0	0	0	0	0	0	0	0	0	0	0	0	0	0	0
214.027	0	0	0	0	0	0	0	0	0	0	0	0	0	0	0	0	0	0	0	0	0	0	0	0	0	0	0	0	0	0	0	0	0	0	0	0	0	0	0	0	0	0	0	0	0	0	0	0	0
215.61	0	0	0	0	0	0	0	0	0	0	0	0	0	0	0	0	0	0	0	0	0	0	0	0	0	0	0	0	0	0	0	0	0	0	0	0	0	0	0	0	0	0	0	0	0	0	0	0	0
217.194	0	0	0	0	0	0	0	0	0	0	0	0	0	0	0	0	0	0	0	0	0	0	0	0	0	0	0	0	0	0	0	0	0	0	0	0	0	0	0	0	0	0	0	0	0	0	0	0	0
218.779	0	0	0	0	0	0	0	0	0	0	0	0	0	0	0	0	0	0	0	0	0	0	0	0	0	0	0	0	0	0	0	0	0	0	0	0	0	0	0	0	0	0	0	0	0	0	0	0	0
220.364	0	0	0	0	0	0	0	0	0	0	0	0	0	0	0	0	0	0	0	0	0	0	0	0	0	0	0	0	0	0	0	0	0	0	0	0	0	0	0	0	0	0	0	0	0	0	0	0	0
221.95	0	0	0	0	0	0	0	0	0	0	0	0	0	0	0	0	0	0	0	0	0	0	0	0	0	0	0	0	0	0	0	0	0	0	0	0	0	0	0	0	0	0	0	0	0	0	0	0	0
223.536	0	0	0	0	0	0	0	0	0	0	0	0	0	0	0	0	0	0	0	0	0	0	0	0	0	0	0	0	0	0	0	0	0	0	0	0	0	0	0	0	0	0	0	0	0	0	0	0	0
225.123	0	0	0	0	0	0	0	0	0	0	0	0	0	0	0	0	0	0	0	0	0	0	0	0	0	0	0	0	0	0	0	0	0	0	0	0	0	0	0	0	0	0	0	0	0	0	0	0	0
226.71	0	0	0	0	0	0	0	0	0	0	0	0	0	0	0	0	0	0	0	0	0	0	0	0	0	0	0	0	0	0	0	0	0	0	0	0	0	0	0	0	0	0	0	0	0	0	0	0	0
228.299	0	0	0	0	0	0	0	0	0	0	0	0	0	0	0	0	0	0	0	0	0	0	0	0	0	0	0	0	0	0	0	0	0	0	0	0	0	0	0	0	0	0	0	0	0	0	0	0	0
229.887	0	0	0	0	0	0	0	0	0	0	0	0	0	0	0	0	0	0	0	0	0	0	0	0	0	0	0	0	0	0	0	0	0	0	0	0	0	0	0	0	0	0	0	0	0	0	0	0	0
231.477	0	0	0	0	0	0	0	0	0	0	0	0	0	0	0	0	0	0	0	0	0	0	0	0	0	0	0	0	0	0	0	0	0	0	0	0	0	0	0	0	0	0	0	0	0	0	0	0	0
233.067	0	0	0	0	0	0	0	0	0	0	0	0	0	0	0	0	0	0	0	0	0	0	0	0	0	0	0	0	0	0	0	0	0	0	0	0	0	0	0	0	0	0	0	0	0	0	0	0	0
234.657	0	0	0	0	0	0	0	0	0	0	0	0	0	0	0	0	0	0	0	0	0	0	0	0	0	0	0	0	0	0	0	0	0	0	0	0	0	0	0	0	0	0	0	0	0	0	0	0	0
236.248	0	0	0	0	0	0	0	0	0	0	0	0	0	0	0	0	0	0	0	0	0	0	0	0	0	0	0	0	0	0	0	0	0	0	0	0	0	0	0	0	0	0	0	0	0	0	0	0	0
237.84	0	0	0	0	0	0	0	0	0	0	0	0	0	0	0	0	0	0	0	0	0	0	0	0	0	0	0	0	0	0	0	0	0	0	0	0	0	0	0	0	0	0	0	0	0	0	0	0	0
239.432	0	0	0	0	0	0	0	0	0	0	0	0	0	0	0	0	0	0	0	0	0	0	0	0	0	0	0	0	0	0	0	0	0	0	0	0	0	0	0	0	0	0	0	0	0	0	0	0	0
241.025	0	0	0	0	0	0	0	0	0	0	0	0	0	0	0	0	0	0	0	0	0	0	0	0	0	0	0	0	0	0	0	0	0	0	0	0	0	0	0	0	0	0	0	0	0	0	0	0	0
242.619	0	0	0	0	0	0	0	0	0	0	0	0	0	0	0	0	0	0	0	0	0	0	0	0	0	0	0	0	0	0	0	0	0	0	0	0	0	0	0	0	0	0	0	0	0	0	0	0	0
244.213	0	0	0	0	0	0	0	0	0	0	0	0	0	0	0	0	0	0	0	0	0	0	0	0	0	0	0	0	0	0	0	0	0	0	0	0	0	0	0	0	0	0	0	0	0	0	0	0	0
245.808	0	0	0	0	0	0	0	0	0	0	0	0	0	0	0	0	0	0	0	0	0	0	0	0	0	0	0	0	0	0	0	0	0	0	0	0	0	0	0	0	0	0	0	0	0	0	0	0	0
247.403	0	0	0	0	0	0	0	0	0	0	0	0	0	0	0	0	0	0	0	0	0	0	0	0	0	0	0	0	0	0	0	0	0	0	0	0	0	0	0	0	0	0	0	0	0	0	0	0	0
248.999	0	0	0	0	0	0	0	0	0	0	0	0	0	0	0	0	0	0	0	0	0	0	0	0	0	0	0	0	0	0	0	0	0	0	0	0	0	0	0	0	0	0	0	0	0	0	0	0	0
250.595	0	0	0	0	0	0	0	0	0	0	0	0	0	0	0	0	0	0	0	0	0	0	0	0	0	0	0	0	0	0	0	0	0	0	0	0	0	0	0	0	0	0	0	0	0	0	0	0	0
252.192	0	0	0	0	0	0	0	0	0	0	0	0	0	0	0	0	0	0	0	0	0	0	0	0	0	0	0	0	0	0	0	0	0	0	0	0	0	0	0	0	0	0	0	0	0	0	0	0	0
253.79	0	0	0	0	0	0	0	0	0	0	0	0	0	0	0	0	0	0	0	0	0	0	0	0	0	0	0	0	0	0	0	0	0	0	0	0	0	0	0	0	0	0	0	0	0	0	0	0	0
255.388	0	0	0	0	0	0	0	0	0	0	0	0	0	0	0	0	0	0	0	0	0	0	0	0	0	0	0	0	0	0	0	0	0	0	0	0	0	0	0	0	0	0	0	0	0	0	0	0	0
256.986	0	0	0	0	0	0	0	0	0	0	0	0	0	0	0	0	0	0	0	0	0	0	0	0	0	0	0	0	0	0	0	0	0	0	0	0	0	0	0	0	0	0	0	0	0	0	0	0	0
258.586	0	0	0	0	0	0	0	0	0	0	0	0	0	0	0	0	0	0	0	0	0	0	0	0	0	0	0	0	0	0	0	0	0	0	0	0	0	0	0	0	0	0	0	0	0	0	0	0	0
260.186	0	0	0	0	0	0	0	0	0	0	0	0	0	0	0	0	0	0	0	0	0	0	0	0	0	0	0	0	0	0	0	0	0	0	0	0	0	0	0	0	0	0	0	0	0	0	0	0	0
261.786	0	0	0	0	0	0	0	0	0	0	0	0	0	0	0	0	0	0	0	0	0	0	0	0	0	0	0	0	0	0	0	0	0	0	0	0	0	0	0	0	0	0	0	0	0	0	0	0	0
263.387	0	0	0	0	0	0	0	0	0	0	0	0	0	0	0	0	0	0	0	0	0	0	0	0	0	0	0	0	0	0	0	0	0	0	0	0	0	0	0	0	0	0	0	0	0	0	0	0	0
264.988	0	0	0	0	0	0	0	0	0	0	0	0	0	0	0	0	0	0	0	0	0	0	0	0	0	0	0	0	0	0	0	0	0	0	0	0	0	0	0	0	0	0	0	0	0	0	0	0	0
266.591	0	0	0	0	0	0	0	0	0	0	0	0	0	0	0	0	0	0	0	0	0	0	0	0	0	0	0	0	0	0	0	0	0	0	0	0	0	0	0	0	0	0	0	0	0	0	0	0	0
268.193	0	0	0	0	0	0	0	0	0	0	0	0	0	0	0	0	0	0	0	0	0	0	0	0	0	0	0	0	0	0	0	0	0	0	0	0	0	0	0	0	0	0	0	0	0	0	0	0	0
269.796	0	0	0	0	0	0	0	0	0	0	0	0	0	0	0	0	0	0	0	0	0	0	0	0	0	0	0	0	0	0	0	0	0	0	0	0	0	0	0	0	0	0	0	0	0	0	0	0	0
271.4	0	0	0	0	0	0	0	0	0	0	0	0	0	0	0	0	0	0	0	0	0	0	0	0	0	0	0	0	0	0	0	0	0	0	0	0	0	0	0	0	0	0	0	0	0	0	0	0	0
273.004	0	0	0	0	0	0	0	0	0	0	0	0	0	0	0	0	0	0	0	0	0	0	0	0	0	0	0	0	0	0	0	0	0	0	0	0	0	0	0	0	0	0	0	0	0	0	0	0	0
274.609	0	0	0	0	0	0	0	0	0	0	0	0	0	0	0	0	0	0	0	0	0	0	0	0	0	0	0	0	0	0	0	0	0	0	0	0	0	0	0	0	0	0	0	0	0	0	0	0	0
276.215	0	0	0	0	0	0	0	0	0	0	0	0	0	0	0	0	0	0	0	0	0	0	0	0	0	0	0	0	0	0	0	0	0	0	0	0	0	0	0	0	0	0	0	0	0	0	0	0	0
277.821	0	0	0	0	0	0	0	0	0	0	0	0	0	0	0	0	0	0	0	0	0	0	0	0	0	0	0	0	0	0	0	0	0	0	0	0	0	0	0	0	0	0	0	0	0	0	0	0	0
279.427	0	0	0	0	0	0	0	0	0	0	0	0	0	0	0	0	0	0	0	0	0	0	0	0	0	0	0	0	0	0	0	0	0	0	0	0	0	0	0	0	0	0	0	0	0	0	0	0	0
281.034	0	0	0	0	0	0	0	0	0	0	0	0	0	0	0	0	0	0	0	0	0	0	0	0	0	0	0	0	0	0	0	0	0	0	0	0	0	0	0	0	0	0	0	0	0	0	0	0	0
282.642	0	0	0	0	0	0	0	0	0	0	0	0	0	0	0	0	0	0	0	0	0	0	0	0	0	0	0	0	0	0	0	0	0	0	0	0	0	0	0	0	0	0	0	0	0	0	0	0	0
284.25	0	0	0	0	0	0	0	0	0	0	0	0	0	0	0	0	0	0	0	0	0	0	0	0	0	0	0	0	0	0	0	0	0	0	0	0	0	0	0	0	0	0	0	0	0	0	0	0	0
285.858	0	0	0	0	0	0	0	0	0	0	0	0	0	0	0	0	0	0	0	0	0	0	0	0	0	0	0	0	0	0	0	0	0	0	0	0	0	0	0	0	0	0	0	0	0	0	0	0	0
287.468	0	0	0	0	0	0	0	0	0	0	0	0	0	0	0	0	0	0	0	0	0	0	0	0	0	0	0	0	0	0	0	0	0	0	0	0	0	0	0	0	0	0	0	0	0	0	0	0	0
289.077	0	0	0	0	0	0	0	0	0	0	0	0	0	0	0	0	0	0	0	0	0	0	0	0	0	0	0	0	0	0	0	0	0	0	0	0	0	0	0	0	0	0	0	0	0	0	0	0	0
290.688	0	0	0	0	0	0	0	0	0	0	0	0	0	0	0	0	0	0	0	0	0	0	0	0	0	0	0	0	0	0	0	0	0	0	0	0	0	0	0	0	0	0	0	0	0	0	0	0	0
292.298	0	0	0	0	0	0	0	0	0	0	0	0	0	0	0	0	0	0	0	0	0	0	0	0	0	0	0	0	0	0	0	0	0	0	0	0	0	0	0	0	0	0	0	0	0	0	0	0	0
293.91	0	0	0	0	0	0	0	0	0	0	0	0	0	0	0	0	0	0	0	0	0	0	0	0	0	0	0	0	0	0	0	0	0	0	0	0	0	0	0	0	0	0	0	0	0	0	0	0	0
295.521	0	0	0	0	0	0	0	0	0	0	0	0	0	0	0	0	0	0	0	0	0	0	0	0	0	0	0	0	0	0	0	0	0	0	0	0	0	0	0	0	0	0	0	0	0	0	0	0	0
297.134	0	0	0	0	0	0	0	0	0	0	0	0	0	0	0	0	0	0	0	0	0	0	0	0	0	0	0	0	0	0	0	0	0	0	0	0	0	0	0	0	0	0	0	0	0	0	0	0	0
298.747	0	0	0	0	0	0	0	0	0	0	0	0	0	0	0	0	0	0	0	0	0	0	0	0	0	0	0	0	0	0	0	0	0	0	0	0	0	0	0	0	0	0	0	0	0	0	0	0	0
300.36	0	0	0	0	0	0	0	0	0	0	0	0	0	0	0	0	0	0	0	0	0	0	0	0	0	0	0	0	0	0	0	0	0	0	0	0	0	0	0	0	0	0	0	0	0	0	0	0	0
301.974	0	0	0	0	0	0	0	0	0	0	0	0	0	0	0	0	0	0	0	0	0	0	0	0	0	0	0	0	0	0	0	0	0	0	0	0	0	0	0	0	0	0	0	0	0	0	0	0	0
303.588	0	0	0	0	0	0	0	0	0	0	0	0	0	0	0	0	0	0	0	0	0	0	0	0	0	0	0	0	0	0	0	0	0	0	0	0	0	0	0	0	0	0	0	0	0	0	0	0	0
305.203	0	0	0	0	0	0	0	0	0	0	0	0	0	0	0	0	0	0	0	0	0	0	0	0	0	0	0	0	0	0	0	0	0	0	0	0	0	0	0	0	0	0	0	0	0	0	0	0	0
306.819	0	0	0	0	0	0	0	0	0	0	0	0	0	0	0	0	0	0	0	0	0	0	0	0	0	0	0	0	0	0	0	0	0	0	0	0	0	0	0	0	0	0	0	0	0	0	0	0	0
308.435	0	0	0	0	0	0	0	0	0	0	0	0	0	0	0	0	0	0	0	0	0	0	0	0	0	0	0	0	0	0	0	0	0	0	0	0	0	0	0	0	0	0	0	0	0	0	0	0	0
310.051	0	0	0	0	0	0	0	0	0	0	0	0	0	0	0	0	0	0	0	0	0	0	0	0	0	0	0	0	0	0	0	0	0	0	0	0	0	0	0	0	0	0	0	0	0	0	0	0	0
311.668	0	0	0	0	0	0	0	0	0	0	0	0	0	0	0	0	0	0	0	0	0	0	0	0	0	0	0	0	0	0	0	0	0	0	0	0	0	0	0	0	0	0	0	0	0	0	0	0	0
313.286	0	0	0	0	0	0	0	0	0	0	0	0	0	0	0	0	0	0	0	0	0	0	0	0	0	0	0	0	0	0	0	0	0	0	0	0	0	0	0	0	0	0	0	0	0	0	0	0	0
314.904	0	0	0	0	0	0	0	0	0	0	0	0	0	0	0	0	0	0	0	0	0	0	0	0	0	0	0	0	0	0	0	0	0	0	0	0	0	0	0	0	0	0	0	0	0	0	0	0	0
316.522	0	0	0	0	0	0	0	0	0	0	0	0	0	0	0	0	0	0	0	0	0	0	0	0	0	0	0	0	0	0	0	0	0	0	0	0	0	0	0	0	0	0	0	0	0	0	0	0	0
318.141	0	0	0	0	0	0	0	0	0	0	0	0	0	0	0	0	0	0	0	0	0	0	0	0	0	0	0	0	0	0	0	0	0	0	0	0	0	0	0	0	0	0	0	0	0	0	0	0	0
319.761	0	0	0	0	0	0	0	0	0	0	0	0	0	0	0	0	0	0	0	0	0	0	0	0	0	0	0	0	0	0	0	0	0	0	0	0	0	0	0	0	0	0	0	0	0	0	0	0	0
321.381	0	0	0	0	0	0	0	0	0	0	0	0	0	0	0	0	0	0	0	0	0	0	0	0	0	0	0	0	0	0	0	0	0	0	0	0	0	0	0	0	0	0	0	0	0	0	0	0	0
323.001	0	0	0	0	0	0	0	0	0	0	0	0	0	0	0	0	0	0	0	0	0	0	0	0	0	0	0	0	0	0	0	0	0	0	0	0	0	0	0	0	0	0	0	0	0	0	0	0	0
324.622	0	0	0	0	0	0	0	0	0	0	0	0	0	0	0	0	0	0	0	0	0	0	0	0	0	0	0	0	0	0	0	0	0	0	0	0	0	0	0	0	0	0	0	0	0	0	0	0	0
326.243	0	0	0	0	0	0	0	0	0	0	0	0	0	0	0	0	0	0	0	0	0	0	0	0	0	0	0	0	0	0	0	0	0	0	0	0	0	0	0	0	0	0	0	0	0	0	0	0	0
327.865	0	0	0	0	0	0	0	0	0	0	0	0	0	0	0	0	0	0	0	0	0	0	0	0	0	0	0	0	0	0	0	0	0	0	0	0	0	0	0	0	0	0	0	0	0	0	0	0	0
329.488	0	0	0	0	0	0	0	0	0	0	0	0	0	0	0	0	0	0	0	0	0	0	0	0	0	0	0	0	0	0	0	0	0	0	0	0	0	0	0	0	0	0	0	0	0	0	0	0	0
331.111	0	0	0	0	0	0	0	0	0	0	0	0	0	0	0	0	0	0	0	0	0	0	0	0	0	0	0	0	0	0	0	0	0	0	0	0	0	0	0	0	0	0	0	0	0	0	0	0	0
332.734	0	0	0	0	0	0	0	0	0	0	0	0	0	0	0	0	0	0	0	0	0	0	0	0	0	0	0	0	0	0	0	0	0	0	0	0	0	0	0	0	0	0	0	0	0	0	0	0	0
334.358	0	0	0	0	0	0	0	0	0	0	0	0	0	0	0	0	0	0	0	0	0	0	0	0	0	0	0	0	0	0	0	0	0	0	0	0	0	0	0	0	0	0	0	0	0	0	0	0	0
335.982	0	0	0	0	0	0	0	0	0	0	0	0	0	0	0	0	0	0	0	0	0	0	0	0	0	0	0	0	0	0	0	0	0	0	0	0	0	0	0	0	0	0	0	0	0	0	0	0	0
337.607	0	0	0	0	0	0	0	0	0	0	0	0	0	0	0	0	0	0	0	0	0	0	0	0	0	0	0	0	0	0	0	0	0	0	0	0	0	0	0	0	0	0	0	0	0	0	0	0	0
339.232	0	0	0	0	0	0	0	0	0	0	0	0	0	0	0	0	0	0	0	0	0	0	0	0	0	0	0	0	0	0	0	0	0	0	0	0	0	0	0	0	0	0	0	0	0	0	0	0	0
340.858	0	0	0	0	0	0	0	0	0	0	0	0	0	0	0	0	0	0	0	0	0	0	0	0	0	0	0	0	0	0	0	0	0	0	0	0	0	0	0	0	0	0	0	0	0	0	0	0	0
342.484	0	0	0	0	0	0	0	0	0	0	0	0	0	0	0	0	0	0	0	0	0	0	0	0	0	0	0	0	0	0	0	0	0	0	0	0	0	0	0	0	0	0	0	0	0	0	0	0	0
344.111	0	0	0	0	0	0	0	0	0	0	0	0	0	0	0	0	0	0	0	0	0	0	0	0	0	0	0	0	0	0	0	0	0	0	0	0	0	0	0	0	0	0	0	0	0	0	0	0	0
345.738	0	0	0	0	0	0	0	0	0	0	0	0	0	0	0	0	0	0	0	0	0	0	0	0	0	0	0	0	0	0	0	0	0	0	0	0	0	0	0	0	0	0	0	0	0	0	0	0	0
347.365	0	0	0	0	0	0	0	0	0	0	0	0	0	0	0	0	0	0	0	0	0	0	0	0	0	0	0	0	0	0	0	0	0	0	0	0	0	0	0	0	0	0	0	0	0	0	0	0	0
348.993	0	0	0	0	0	0	0	0	0	0	0	0	0	0	0	0	0	0	0	0	0	0	0	0	0	0	0	0	0	0	0	0	0	0	0	0	0	0	0	0	0	0	0	0	0	0	0	0	0
350.622	0	0	0	0	0	0	0	0	0	0	0	0	0	0	0	0	0	0	0	0	0	0	0	0	0	0	0	0	0	0	0	0	0	0	0	0	0	0	0	0	0	0	0	0	0	0	0	0	0
352.251	0	0	0	0	0	0	0	0	0	0	0	0	0	0	0	0	0	0	0	0	0	0	0	0	0	0	0	0	0	0	0	0	0	0	0	0	0	0	0	0	0	0	0	0	0	0	0	0	0
353.88	0	0	0	0	0	0	0	0	0	0	0	0	0	0	0	0	0	0	0	0	0	0	0	0	0	0	0	0	0	0	0	0	0	0	0	0	0	0	0	0	0	0	0	0	0	0	0	0	0
355.51	0	0	0	0	0	0	0	0	0	0	0	0	0	0	0	0	0	0	0	0	0	0	0	0	0	0	0	0	0	0	0	0	0	0	0	0	0	0	0	0	0	0	0	0	0	0	0	0	0
357.14	0	0	0	0	0	0	0	0	0	0	0	0	0	0	0	0	0	0	0	0	0	0	0	0	0	0	0	0	0	0	0	0	0	0	0	0	0	0	0	0	0	0	0	0	0	0	0	0	0
358.771	0	0	0	0	0	0	0	0	0	0	0	0	0	0	0	0	0	0	0	0	0	0	0	0	0	0	0	0	0	0	0	0	0	0	0	0	0	0	0	0	0	0	0	0	0	0	0	0	0
360.402	0	0	0	0	0	0	0	0	0	0	0	0	0	0	0	0	0	0	0	0	0	0	0	0	0	0	0	0	0	0	0	0	0	0	0	0	0	0	0	0	0	0	0	0	0	0	0	0	0
362.034	0	0	0	0	0	0	0	0	0	0	0	0	0	0	0	0	0	0	0	0	0	0	0	0	0	0	0	0	0	0	0	0	0	0	0	0	0	0	0	0	0	0	0	0	0	0	0	0	0
363.666	0	0	0	0	0	0	0	0	0	0	0	0	0	0	0	0	0	0	0	0	0	0	0	0	0	0	0	0	0	0	0	0	0	0	0	0	0	0	0	0	0	0	0	0	0	0	0	0	0
365.299	0	0	0	0	0	0	0	0	0	0	0	0	0	0	0	0	0	0	0	0	0	0	0	0	0	0	0	0	0	0	0	0	0	0	0	0	0	0	0	0	0	0	0	0	0	0	0	0	0
366.932	0	0	0	0	0	0	0	0	0	0	0	0	0	0	0	0	0	0	0	0	0	0	0	0	0	0	0	0	0	0	0	0	0	0	0	0	0	0	0	0	0	0	0	0	0	0	0	0	0
368.565	0	0	0	0	0	0	0	0	0	0	0	0	0	0	0	0	0	0	0	0	0	0	0	0	0	0	0	0	0	0	0	0	0	0	0	0	0	0	0	0	0	0	0	0	0	0	0	0	0
370.199	0	0	0	0	0	0	0	0	0	0	0	0	0	0	0	0	0	0	0	0	0	0	0	0	0	0	0	0	0	0	0	0	0	0	0	0	0	0	0	0	0	0	0	0	0	0	0	0	0
371.833	0	0	0	0	0	0	0	0	0	0	0	0	0	0	0	0	0	0	0	0	0	0	0	0	0	0	0	0	0	0	0	0	0	0	0	0	0	0	0	0	0	0	0	0	0	0	0	0	0
373.468	0	0	0	0	0	0	0	0	0	0	0	0	0	0	0	0	0	0	0	0	0	0	0	0	0	0	0	0	0	0	0	0	0	0	0	0	0	0	0	0	0	0	0	0	0	0	0	0	0
375.103	0	0	0	0	0	0	0	0	0	0	0	0	0	0	0	0	0	0	0	0	0	0	0	0	0	0	0	0	0	0	0	0	0	0	0	0	0	0	0	0	0	0	0	0	0	0	0	0	0
376.738	0	0	0	0	0	0	0	0	0	0	0	0	0	0	0	0	0	0	0	0	0	0	0	0	0	0	0	0	0	0	0	0	0	0	0	0	0	0	0	0	0	0	0	0	0	0	0	0	0
378.374	0	0	0	0	0	0	0	0	0	0	0	0	0	0	0	0	0	0	0	0	0	0	0	0	0	0	0	0	0	0	0	0	0	0	0	0	0	0	0	0	0	0	0	0	0	0	0	0	0
380.01	0	0	0	0	0	0	0	0	0	0	0	0	0	0	0	0	0	0	0	0	0	0	0	0	0	0	0	0	0	0	0	0	0	0	0	0	0	0	0	0	0	0	0	0	0	0	0	0	0
381.647	0	0	0	0	0	0	0	0	0	0	0	0	0	0	0	0	0	0	0	0	0	0	0	0	0	0	0	0	0	0	0	0	0	0	0	0	0	0	0	0	0	0	0	0	0	0	0	0	0
383.284	0	0	0	0	0	0	0	0	0	0	0	0	0	0	0	0	0	0	0	0	0	0	0	0	0	0	0	0	0	0	0	0	0	0	0	0	0	0	0	0	0	0	0	0	0	0	0	0	0
384.922	0	0	0	0	0	0	0	0	0	0	0	0	0	0	0	0	0	0	0	0	0	0	0	0	0	0	0	0	0	0	0	0	0	0	0	0	0	0	0	0	0	0	0	0	0	0	0	0	0
386.56	0	0	0	0	0	0	0	0	0	0	0	0	0	0	0	0	0	0	0	0	0	0	0	0	0	0	0	0	0	0	0	0	0	0	0	0	0	0	0	0	0	0	0	0	0	0	0	0	0
388.198	0	0	0	0	0	0	0	0	0	0	0	0	0	0	0	0	0	0	0	0	0	0	0	0	0	0	0	0	0	0	0	0	0	0	0	0	0	0	0	0	0	0	0	0	0	0	0	0	0
389.837	0	0	0	0	0	0	0	0	0	0	0	0	0	0	0	0	0	0	0	0	0	0	0	0	0	0	0	0	0	0	0	0	0	0	0	0	0	0	0	0	0	0	0	0	0	0	0	0	0
391.476	0	0	0	0	0	0	0	0	0	0	0	0	0	0	0	0	0	0	0	0	0	0	0	0	0	0	0	0	0	0	0	0	0	0	0	0	0	0	0	0	0	0	0	0	0	0	0	0	0
393.116	0	0	0	0	0	0	0	0	0	0	0	0	0	0	0	0	0	0	0	0	0	0	0	0	0	0	0	0	0	0	0	0	0	0	0	0	0	0	0	0	0	0	0	0	0	0	0	0	0
394.756	0	0	0	0	0	0	0	0	0	0	0	0	0	0	0	0	0	0	0	0	0	0	0	0	0	0	0	0	0	0	0	0	0	0	0	0	0	0	0	0	0	0	0	0	0	0	0	0	0
396.396	0	0	0	0	0	0	0	0	0	0	0	0	0	0	0	0	0	0	0	0	0	0	0	0	0	0	0	0	0	0	0	0	0	0	0	0	0	0	0	0	0	0	0	0	0	0	0	0	0
398.037	0	0	0	0	0	0	0	0	0	0	0	0	0	0	0	0	0	0	0	0	0	0	0	0	0	0	0	0	0	0	0	0	0	0	0	0	0	0	0	0	0	0	0	0	0	0	0	0	0
399.678	0	0	0	0	0	0	0	0	0	0	0	0	0	0	0	0	0	0	0	0	0	0	0	0	0	0	0	0	0	0	0	0	0	0	0	0	0	0	0	0	0	0	0	0	0	0	0	0	0
401.32	0	0	0	0	0	0	0	0	0	0	0	0	0	0	0	0	0	0	0	0	0	0	0	0	0	0	0	0	0	0	0	0	0	0	0	0	0	0	0	0	0	0	0	0	0	0	0	0	0
402.962	0	0	0	0	0	0	0	0	0	0	0	0	0	0	0	0	0	0	0	0	0	0	0	0	0	0	0	0	0	0	0	0	0	0	0	0	0	0	0	0	0	0	0	0	0	0	0	0	0
404.604	0	0	0	0	0	0	0	0	0	0	0	0	0	0	0	0	0	0	0	0	0	0	0	0	0	0	0	0	0	0	0	0	0	0	0	0	0	0	0	0	0	0	0	0	0	0	0	0	0
406.247	0	0	0	0	0	0	0	0	0	0	0	0	0	0	0	0	0	0	0	0	0	0	0	0	0	0	0	0	0	0	0	0	0	0	0	0	0	0	0	0	0	0	0	0	0	0	0	0	0
407.89	0	0	0	0	0	0	0	0	0	0	0	0	0	0	0	0	0	0	0	0	0	0	0	0	0	0	0	0	0	0	0	0	0	0	0	0	0	0	0	0	0	0	0	0	0	0	0	0	0
409.534	0	0	0	0	0	0	0	0	0	0	0	0	0	0	0	0	0	0	0	0	0	0	0	0	0	0	0	0	0	0	0	0	0	0	0	0	0	0	0	0	0	0	0	0	0	0	0	0	0
411.177	0	0	0	0	0	0	0	0	0	0	0	0	0	0	0	0	0	0	0	0	0	0	0	0	0	0	0	0	0	0	0	0	0	0	0	0	0	0	0	0	0	0	0	0	0	0	0	0	0
412.822	0	0	0	0	0	0	0	0	0	0	0	0	0	0	0	0	0	0	0	0	0	0	0	0	0	0	0	0	0	0	0	0	0	0	0	0	0	0	0	0	0	0	0	0	0	0	0	0	0
414.466	0	0	0	0	0	0	0	0	0	0	0	0	0	0	0	0	0	0	0	0	0	0	0	0	0	0	0	0	0	0	0	0	0	0	0	0	0	0	0	0	0	0	0	0	0	0	0	0	0
416.111	0	0	0	0	0	0	0	0	0	0	0	0	0	0	0	0	0	0	0	0	0	0	0	0	0	0	0	0	0	0	0	0	0	0	0	0	0	0	0	0	0	0	0	0	0	0	0	0	0
417.757	0	0	0	0	0	0	0	0	0	0	0	0	0	0	0	0	0	0	0	0	0	0	0	0	0	0	0	0	0	0	0	0	0	0	0	0	0	0	0	0	0	0	0	0	0	0	0	0	0
419.402	0	0	0	0	0	0	0	0	0	0	0	0	0	0	0	0	0	0	0	0	0	0	0	0	0	0	0	0	0	0	0	0	0	0	0	0	0	0	0	0	0	0	0	0	0	0	0	0	0
421.048	0	0	0	0	0	0	0	0	0	0	0	0	0	0	0	0	0	0	0	0	0	0	0	0	0	0	0	0	0	0	0	0	0	0	0	0	0	0	0	0	0	0	0	0	0	0	0	0	0
422.695	0	0	0	0	0	0	0	0	0	0	0	0	0	0	0	0	0	0	0	0	0	0	0	0	0	0	0	0	0	0	0	0	0	0	0	0	0	0	0	0	0	0	0	0	0	0	0	0	0
424.342	0	0	0	0	0	0	0	0	0	0	0	0	0	0	0	0	0	0	0	0	0	0	0	0	0	0	0	0	0	0	0	0	0	0	0	0	0	0	0	0	0	0	0	0	0	0	0	0	0
425.989	0	0	0	0	0	0	0	0	0	0	0	0	0	0	0	0	0	0	0	0	0	0	0	0	0	0	0	0	0	0	0	0	0	0	0	0	0	0	0	0	0	0	0	0	0	0	0	0	0
427.636	0	0	0	0	0	0	0	0	0	0	0	0	0	0	0	0	0	0	0	0	0	0	0	0	0	0	0	0	0	0	0	0	0	0	0	0	0	0	0	0	0	0	0	0	0	0	0	0	0
429.284	0	0	0	0	0	0	0	0	0	0	0	0	0	0	0	0	0	0	0	0	0	0	0	0	0	0	0	0	0	0	0	0	0	0	0	0	0	0	0	0	0	0	0	0	0	0	0	0	0
430.932	0	0	0	0	0	0	0	0	0	0	0	0	0	0	0	0	0	0	0	0	0	0	0	0	0	0	0	0	0	0	0	0	0	0	0	0	0	0	0	0	0	0	0	0	0	0	0	0	0
432.581	0	0	0	0	0	0	0	0	0	0	0	0	0	0	0	0	0	0	0	0	0	0	0	0	0	0	0	0	0	0	0	0	0	0	0	0	0	0	0	0	0	0	0	0	0	0	0	0	0
434.23	0	0	0	0	0	0	0	0	0	0	0	0	0	0	0	0	0	0	0	0	0	0	0	0	0	0	0	0	0	0	0	0	0	0	0	0	0	0	0	0	0	0	0	0	0	0	0	0	0
435.879	0	0	0	0	0	0	0	0	0	0	0	0	0	0	0	0	0	0	0	0	0	0	0	0	0	0	0	0	0	0	0	0	0	0	0	0	0	0	0	0	0	0	0	0	0	0	0	0	0
437.528	0	0	0	0	0	0	0	0	0	0	0	0	0	0	0	0	0	0	0	0	0	0	0	0	0	0	0	0	0	0	0	0	0	0	0	0	0	0	0	0	0	0	0	0	0	0	0	0	0
439.178	0	0	0	0	0	0	0	0	0	0	0	0	0	0	0	0	0	0	0	0	0	0	0	0	0	0	0	0	0	0	0	0	0	0	0	0	0	0	0	0	0	0	0	0	0	0	0	0	0
440.828	0	0	0	0	0	0	0	0	0	0	0	0	0	0	0	0	0	0	0	0	0	0	0	0	0	0	0	0	0	0	0	0	0	0	0	0	0	0	0	0	0	0	0	0	0	0	0	0	0
442.479	0	0	0	0	0	0	0	0	0	0	0	0	0	0	0	0	0	0	0	0	0	0	0	0	0	0	0	0	0	0	0	0	0	0	0	0	0	0	0	0	0	0	0	0	0	0	0	0	0
444.13	0	0	0	0	0	0	0	0	0	0	0	0	0	0	0	0	0	0	0	0	0	0	0	0	0	0	0	0	0	0	0	0	0	0	0	0	0	0	0	0	0	0	0	0	0	0	0	0	0
445.781	0	0	0	0	0	0	0	0	0	0	0	0	0	0	0	0	0	0	0	0	0	0	0	0	0	0	0	0	0	0	0	0	0	0	0	0	0	0	0	0	0	0	0	0	0	0	0	0	0
447.432	0	0	0	0	0	0	0	0	0	0	0	0	0	0	0	0	0	0	0	0	0	0	0	0	0	0	0	0	0	0	0	0	0	0	0	0	0	0	0	0	0	0	0	0	0	0	0	0	0
449.084	0	0	0	0	0	0	0	0	0	0	0	0	0	0	0	0	0	0	0	0	0	0	0	0	0	0	0	0	0	0	0	0	0	0	0	0	0	0	0	0	0	0	0	0	0	0	0	0	0
450.736	0	0	0	0	0	0	0	0	0	0	0	0	0	0	0	0	0	0	0	0	0	0	0	0	0	0	0	0	0	0	0	0	0	0	0	0	0	0	0	0	0	0	0	0	0	0	0	0	0
452.389	0	0	0	0	0	0	0	0	0	0	0	0	0	0	0	0	0	0	0	0	0	0	0	0	0	0	0	0	0	0	0	0	0	0	0	0	0	0	0	0	0	0	0	0	0	0	0	0	0
454.042	0	0	0	0	0	0	0	0	0	0	0	0	0	0	0	0	0	0	0	0	0	0	0	0	0	0	0	0	0	0	0	0	0	0	0	0	0	0	0	0	0	0	0	0	0	0	0	0	0
455.695	0	0	0	0	0	0	0	0	0	0	0	0	0	0	0	0	0	0	0	0	0	0	0	0	0	0	0	0	0	0	0	0	0	0	0	0	0	0	0	0	0	0	0	0	0	0	0	0	0
457.348	0	0	0	0	0	0	0	0	0	0	0	0	0	0	0	0	0	0	0	0	0	0	0	0	0	0	0	0	0	0	0	0	0	0	0	0	0	0	0	0	0	0	0	0	0	0	0	0	0
459.002	0	0	0	0	0	0	0	0	0	0	0	0	0	0	0	0	0	0	0	0	0	0	0	0	0	0	0	0	0	0	0	0	0	0	0	0	0	0	0	0	0	0	0	0	0	0	0	0	0
460.656	0	0	0	0	0	0	0	0	0	0	0	0	0	0	0	0	0	0	0	0	0	0	0	0	0	0	0	0	0	0	0	0	0	0	0	0	0	0	0	0	0	0	0	0	0	0	0	0	0
462.31	0	0	0	0	0	0	0	0	0	0	0	0	0	0	0	0	0	0	0	0	0	0	0	0	0	0	0	0	0	0	0	0	0	0	0	0	0	0	0	0	0	0	0	0	0	0	0	0	0
463.965	0	0	0	0	0	0	0	0	0	0	0	0	0	0	0	0	0	0	0	0	0	0	0	0	0	0	0	0	0	0	0	0	0	0	0	0	0	0	0	0	0	0	0	0	0	0	0	0	0
465.62	0	0	0	0	0	0	0	0	0	0	0	0	0	0	0	0	0	0	0	0	0	0	0	0	0	0	0	0	0	0	0	0	0	0	0	0	0	0	0	0	0	0	0	0	0	0	0	0	0
467.275	0	0	0	0	0	0	0	0	0	0	0	0	0	0	0	0	0	0	0	0	0	0	0	0	0	0	0	0	0	0	0	0	0	0	0	0	0	0	0	0	0	0	0	0	0	0	0	0	1.49791844879765
468.931	0	0	0	0	0	0	0	0	0	0	0	0	0	0	0	0	0	0	0	0	0	0	0	0	0	0	0	0	0	0	0	0	0	0	0	0	0	0	0	0	0	0	0	0	0	0	0	0	12.246363609203
470.586	0	0	0	0	0	0	0	0	0	0	0	0	0	0	0	0	0	0	0	0	0	0	0	0	0	0	0	0	0	0	0	0	0	0	0	0	0	0	0	0	0	0	0	0	0	0	0	10.1774871024793	6.96662924179887
472.242	0	0	0	0	0	0	0	0	0	0	0	0	0	0	0	0	0	0	0	0	0	0	0	0	0	0	0	0	0	0	0	0	0	0	0	0	0	0	0	0	0	0	0	0	0	0	-20.7720563466358	4.83165167822161	13.9678969750772
473.899	0	0	0	0	0	0	0	0	0	0	0	0	0	0	0	0	0	0	0	0	0	0	0	0	0	0	0	0	0	0	0	0	0	0	0	0	0	0	0	0	0	0	0	0	0	0	9.30314314967162	19.0288694151967	18.1629901190476
475.555	0	0	0	0	0	0	0	0	0	0	0	0	0	0	0	0	0	0	0	0	0	0	0	0	0	0	0	0	0	0	0	0	0	0	0	0	0	0	0	0	0	0	0	0	0	-3.19872112877185	11.3256577901243	15.8286354322606	17.3567925459546
477.212	0	0	0	0	0	0	0	0	0	0	0	0	0	0	0	0	0	0	0	0	0	0	0	0	0	0	0	0	0	0	0	0	0	0	0	0	0	0	0	0	0	0	0	0	0	9.1231091557133	14.1787569506644	17.6822369287161	19.1056713588482
478.87	0	0	0	0	0	0	0	0	0	0	0	0	0	0	0	0	0	0	0	0	0	0	0	0	0	0	0	0	0	0	0	0	0	0	0	0	0	0	0	0	0	0	0	0	7.65262832526938	16.5059391443953	20.0204963065546	21.9875881363683	26.7647269030182
480.527	0	0	0	0	0	0	0	0	0	0	0	0	0	0	0	0	0	0	0	0	0	0	0	0	0	0	0	0	0	0	0	0	0	0	0	0	0	0	0	0	0	0	0	0	5.34637008128932	6.47330240233806	11.9991876938852	16.0304679647166	13.2393401755329
482.185	0	0	0	0	0	0	0	0	0	0	0	0	0	0	0	0	0	0	0	0	0	0	0	0	0	0	0	0	0	0	0	0	0	0	0	0	0	0	0	0	0	0	0	12.3830987990461	12.1649055557602	15.0744442747891	19.2955668355725	25.5009030700655	21.3355447268625
483.843	0	0	0	0	0	0	0	0	0	0	0	0	0	0	0	0	0	0	0	0	0	0	0	0	0	0	0	0	0	0	0	0	0	0	0	0	0	0	0	0	0	0	0	14.368058443183	11.6550310622507	19.3313403182232	21.5647248282603	22.4070740298192	26.8069285816816
485.501	0	0	0	0	0	0	0	0	0	0	0	0	0	0	0	0	0	0	0	0	0	0	0	0	0	0	0	0	0	0	0	0	0	0	0	0	0	0	0	0	0	0	11.4233091634735	10.4560726115634	14.644526070543	20.1274739431938	20.3716692374825	19.9850675334507	26.5871937307739
487.16	0	0	0	0	0	0	0	0	0	0	0	0	0	0	0	0	0	0	0	0	0	0	0	0	0	0	0	0	0	0	0	0	0	0	0	0	0	0	0	0	0	-15.971277074411	5.29697434452906	12.2369290276514	12.2524855127782	18.3973085049418	16.0537122353667	22.8093089114795	19.705296122475
488.819	0	0	0	0	0	0	0	0	0	0	0	0	0	0	0	0	0	0	0	0	0	0	0	0	0	0	0	0	0	0	0	0	0	0	0	0	0	0	0	0	0	10.6546749478644	17.4504083247564	15.9906288371019	14.1805419584928	22.9180829902287	21.1774464107794	24.6997428357611	25.2348280172253
490.478	0	0	0	0	0	0	0	0	0	0	0	0	0	0	0	0	0	0	0	0	0	0	0	0	0	0	0	0	0	0	0	0	0	0	0	0	0	0	0	0	-1.90274520952755	4.97994176936558	6.56293482128623	18.9619474846538	17.007590956175	16.5931107511551	19.7360796456119	20.2028758837999	25.1350612514959
492.137	0	0	0	0	0	0	0	0	0	0	0	0	0	0	0	0	0	0	0	0	0	0	0	0	0	0	0	0	0	0	0	0	0	0	0	0	0	0	0	0	11.8772199700739	12.9584907138257	11.6397488529851	18.4012866283056	17.7312850635208	22.9873689010442	24.8045188260486	29.5911143598607	31.9216094730156
493.797	0	0	0	0	0	0	0	0	0	0	0	0	0	0	0	0	0	0	0	0	0	0	0	0	0	0	0	0	0	0	0	0	0	0	0	0	0	0	0	0.331807533871168	20.3589926073915	15.484305471563	18.9168885191859	23.8312188369601	22.1625612559422	27.2793678550179	24.7456569276811	32.2378754355459	30.0201829606052
495.456	0	0	0	0	0	0	0	0	0	0	0	0	0	0	0	0	0	0	0	0	0	0	0	0	0	0	0	0	0	0	0	0	0	0	0	0	0	0	0	11.8483778363279	15.065570047232	16.8148567953214	15.4979696135432	21.3787216413417	22.9560527666617	21.4613785986188	26.3739658498925	29.3004526453162	33.8511697618554
497.117	0	0	0	0	0	0	0	0	0	0	0	0	0	0	0	0	0	0	0	0	0	0	0	0	0	0	0	0	0	0	0	0	0	0	0	0	0	0	-10.539750556867	8.79678897969338	5.43458145692722	9.74125440168978	15.0897625699416	18.3881179157712	13.3016307385985	23.3567692032806	21.476425213612	27.6791314579204	23.9571253151937
498.777	0	0	0	0	0	0	0	0	0	0	0	0	0	0	0	0	0	0	0	0	0	0	0	0	0	0	0	0	0	0	0	0	0	0	0	0	0	0	7.72440954030097	9.06915392510582	11.6869873145498	15.1678633272019	18.0574966325451	21.2443738195309	16.9111978204775	18.0034515011968	26.40920186257	34.4065567164411	29.3422521431471
500.438	0	0	0	0	0	0	0	0	0	0	0	0	0	0	0	0	0	0	0	0	0	0	0	0	0	0	0	0	0	0	0	0	0	0	0	0	0	3.45577529941837	2.27731552334219	13.1604797954717	10.8537973465672	11.3078807724963	17.3897096485163	17.0600817220835	20.8336834576235	21.2426609031338	26.9923014716739	25.0589164875408	31.7116315363424
502.098	0	0	0	0	0	0	0	0	0	0	0	0	0	0	0	0	0	0	0	0	0	0	0	0	0	0	0	0	0	0	0	0	0	0	0	0	-25.8623080418704	21.8467840519857	25.0258388915717	32.8756996872601	27.0086888560428	27.247976178043	24.7087846092031	30.9989869249876	24.4621900876518	29.455611079166	31.4823889930508	37.0158638788817	36.7927398133199
503.759	0	0	0	0	0	0	0	0	0	0	0	0	0	0	0	0	0	0	0	0	0	0	0	0	0	0	0	0	0	0	0	0	0	0	0	0	7.5125285554009	19.6493781496561	20.3280478294206	15.5734339189677	21.7183449687144	20.6649030788463	25.3828164909253	23.876479290216	24.8261048416182	28.9889263048994	35.0767927541326	33.0467112162941	39.2649391194139
505.421	0	0	0	0	0	0	0	0	0	0	0	0	0	0	0	0	0	0	0	0	0	0	0	0	0	0	0	0	0	0	0	0	0	0	0	-29.940067311721	6.75964579148204	7.34446618344289	17.7451773906148	16.3610727901747	18.9673261525214	19.2272003293956	21.1187458349786	28.6951105579172	29.1640855882059	25.8925048996093	29.8518974582068	32.083362998635	32.4092888831374
507.082	0	0	0	0	0	0	0	0	0	0	0	0	0	0	0	0	0	0	0	0	0	0	0	0	0	0	0	0	0	0	0	0	0	0	0	3.0523263465211	-0.759959765098944	14.6935014016969	4.77025568209739	14.1361326943535	8.18753573028901	16.4686627919834	18.6882123706139	18.2685717810263	24.3297595468525	27.5602623886689	26.8209530938217	33.3959026864624	31.0365134789072
508.744	0	0	0	0	0	0	0	0	0	0	0	0	0	0	0	0	0	0	0	0	0	0	0	0	0	0	0	0	0	0	0	0	0	0	-18.7163248951483	5.20723817036816	13.0869417322854	9.81906055760122	19.3772350947673	16.6720778820313	13.5983269440201	24.1668285130423	24.1476707745378	22.9632272646839	25.7188803838474	23.4476332546367	31.2628337440945	28.7694044666588	33.6269780298659
510.406	0	0	0	0	0	0	0	0	0	0	0	0	0	0	0	0	0	0	0	0	0	0	0	0	0	0	0	0	0	0	0	0	0	0	24.0960858625442	15.7842471191763	24.9140974356228	33.145273223095	32.1709296656677	28.271133711937	24.2085301197126	28.1060354311398	31.1960330397594	28.496889832344	36.2840474865058	33.9782443942695	38.2986035986025	40.8737505955571	40.4617417308589
512.068	0	0	0	0	0	0	0	0	0	0	0	0	0	0	0	0	0	0	0	0	0	0	0	0	0	0	0	0	0	0	0	0	0	-6.18967582619318	16.7024296413437	7.90375591419258	9.23434348880079	14.883312021834	19.860003162201	18.7481008583964	24.1227752273614	22.9159754516976	27.061504269685	29.0377700359361	25.2987963160373	30.7410344563281	30.8958649400811	36.7162643367811	40.8411846127643
513.731	0	0	0	0	0	0	0	0	0	0	0	0	0	0	0	0	0	0	0	0	0	0	0	0	0	0	0	0	0	0	0	0	0	-10.2776883922267	2.42084083224228	1.39505756330594	0.138331148830712	3.85287631388642	11.4072642171655	10.8446612358417	10.8693047323075	13.059249595557	16.9885259787409	24.2316035727619	27.3062927978298	22.6396267514164	27.0801027877746	29.0661046835467	25.6130431878729
515.394	0	0	0	0	0	0	0	0	0	0	0	0	0	0	0	0	0	0	0	0	0	0	0	0	0	0	0	0	0	0	0	0	-1.38991067483737	3.57066054992394	16.7766341140654	5.49042536203631	24.0915229699177	13.1860947210832	15.1307429012802	15.9755849221896	26.9755602338096	22.8468029545005	27.5730335134876	29.8164882006632	31.7416727461495	25.8733845058426	30.5638018310652	34.1801914298451	33.3588754731614
517.056	0	0	0	0	0	0	0	0	0	0	0	0	0	0	0	0	0	0	0	0	0	0	0	0	0	0	0	0	0	0	0	-111.461279215573	-1.72352621659012	9.86132343277911	16.07222457189	13.9378938909633	16.1581063233328	19.5530579464928	16.4878320836369	27.3167419315558	24.1884070611558	25.3177555419011	25.4737962717237	31.9447882474337	31.6334444371474	31.3491364874003	34.5749427104243	36.0409606698575	42.4168608282113
518.72	0	0	0	0	0	0	0	0	0	0	0	0	0	0	0	0	0	0	0	0	0	0	0	0	0	0	0	0	0	0	0	-8.25889657787161	-5.85854653305758	-3.04996959370652	7.76778577900397	7.17917143696026	9.70965079921513	14.2212449678128	17.1321092342092	16.2134271500935	20.4253515442335	26.1855409283175	23.2757715067203	21.6445477070547	25.9742472951939	30.1857422597652	34.6309049871002	32.6996199489415	34.2770490497474
520.383	0	0	0	0	0	0	0	0	0	0	0	0	0	0	0	0	0	0	0	0	0	0	0	0	0	0	0	0	0	0	-80.7353940537721	0.91529324193592	2.87143649657883	17.0189498896988	2.07676513273799	13.4242764765195	10.1017654608897	17.1807798825554	13.2907729091127	19.3967881858108	22.1317663587985	24.0236316518326	21.8634528243045	28.2393490305953	34.217364460542	29.4567683938304	34.6109897780055	32.4339428656196	36.4497196360351
522.046	0	0	0	0	0	0	0	0	0	0	0	0	0	0	0	0	0	0	0	0	0	0	0	0	0	0	0	0	0	0	-6.34877229862312	6.33717566805588	1.74355083568696	13.5972604560721	6.20056293190416	9.9333752427106	8.08617561567931	9.15188358466116	21.6592656825504	17.7483012443114	19.5321900346232	16.5381443568577	25.5361678057499	27.3652143716307	27.8617747371484	29.5320149634129	29.2126444846829	31.8662722614936	36.9943148622717
523.71	0	0	0	0	0	0	0	0	0	0	0	0	0	0	0	0	0	0	0	0	0	0	0	0	0	0	0	0	0	-40.0496820373624	-6.51178565331517	30.1017973010362	7.97403045338538	12.1793018248692	16.4792747942148	18.6460217042971	15.7277514032352	21.9253006964101	21.782335031286	23.0156284178512	21.5056901310089	28.1195457154664	32.3218539150198	29.938728286624	31.6502920226945	34.4282014843828	32.2890962922838	39.2831560824206	37.6673997426836
525.374	0	0	0	0	0	0	0	0	0	0	0	0	0	0	0	0	0	0	0	0	0	0	0	0	0	0	0	0	0	8.89086172829971	14.1748429428588	-2.63262914689798	-1.02735564728833	13.552387484396	12.3782567135156	11.2672561345589	18.8973396877389	9.51035176341686	19.1636333102487	21.7460022024665	18.1601508210204	17.4186732487871	23.4593102861555	24.4801590731315	32.7355538137289	27.9118339867305	32.628974416391	36.1588911528717	31.8616649288969
527.038	0	0	0	0	0	0	0	0	0	0	0	0	0	0	0	0	0	0	0	0	0	0	0	0	0	0	0	0	-62.3892680262155	-5.8000679453689	-15.0034341402118	-0.0645443168167053	-6.46143138664261	1.30705289795224	5.54377439435062	5.88661390077163	6.26735416707624	11.3174198460696	7.178275912382	10.1483898377046	13.6213120797625	14.4152529705123	13.7313566757926	22.9916386488266	20.2029618511313	24.046107757707	23.3592797936994	25.4598408344425	31.4819208006257
528.703	0	0	0	0	0	0	0	0	0	0	0	0	0	0	0	0	0	0	0	0	0	0	0	0	0	0	0	0	-0.66769138306795	4.73520083029601	-1.49284993899012	4.26370221439654	4.6200553472397	16.180822626756	13.6051434700188	9.66644427199066	12.8332666826641	18.3589897706268	19.5069231946752	14.3630312230282	17.8176032954448	23.5439879721373	24.2813923701116	25.1040660471661	23.9067296336071	31.2652479258764	31.0278673842133	30.5862422303446	32.7425910160785
530.367	0	0	0	0	0	0	0	0	0	0	0	0	0	0	0	0	0	0	0	0	0	0	0	0	0	0	0	-40.2965684833055	-10.6949635260787	-5.29622325458824	1.95392072535186	-4.7316114285728	7.71902699462456	7.55113147543991	4.36376995065154	11.762706033353	12.5094047247966	13.3818684874313	23.7731502214841	14.5583281528219	14.9999580740857	20.5564103305633	20.2340623962952	25.7304340091181	23.9270823135679	30.3656097803205	29.6751838876772	32.4441369812211	34.6844576163959
532.032	0	0	0	0	0	0	0	0	0	0	0	0	0	0	0	0	0	0	0	0	0	0	0	0	0	0	-161.347746637798	-3.72654964739915	1.24436091770675	0.355905091840194	4.65117475671393	4.44889819262823	5.17426120332407	3.12997298599231	12.9015309639093	5.07126060260339	15.583185897403	18.304643435182	22.6981398312953	27.4543988890963	17.4090846771841	20.9189541225692	24.7539516188338	25.9789255584898	28.5729853438974	25.9357479621337	30.7943030295417	24.8841683074534	36.9730414971882
533.697	0	0	0	0	0	0	0	0	0	0	0	0	0	0	0	0	0	0	0	0	0	0	0	0	0	0	-4.79504068053936	19.2200249669387	29.5951012363	20.8356553315253	17.9783131281555	16.077686478235	21.9728353485844	8.15918676232675	22.218353543232	18.6101858154657	29.7453505104201	29.5044831693682	24.5538283563316	26.1046835773781	26.6471836150754	35.6474921261829	35.3578679869717	30.9339825091061	30.1649949251873	28.9001068802218	34.8383722748663	39.4499624186498	35.2232555330608
535.362	0	0	0	0	0	0	0	0	0	0	0	0	0	0	0	0	0	0	0	0	0	0	0	0	0	-94.3458710799922	4.90394339836555	2.97047398393743	9.80187418721213	-3.58521982858298	5.12978193945766	10.8948758702511	14.0636354996035	13.8176257611763	20.2383392604803	14.9708985384597	13.8269532673147	19.2076528716754	25.0432724749034	26.7227612934335	15.9113624165814	25.7462401502312	24.584680078334	27.7132764624053	27.0187589589602	31.7602391191084	34.8521826070772	30.8752520739506	35.1627920654157
537.028	0	0	0	0	0	0	0	0	0	0	0	0	0	0	0	0	0	0	0	0	0	0	0	0	0	-16.9120798676166	-6.28613849493772	12.3548376250594	1.41991136805062	-7.21298280147659	-5.34636491082488	-0.289343422960584	2.73984739289111	1.09653831122611	4.45781991911765	2.45165464669831	5.20210133234144	10.6337641121606	21.0388024727528	21.076897850846	14.9185588373613	22.2163312960696	21.9318394579928	28.6135560319966	30.0592343652403	26.1801423042348	27.2275985316558	33.5558357206235	34.4657379211151
538.693	0	0	0	0	0	0	0	0	0	0	0	0	0	0	0	0	0	0	0	0	0	0	0	0	-69.188130079862	13.2152659460292	23.4166320880946	30.6891236336854	13.0922481764001	20.3494899229569	31.1887614065257	21.0153409226614	22.5517204003983	9.64492799969108	24.2045538724269	19.5803172143288	28.7758526042678	26.9201208852798	25.3564923883469	29.1172939284488	30.7409608037401	19.1843218203972	30.9597193886949	31.8508012386697	35.0111136088262	35.5140050479925	30.0394270816591	43.2662002402511	38.1807483048016
540.359	0	0	0	0	0	0	0	0	0	0	0	0	0	0	0	0	0	0	0	0	0	0	0	0	13.3175580794732	20.8818747593027	19.4707592827747	13.5918217395687	17.7724278960274	22.039411873969	11.1044195633917	21.8664998553466	18.6346450830148	10.779784690814	13.6262707309712	27.1746263653502	21.5357682200743	25.1053999413286	22.8708521486358	22.1368640938971	27.707076116122	32.8817713990973	32.9087077251432	32.3371928957712	28.493119078423	29.0703072509043	36.427616256693	38.2804974929769	33.025265863632
542.025	0	0	0	0	0	0	0	0	0	0	0	0	0	0	0	0	0	0	0	0	0	0	0	-32.5753804576299	11.3256495517025	21.1011062948513	32.82850674374	29.0507360350909	30.5091109327177	24.6946203391851	24.6449717155047	28.7416861407315	21.3145611598942	20.0936037691346	26.1838682598916	24.1090606990924	22.7268953432667	26.2728940813427	26.7411065653717	37.6499227581816	22.7788856181905	34.3007450973802	34.0010702768326	31.6059425792123	33.5937124352336	35.9697282909853	34.8984301670605	39.1508810130611	41.1663968498265
543.691	0	0	0	0	0	0	0	0	0	0	0	0	0	0	0	0	0	0	0	0	0	0	0	3.03776783422152	-4.40174733295365	-2.42116784527258	15.6373515867612	4.34406759604764	11.4852740205988	-2.18486874936038	9.76988691779055	10.0692141341365	16.9503734852741	14.6781479560364	21.8108497997212	6.50733687572089	16.5051575243479	13.7596584752353	22.1236358877765	18.6937156779979	21.3575022766639	22.1335983590252	29.1543544283409	26.1010376573207	26.6288857333886	35.804832807987	26.1281398866697	26.071428258652	30.9399111978471
545.357	0	0	0	0	0	0	0	0	0	0	0	0	0	0	0	0	0	0	0	0	0	0	-26.9129358958047	1.21010583816228	-4.29198464782208	0.966621926251177	10.9096441175741	11.844434687867	8.70657953825497	15.2473517960715	14.3160198577774	20.9062461415317	19.8676754248947	24.6397870887576	15.661800972105	23.8222152981453	21.4575138681409	19.6333557347387	22.6872043818837	24.2746406092638	21.7266255071248	21.2926211212963	25.3217955487604	26.4881866549877	30.3536851744973	28.3513363259868	25.7737956660371	35.4766610702308	36.7764579773476
547.023	0	0	0	0	0	0	0	0	0	0	0	0	0	0	0	0	0	0	0	0	0	-157.028691128461	-1.09750716581737	15.2374603558081	19.0105893509203	11.9515917788039	-7.2734117083952	16.5539294613972	14.741845139547	-5.66942816272738	4.73686847262056	13.5008222327301	27.2672972524558	9.50124595624273	26.4075747794912	19.9386205271472	25.7332485843385	16.0289134276943	24.594346484283	19.7564142499179	30.0228346509933	32.1702805455841	25.9767713248271	27.4167509637406	29.205758647844	30.4293638061437	33.4660811840282	37.5850186100682	28.3815579568302
548.69	0	0	0	0	0	0	0	0	0	0	0	0	0	0	0	0	0	0	0	0	0	-4.637918709713	-15.1431283175591	-2.35402779137959	-7.40862576022147	-4.73328211084656	6.95270088411508	7.43161845983961	-0.454180466584175	14.1396423250098	6.41869061374097	18.1445119701456	1.24484149891366	7.73984239067075	20.0920156830402	12.4058268274236	12.3383455812843	13.1362755697618	19.8874736206889	22.0739609242052	21.7461966196553	19.4619665042191	25.9398494735613	25.9961093990056	28.462008244278	25.4317651385029	31.1930539526986	30.6787934953577	31.3451817027262
550.357	0	0	0	0	0	0	0	0	0	0	0	0	0	0	0	0	0	0	0	0	-144.824712335651	-3.43366790005843	-3.76230075055348	-7.29470434430602	12.4315971098337	-10.1616772296134	12.8575895664838	0.0543525256170172	-11.7334153461904	20.7100929908769	4.35563920769477	22.2448461587132	11.1131742466264	14.4704246367891	23.0336698144646	10.3148429508255	14.5994728795704	13.6772978533196	20.0993231633169	20.7461336825043	18.4743937433392	24.3104943479786	19.566443347423	25.3812977971317	25.8769380764395	27.669552105901	25.2705484730753	27.237241571151	32.2017703386107
552.024	0	0	0	0	0	0	0	0	0	0	0	0	0	0	0	0	0	0	0	0	-20.516175346176	0.190960362163106	2.91292925132158	5.05183015285282	-0.487278707678505	12.8410475216459	17.4715570862056	20.4877135982525	9.1334428076228	10.3541613497542	8.16417802135258	0.701837288249057	18.2198097070701	11.4484598249969	11.9631389999968	14.5389774727297	9.70918646138784	17.2403269023506	29.3453820447252	17.2684499926228	20.023363992205	25.1492782091957	26.1826936769608	24.2586640809014	29.6489961155064	28.0790781953018	31.6518526729103	34.7367972411025	31.4410165676408
553.691	0	0	0	0	0	0	0	0	0	0	0	0	0	0	0	0	0	0	0	-118.58190413918	6.57278320765515	-4.19135678381334	7.19113252975576	-8.93158466425793	4.84217626265607	-3.53502365271786	5.1182707968627	-4.66014987921337	-4.35782334079667	13.5380985301999	15.9548174171165	1.25289114031156	-0.596527461529046	14.0276701721717	4.64790341608518	8.28777126105133	24.9917427317728	16.4176995978118	15.4774941625894	9.14216243682904	18.2421595691912	22.0118118298899	20.0848448647093	27.9312051048914	29.6463351353529	29.9677445993671	21.9868864779276	29.9463191313221	22.0253512218899
555.358	0	0	0	0	0	0	0	0	0	0	0	0	0	0	0	0	0	0	0	-21.4377695476856	-17.1111923436516	-4.0102780958621	1.74175538220134	14.1693582266107	8.58226283525006	1.5037814243723	18.7678524229881	-4.26104278111555	9.8431798523429	7.34361871456663	14.2758398368326	10.1825712001877	-3.28310772747476	7.3487831341265	15.2796933502185	3.85231534995217	12.8322278361102	23.8693499207471	18.2417281848794	15.0763406759879	14.8632361826465	21.7257430322802	24.5841467593844	20.3350931892341	25.7791445541759	21.7061352503647	33.3911721376494	25.0945273428757	24.6692525928218
557.026	0	0	0	0	0	0	0	0	0	0	0	0	0	0	0	0	0	0	-62.6481307514233	3.93591676085054	-0.498861292173873	-6.60797434836188	12.0154859772971	11.585438353406	6.88342246882311	7.49318024145845	5.80090941426198	8.33897840573715	4.23515678598691	11.1507889873513	10.3403285461193	7.29540129215228	18.5399452125275	21.2782555471096	8.78292551231663	13.7187589224744	18.2448142385703	15.5703028306849	26.3875556986769	21.1417626660196	24.2167085145983	26.7439009312816	27.4343656113953	26.3190669165893	25.5073429509457	28.8072918489115	29.4547099681506	28.7214175638689	30.2494913301558
558.693	0	0	0	0	0	0	0	0	0	0	0	0	0	0	0	0	0	0	7.61690859858443	5.90398881583991	3.12181498033172	10.2732801096859	0.714733570309196	-7.91113600689637	-13.9139073765998	11.3071190529502	3.55023666621317	12.8534624520006	10.9014418083628	-1.75299193812344	16.2727960382773	19.0722463978141	6.71730137999707	7.28558694938559	6.46832731739449	6.68117876769925	10.049113504682	25.3216986786489	16.136697158061	24.9793101303324	18.9918433283889	27.9188191202045	21.025609003236	17.8892871153148	23.5795213918339	27.5716322362927	25.5482591148939	21.9812921238881	29.2690672879781
560.361	0	0	0	0	0	0	0	0	0	0	0	0	0	0	0	0	0	-21.6592998355842	13.1176049172949	-1.98833107682546	20.530057021531	20.3234464992296	2.46668103739968	15.2200586068223	16.1893306644144	12.0719762767854	29.3271712040509	11.6137190704847	15.6121939012511	24.9726200415901	11.7605280049843	13.8975701992568	20.0332843425426	20.7666224312042	21.4685450538488	15.9359773188272	7.64034347215237	21.7762458775679	21.5426011348441	26.8703678197575	17.8904249673952	25.2769219308199	24.8661290883318	27.5129880238649	31.3701614086658	26.9315705042957	28.5421457467032	29.4551106399661	31.0696616576434
562.029	0	0	0	0	0	0	0	0	0	0	0	0	0	0	0	0	-168.343874512832	-17.2180943178423	5.25600273833355	1.39112194231574	19.052583054806	0.402024193107862	30.5852707419052	-8.78963878789636	0.546738217817098	18.2416902344276	16.8425191611346	10.3155469915028	12.7879495936868	13.3507492636621	10.1134239886708	7.01400396636577	13.3961823405943	12.1953197169633	17.5850408457192	14.7271632237124	16.5059391123353	27.028467519493	14.2063669242706	19.9325870862171	20.3503210285799	20.3189653951177	20.8584175877154	27.71325500734	26.1297368363531	26.5789341127826	29.0591324289127	29.1861510311994	31.3346311804164
563.697	0	0	0	0	0	0	0	0	0	0	0	0	0	0	0	0	-34.928199999507	9.77526436737529	-7.03730094699223	-16.6984590739992	-8.36926134223728	0.753009738351672	6.74987576374281	0.444440695206867	-29.1756818773751	-13.7649593965124	16.7512665116493	2.25627930136937	-14.2054612247156	-12.9110812949248	-6.41292860651721	-2.2264812166092	11.6109419454707	4.00268954801606	1.30795871610683	8.06283207800867	7.59978069529902	-2.78625928282962	10.2929702525383	10.5336278063225	13.197767481931	15.5783081712535	18.3680889844777	21.1198453211656	20.5432027846802	20.0355144235548	19.0413211385472	19.8789417949636	24.8269590611034
565.365	0	0	0	0	0	0	0	0	0	0	0	0	0	0	0	-113.09066736808	18.084197306498	2.15402780977865	29.4662025091977	22.24205981786	26.2191576441556	15.8980188828572	34.8801171871585	30.0220803883199	15.7917961651056	-5.14146242425032	19.9069823240909	3.50245189934972	19.4698068353863	8.31271490279448	13.2256541555271	9.51640355409621	17.84733100348	23.4474657937664	19.1690746844054	18.5087508357622	29.898135929569	20.9053213163638	30.3178539328975	26.8749687100724	19.4773140026166	28.7152998844831	24.0476800803228	23.049231511095	26.3451898171494	24.8026146343648	32.8074646328494	28.9771680450869	24.9901525637083
567.033	0	0	0	0	0	0	0	0	0	0	0	0	0	0	0	-6.95334201538178	-16.5559036543443	-14.6689643343743	-6.36568908715972	-22.5345810929836	10.3867271210527	-5.06588902895499	8.90824989064886	12.5177528283961	9.47408612477562	5.03918207114561	-13.5378592726183	-8.91749818835553	8.74363827651512	12.9919474939925	12.8692720182287	12.8183625716076	14.1187719640364	14.3293720702958	14.5752894941805	13.5199171575324	4.23406756431016	12.9443945867732	18.838275953844	22.3244219998834	17.6001915333239	22.2150311152429	19.7087206228056	11.4650867230285	21.8769709853174	18.8522575439616	25.492739934301	22.6403877965886	25.6492348012478
568.702	0	0	0	0	0	0	0	0	0	0	0	0	0	0	-71.5568879705947	8.66566470879757	28.0814409589444	22.0584414548829	14.3194915493072	16.8705494981879	24.9623664918064	0.217272884761348	-2.94276697112811	21.2176350414791	3.44142495657879	17.1090108517862	24.6283600529704	19.0854368763891	14.4828879812478	10.3957240116191	31.8275692755156	25.5430691867665	28.4062836970361	6.71383288133642	15.3324480868869	22.8406220621477	20.2458689687379	17.0299973649963	31.3039437417966	23.2431563778454	23.4339790088844	30.5556755118642	22.001104593972	29.1791236966556	25.0845447943988	24.5205635283526	30.9726686620708	29.0785762869077	31.4861970564788
570.37	0	0	0	0	0	0	0	0	0	0	0	0	0	0	-42.1329490198052	-26.1043862615271	-40.1842659649627	-17.328079158363	-12.7770780168841	-23.2655608419924	-13.6123583861773	-20.5863751795392	-22.6394222701227	7.9107165143657	-10.3463188836505	-26.5192216524146	-4.85790673489812	-15.2361483049277	-10.9782020124937	2.62366518462897	-0.697917958721679	-10.6118255953032	0.412866070619459	-4.39164885826074	-6.72417591584295	-0.0802033048564177	1.4985807460353	9.43434997298682	7.96593988188625	4.00906876675001	3.71078598445878	-2.06965089246968	14.4916185107304	12.5089616845036	15.6202370175942	17.7917455595153	12.8041649268112	13.3377463728479	21.485515809977
572.039	0	0	0	0	0	0	0	0	0	0	0	0	0	-88.0388044817462	-10.3640320352981	-10.7144390626381	-36.2138987229767	-16.2240072120189	-13.47857703864	-17.2449192584741	-11.3534734492693	-7.096656296753	0.088419980154747	-4.28352332648196	-11.8089321847179	-15.9537431067124	-5.69045812269608	9.47051312202192	-7.16612163909244	11.3394799984028	-2.30606933881513	-3.27283071366294	0.481509888410721	0.98985166200637	-7.57420828987458	-10.2172700531029	7.33491450966154	7.14426301812656	-2.39483536035413	8.5833233997956	14.6567197054729	16.9241756752581	9.69556040738279	11.7962977552476	21.0655875337602	17.3265814350834	20.2125277440678	17.8730007154132	25.7015098576142
573.708	0	0	0	0	0	0	0	0	0	0	0	0	0	-9.13262674370167	-12.8512708932083	-3.97361623829811	0.401204933945011	18.3241913175879	0.639030757302728	-12.6642558519831	-2.32309864563222	-10.98646722519	-7.72129784014608	0.478209249310533	9.36079223000072	28.6877840536171	-6.68906069095338	12.4749293027183	-3.85621860806637	6.94038337238475	8.17965425581033	19.4019442907398	7.77442567303351	18.7134741210089	4.17111980679322	12.9945913989143	1.50138136302874	12.12157225874	6.94460820635023	16.5583946197559	21.1540078107483	7.03138964559129	13.6089455102567	19.6039100578973	19.342899745312	21.8861824992305	20.4987245097084	23.2446661792427	25.5301717292051
575.377	0	0	0	0	0	0	0	0	0	0	0	0	-38.9898106222939	36.0228568357629	28.3266782463162	23.4349185140598	35.7103909179249	23.8562778426206	42.0077739615953	-15.7930696063701	42.6887305121254	29.6986647919041	28.2402026659162	21.0145278160475	41.7247575610359	30.9153060964058	28.3177440018261	9.26473557938234	18.1862356423253	26.7051713596217	25.5975044236062	35.3452357139825	28.9454759729982	35.3770080591995	33.2703835089769	24.3270173599062	15.3559803808686	25.6810656587017	32.2994618927428	28.0720669961657	24.2764555505603	28.2420885494238	25.6408647218756	30.0363254463757	25.7123023481726	26.5162467716005	26.6291608617092	32.2806699247615	26.9327799185684
577.046	0	0	0	0	0	0	0	0	0	0	0	-139.055650916508	24.0152644199457	-7.86944499891253	14.8540949917745	-1.93958630063074	8.95538625547204	16.4430973384889	-0.466178252255537	14.0924774345945	8.26886502030915	30.8290967387525	33.0999993906628	25.2519499190203	29.6024635239726	6.29535101303854	16.3943262104781	4.60292316688767	3.96194531353835	5.90719225867316	7.08378193067632	11.8588151365275	17.6354854277592	12.1530686116812	6.39873000742744	23.629382105388	15.4929775299262	23.7544575594998	18.2332029546683	22.987753896054	27.6562415306613	25.6578714648402	29.320683232813	12.9459295755515	24.6276192075237	19.9723651957528	25.9226917600347	18.9863693321332	22.7929983138319
578.715	0	0	0	0	0	0	0	0	0	0	0	-16.6390300714189	30.8631520183579	19.1298650062308	7.52503984726624	3.01604349264968	19.1510927450503	28.0184696071847	12.4168805805619	-1.95576405773369	16.7264270850412	-11.7097525104855	25.2794723431849	0.551379826433751	6.0513955138724	10.9401798962123	11.2866316704867	11.8016281402442	21.9972639891293	6.43224593276122	10.5370954334522	20.773757056365	10.5377740464235	24.0390695383381	24.1244733097326	10.5503172035287	27.934483672119	14.2583501267339	23.663732812484	25.8840096488518	25.5659015158355	26.3638112459446	20.6275152474741	22.7335840443032	19.3656419114098	20.13680151055	25.6205209642397	22.8010825173282	22.2803400969512
580.384	0	0	0	0	0	0	0	0	0	0	-135.526417387084	-17.2044804430429	7.61877077225883	-13.2755487825879	-34.2992983140733	-23.6793569663309	-6.2300307666245	2.88123791404738	0.464442218134455	-8.84903330669153	6.88948472276013	-3.04176017629446	8.63455884704423	1.2862776825682	10.1279686203119	14.2999536532272	-4.99707713817343	7.1170265992651	8.31595045439072	7.70059510127366	1.9552928512532	12.7856544187629	-3.83540796927671	-5.82634592674333	5.27900137761837	5.32710063367061	24.0878615765523	8.4430266032017	16.7484085093814	12.5632153014773	11.332451035688	14.8857925461054	24.2524719367733	17.8425282495984	24.5271989496598	16.6348646797871	18.4259823326551	12.285388235216	19.5936325439444
582.054	0	0	0	0	0	0	0	0	0	0	-26.0923494586031	10.7433147544403	3.35521410436587	15.0840970613321	23.7397658681032	-6.32097233219968	23.0940226848908	-2.14828941965861	5.76062616813405	13.3077028382784	16.3238360951244	28.0730751298095	14.459660993186	-2.55990818645973	15.3632931121265	13.3420334940776	13.2853935473367	16.6702016660589	18.5205184405158	-3.21064337274372	16.1764273357628	-4.96534144218341	12.8286833818283	8.60854021844191	18.1792800158776	15.1013506122445	19.5980970651199	19.90246126968	19.4924003474615	24.250233726238	17.1720462852397	17.2676047476503	19.0833496866167	23.1344494733515	25.8090065792157	15.261573142939	18.8944987941923	16.7916241900743	21.8348480562577
583.723	0	0	0	0	0	0	0	0	0	-97.4920945136019	-10.0913480994822	-15.3507529011177	-25.9582057186608	-7.73739024249744	-25.7639437120461	-6.41107463120267	1.90305407000768	-3.02518290480923	4.57189529985759	-16.2656405929907	-12.3857790177778	-11.3474309824847	-6.51881154015245	-0.235599616324747	-10.9765584359894	10.1739879919731	24.5100107988961	12.892418298316	-16.7251188665986	9.94742280373933	-9.21514762094962	8.91079097194261	5.54135671122694	13.1252759819641	5.71422720792209	7.09619713107489	5.31019690325464	5.71601652110521	1.21715190066313	10.6741632267568	-0.414648423865142	17.8653985990774	12.761176551574	20.6587986694433	15.3407435498226	10.6955716082272	22.0656623018172	19.0483373834684	13.4937533521655
585.393	0	0	0	0	0	0	0	0	0	-19.0027636075127	-16.2244764204249	-5.18354780654648	-6.94924918405908	-12.9360585914465	-4.98016402552581	-6.74446811915998	-0.604644543067213	-1.28646745844678	14.9445986799275	-5.34755772251565	-5.41170730948562	12.6702533622109	4.42825356328151	5.96321635674832	2.26457968860934	-7.45917090244417	6.25529898477709	-7.00242437254907	7.79350683510014	10.9862778760387	2.06181649301151	10.4305337664715	10.3276866509953	10.761337499706	9.86814641844263	13.1900154374788	17.3201337136395	15.4447808103628	18.8311862730771	13.8871314778043	14.7723250758459	9.44153155077201	11.3067657446528	14.6626596956301	20.9626989834888	18.8563145833068	17.3841775782985	18.6800047843677	16.7905240628309
587.063	0	0	0	0	0	0	0	0	-48.7835033606135	-4.74436646100781	-13.2317685777142	-3.22772583126654	20.5959370853213	-1.6226312514107	11.2452988885747	-6.92537333890668	-16.5936695589118	-12.3438134224508	-19.8336539169255	22.3694719254499	2.85741577213284	-0.539012855448799	1.55015320455711	-6.57684089925137	3.92038655635261	16.7066868531236	9.77341454978745	12.5998117542794	0.0181830463624542	-1.39716623798669	1.03742734659131	0.476727408930544	13.1566253663181	6.51819351924605	20.7654271293177	12.0594577547915	7.42356100785828	9.53584770012334	9.68841862584476	9.131962743788	11.8928497410405	10.5291973427651	15.7856590501507	11.3398134187153	17.300070512961	16.6964950235513	20.0841915353023	15.0473241761197	18.0579654714115
588.733	0	0	0	0	0	0	0	0	6.7436344448937	3.84523703564376	-15.286600470119	-4.77978746013228	-3.69059873493394	5.48056193500171	-4.73153851363182	-1.818171644143	-18.109508916066	-1.84984764155596	8.69331340891014	2.86878745232112	-28.1939772030924	-2.65553606602718	-19.0471132351737	0.864091729341496	2.27866727589962	12.7058308220189	-0.417396045072328	-3.03640784973618	-5.70727653302624	7.09990626053712	2.44444702402308	5.40276399660205	-2.64541293749083	11.1114486681768	9.58347902286479	2.26783263873231	11.4738224480815	13.1972007971344	10.5628464998231	11.288598032101	12.2122948861592	16.0723187882568	8.50655809207329	13.3761205992195	9.83357758063127	13.6132636195981	17.5424265640917	20.7835135388244	18.915444579223
590.403	0	0	0	0	0	0	0	-35.3559225653878	-7.96414998683607	19.767802659955	-8.52766804082181	11.6271232320609	14.7433403110309	13.522986198776	19.7942472618498	15.7463515902497	8.10898988403142	25.6326119664881	18.7229054459832	20.3126684535092	-3.21469361633065	21.7623394407172	8.90454204524379	1.0726661774419	6.14480926733495	19.4789692037677	11.9648828312686	8.59912020505202	17.1679398114268	15.9936876920443	8.13034667266944	27.151261388771	27.721976394102	22.6060132557873	11.6459750081752	26.3207302307818	20.3465982963459	27.0521017519612	17.4803688945178	28.1616122227236	20.647994863488	21.9241131328597	15.3809564879993	17.422648575975	18.5971760220671	20.5320941408876	22.4677700466292	20.8263055392855	18.9383510686389
592.073	0	0	0	0	0	0	-184.809448787068	-14.3442208322298	-9.68235168451688	6.9361080457976	-18.9255285203256	-26.970122455925	8.07589872083306	-12.7313997008481	-23.4399389283	-22.0046947263307	-10.5077400661223	-26.8449352196034	-3.48066944292726	-14.3685937637572	-7.36563935937668	-0.945764752606877	10.7714078117687	8.56311091441707	-8.94241112605616	5.80513865164526	-6.72317671539025	5.5835549625159	-8.95135295686123	-10.5850715165264	6.15993876150721	-11.7693798084515	8.21061925888204	8.73576599596749	1.25621497768954	-0.0412620881553183	12.2650452160083	12.9379515338681	8.02573193933596	8.65970827896276	9.78805065560566	4.56973877846112	9.30648375166655	8.12235056524817	9.87351040784685	6.9742898432322	13.5800386479816	9.72591846841883	14.8387089620726
593.743	0	0	0	0	0	0	-59.7272229559616	-24.4864211831511	-13.0845750136241	-23.3455942161804	-15.1772763265463	-2.92020184697384	-0.322682790964916	-12.4395992487794	1.22680774377733	-4.76248474316355	-13.1924008308254	-9.21872072694356	-20.4000937792942	2.87742435357259	-1.54253100892713	-13.1795753459917	-7.40682887442094	-17.3701012128819	-7.90235517221013	-5.3146331511387	-0.553124762994282	-11.1573984612171	9.27109795999084	2.30213818667904	12.9111106330248	-2.21596109683279	-6.08287697020571	-5.0621735598916	8.17287391609311	-2.16389023658445	3.53841257047234	17.8734668506735	0.386740311032512	1.41858652387939	9.1788225913655	9.14305598520099	9.03963789336278	15.1913718278784	9.91473774001476	14.807759531939	16.4610243051586	12.2015155442627	14.7782971910709
595.413	0	0	0	0	0	-123.54261706948	-19.4844672004941	29.7750268559212	-6.08201854350534	-15.8172157192855	27.3531790545333	-10.1956593284555	-8.20941387537845	11.0337851246378	-6.7545410457445	17.7624468402321	17.9981088286896	-10.8311407742515	-6.47734258551896	-3.23526239530902	12.3333321301153	14.5643086693577	10.1980815414353	-16.0728333140652	7.32628625413608	-6.93774347637183	12.6214558554935	1.3968962978487	10.3695138894615	1.96692863719407	13.3704284928917	4.5534545313462	7.20994720029302	20.7959761526339	1.73554104319443	7.58277763321268	3.63837754745814	12.1015478109018	6.48374863098954	10.7891728481154	13.1537275325281	8.56853837317438	17.5376404518028	13.3916920252203	14.3788227871802	16.9134308755411	13.7883709839222	18.7621572358533	11.0108282048349
597.084	0	0	0	0	0	-8.02134770266308	31.9864682547575	20.5423275113464	39.3620922641766	23.2025111594666	33.7465931247188	43.9049973192865	39.8325376429836	20.8049261424748	24.8343172786062	31.8173436108112	28.6867077911436	38.1478891541354	24.1242345473156	18.7380274186053	26.0804135594815	31.2340868603034	30.4936443530756	27.9831464302097	18.947878706709	28.2143468028715	31.8519269123272	27.431530935221	22.8343386807511	24.2830112131561	20.1209152771183	21.8555109128417	28.9925023153838	24.0019753816834	31.5131138971714	27.4172429337459	34.0256676304764	27.4462416843046	23.9705136169884	25.835411962515	19.2044080423887	24.5484671023838	19.9189361519471	18.0066093525186	19.8009256998093	18.0006843548492	22.2919457014568	17.7640428946468	17.6228221313342
598.754	0	0	0	0	-144.93320316905	2.48437023664411	1.85585684991551	3.90277209972977	13.3363426134534	-2.76904202591745	-5.43163509346052	-0.28919722633196	-42.0757191832199	23.784683219535	-6.26534973425998	-9.39390448388895	-5.65829187852753	-1.53562723305751	6.36243254594366	18.3616155234333	10.2696125878285	1.04150111619556	-18.8453232180964	11.1917241260769	2.77735647945416	-13.3320468818998	-0.420270103630281	-4.4264754949195	-9.42356485898349	-2.80579873639951	0.445799548891135	4.58221739644231	-1.04939971616138	-4.12126559616294	8.12024089656598	13.1971264715203	9.87394080485135	7.93510797386358	6.17090808418115	8.22441896323033	14.4805389245464	15.3246107609901	8.53325901164024	12.7052195956852	8.31181036334065	16.6354903559602	15.328182526269	13.7983187637736	12.1082481013078
600.425	0	0	0	0	-3.9011361984803	0.03312298454011	17.2163807394108	31.0163716238722	24.4974450175091	18.794157748529	3.09077151074428	9.94908650903383	3.59211258170426	-4.53443972473438	3.38954182225861	15.8396017758313	16.164917591456	27.5805476432514	3.56862311165399	14.1416931598975	7.66942381113057	9.68126088388486	15.1631183815639	4.15068681359903	14.944504016221	15.6548337437018	18.5997649739809	19.5854393977185	23.9213770925315	17.5476421559774	17.0881949645152	19.9881731704083	22.4476135899901	22.9051095854531	10.0449648005374	20.1690454733525	18.7314602251977	9.56483916233292	18.1162027790073	17.6615181069636	11.8077154616481	16.1290687908015	20.0852111536971	16.8755666139678	19.2086357214555	16.1276044312357	17.4234331638205	19.1918606294662	22.4017428629753
602.096	0	0	0	-83.3970757283365	22.5541150499782	44.2047753635922	8.2754286589802	28.7588911153952	26.9998028937949	10.8575664248815	17.6914288900974	7.43841785347297	15.1668436093741	33.8226222526259	25.9243333476972	15.6818086149568	20.2143850017885	17.829870945164	43.4767765851521	19.7138497388955	-0.392688868379384	16.5597942827227	27.3366639706035	16.4431538181689	18.8683870258921	26.2691206854662	11.1646276728171	22.0421452992151	21.0025275489531	15.3220733245066	16.0174513828636	19.1172154322904	16.2824811767818	17.9474639866935	15.2817091041061	26.8419073487604	12.1403539178635	20.3680991847624	19.9364880124952	18.319252580451	15.3903488875839	18.2123576560863	19.5327611382759	16.5646305023686	17.1734738585083	13.2929867127807	21.4807318677608	21.5955378993645	19.10539557873
603.766	0	0	0	-4.79366711061745	-15.8900293593044	-35.1404955897303	-11.3112133951805	-29.8589633278347	-18.8952465535698	-19.6252877283492	-14.7847350457217	-13.6647112945667	12.5052845947921	7.34407850246852	5.62570367643403	0.625680847012202	-2.43924604366965	-4.25197578952318	1.08481854910236	-3.2159674114893	-9.47515098257491	-5.96662139114529	-16.9737951242305	-13.6405133475213	-1.62140520422014	-10.7861680080156	-6.50976711957966	2.661088390079	7.74966415974824	-7.0567065557541	-1.51053249282457	5.14195706612483	17.0313145444396	3.84834893958631	-0.384409080663497	-3.79558753378169	6.83598383542322	5.40327894024448	13.9825811595749	6.10450491001702	11.9039649200617	14.4647091294382	11.8434572363387	6.80418626419195	6.07568198750228	12.4430721733352	14.0367775906128	9.4972400946884	10.8380112235728
605.437	0	0	-91.7518893030695	-2.07281977794789	18.6842905468814	7.32343064087071	3.90047520577637	12.6440556270502	12.9408993045452	-4.48137258957137	-5.97306305924213	-6.53519205949831	19.6529038495687	-2.12372996800451	10.8332703553771	6.74747857633554	24.5713557479592	-6.78992102613377	16.5007238042857	-13.3791334792	6.67213691011367	19.0592434182738	2.59655784140916	-4.09577048869723	20.2597552659712	0.352364149565998	-14.9829684645392	-0.516689962214947	11.7360496591668	12.3754717455228	10.4884633293925	7.19821652885384	11.0503808394389	3.68881542709287	16.3419382707114	11.5528808363836	11.5462551469441	13.1876953982599	11.9168847808141	18.0548536595131	12.3383015621974	11.5499551964207	13.1974870273258	14.4195154055276	13.85712204124	15.0279846776185	12.722239445222	19.7615616312852	17.3815953055158
607.108	0	-264.836717890165	-44.8815380477011	-23.0066478869688	-18.20613074943	-23.7979429563907	-14.3466366906988	-18.2369101538917	-24.8091386628176	-16.2946989279193	-41.4041435408915	-26.4107626329072	-16.5960313884223	-37.8156379140674	-28.1149585553481	-17.6252983660005	-32.6468762536352	-7.14113378690367	-9.63154295961396	-8.36621498039801	-23.0956278812736	-5.59587042842838	-14.183681291616	0.35815338552039	-6.51587462269435	-13.9474208912331	-4.37177764559295	-6.41950702662108	-21.0998533372385	-2.52720995977858	-3.48748777665661	1.34550951901008	-9.28798261198541	4.33280136009443	6.62030342899713	2.16240904820871	-0.166708251471749	1.63476839079539	7.23032608013417	1.56015597300049	4.90663102974284	3.2404199148242	-0.169054703752542	6.74024464782974	11.367857497663	9.52444205932236	6.35703827714352	8.12886689865805	8.64504835070486
608.779	0	-67.0966616856528	-33.5599230034932	-31.3924629477471	-14.6592333174399	-21.7693593793253	-5.96112213849317	5.12436992451057	-25.3192374180258	-4.04593311652952	-11.691283019892	-13.2429475201141	-17.1985960335883	-12.1044741117044	-9.27384601075768	-4.12382578325204	-14.6884135923727	-2.70723960752551	-5.37814625627023	-11.1825307989496	-2.21657954860063	-12.6965441975651	-7.77550895469954	-14.5317670418332	-2.39159356384206	-7.27549397828814	-1.89030882877761	-1.43823460708901	1.17820282998237	14.0734685351674	-2.22793985653477	5.27469846468816	11.6048632615069	2.87479732141758	-2.00676815409742	-0.736298047503852	2.54390262900919	5.96063042750728	1.1604123711111	7.91595356026069	7.81138795868027	16.1492203844755	9.53440053338664	12.032690767293	11.8359637752611	11.283426485656	13.1983622027059	14.1651361757233	15.6432466085109
610.45	-223.537462804546	0.292972777291313	-19.669545024327	4.1366918804823	-0.243611275402571	-2.92671021340486	-14.1748445048852	-3.53598071312085	-0.482582945545533	-4.75771329623318	-10.8421690475364	-11.5976019819843	22.4390972171083	-13.5418878241909	5.99291410755246	-17.7564166175852	-12.1102560791285	7.15957390170116	-10.9443401806351	6.14803808688502	-4.44090647841569	-5.95208270599642	2.52052344692373	15.7471767262761	7.89292017841981	-2.34846719584046	-2.53695322974588	-2.64282594550292	2.68583398149572	0.930695289646237	4.26570944607773	6.45933836286958	12.5990251453852	12.1618204026944	11.2244819449594	3.00171353401091	6.17790402815176	9.61819421690157	9.77514357917128	9.86128974142132	8.55464609539594	9.56861698257964	17.4611197878881	11.7875233483203	13.4466723745439	13.8543352868208	13.1289508830405	13.2187162546396	11.6984134992373
612.121	-72.9311544624639	-49.4187692321515	-13.858790351386	3.59129589288998	2.02996667127295	-8.76951109698726	0.15802918201431	-9.02669734662594	-21.9081027630989	-12.083320486662	-6.12003802734003	-17.6728434226527	1.5805426224797	0.788020583021017	-4.79480443190547	-5.56965000883454	9.01398459097865	-8.28128632435189	-18.3509424935456	0.500286163482577	-5.89371238999947	-1.47281958657467	-0.0346543287947364	-4.34716191170207	-4.00033617842784	-1.76746210189557	3.10965876379185	-8.93449657174892	-8.92226845327446	2.35856563667662	12.8989713799223	0.708576519890359	1.86543306037919	1.28816271648555	5.92556833108546	11.7462385182863	7.75145101269414	6.75861899824362	9.86744140274891	8.70754657066774	6.77656683340466	5.56123361488337	9.42961792147934	4.0521367772083	4.91047459388148	8.67424630591334	12.2686297590251	9.73630944405021	8.24561968151989
613.792	4.03186606953876	-12.4446329580153	5.71436896824939	18.0456050661393	-19.3671758668084	-17.5212105638782	18.459734132393	-10.3155449936025	6.01943094979154	10.4963047979152	8.59093365037891	6.18376539661014	-9.50018087262567	17.6165001983685	17.2919504562523	18.0503773121265	3.41516771001739	3.25281342627383	2.79963216141547	14.382508206178	2.32288965324895	20.2057284658527	-0.232137434201209	18.3456901294132	18.6614001429081	12.0427912461149	0.979555529759559	7.1964983667483	4.18351381000751	10.7184896294554	7.12232054933025	4.66385020384482	4.3418170706328	6.02745903526124	9.00051238689865	14.6399646576367	14.9452222691638	13.3517876755512	12.6774221143988	7.13125483060874	3.08478041503563	10.7855532713345	8.69758226078087	10.0228314575898	11.6706004618284	12.1218115048496	11.2065574724349	9.71543365769434	15.028965330088
615.464	-35.1855316141694	-39.2392934816387	-35.3022210463646	-18.5750065674673	-13.4113365407847	-35.1980960739445	-25.7505017102963	-42.314882568786	-15.7709712751033	0.791662792255703	-8.82863986158721	-14.0644948412855	-28.6959938015942	-26.7016738671811	-14.7562511708947	-21.5574037905553	-6.8350913417102	-8.76627055872282	-17.6833762410842	-19.2515753291451	-9.67026639537799	-2.7428192455609	-6.80125502074697	-17.181499401832	-4.28003606182738	-0.799426257610748	-5.79121425965441	-7.39687129679006	-7.20182272009092	10.0140104405961	-0.865103356798022	1.50831331627754	3.57050981546873	0.0707192817837535	-3.79573301556726	-4.2936657523576	-0.154075657679977	-0.802323807792494	3.51604682223105	6.61033152698728	2.567532674975	4.56243758719605	5.72987915304307	7.72668076841616	7.70135921987294	8.06414309450357	5.15589272127931	1.37531532984457	6.48218786607098
617.135	-15.532034994073	-1.82926888067238	9.95952395191619	-21.012107043681	-4.14812726677537	-16.6226911036045	-2.04944016299723	-12.1158291788449	4.48185704322746	-22.5954339161677	-5.97296821656413	10.7130450949095	-3.99866467683933	-6.86141693907767	5.78619988775105	-3.40836641925073	-4.36008624048983	-0.652214179634215	5.74425859467694	-15.8153952844209	20.6226438151695	2.31653165861977	-5.90083326017058	4.3121140064825	3.99234443474423	0.237429724900153	-5.26452382465584	4.80479491827322	-3.98640463490243	13.7735484119768	14.9114044467872	13.3246395387887	15.540382205397	-7.17705722781152	0.34519240729121	12.3707124519318	10.238536601842	11.1528652485667	2.25165009679954	7.3305149537805	7.10898256902126	11.9561192381206	14.9670591894367	10.7082489092193	8.50523712113804	11.1194728141484	13.4982212385759	10.3130278562048	12.8335989444226
618.806	25.0431501738814	3.88268241841666	10.2173903970854	16.0259070240935	16.1097374939642	9.82895573646202	5.93024941638287	-14.496635488543	-3.25566401509621	14.6664351997388	2.93177192899853	6.99129847183425	16.1429276391151	0.92429494918159	11.6268754562959	3.58570372072945	20.3908166481672	11.2864696642128	10.4967994346975	10.7579937419313	25.5503031532921	12.0974414480882	12.8674534028159	9.52039761428427	17.3437825533055	8.23418058547054	15.0169178196795	10.6313605866461	9.3446684676657	2.14439749091746	17.4709564696162	10.4897028170792	7.75722446602281	14.2422330369529	11.4516010642341	6.64870722486292	17.4627212059335	10.4448257258518	2.29049209800659	10.143432150131	13.6603988640212	10.2592257162904	15.2783311211024	6.21621390834778	9.95243106639944	14.044119168653	14.8058831506366	17.0744469673194	16.9389716403243
[truncated: 85 more columns]
