# Supplementary material for: Physicochemical and major ion data for springs in the Black Forest National Park, Germany
Source: Data Brief. 2020 Apr 30;30:105645. doi: 10.1016/j.dib.2020.105645 (PMC7218150; doi:10.1016/j.dib.2020.105645)
Supplement: Supplementary file 4 [file mmc4.zip › Fluorescence/D812_4_2016-11-04.csv]

wavelength	600	597	594	591	588	585	582	579	576	573	570	567	564	561	558	555	552	549	546	543	540	537	534	531	528	525	522	519	516	513	510	507	504	501	498	495	492	489	486	483	480	477	474	471	468	465	462	459	456
210.862	0	0	0	0	0	0	0	0	0	0	0	0	0	0	0	0	0	0	0	0	0	0	0	0	0	0	0	0	0	0	0	0	0	0	0	0	0	0	0	0	0	0	0	0	0	0	0	0	0
212.444	0	0	0	0	0	0	0	0	0	0	0	0	0	0	0	0	0	0	0	0	0	0	0	0	0	0	0	0	0	0	0	0	0	0	0	0	0	0	0	0	0	0	0	0	0	0	0	0	0
214.027	0	0	0	0	0	0	0	0	0	0	0	0	0	0	0	0	0	0	0	0	0	0	0	0	0	0	0	0	0	0	0	0	0	0	0	0	0	0	0	0	0	0	0	0	0	0	0	0	0
215.61	0	0	0	0	0	0	0	0	0	0	0	0	0	0	0	0	0	0	0	0	0	0	0	0	0	0	0	0	0	0	0	0	0	0	0	0	0	0	0	0	0	0	0	0	0	0	0	0	0
217.194	0	0	0	0	0	0	0	0	0	0	0	0	0	0	0	0	0	0	0	0	0	0	0	0	0	0	0	0	0	0	0	0	0	0	0	0	0	0	0	0	0	0	0	0	0	0	0	0	0
218.779	0	0	0	0	0	0	0	0	0	0	0	0	0	0	0	0	0	0	0	0	0	0	0	0	0	0	0	0	0	0	0	0	0	0	0	0	0	0	0	0	0	0	0	0	0	0	0	0	0
220.364	0	0	0	0	0	0	0	0	0	0	0	0	0	0	0	0	0	0	0	0	0	0	0	0	0	0	0	0	0	0	0	0	0	0	0	0	0	0	0	0	0	0	0	0	0	0	0	0	0
221.95	0	0	0	0	0	0	0	0	0	0	0	0	0	0	0	0	0	0	0	0	0	0	0	0	0	0	0	0	0	0	0	0	0	0	0	0	0	0	0	0	0	0	0	0	0	0	0	0	0
223.536	0	0	0	0	0	0	0	0	0	0	0	0	0	0	0	0	0	0	0	0	0	0	0	0	0	0	0	0	0	0	0	0	0	0	0	0	0	0	0	0	0	0	0	0	0	0	0	0	0
225.123	0	0	0	0	0	0	0	0	0	0	0	0	0	0	0	0	0	0	0	0	0	0	0	0	0	0	0	0	0	0	0	0	0	0	0	0	0	0	0	0	0	0	0	0	0	0	0	0	0
226.71	0	0	0	0	0	0	0	0	0	0	0	0	0	0	0	0	0	0	0	0	0	0	0	0	0	0	0	0	0	0	0	0	0	0	0	0	0	0	0	0	0	0	0	0	0	0	0	0	0
228.299	0	0	0	0	0	0	0	0	0	0	0	0	0	0	0	0	0	0	0	0	0	0	0	0	0	0	0	0	0	0	0	0	0	0	0	0	0	0	0	0	0	0	0	0	0	0	0	0	0
229.887	0	0	0	0	0	0	0	0	0	0	0	0	0	0	0	0	0	0	0	0	0	0	0	0	0	0	0	0	0	0	0	0	0	0	0	0	0	0	0	0	0	0	0	0	0	0	0	0	0
231.477	0	0	0	0	0	0	0	0	0	0	0	0	0	0	0	0	0	0	0	0	0	0	0	0	0	0	0	0	0	0	0	0	0	0	0	0	0	0	0	0	0	0	0	0	0	0	0	0	0
233.067	0	0	0	0	0	0	0	0	0	0	0	0	0	0	0	0	0	0	0	0	0	0	0	0	0	0	0	0	0	0	0	0	0	0	0	0	0	0	0	0	0	0	0	0	0	0	0	0	0
234.657	0	0	0	0	0	0	0	0	0	0	0	0	0	0	0	0	0	0	0	0	0	0	0	0	0	0	0	0	0	0	0	0	0	0	0	0	0	0	0	0	0	0	0	0	0	0	0	0	0
236.248	0	0	0	0	0	0	0	0	0	0	0	0	0	0	0	0	0	0	0	0	0	0	0	0	0	0	0	0	0	0	0	0	0	0	0	0	0	0	0	0	0	0	0	0	0	0	0	0	0
237.84	0	0	0	0	0	0	0	0	0	0	0	0	0	0	0	0	0	0	0	0	0	0	0	0	0	0	0	0	0	0	0	0	0	0	0	0	0	0	0	0	0	0	0	0	0	0	0	0	0
239.432	0	0	0	0	0	0	0	0	0	0	0	0	0	0	0	0	0	0	0	0	0	0	0	0	0	0	0	0	0	0	0	0	0	0	0	0	0	0	0	0	0	0	0	0	0	0	0	0	0
241.025	0	0	0	0	0	0	0	0	0	0	0	0	0	0	0	0	0	0	0	0	0	0	0	0	0	0	0	0	0	0	0	0	0	0	0	0	0	0	0	0	0	0	0	0	0	0	0	0	0
242.619	0	0	0	0	0	0	0	0	0	0	0	0	0	0	0	0	0	0	0	0	0	0	0	0	0	0	0	0	0	0	0	0	0	0	0	0	0	0	0	0	0	0	0	0	0	0	0	0	0
244.213	0	0	0	0	0	0	0	0	0	0	0	0	0	0	0	0	0	0	0	0	0	0	0	0	0	0	0	0	0	0	0	0	0	0	0	0	0	0	0	0	0	0	0	0	0	0	0	0	0
245.808	0	0	0	0	0	0	0	0	0	0	0	0	0	0	0	0	0	0	0	0	0	0	0	0	0	0	0	0	0	0	0	0	0	0	0	0	0	0	0	0	0	0	0	0	0	0	0	0	0
247.403	0	0	0	0	0	0	0	0	0	0	0	0	0	0	0	0	0	0	0	0	0	0	0	0	0	0	0	0	0	0	0	0	0	0	0	0	0	0	0	0	0	0	0	0	0	0	0	0	0
248.999	0	0	0	0	0	0	0	0	0	0	0	0	0	0	0	0	0	0	0	0	0	0	0	0	0	0	0	0	0	0	0	0	0	0	0	0	0	0	0	0	0	0	0	0	0	0	0	0	0
250.595	0	0	0	0	0	0	0	0	0	0	0	0	0	0	0	0	0	0	0	0	0	0	0	0	0	0	0	0	0	0	0	0	0	0	0	0	0	0	0	0	0	0	0	0	0	0	0	0	0
252.192	0	0	0	0	0	0	0	0	0	0	0	0	0	0	0	0	0	0	0	0	0	0	0	0	0	0	0	0	0	0	0	0	0	0	0	0	0	0	0	0	0	0	0	0	0	0	0	0	0
253.79	0	0	0	0	0	0	0	0	0	0	0	0	0	0	0	0	0	0	0	0	0	0	0	0	0	0	0	0	0	0	0	0	0	0	0	0	0	0	0	0	0	0	0	0	0	0	0	0	0
255.388	0	0	0	0	0	0	0	0	0	0	0	0	0	0	0	0	0	0	0	0	0	0	0	0	0	0	0	0	0	0	0	0	0	0	0	0	0	0	0	0	0	0	0	0	0	0	0	0	0
256.986	0	0	0	0	0	0	0	0	0	0	0	0	0	0	0	0	0	0	0	0	0	0	0	0	0	0	0	0	0	0	0	0	0	0	0	0	0	0	0	0	0	0	0	0	0	0	0	0	0
258.586	0	0	0	0	0	0	0	0	0	0	0	0	0	0	0	0	0	0	0	0	0	0	0	0	0	0	0	0	0	0	0	0	0	0	0	0	0	0	0	0	0	0	0	0	0	0	0	0	0
260.186	0	0	0	0	0	0	0	0	0	0	0	0	0	0	0	0	0	0	0	0	0	0	0	0	0	0	0	0	0	0	0	0	0	0	0	0	0	0	0	0	0	0	0	0	0	0	0	0	0
261.786	0	0	0	0	0	0	0	0	0	0	0	0	0	0	0	0	0	0	0	0	0	0	0	0	0	0	0	0	0	0	0	0	0	0	0	0	0	0	0	0	0	0	0	0	0	0	0	0	0
263.387	0	0	0	0	0	0	0	0	0	0	0	0	0	0	0	0	0	0	0	0	0	0	0	0	0	0	0	0	0	0	0	0	0	0	0	0	0	0	0	0	0	0	0	0	0	0	0	0	0
264.988	0	0	0	0	0	0	0	0	0	0	0	0	0	0	0	0	0	0	0	0	0	0	0	0	0	0	0	0	0	0	0	0	0	0	0	0	0	0	0	0	0	0	0	0	0	0	0	0	0
266.591	0	0	0	0	0	0	0	0	0	0	0	0	0	0	0	0	0	0	0	0	0	0	0	0	0	0	0	0	0	0	0	0	0	0	0	0	0	0	0	0	0	0	0	0	0	0	0	0	0
268.193	0	0	0	0	0	0	0	0	0	0	0	0	0	0	0	0	0	0	0	0	0	0	0	0	0	0	0	0	0	0	0	0	0	0	0	0	0	0	0	0	0	0	0	0	0	0	0	0	0
269.796	0	0	0	0	0	0	0	0	0	0	0	0	0	0	0	0	0	0	0	0	0	0	0	0	0	0	0	0	0	0	0	0	0	0	0	0	0	0	0	0	0	0	0	0	0	0	0	0	0
271.4	0	0	0	0	0	0	0	0	0	0	0	0	0	0	0	0	0	0	0	0	0	0	0	0	0	0	0	0	0	0	0	0	0	0	0	0	0	0	0	0	0	0	0	0	0	0	0	0	0
273.004	0	0	0	0	0	0	0	0	0	0	0	0	0	0	0	0	0	0	0	0	0	0	0	0	0	0	0	0	0	0	0	0	0	0	0	0	0	0	0	0	0	0	0	0	0	0	0	0	0
274.609	0	0	0	0	0	0	0	0	0	0	0	0	0	0	0	0	0	0	0	0	0	0	0	0	0	0	0	0	0	0	0	0	0	0	0	0	0	0	0	0	0	0	0	0	0	0	0	0	0
276.215	0	0	0	0	0	0	0	0	0	0	0	0	0	0	0	0	0	0	0	0	0	0	0	0	0	0	0	0	0	0	0	0	0	0	0	0	0	0	0	0	0	0	0	0	0	0	0	0	0
277.821	0	0	0	0	0	0	0	0	0	0	0	0	0	0	0	0	0	0	0	0	0	0	0	0	0	0	0	0	0	0	0	0	0	0	0	0	0	0	0	0	0	0	0	0	0	0	0	0	0
279.427	0	0	0	0	0	0	0	0	0	0	0	0	0	0	0	0	0	0	0	0	0	0	0	0	0	0	0	0	0	0	0	0	0	0	0	0	0	0	0	0	0	0	0	0	0	0	0	0	0
281.034	0	0	0	0	0	0	0	0	0	0	0	0	0	0	0	0	0	0	0	0	0	0	0	0	0	0	0	0	0	0	0	0	0	0	0	0	0	0	0	0	0	0	0	0	0	0	0	0	0
282.642	0	0	0	0	0	0	0	0	0	0	0	0	0	0	0	0	0	0	0	0	0	0	0	0	0	0	0	0	0	0	0	0	0	0	0	0	0	0	0	0	0	0	0	0	0	0	0	0	0
284.25	0	0	0	0	0	0	0	0	0	0	0	0	0	0	0	0	0	0	0	0	0	0	0	0	0	0	0	0	0	0	0	0	0	0	0	0	0	0	0	0	0	0	0	0	0	0	0	0	0
285.858	0	0	0	0	0	0	0	0	0	0	0	0	0	0	0	0	0	0	0	0	0	0	0	0	0	0	0	0	0	0	0	0	0	0	0	0	0	0	0	0	0	0	0	0	0	0	0	0	0
287.468	0	0	0	0	0	0	0	0	0	0	0	0	0	0	0	0	0	0	0	0	0	0	0	0	0	0	0	0	0	0	0	0	0	0	0	0	0	0	0	0	0	0	0	0	0	0	0	0	0
289.077	0	0	0	0	0	0	0	0	0	0	0	0	0	0	0	0	0	0	0	0	0	0	0	0	0	0	0	0	0	0	0	0	0	0	0	0	0	0	0	0	0	0	0	0	0	0	0	0	0
290.688	0	0	0	0	0	0	0	0	0	0	0	0	0	0	0	0	0	0	0	0	0	0	0	0	0	0	0	0	0	0	0	0	0	0	0	0	0	0	0	0	0	0	0	0	0	0	0	0	0
292.298	0	0	0	0	0	0	0	0	0	0	0	0	0	0	0	0	0	0	0	0	0	0	0	0	0	0	0	0	0	0	0	0	0	0	0	0	0	0	0	0	0	0	0	0	0	0	0	0	0
293.91	0	0	0	0	0	0	0	0	0	0	0	0	0	0	0	0	0	0	0	0	0	0	0	0	0	0	0	0	0	0	0	0	0	0	0	0	0	0	0	0	0	0	0	0	0	0	0	0	0
295.521	0	0	0	0	0	0	0	0	0	0	0	0	0	0	0	0	0	0	0	0	0	0	0	0	0	0	0	0	0	0	0	0	0	0	0	0	0	0	0	0	0	0	0	0	0	0	0	0	0
297.134	0	0	0	0	0	0	0	0	0	0	0	0	0	0	0	0	0	0	0	0	0	0	0	0	0	0	0	0	0	0	0	0	0	0	0	0	0	0	0	0	0	0	0	0	0	0	0	0	0
298.747	0	0	0	0	0	0	0	0	0	0	0	0	0	0	0	0	0	0	0	0	0	0	0	0	0	0	0	0	0	0	0	0	0	0	0	0	0	0	0	0	0	0	0	0	0	0	0	0	0
300.36	0	0	0	0	0	0	0	0	0	0	0	0	0	0	0	0	0	0	0	0	0	0	0	0	0	0	0	0	0	0	0	0	0	0	0	0	0	0	0	0	0	0	0	0	0	0	0	0	0
301.974	0	0	0	0	0	0	0	0	0	0	0	0	0	0	0	0	0	0	0	0	0	0	0	0	0	0	0	0	0	0	0	0	0	0	0	0	0	0	0	0	0	0	0	0	0	0	0	0	0
303.588	0	0	0	0	0	0	0	0	0	0	0	0	0	0	0	0	0	0	0	0	0	0	0	0	0	0	0	0	0	0	0	0	0	0	0	0	0	0	0	0	0	0	0	0	0	0	0	0	0
305.203	0	0	0	0	0	0	0	0	0	0	0	0	0	0	0	0	0	0	0	0	0	0	0	0	0	0	0	0	0	0	0	0	0	0	0	0	0	0	0	0	0	0	0	0	0	0	0	0	0
306.819	0	0	0	0	0	0	0	0	0	0	0	0	0	0	0	0	0	0	0	0	0	0	0	0	0	0	0	0	0	0	0	0	0	0	0	0	0	0	0	0	0	0	0	0	0	0	0	0	0
308.435	0	0	0	0	0	0	0	0	0	0	0	0	0	0	0	0	0	0	0	0	0	0	0	0	0	0	0	0	0	0	0	0	0	0	0	0	0	0	0	0	0	0	0	0	0	0	0	0	0
310.051	0	0	0	0	0	0	0	0	0	0	0	0	0	0	0	0	0	0	0	0	0	0	0	0	0	0	0	0	0	0	0	0	0	0	0	0	0	0	0	0	0	0	0	0	0	0	0	0	0
311.668	0	0	0	0	0	0	0	0	0	0	0	0	0	0	0	0	0	0	0	0	0	0	0	0	0	0	0	0	0	0	0	0	0	0	0	0	0	0	0	0	0	0	0	0	0	0	0	0	0
313.286	0	0	0	0	0	0	0	0	0	0	0	0	0	0	0	0	0	0	0	0	0	0	0	0	0	0	0	0	0	0	0	0	0	0	0	0	0	0	0	0	0	0	0	0	0	0	0	0	0
314.904	0	0	0	0	0	0	0	0	0	0	0	0	0	0	0	0	0	0	0	0	0	0	0	0	0	0	0	0	0	0	0	0	0	0	0	0	0	0	0	0	0	0	0	0	0	0	0	0	0
316.522	0	0	0	0	0	0	0	0	0	0	0	0	0	0	0	0	0	0	0	0	0	0	0	0	0	0	0	0	0	0	0	0	0	0	0	0	0	0	0	0	0	0	0	0	0	0	0	0	0
318.141	0	0	0	0	0	0	0	0	0	0	0	0	0	0	0	0	0	0	0	0	0	0	0	0	0	0	0	0	0	0	0	0	0	0	0	0	0	0	0	0	0	0	0	0	0	0	0	0	0
319.761	0	0	0	0	0	0	0	0	0	0	0	0	0	0	0	0	0	0	0	0	0	0	0	0	0	0	0	0	0	0	0	0	0	0	0	0	0	0	0	0	0	0	0	0	0	0	0	0	0
321.381	0	0	0	0	0	0	0	0	0	0	0	0	0	0	0	0	0	0	0	0	0	0	0	0	0	0	0	0	0	0	0	0	0	0	0	0	0	0	0	0	0	0	0	0	0	0	0	0	0
323.001	0	0	0	0	0	0	0	0	0	0	0	0	0	0	0	0	0	0	0	0	0	0	0	0	0	0	0	0	0	0	0	0	0	0	0	0	0	0	0	0	0	0	0	0	0	0	0	0	0
324.622	0	0	0	0	0	0	0	0	0	0	0	0	0	0	0	0	0	0	0	0	0	0	0	0	0	0	0	0	0	0	0	0	0	0	0	0	0	0	0	0	0	0	0	0	0	0	0	0	0
326.243	0	0	0	0	0	0	0	0	0	0	0	0	0	0	0	0	0	0	0	0	0	0	0	0	0	0	0	0	0	0	0	0	0	0	0	0	0	0	0	0	0	0	0	0	0	0	0	0	0
327.865	0	0	0	0	0	0	0	0	0	0	0	0	0	0	0	0	0	0	0	0	0	0	0	0	0	0	0	0	0	0	0	0	0	0	0	0	0	0	0	0	0	0	0	0	0	0	0	0	0
329.488	0	0	0	0	0	0	0	0	0	0	0	0	0	0	0	0	0	0	0	0	0	0	0	0	0	0	0	0	0	0	0	0	0	0	0	0	0	0	0	0	0	0	0	0	0	0	0	0	0
331.111	0	0	0	0	0	0	0	0	0	0	0	0	0	0	0	0	0	0	0	0	0	0	0	0	0	0	0	0	0	0	0	0	0	0	0	0	0	0	0	0	0	0	0	0	0	0	0	0	0
332.734	0	0	0	0	0	0	0	0	0	0	0	0	0	0	0	0	0	0	0	0	0	0	0	0	0	0	0	0	0	0	0	0	0	0	0	0	0	0	0	0	0	0	0	0	0	0	0	0	0
334.358	0	0	0	0	0	0	0	0	0	0	0	0	0	0	0	0	0	0	0	0	0	0	0	0	0	0	0	0	0	0	0	0	0	0	0	0	0	0	0	0	0	0	0	0	0	0	0	0	0
335.982	0	0	0	0	0	0	0	0	0	0	0	0	0	0	0	0	0	0	0	0	0	0	0	0	0	0	0	0	0	0	0	0	0	0	0	0	0	0	0	0	0	0	0	0	0	0	0	0	0
337.607	0	0	0	0	0	0	0	0	0	0	0	0	0	0	0	0	0	0	0	0	0	0	0	0	0	0	0	0	0	0	0	0	0	0	0	0	0	0	0	0	0	0	0	0	0	0	0	0	0
339.232	0	0	0	0	0	0	0	0	0	0	0	0	0	0	0	0	0	0	0	0	0	0	0	0	0	0	0	0	0	0	0	0	0	0	0	0	0	0	0	0	0	0	0	0	0	0	0	0	0
340.858	0	0	0	0	0	0	0	0	0	0	0	0	0	0	0	0	0	0	0	0	0	0	0	0	0	0	0	0	0	0	0	0	0	0	0	0	0	0	0	0	0	0	0	0	0	0	0	0	0
342.484	0	0	0	0	0	0	0	0	0	0	0	0	0	0	0	0	0	0	0	0	0	0	0	0	0	0	0	0	0	0	0	0	0	0	0	0	0	0	0	0	0	0	0	0	0	0	0	0	0
344.111	0	0	0	0	0	0	0	0	0	0	0	0	0	0	0	0	0	0	0	0	0	0	0	0	0	0	0	0	0	0	0	0	0	0	0	0	0	0	0	0	0	0	0	0	0	0	0	0	0
345.738	0	0	0	0	0	0	0	0	0	0	0	0	0	0	0	0	0	0	0	0	0	0	0	0	0	0	0	0	0	0	0	0	0	0	0	0	0	0	0	0	0	0	0	0	0	0	0	0	0
347.365	0	0	0	0	0	0	0	0	0	0	0	0	0	0	0	0	0	0	0	0	0	0	0	0	0	0	0	0	0	0	0	0	0	0	0	0	0	0	0	0	0	0	0	0	0	0	0	0	0
348.993	0	0	0	0	0	0	0	0	0	0	0	0	0	0	0	0	0	0	0	0	0	0	0	0	0	0	0	0	0	0	0	0	0	0	0	0	0	0	0	0	0	0	0	0	0	0	0	0	0
350.622	0	0	0	0	0	0	0	0	0	0	0	0	0	0	0	0	0	0	0	0	0	0	0	0	0	0	0	0	0	0	0	0	0	0	0	0	0	0	0	0	0	0	0	0	0	0	0	0	0
352.251	0	0	0	0	0	0	0	0	0	0	0	0	0	0	0	0	0	0	0	0	0	0	0	0	0	0	0	0	0	0	0	0	0	0	0	0	0	0	0	0	0	0	0	0	0	0	0	0	0
353.88	0	0	0	0	0	0	0	0	0	0	0	0	0	0	0	0	0	0	0	0	0	0	0	0	0	0	0	0	0	0	0	0	0	0	0	0	0	0	0	0	0	0	0	0	0	0	0	0	0
355.51	0	0	0	0	0	0	0	0	0	0	0	0	0	0	0	0	0	0	0	0	0	0	0	0	0	0	0	0	0	0	0	0	0	0	0	0	0	0	0	0	0	0	0	0	0	0	0	0	0
357.14	0	0	0	0	0	0	0	0	0	0	0	0	0	0	0	0	0	0	0	0	0	0	0	0	0	0	0	0	0	0	0	0	0	0	0	0	0	0	0	0	0	0	0	0	0	0	0	0	0
358.771	0	0	0	0	0	0	0	0	0	0	0	0	0	0	0	0	0	0	0	0	0	0	0	0	0	0	0	0	0	0	0	0	0	0	0	0	0	0	0	0	0	0	0	0	0	0	0	0	0
360.402	0	0	0	0	0	0	0	0	0	0	0	0	0	0	0	0	0	0	0	0	0	0	0	0	0	0	0	0	0	0	0	0	0	0	0	0	0	0	0	0	0	0	0	0	0	0	0	0	0
362.034	0	0	0	0	0	0	0	0	0	0	0	0	0	0	0	0	0	0	0	0	0	0	0	0	0	0	0	0	0	0	0	0	0	0	0	0	0	0	0	0	0	0	0	0	0	0	0	0	0
363.666	0	0	0	0	0	0	0	0	0	0	0	0	0	0	0	0	0	0	0	0	0	0	0	0	0	0	0	0	0	0	0	0	0	0	0	0	0	0	0	0	0	0	0	0	0	0	0	0	0
365.299	0	0	0	0	0	0	0	0	0	0	0	0	0	0	0	0	0	0	0	0	0	0	0	0	0	0	0	0	0	0	0	0	0	0	0	0	0	0	0	0	0	0	0	0	0	0	0	0	0
366.932	0	0	0	0	0	0	0	0	0	0	0	0	0	0	0	0	0	0	0	0	0	0	0	0	0	0	0	0	0	0	0	0	0	0	0	0	0	0	0	0	0	0	0	0	0	0	0	0	0
368.565	0	0	0	0	0	0	0	0	0	0	0	0	0	0	0	0	0	0	0	0	0	0	0	0	0	0	0	0	0	0	0	0	0	0	0	0	0	0	0	0	0	0	0	0	0	0	0	0	0
370.199	0	0	0	0	0	0	0	0	0	0	0	0	0	0	0	0	0	0	0	0	0	0	0	0	0	0	0	0	0	0	0	0	0	0	0	0	0	0	0	0	0	0	0	0	0	0	0	0	0
371.833	0	0	0	0	0	0	0	0	0	0	0	0	0	0	0	0	0	0	0	0	0	0	0	0	0	0	0	0	0	0	0	0	0	0	0	0	0	0	0	0	0	0	0	0	0	0	0	0	0
373.468	0	0	0	0	0	0	0	0	0	0	0	0	0	0	0	0	0	0	0	0	0	0	0	0	0	0	0	0	0	0	0	0	0	0	0	0	0	0	0	0	0	0	0	0	0	0	0	0	0
375.103	0	0	0	0	0	0	0	0	0	0	0	0	0	0	0	0	0	0	0	0	0	0	0	0	0	0	0	0	0	0	0	0	0	0	0	0	0	0	0	0	0	0	0	0	0	0	0	0	0
376.738	0	0	0	0	0	0	0	0	0	0	0	0	0	0	0	0	0	0	0	0	0	0	0	0	0	0	0	0	0	0	0	0	0	0	0	0	0	0	0	0	0	0	0	0	0	0	0	0	0
378.374	0	0	0	0	0	0	0	0	0	0	0	0	0	0	0	0	0	0	0	0	0	0	0	0	0	0	0	0	0	0	0	0	0	0	0	0	0	0	0	0	0	0	0	0	0	0	0	0	0
380.01	0	0	0	0	0	0	0	0	0	0	0	0	0	0	0	0	0	0	0	0	0	0	0	0	0	0	0	0	0	0	0	0	0	0	0	0	0	0	0	0	0	0	0	0	0	0	0	0	0
381.647	0	0	0	0	0	0	0	0	0	0	0	0	0	0	0	0	0	0	0	0	0	0	0	0	0	0	0	0	0	0	0	0	0	0	0	0	0	0	0	0	0	0	0	0	0	0	0	0	0
383.284	0	0	0	0	0	0	0	0	0	0	0	0	0	0	0	0	0	0	0	0	0	0	0	0	0	0	0	0	0	0	0	0	0	0	0	0	0	0	0	0	0	0	0	0	0	0	0	0	0
384.922	0	0	0	0	0	0	0	0	0	0	0	0	0	0	0	0	0	0	0	0	0	0	0	0	0	0	0	0	0	0	0	0	0	0	0	0	0	0	0	0	0	0	0	0	0	0	0	0	0
386.56	0	0	0	0	0	0	0	0	0	0	0	0	0	0	0	0	0	0	0	0	0	0	0	0	0	0	0	0	0	0	0	0	0	0	0	0	0	0	0	0	0	0	0	0	0	0	0	0	0
388.198	0	0	0	0	0	0	0	0	0	0	0	0	0	0	0	0	0	0	0	0	0	0	0	0	0	0	0	0	0	0	0	0	0	0	0	0	0	0	0	0	0	0	0	0	0	0	0	0	0
389.837	0	0	0	0	0	0	0	0	0	0	0	0	0	0	0	0	0	0	0	0	0	0	0	0	0	0	0	0	0	0	0	0	0	0	0	0	0	0	0	0	0	0	0	0	0	0	0	0	0
391.476	0	0	0	0	0	0	0	0	0	0	0	0	0	0	0	0	0	0	0	0	0	0	0	0	0	0	0	0	0	0	0	0	0	0	0	0	0	0	0	0	0	0	0	0	0	0	0	0	0
393.116	0	0	0	0	0	0	0	0	0	0	0	0	0	0	0	0	0	0	0	0	0	0	0	0	0	0	0	0	0	0	0	0	0	0	0	0	0	0	0	0	0	0	0	0	0	0	0	0	0
394.756	0	0	0	0	0	0	0	0	0	0	0	0	0	0	0	0	0	0	0	0	0	0	0	0	0	0	0	0	0	0	0	0	0	0	0	0	0	0	0	0	0	0	0	0	0	0	0	0	0
396.396	0	0	0	0	0	0	0	0	0	0	0	0	0	0	0	0	0	0	0	0	0	0	0	0	0	0	0	0	0	0	0	0	0	0	0	0	0	0	0	0	0	0	0	0	0	0	0	0	0
398.037	0	0	0	0	0	0	0	0	0	0	0	0	0	0	0	0	0	0	0	0	0	0	0	0	0	0	0	0	0	0	0	0	0	0	0	0	0	0	0	0	0	0	0	0	0	0	0	0	0
399.678	0	0	0	0	0	0	0	0	0	0	0	0	0	0	0	0	0	0	0	0	0	0	0	0	0	0	0	0	0	0	0	0	0	0	0	0	0	0	0	0	0	0	0	0	0	0	0	0	0
401.32	0	0	0	0	0	0	0	0	0	0	0	0	0	0	0	0	0	0	0	0	0	0	0	0	0	0	0	0	0	0	0	0	0	0	0	0	0	0	0	0	0	0	0	0	0	0	0	0	0
402.962	0	0	0	0	0	0	0	0	0	0	0	0	0	0	0	0	0	0	0	0	0	0	0	0	0	0	0	0	0	0	0	0	0	0	0	0	0	0	0	0	0	0	0	0	0	0	0	0	0
404.604	0	0	0	0	0	0	0	0	0	0	0	0	0	0	0	0	0	0	0	0	0	0	0	0	0	0	0	0	0	0	0	0	0	0	0	0	0	0	0	0	0	0	0	0	0	0	0	0	0
406.247	0	0	0	0	0	0	0	0	0	0	0	0	0	0	0	0	0	0	0	0	0	0	0	0	0	0	0	0	0	0	0	0	0	0	0	0	0	0	0	0	0	0	0	0	0	0	0	0	0
407.89	0	0	0	0	0	0	0	0	0	0	0	0	0	0	0	0	0	0	0	0	0	0	0	0	0	0	0	0	0	0	0	0	0	0	0	0	0	0	0	0	0	0	0	0	0	0	0	0	0
409.534	0	0	0	0	0	0	0	0	0	0	0	0	0	0	0	0	0	0	0	0	0	0	0	0	0	0	0	0	0	0	0	0	0	0	0	0	0	0	0	0	0	0	0	0	0	0	0	0	0
411.177	0	0	0	0	0	0	0	0	0	0	0	0	0	0	0	0	0	0	0	0	0	0	0	0	0	0	0	0	0	0	0	0	0	0	0	0	0	0	0	0	0	0	0	0	0	0	0	0	0
412.822	0	0	0	0	0	0	0	0	0	0	0	0	0	0	0	0	0	0	0	0	0	0	0	0	0	0	0	0	0	0	0	0	0	0	0	0	0	0	0	0	0	0	0	0	0	0	0	0	0
414.466	0	0	0	0	0	0	0	0	0	0	0	0	0	0	0	0	0	0	0	0	0	0	0	0	0	0	0	0	0	0	0	0	0	0	0	0	0	0	0	0	0	0	0	0	0	0	0	0	0
416.111	0	0	0	0	0	0	0	0	0	0	0	0	0	0	0	0	0	0	0	0	0	0	0	0	0	0	0	0	0	0	0	0	0	0	0	0	0	0	0	0	0	0	0	0	0	0	0	0	0
417.757	0	0	0	0	0	0	0	0	0	0	0	0	0	0	0	0	0	0	0	0	0	0	0	0	0	0	0	0	0	0	0	0	0	0	0	0	0	0	0	0	0	0	0	0	0	0	0	0	0
419.402	0	0	0	0	0	0	0	0	0	0	0	0	0	0	0	0	0	0	0	0	0	0	0	0	0	0	0	0	0	0	0	0	0	0	0	0	0	0	0	0	0	0	0	0	0	0	0	0	0
421.048	0	0	0	0	0	0	0	0	0	0	0	0	0	0	0	0	0	0	0	0	0	0	0	0	0	0	0	0	0	0	0	0	0	0	0	0	0	0	0	0	0	0	0	0	0	0	0	0	0
422.695	0	0	0	0	0	0	0	0	0	0	0	0	0	0	0	0	0	0	0	0	0	0	0	0	0	0	0	0	0	0	0	0	0	0	0	0	0	0	0	0	0	0	0	0	0	0	0	0	0
424.342	0	0	0	0	0	0	0	0	0	0	0	0	0	0	0	0	0	0	0	0	0	0	0	0	0	0	0	0	0	0	0	0	0	0	0	0	0	0	0	0	0	0	0	0	0	0	0	0	0
425.989	0	0	0	0	0	0	0	0	0	0	0	0	0	0	0	0	0	0	0	0	0	0	0	0	0	0	0	0	0	0	0	0	0	0	0	0	0	0	0	0	0	0	0	0	0	0	0	0	0
427.636	0	0	0	0	0	0	0	0	0	0	0	0	0	0	0	0	0	0	0	0	0	0	0	0	0	0	0	0	0	0	0	0	0	0	0	0	0	0	0	0	0	0	0	0	0	0	0	0	0
429.284	0	0	0	0	0	0	0	0	0	0	0	0	0	0	0	0	0	0	0	0	0	0	0	0	0	0	0	0	0	0	0	0	0	0	0	0	0	0	0	0	0	0	0	0	0	0	0	0	0
430.932	0	0	0	0	0	0	0	0	0	0	0	0	0	0	0	0	0	0	0	0	0	0	0	0	0	0	0	0	0	0	0	0	0	0	0	0	0	0	0	0	0	0	0	0	0	0	0	0	0
432.581	0	0	0	0	0	0	0	0	0	0	0	0	0	0	0	0	0	0	0	0	0	0	0	0	0	0	0	0	0	0	0	0	0	0	0	0	0	0	0	0	0	0	0	0	0	0	0	0	0
434.23	0	0	0	0	0	0	0	0	0	0	0	0	0	0	0	0	0	0	0	0	0	0	0	0	0	0	0	0	0	0	0	0	0	0	0	0	0	0	0	0	0	0	0	0	0	0	0	0	0
435.879	0	0	0	0	0	0	0	0	0	0	0	0	0	0	0	0	0	0	0	0	0	0	0	0	0	0	0	0	0	0	0	0	0	0	0	0	0	0	0	0	0	0	0	0	0	0	0	0	0
437.528	0	0	0	0	0	0	0	0	0	0	0	0	0	0	0	0	0	0	0	0	0	0	0	0	0	0	0	0	0	0	0	0	0	0	0	0	0	0	0	0	0	0	0	0	0	0	0	0	0
439.178	0	0	0	0	0	0	0	0	0	0	0	0	0	0	0	0	0	0	0	0	0	0	0	0	0	0	0	0	0	0	0	0	0	0	0	0	0	0	0	0	0	0	0	0	0	0	0	0	0
440.828	0	0	0	0	0	0	0	0	0	0	0	0	0	0	0	0	0	0	0	0	0	0	0	0	0	0	0	0	0	0	0	0	0	0	0	0	0	0	0	0	0	0	0	0	0	0	0	0	0
442.479	0	0	0	0	0	0	0	0	0	0	0	0	0	0	0	0	0	0	0	0	0	0	0	0	0	0	0	0	0	0	0	0	0	0	0	0	0	0	0	0	0	0	0	0	0	0	0	0	0
444.13	0	0	0	0	0	0	0	0	0	0	0	0	0	0	0	0	0	0	0	0	0	0	0	0	0	0	0	0	0	0	0	0	0	0	0	0	0	0	0	0	0	0	0	0	0	0	0	0	0
445.781	0	0	0	0	0	0	0	0	0	0	0	0	0	0	0	0	0	0	0	0	0	0	0	0	0	0	0	0	0	0	0	0	0	0	0	0	0	0	0	0	0	0	0	0	0	0	0	0	0
447.432	0	0	0	0	0	0	0	0	0	0	0	0	0	0	0	0	0	0	0	0	0	0	0	0	0	0	0	0	0	0	0	0	0	0	0	0	0	0	0	0	0	0	0	0	0	0	0	0	0
449.084	0	0	0	0	0	0	0	0	0	0	0	0	0	0	0	0	0	0	0	0	0	0	0	0	0	0	0	0	0	0	0	0	0	0	0	0	0	0	0	0	0	0	0	0	0	0	0	0	0
450.736	0	0	0	0	0	0	0	0	0	0	0	0	0	0	0	0	0	0	0	0	0	0	0	0	0	0	0	0	0	0	0	0	0	0	0	0	0	0	0	0	0	0	0	0	0	0	0	0	0
452.389	0	0	0	0	0	0	0	0	0	0	0	0	0	0	0	0	0	0	0	0	0	0	0	0	0	0	0	0	0	0	0	0	0	0	0	0	0	0	0	0	0	0	0	0	0	0	0	0	0
454.042	0	0	0	0	0	0	0	0	0	0	0	0	0	0	0	0	0	0	0	0	0	0	0	0	0	0	0	0	0	0	0	0	0	0	0	0	0	0	0	0	0	0	0	0	0	0	0	0	0
455.695	0	0	0	0	0	0	0	0	0	0	0	0	0	0	0	0	0	0	0	0	0	0	0	0	0	0	0	0	0	0	0	0	0	0	0	0	0	0	0	0	0	0	0	0	0	0	0	0	0
457.348	0	0	0	0	0	0	0	0	0	0	0	0	0	0	0	0	0	0	0	0	0	0	0	0	0	0	0	0	0	0	0	0	0	0	0	0	0	0	0	0	0	0	0	0	0	0	0	0	0
459.002	0	0	0	0	0	0	0	0	0	0	0	0	0	0	0	0	0	0	0	0	0	0	0	0	0	0	0	0	0	0	0	0	0	0	0	0	0	0	0	0	0	0	0	0	0	0	0	0	0
460.656	0	0	0	0	0	0	0	0	0	0	0	0	0	0	0	0	0	0	0	0	0	0	0	0	0	0	0	0	0	0	0	0	0	0	0	0	0	0	0	0	0	0	0	0	0	0	0	0	0
462.31	0	0	0	0	0	0	0	0	0	0	0	0	0	0	0	0	0	0	0	0	0	0	0	0	0	0	0	0	0	0	0	0	0	0	0	0	0	0	0	0	0	0	0	0	0	0	0	0	0
463.965	0	0	0	0	0	0	0	0	0	0	0	0	0	0	0	0	0	0	0	0	0	0	0	0	0	0	0	0	0	0	0	0	0	0	0	0	0	0	0	0	0	0	0	0	0	0	0	0	0
465.62	0	0	0	0	0	0	0	0	0	0	0	0	0	0	0	0	0	0	0	0	0	0	0	0	0	0	0	0	0	0	0	0	0	0	0	0	0	0	0	0	0	0	0	0	0	0	0	0	0
467.275	0	0	0	0	0	0	0	0	0	0	0	0	0	0	0	0	0	0	0	0	0	0	0	0	0	0	0	0	0	0	0	0	0	0	0	0	0	0	0	0	0	0	0	0	0	0	0	0	17.2544094336291
468.931	0	0	0	0	0	0	0	0	0	0	0	0	0	0	0	0	0	0	0	0	0	0	0	0	0	0	0	0	0	0	0	0	0	0	0	0	0	0	0	0	0	0	0	0	0	0	0	0	13.4104011732427
470.586	0	0	0	0	0	0	0	0	0	0	0	0	0	0	0	0	0	0	0	0	0	0	0	0	0	0	0	0	0	0	0	0	0	0	0	0	0	0	0	0	0	0	0	0	0	0	0	18.8638821462603	19.0842462253343
472.242	0	0	0	0	0	0	0	0	0	0	0	0	0	0	0	0	0	0	0	0	0	0	0	0	0	0	0	0	0	0	0	0	0	0	0	0	0	0	0	0	0	0	0	0	0	0	13.6109595866076	16.1063259362983	17.0084839256568
473.899	0	0	0	0	0	0	0	0	0	0	0	0	0	0	0	0	0	0	0	0	0	0	0	0	0	0	0	0	0	0	0	0	0	0	0	0	0	0	0	0	0	0	0	0	0	0	12.5544169076152	19.394341256592	19.8170909438234
475.555	0	0	0	0	0	0	0	0	0	0	0	0	0	0	0	0	0	0	0	0	0	0	0	0	0	0	0	0	0	0	0	0	0	0	0	0	0	0	0	0	0	0	0	0	0	15.5564392226495	12.5908210309354	19.8304363941259	18.3911977360442
477.212	0	0	0	0	0	0	0	0	0	0	0	0	0	0	0	0	0	0	0	0	0	0	0	0	0	0	0	0	0	0	0	0	0	0	0	0	0	0	0	0	0	0	0	0	0	10.5785841118182	11.4234525826773	18.3082456086185	22.7304683233706
478.87	0	0	0	0	0	0	0	0	0	0	0	0	0	0	0	0	0	0	0	0	0	0	0	0	0	0	0	0	0	0	0	0	0	0	0	0	0	0	0	0	0	0	0	0	15.7698475145451	14.0990710528848	16.4253374752898	20.2856369229997	22.8650630172251
480.527	0	0	0	0	0	0	0	0	0	0	0	0	0	0	0	0	0	0	0	0	0	0	0	0	0	0	0	0	0	0	0	0	0	0	0	0	0	0	0	0	0	0	0	0	12.0149271863931	12.0523531207161	12.4014338638091	19.1319793338105	20.8364264596197
482.185	0	0	0	0	0	0	0	0	0	0	0	0	0	0	0	0	0	0	0	0	0	0	0	0	0	0	0	0	0	0	0	0	0	0	0	0	0	0	0	0	0	0	0	14.5839879445556	13.547668095325	11.2721001354333	20.2949985868474	19.6480401672946	22.6081806099355
483.843	0	0	0	0	0	0	0	0	0	0	0	0	0	0	0	0	0	0	0	0	0	0	0	0	0	0	0	0	0	0	0	0	0	0	0	0	0	0	0	0	0	0	0	15.6116633623318	16.365910674173	16.554213424629	23.8870880422373	24.8286950501191	27.3836096577781
485.501	0	0	0	0	0	0	0	0	0	0	0	0	0	0	0	0	0	0	0	0	0	0	0	0	0	0	0	0	0	0	0	0	0	0	0	0	0	0	0	0	0	0	17.198876100841	20.0086858567743	19.5003462782457	24.1894187915447	30.4889113518795	31.8886533179262	34.3607823039778
487.16	0	0	0	0	0	0	0	0	0	0	0	0	0	0	0	0	0	0	0	0	0	0	0	0	0	0	0	0	0	0	0	0	0	0	0	0	0	0	0	0	0	25.4799008948585	19.8292359082608	19.0155650804396	21.8522127407048	18.0466087523878	24.5153735699551	27.4299068932355	34.6807318980236
488.819	0	0	0	0	0	0	0	0	0	0	0	0	0	0	0	0	0	0	0	0	0	0	0	0	0	0	0	0	0	0	0	0	0	0	0	0	0	0	0	0	0	14.9966759823198	17.1060300239417	23.0543422525608	17.9529624344004	25.6011642665874	27.0224890958696	29.5779815662187	30.713737235207
490.478	0	0	0	0	0	0	0	0	0	0	0	0	0	0	0	0	0	0	0	0	0	0	0	0	0	0	0	0	0	0	0	0	0	0	0	0	0	0	0	0	22.6346689991097	10.1712866532435	11.7030640526944	15.2915408234322	18.980002290272	22.4086941218595	20.6953794112879	29.2021306814905	27.9795990752786
492.137	0	0	0	0	0	0	0	0	0	0	0	0	0	0	0	0	0	0	0	0	0	0	0	0	0	0	0	0	0	0	0	0	0	0	0	0	0	0	0	0	16.2405208116414	17.3974366822221	17.790715816448	19.4375396155757	23.5173432419791	24.7250550502516	27.2973669596363	26.4226816622686	27.1427599598234
493.797	0	0	0	0	0	0	0	0	0	0	0	0	0	0	0	0	0	0	0	0	0	0	0	0	0	0	0	0	0	0	0	0	0	0	0	0	0	0	0	14.4146617291835	9.66643228718277	17.2036265383914	14.0119581906149	18.2850403712642	22.6956206801632	23.1999627357975	28.5944294420775	28.4849833527463	31.5428910431753
495.456	0	0	0	0	0	0	0	0	0	0	0	0	0	0	0	0	0	0	0	0	0	0	0	0	0	0	0	0	0	0	0	0	0	0	0	0	0	0	0	19.2326451989082	23.831608817723	20.2546975853005	19.5228604656574	27.2037768302497	30.0147769857971	28.1169887575735	37.1280070021837	37.3809189044515	40.4190477232331
497.117	0	0	0	0	0	0	0	0	0	0	0	0	0	0	0	0	0	0	0	0	0	0	0	0	0	0	0	0	0	0	0	0	0	0	0	0	0	0	11.4704807365079	7.60724125384252	10.2437168284355	14.3862258491113	14.2110338605632	20.0741649733844	21.2117928764675	27.6168967541173	27.2936388732159	27.5879830451184	27.7656536727693
498.777	0	0	0	0	0	0	0	0	0	0	0	0	0	0	0	0	0	0	0	0	0	0	0	0	0	0	0	0	0	0	0	0	0	0	0	0	0	0	11.3446513784145	9.43500497602339	16.8703729937176	19.4693600343207	22.9995341167186	18.4081755467224	24.6347871804446	25.6492360658155	29.2370946852974	29.2686867496399	34.3421254391792
500.438	0	0	0	0	0	0	0	0	0	0	0	0	0	0	0	0	0	0	0	0	0	0	0	0	0	0	0	0	0	0	0	0	0	0	0	0	0	13.0844609365897	13.6408124697869	10.472303522429	24.4537709534104	24.6452295349721	23.6949155991243	28.9826563121877	22.9147692284312	28.998082360548	34.2779689554143	34.6381617038949	37.1421705219503
502.098	0	0	0	0	0	0	0	0	0	0	0	0	0	0	0	0	0	0	0	0	0	0	0	0	0	0	0	0	0	0	0	0	0	0	0	0	9.71968363235422	15.6248094208272	14.4002973533943	6.90518089331882	15.1532338879635	21.660944766279	16.9435565723882	19.7052748106407	27.6699812258314	27.5424936556929	33.1993712102076	30.0688218813943	31.4633673328294
503.759	0	0	0	0	0	0	0	0	0	0	0	0	0	0	0	0	0	0	0	0	0	0	0	0	0	0	0	0	0	0	0	0	0	0	0	0	26.8769019569165	4.83131507539803	21.5461328477239	21.2129384104162	17.6032676817338	19.5934990951965	21.2783987267909	26.2706321373467	27.8405863685959	31.4870894815226	31.6594963610741	31.8637641679794	36.0466233837338
505.421	0	0	0	0	0	0	0	0	0	0	0	0	0	0	0	0	0	0	0	0	0	0	0	0	0	0	0	0	0	0	0	0	0	0	0	8.67745488352522	12.8291726334098	11.8514043652098	14.6989746239366	9.5972673940512	26.9731138876519	18.6546995725337	20.6545278296557	28.7812686528688	28.9845316984712	33.2468407084835	32.6414718804683	39.4883231826476	35.2884334847714
507.082	0	0	0	0	0	0	0	0	0	0	0	0	0	0	0	0	0	0	0	0	0	0	0	0	0	0	0	0	0	0	0	0	0	0	0	19.0209844023563	10.1350203541485	7.44425219982571	13.537670491758	14.4740717585944	21.8092070839105	16.9577476465299	26.1215990297057	25.6964282057362	24.4887246559193	27.8628965928835	28.5592388716209	32.1830150782982	33.8396615269897
508.744	0	0	0	0	0	0	0	0	0	0	0	0	0	0	0	0	0	0	0	0	0	0	0	0	0	0	0	0	0	0	0	0	0	0	2.66220149679409	5.92945064539892	11.7027699929714	11.1643036172846	23.3744759652136	18.2846201343854	16.708353500275	24.2576927698138	21.8271085108872	28.7118568922065	28.536737423729	27.7737354430978	28.3724804412988	33.4138877888275	34.4869649115894
510.406	0	0	0	0	0	0	0	0	0	0	0	0	0	0	0	0	0	0	0	0	0	0	0	0	0	0	0	0	0	0	0	0	0	0	18.0026526940903	24.8348621112853	17.375766965235	31.2814321546221	14.9407023415076	26.2377545702572	23.6723059898268	31.8799737983805	33.6729583213816	33.871677059748	32.5406486211863	38.7559382485741	33.2029631906367	46.1109985800998	42.916134557
512.068	0	0	0	0	0	0	0	0	0	0	0	0	0	0	0	0	0	0	0	0	0	0	0	0	0	0	0	0	0	0	0	0	0	-9.20444273237336	5.91631424099192	11.5205561065896	8.73473378370508	20.1590434204421	12.8203433126488	16.5032303344445	17.613145563269	10.3853330794198	25.0876087892643	27.6277289094559	22.8596285348371	30.2307702183723	28.3924555222767	36.2019373032703	36.0478848293642
513.731	0	0	0	0	0	0	0	0	0	0	0	0	0	0	0	0	0	0	0	0	0	0	0	0	0	0	0	0	0	0	0	0	0	16.7399385428154	9.1404494101643	20.2076050682883	15.2160527498747	22.6252731045667	11.1750062696546	23.4057131421481	21.0697448271174	23.5376913366666	28.5319012088944	26.9789810404239	32.3287640453145	36.1828083504916	35.8626191266822	41.5398436333364	30.9974604399499
515.394	0	0	0	0	0	0	0	0	0	0	0	0	0	0	0	0	0	0	0	0	0	0	0	0	0	0	0	0	0	0	0	0	15.9885883073361	3.43764768405156	15.9142838392707	13.6768974340087	18.0696657348484	16.9273955973701	19.4444599946445	20.2595888024877	21.971587479672	19.5099816088351	29.4947847099277	28.0080259364504	33.4556069045604	31.71648280346	35.4860203284097	41.0927377228383	41.7063235798053
517.056	0	0	0	0	0	0	0	0	0	0	0	0	0	0	0	0	0	0	0	0	0	0	0	0	0	0	0	0	0	0	0	16.6502653209471	14.8280553873402	18.7594705000189	13.6849881785752	15.671439435927	11.5862562563901	12.1721647749221	19.1449134844149	24.9809397596413	24.9728020113564	29.3120928333202	33.9335177242591	27.601324491782	27.955311688904	31.6271042885257	34.5525373798813	38.4000293863391	39.7484705689588
518.72	0	0	0	0	0	0	0	0	0	0	0	0	0	0	0	0	0	0	0	0	0	0	0	0	0	0	0	0	0	0	0	15.590937074223	8.441686317361	7.38092239403117	10.4428143106166	16.1966783869376	18.6380528935541	21.7174032315686	21.5079470804443	25.111021320887	22.5683543738226	30.2748743297559	25.7570950032696	31.4196576600611	31.4268797733467	34.9087859216155	37.3084209748604	32.9976182789592	40.8330798290966
520.383	0	0	0	0	0	0	0	0	0	0	0	0	0	0	0	0	0	0	0	0	0	0	0	0	0	0	0	0	0	0	25.7423801211262	-1.69439499255633	13.8681232237088	17.0754952368451	26.0979073603063	30.135207019747	16.4736824724709	18.7497247030264	20.6763313485225	24.4164344741647	22.3679633519863	31.6681216225775	23.4937391749121	25.8921407450152	37.3059215514479	35.1102957962408	37.7439354678618	39.8832210948827	42.7967835118425
522.046	0	0	0	0	0	0	0	0	0	0	0	0	0	0	0	0	0	0	0	0	0	0	0	0	0	0	0	0	0	0	17.0519917063043	11.125201162828	22.7685099480415	-4.2544614574438	7.81131947309081	9.64752319641003	10.175005575996	15.6287957895873	16.0977674159461	20.6902149835442	26.0966197430597	20.218859712874	24.077032324592	25.6015779821385	27.0352266268364	28.9114647646342	28.4101902762086	36.865766983384	31.848909546307
523.71	0	0	0	0	0	0	0	0	0	0	0	0	0	0	0	0	0	0	0	0	0	0	0	0	0	0	0	0	0	21.2100664310944	17.3977032863184	16.2133956500501	20.5290623111915	8.90956486348206	22.0447487313189	26.8666469708368	14.4691893517125	22.66457899256	28.6729000623966	26.6125154001115	28.2480095381136	34.0035718275848	30.8537595234549	33.6953283415179	35.0817575658207	37.5693356017728	39.1665436149488	42.0253561091403	40.7235179415255
525.374	0	0	0	0	0	0	0	0	0	0	0	0	0	0	0	0	0	0	0	0	0	0	0	0	0	0	0	0	0	27.6684610518708	9.28186898719484	14.0936184067091	20.2350962295956	14.1868934333734	21.4580047275494	23.8564848229131	25.7427596217105	27.0832450784829	22.7487189925438	29.6404116998838	23.6663535864787	21.8502493486204	28.5070993594767	30.7892131490015	32.9018320507694	36.133794079166	37.0393444823337	36.7460193653958	43.4725112551387
527.038	0	0	0	0	0	0	0	0	0	0	0	0	0	0	0	0	0	0	0	0	0	0	0	0	0	0	0	0	-9.66255801084725	1.21182367026828	-5.59732843509014	2.71601620129159	1.34158654295296	4.5887292931055	3.18031291720119	20.7621646248908	12.0788599805622	18.5678411438058	12.6053628590911	15.1521269373694	17.3748194982201	21.056592746718	20.379333127046	27.3986579256442	29.0348319387785	30.441606936905	31.9674020705762	32.5897283322046	36.1759217475529
528.703	0	0	0	0	0	0	0	0	0	0	0	0	0	0	0	0	0	0	0	0	0	0	0	0	0	0	0	0	9.60707694348231	-2.12905786188872	-3.0554551990798	-3.16776730484418	-0.22329841185645	4.21289062387657	8.59305100524849	11.7218866149393	12.0866713987242	4.99794070309837	14.0550804346641	20.2229662965219	14.3019662977509	23.6226614563991	24.4230105484135	27.4854227714809	30.2849338522444	32.4422181727755	30.0283563196188	35.4063843570863	35.3909946695662
530.367	0	0	0	0	0	0	0	0	0	0	0	0	0	0	0	0	0	0	0	0	0	0	0	0	0	0	0	8.11798346901043	12.836755465677	5.7882912556076	5.21535936408765	12.9136016687459	8.56177699036362	10.2450371756386	18.6945837990394	15.7908345286713	15.3022632879972	12.1024301625325	18.8320659132297	28.1100007349599	20.1984180383504	23.7310291889906	22.6542023212741	26.3832553048536	29.456455501696	31.8324278763852	36.0146943575961	37.0080504070199	35.3782154580295
532.032	0	0	0	0	0	0	0	0	0	0	0	0	0	0	0	0	0	0	0	0	0	0	0	0	0	0	20.1007578355396	17.7495921826204	-11.0690314852607	6.41573717703228	1.10812020201827	17.5892966006352	14.0067355579157	11.1445125071641	6.50469253020004	10.0414516680957	24.0751108789043	19.7317615665942	26.9176813962254	23.6509991030409	26.5255482138061	26.8999793556926	32.7581595378413	22.3461330841086	27.0413830109872	31.5334424409399	30.6391323649085	30.6369111450476	37.5159784395499
533.697	0	0	0	0	0	0	0	0	0	0	0	0	0	0	0	0	0	0	0	0	0	0	0	0	0	0	11.6493360031167	18.0066047046286	11.5490209540043	6.85420973056244	12.7525467938149	-2.39956520051082	7.01438524877314	9.48529736952536	21.9853786304516	10.2188670270756	4.95974255762375	15.3908114640908	20.951546311704	25.8575412727034	18.8719455555813	22.4603504453093	20.9044358338116	30.1423528377604	29.3989717279547	32.1877179649382	31.669277336479	34.7366731238067	39.4725558259822
535.362	0	0	0	0	0	0	0	0	0	0	0	0	0	0	0	0	0	0	0	0	0	0	0	0	0	21.0791052317748	5.3198273228821	19.3738199984193	14.7085652287735	13.1556234525502	14.570465282807	15.5604259432077	21.2616675644193	14.6711990985997	25.6078327778011	23.3209871168411	23.7423211916367	28.8637543614301	25.9355648744129	29.6190573626561	24.7864238373934	28.4760564231144	34.1402682872146	34.4011092944566	37.9357220467857	34.5972768811349	37.0967012742061	39.2960855494234	39.0523574794557
537.028	0	0	0	0	0	0	0	0	0	0	0	0	0	0	0	0	0	0	0	0	0	0	0	0	0	-2.36026818940622	15.297964762619	6.51422114339668	-1.79068072810306	1.72050543152904	4.56240108407382	3.75922932290818	14.6494063850348	13.4203491261062	8.13242143702612	9.66817269049207	16.6190696816021	21.1989862890951	15.5937104527424	21.4124607628378	24.9361479575205	23.967854938874	25.1288951023132	28.6145326150817	27.7231959428174	28.2182125952896	30.9815983005257	32.0812684016586	32.822687802684
538.693	0	0	0	0	0	0	0	0	0	0	0	0	0	0	0	0	0	0	0	0	0	0	0	0	27.6221334430753	15.4494172525485	20.814139190974	10.6629096806081	21.1517480360241	14.6868297879499	23.3237577074724	22.9542475011199	8.07659489982966	27.4172330028751	20.0410801171656	21.508935817985	22.4478280126475	32.5784458100858	28.3991982338061	25.8330956429066	23.0448489977467	24.0994924726802	26.9499148735331	31.9581740796459	39.4213842160857	33.7388238711868	36.5093163847938	38.3213952395969	36.7491770732817
540.359	0	0	0	0	0	0	0	0	0	0	0	0	0	0	0	0	0	0	0	0	0	0	0	0	-10.3105220380053	-8.01902239793245	0.448381671775966	-10.6156057044405	-0.0805460450492712	-1.7231643421706	4.11824862199667	3.06149348813498	8.9958427425171	6.3691971846535	10.0953695209338	12.8926356301432	12.1997858299283	6.17160023386811	5.32758833916337	18.2399699109655	9.15154166681943	20.6895347007597	22.2376232717516	25.2004844398428	26.8909325872687	31.5940440071214	29.149027442033	28.8343231235678	33.2476395903283
542.025	0	0	0	0	0	0	0	0	0	0	0	0	0	0	0	0	0	0	0	0	0	0	0	-16.0111011130747	-18.088721801864	-3.31042943976345	-1.77545956584146	-1.22399915455419	-2.97538488777133	2.86391680452671	-6.83999067748172	6.80905495541135	-2.73536802833048	2.69746435861128	2.6610383711064	5.32121929102534	12.1948951425123	7.53938904971293	19.9475067709876	12.6094045393236	16.6280554159944	20.6976957731089	24.5514368053113	23.6556914830091	25.1388248824802	27.9761243389134	35.6018685358796	31.2073287290604	34.4673518202298
543.691	0	0	0	0	0	0	0	0	0	0	0	0	0	0	0	0	0	0	0	0	0	0	0	-5.70476610594752	-12.8988897104722	-2.5667547314735	-1.23822798519098	-3.46102117265612	8.59289671481069	-2.99732164322885	13.3823072874022	3.25063451063424	14.3014069728774	-0.554403773408324	15.6132736740083	7.54327718064569	15.8745221922066	22.2673773004624	20.2189374001314	26.6529092657638	22.8986992537532	22.0370570847438	25.106572461715	27.3043030464967	29.7099594297278	31.0746735051771	35.2333895770638	31.1592163597203	27.5079045996842
545.357	0	0	0	0	0	0	0	0	0	0	0	0	0	0	0	0	0	0	0	0	0	0	26.6175666543499	11.940077532356	17.9614370505614	23.7766623556148	8.37081236709664	15.1361116447182	26.0294791066534	13.143772058428	13.7472138350535	23.4096512424161	12.3806727382272	20.7015389278361	25.313717466396	27.6443603007277	24.5248432407902	26.7013608669138	32.5352900480516	27.0014510421062	26.5348918817015	38.0935885390823	34.1258435721213	32.4501050856043	29.5566953111379	34.9161751698863	39.4265719290751	39.1064569627259	44.6926019740174
547.023	0	0	0	0	0	0	0	0	0	0	0	0	0	0	0	0	0	0	0	0	0	27.8384161135311	6.44002798348552	0.795676437373054	6.45777039509433	-5.89698005680528	10.7463531674327	16.1313199858074	5.38147803849855	22.436397380691	15.7894162548508	16.5847442261569	8.03949600141888	13.5848974225646	23.6794891761004	19.6559578231534	24.5823000543689	17.6175475462158	29.8807058159854	22.517194126137	28.3518124219854	37.4524576402507	26.1028485374086	30.9536869992926	28.7614932820741	32.7375493146047	32.7020571419059	33.1462696981216	32.9877227788088
548.69	0	0	0	0	0	0	0	0	0	0	0	0	0	0	0	0	0	0	0	0	0	-4.32885526434595	-6.23979740311013	-8.98524290407233	-15.3121605541606	-0.510166033390091	3.4627338432053	0.765038033828303	-1.41731287447388	1.95604132551026	7.40594045147322	1.25249419929996	8.68146261634644	17.2626951433568	-0.391472995807325	12.6590478757494	18.2165039103893	20.0175196850797	26.5622464316148	13.507576276	20.6039430483928	26.6002086853073	20.4751065014494	21.9154026308162	28.0129923817122	24.918330985713	25.7682829632621	23.9717741035582	25.9276442537158
550.357	0	0	0	0	0	0	0	0	0	0	0	0	0	0	0	0	0	0	0	0	32.9699307615336	35.7618418220889	14.9590473203549	19.103306312488	25.450666342889	5.90168807151449	19.894680172972	28.4881902566791	17.221285494853	10.2739558833796	20.0349853472144	17.5159633932529	29.8148465122191	27.2686126328308	26.9788033226095	31.0502753007287	32.8003749542428	23.5188122116952	27.7352987218987	42.0862630310688	29.1633716296829	38.1510328679038	29.857671347325	37.7336552718704	32.6334139417963	32.8079574637356	37.132688357863	38.8413786391948	50.4981817569903
552.024	0	0	0	0	0	0	0	0	0	0	0	0	0	0	0	0	0	0	0	0	7.33364356233363	-2.63921529171547	20.4242543789609	9.90756183705375	23.1809580467856	25.4629129423876	23.7997004073719	11.9382774588302	16.8609053560396	19.8760264299774	24.333745890762	19.2853703284531	21.0294136850279	20.2265163286358	25.8141710481971	15.863905339214	19.4162514067068	24.5728023637084	19.7741022177845	31.4061621592372	31.6692545598356	29.9694262150117	30.8176254226623	29.908782616909	30.2643322444908	28.9768087344102	37.7308958102531	32.3627753994925	31.1545095498946
553.691	0	0	0	0	0	0	0	0	0	0	0	0	0	0	0	0	0	0	0	-19.8154345978152	-13.7034552674539	-21.613087084373	-11.2773671108334	1.69161618146175	-3.42091967971747	-3.91575857407944	1.36294230461016	-5.46835323862738	6.77534155622342	-9.88435030218764	-0.757113894338583	2.68456205954216	7.78078872308603	5.26199811385012	17.7256114596161	6.34472754910232	16.7032637611919	11.2075979285051	14.246436155901	18.0517496932806	13.5011329357006	15.5064249078106	16.9795118417354	22.5616478909843	23.4907736281801	25.4341644598406	28.1730726420537	26.180866710657	22.5588892654586
555.358	0	0	0	0	0	0	0	0	0	0	0	0	0	0	0	0	0	0	0	-12.0450142867373	3.8889262770499	-15.5756843486048	-8.08421428443948	-5.19198590368982	-3.88488888954116	-12.9395383526969	-3.16689819927005	5.87215041452482	-12.8583914653407	1.22525544760876	-6.54021488922986	-4.07931616746691	8.54989041560129	17.2506572184576	16.3141516995359	2.73669684419645	15.4259750962397	15.6099423121507	2.76702596287978	19.5900568056835	11.3591018043657	14.4868312271349	24.3471224124152	24.4392882465209	26.8249234015008	28.1443908891837	22.7474664781534	26.9547402055415	28.0684365898304
557.026	0	0	0	0	0	0	0	0	0	0	0	0	0	0	0	0	0	0	3.04490372432724	-13.3344258838061	-6.06676146755916	2.64612358725821	-5.78294372709844	-1.61819328305432	-9.59197003510331	-0.836162398433526	8.09844402991643	0.642441416478729	-13.0759612154651	12.0464591913607	9.0356598522325	-5.67393870774657	5.98586746890073	2.544563377392	13.0545874482896	7.78815513894748	8.56545309482103	15.6383758929842	20.8267179501209	19.5699116754647	22.2989742025394	21.8061435656398	24.6288150925297	20.3474234520177	23.3886388776783	22.9003388407589	21.9118589091521	29.460929318561	28.6924112997199
558.693	0	0	0	0	0	0	0	0	0	0	0	0	0	0	0	0	0	0	23.288131023836	20.3030091772919	3.6057930324169	15.7950788007443	26.4063673586468	16.0874497651614	17.5461876006948	30.9390594883174	15.2677315587042	18.4193310672216	23.2342869788432	22.9649197842263	14.6238271370165	15.8568757534568	31.6421468370587	18.0938863287946	17.2171512152905	23.6373921694752	22.0782308099567	24.3282934102448	24.6515742349207	25.9390886450698	27.6879071533348	25.7313273522844	26.9709886403572	27.0824368891681	25.2134323355602	27.8994382477173	27.1717042955535	28.0789327972595	33.2883266223453
560.361	0	0	0	0	0	0	0	0	0	0	0	0	0	0	0	0	0	15.5941241915543	14.9269823826604	10.7108538807761	0.0189165513877181	12.8588570656096	12.4160425198909	20.9609989248482	13.4378699585323	16.0125709465947	18.257682744342	23.4366640342107	6.53430076082558	27.0136094071604	28.5445830565737	4.239944507056	11.6499215182321	31.3213273395051	24.6350115311488	21.8202779767215	28.820205749579	22.9463318870755	19.0355778048197	26.7226607887569	16.9324172624802	18.4892572807418	22.2199418294889	18.1328328083302	29.0129875070704	29.0391765240333	28.0112167511256	36.4914423443428	33.7895221013973
562.029	0	0	0	0	0	0	0	0	0	0	0	0	0	0	0	0	4.33950397533745	0.471960629274309	14.6093090028894	13.3982234863474	-2.80789424610404	-10.1761063003186	-2.76549281019043	15.2943169702392	16.358022503102	8.39841381054039	12.6266782448072	3.1543707044896	4.86704858314435	23.4700979962703	7.89588534183433	14.9049409940226	22.89360056377	10.8860110455292	21.6620019899813	25.0153081038457	21.9282664325148	21.716118728355	18.4871787752719	20.4020213898298	17.97832898301	30.3225311672363	22.4473700683872	25.6819876990464	27.4249968021507	24.3768909447923	29.4517275614025	31.8232297869569	31.0018298222588
563.697	0	0	0	0	0	0	0	0	0	0	0	0	0	0	0	0	-3.9289356735333	1.04891923962618	1.87786784466296	-7.43407505421022	7.86659897809738	-7.50799573611038	-12.5106835154068	-12.6402486535075	-15.5202203242711	14.3704400544277	2.78454885005244	8.73092268025127	6.25144991605661	5.05794560291569	17.1761520823259	-9.09297080276002	7.41199152895394	5.22271773869082	11.7729965516707	14.7048511246149	12.9681838597983	6.11791408151922	5.96452683598983	17.470311763189	18.1512108156828	26.115455339712	16.6465911068384	21.1750282590819	25.4466729727805	21.419912253306	24.0553757561275	23.8708835284115	24.2815021893114
565.365	0	0	0	0	0	0	0	0	0	0	0	0	0	0	0	20.9661620455902	-1.85686062514043	5.87232039013391	30.6787714234587	5.27016509337835	8.68880018476709	17.7390434399298	13.310854555709	21.8898083480458	19.0360973031538	15.5598393127872	3.42515383328419	10.4467211397667	10.2014464359715	13.1517154061125	18.4028280294809	19.353493194732	17.3067872177721	20.2050936122807	12.3521292071219	12.4543602925407	27.6731172365217	30.640357681202	27.7946768616941	27.6782457419026	25.149398946597	16.75431646575	16.1371076109661	29.1403952818611	30.0464297824671	21.4420640571801	26.990608723584	28.6485085307554	33.8434077374372
567.033	0	0	0	0	0	0	0	0	0	0	0	0	0	0	0	12.788818360826	26.6788973609478	21.1204078280454	17.4187500220292	3.04277971716892	24.8355149026286	10.2417515343892	18.0820739940379	7.49272910881286	23.9790034608134	9.84357986620945	24.6548520796701	10.8336845846998	36.8792025452585	20.7959661682603	16.8733757484382	11.5504000893706	22.2715536553491	26.2895687094325	17.3066092750276	20.1471675107977	28.9719694883064	21.1208340831099	17.0097552006719	17.0968699029525	23.3420363368241	26.0361262169808	35.712386856559	19.7062872946113	25.3308135660381	27.1815433418153	33.719775867129	28.2584493355885	42.3273980258782
568.702	0	0	0	0	0	0	0	0	0	0	0	0	0	0	47.1622673302165	34.4801098272056	23.3336976222174	30.2464320507936	15.3429886805972	27.1286121700088	24.4625525798087	11.0587629246907	17.9628578985907	0.628313202710343	18.4334018299577	28.9906300272489	27.2303424120344	19.9745308809311	23.6371908392342	17.8290028922546	23.8833824918972	28.4834045691997	25.2636232702675	25.2632242872603	22.2527239626429	26.9676097542569	30.3042450313599	26.1109837215015	36.167560539124	27.0816748470877	26.0748764675849	36.2177403365519	28.6924538668355	26.6671588610819	27.2089065160587	32.371518248958	33.7760652906469	33.3291232559916	29.5993738503801
570.37	0	0	0	0	0	0	0	0	0	0	0	0	0	0	18.9701024790912	10.9388542624816	3.68339804318452	-1.1074942455226	1.60038777992631	-7.57927807277686	-1.97605746616898	13.0067984444724	-8.68042488682354	6.86146517292831	-3.14485848461281	-4.22772206736703	-2.47350144110677	4.05113176272702	4.2428414725058	19.8417442309398	-5.55012968864318	20.9689516585266	2.20735538981472	7.08099128662293	5.52580403449814	23.7987885015914	20.7319503074659	20.9218161741248	10.9619267540644	15.8141347592621	11.0707974329569	18.6502110189867	25.9749825960958	28.2389487232901	26.1900792038279	27.8504713228819	21.6714340936634	23.5967394771813	23.4289327301248
572.039	0	0	0	0	0	0	0	0	0	0	0	0	0	23.1179376848698	23.7517604589057	34.5763909362064	25.2243984571232	16.9524522887005	20.9483117813631	10.9784295923865	22.5955929528723	-1.69938378584234	22.3681439611285	14.9164378225206	26.7194900720197	20.0473467895897	18.1492453716982	24.7605901613483	22.4125235443606	18.1152468918342	12.9907807241925	21.0635455575737	31.5078374464836	31.4534350184685	20.1046614476287	21.8925711325145	33.6783973659635	25.1459867542574	32.1467048054857	24.2222106505673	36.0588530401584	32.2865284812759	25.8524876513683	26.6734440138939	27.4984567566673	26.5921153103999	33.3760194604349	32.766202197137	27.0181777867378
573.708	0	0	0	0	0	0	0	0	0	0	0	0	0	-26.7397007091542	-15.6814037310309	-0.959581026451239	-11.2759294521108	10.3561238221632	2.4181295804651	12.3318992669762	-6.47025006585199	4.60052595324499	12.7858329786468	25.0458895979286	1.23330932473423	-3.03489559694509	-2.14334668216137	11.7251723693672	20.9492505335443	15.2606865963684	6.09758086443986	16.3663334926968	16.2441072521526	-1.71487007558694	17.8238397776262	14.4370562371727	6.4914762313363	16.8325784397298	20.5952190771882	19.6655998548576	19.0418257867738	8.26159815302375	16.814166277418	17.8164756931592	17.5726814102754	19.3753549743336	25.0355504312796	24.0512554022132	27.0319944031885
575.377	0	0	0	0	0	0	0	0	0	0	0	0	33.3033210226738	37.9310844984663	9.07881608853138	28.0933415037139	38.8925540122548	-18.5911710509758	25.613899579731	23.0786130779405	20.9531267529283	7.05508609304667	12.7103120406961	13.0427571184258	19.3085973552533	15.9413273173314	17.6263012025735	15.3457980366154	17.9805203678344	32.1232163058412	1.31871081150062	17.4356180881983	30.9831511912667	27.7310573616541	27.9367268922194	26.3851433028876	27.3026236573871	27.9762187267786	14.4722654237957	15.2353868525094	24.8333146653392	26.4439559150332	27.4295061022448	23.2440766866389	27.8824517445217	26.7878505662277	27.4001026173518	26.215972371025	25.918686105348
577.046	0	0	0	0	0	0	0	0	0	0	0	19.8429491420097	10.2234427713661	4.81933482642003	19.4978147276841	-2.4658728025251	17.2796391891382	-0.267633016291016	0.629242073976919	5.15710772258445	21.9343064580255	27.1760571971127	26.6737980751599	1.13316997285419	-6.11219263438147	3.10588746165458	11.9356250928325	19.0205972135533	-10.6254297832136	10.1957437456976	1.14171204321662	19.746175175934	20.0236867442746	1.61373144339077	20.748034692777	16.0083206602233	30.2427431993647	14.7002629271216	31.6658190134836	13.7834869862628	16.0418114235563	16.7660137061936	22.0405957036314	22.1796660817177	21.9072223579526	19.1721415943237	25.5590715545265	29.5725356285635	28.2790117883518
578.715	0	0	0	0	0	0	0	0	0	0	0	15.763325603783	13.0170643775105	28.91261500368	32.0862453071412	39.8018020965209	27.80488876251	16.1588751766777	27.4139499618067	12.8737196157841	23.5502456470751	33.8215514048302	44.3579935258631	21.699659245231	26.0943192590138	21.6778107994552	36.4988800018363	39.5151726782913	32.6881665005992	27.3636889561646	18.0596820365894	27.4831369069825	22.8444733225241	20.9241651007645	24.9549174003312	38.1344630587687	28.687067218427	26.2004565200666	30.0958281475804	19.6010440888221	29.8447943071576	27.5748914908003	31.3121292443708	26.0328728929557	27.3341535674718	21.8295850230233	30.6599314478006	28.3098819173062	32.4587913150185
580.384	0	0	0	0	0	0	0	0	0	0	-14.0459056722385	-46.1550647899544	-14.8099828032992	-24.7350357965287	-38.3908679421722	-24.5514896084013	-27.34735685403	-24.1636658640608	-17.4845279162847	-18.2284292179897	-9.90020873157376	-9.85364122750638	-18.9661806644941	-40.4906571766857	-18.141834661371	-7.46140937066629	-4.70039783532566	-11.5946092238214	-10.7459167861771	-13.9701927977522	-2.66519568138984	-10.9960915532314	4.47199441609376	-7.09654364350761	2.20320284095266	-11.0606378816685	10.0759648649911	5.18638912522016	7.01542486715626	3.22359358956718	4.32842770688989	7.35586773345403	7.44278737022674	9.00044402351109	10.0665876960296	12.0767952670253	9.87478573201738	17.6494575800572	14.2902811943711
582.054	0	0	0	0	0	0	0	0	0	0	-32.3345546456133	-19.0941033257596	-32.5968769052035	-2.39479062418538	-31.0571715087799	-6.48051661957575	-5.7142042735971	-0.253406323103559	-8.96403824558781	-17.171485533899	-27.9055259303987	-6.32462045888088	-5.48146827839986	-22.8950786600152	-15.0495524476653	10.1374414880377	0.897047297341548	-5.84723707506988	-4.46504636096017	8.40516137305952	1.08905059860488	-3.80550559191242	14.2462647484622	13.067042406824	14.8163493612262	-3.83672952324072	4.80411983034667	7.26257274220795	1.9096489182016	7.9543063395986	12.799266396822	13.2180819589284	14.3702284889689	16.7563975023233	12.7916331459052	12.0327230841347	12.3198840535691	15.3814063095821	25.402675426448
583.723	0	0	0	0	0	0	0	0	0	71.5590711772338	-1.70722943095313	9.12298688398116	18.2660265304195	2.71371665379834	-12.2870164311446	0.664973601532925	0.406902079026041	23.0848813612931	23.3715200009487	9.26148944795065	3.16256476207596	2.79561439648752	8.12265753553548	-18.3387591978857	-0.584806534256107	-1.31528767598763	11.110299019593	16.7449120590516	17.5036926329905	-3.46676514774654	16.4180818238334	24.281233127799	19.9563488513502	5.79100600437802	16.8052134500721	16.0747602929815	6.54048464938705	11.995663365936	15.6421190171271	22.5517422923054	20.1751535046765	24.4225867787916	19.3714122877223	18.9344322282687	16.7623412959003	17.5152809146305	19.4155696837923	23.8390963056721	22.3136430848625
585.393	0	0	0	0	0	0	0	0	0	-19.0745158976615	-19.836509562961	-47.9482848965058	-36.615498328503	-3.43652401144825	-15.2488193342097	-38.5132538068654	-21.4664304157609	-8.44313750888199	-16.1777763270407	8.20845360433921	-15.4857446659786	-20.6531225034401	-22.4288933666784	4.86122791789166	-6.8749098233572	-5.06611143082463	-2.05171969763497	-14.2359530768661	-4.56384773242226	-6.90023587114236	-0.514942046180543	-8.91129191813049	-14.6797907343469	-5.13558580889499	-4.40683290557612	5.25991081536108	4.14984455962748	-6.71564918576578	4.91132479300167	5.00964358293326	6.57315464528097	7.13294004499601	8.88342315556506	15.8736375306326	21.5316593849634	13.4683869178457	14.3917357377714	22.9268001423441	15.8291001341239
587.063	0	0	0	0	0	0	0	0	104.121778002006	5.37107288043445	25.6408800499397	29.1594695318434	3.91663446832855	5.9871703308091	16.1670205396423	21.307271951655	23.9913229479344	24.1329387121429	19.0137015552793	21.9491745375638	30.043347252916	17.2166578155183	-0.438564890916411	36.7877691283615	19.9415347750599	25.5224532734533	14.2811162651481	14.6174188029614	28.141126990664	29.6912486858806	14.5308039746009	3.52662184175619	12.1842211538833	32.0295448787116	21.551049989169	15.1968446795676	18.2464056057814	19.6822901825855	12.2927940373033	19.3609491372524	26.5698500539695	17.9050299036051	24.7251383157615	18.3581087490849	22.5840317137669	23.8473285651328	26.0154191220271	19.3705427868174	25.3906796932657
588.733	0	0	0	0	0	0	0	0	-12.7333000468603	-8.00620294229308	8.78448800252149	-8.79628743535492	11.3073528835127	-17.9639991890188	6.29675656023341	-15.2373212186654	-9.12458066463824	0.320577658140041	-1.22203299998766	-3.56788098184628	-8.83625177685416	18.0552569823095	6.56732130262543	-3.68649962762119	5.31411628084949	-9.98081382605474	7.69852695467536	10.3699960328862	11.2367002634976	-2.30927454283171	5.66143139453145	-2.21370291602139	8.72588264264083	1.70474589818341	-6.59969029560803	10.0882193256608	18.3343547443413	6.45918178420191	10.1013453987778	21.6033375814064	5.43735457312494	16.7490783624505	9.97167347228467	8.90329637414105	14.6172794772448	19.1122251831087	16.8576505671832	12.7554273240561	22.3153979862061
590.403	0	0	0	0	0	0	0	-11.6775791043357	-7.43423090123522	-21.8011379873773	-10.0887168420804	-15.8006184165501	30.3062693522915	1.74373117571213	-15.0120080962721	-17.647613334722	11.0562778077306	-4.61523387265525	-14.0776409020562	-3.07952438881494	-5.67427636031539	0.490429083548096	-2.28541817212716	-12.340430557618	-3.76961080789864	6.9198693106138	3.18831662240317	7.85043984914074	8.75825901362263	5.17626599156051	3.71257222297897	15.3442296827842	9.23161920282537	13.3605781677251	0.713430334862894	8.23395325963388	14.690321950647	10.5443790258557	17.2754315296051	11.1914564077315	10.4416219195967	21.4251703838763	7.50259938929195	18.6356542394535	21.6828000899918	16.5655571425839	15.7674682595123	16.0776964803289	20.543924725874
592.073	0	0	0	0	0	0	32.2723458198248	-8.93873680506224	23.4614871557347	-26.6094642941064	34.4543583404041	18.6809379896875	4.67105499378546	16.7536741174189	18.7289110730093	22.4802849005748	-16.168165366394	24.1066177690774	14.9937850801143	10.1380913715014	22.5488206937871	-5.52663399537476	23.0371041929302	24.8870686640636	15.5731006027012	4.09372693692417	18.849718443253	15.5863344190309	15.0035623727862	34.7540925099356	26.1333817521106	25.6911405022482	9.34503299059199	25.0764562625389	34.6911951684881	20.0089747194069	2.09724734108904	14.2173628645519	16.9080017735297	6.24100081562505	17.1207148171525	15.546412420935	15.4245657901001	25.494763193751	21.3088430885003	18.0885951031427	18.370655974625	21.9225461875822	20.0929017146444
593.743	0	0	0	0	0	0	-6.64871905693695	-4.57925769155529	19.0594270570252	6.57167204884579	-7.35903181887798	8.15117188146672	-13.3121520400396	3.27937690585511	21.8990276135479	2.51720408156117	13.6450952120282	-20.3088810698241	-7.7032224276638	-8.90553417591501	-7.82318278688553	-1.34370528271532	4.88497933877939	6.51691353575897	-4.99486009920107	9.80116018594278	3.76286140413962	11.3894689836469	6.52294565107342	5.21274908861514	9.25363177341918	9.5505498250758	29.4209120607011	16.3887628748043	7.2312159480412	15.701620986118	15.8725535340144	18.3804422348485	16.8581634997789	19.3795987427093	11.6474780558813	13.5574431315848	17.2277974730814	11.5059424231685	14.5795605309125	15.8979499676175	19.1159216648941	14.3045781565014	20.326571682699
595.413	0	0	0	0	0	4.12894606807562	-12.4234777935552	-25.2996373838605	-5.20963567541525	-3.78736552964208	-4.18204465647951	-2.46417863504942	-18.2460860012537	2.88100277911845	6.68226363652815	-13.055770126454	-0.0664901782659087	-22.2497855714011	0.429825358381636	-11.1104762997113	15.9160215901649	4.57856178611107	-3.08157083811938	5.08117519382263	2.10034015510286	-4.46449092172746	-3.4428289213727	5.67758721632543	-3.54174503204139	12.5046671448315	-4.09048754722927	0.133829595433755	2.47343020424811	0.711373700114111	4.42163973759294	1.85650698605606	7.57280903098611	1.2943842431705	7.32315554490632	-3.63038136300428	12.316935472567	14.2549513436387	14.111859075528	15.9272403865405	15.5481885103997	13.5152116291378	14.4066413651996	17.1142972161229	15.9640648214453
597.084	0	0	0	0	0	-7.51282307739744	4.12553453912648	-13.9500270128797	0.538785809815666	-12.193274161753	6.6235921082489	9.53319257498224	1.10328168188857	-7.91159341723573	-4.00741691895347	-1.54934696230198	-2.21923252206489	-8.323486374966	-2.94705640818744	-9.07591283740077	0.87480387558295	-9.53056566357145	3.09492208507804	16.4184747849949	-0.853455606781912	-12.4907245528874	-9.71180346364203	4.97808158745165	12.6740041202691	-0.792324217649289	9.37396648626681	7.11938101438959	5.44264353380414	1.67983092976806	15.5133213057244	13.5657439012217	17.87688332112	5.32892726048446	19.3010962158565	22.2946418385094	20.0962338707563	8.4072404708752	16.7259226286663	14.9083734115338	14.9196700966926	17.1555655464158	16.3016863576579	17.7281332606392	23.136046557054
598.754	0	0	0	0	25.7032018371093	-14.351125198397	-28.0791749005768	15.5614746432375	9.42889299649207	9.84235004405162	6.1877971249333	11.4123373829684	-7.86367193330605	-9.85373755418604	-7.42465286019609	9.78555629408889	13.3515969530337	23.7223879149966	14.4162576221332	-0.10098547970322	1.24991033641026	9.85615242940783	15.750817242116	-5.13505501043735	-11.4602638969956	-2.64265964781582	10.0706417640496	2.21240306941674	-0.225132101533461	7.9181218621712	6.28899359044486	9.41742823371545	20.2119963730299	7.99262847893627	5.00457699772689	17.9180321211869	10.7350995382894	2.91802806514071	8.66971736417085	11.4567851124849	6.02425424616452	15.2765587521065	15.4492376910201	14.8612528574471	16.1877746613776	10.8062168741143	12.9181323126797	13.2685486248972	14.2174050484331
600.425	0	0	0	0	19.5146599883637	12.7257140664991	8.57069193679055	22.8211683371462	15.8979586842377	10.1818514087434	7.42780438254828	33.6463033852155	7.15046341099431	6.37677026691188	48.0408746001641	30.7615076667992	16.0170595088021	20.2093538211609	18.1845455294116	21.8458476632188	28.0589593201205	34.0774141345491	21.5517205478578	20.7312842450551	28.7325710171134	11.6688905575203	24.3791850555666	16.8595199940096	27.9696130843251	10.3032557050888	22.3787884375811	17.1232634488671	28.0772440456564	23.0667429442433	28.179996367664	20.5405306903684	22.1101342223488	16.877500656907	23.8992396992259	21.1923629955966	21.3686929635667	20.9955639389306	17.7274059480665	23.3551152644829	19.1515952870071	25.6874527755152	16.1123870772102	27.2062679170995	18.494281432177
602.096	0	0	0	7.99115382548967	-18.5986318762429	-15.9187495759344	-9.3557841657808	-19.9519917875681	-4.01932842139172	-34.3380505790769	5.2827625409207	-17.3388247205361	-33.540067420612	-16.5205718879293	-22.460981985337	-14.1048653141034	8.55355087134245	-15.6545406884704	-10.649024050702	-2.2494126137724	6.80149516492303	-7.9213521554814	1.10328559604367	4.36766849789303	1.48425137602622	-4.48037806914947	3.46513145589971	-9.84809677641175	-10.1428752617345	16.2555903676556	25.6947939069695	0.423326722948619	-6.43804543011125	1.68342972224066	6.09053381291623	13.9037442259286	4.24924224068414	4.29204454060841	3.76332534652796	10.1426224734226	11.9441773280586	9.75128670795845	7.92131566707939	10.8434259565712	11.5293094488368	17.3080899532453	16.9675975314181	12.7773059684405	13.9902323042706
603.766	0	0	0	10.7275789912164	-10.4186863123361	-12.3017184785834	-7.50960024890337	9.14211692930063	-10.2959269164092	-0.0194748590882116	-3.12604759931883	-31.4728768001919	-22.064279934813	-22.6398012850969	-3.87693817676977	-9.37150737353277	-23.3899366347651	-10.5601346089913	1.01654616255738	-14.3049310070307	-6.45766899642957	10.0589510852625	-11.2584829846021	-11.5151574471552	0.806723846412383	7.2554678951123	-5.02003717527067	-6.7435161834225	-6.95191302260626	-5.22280361598535	0.615688922404651	-7.81324685072916	5.37873547922938	-0.0152474916691795	-0.675649814191184	-3.18134778824875	2.56449837450334	2.19946098182312	10.2689208121924	9.51016060178224	5.53772037565074	12.7198232589999	7.42098332096477	5.01392014052729	11.7796518635313	9.02938678562778	14.8634227273731	14.2481823221472	14.7219968060401
605.437	0	0	-4.7843797500076	-21.4021336198639	-10.5549588433176	-14.3646903988853	1.97847787150711	-2.66687892001739	-16.170921546314	-17.8164516613069	-6.05902842450318	-12.9361324189742	-35.8843573823894	-2.32111434785471	-1.01400331577443	7.7748068903248	-1.65690974764322	4.39932191690179	13.1728734083774	-10.2761597983532	-12.1284415726793	1.38477256349106	-14.3456331071146	-6.85067052091021	-4.9191221765307	12.0011023536663	-6.53514423416775	2.74431518898473	2.97871905403078	8.46046724402306	-0.717848370469284	11.4937477856821	3.33061520832308	10.3074700465096	-1.89641449755725	4.26368886598274	-0.648967261459084	8.45276330221199	10.5400416946087	9.8449554360522	4.57619943012058	9.39990950665327	12.2519542242573	14.513985176704	11.1633865141717	12.254640307509	11.7545550333155	12.906177142022	15.7004207345793
607.108	0	47.4345215807356	-3.93386090996144	2.92243567328575	0.0585882326633009	11.6090541414283	20.4055937177123	9.36809875848838	24.8087880150884	19.1766286641154	-8.24689089917515	14.6772536011064	22.1344883333472	9.35412813977091	-3.94761989148712	10.9990936885032	2.73950843276124	2.65044832268161	17.8974668658128	11.7817842182751	20.4056486041414	4.26739464267919	29.9062320632403	5.81413589368761	18.6999544998915	8.09009319031838	18.1312098959139	8.63984032819117	15.4479476545942	10.3065707927974	9.57008674986106	14.9159072582533	0.583568615948904	12.2164463093673	13.3151869593821	22.1000430581033	4.94737728543873	12.9035144090063	6.73388641314869	21.1781315711658	14.8249660916248	15.793359172719	9.32703986457947	9.59255309115195	12.4682066254322	18.1082082415272	15.8829611965128	12.278597805764	17.1959725234733
608.779	0	3.57510464125812	-22.462791735433	-17.2663668875844	-16.7037133694337	-7.20110917744872	11.220921473359	6.48103760473966	-7.33460369714284	-10.4520972080824	-5.15537855825371	-4.46383795226514	-4.4819721044355	-12.5313722880829	-12.472851066918	-19.9959190480435	-13.6619285925366	6.95266584610653	-1.78711894959189	2.80720812382411	-8.77849651226765	-6.74096499609812	9.34704535294693	-2.18161960566632	-15.8756514479913	6.28755081681827	-5.67573680464408	3.82804004660073	-13.0035410201769	-2.11223367603668	5.82830761644887	-5.77858402026686	5.82984885611025	8.78918582140541	1.26549905246751	4.3549403551194	1.74916214148324	6.41062354963974	-1.23034962132822	10.7860844712873	4.02830085187438	3.96751559022412	10.6872274596005	10.519924355408	10.5355879494633	11.8000354305506	7.98646578001921	12.0375604793681	5.07457035171008
610.45	26.3084384341394	5.66279280424378	29.8769602574747	11.9750938374621	11.4936251035273	-2.13337598102549	41.0735849340366	29.6507737743372	18.7465404263107	0	11.3544675720505	14.2653217156033	38.8469287554897	6.66420202787744	8.08284599073353	11.9835750977732	13.2746053595914	12.5769948875356	14.7635108355609	2.01553377392131	22.3003942715801	14.2513952474173	0.99127979056678	20.0413420010939	27.4497234721393	22.9957623085559	0.899540173586498	16.1930380988456	8.80592283655252	5.93603514494829	15.829149338862	21.3453438588214	22.7775714362414	11.6584722872468	5.51933370280295	14.3280334714532	15.2813592699645	11.2439288319432	15.4084481349984	10.00916905855	14.1648986379982	22.2677111571742	13.2914210201857	19.9267338173439	17.9624805529775	18.9890967303721	16.1970520941746	16.6948262523536	18.4868721275827
612.121	-23.1313856623033	1.44429917816008	10.6021524440909	21.0930336418005	26.8013752068918	15.7314698906401	-6.77066699529541	17.128277227331	18.0464706783159	-0.15814186212291	-4.4842440302918	-0.0834336204355234	17.3660384568083	10.5179563347789	-9.42624301444137	20.8294580962815	17.6031338291186	12.2664214926844	-9.11002645473463	14.3411640482849	6.53437636653287	8.212531982321	-8.72493335838957	15.2302227176235	4.65610641533948	12.4209342442614	16.5733334838381	17.8458199756955	13.008598386961	11.9449223507364	6.67107517742359	22.0375214144188	22.3929238601624	8.60053673454362	9.45478660381129	7.10743130083181	7.61316643795308	16.6777400622512	14.4531310004931	20.0004217024867	11.9179161835998	12.2190601505447	10.5427601022786	13.7547592543427	12.7396198546171	15.2556612611374	13.5171936756078	21.229724046763	18.8570338788822
613.792	14.5825590632892	44.4952320198534	17.6600485457861	15.6788761201864	8.60539075039986	12.4539273994019	38.9051355249494	-13.2739299618355	10.3892236760293	17.9735095991869	13.6895091467779	10.6221117059371	36.2225163826883	1.74222291901653	19.7171037660683	4.65619042394482	13.3474803768414	8.57670143013234	15.2222751215897	12.0107614591957	7.02602455871654	7.87574889974405	12.9361719480466	10.0572474943224	9.83975610544286	2.49879165183767	-1.99977401442672	6.81544316807271	12.4856073502015	15.5598315860491	5.18312018259087	13.7527801662285	20.5239057118956	20.6650337869898	14.7427963804074	13.5003896652075	13.3471520828029	16.7999875470181	19.1396968546012	10.3676895380609	8.33318492646082	16.4880785703689	13.7864448000366	12.6144751783189	15.0005625713866	15.42108576761	13.3809601547224	16.3231765479418	16.3112182981013
615.464	-21.2891693376139	1.66682756552614	-0.683840269692759	-10.999444813935	-19.9496200654631	-40.168558777292	-26.9949679109544	-15.8785514387454	-25.3777946677752	-19.7875219123089	-20.6961071895286	-32.4434443513239	-3.63750992451086	-23.4796425828096	-14.8750010516443	-7.19822862127862	-13.8439385901581	-16.8657601066502	-19.5305032154274	4.64523360955951	-18.5736924705404	-22.1194703800416	-16.2864240050414	-8.28699499083061	-10.6819513155385	-12.7914207432557	-10.4790055714409	5.14734562927665	-20.3316794701092	2.55891397333827	1.79239499067314	0.246318332202199	1.44184066044909	-0.985946513113219	11.2095136332915	5.44873123465113	3.40088382699306	1.19559584372374	5.5211770528501	3.75907914264909	1.83990075004254	6.2123182592677	8.63107121795312	8.34614527831108	8.79919143636587	8.23450305477238	6.75479509432326	9.79134042220247	7.25683165069225
617.135	-25.0707859839346	-29.6098089662542	-26.5038772472553	-28.3672454759758	1.52170604232927	-18.5693428786331	-19.4532240184955	-8.54801245964546	-13.6098972071808	5.12740835261049	2.49863023665627	15.8643565023477	4.28653288458457	4.22954865816537	-5.61472848525	-12.8719197994281	-10.4104620209505	15.5903513742761	-21.444702618455	-10.1832458303201	-13.1286726776327	6.9888680954616	3.19569065166032	3.68408623961639	2.59918750402418	-6.4502565928664	9.03440671702507	-2.80661334337222	-7.10647282278819	15.8888647800031	17.235358205672	5.69428337629209	9.99779788376	16.0871430022405	0.775318656712138	9.25467003548856	3.40897214919605	-0.346595921155883	9.32173271399453	2.60532837647982	12.2532431052969	4.71201211209833	4.10996584615036	4.6465943423436	10.884765480637	11.4906047921316	17.1195685325334	9.64781511264528	13.5945392481485
618.806	-44.0392441039633	-12.0045419145675	-53.5726291100565	-30.2888949999884	-45.5004460233789	-15.3767421513797	-32.7430506505857	-16.242489832301	-5.28117877665368	-32.7156750327448	-30.7982028303157	-20.9327148054717	-12.218861916127	-17.6455397124556	-6.98103551827798	-19.2389954182585	-18.3376663003147	-20.6580493459468	-13.3217712464385	-12.4704604995059	-14.3369812943801	-7.05081908286295	-23.0307754322537	-11.6491189424037	2.47246981054135	-19.8145784020324	-13.5396938835097	-9.56283945982284	2.11905804894697	-12.0654597697366	-16.0528478920645	-15.1214567107952	-3.25296902867089	-6.19250079570206	-3.45068967892949	2.84686902805861	-2.08887561340387	-2.81195045963895	0.809868639726656	5.03878989945581	-1.4333119712274	-3.71407978845717	7.30691380571322	3.94121761054788	4.24906021708417	7.58049634524544	5.06374377451306	1.35837332116637	10.0176846126988
[truncated: 85 more columns]
