# Supplementary material for: Physicochemical and major ion data for springs in the Black Forest National Park, Germany
Source: Data Brief. 2020 Apr 30;30:105645. doi: 10.1016/j.dib.2020.105645 (PMC7218150; doi:10.1016/j.dib.2020.105645)
Supplement: Supplementary file 4 [file mmc4.zip › Fluorescence/D812_5_2017-05-09.csv]

wavelength	600	597	594	591	588	585	582	579	576	573	570	567	564	561	558	555	552	549	546	543	540	537	534	531	528	525	522	519	516	513	510	507	504	501	498	495	492	489	486	483	480	477	474	471	468	465	462	459	456
210.862	0	0	0	0	0	0	0	0	0	0	0	0	0	0	0	0	0	0	0	0	0	0	0	0	0	0	0	0	0	0	0	0	0	0	0	0	0	0	0	0	0	0	0	0	0	0	0	0	0
212.444	0	0	0	0	0	0	0	0	0	0	0	0	0	0	0	0	0	0	0	0	0	0	0	0	0	0	0	0	0	0	0	0	0	0	0	0	0	0	0	0	0	0	0	0	0	0	0	0	0
214.027	0	0	0	0	0	0	0	0	0	0	0	0	0	0	0	0	0	0	0	0	0	0	0	0	0	0	0	0	0	0	0	0	0	0	0	0	0	0	0	0	0	0	0	0	0	0	0	0	0
215.61	0	0	0	0	0	0	0	0	0	0	0	0	0	0	0	0	0	0	0	0	0	0	0	0	0	0	0	0	0	0	0	0	0	0	0	0	0	0	0	0	0	0	0	0	0	0	0	0	0
217.194	0	0	0	0	0	0	0	0	0	0	0	0	0	0	0	0	0	0	0	0	0	0	0	0	0	0	0	0	0	0	0	0	0	0	0	0	0	0	0	0	0	0	0	0	0	0	0	0	0
218.779	0	0	0	0	0	0	0	0	0	0	0	0	0	0	0	0	0	0	0	0	0	0	0	0	0	0	0	0	0	0	0	0	0	0	0	0	0	0	0	0	0	0	0	0	0	0	0	0	0
220.364	0	0	0	0	0	0	0	0	0	0	0	0	0	0	0	0	0	0	0	0	0	0	0	0	0	0	0	0	0	0	0	0	0	0	0	0	0	0	0	0	0	0	0	0	0	0	0	0	0
221.95	0	0	0	0	0	0	0	0	0	0	0	0	0	0	0	0	0	0	0	0	0	0	0	0	0	0	0	0	0	0	0	0	0	0	0	0	0	0	0	0	0	0	0	0	0	0	0	0	0
223.536	0	0	0	0	0	0	0	0	0	0	0	0	0	0	0	0	0	0	0	0	0	0	0	0	0	0	0	0	0	0	0	0	0	0	0	0	0	0	0	0	0	0	0	0	0	0	0	0	0
225.123	0	0	0	0	0	0	0	0	0	0	0	0	0	0	0	0	0	0	0	0	0	0	0	0	0	0	0	0	0	0	0	0	0	0	0	0	0	0	0	0	0	0	0	0	0	0	0	0	0
226.71	0	0	0	0	0	0	0	0	0	0	0	0	0	0	0	0	0	0	0	0	0	0	0	0	0	0	0	0	0	0	0	0	0	0	0	0	0	0	0	0	0	0	0	0	0	0	0	0	0
228.299	0	0	0	0	0	0	0	0	0	0	0	0	0	0	0	0	0	0	0	0	0	0	0	0	0	0	0	0	0	0	0	0	0	0	0	0	0	0	0	0	0	0	0	0	0	0	0	0	0
229.887	0	0	0	0	0	0	0	0	0	0	0	0	0	0	0	0	0	0	0	0	0	0	0	0	0	0	0	0	0	0	0	0	0	0	0	0	0	0	0	0	0	0	0	0	0	0	0	0	0
231.477	0	0	0	0	0	0	0	0	0	0	0	0	0	0	0	0	0	0	0	0	0	0	0	0	0	0	0	0	0	0	0	0	0	0	0	0	0	0	0	0	0	0	0	0	0	0	0	0	0
233.067	0	0	0	0	0	0	0	0	0	0	0	0	0	0	0	0	0	0	0	0	0	0	0	0	0	0	0	0	0	0	0	0	0	0	0	0	0	0	0	0	0	0	0	0	0	0	0	0	0
234.657	0	0	0	0	0	0	0	0	0	0	0	0	0	0	0	0	0	0	0	0	0	0	0	0	0	0	0	0	0	0	0	0	0	0	0	0	0	0	0	0	0	0	0	0	0	0	0	0	0
236.248	0	0	0	0	0	0	0	0	0	0	0	0	0	0	0	0	0	0	0	0	0	0	0	0	0	0	0	0	0	0	0	0	0	0	0	0	0	0	0	0	0	0	0	0	0	0	0	0	0
237.84	0	0	0	0	0	0	0	0	0	0	0	0	0	0	0	0	0	0	0	0	0	0	0	0	0	0	0	0	0	0	0	0	0	0	0	0	0	0	0	0	0	0	0	0	0	0	0	0	0
239.432	0	0	0	0	0	0	0	0	0	0	0	0	0	0	0	0	0	0	0	0	0	0	0	0	0	0	0	0	0	0	0	0	0	0	0	0	0	0	0	0	0	0	0	0	0	0	0	0	0
241.025	0	0	0	0	0	0	0	0	0	0	0	0	0	0	0	0	0	0	0	0	0	0	0	0	0	0	0	0	0	0	0	0	0	0	0	0	0	0	0	0	0	0	0	0	0	0	0	0	0
242.619	0	0	0	0	0	0	0	0	0	0	0	0	0	0	0	0	0	0	0	0	0	0	0	0	0	0	0	0	0	0	0	0	0	0	0	0	0	0	0	0	0	0	0	0	0	0	0	0	0
244.213	0	0	0	0	0	0	0	0	0	0	0	0	0	0	0	0	0	0	0	0	0	0	0	0	0	0	0	0	0	0	0	0	0	0	0	0	0	0	0	0	0	0	0	0	0	0	0	0	0
245.808	0	0	0	0	0	0	0	0	0	0	0	0	0	0	0	0	0	0	0	0	0	0	0	0	0	0	0	0	0	0	0	0	0	0	0	0	0	0	0	0	0	0	0	0	0	0	0	0	0
247.403	0	0	0	0	0	0	0	0	0	0	0	0	0	0	0	0	0	0	0	0	0	0	0	0	0	0	0	0	0	0	0	0	0	0	0	0	0	0	0	0	0	0	0	0	0	0	0	0	0
248.999	0	0	0	0	0	0	0	0	0	0	0	0	0	0	0	0	0	0	0	0	0	0	0	0	0	0	0	0	0	0	0	0	0	0	0	0	0	0	0	0	0	0	0	0	0	0	0	0	0
250.595	0	0	0	0	0	0	0	0	0	0	0	0	0	0	0	0	0	0	0	0	0	0	0	0	0	0	0	0	0	0	0	0	0	0	0	0	0	0	0	0	0	0	0	0	0	0	0	0	0
252.192	0	0	0	0	0	0	0	0	0	0	0	0	0	0	0	0	0	0	0	0	0	0	0	0	0	0	0	0	0	0	0	0	0	0	0	0	0	0	0	0	0	0	0	0	0	0	0	0	0
253.79	0	0	0	0	0	0	0	0	0	0	0	0	0	0	0	0	0	0	0	0	0	0	0	0	0	0	0	0	0	0	0	0	0	0	0	0	0	0	0	0	0	0	0	0	0	0	0	0	0
255.388	0	0	0	0	0	0	0	0	0	0	0	0	0	0	0	0	0	0	0	0	0	0	0	0	0	0	0	0	0	0	0	0	0	0	0	0	0	0	0	0	0	0	0	0	0	0	0	0	0
256.986	0	0	0	0	0	0	0	0	0	0	0	0	0	0	0	0	0	0	0	0	0	0	0	0	0	0	0	0	0	0	0	0	0	0	0	0	0	0	0	0	0	0	0	0	0	0	0	0	0
258.586	0	0	0	0	0	0	0	0	0	0	0	0	0	0	0	0	0	0	0	0	0	0	0	0	0	0	0	0	0	0	0	0	0	0	0	0	0	0	0	0	0	0	0	0	0	0	0	0	0
260.186	0	0	0	0	0	0	0	0	0	0	0	0	0	0	0	0	0	0	0	0	0	0	0	0	0	0	0	0	0	0	0	0	0	0	0	0	0	0	0	0	0	0	0	0	0	0	0	0	0
261.786	0	0	0	0	0	0	0	0	0	0	0	0	0	0	0	0	0	0	0	0	0	0	0	0	0	0	0	0	0	0	0	0	0	0	0	0	0	0	0	0	0	0	0	0	0	0	0	0	0
263.387	0	0	0	0	0	0	0	0	0	0	0	0	0	0	0	0	0	0	0	0	0	0	0	0	0	0	0	0	0	0	0	0	0	0	0	0	0	0	0	0	0	0	0	0	0	0	0	0	0
264.988	0	0	0	0	0	0	0	0	0	0	0	0	0	0	0	0	0	0	0	0	0	0	0	0	0	0	0	0	0	0	0	0	0	0	0	0	0	0	0	0	0	0	0	0	0	0	0	0	0
266.591	0	0	0	0	0	0	0	0	0	0	0	0	0	0	0	0	0	0	0	0	0	0	0	0	0	0	0	0	0	0	0	0	0	0	0	0	0	0	0	0	0	0	0	0	0	0	0	0	0
268.193	0	0	0	0	0	0	0	0	0	0	0	0	0	0	0	0	0	0	0	0	0	0	0	0	0	0	0	0	0	0	0	0	0	0	0	0	0	0	0	0	0	0	0	0	0	0	0	0	0
269.796	0	0	0	0	0	0	0	0	0	0	0	0	0	0	0	0	0	0	0	0	0	0	0	0	0	0	0	0	0	0	0	0	0	0	0	0	0	0	0	0	0	0	0	0	0	0	0	0	0
271.4	0	0	0	0	0	0	0	0	0	0	0	0	0	0	0	0	0	0	0	0	0	0	0	0	0	0	0	0	0	0	0	0	0	0	0	0	0	0	0	0	0	0	0	0	0	0	0	0	0
273.004	0	0	0	0	0	0	0	0	0	0	0	0	0	0	0	0	0	0	0	0	0	0	0	0	0	0	0	0	0	0	0	0	0	0	0	0	0	0	0	0	0	0	0	0	0	0	0	0	0
274.609	0	0	0	0	0	0	0	0	0	0	0	0	0	0	0	0	0	0	0	0	0	0	0	0	0	0	0	0	0	0	0	0	0	0	0	0	0	0	0	0	0	0	0	0	0	0	0	0	0
276.215	0	0	0	0	0	0	0	0	0	0	0	0	0	0	0	0	0	0	0	0	0	0	0	0	0	0	0	0	0	0	0	0	0	0	0	0	0	0	0	0	0	0	0	0	0	0	0	0	0
277.821	0	0	0	0	0	0	0	0	0	0	0	0	0	0	0	0	0	0	0	0	0	0	0	0	0	0	0	0	0	0	0	0	0	0	0	0	0	0	0	0	0	0	0	0	0	0	0	0	0
279.427	0	0	0	0	0	0	0	0	0	0	0	0	0	0	0	0	0	0	0	0	0	0	0	0	0	0	0	0	0	0	0	0	0	0	0	0	0	0	0	0	0	0	0	0	0	0	0	0	0
281.034	0	0	0	0	0	0	0	0	0	0	0	0	0	0	0	0	0	0	0	0	0	0	0	0	0	0	0	0	0	0	0	0	0	0	0	0	0	0	0	0	0	0	0	0	0	0	0	0	0
282.642	0	0	0	0	0	0	0	0	0	0	0	0	0	0	0	0	0	0	0	0	0	0	0	0	0	0	0	0	0	0	0	0	0	0	0	0	0	0	0	0	0	0	0	0	0	0	0	0	0
284.25	0	0	0	0	0	0	0	0	0	0	0	0	0	0	0	0	0	0	0	0	0	0	0	0	0	0	0	0	0	0	0	0	0	0	0	0	0	0	0	0	0	0	0	0	0	0	0	0	0
285.858	0	0	0	0	0	0	0	0	0	0	0	0	0	0	0	0	0	0	0	0	0	0	0	0	0	0	0	0	0	0	0	0	0	0	0	0	0	0	0	0	0	0	0	0	0	0	0	0	0
287.468	0	0	0	0	0	0	0	0	0	0	0	0	0	0	0	0	0	0	0	0	0	0	0	0	0	0	0	0	0	0	0	0	0	0	0	0	0	0	0	0	0	0	0	0	0	0	0	0	0
289.077	0	0	0	0	0	0	0	0	0	0	0	0	0	0	0	0	0	0	0	0	0	0	0	0	0	0	0	0	0	0	0	0	0	0	0	0	0	0	0	0	0	0	0	0	0	0	0	0	0
290.688	0	0	0	0	0	0	0	0	0	0	0	0	0	0	0	0	0	0	0	0	0	0	0	0	0	0	0	0	0	0	0	0	0	0	0	0	0	0	0	0	0	0	0	0	0	0	0	0	0
292.298	0	0	0	0	0	0	0	0	0	0	0	0	0	0	0	0	0	0	0	0	0	0	0	0	0	0	0	0	0	0	0	0	0	0	0	0	0	0	0	0	0	0	0	0	0	0	0	0	0
293.91	0	0	0	0	0	0	0	0	0	0	0	0	0	0	0	0	0	0	0	0	0	0	0	0	0	0	0	0	0	0	0	0	0	0	0	0	0	0	0	0	0	0	0	0	0	0	0	0	0
295.521	0	0	0	0	0	0	0	0	0	0	0	0	0	0	0	0	0	0	0	0	0	0	0	0	0	0	0	0	0	0	0	0	0	0	0	0	0	0	0	0	0	0	0	0	0	0	0	0	0
297.134	0	0	0	0	0	0	0	0	0	0	0	0	0	0	0	0	0	0	0	0	0	0	0	0	0	0	0	0	0	0	0	0	0	0	0	0	0	0	0	0	0	0	0	0	0	0	0	0	0
298.747	0	0	0	0	0	0	0	0	0	0	0	0	0	0	0	0	0	0	0	0	0	0	0	0	0	0	0	0	0	0	0	0	0	0	0	0	0	0	0	0	0	0	0	0	0	0	0	0	0
300.36	0	0	0	0	0	0	0	0	0	0	0	0	0	0	0	0	0	0	0	0	0	0	0	0	0	0	0	0	0	0	0	0	0	0	0	0	0	0	0	0	0	0	0	0	0	0	0	0	0
301.974	0	0	0	0	0	0	0	0	0	0	0	0	0	0	0	0	0	0	0	0	0	0	0	0	0	0	0	0	0	0	0	0	0	0	0	0	0	0	0	0	0	0	0	0	0	0	0	0	0
303.588	0	0	0	0	0	0	0	0	0	0	0	0	0	0	0	0	0	0	0	0	0	0	0	0	0	0	0	0	0	0	0	0	0	0	0	0	0	0	0	0	0	0	0	0	0	0	0	0	0
305.203	0	0	0	0	0	0	0	0	0	0	0	0	0	0	0	0	0	0	0	0	0	0	0	0	0	0	0	0	0	0	0	0	0	0	0	0	0	0	0	0	0	0	0	0	0	0	0	0	0
306.819	0	0	0	0	0	0	0	0	0	0	0	0	0	0	0	0	0	0	0	0	0	0	0	0	0	0	0	0	0	0	0	0	0	0	0	0	0	0	0	0	0	0	0	0	0	0	0	0	0
308.435	0	0	0	0	0	0	0	0	0	0	0	0	0	0	0	0	0	0	0	0	0	0	0	0	0	0	0	0	0	0	0	0	0	0	0	0	0	0	0	0	0	0	0	0	0	0	0	0	0
310.051	0	0	0	0	0	0	0	0	0	0	0	0	0	0	0	0	0	0	0	0	0	0	0	0	0	0	0	0	0	0	0	0	0	0	0	0	0	0	0	0	0	0	0	0	0	0	0	0	0
311.668	0	0	0	0	0	0	0	0	0	0	0	0	0	0	0	0	0	0	0	0	0	0	0	0	0	0	0	0	0	0	0	0	0	0	0	0	0	0	0	0	0	0	0	0	0	0	0	0	0
313.286	0	0	0	0	0	0	0	0	0	0	0	0	0	0	0	0	0	0	0	0	0	0	0	0	0	0	0	0	0	0	0	0	0	0	0	0	0	0	0	0	0	0	0	0	0	0	0	0	0
314.904	0	0	0	0	0	0	0	0	0	0	0	0	0	0	0	0	0	0	0	0	0	0	0	0	0	0	0	0	0	0	0	0	0	0	0	0	0	0	0	0	0	0	0	0	0	0	0	0	0
316.522	0	0	0	0	0	0	0	0	0	0	0	0	0	0	0	0	0	0	0	0	0	0	0	0	0	0	0	0	0	0	0	0	0	0	0	0	0	0	0	0	0	0	0	0	0	0	0	0	0
318.141	0	0	0	0	0	0	0	0	0	0	0	0	0	0	0	0	0	0	0	0	0	0	0	0	0	0	0	0	0	0	0	0	0	0	0	0	0	0	0	0	0	0	0	0	0	0	0	0	0
319.761	0	0	0	0	0	0	0	0	0	0	0	0	0	0	0	0	0	0	0	0	0	0	0	0	0	0	0	0	0	0	0	0	0	0	0	0	0	0	0	0	0	0	0	0	0	0	0	0	0
321.381	0	0	0	0	0	0	0	0	0	0	0	0	0	0	0	0	0	0	0	0	0	0	0	0	0	0	0	0	0	0	0	0	0	0	0	0	0	0	0	0	0	0	0	0	0	0	0	0	0
323.001	0	0	0	0	0	0	0	0	0	0	0	0	0	0	0	0	0	0	0	0	0	0	0	0	0	0	0	0	0	0	0	0	0	0	0	0	0	0	0	0	0	0	0	0	0	0	0	0	0
324.622	0	0	0	0	0	0	0	0	0	0	0	0	0	0	0	0	0	0	0	0	0	0	0	0	0	0	0	0	0	0	0	0	0	0	0	0	0	0	0	0	0	0	0	0	0	0	0	0	0
326.243	0	0	0	0	0	0	0	0	0	0	0	0	0	0	0	0	0	0	0	0	0	0	0	0	0	0	0	0	0	0	0	0	0	0	0	0	0	0	0	0	0	0	0	0	0	0	0	0	0
327.865	0	0	0	0	0	0	0	0	0	0	0	0	0	0	0	0	0	0	0	0	0	0	0	0	0	0	0	0	0	0	0	0	0	0	0	0	0	0	0	0	0	0	0	0	0	0	0	0	0
329.488	0	0	0	0	0	0	0	0	0	0	0	0	0	0	0	0	0	0	0	0	0	0	0	0	0	0	0	0	0	0	0	0	0	0	0	0	0	0	0	0	0	0	0	0	0	0	0	0	0
331.111	0	0	0	0	0	0	0	0	0	0	0	0	0	0	0	0	0	0	0	0	0	0	0	0	0	0	0	0	0	0	0	0	0	0	0	0	0	0	0	0	0	0	0	0	0	0	0	0	0
332.734	0	0	0	0	0	0	0	0	0	0	0	0	0	0	0	0	0	0	0	0	0	0	0	0	0	0	0	0	0	0	0	0	0	0	0	0	0	0	0	0	0	0	0	0	0	0	0	0	0
334.358	0	0	0	0	0	0	0	0	0	0	0	0	0	0	0	0	0	0	0	0	0	0	0	0	0	0	0	0	0	0	0	0	0	0	0	0	0	0	0	0	0	0	0	0	0	0	0	0	0
335.982	0	0	0	0	0	0	0	0	0	0	0	0	0	0	0	0	0	0	0	0	0	0	0	0	0	0	0	0	0	0	0	0	0	0	0	0	0	0	0	0	0	0	0	0	0	0	0	0	0
337.607	0	0	0	0	0	0	0	0	0	0	0	0	0	0	0	0	0	0	0	0	0	0	0	0	0	0	0	0	0	0	0	0	0	0	0	0	0	0	0	0	0	0	0	0	0	0	0	0	0
339.232	0	0	0	0	0	0	0	0	0	0	0	0	0	0	0	0	0	0	0	0	0	0	0	0	0	0	0	0	0	0	0	0	0	0	0	0	0	0	0	0	0	0	0	0	0	0	0	0	0
340.858	0	0	0	0	0	0	0	0	0	0	0	0	0	0	0	0	0	0	0	0	0	0	0	0	0	0	0	0	0	0	0	0	0	0	0	0	0	0	0	0	0	0	0	0	0	0	0	0	0
342.484	0	0	0	0	0	0	0	0	0	0	0	0	0	0	0	0	0	0	0	0	0	0	0	0	0	0	0	0	0	0	0	0	0	0	0	0	0	0	0	0	0	0	0	0	0	0	0	0	0
344.111	0	0	0	0	0	0	0	0	0	0	0	0	0	0	0	0	0	0	0	0	0	0	0	0	0	0	0	0	0	0	0	0	0	0	0	0	0	0	0	0	0	0	0	0	0	0	0	0	0
345.738	0	0	0	0	0	0	0	0	0	0	0	0	0	0	0	0	0	0	0	0	0	0	0	0	0	0	0	0	0	0	0	0	0	0	0	0	0	0	0	0	0	0	0	0	0	0	0	0	0
347.365	0	0	0	0	0	0	0	0	0	0	0	0	0	0	0	0	0	0	0	0	0	0	0	0	0	0	0	0	0	0	0	0	0	0	0	0	0	0	0	0	0	0	0	0	0	0	0	0	0
348.993	0	0	0	0	0	0	0	0	0	0	0	0	0	0	0	0	0	0	0	0	0	0	0	0	0	0	0	0	0	0	0	0	0	0	0	0	0	0	0	0	0	0	0	0	0	0	0	0	0
350.622	0	0	0	0	0	0	0	0	0	0	0	0	0	0	0	0	0	0	0	0	0	0	0	0	0	0	0	0	0	0	0	0	0	0	0	0	0	0	0	0	0	0	0	0	0	0	0	0	0
352.251	0	0	0	0	0	0	0	0	0	0	0	0	0	0	0	0	0	0	0	0	0	0	0	0	0	0	0	0	0	0	0	0	0	0	0	0	0	0	0	0	0	0	0	0	0	0	0	0	0
353.88	0	0	0	0	0	0	0	0	0	0	0	0	0	0	0	0	0	0	0	0	0	0	0	0	0	0	0	0	0	0	0	0	0	0	0	0	0	0	0	0	0	0	0	0	0	0	0	0	0
355.51	0	0	0	0	0	0	0	0	0	0	0	0	0	0	0	0	0	0	0	0	0	0	0	0	0	0	0	0	0	0	0	0	0	0	0	0	0	0	0	0	0	0	0	0	0	0	0	0	0
357.14	0	0	0	0	0	0	0	0	0	0	0	0	0	0	0	0	0	0	0	0	0	0	0	0	0	0	0	0	0	0	0	0	0	0	0	0	0	0	0	0	0	0	0	0	0	0	0	0	0
358.771	0	0	0	0	0	0	0	0	0	0	0	0	0	0	0	0	0	0	0	0	0	0	0	0	0	0	0	0	0	0	0	0	0	0	0	0	0	0	0	0	0	0	0	0	0	0	0	0	0
360.402	0	0	0	0	0	0	0	0	0	0	0	0	0	0	0	0	0	0	0	0	0	0	0	0	0	0	0	0	0	0	0	0	0	0	0	0	0	0	0	0	0	0	0	0	0	0	0	0	0
362.034	0	0	0	0	0	0	0	0	0	0	0	0	0	0	0	0	0	0	0	0	0	0	0	0	0	0	0	0	0	0	0	0	0	0	0	0	0	0	0	0	0	0	0	0	0	0	0	0	0
363.666	0	0	0	0	0	0	0	0	0	0	0	0	0	0	0	0	0	0	0	0	0	0	0	0	0	0	0	0	0	0	0	0	0	0	0	0	0	0	0	0	0	0	0	0	0	0	0	0	0
365.299	0	0	0	0	0	0	0	0	0	0	0	0	0	0	0	0	0	0	0	0	0	0	0	0	0	0	0	0	0	0	0	0	0	0	0	0	0	0	0	0	0	0	0	0	0	0	0	0	0
366.932	0	0	0	0	0	0	0	0	0	0	0	0	0	0	0	0	0	0	0	0	0	0	0	0	0	0	0	0	0	0	0	0	0	0	0	0	0	0	0	0	0	0	0	0	0	0	0	0	0
368.565	0	0	0	0	0	0	0	0	0	0	0	0	0	0	0	0	0	0	0	0	0	0	0	0	0	0	0	0	0	0	0	0	0	0	0	0	0	0	0	0	0	0	0	0	0	0	0	0	0
370.199	0	0	0	0	0	0	0	0	0	0	0	0	0	0	0	0	0	0	0	0	0	0	0	0	0	0	0	0	0	0	0	0	0	0	0	0	0	0	0	0	0	0	0	0	0	0	0	0	0
371.833	0	0	0	0	0	0	0	0	0	0	0	0	0	0	0	0	0	0	0	0	0	0	0	0	0	0	0	0	0	0	0	0	0	0	0	0	0	0	0	0	0	0	0	0	0	0	0	0	0
373.468	0	0	0	0	0	0	0	0	0	0	0	0	0	0	0	0	0	0	0	0	0	0	0	0	0	0	0	0	0	0	0	0	0	0	0	0	0	0	0	0	0	0	0	0	0	0	0	0	0
375.103	0	0	0	0	0	0	0	0	0	0	0	0	0	0	0	0	0	0	0	0	0	0	0	0	0	0	0	0	0	0	0	0	0	0	0	0	0	0	0	0	0	0	0	0	0	0	0	0	0
376.738	0	0	0	0	0	0	0	0	0	0	0	0	0	0	0	0	0	0	0	0	0	0	0	0	0	0	0	0	0	0	0	0	0	0	0	0	0	0	0	0	0	0	0	0	0	0	0	0	0
378.374	0	0	0	0	0	0	0	0	0	0	0	0	0	0	0	0	0	0	0	0	0	0	0	0	0	0	0	0	0	0	0	0	0	0	0	0	0	0	0	0	0	0	0	0	0	0	0	0	0
380.01	0	0	0	0	0	0	0	0	0	0	0	0	0	0	0	0	0	0	0	0	0	0	0	0	0	0	0	0	0	0	0	0	0	0	0	0	0	0	0	0	0	0	0	0	0	0	0	0	0
381.647	0	0	0	0	0	0	0	0	0	0	0	0	0	0	0	0	0	0	0	0	0	0	0	0	0	0	0	0	0	0	0	0	0	0	0	0	0	0	0	0	0	0	0	0	0	0	0	0	0
383.284	0	0	0	0	0	0	0	0	0	0	0	0	0	0	0	0	0	0	0	0	0	0	0	0	0	0	0	0	0	0	0	0	0	0	0	0	0	0	0	0	0	0	0	0	0	0	0	0	0
384.922	0	0	0	0	0	0	0	0	0	0	0	0	0	0	0	0	0	0	0	0	0	0	0	0	0	0	0	0	0	0	0	0	0	0	0	0	0	0	0	0	0	0	0	0	0	0	0	0	0
386.56	0	0	0	0	0	0	0	0	0	0	0	0	0	0	0	0	0	0	0	0	0	0	0	0	0	0	0	0	0	0	0	0	0	0	0	0	0	0	0	0	0	0	0	0	0	0	0	0	0
388.198	0	0	0	0	0	0	0	0	0	0	0	0	0	0	0	0	0	0	0	0	0	0	0	0	0	0	0	0	0	0	0	0	0	0	0	0	0	0	0	0	0	0	0	0	0	0	0	0	0
389.837	0	0	0	0	0	0	0	0	0	0	0	0	0	0	0	0	0	0	0	0	0	0	0	0	0	0	0	0	0	0	0	0	0	0	0	0	0	0	0	0	0	0	0	0	0	0	0	0	0
391.476	0	0	0	0	0	0	0	0	0	0	0	0	0	0	0	0	0	0	0	0	0	0	0	0	0	0	0	0	0	0	0	0	0	0	0	0	0	0	0	0	0	0	0	0	0	0	0	0	0
393.116	0	0	0	0	0	0	0	0	0	0	0	0	0	0	0	0	0	0	0	0	0	0	0	0	0	0	0	0	0	0	0	0	0	0	0	0	0	0	0	0	0	0	0	0	0	0	0	0	0
394.756	0	0	0	0	0	0	0	0	0	0	0	0	0	0	0	0	0	0	0	0	0	0	0	0	0	0	0	0	0	0	0	0	0	0	0	0	0	0	0	0	0	0	0	0	0	0	0	0	0
396.396	0	0	0	0	0	0	0	0	0	0	0	0	0	0	0	0	0	0	0	0	0	0	0	0	0	0	0	0	0	0	0	0	0	0	0	0	0	0	0	0	0	0	0	0	0	0	0	0	0
398.037	0	0	0	0	0	0	0	0	0	0	0	0	0	0	0	0	0	0	0	0	0	0	0	0	0	0	0	0	0	0	0	0	0	0	0	0	0	0	0	0	0	0	0	0	0	0	0	0	0
399.678	0	0	0	0	0	0	0	0	0	0	0	0	0	0	0	0	0	0	0	0	0	0	0	0	0	0	0	0	0	0	0	0	0	0	0	0	0	0	0	0	0	0	0	0	0	0	0	0	0
401.32	0	0	0	0	0	0	0	0	0	0	0	0	0	0	0	0	0	0	0	0	0	0	0	0	0	0	0	0	0	0	0	0	0	0	0	0	0	0	0	0	0	0	0	0	0	0	0	0	0
402.962	0	0	0	0	0	0	0	0	0	0	0	0	0	0	0	0	0	0	0	0	0	0	0	0	0	0	0	0	0	0	0	0	0	0	0	0	0	0	0	0	0	0	0	0	0	0	0	0	0
404.604	0	0	0	0	0	0	0	0	0	0	0	0	0	0	0	0	0	0	0	0	0	0	0	0	0	0	0	0	0	0	0	0	0	0	0	0	0	0	0	0	0	0	0	0	0	0	0	0	0
406.247	0	0	0	0	0	0	0	0	0	0	0	0	0	0	0	0	0	0	0	0	0	0	0	0	0	0	0	0	0	0	0	0	0	0	0	0	0	0	0	0	0	0	0	0	0	0	0	0	0
407.89	0	0	0	0	0	0	0	0	0	0	0	0	0	0	0	0	0	0	0	0	0	0	0	0	0	0	0	0	0	0	0	0	0	0	0	0	0	0	0	0	0	0	0	0	0	0	0	0	0
409.534	0	0	0	0	0	0	0	0	0	0	0	0	0	0	0	0	0	0	0	0	0	0	0	0	0	0	0	0	0	0	0	0	0	0	0	0	0	0	0	0	0	0	0	0	0	0	0	0	0
411.177	0	0	0	0	0	0	0	0	0	0	0	0	0	0	0	0	0	0	0	0	0	0	0	0	0	0	0	0	0	0	0	0	0	0	0	0	0	0	0	0	0	0	0	0	0	0	0	0	0
412.822	0	0	0	0	0	0	0	0	0	0	0	0	0	0	0	0	0	0	0	0	0	0	0	0	0	0	0	0	0	0	0	0	0	0	0	0	0	0	0	0	0	0	0	0	0	0	0	0	0
414.466	0	0	0	0	0	0	0	0	0	0	0	0	0	0	0	0	0	0	0	0	0	0	0	0	0	0	0	0	0	0	0	0	0	0	0	0	0	0	0	0	0	0	0	0	0	0	0	0	0
416.111	0	0	0	0	0	0	0	0	0	0	0	0	0	0	0	0	0	0	0	0	0	0	0	0	0	0	0	0	0	0	0	0	0	0	0	0	0	0	0	0	0	0	0	0	0	0	0	0	0
417.757	0	0	0	0	0	0	0	0	0	0	0	0	0	0	0	0	0	0	0	0	0	0	0	0	0	0	0	0	0	0	0	0	0	0	0	0	0	0	0	0	0	0	0	0	0	0	0	0	0
419.402	0	0	0	0	0	0	0	0	0	0	0	0	0	0	0	0	0	0	0	0	0	0	0	0	0	0	0	0	0	0	0	0	0	0	0	0	0	0	0	0	0	0	0	0	0	0	0	0	0
421.048	0	0	0	0	0	0	0	0	0	0	0	0	0	0	0	0	0	0	0	0	0	0	0	0	0	0	0	0	0	0	0	0	0	0	0	0	0	0	0	0	0	0	0	0	0	0	0	0	0
422.695	0	0	0	0	0	0	0	0	0	0	0	0	0	0	0	0	0	0	0	0	0	0	0	0	0	0	0	0	0	0	0	0	0	0	0	0	0	0	0	0	0	0	0	0	0	0	0	0	0
424.342	0	0	0	0	0	0	0	0	0	0	0	0	0	0	0	0	0	0	0	0	0	0	0	0	0	0	0	0	0	0	0	0	0	0	0	0	0	0	0	0	0	0	0	0	0	0	0	0	0
425.989	0	0	0	0	0	0	0	0	0	0	0	0	0	0	0	0	0	0	0	0	0	0	0	0	0	0	0	0	0	0	0	0	0	0	0	0	0	0	0	0	0	0	0	0	0	0	0	0	0
427.636	0	0	0	0	0	0	0	0	0	0	0	0	0	0	0	0	0	0	0	0	0	0	0	0	0	0	0	0	0	0	0	0	0	0	0	0	0	0	0	0	0	0	0	0	0	0	0	0	0
429.284	0	0	0	0	0	0	0	0	0	0	0	0	0	0	0	0	0	0	0	0	0	0	0	0	0	0	0	0	0	0	0	0	0	0	0	0	0	0	0	0	0	0	0	0	0	0	0	0	0
430.932	0	0	0	0	0	0	0	0	0	0	0	0	0	0	0	0	0	0	0	0	0	0	0	0	0	0	0	0	0	0	0	0	0	0	0	0	0	0	0	0	0	0	0	0	0	0	0	0	0
432.581	0	0	0	0	0	0	0	0	0	0	0	0	0	0	0	0	0	0	0	0	0	0	0	0	0	0	0	0	0	0	0	0	0	0	0	0	0	0	0	0	0	0	0	0	0	0	0	0	0
434.23	0	0	0	0	0	0	0	0	0	0	0	0	0	0	0	0	0	0	0	0	0	0	0	0	0	0	0	0	0	0	0	0	0	0	0	0	0	0	0	0	0	0	0	0	0	0	0	0	0
435.879	0	0	0	0	0	0	0	0	0	0	0	0	0	0	0	0	0	0	0	0	0	0	0	0	0	0	0	0	0	0	0	0	0	0	0	0	0	0	0	0	0	0	0	0	0	0	0	0	0
437.528	0	0	0	0	0	0	0	0	0	0	0	0	0	0	0	0	0	0	0	0	0	0	0	0	0	0	0	0	0	0	0	0	0	0	0	0	0	0	0	0	0	0	0	0	0	0	0	0	0
439.178	0	0	0	0	0	0	0	0	0	0	0	0	0	0	0	0	0	0	0	0	0	0	0	0	0	0	0	0	0	0	0	0	0	0	0	0	0	0	0	0	0	0	0	0	0	0	0	0	0
440.828	0	0	0	0	0	0	0	0	0	0	0	0	0	0	0	0	0	0	0	0	0	0	0	0	0	0	0	0	0	0	0	0	0	0	0	0	0	0	0	0	0	0	0	0	0	0	0	0	0
442.479	0	0	0	0	0	0	0	0	0	0	0	0	0	0	0	0	0	0	0	0	0	0	0	0	0	0	0	0	0	0	0	0	0	0	0	0	0	0	0	0	0	0	0	0	0	0	0	0	0
444.13	0	0	0	0	0	0	0	0	0	0	0	0	0	0	0	0	0	0	0	0	0	0	0	0	0	0	0	0	0	0	0	0	0	0	0	0	0	0	0	0	0	0	0	0	0	0	0	0	0
445.781	0	0	0	0	0	0	0	0	0	0	0	0	0	0	0	0	0	0	0	0	0	0	0	0	0	0	0	0	0	0	0	0	0	0	0	0	0	0	0	0	0	0	0	0	0	0	0	0	0
447.432	0	0	0	0	0	0	0	0	0	0	0	0	0	0	0	0	0	0	0	0	0	0	0	0	0	0	0	0	0	0	0	0	0	0	0	0	0	0	0	0	0	0	0	0	0	0	0	0	0
449.084	0	0	0	0	0	0	0	0	0	0	0	0	0	0	0	0	0	0	0	0	0	0	0	0	0	0	0	0	0	0	0	0	0	0	0	0	0	0	0	0	0	0	0	0	0	0	0	0	0
450.736	0	0	0	0	0	0	0	0	0	0	0	0	0	0	0	0	0	0	0	0	0	0	0	0	0	0	0	0	0	0	0	0	0	0	0	0	0	0	0	0	0	0	0	0	0	0	0	0	0
452.389	0	0	0	0	0	0	0	0	0	0	0	0	0	0	0	0	0	0	0	0	0	0	0	0	0	0	0	0	0	0	0	0	0	0	0	0	0	0	0	0	0	0	0	0	0	0	0	0	0
454.042	0	0	0	0	0	0	0	0	0	0	0	0	0	0	0	0	0	0	0	0	0	0	0	0	0	0	0	0	0	0	0	0	0	0	0	0	0	0	0	0	0	0	0	0	0	0	0	0	0
455.695	0	0	0	0	0	0	0	0	0	0	0	0	0	0	0	0	0	0	0	0	0	0	0	0	0	0	0	0	0	0	0	0	0	0	0	0	0	0	0	0	0	0	0	0	0	0	0	0	0
457.348	0	0	0	0	0	0	0	0	0	0	0	0	0	0	0	0	0	0	0	0	0	0	0	0	0	0	0	0	0	0	0	0	0	0	0	0	0	0	0	0	0	0	0	0	0	0	0	0	0
459.002	0	0	0	0	0	0	0	0	0	0	0	0	0	0	0	0	0	0	0	0	0	0	0	0	0	0	0	0	0	0	0	0	0	0	0	0	0	0	0	0	0	0	0	0	0	0	0	0	0
460.656	0	0	0	0	0	0	0	0	0	0	0	0	0	0	0	0	0	0	0	0	0	0	0	0	0	0	0	0	0	0	0	0	0	0	0	0	0	0	0	0	0	0	0	0	0	0	0	0	0
462.31	0	0	0	0	0	0	0	0	0	0	0	0	0	0	0	0	0	0	0	0	0	0	0	0	0	0	0	0	0	0	0	0	0	0	0	0	0	0	0	0	0	0	0	0	0	0	0	0	0
463.965	0	0	0	0	0	0	0	0	0	0	0	0	0	0	0	0	0	0	0	0	0	0	0	0	0	0	0	0	0	0	0	0	0	0	0	0	0	0	0	0	0	0	0	0	0	0	0	0	0
465.62	0	0	0	0	0	0	0	0	0	0	0	0	0	0	0	0	0	0	0	0	0	0	0	0	0	0	0	0	0	0	0	0	0	0	0	0	0	0	0	0	0	0	0	0	0	0	0	0	0
467.275	0	0	0	0	0	0	0	0	0	0	0	0	0	0	0	0	0	0	0	0	0	0	0	0	0	0	0	0	0	0	0	0	0	0	0	0	0	0	0	0	0	0	0	0	0	0	0	0	140.964775977976
468.931	0	0	0	0	0	0	0	0	0	0	0	0	0	0	0	0	0	0	0	0	0	0	0	0	0	0	0	0	0	0	0	0	0	0	0	0	0	0	0	0	0	0	0	0	0	0	0	0	155.478064473521
470.586	0	0	0	0	0	0	0	0	0	0	0	0	0	0	0	0	0	0	0	0	0	0	0	0	0	0	0	0	0	0	0	0	0	0	0	0	0	0	0	0	0	0	0	0	0	0	0	128.549468524341	164.6654999865
472.242	0	0	0	0	0	0	0	0	0	0	0	0	0	0	0	0	0	0	0	0	0	0	0	0	0	0	0	0	0	0	0	0	0	0	0	0	0	0	0	0	0	0	0	0	0	0	151.061547307636	141.421075153721	167.197950987747
473.899	0	0	0	0	0	0	0	0	0	0	0	0	0	0	0	0	0	0	0	0	0	0	0	0	0	0	0	0	0	0	0	0	0	0	0	0	0	0	0	0	0	0	0	0	0	0	137.082870796828	160.698763655872	196.345532899713
475.555	0	0	0	0	0	0	0	0	0	0	0	0	0	0	0	0	0	0	0	0	0	0	0	0	0	0	0	0	0	0	0	0	0	0	0	0	0	0	0	0	0	0	0	0	0	136.457077254413	143.01499699606	166.102391584235	213.399507705187
477.212	0	0	0	0	0	0	0	0	0	0	0	0	0	0	0	0	0	0	0	0	0	0	0	0	0	0	0	0	0	0	0	0	0	0	0	0	0	0	0	0	0	0	0	0	0	129.792979849846	151.704599684898	183.155693069763	213.607480982341
478.87	0	0	0	0	0	0	0	0	0	0	0	0	0	0	0	0	0	0	0	0	0	0	0	0	0	0	0	0	0	0	0	0	0	0	0	0	0	0	0	0	0	0	0	0	126.297898908822	142.406336789376	167.663037267678	200.839873103291	233.897261759305
480.527	0	0	0	0	0	0	0	0	0	0	0	0	0	0	0	0	0	0	0	0	0	0	0	0	0	0	0	0	0	0	0	0	0	0	0	0	0	0	0	0	0	0	0	0	133.980100106648	149.860429729846	175.773048406831	211.969721666406	241.187701891384
482.185	0	0	0	0	0	0	0	0	0	0	0	0	0	0	0	0	0	0	0	0	0	0	0	0	0	0	0	0	0	0	0	0	0	0	0	0	0	0	0	0	0	0	0	126.889542110619	149.237574636643	171.333486541273	201.931098808644	225.710834480521	260.400398841912
483.843	0	0	0	0	0	0	0	0	0	0	0	0	0	0	0	0	0	0	0	0	0	0	0	0	0	0	0	0	0	0	0	0	0	0	0	0	0	0	0	0	0	0	0	131.760910142918	145.817953204689	174.00911919553	202.637682051297	228.883206578819	264.96201133225
485.501	0	0	0	0	0	0	0	0	0	0	0	0	0	0	0	0	0	0	0	0	0	0	0	0	0	0	0	0	0	0	0	0	0	0	0	0	0	0	0	0	0	0	123.14337024477	151.071613818675	169.898028038805	190.627340169869	225.496126330291	245.563949753826	280.797338189738
487.16	0	0	0	0	0	0	0	0	0	0	0	0	0	0	0	0	0	0	0	0	0	0	0	0	0	0	0	0	0	0	0	0	0	0	0	0	0	0	0	0	0	135.143086921092	134.301028675632	155.241538330576	183.797718672839	202.352839225236	236.301130945279	260.760701741866	302.23838008984
488.819	0	0	0	0	0	0	0	0	0	0	0	0	0	0	0	0	0	0	0	0	0	0	0	0	0	0	0	0	0	0	0	0	0	0	0	0	0	0	0	0	0	120.575490733561	159.692591269022	166.680887864166	189.850379853785	219.678706944337	243.15067514751	285.562190818915	308.394948057021
490.478	0	0	0	0	0	0	0	0	0	0	0	0	0	0	0	0	0	0	0	0	0	0	0	0	0	0	0	0	0	0	0	0	0	0	0	0	0	0	0	0	135.38837097052	139.348395656908	160.972307760224	184.283972265309	206.470315671937	235.387994684915	261.041012181975	289.4081116018	334.730330035913
492.137	0	0	0	0	0	0	0	0	0	0	0	0	0	0	0	0	0	0	0	0	0	0	0	0	0	0	0	0	0	0	0	0	0	0	0	0	0	0	0	0	123.574072551388	140.868799543249	168.542058476687	199.860067099956	220.234023195442	243.417450667328	259.182565745335	301.031412541254	348.899920229002
493.797	0	0	0	0	0	0	0	0	0	0	0	0	0	0	0	0	0	0	0	0	0	0	0	0	0	0	0	0	0	0	0	0	0	0	0	0	0	0	0	127.154886314874	131.498996544997	161.783189788227	173.398072644999	205.695739053871	226.767262410312	249.309462409398	274.034982886164	319.437198202438	345.697727568691
495.456	0	0	0	0	0	0	0	0	0	0	0	0	0	0	0	0	0	0	0	0	0	0	0	0	0	0	0	0	0	0	0	0	0	0	0	0	0	0	0	121.574269171128	140.587856558315	160.491507918737	175.914925201914	203.718412487457	226.671058079104	251.290220418005	286.75485988242	316.87133150828	357.45097814874
497.117	0	0	0	0	0	0	0	0	0	0	0	0	0	0	0	0	0	0	0	0	0	0	0	0	0	0	0	0	0	0	0	0	0	0	0	0	0	0	127.000900422034	131.039794009146	152.371632713251	172.960421651894	207.020066965672	225.695886445929	246.705958399715	273.359473901431	302.150749618894	339.00111828974	373.443543559953
498.777	0	0	0	0	0	0	0	0	0	0	0	0	0	0	0	0	0	0	0	0	0	0	0	0	0	0	0	0	0	0	0	0	0	0	0	0	0	0	117.421561702331	135.192562491703	155.290287452484	181.055425815998	203.324750945989	229.415055581916	253.754891745824	282.030416281589	304.603663523977	341.25694137613	379.280277785952
500.438	0	0	0	0	0	0	0	0	0	0	0	0	0	0	0	0	0	0	0	0	0	0	0	0	0	0	0	0	0	0	0	0	0	0	0	0	0	118.214901759586	138.199983819787	153.259137961762	163.130116660747	189.091790456101	211.72402259757	240.331332991683	265.577562992095	289.250003917264	324.865110650388	351.321635930857	388.615851480069
502.098	0	0	0	0	0	0	0	0	0	0	0	0	0	0	0	0	0	0	0	0	0	0	0	0	0	0	0	0	0	0	0	0	0	0	0	0	157.063467329637	118.873456433989	153.814457016013	163.12269169321	183.510112697507	201.873584056715	233.508390446418	252.252333137113	272.447127218953	304.274250702623	334.289795502399	371.338319412632	395.688314179997
503.759	0	0	0	0	0	0	0	0	0	0	0	0	0	0	0	0	0	0	0	0	0	0	0	0	0	0	0	0	0	0	0	0	0	0	0	0	109.017925132616	123.013809337254	140.17618743424	175.16990452584	178.769039437261	207.124969355577	235.900246296352	258.082544829825	278.216149210191	311.463690305311	340.32463012737	363.453065534897	405.929956704246
505.421	0	0	0	0	0	0	0	0	0	0	0	0	0	0	0	0	0	0	0	0	0	0	0	0	0	0	0	0	0	0	0	0	0	0	0	141.073879526054	123.790844431492	142.646020682418	174.098398184944	181.258162441568	201.019252913997	226.402027644271	253.069174974788	282.564905891644	295.965818402886	323.533318514784	356.791772406094	383.957780276508	427.493883114813
507.082	0	0	0	0	0	0	0	0	0	0	0	0	0	0	0	0	0	0	0	0	0	0	0	0	0	0	0	0	0	0	0	0	0	0	0	109.786147510194	121.572190480918	146.162906613925	161.833986780291	189.206440828932	202.855048313242	228.952534200902	248.696958512703	280.53374165605	302.474096853955	325.495317491088	361.221070109614	394.102322448841	425.223493135843
508.744	0	0	0	0	0	0	0	0	0	0	0	0	0	0	0	0	0	0	0	0	0	0	0	0	0	0	0	0	0	0	0	0	0	0	133.933943270672	127.653549241817	141.847647997268	151.940223025262	171.089956436938	197.950059261148	216.613886441957	237.893325571286	265.908567842494	287.214351036101	310.616766414225	335.170371850325	372.352486289459	400.837655804942	432.464102714635
510.406	0	0	0	0	0	0	0	0	0	0	0	0	0	0	0	0	0	0	0	0	0	0	0	0	0	0	0	0	0	0	0	0	0	0	107.152631444988	125.586582315858	144.838400825673	166.192478080564	182.698981707666	215.68029710967	226.625591949825	251.092352114896	266.563458058429	294.90085367107	318.355536839094	341.997751615925	373.346739433134	411.02942806026	439.324995826898
512.068	0	0	0	0	0	0	0	0	0	0	0	0	0	0	0	0	0	0	0	0	0	0	0	0	0	0	0	0	0	0	0	0	0	118.405490765026	123.679120140973	142.863686998602	164.630863193568	173.915655811993	206.766693264959	203.518274352873	234.327156688084	260.496366023976	291.37860033789	314.529221223055	329.548787404066	353.54019626722	387.66837797897	410.011441976735	455.274539933594
513.731	0	0	0	0	0	0	0	0	0	0	0	0	0	0	0	0	0	0	0	0	0	0	0	0	0	0	0	0	0	0	0	0	0	104.071812566517	119.201830494485	149.291002527097	165.585627060741	179.064918918215	197.500316894012	221.601570385175	229.599568787923	265.117520542574	295.379752937331	309.601406314021	333.783667510465	359.61036586395	384.098572077007	424.068371293031	446.13033494413
515.394	0	0	0	0	0	0	0	0	0	0	0	0	0	0	0	0	0	0	0	0	0	0	0	0	0	0	0	0	0	0	0	0	104.309182246145	99.8147723024787	120.632280766171	135.287558877321	152.77691566769	173.048933712916	196.610135564798	219.383350327419	237.001891867665	262.101920998191	292.327442131298	313.879651026954	339.536750241914	354.323154018659	395.008463270118	421.316167059607	447.025481449235
517.056	0	0	0	0	0	0	0	0	0	0	0	0	0	0	0	0	0	0	0	0	0	0	0	0	0	0	0	0	0	0	0	235.394024679089	98.4455259009242	116.753709090366	118.109463477368	143.473305430535	167.840318354576	186.388211165899	211.514563013885	231.969229085388	250.114052012519	272.616859658271	298.661446350463	318.85470106466	347.882771136491	364.086911442704	392.794154422508	417.333542680465	451.590497495434
518.72	0	0	0	0	0	0	0	0	0	0	0	0	0	0	0	0	0	0	0	0	0	0	0	0	0	0	0	0	0	0	0	90.9514920388202	102.957795707213	121.220305773871	133.434721782248	154.142499185163	176.73358363162	191.822337571869	219.296726063286	234.333454523142	250.366938512309	279.025072160709	307.455540516546	330.949499984397	349.326234430174	367.073972902276	396.656833306289	427.297426998507	460.618951909945
520.383	0	0	0	0	0	0	0	0	0	0	0	0	0	0	0	0	0	0	0	0	0	0	0	0	0	0	0	0	0	0	181.269798377321	86.9077532533951	117.212593857167	136.561459235694	144.864123298173	159.547035754747	195.368024917485	202.176086303654	232.569940005356	253.860664655248	270.972657405154	285.593399997935	312.742220757385	337.615662205881	357.700939018229	375.470070070459	412.388267862969	435.358741304447	471.299144153896
522.046	0	0	0	0	0	0	0	0	0	0	0	0	0	0	0	0	0	0	0	0	0	0	0	0	0	0	0	0	0	0	78.5920932568074	107.866370560009	125.695161964506	125.230371469939	154.430215205411	174.057137498293	198.430886673081	214.39891902794	231.763064689546	261.128290043896	266.856401935886	289.089648886698	327.469942095227	341.765338469802	364.788044892661	384.692876322303	411.890342607583	437.050282937704	469.651199911273
523.71	0	0	0	0	0	0	0	0	0	0	0	0	0	0	0	0	0	0	0	0	0	0	0	0	0	0	0	0	0	139.174245740585	91.7608307317598	107.997251074348	114.875559393121	132.34823334151	170.42604575285	177.832807494973	196.958213661317	214.190751812198	231.361938923784	254.14353229182	284.123316088559	291.190100986118	316.752541815495	341.930028371194	360.283830344783	386.555157671017	405.820609975815	441.646509044958	463.830467662715
525.374	0	0	0	0	0	0	0	0	0	0	0	0	0	0	0	0	0	0	0	0	0	0	0	0	0	0	0	0	0	86.6065194957668	99.9747614764523	121.172151055436	143.521975913301	142.095834401964	172.196778214078	184.626792391318	204.306079481845	215.287154854125	241.555784618577	260.837944491542	284.244136835065	299.092605232593	332.59772093048	345.639350741352	365.92005766299	380.020276723123	404.117453624251	442.643972268856	473.593943681557
527.038	0	0	0	0	0	0	0	0	0	0	0	0	0	0	0	0	0	0	0	0	0	0	0	0	0	0	0	0	104.369479636427	81.0668773909969	91.5174459309986	104.736381987119	124.139869068143	139.312620591837	151.045766646124	189.738710200305	192.036261420261	214.768232376071	234.131548558469	246.313044941305	266.706947288685	297.908473542123	321.492683696032	344.183094624226	353.701792770625	382.673751578855	398.815669234985	429.762735875007	456.08840322887
528.703	0	0	0	0	0	0	0	0	0	0	0	0	0	0	0	0	0	0	0	0	0	0	0	0	0	0	0	0	61.5313345037362	68.8173771767823	89.2596023306341	117.656733640903	122.529797232906	132.919631883215	147.406931290376	169.976631235326	187.547149747014	209.816332522432	235.318047817638	262.410702862138	269.016029362328	294.197155495548	315.699319483377	343.603166700438	364.892517259605	379.233761761623	399.219487562462	431.207495545814	470.476163653925
530.367	0	0	0	0	0	0	0	0	0	0	0	0	0	0	0	0	0	0	0	0	0	0	0	0	0	0	0	107.689502481075	87.239718798304	114.796396049277	120.423246641943	131.456460986914	137.354930287548	165.376161345052	184.221018574327	196.957782348158	222.707261263728	223.028544241495	252.027230859916	269.257568966308	292.773141840573	304.415644989803	336.429466041189	350.008371524497	368.705561632383	384.16682211767	405.984133170484	439.389648054543	463.608611705072
532.032	0	0	0	0	0	0	0	0	0	0	0	0	0	0	0	0	0	0	0	0	0	0	0	0	0	0	269.012606226807	73.9847957171681	81.3779158374461	110.096261891711	113.898750686231	129.572399910222	154.701306359318	148.058189207556	174.624462872	178.530810498821	199.037940650189	234.473199775999	254.737517259447	266.214963433663	293.878765280543	307.537039888911	317.57061835432	351.796574879147	369.158979829819	378.620845140181	408.657084047219	429.140078173205	455.199485276605
533.697	0	0	0	0	0	0	0	0	0	0	0	0	0	0	0	0	0	0	0	0	0	0	0	0	0	0	82.9821463467871	63.6032458920148	85.2167292541377	100.769256579233	112.732217527834	122.309934959654	132.21588381544	158.808933015769	172.89466701427	193.006576347883	205.802744809591	237.42748095701	252.740156136029	269.932822628639	291.900290905767	305.751151987273	327.057446047382	345.230807637903	368.22171254224	381.434012133548	397.860112085491	421.4115879943	455.550304543965
535.362	0	0	0	0	0	0	0	0	0	0	0	0	0	0	0	0	0	0	0	0	0	0	0	0	0	206.359284699839	64.1190484981177	83.3419154879306	86.9192275439475	107.145937164428	120.552351008792	136.949234204998	147.863069273895	169.71237860828	180.256289574621	209.779503887318	221.73247446236	224.427716126734	257.864521953614	268.078731378663	279.827966478389	298.395786724101	330.636901115582	351.414337503465	356.428215749009	377.030993094503	405.770270804663	430.972125282977	442.833302205246
537.028	0	0	0	0	0	0	0	0	0	0	0	0	0	0	0	0	0	0	0	0	0	0	0	0	0	68.0287896364276	64.4973378246878	96.7289445936695	90.5533879166809	102.599285173292	114.301012675332	139.364992710201	150.903618823151	184.154076383159	178.419695064514	189.952100912886	214.450569004976	225.507241953962	258.211731821371	273.38009700497	293.003249249369	312.972544937696	326.053166025032	340.231603041215	363.566370067864	383.015026659299	402.512671495494	429.369840092731	454.109427800875
538.693	0	0	0	0	0	0	0	0	0	0	0	0	0	0	0	0	0	0	0	0	0	0	0	0	140.640538590258	65.6436881615572	60.7215147188174	75.4653663040497	85.812763936458	106.734704825426	105.358534976834	125.010487865235	141.86147938555	167.282807858643	183.045708334225	210.441407917299	212.117026582523	232.227461663421	251.195792668585	262.403305574519	274.93442840025	299.960162259996	320.728917389663	343.389984517987	355.460637688504	379.808875902348	393.202164302657	421.384116202256	445.105017021341
540.359	0	0	0	0	0	0	0	0	0	0	0	0	0	0	0	0	0	0	0	0	0	0	0	0	87.6042541063012	79.6380176869883	105.515822100679	110.240969991484	122.386437189102	150.033093997624	158.014313140533	159.04972068926	182.654001777698	194.94384340145	195.877523456422	231.939683706091	232.755585407123	252.273621723548	264.254334598438	283.284820830822	300.539036165159	324.508950306905	334.172849793413	352.880203715846	358.984414299481	389.392586007142	411.098137784487	414.296971788059	461.154068917143
542.025	0	0	0	0	0	0	0	0	0	0	0	0	0	0	0	0	0	0	0	0	0	0	0	133.141626701285	78.9641458888711	90.3192223781743	112.103984842826	114.798754726567	120.659173711794	133.320355459863	144.281125303955	150.994928715253	169.720362579182	187.804552010428	189.622574346968	214.36027824467	226.940518056624	252.869202901834	263.789195494479	283.859475925133	300.36136829146	321.083296932026	328.923408485878	349.113746229674	365.603788140835	380.145110630218	409.516897208623	431.325468149836	450.675803164204
543.691	0	0	0	0	0	0	0	0	0	0	0	0	0	0	0	0	0	0	0	0	0	0	0	38.568400438468	58.3872246194087	72.3052803389084	85.1051095275466	81.1199203361059	91.5807508305549	134.192774583759	132.947519763714	154.593313914043	171.755110213658	181.008063607611	192.002463134174	213.490374495827	226.117771470573	233.869645908209	266.426080870766	282.691453885538	287.869969448893	305.312179690637	326.552451072287	348.15509095973	359.954203359291	384.935491302826	397.19334650939	411.916924131941	442.031493721037
545.357	0	0	0	0	0	0	0	0	0	0	0	0	0	0	0	0	0	0	0	0	0	0	83.9595497419652	56.0463834494831	71.6053527071735	79.7316590371954	74.3066821119715	106.527174418329	110.301263103153	129.889496712907	144.584836839467	144.439559886401	170.820958705743	177.139117939988	195.864752390247	216.255056892021	234.691677574544	238.136284558821	268.222923403948	275.421720503691	289.471465489327	305.295224713174	322.659215262048	342.956307783353	363.983867491654	369.46904495209	401.710469358934	422.098067257971	440.447754903155
547.023	0	0	0	0	0	0	0	0	0	0	0	0	0	0	0	0	0	0	0	0	0	276.472679167439	47.6530078362933	66.4428954108258	66.3233537564264	99.4202550022612	85.744217956811	108.50741187385	100.392194586896	113.725392186392	140.376459138152	165.130722903646	167.024620204447	181.917073827117	201.506604912168	218.273959917151	221.425864615497	234.420591532321	272.735606370774	279.375665559684	285.696121557712	306.39128700364	332.344172571473	344.982883832794	355.144610995277	362.157382335452	387.345327854496	407.365597879625	439.723111769502
548.69	0	0	0	0	0	0	0	0	0	0	0	0	0	0	0	0	0	0	0	0	0	74.7701197313431	47.7040084228926	48.8105384884909	75.8299390406899	79.7643638550806	100.858459488602	116.296173646706	121.603933791199	137.352807070887	125.046703501603	151.279196441507	172.729547021981	183.080163330302	204.163838466349	215.470052111729	234.961201625666	238.449398732926	254.445514426076	272.622965153677	282.268171465114	300.108802964651	323.733399791352	336.63984128516	357.522261639387	364.141800032013	380.753858965595	410.99189365179	429.003121315863
550.357	0	0	0	0	0	0	0	0	0	0	0	0	0	0	0	0	0	0	0	0	176.970807128054	56.886745550883	58.8301931443211	83.5480313154868	69.1200625550662	88.6080267986398	105.033094485474	100.80034936317	115.937617821455	143.704506955651	149.80671743982	155.915874306989	172.412464449209	189.673498192598	203.060113972815	210.821003254414	234.900054406976	244.887808017747	268.263452007713	278.539690798603	293.609706927579	309.134191733449	319.654352847668	339.484933157587	356.022430961938	366.233680135906	374.924274524509	399.223719709086	432.620103282984
552.024	0	0	0	0	0	0	0	0	0	0	0	0	0	0	0	0	0	0	0	0	51.6740302647259	26.1576478516978	54.3524497510699	49.9061293414463	71.012054191107	80.5629460540358	72.6033395412769	89.4793656643566	104.296748717313	134.725205258806	142.171016306059	153.902208479895	152.358944205102	164.765202688938	188.390639265079	210.716447851699	226.711998640464	229.693460840669	253.305729482059	265.519798016925	276.384754375972	293.463548416801	314.246091513043	336.113371744963	339.678622545297	362.318680787867	380.386099739752	401.447010137169	413.606655869731
553.691	0	0	0	0	0	0	0	0	0	0	0	0	0	0	0	0	0	0	0	120.218231572833	30.2062649473273	44.6336216057888	48.7806624453904	41.8565252667203	64.9127490309362	84.2075445352686	79.3045952738849	89.7733423774531	109.037645640863	124.250155996758	125.460288295802	128.921030828206	152.893398526141	182.746845374664	171.332982508713	208.864754837787	219.381767268791	230.024832360951	247.773601795369	256.237078151753	260.530788325732	289.098123144564	313.83252226305	329.398043052326	338.135733324247	349.448551010307	360.715585140394	385.910252117278	398.869903997276
555.358	0	0	0	0	0	0	0	0	0	0	0	0	0	0	0	0	0	0	0	66.716980846389	50.0535346878419	63.4892705587032	67.9859476183675	90.6229044696015	92.6849138983714	93.9051272385579	104.571847010602	128.741595782482	124.024608405928	142.93588920436	148.025100789034	166.263538376596	176.230733649475	198.643674061184	197.569654067403	223.405224411911	227.927769283108	251.273150282321	254.109553101766	272.39628054442	279.090027106973	300.769578755429	317.456574804249	331.896649942107	343.187194186302	347.053114074456	367.319451185542	392.639656648852	410.182361055628
557.026	0	0	0	0	0	0	0	0	0	0	0	0	0	0	0	0	0	0	124.746719133897	18.881621557943	44.1075446893028	35.4729746723569	64.1616388668104	70.9248191516777	60.3749845373301	74.7878807244142	76.5837761482522	96.6738049024154	112.267686781991	129.089332910582	140.460322255134	146.47988564258	168.092447306018	181.724755110842	197.420045182993	203.539951473986	214.680905117258	227.859877975689	252.57566411215	267.265671364268	280.859856330847	282.058061093111	312.575663808344	310.961714949981	323.070347462338	343.103531909043	353.729515624971	376.586848424636	399.415976540444
558.693	0	0	0	0	0	0	0	0	0	0	0	0	0	0	0	0	0	0	42.7420771771334	50.1377432869299	51.8550074174246	66.1544246998898	48.102796397471	74.425353986932	89.4132433396816	79.2749641737403	99.5832837588547	103.883973457086	116.673346992553	136.852490189882	142.095354397292	157.102239078659	162.829563621045	189.688436341349	176.858319401158	204.263742681416	230.838875386355	227.230706477426	249.523909574351	254.615687562958	270.502369524381	280.12251512603	310.304179429881	306.537981838131	328.250235924719	339.731146710293	348.918124465749	368.414261025588	390.449793269004
560.361	0	0	0	0	0	0	0	0	0	0	0	0	0	0	0	0	0	93.369635735887	15.8061031770785	25.8724212552936	47.091462796884	68.6592845840978	56.9193782339942	44.851177346171	57.4891229942419	92.2285171052439	89.8472351299207	109.10002482259	121.696313196104	127.112112208287	149.277545200553	147.694604615696	166.391370176102	177.915673019117	190.173706738125	191.757996460371	222.629682412249	221.222675243579	236.213960426331	257.503161406801	259.435105259868	274.597232195536	295.973319094213	303.639574250493	313.768897528596	330.514715080999	347.996021677869	360.008292415384	385.100223280321
562.029	0	0	0	0	0	0	0	0	0	0	0	0	0	0	0	0	272.435755437998	68.2343892510583	44.8015581358087	64.576813505568	65.4580730150171	79.4311541377723	73.3365695843828	105.048126417954	95.0332325298354	90.4947379747187	114.349290455525	132.342374173896	127.816296968502	130.53603392972	157.328833909695	162.180517448388	177.115372021	186.372736341984	199.502475251383	209.983431320246	220.271730107284	235.549276090556	248.931291868296	257.346059104955	267.862673557468	282.246735194872	297.284928375821	308.325064595116	320.490676935005	327.759817129272	344.801079385497	360.980058813137	386.801465646659
563.697	0	0	0	0	0	0	0	0	0	0	0	0	0	0	0	0	32.1512664698386	-28.8118948014316	-4.61358849307891	15.4815149097915	29.2531601147592	36.1194384138121	41.4592414149973	51.2377782572937	51.2455742857505	55.3436514048097	79.4138266394277	97.5595856124723	83.1215670451046	120.007312658261	134.871156950206	130.32989779646	141.948712359987	157.871863699156	162.967355268245	192.635271852497	201.840448202962	207.196176803776	222.634964752295	234.306809612782	249.019214972341	266.415654006751	273.365572867779	293.427367127177	312.568860033345	311.574377752845	327.672970020954	339.385386981859	364.393714504886
565.365	0	0	0	0	0	0	0	0	0	0	0	0	0	0	0	170.323207539447	41.3785115156414	71.0143225179622	42.1583123368169	58.1976709612035	51.4222518326793	73.05983066053	57.4097551393864	80.6017047985889	86.0478706149311	96.3961757773011	105.121734172571	93.4049181619619	123.865696110767	126.419432999348	147.063377953133	161.775805411305	175.618426130921	173.781458905018	184.183666763552	201.871266683166	211.400268924485	231.373400134953	240.415381779058	254.248172167069	256.196544848504	261.502632114206	281.832458711571	292.915675249501	305.69188613465	325.900975409071	332.99619057421	348.632754726395	358.339890134813
567.033	0	0	0	0	0	0	0	0	0	0	0	0	0	0	0	45.6712719516823	13.5229233919667	26.9461349346187	35.6457411385587	44.858871671097	61.496802544298	51.3430377069795	54.425350772937	79.1589902237978	101.214924440834	95.5499956816741	89.3990534674972	121.00781574373	118.414895253852	137.481959583293	146.020426393598	147.939277692806	135.851047098356	171.142977029146	189.642893270525	183.49203765942	198.708576720034	216.603683274786	240.313452830407	235.577735754411	249.91355860839	258.168442402793	278.411542055274	281.38644921035	302.98455396243	308.165053595231	319.678945905952	338.631435886395	360.877259719798
568.702	0	0	0	0	0	0	0	0	0	0	0	0	0	0	133.744275863739	43.9014019376409	46.3362443920275	26.6912766651264	53.2395085741948	50.4167946091181	46.2341080999125	61.0760062062641	77.0613398231399	74.0616285196161	92.6189415874554	94.4135498770637	108.724724620042	124.641973967243	123.029133336195	131.592848766761	140.106413669236	155.639915412035	159.413583489306	184.703443216036	167.554439034362	194.860469958805	212.76252252704	226.974426429728	223.958143296757	242.854188531456	242.660208939546	253.588835297067	284.126552406316	286.076761644089	301.375799962851	310.428807616993	326.466444180005	337.740195317516	343.889519964338
570.37	0	0	0	0	0	0	0	0	0	0	0	0	0	0	20.015923176348	26.7558598370794	14.7862499604112	-1.10054131815094	34.5247271273754	34.2107378548764	34.4123781485314	15.0929298754196	73.493780473335	74.6992968186275	67.7898902953615	73.5763578373356	76.401190443779	97.8408155285615	113.160546450199	121.367406701929	120.271451851454	138.145351053698	136.920147991939	154.46911666819	175.994104753214	181.498527307891	196.271256747665	191.794041991731	220.046979324939	234.822198959486	252.085777468297	249.992892178055	263.942215630059	279.103211618203	285.129835034054	298.685347188346	315.243657018365	325.078898670232	334.743272936522
572.039	0	0	0	0	0	0	0	0	0	0	0	0	0	112.582214965393	36.1396881631577	11.773542225123	7.1881462098222	44.6669695397145	41.5621326481754	52.3477811450541	56.6147472776735	61.5485260337395	68.6695667323864	68.7060590393774	73.4377998693413	85.3764088913151	94.753135499461	104.266332971087	106.472284790678	107.251320283408	141.565929499307	142.69988919666	162.00290511051	165.907950466316	171.978208588058	180.17736123209	187.076411790474	205.928528555595	229.225667909621	231.202881867656	241.691583359904	259.446260169726	266.986899568358	274.871848992238	279.003809098088	302.667492169657	303.90265669102	328.525513336428	342.592356494483
573.708	0	0	0	0	0	0	0	0	0	0	0	0	0	2.33571539260709	1.18637897870842	15.1340855198784	16.5268020252724	19.9170242402125	39.4716326181705	45.1852780456825	29.5817773452214	73.8108768394819	49.2803372037176	45.8444524237913	57.1150214930522	83.2869113817971	84.5558480978867	91.2564706310462	105.397232382568	121.663416900349	124.53244044651	134.806613830969	152.727113663041	158.921386343444	155.882876175302	170.95552931655	189.51392322983	201.903019145872	213.817989408353	227.289532639972	231.67187798803	236.028608448994	256.495784093294	268.009342308782	279.370465057901	285.229380729927	296.147064455957	308.994460902473	324.173655656701
575.377	0	0	0	0	0	0	0	0	0	0	0	0	72.2224810412113	19.4129537379633	30.4812245222367	20.2256984917462	53.4514474413758	32.3813669080217	31.6579468762603	61.7565504118686	59.2736068283613	63.1944009027762	62.7070388187835	74.8902729466201	78.0681244802441	88.584406154859	104.505608627618	97.4188140705156	120.177770338882	127.100322301483	129.849620203427	139.332760260481	159.467344820574	166.097177196892	159.107967191749	193.195423573302	207.412396554973	199.331209105216	224.632512361453	217.828626748336	234.533420575928	248.410643856493	256.600852932351	267.165954628271	282.204620667812	280.440623602015	289.858823167519	304.745204342057	316.470388502062
577.046	0	0	0	0	0	0	0	0	0	0	0	257.557434018192	45.0707762274537	43.4619559993381	44.7663147655245	33.1012835757393	64.3565331202599	68.9831990774723	67.9576943829546	49.8492346088409	61.1790401179662	54.7871656502398	89.142901123534	105.465419470931	97.8527432464212	111.838811608618	102.118759112984	118.252637294701	131.40969519889	126.549056937042	138.911569786732	159.530178956223	151.870093563934	176.117586229717	176.257186386703	185.642321048876	207.343403172371	202.353321457303	227.026108165189	224.609055920613	238.089145122572	247.997026755077	250.080093465088	257.654652394326	271.680666451476	281.564624312361	296.719446944866	306.549279163566	315.982460524326
578.715	0	0	0	0	0	0	0	0	0	0	0	50.9197193922648	20.4206729783237	32.8758622807155	38.4869864521247	44.8924387063224	56.1720119217184	47.4175634179229	53.7348313836049	71.4477748778469	63.7092204878279	77.789852435255	63.5647285276393	77.5329225496873	96.1656981649426	65.0858440489445	124.212544828331	103.243645049554	125.430115515215	126.583783587241	134.284723116722	145.671298641362	144.209234967414	161.025705789573	179.377244812373	180.429167591905	199.467079738207	192.337716505595	200.302060952403	215.295929748358	226.752643552545	224.499837140571	244.364258943767	251.638808789022	263.102735510373	267.574694315976	277.195834054221	293.160465734373	306.482289441398
580.384	0	0	0	0	0	0	0	0	0	0	131.439181847976	-1.81909122841413	-2.99634800223089	15.2004246997155	16.0176590852877	27.3833401112042	18.1448320572852	8.57052803287909	23.0857229124123	24.0697863560813	43.9834702380831	56.0378338379178	47.7267183443936	67.6272935193154	70.1620017105216	69.471632156426	86.3400813560245	103.619484856465	93.9658428441788	115.058842275058	109.259704927295	141.298573098874	140.630601795049	136.322760225144	151.711112772784	155.417303379821	173.197674736008	193.606442361759	190.013756694373	205.09796458688	209.761772609572	223.771781406362	238.174191802376	243.520971127737	255.42910242553	257.866315731633	268.214523600049	283.479797102919	293.748536526915
582.054	0	0	0	0	0	0	0	0	0	0	46.5238242808537	29.8006259499111	13.1123805735242	11.0722242356942	22.2180085775945	45.624774829116	38.7426301679433	49.7125734634906	36.0519360167392	44.3416799629407	42.2941712988226	33.0134174293981	77.1366202433339	73.7011366071199	90.0584767397519	84.776602095063	85.9200746860379	116.130083455212	105.728612554822	125.51534560403	115.527730776426	125.944259954237	141.703871271184	153.014325684611	162.795740429862	171.182776914114	181.629355297119	185.675247084803	205.112970745095	196.291083302522	215.84765178933	222.236152052925	222.577591627723	240.109156443706	246.091699023972	250.168035431529	276.179110205172	274.145936167384	285.070100133806
583.723	0	0	0	0	0	0	0	0	0	139.639382905482	54.9984404476509	29.6885475087994	35.6461169506861	53.4137065115978	60.7204468861447	32.1503685616567	48.9305263050183	56.4673278399493	70.8207117402415	57.3927968980584	75.829051569173	74.9257491127703	89.9773427677954	70.2446872228439	93.2233758991826	99.1665499017634	89.6145840612068	104.701353621056	125.345327504467	126.090092447225	142.237010022285	139.887012907638	141.868176533426	170.609508271293	164.701804276849	176.319435264295	196.091979129502	190.60698804214	190.29844767484	210.782783763615	212.818404442934	212.61801667667	238.655545334035	243.746621704698	251.117599483777	257.320667745181	270.351547433339	274.839357945223	285.420020181345
585.393	0	0	0	0	0	0	0	0	0	26.5754942354511	-3.70291567158552	-3.6302874404145	38.6761725531952	54.6661243293788	42.6286426399837	38.8743766350633	18.0096316222518	36.2758782049857	56.8445868033776	35.1118178937628	45.6932170643936	62.0063003601065	76.0546139269957	61.7477612410016	68.8679336306581	78.7022152117668	98.778455768243	96.6723997482107	107.801060362253	116.88238521203	125.174923758524	143.879767831813	143.417037425306	148.902296203623	149.254049441062	162.826415985281	172.41219449007	176.660699586059	192.591244212481	194.799498532398	200.680657381396	215.163593682586	223.926851849312	232.602781638377	239.059577874348	240.215454185031	255.331564196818	267.129767504916	272.778721629653
587.063	0	0	0	0	0	0	0	0	102.454438487552	15.1484748488735	-10.4872172707427	3.65158250737438	12.4619914215449	7.52657484270855	22.1357610958414	29.3789573130312	15.8211886816662	36.1906641338001	58.7968983559306	53.8146885426371	31.7399036832808	56.0579814204931	43.1162394910824	52.1160998710034	64.3522690043293	80.2793961022697	68.1691284576061	90.9900013881209	110.205171605485	116.302432208751	105.184519661672	124.04490239194	123.307004307375	149.503908803013	150.754947562678	156.995879370167	167.338827621467	176.246130398357	174.114252518041	193.03804217906	188.991089561077	207.666719121502	210.468167414544	219.225443930253	218.22945991027	239.02782298992	242.795993757957	262.308814489287	269.51996498309
588.733	0	0	0	0	0	0	0	0	-10.300672713434	19.5639340837944	26.5518537755442	46.62310036582	36.1978421217081	16.2333584801944	43.6674842780455	33.7919812487688	29.3383435375287	44.6990800665203	48.3737740834248	44.161135916702	87.15733213728	70.5201446033067	66.4864900655588	75.6452377123915	79.6053001935473	88.5993425271888	90.7984855293149	103.463862990132	102.961633977323	109.672369784014	116.772836830046	116.511465512164	131.184272665044	133.597381957806	159.311059171295	159.232784363578	165.203649194127	174.927617975505	176.76459095622	181.972999596235	195.446717961496	205.386622868516	216.252519054201	217.956705163797	227.320236057881	234.291649326052	241.201191947747	251.829279010268	263.177443985967
590.403	0	0	0	0	0	0	0	65.9177652636806	21.2828655771112	20.8611050989139	43.8991123617405	12.7304666123164	18.4292139050848	33.6866283084652	35.1926626579861	57.1298308256541	42.4623564693456	51.701877171351	51.0611690354383	69.6230364284164	52.5709046422216	59.9927848037615	63.7729022040086	81.6343855416066	79.7377635571306	79.8401345405015	103.067113929608	100.866099081242	104.609322066578	114.184756893064	117.660690709422	130.728756883314	129.083645757057	161.171518480594	153.723438569501	161.496804454585	167.551376903967	176.995384795003	191.149044757005	176.307271718298	195.346799192075	198.284421231267	205.048260203284	217.251554440355	222.177001688362	225.1998494586	233.101240481801	248.777000230211	255.834963990182
592.073	0	0	0	0	0	0	202.33077531049	19.1093867672061	-30.9518013895858	-3.80325132125426	-9.88554626965729	13.3379985343339	2.37043311058494	3.48367825931098	13.0788681371977	20.5272867774778	17.9737040995084	18.1145816740005	19.2708124776236	32.5253261911266	15.8752448995798	56.1016337639038	57.1964113213812	59.4127414948024	44.7074142934605	80.2444380849426	76.6804204145972	73.7886300362264	95.1008993030272	93.7719852527191	101.780758880625	103.983643299014	124.428998808205	139.19318705813	137.998212838471	142.244287540821	140.418366580249	173.393687814902	164.369950561451	175.160379016995	184.86657640844	189.014617525304	198.604980658258	209.566482860755	203.779195931239	212.703932288927	225.536357708798	228.659618856222	242.709037117844
593.743	0	0	0	0	0	0	74.3823338439414	4.64184402599927	51.8901380261003	41.3559830973818	18.0359234172391	37.8001419686939	33.4788708085244	35.6379126766805	49.6657562105421	27.8937438333878	34.4708195291389	55.7495775481897	54.4887425189984	60.8251664324322	50.8746796532953	72.4744154497677	68.8573469765605	77.0822779163095	84.1216120590523	79.0228491295645	100.794972861261	102.577682418274	119.627234634979	106.018221595869	128.606360124448	124.242249014519	126.821676007019	142.239378606966	154.282871578717	141.33581507862	163.253304378142	157.038896669686	165.072873618765	179.058432325392	185.330807563233	193.749494579181	201.553980726126	204.470707654583	213.805239836664	212.778056900349	223.934582877963	235.462908392252	243.64938439723
595.413	0	0	0	0	0	189.806714804729	43.8893475698513	43.0147604590503	30.9226594303474	36.7640399648511	47.3008609606145	33.3953600853157	62.441903438387	53.9100639215623	52.1144093763933	62.2276201091165	77.6689988082874	58.7081525098317	70.1386277940372	75.6737013585671	71.827038355337	80.9090177626805	86.0829082492943	109.153544558628	85.311553035902	106.829189113693	97.6753625439679	99.2762804286686	100.15764620455	124.991289266425	114.602816673452	136.827948274113	149.821218437504	143.595904278274	144.843834578416	159.425238261532	157.052018142957	184.400131243281	166.634790971884	178.662879213611	180.017879214409	200.981296193275	210.557881818372	211.476597069805	210.136642061684	218.688472299862	222.689702780621	235.719029999894	249.77690603305
597.084	0	0	0	0	0	55.2640784193627	17.1275838998859	7.38628099564888	13.7963075185871	0.621089869651298	6.30585432458625	25.9516522296706	-3.64018299908212	26.0254833699642	28.9217363967016	14.1365878255747	44.3520746913471	27.6762393391377	49.3526211405804	42.4591373112505	62.1399634333873	67.0165743808095	64.970064933015	73.4637364115934	69.6205243229595	86.5109160197333	70.7601983758692	93.1654512059312	98.448682205541	107.412975258426	99.0301990187577	110.838816612051	121.056320839804	134.013958354728	132.4432505013	138.187312466134	148.106407904079	151.313554788772	165.923463372829	165.882183839007	176.474296849672	172.13552315511	195.106213474691	192.62086998794	204.279495298174	207.069672872139	214.911928632094	227.59621957985	228.428073624155
598.754	0	0	0	0	159.5639652894	40.9531724252998	42.1730315556995	34.5621488722964	47.0939679463233	57.8736479545491	31.1585636944347	43.6479890277089	65.3922085171643	64.4971655745258	54.3078505618639	54.1879721123687	78.3176016861749	62.4692689104969	60.5272386668741	55.9248075778263	54.5661514450371	71.6243245940665	63.6494352466636	76.9535871746092	91.871825015578	90.7843489458643	94.7965619052917	99.2895958303822	111.09917662014	118.896407163344	115.53016534905	119.261981916119	131.352286157275	132.651630021257	145.370856935641	151.568902836045	156.992143202066	172.585049919452	165.694894200815	175.587170992085	185.474616626463	186.533457763074	192.179185124217	196.577060413044	200.259103558369	207.139473469641	211.636908810967	222.43666022407	229.209198033236
600.425	0	0	0	0	64.0821839569853	3.54297903442124	42.3371848563406	22.4530971497705	28.6401086211434	25.445721054717	30.0093847938862	29.4294224299572	33.1256095193813	45.5657821987257	63.3098584762763	42.380092119277	59.0010485544539	40.7086005107718	47.3199293951501	64.5288304336104	79.3612714857619	51.9526919086958	69.2364621728645	70.2360558499565	91.3361986098552	70.7779147092652	78.8201104880995	93.5863435312697	97.8667503652426	107.709308378659	106.171278060146	124.336580557971	136.985645565308	139.748847413735	141.176210805579	145.652082459183	145.781502255807	152.039956280934	167.112018330728	168.324438433022	171.234206654178	176.296480047669	184.141209716794	188.397037084847	194.560773065816	201.405642408467	202.56232380401	219.274436949297	225.346238827391
602.096	0	0	0	149.51557683972	31.6648391515048	30.1130911174438	38.6109795011286	17.8900730503745	48.4800453592588	44.2445765967081	35.4970330055875	43.0419046047326	50.2558929284951	56.9970860635715	43.8682555419015	36.481171589359	44.2922780297433	53.4171874888184	56.5656971851317	51.9982273004959	57.9856931939755	76.2465155236242	76.3667500478686	76.6979505420198	88.6942663198031	98.7474907215835	103.325263250405	104.445835766956	105.656387197475	119.946037622138	109.21033730066	118.95483351615	120.267119610107	133.353009755566	129.298849985259	140.121368448121	138.993833961912	157.216292664681	153.746417543611	169.991240214381	170.5974695316	181.840741749273	183.249346789407	190.518056895902	195.934173113606	204.219206942683	208.200493616107	214.360036191133	216.679599618266
603.766	0	0	0	14.4450090719398	10.2580771377769	-1.42901733643799	21.6534602611381	7.53030772249268	26.1321550002692	40.0724330797932	16.7021845339236	19.5274789966767	24.0779136321166	10.8532431801639	14.7562024172416	32.8491696494073	22.6282878190239	31.5508675683222	40.5853936850908	44.8739764671311	59.7765525483219	56.2810778123833	74.0386523859032	56.5439064969838	75.5141752766045	66.7340901094481	84.2969975384353	90.9256383926951	100.016905496923	100.429364547483	104.645110763167	100.930008818156	114.521685798506	123.431521259766	123.857610863009	128.396117579195	133.974159794138	148.786065870767	151.18546792122	152.439713312638	158.495396838991	169.059923355102	173.483588621795	174.489009969681	178.624719520704	190.816656300252	194.582418822137	200.919137762491	215.60997848926
605.437	0	0	78.0250475007813	-3.05000248917856	-28.9372703962496	-18.0572933649254	-1.41876916318658	6.93521151968761	-3.38109887787938	3.30755160467952	13.0128203007571	-10.1887357944443	27.4896568781902	16.4821771041259	23.3017184942419	29.1704887920841	28.0630830546864	43.1358907176144	34.5022677946672	32.0712662613571	41.2224794068722	56.9754027338732	49.8068395889409	53.8871364882904	53.010949432548	73.3608450301005	71.6321649096423	71.8744182607465	89.6903732609723	80.9991235271096	102.201241948988	93.503473684028	97.1632656102237	112.217131337183	106.263149338533	122.407953132748	131.760427187059	131.082491157387	145.739584437449	157.763972867435	157.616552316371	158.872541270803	168.671367162112	176.759841373965	175.412015320326	181.403707148316	189.623035405691	193.991359483164	206.557884319912
607.108	0	303.710596104588	1.59891346436686	-9.22431966430173	2.96885165825119	26.0023241429868	-4.24314965277323	4.85521982766735	9.49533181479337	9.3093934635186	34.4637324792313	10.2110203903148	18.7494833051815	21.9811308066738	25.6751196387003	36.1729503302183	28.0665255581069	21.8497386675682	31.774382639078	45.9686417369013	49.5369908121886	50.8794965086722	53.2657341271244	62.0146908684483	51.1665053505764	68.0271394419875	60.1031728070177	66.082391627608	74.1976435126924	98.9814091316604	94.0779921339665	95.6973424041045	99.2726205211131	108.242850230282	120.209577370915	120.341451734213	131.795708086451	127.656439784969	138.22993718317	147.839735217086	157.440838898277	153.640462710538	157.132966941956	167.99103285867	172.702299485121	181.043858748768	187.786528785967	193.89465974197	203.144233652799
608.779	0	98.8505416091208	-3.2005826396469	20.8793390696594	14.9365264625603	13.8098087888984	3.55046956339494	3.49476846552044	9.56211213279548	12.0253457142227	9.16768239326664	35.3029978848003	20.1246988502301	41.1876570315396	26.4647660187389	35.235599508196	36.305918258578	42.8641206442764	48.521253396205	65.6301723644224	53.0154801614637	67.0716566739985	66.0193397795941	86.4057829186516	61.7110284703674	71.6076380136998	70.0621928471273	102.180725047053	86.3106984044169	80.7586765815047	90.9606960134962	91.2399447854907	106.560823448187	119.362525795942	126.863043228276	121.426656656444	126.863507913476	136.549018062489	141.740073051118	139.011976325383	157.170615184507	155.912105518115	159.474126122137	162.429064493645	171.331012602526	168.775221913224	184.145073683745	185.416602278573	194.152023060653
610.45	248.395843146958	-22.5242642020522	-0.00224764810933042	-24.0801702675442	1.50027717335331	11.6816361904684	6.431340077817	-0.701075507484921	-13.7091144893089	12.09372777002	5.91749373098471	23.1954197340056	11.3697453211291	14.8101713046826	14.5025972152488	23.0001349387362	32.3835998387909	22.0874788436973	26.0249273226316	50.2411388030086	44.2787221799836	44.2274745235674	38.3960700380655	46.296986221017	54.0152607256254	57.518294793509	62.8944529256365	73.8392481664867	80.2051339672286	85.7194858368324	90.9750867215662	106.913810325936	83.4949526620449	117.508195229216	97.0126936000268	115.847253784261	124.630305714129	114.72037911329	138.125998156199	137.950610961316	144.571831830906	148.459996974759	156.559559585094	169.003777360559	166.064933506357	169.077143434517	177.389033439903	180.116856417454	188.299768127324
612.121	75.8578599189851	6.61824571686115	11.1766281200371	8.47149327971245	2.96903873429708	5.79149465004123	-0.714726485571844	-0.689608581794267	12.920973624519	15.9957421133277	11.7391290708166	30.0465308114306	36.3431603860613	27.5517777188111	23.9507868376978	24.5667052555948	48.1957288364024	62.3560102986735	51.6241944599552	38.038247690387	59.6247767562547	61.7154996049222	54.391164930883	65.9895470091289	57.752174163997	69.5140765434209	73.0442936985955	81.1065429663581	96.3365668899362	87.3280513520671	89.1008283579586	93.0158536490183	107.513968476432	111.189482151402	108.859630070143	113.378071178169	129.368794153248	124.22052407745	144.552655443708	132.1764370432	146.82970001588	155.275291994623	151.707547106688	158.611813290559	159.85705906587	163.17032787614	172.259778619587	181.488935234597	186.043980788026
613.792	18.8431267403648	14.1311866664994	7.21850232863663	-24.7406833211845	32.1326867395141	2.90675734260592	-12.8261532838472	17.4520438338771	4.78763771597981	29.465133859371	24.8888030043362	26.9761160562696	17.6201561852817	14.14213097657	42.6920137010653	24.0995065403483	35.7533026058307	37.8197491947379	36.9699316774932	35.5394395018121	60.9555185474098	55.8467231825384	54.6414139399292	57.6515047561283	44.1092890899729	47.4946329290996	67.4130786948228	88.5197487595726	81.5110459930503	82.7456710505133	84.3060735481104	104.705723746942	94.0418166248115	108.35435366975	98.3156762252329	103.294519277702	123.364056059114	127.771483510302	115.899317735484	133.269887561495	141.685753361102	146.667930608614	140.01243218239	157.784489751136	159.789021660016	160.929115968018	167.187843657342	166.062840267699	172.745814928436
615.464	4.25480548947351	4.13135161160035	-0.797049443933056	2.30876871981974	8.90741403579236	2.8892859504588	11.3240856190698	26.3680541606907	8.15477502596491	-0.0221280802391704	27.9957479054839	19.7963750663519	11.8825612366903	36.6839501778709	32.2822515651033	37.378750629841	17.208232204157	37.033663536371	37.2949238085422	50.838575866843	36.0537640358448	41.2665505177454	53.8192396891777	61.1297232146072	57.6711009241556	55.6483669210408	67.0782138079077	73.1475667046976	76.68926228951	84.9046931393495	79.711455474193	80.6488053667218	93.1302215348061	87.2732002184401	103.234540770333	112.949517843815	111.375113478109	116.577008618305	118.331501639003	132.699993129579	137.8132850843	145.360657854079	148.525218328853	154.785109005037	152.067004975821	158.461660282105	162.814289030669	168.723576635443	177.118119931697
617.135	-2.54616631012064	1.64409085371439	15.0830923963768	29.1099597414551	8.87087595285358	17.9966105944602	17.6164282161946	31.7805780517832	51.3865101573394	2.63034711853784	33.7063119569379	27.3373452957585	14.9441828862286	25.5579842822537	13.7144069835954	27.9244552273807	29.1011201329753	56.425367026194	37.1305848357439	36.7655225727159	44.7246395526021	61.8651609360084	65.8756434700497	64.1884735446935	64.7460905274601	51.8807721949065	59.5169922039637	81.8771417423355	73.9605285802332	77.6808438932075	79.7335320820247	81.7280037577775	93.4161085299964	100.592590070395	106.016338595005	107.035695538665	112.799032158125	118.462587912944	118.83439877279	122.650526384881	127.567363787539	126.216644548675	142.283123307811	137.004552643784	145.217913916561	151.10786570823	158.169488793012	163.712551064663	173.047722902772
618.806	-34.0662305005242	-9.08982566543327	-27.1041725447438	-5.37076493639826	2.97105901532142	23.1390163566448	-18.416184935218	-1.37961423640442	10.8663828508608	-5.98691583424725	18.8766228501101	17.8784574013227	21.8995643142363	11.6024770169383	16.1593232050133	2.35095425632366	20.1028083788807	31.9776404697815	8.76990773969883	41.2062312195048	39.7053728846957	40.2437051701895	32.6047913669436	39.1746375906827	35.0741399036006	55.1916609126525	61.081875986196	63.273117244946	68.7379100654411	91.0863383453923	82.3091438004241	82.8091587298118	84.0993432757405	90.3234417554773	87.0562597787864	108.724471705339	109.734598577523	106.151723518261	128.490940512201	118.090731819885	122.535752837646	128.465861507333	130.573678242149	136.666688997734	140.620451784489	140.041495586277	151.547434969897	155.385645926962	160.767545934661
[truncated: 85 more columns]
