# Supplementary material for: Physicochemical and major ion data for springs in the Black Forest National Park, Germany
Source: Data Brief. 2020 Apr 30;30:105645. doi: 10.1016/j.dib.2020.105645 (PMC7218150; doi:10.1016/j.dib.2020.105645)
Supplement: Supplementary file 4 [file mmc4.zip › Fluorescence/D813_1_2016-05-31.csv]

wavelength	600	597	594	591	588	585	582	579	576	573	570	567	564	561	558	555	552	549	546	543	540	537	534	531	528	525	522	519	516	513	510	507	504	501	498	495	492	489	486	483	480	477	474	471	468	465	462	459	456
210.862	0	0	0	0	0	0	0	0	0	0	0	0	0	0	0	0	0	0	0	0	0	0	0	0	0	0	0	0	0	0	0	0	0	0	0	0	0	0	0	0	0	0	0	0	0	0	0	0	0
212.444	0	0	0	0	0	0	0	0	0	0	0	0	0	0	0	0	0	0	0	0	0	0	0	0	0	0	0	0	0	0	0	0	0	0	0	0	0	0	0	0	0	0	0	0	0	0	0	0	0
214.027	0	0	0	0	0	0	0	0	0	0	0	0	0	0	0	0	0	0	0	0	0	0	0	0	0	0	0	0	0	0	0	0	0	0	0	0	0	0	0	0	0	0	0	0	0	0	0	0	0
215.61	0	0	0	0	0	0	0	0	0	0	0	0	0	0	0	0	0	0	0	0	0	0	0	0	0	0	0	0	0	0	0	0	0	0	0	0	0	0	0	0	0	0	0	0	0	0	0	0	0
217.194	0	0	0	0	0	0	0	0	0	0	0	0	0	0	0	0	0	0	0	0	0	0	0	0	0	0	0	0	0	0	0	0	0	0	0	0	0	0	0	0	0	0	0	0	0	0	0	0	0
218.779	0	0	0	0	0	0	0	0	0	0	0	0	0	0	0	0	0	0	0	0	0	0	0	0	0	0	0	0	0	0	0	0	0	0	0	0	0	0	0	0	0	0	0	0	0	0	0	0	0
220.364	0	0	0	0	0	0	0	0	0	0	0	0	0	0	0	0	0	0	0	0	0	0	0	0	0	0	0	0	0	0	0	0	0	0	0	0	0	0	0	0	0	0	0	0	0	0	0	0	0
221.95	0	0	0	0	0	0	0	0	0	0	0	0	0	0	0	0	0	0	0	0	0	0	0	0	0	0	0	0	0	0	0	0	0	0	0	0	0	0	0	0	0	0	0	0	0	0	0	0	0
223.536	0	0	0	0	0	0	0	0	0	0	0	0	0	0	0	0	0	0	0	0	0	0	0	0	0	0	0	0	0	0	0	0	0	0	0	0	0	0	0	0	0	0	0	0	0	0	0	0	0
225.123	0	0	0	0	0	0	0	0	0	0	0	0	0	0	0	0	0	0	0	0	0	0	0	0	0	0	0	0	0	0	0	0	0	0	0	0	0	0	0	0	0	0	0	0	0	0	0	0	0
226.71	0	0	0	0	0	0	0	0	0	0	0	0	0	0	0	0	0	0	0	0	0	0	0	0	0	0	0	0	0	0	0	0	0	0	0	0	0	0	0	0	0	0	0	0	0	0	0	0	0
228.299	0	0	0	0	0	0	0	0	0	0	0	0	0	0	0	0	0	0	0	0	0	0	0	0	0	0	0	0	0	0	0	0	0	0	0	0	0	0	0	0	0	0	0	0	0	0	0	0	0
229.887	0	0	0	0	0	0	0	0	0	0	0	0	0	0	0	0	0	0	0	0	0	0	0	0	0	0	0	0	0	0	0	0	0	0	0	0	0	0	0	0	0	0	0	0	0	0	0	0	0
231.477	0	0	0	0	0	0	0	0	0	0	0	0	0	0	0	0	0	0	0	0	0	0	0	0	0	0	0	0	0	0	0	0	0	0	0	0	0	0	0	0	0	0	0	0	0	0	0	0	0
233.067	0	0	0	0	0	0	0	0	0	0	0	0	0	0	0	0	0	0	0	0	0	0	0	0	0	0	0	0	0	0	0	0	0	0	0	0	0	0	0	0	0	0	0	0	0	0	0	0	0
234.657	0	0	0	0	0	0	0	0	0	0	0	0	0	0	0	0	0	0	0	0	0	0	0	0	0	0	0	0	0	0	0	0	0	0	0	0	0	0	0	0	0	0	0	0	0	0	0	0	0
236.248	0	0	0	0	0	0	0	0	0	0	0	0	0	0	0	0	0	0	0	0	0	0	0	0	0	0	0	0	0	0	0	0	0	0	0	0	0	0	0	0	0	0	0	0	0	0	0	0	0
237.84	0	0	0	0	0	0	0	0	0	0	0	0	0	0	0	0	0	0	0	0	0	0	0	0	0	0	0	0	0	0	0	0	0	0	0	0	0	0	0	0	0	0	0	0	0	0	0	0	0
239.432	0	0	0	0	0	0	0	0	0	0	0	0	0	0	0	0	0	0	0	0	0	0	0	0	0	0	0	0	0	0	0	0	0	0	0	0	0	0	0	0	0	0	0	0	0	0	0	0	0
241.025	0	0	0	0	0	0	0	0	0	0	0	0	0	0	0	0	0	0	0	0	0	0	0	0	0	0	0	0	0	0	0	0	0	0	0	0	0	0	0	0	0	0	0	0	0	0	0	0	0
242.619	0	0	0	0	0	0	0	0	0	0	0	0	0	0	0	0	0	0	0	0	0	0	0	0	0	0	0	0	0	0	0	0	0	0	0	0	0	0	0	0	0	0	0	0	0	0	0	0	0
244.213	0	0	0	0	0	0	0	0	0	0	0	0	0	0	0	0	0	0	0	0	0	0	0	0	0	0	0	0	0	0	0	0	0	0	0	0	0	0	0	0	0	0	0	0	0	0	0	0	0
245.808	0	0	0	0	0	0	0	0	0	0	0	0	0	0	0	0	0	0	0	0	0	0	0	0	0	0	0	0	0	0	0	0	0	0	0	0	0	0	0	0	0	0	0	0	0	0	0	0	0
247.403	0	0	0	0	0	0	0	0	0	0	0	0	0	0	0	0	0	0	0	0	0	0	0	0	0	0	0	0	0	0	0	0	0	0	0	0	0	0	0	0	0	0	0	0	0	0	0	0	0
248.999	0	0	0	0	0	0	0	0	0	0	0	0	0	0	0	0	0	0	0	0	0	0	0	0	0	0	0	0	0	0	0	0	0	0	0	0	0	0	0	0	0	0	0	0	0	0	0	0	0
250.595	0	0	0	0	0	0	0	0	0	0	0	0	0	0	0	0	0	0	0	0	0	0	0	0	0	0	0	0	0	0	0	0	0	0	0	0	0	0	0	0	0	0	0	0	0	0	0	0	0
252.192	0	0	0	0	0	0	0	0	0	0	0	0	0	0	0	0	0	0	0	0	0	0	0	0	0	0	0	0	0	0	0	0	0	0	0	0	0	0	0	0	0	0	0	0	0	0	0	0	0
253.79	0	0	0	0	0	0	0	0	0	0	0	0	0	0	0	0	0	0	0	0	0	0	0	0	0	0	0	0	0	0	0	0	0	0	0	0	0	0	0	0	0	0	0	0	0	0	0	0	0
255.388	0	0	0	0	0	0	0	0	0	0	0	0	0	0	0	0	0	0	0	0	0	0	0	0	0	0	0	0	0	0	0	0	0	0	0	0	0	0	0	0	0	0	0	0	0	0	0	0	0
256.986	0	0	0	0	0	0	0	0	0	0	0	0	0	0	0	0	0	0	0	0	0	0	0	0	0	0	0	0	0	0	0	0	0	0	0	0	0	0	0	0	0	0	0	0	0	0	0	0	0
258.586	0	0	0	0	0	0	0	0	0	0	0	0	0	0	0	0	0	0	0	0	0	0	0	0	0	0	0	0	0	0	0	0	0	0	0	0	0	0	0	0	0	0	0	0	0	0	0	0	0
260.186	0	0	0	0	0	0	0	0	0	0	0	0	0	0	0	0	0	0	0	0	0	0	0	0	0	0	0	0	0	0	0	0	0	0	0	0	0	0	0	0	0	0	0	0	0	0	0	0	0
261.786	0	0	0	0	0	0	0	0	0	0	0	0	0	0	0	0	0	0	0	0	0	0	0	0	0	0	0	0	0	0	0	0	0	0	0	0	0	0	0	0	0	0	0	0	0	0	0	0	0
263.387	0	0	0	0	0	0	0	0	0	0	0	0	0	0	0	0	0	0	0	0	0	0	0	0	0	0	0	0	0	0	0	0	0	0	0	0	0	0	0	0	0	0	0	0	0	0	0	0	0
264.988	0	0	0	0	0	0	0	0	0	0	0	0	0	0	0	0	0	0	0	0	0	0	0	0	0	0	0	0	0	0	0	0	0	0	0	0	0	0	0	0	0	0	0	0	0	0	0	0	0
266.591	0	0	0	0	0	0	0	0	0	0	0	0	0	0	0	0	0	0	0	0	0	0	0	0	0	0	0	0	0	0	0	0	0	0	0	0	0	0	0	0	0	0	0	0	0	0	0	0	0
268.193	0	0	0	0	0	0	0	0	0	0	0	0	0	0	0	0	0	0	0	0	0	0	0	0	0	0	0	0	0	0	0	0	0	0	0	0	0	0	0	0	0	0	0	0	0	0	0	0	0
269.796	0	0	0	0	0	0	0	0	0	0	0	0	0	0	0	0	0	0	0	0	0	0	0	0	0	0	0	0	0	0	0	0	0	0	0	0	0	0	0	0	0	0	0	0	0	0	0	0	0
271.4	0	0	0	0	0	0	0	0	0	0	0	0	0	0	0	0	0	0	0	0	0	0	0	0	0	0	0	0	0	0	0	0	0	0	0	0	0	0	0	0	0	0	0	0	0	0	0	0	0
273.004	0	0	0	0	0	0	0	0	0	0	0	0	0	0	0	0	0	0	0	0	0	0	0	0	0	0	0	0	0	0	0	0	0	0	0	0	0	0	0	0	0	0	0	0	0	0	0	0	0
274.609	0	0	0	0	0	0	0	0	0	0	0	0	0	0	0	0	0	0	0	0	0	0	0	0	0	0	0	0	0	0	0	0	0	0	0	0	0	0	0	0	0	0	0	0	0	0	0	0	0
276.215	0	0	0	0	0	0	0	0	0	0	0	0	0	0	0	0	0	0	0	0	0	0	0	0	0	0	0	0	0	0	0	0	0	0	0	0	0	0	0	0	0	0	0	0	0	0	0	0	0
277.821	0	0	0	0	0	0	0	0	0	0	0	0	0	0	0	0	0	0	0	0	0	0	0	0	0	0	0	0	0	0	0	0	0	0	0	0	0	0	0	0	0	0	0	0	0	0	0	0	0
279.427	0	0	0	0	0	0	0	0	0	0	0	0	0	0	0	0	0	0	0	0	0	0	0	0	0	0	0	0	0	0	0	0	0	0	0	0	0	0	0	0	0	0	0	0	0	0	0	0	0
281.034	0	0	0	0	0	0	0	0	0	0	0	0	0	0	0	0	0	0	0	0	0	0	0	0	0	0	0	0	0	0	0	0	0	0	0	0	0	0	0	0	0	0	0	0	0	0	0	0	0
282.642	0	0	0	0	0	0	0	0	0	0	0	0	0	0	0	0	0	0	0	0	0	0	0	0	0	0	0	0	0	0	0	0	0	0	0	0	0	0	0	0	0	0	0	0	0	0	0	0	0
284.25	0	0	0	0	0	0	0	0	0	0	0	0	0	0	0	0	0	0	0	0	0	0	0	0	0	0	0	0	0	0	0	0	0	0	0	0	0	0	0	0	0	0	0	0	0	0	0	0	0
285.858	0	0	0	0	0	0	0	0	0	0	0	0	0	0	0	0	0	0	0	0	0	0	0	0	0	0	0	0	0	0	0	0	0	0	0	0	0	0	0	0	0	0	0	0	0	0	0	0	0
287.468	0	0	0	0	0	0	0	0	0	0	0	0	0	0	0	0	0	0	0	0	0	0	0	0	0	0	0	0	0	0	0	0	0	0	0	0	0	0	0	0	0	0	0	0	0	0	0	0	0
289.077	0	0	0	0	0	0	0	0	0	0	0	0	0	0	0	0	0	0	0	0	0	0	0	0	0	0	0	0	0	0	0	0	0	0	0	0	0	0	0	0	0	0	0	0	0	0	0	0	0
290.688	0	0	0	0	0	0	0	0	0	0	0	0	0	0	0	0	0	0	0	0	0	0	0	0	0	0	0	0	0	0	0	0	0	0	0	0	0	0	0	0	0	0	0	0	0	0	0	0	0
292.298	0	0	0	0	0	0	0	0	0	0	0	0	0	0	0	0	0	0	0	0	0	0	0	0	0	0	0	0	0	0	0	0	0	0	0	0	0	0	0	0	0	0	0	0	0	0	0	0	0
293.91	0	0	0	0	0	0	0	0	0	0	0	0	0	0	0	0	0	0	0	0	0	0	0	0	0	0	0	0	0	0	0	0	0	0	0	0	0	0	0	0	0	0	0	0	0	0	0	0	0
295.521	0	0	0	0	0	0	0	0	0	0	0	0	0	0	0	0	0	0	0	0	0	0	0	0	0	0	0	0	0	0	0	0	0	0	0	0	0	0	0	0	0	0	0	0	0	0	0	0	0
297.134	0	0	0	0	0	0	0	0	0	0	0	0	0	0	0	0	0	0	0	0	0	0	0	0	0	0	0	0	0	0	0	0	0	0	0	0	0	0	0	0	0	0	0	0	0	0	0	0	0
298.747	0	0	0	0	0	0	0	0	0	0	0	0	0	0	0	0	0	0	0	0	0	0	0	0	0	0	0	0	0	0	0	0	0	0	0	0	0	0	0	0	0	0	0	0	0	0	0	0	0
300.36	0	0	0	0	0	0	0	0	0	0	0	0	0	0	0	0	0	0	0	0	0	0	0	0	0	0	0	0	0	0	0	0	0	0	0	0	0	0	0	0	0	0	0	0	0	0	0	0	0
301.974	0	0	0	0	0	0	0	0	0	0	0	0	0	0	0	0	0	0	0	0	0	0	0	0	0	0	0	0	0	0	0	0	0	0	0	0	0	0	0	0	0	0	0	0	0	0	0	0	0
303.588	0	0	0	0	0	0	0	0	0	0	0	0	0	0	0	0	0	0	0	0	0	0	0	0	0	0	0	0	0	0	0	0	0	0	0	0	0	0	0	0	0	0	0	0	0	0	0	0	0
305.203	0	0	0	0	0	0	0	0	0	0	0	0	0	0	0	0	0	0	0	0	0	0	0	0	0	0	0	0	0	0	0	0	0	0	0	0	0	0	0	0	0	0	0	0	0	0	0	0	0
306.819	0	0	0	0	0	0	0	0	0	0	0	0	0	0	0	0	0	0	0	0	0	0	0	0	0	0	0	0	0	0	0	0	0	0	0	0	0	0	0	0	0	0	0	0	0	0	0	0	0
308.435	0	0	0	0	0	0	0	0	0	0	0	0	0	0	0	0	0	0	0	0	0	0	0	0	0	0	0	0	0	0	0	0	0	0	0	0	0	0	0	0	0	0	0	0	0	0	0	0	0
310.051	0	0	0	0	0	0	0	0	0	0	0	0	0	0	0	0	0	0	0	0	0	0	0	0	0	0	0	0	0	0	0	0	0	0	0	0	0	0	0	0	0	0	0	0	0	0	0	0	0
311.668	0	0	0	0	0	0	0	0	0	0	0	0	0	0	0	0	0	0	0	0	0	0	0	0	0	0	0	0	0	0	0	0	0	0	0	0	0	0	0	0	0	0	0	0	0	0	0	0	0
313.286	0	0	0	0	0	0	0	0	0	0	0	0	0	0	0	0	0	0	0	0	0	0	0	0	0	0	0	0	0	0	0	0	0	0	0	0	0	0	0	0	0	0	0	0	0	0	0	0	0
314.904	0	0	0	0	0	0	0	0	0	0	0	0	0	0	0	0	0	0	0	0	0	0	0	0	0	0	0	0	0	0	0	0	0	0	0	0	0	0	0	0	0	0	0	0	0	0	0	0	0
316.522	0	0	0	0	0	0	0	0	0	0	0	0	0	0	0	0	0	0	0	0	0	0	0	0	0	0	0	0	0	0	0	0	0	0	0	0	0	0	0	0	0	0	0	0	0	0	0	0	0
318.141	0	0	0	0	0	0	0	0	0	0	0	0	0	0	0	0	0	0	0	0	0	0	0	0	0	0	0	0	0	0	0	0	0	0	0	0	0	0	0	0	0	0	0	0	0	0	0	0	0
319.761	0	0	0	0	0	0	0	0	0	0	0	0	0	0	0	0	0	0	0	0	0	0	0	0	0	0	0	0	0	0	0	0	0	0	0	0	0	0	0	0	0	0	0	0	0	0	0	0	0
321.381	0	0	0	0	0	0	0	0	0	0	0	0	0	0	0	0	0	0	0	0	0	0	0	0	0	0	0	0	0	0	0	0	0	0	0	0	0	0	0	0	0	0	0	0	0	0	0	0	0
323.001	0	0	0	0	0	0	0	0	0	0	0	0	0	0	0	0	0	0	0	0	0	0	0	0	0	0	0	0	0	0	0	0	0	0	0	0	0	0	0	0	0	0	0	0	0	0	0	0	0
324.622	0	0	0	0	0	0	0	0	0	0	0	0	0	0	0	0	0	0	0	0	0	0	0	0	0	0	0	0	0	0	0	0	0	0	0	0	0	0	0	0	0	0	0	0	0	0	0	0	0
326.243	0	0	0	0	0	0	0	0	0	0	0	0	0	0	0	0	0	0	0	0	0	0	0	0	0	0	0	0	0	0	0	0	0	0	0	0	0	0	0	0	0	0	0	0	0	0	0	0	0
327.865	0	0	0	0	0	0	0	0	0	0	0	0	0	0	0	0	0	0	0	0	0	0	0	0	0	0	0	0	0	0	0	0	0	0	0	0	0	0	0	0	0	0	0	0	0	0	0	0	0
329.488	0	0	0	0	0	0	0	0	0	0	0	0	0	0	0	0	0	0	0	0	0	0	0	0	0	0	0	0	0	0	0	0	0	0	0	0	0	0	0	0	0	0	0	0	0	0	0	0	0
331.111	0	0	0	0	0	0	0	0	0	0	0	0	0	0	0	0	0	0	0	0	0	0	0	0	0	0	0	0	0	0	0	0	0	0	0	0	0	0	0	0	0	0	0	0	0	0	0	0	0
332.734	0	0	0	0	0	0	0	0	0	0	0	0	0	0	0	0	0	0	0	0	0	0	0	0	0	0	0	0	0	0	0	0	0	0	0	0	0	0	0	0	0	0	0	0	0	0	0	0	0
334.358	0	0	0	0	0	0	0	0	0	0	0	0	0	0	0	0	0	0	0	0	0	0	0	0	0	0	0	0	0	0	0	0	0	0	0	0	0	0	0	0	0	0	0	0	0	0	0	0	0
335.982	0	0	0	0	0	0	0	0	0	0	0	0	0	0	0	0	0	0	0	0	0	0	0	0	0	0	0	0	0	0	0	0	0	0	0	0	0	0	0	0	0	0	0	0	0	0	0	0	0
337.607	0	0	0	0	0	0	0	0	0	0	0	0	0	0	0	0	0	0	0	0	0	0	0	0	0	0	0	0	0	0	0	0	0	0	0	0	0	0	0	0	0	0	0	0	0	0	0	0	0
339.232	0	0	0	0	0	0	0	0	0	0	0	0	0	0	0	0	0	0	0	0	0	0	0	0	0	0	0	0	0	0	0	0	0	0	0	0	0	0	0	0	0	0	0	0	0	0	0	0	0
340.858	0	0	0	0	0	0	0	0	0	0	0	0	0	0	0	0	0	0	0	0	0	0	0	0	0	0	0	0	0	0	0	0	0	0	0	0	0	0	0	0	0	0	0	0	0	0	0	0	0
342.484	0	0	0	0	0	0	0	0	0	0	0	0	0	0	0	0	0	0	0	0	0	0	0	0	0	0	0	0	0	0	0	0	0	0	0	0	0	0	0	0	0	0	0	0	0	0	0	0	0
344.111	0	0	0	0	0	0	0	0	0	0	0	0	0	0	0	0	0	0	0	0	0	0	0	0	0	0	0	0	0	0	0	0	0	0	0	0	0	0	0	0	0	0	0	0	0	0	0	0	0
345.738	0	0	0	0	0	0	0	0	0	0	0	0	0	0	0	0	0	0	0	0	0	0	0	0	0	0	0	0	0	0	0	0	0	0	0	0	0	0	0	0	0	0	0	0	0	0	0	0	0
347.365	0	0	0	0	0	0	0	0	0	0	0	0	0	0	0	0	0	0	0	0	0	0	0	0	0	0	0	0	0	0	0	0	0	0	0	0	0	0	0	0	0	0	0	0	0	0	0	0	0
348.993	0	0	0	0	0	0	0	0	0	0	0	0	0	0	0	0	0	0	0	0	0	0	0	0	0	0	0	0	0	0	0	0	0	0	0	0	0	0	0	0	0	0	0	0	0	0	0	0	0
350.622	0	0	0	0	0	0	0	0	0	0	0	0	0	0	0	0	0	0	0	0	0	0	0	0	0	0	0	0	0	0	0	0	0	0	0	0	0	0	0	0	0	0	0	0	0	0	0	0	0
352.251	0	0	0	0	0	0	0	0	0	0	0	0	0	0	0	0	0	0	0	0	0	0	0	0	0	0	0	0	0	0	0	0	0	0	0	0	0	0	0	0	0	0	0	0	0	0	0	0	0
353.88	0	0	0	0	0	0	0	0	0	0	0	0	0	0	0	0	0	0	0	0	0	0	0	0	0	0	0	0	0	0	0	0	0	0	0	0	0	0	0	0	0	0	0	0	0	0	0	0	0
355.51	0	0	0	0	0	0	0	0	0	0	0	0	0	0	0	0	0	0	0	0	0	0	0	0	0	0	0	0	0	0	0	0	0	0	0	0	0	0	0	0	0	0	0	0	0	0	0	0	0
357.14	0	0	0	0	0	0	0	0	0	0	0	0	0	0	0	0	0	0	0	0	0	0	0	0	0	0	0	0	0	0	0	0	0	0	0	0	0	0	0	0	0	0	0	0	0	0	0	0	0
358.771	0	0	0	0	0	0	0	0	0	0	0	0	0	0	0	0	0	0	0	0	0	0	0	0	0	0	0	0	0	0	0	0	0	0	0	0	0	0	0	0	0	0	0	0	0	0	0	0	0
360.402	0	0	0	0	0	0	0	0	0	0	0	0	0	0	0	0	0	0	0	0	0	0	0	0	0	0	0	0	0	0	0	0	0	0	0	0	0	0	0	0	0	0	0	0	0	0	0	0	0
362.034	0	0	0	0	0	0	0	0	0	0	0	0	0	0	0	0	0	0	0	0	0	0	0	0	0	0	0	0	0	0	0	0	0	0	0	0	0	0	0	0	0	0	0	0	0	0	0	0	0
363.666	0	0	0	0	0	0	0	0	0	0	0	0	0	0	0	0	0	0	0	0	0	0	0	0	0	0	0	0	0	0	0	0	0	0	0	0	0	0	0	0	0	0	0	0	0	0	0	0	0
365.299	0	0	0	0	0	0	0	0	0	0	0	0	0	0	0	0	0	0	0	0	0	0	0	0	0	0	0	0	0	0	0	0	0	0	0	0	0	0	0	0	0	0	0	0	0	0	0	0	0
366.932	0	0	0	0	0	0	0	0	0	0	0	0	0	0	0	0	0	0	0	0	0	0	0	0	0	0	0	0	0	0	0	0	0	0	0	0	0	0	0	0	0	0	0	0	0	0	0	0	0
368.565	0	0	0	0	0	0	0	0	0	0	0	0	0	0	0	0	0	0	0	0	0	0	0	0	0	0	0	0	0	0	0	0	0	0	0	0	0	0	0	0	0	0	0	0	0	0	0	0	0
370.199	0	0	0	0	0	0	0	0	0	0	0	0	0	0	0	0	0	0	0	0	0	0	0	0	0	0	0	0	0	0	0	0	0	0	0	0	0	0	0	0	0	0	0	0	0	0	0	0	0
371.833	0	0	0	0	0	0	0	0	0	0	0	0	0	0	0	0	0	0	0	0	0	0	0	0	0	0	0	0	0	0	0	0	0	0	0	0	0	0	0	0	0	0	0	0	0	0	0	0	0
373.468	0	0	0	0	0	0	0	0	0	0	0	0	0	0	0	0	0	0	0	0	0	0	0	0	0	0	0	0	0	0	0	0	0	0	0	0	0	0	0	0	0	0	0	0	0	0	0	0	0
375.103	0	0	0	0	0	0	0	0	0	0	0	0	0	0	0	0	0	0	0	0	0	0	0	0	0	0	0	0	0	0	0	0	0	0	0	0	0	0	0	0	0	0	0	0	0	0	0	0	0
376.738	0	0	0	0	0	0	0	0	0	0	0	0	0	0	0	0	0	0	0	0	0	0	0	0	0	0	0	0	0	0	0	0	0	0	0	0	0	0	0	0	0	0	0	0	0	0	0	0	0
378.374	0	0	0	0	0	0	0	0	0	0	0	0	0	0	0	0	0	0	0	0	0	0	0	0	0	0	0	0	0	0	0	0	0	0	0	0	0	0	0	0	0	0	0	0	0	0	0	0	0
380.01	0	0	0	0	0	0	0	0	0	0	0	0	0	0	0	0	0	0	0	0	0	0	0	0	0	0	0	0	0	0	0	0	0	0	0	0	0	0	0	0	0	0	0	0	0	0	0	0	0
381.647	0	0	0	0	0	0	0	0	0	0	0	0	0	0	0	0	0	0	0	0	0	0	0	0	0	0	0	0	0	0	0	0	0	0	0	0	0	0	0	0	0	0	0	0	0	0	0	0	0
383.284	0	0	0	0	0	0	0	0	0	0	0	0	0	0	0	0	0	0	0	0	0	0	0	0	0	0	0	0	0	0	0	0	0	0	0	0	0	0	0	0	0	0	0	0	0	0	0	0	0
384.922	0	0	0	0	0	0	0	0	0	0	0	0	0	0	0	0	0	0	0	0	0	0	0	0	0	0	0	0	0	0	0	0	0	0	0	0	0	0	0	0	0	0	0	0	0	0	0	0	0
386.56	0	0	0	0	0	0	0	0	0	0	0	0	0	0	0	0	0	0	0	0	0	0	0	0	0	0	0	0	0	0	0	0	0	0	0	0	0	0	0	0	0	0	0	0	0	0	0	0	0
388.198	0	0	0	0	0	0	0	0	0	0	0	0	0	0	0	0	0	0	0	0	0	0	0	0	0	0	0	0	0	0	0	0	0	0	0	0	0	0	0	0	0	0	0	0	0	0	0	0	0
389.837	0	0	0	0	0	0	0	0	0	0	0	0	0	0	0	0	0	0	0	0	0	0	0	0	0	0	0	0	0	0	0	0	0	0	0	0	0	0	0	0	0	0	0	0	0	0	0	0	0
391.476	0	0	0	0	0	0	0	0	0	0	0	0	0	0	0	0	0	0	0	0	0	0	0	0	0	0	0	0	0	0	0	0	0	0	0	0	0	0	0	0	0	0	0	0	0	0	0	0	0
393.116	0	0	0	0	0	0	0	0	0	0	0	0	0	0	0	0	0	0	0	0	0	0	0	0	0	0	0	0	0	0	0	0	0	0	0	0	0	0	0	0	0	0	0	0	0	0	0	0	0
394.756	0	0	0	0	0	0	0	0	0	0	0	0	0	0	0	0	0	0	0	0	0	0	0	0	0	0	0	0	0	0	0	0	0	0	0	0	0	0	0	0	0	0	0	0	0	0	0	0	0
396.396	0	0	0	0	0	0	0	0	0	0	0	0	0	0	0	0	0	0	0	0	0	0	0	0	0	0	0	0	0	0	0	0	0	0	0	0	0	0	0	0	0	0	0	0	0	0	0	0	0
398.037	0	0	0	0	0	0	0	0	0	0	0	0	0	0	0	0	0	0	0	0	0	0	0	0	0	0	0	0	0	0	0	0	0	0	0	0	0	0	0	0	0	0	0	0	0	0	0	0	0
399.678	0	0	0	0	0	0	0	0	0	0	0	0	0	0	0	0	0	0	0	0	0	0	0	0	0	0	0	0	0	0	0	0	0	0	0	0	0	0	0	0	0	0	0	0	0	0	0	0	0
401.32	0	0	0	0	0	0	0	0	0	0	0	0	0	0	0	0	0	0	0	0	0	0	0	0	0	0	0	0	0	0	0	0	0	0	0	0	0	0	0	0	0	0	0	0	0	0	0	0	0
402.962	0	0	0	0	0	0	0	0	0	0	0	0	0	0	0	0	0	0	0	0	0	0	0	0	0	0	0	0	0	0	0	0	0	0	0	0	0	0	0	0	0	0	0	0	0	0	0	0	0
404.604	0	0	0	0	0	0	0	0	0	0	0	0	0	0	0	0	0	0	0	0	0	0	0	0	0	0	0	0	0	0	0	0	0	0	0	0	0	0	0	0	0	0	0	0	0	0	0	0	0
406.247	0	0	0	0	0	0	0	0	0	0	0	0	0	0	0	0	0	0	0	0	0	0	0	0	0	0	0	0	0	0	0	0	0	0	0	0	0	0	0	0	0	0	0	0	0	0	0	0	0
407.89	0	0	0	0	0	0	0	0	0	0	0	0	0	0	0	0	0	0	0	0	0	0	0	0	0	0	0	0	0	0	0	0	0	0	0	0	0	0	0	0	0	0	0	0	0	0	0	0	0
409.534	0	0	0	0	0	0	0	0	0	0	0	0	0	0	0	0	0	0	0	0	0	0	0	0	0	0	0	0	0	0	0	0	0	0	0	0	0	0	0	0	0	0	0	0	0	0	0	0	0
411.177	0	0	0	0	0	0	0	0	0	0	0	0	0	0	0	0	0	0	0	0	0	0	0	0	0	0	0	0	0	0	0	0	0	0	0	0	0	0	0	0	0	0	0	0	0	0	0	0	0
412.822	0	0	0	0	0	0	0	0	0	0	0	0	0	0	0	0	0	0	0	0	0	0	0	0	0	0	0	0	0	0	0	0	0	0	0	0	0	0	0	0	0	0	0	0	0	0	0	0	0
414.466	0	0	0	0	0	0	0	0	0	0	0	0	0	0	0	0	0	0	0	0	0	0	0	0	0	0	0	0	0	0	0	0	0	0	0	0	0	0	0	0	0	0	0	0	0	0	0	0	0
416.111	0	0	0	0	0	0	0	0	0	0	0	0	0	0	0	0	0	0	0	0	0	0	0	0	0	0	0	0	0	0	0	0	0	0	0	0	0	0	0	0	0	0	0	0	0	0	0	0	0
417.757	0	0	0	0	0	0	0	0	0	0	0	0	0	0	0	0	0	0	0	0	0	0	0	0	0	0	0	0	0	0	0	0	0	0	0	0	0	0	0	0	0	0	0	0	0	0	0	0	0
419.402	0	0	0	0	0	0	0	0	0	0	0	0	0	0	0	0	0	0	0	0	0	0	0	0	0	0	0	0	0	0	0	0	0	0	0	0	0	0	0	0	0	0	0	0	0	0	0	0	0
421.048	0	0	0	0	0	0	0	0	0	0	0	0	0	0	0	0	0	0	0	0	0	0	0	0	0	0	0	0	0	0	0	0	0	0	0	0	0	0	0	0	0	0	0	0	0	0	0	0	0
422.695	0	0	0	0	0	0	0	0	0	0	0	0	0	0	0	0	0	0	0	0	0	0	0	0	0	0	0	0	0	0	0	0	0	0	0	0	0	0	0	0	0	0	0	0	0	0	0	0	0
424.342	0	0	0	0	0	0	0	0	0	0	0	0	0	0	0	0	0	0	0	0	0	0	0	0	0	0	0	0	0	0	0	0	0	0	0	0	0	0	0	0	0	0	0	0	0	0	0	0	0
425.989	0	0	0	0	0	0	0	0	0	0	0	0	0	0	0	0	0	0	0	0	0	0	0	0	0	0	0	0	0	0	0	0	0	0	0	0	0	0	0	0	0	0	0	0	0	0	0	0	0
427.636	0	0	0	0	0	0	0	0	0	0	0	0	0	0	0	0	0	0	0	0	0	0	0	0	0	0	0	0	0	0	0	0	0	0	0	0	0	0	0	0	0	0	0	0	0	0	0	0	0
429.284	0	0	0	0	0	0	0	0	0	0	0	0	0	0	0	0	0	0	0	0	0	0	0	0	0	0	0	0	0	0	0	0	0	0	0	0	0	0	0	0	0	0	0	0	0	0	0	0	0
430.932	0	0	0	0	0	0	0	0	0	0	0	0	0	0	0	0	0	0	0	0	0	0	0	0	0	0	0	0	0	0	0	0	0	0	0	0	0	0	0	0	0	0	0	0	0	0	0	0	0
432.581	0	0	0	0	0	0	0	0	0	0	0	0	0	0	0	0	0	0	0	0	0	0	0	0	0	0	0	0	0	0	0	0	0	0	0	0	0	0	0	0	0	0	0	0	0	0	0	0	0
434.23	0	0	0	0	0	0	0	0	0	0	0	0	0	0	0	0	0	0	0	0	0	0	0	0	0	0	0	0	0	0	0	0	0	0	0	0	0	0	0	0	0	0	0	0	0	0	0	0	0
435.879	0	0	0	0	0	0	0	0	0	0	0	0	0	0	0	0	0	0	0	0	0	0	0	0	0	0	0	0	0	0	0	0	0	0	0	0	0	0	0	0	0	0	0	0	0	0	0	0	0
437.528	0	0	0	0	0	0	0	0	0	0	0	0	0	0	0	0	0	0	0	0	0	0	0	0	0	0	0	0	0	0	0	0	0	0	0	0	0	0	0	0	0	0	0	0	0	0	0	0	0
439.178	0	0	0	0	0	0	0	0	0	0	0	0	0	0	0	0	0	0	0	0	0	0	0	0	0	0	0	0	0	0	0	0	0	0	0	0	0	0	0	0	0	0	0	0	0	0	0	0	0
440.828	0	0	0	0	0	0	0	0	0	0	0	0	0	0	0	0	0	0	0	0	0	0	0	0	0	0	0	0	0	0	0	0	0	0	0	0	0	0	0	0	0	0	0	0	0	0	0	0	0
442.479	0	0	0	0	0	0	0	0	0	0	0	0	0	0	0	0	0	0	0	0	0	0	0	0	0	0	0	0	0	0	0	0	0	0	0	0	0	0	0	0	0	0	0	0	0	0	0	0	0
444.13	0	0	0	0	0	0	0	0	0	0	0	0	0	0	0	0	0	0	0	0	0	0	0	0	0	0	0	0	0	0	0	0	0	0	0	0	0	0	0	0	0	0	0	0	0	0	0	0	0
445.781	0	0	0	0	0	0	0	0	0	0	0	0	0	0	0	0	0	0	0	0	0	0	0	0	0	0	0	0	0	0	0	0	0	0	0	0	0	0	0	0	0	0	0	0	0	0	0	0	0
447.432	0	0	0	0	0	0	0	0	0	0	0	0	0	0	0	0	0	0	0	0	0	0	0	0	0	0	0	0	0	0	0	0	0	0	0	0	0	0	0	0	0	0	0	0	0	0	0	0	0
449.084	0	0	0	0	0	0	0	0	0	0	0	0	0	0	0	0	0	0	0	0	0	0	0	0	0	0	0	0	0	0	0	0	0	0	0	0	0	0	0	0	0	0	0	0	0	0	0	0	0
450.736	0	0	0	0	0	0	0	0	0	0	0	0	0	0	0	0	0	0	0	0	0	0	0	0	0	0	0	0	0	0	0	0	0	0	0	0	0	0	0	0	0	0	0	0	0	0	0	0	0
452.389	0	0	0	0	0	0	0	0	0	0	0	0	0	0	0	0	0	0	0	0	0	0	0	0	0	0	0	0	0	0	0	0	0	0	0	0	0	0	0	0	0	0	0	0	0	0	0	0	0
454.042	0	0	0	0	0	0	0	0	0	0	0	0	0	0	0	0	0	0	0	0	0	0	0	0	0	0	0	0	0	0	0	0	0	0	0	0	0	0	0	0	0	0	0	0	0	0	0	0	0
455.695	0	0	0	0	0	0	0	0	0	0	0	0	0	0	0	0	0	0	0	0	0	0	0	0	0	0	0	0	0	0	0	0	0	0	0	0	0	0	0	0	0	0	0	0	0	0	0	0	0
457.348	0	0	0	0	0	0	0	0	0	0	0	0	0	0	0	0	0	0	0	0	0	0	0	0	0	0	0	0	0	0	0	0	0	0	0	0	0	0	0	0	0	0	0	0	0	0	0	0	0
459.002	0	0	0	0	0	0	0	0	0	0	0	0	0	0	0	0	0	0	0	0	0	0	0	0	0	0	0	0	0	0	0	0	0	0	0	0	0	0	0	0	0	0	0	0	0	0	0	0	0
460.656	0	0	0	0	0	0	0	0	0	0	0	0	0	0	0	0	0	0	0	0	0	0	0	0	0	0	0	0	0	0	0	0	0	0	0	0	0	0	0	0	0	0	0	0	0	0	0	0	0
462.31	0	0	0	0	0	0	0	0	0	0	0	0	0	0	0	0	0	0	0	0	0	0	0	0	0	0	0	0	0	0	0	0	0	0	0	0	0	0	0	0	0	0	0	0	0	0	0	0	0
463.965	0	0	0	0	0	0	0	0	0	0	0	0	0	0	0	0	0	0	0	0	0	0	0	0	0	0	0	0	0	0	0	0	0	0	0	0	0	0	0	0	0	0	0	0	0	0	0	0	0
465.62	0	0	0	0	0	0	0	0	0	0	0	0	0	0	0	0	0	0	0	0	0	0	0	0	0	0	0	0	0	0	0	0	0	0	0	0	0	0	0	0	0	0	0	0	0	0	0	0	0
467.275	0	0	0	0	0	0	0	0	0	0	0	0	0	0	0	0	0	0	0	0	0	0	0	0	0	0	0	0	0	0	0	0	0	0	0	0	0	0	0	0	0	0	0	0	0	0	0	0	5.86105121005901
468.931	0	0	0	0	0	0	0	0	0	0	0	0	0	0	0	0	0	0	0	0	0	0	0	0	0	0	0	0	0	0	0	0	0	0	0	0	0	0	0	0	0	0	0	0	0	0	0	0	13.1404902701579
470.586	0	0	0	0	0	0	0	0	0	0	0	0	0	0	0	0	0	0	0	0	0	0	0	0	0	0	0	0	0	0	0	0	0	0	0	0	0	0	0	0	0	0	0	0	0	0	0	10.8525817356562	8.2767634589924
472.242	0	0	0	0	0	0	0	0	0	0	0	0	0	0	0	0	0	0	0	0	0	0	0	0	0	0	0	0	0	0	0	0	0	0	0	0	0	0	0	0	0	0	0	0	0	0	15.7658098497962	8.4707448179712	4.45254341709597
473.899	0	0	0	0	0	0	0	0	0	0	0	0	0	0	0	0	0	0	0	0	0	0	0	0	0	0	0	0	0	0	0	0	0	0	0	0	0	0	0	0	0	0	0	0	0	0	10.7747145314454	6.76855652100515	8.44915005923847
475.555	0	0	0	0	0	0	0	0	0	0	0	0	0	0	0	0	0	0	0	0	0	0	0	0	0	0	0	0	0	0	0	0	0	0	0	0	0	0	0	0	0	0	0	0	0	14.0632155504195	9.97115088112525	12.9202354143189	14.8145497003549
477.212	0	0	0	0	0	0	0	0	0	0	0	0	0	0	0	0	0	0	0	0	0	0	0	0	0	0	0	0	0	0	0	0	0	0	0	0	0	0	0	0	0	0	0	0	0	6.81046705805089	7.74422223407346	10.3836840606509	10.6047675368199
478.87	0	0	0	0	0	0	0	0	0	0	0	0	0	0	0	0	0	0	0	0	0	0	0	0	0	0	0	0	0	0	0	0	0	0	0	0	0	0	0	0	0	0	0	0	10.6011239439307	5.69641882096519	8.16358118756993	9.1325923885533	11.5223215929669
480.527	0	0	0	0	0	0	0	0	0	0	0	0	0	0	0	0	0	0	0	0	0	0	0	0	0	0	0	0	0	0	0	0	0	0	0	0	0	0	0	0	0	0	0	0	3.73138857993547	5.99686659505108	8.72809813258712	11.5584599515619	8.29540014164097
482.185	0	0	0	0	0	0	0	0	0	0	0	0	0	0	0	0	0	0	0	0	0	0	0	0	0	0	0	0	0	0	0	0	0	0	0	0	0	0	0	0	0	0	0	13.5700082737745	6.06501859714971	10.7272547082776	9.21242299518196	10.1683467410757	13.8123684768916
483.843	0	0	0	0	0	0	0	0	0	0	0	0	0	0	0	0	0	0	0	0	0	0	0	0	0	0	0	0	0	0	0	0	0	0	0	0	0	0	0	0	0	0	0	10.4193215312145	9.81245459293213	6.2754264762925	9.45518863478076	9.13699560560944	17.6410663993999
485.501	0	0	0	0	0	0	0	0	0	0	0	0	0	0	0	0	0	0	0	0	0	0	0	0	0	0	0	0	0	0	0	0	0	0	0	0	0	0	0	0	0	0	4.6625714823848	5.36343724441396	5.27601488920381	13.1477785336278	11.1876082280019	10.7940999324868	14.4817001770479
487.16	0	0	0	0	0	0	0	0	0	0	0	0	0	0	0	0	0	0	0	0	0	0	0	0	0	0	0	0	0	0	0	0	0	0	0	0	0	0	0	0	0	16.6012197392039	9.31157743244095	9.89364020015149	9.5946351708263	11.8212844340335	9.67037362482468	13.3161274141237	11.5399409854005
488.819	0	0	0	0	0	0	0	0	0	0	0	0	0	0	0	0	0	0	0	0	0	0	0	0	0	0	0	0	0	0	0	0	0	0	0	0	0	0	0	0	0	8.43398904135693	5.37740382000447	1.57776906457452	8.86677129587496	6.04746177906144	10.8648736208168	9.48921333375705	15.0391799691827
490.478	0	0	0	0	0	0	0	0	0	0	0	0	0	0	0	0	0	0	0	0	0	0	0	0	0	0	0	0	0	0	0	0	0	0	0	0	0	0	0	0	8.83331652539097	9.43376208460959	2.94561076012829	9.07002476919704	9.06439633451281	8.34571908022829	13.3261214592946	13.412883419419	12.9007220024376
492.137	0	0	0	0	0	0	0	0	0	0	0	0	0	0	0	0	0	0	0	0	0	0	0	0	0	0	0	0	0	0	0	0	0	0	0	0	0	0	0	0	8.71601670641974	6.76042085359542	2.50728729786158	9.55229594493422	10.8150683660795	14.4371014287518	10.4064251898518	14.8529326588068	17.4445959002073
493.797	0	0	0	0	0	0	0	0	0	0	0	0	0	0	0	0	0	0	0	0	0	0	0	0	0	0	0	0	0	0	0	0	0	0	0	0	0	0	0	6.13488736125729	6.63617913991411	-3.04572359004657	6.92063200315945	4.95460472066359	7.24554166975846	8.26576749916518	4.54260964288721	12.9244273652286	9.11277236762391
495.456	0	0	0	0	0	0	0	0	0	0	0	0	0	0	0	0	0	0	0	0	0	0	0	0	0	0	0	0	0	0	0	0	0	0	0	0	0	0	0	3.36960668733133	-5.635019507505	0.243420257771452	-4.40893829443458	5.15763430231761	3.24648164474752	5.01325281988521	10.9367448353139	9.59596029556229	13.6196997455214
497.117	0	0	0	0	0	0	0	0	0	0	0	0	0	0	0	0	0	0	0	0	0	0	0	0	0	0	0	0	0	0	0	0	0	0	0	0	0	0	9.58115157472708	8.73151243113717	8.88689254912399	12.9520528473464	7.79645615854301	9.8106730974961	9.01424227574192	10.3430780685508	11.5928985798924	17.5180089108236	13.3498856988897
498.777	0	0	0	0	0	0	0	0	0	0	0	0	0	0	0	0	0	0	0	0	0	0	0	0	0	0	0	0	0	0	0	0	0	0	0	0	0	0	0.912302186176684	4.18489408305638	5.81679868604091	6.93229982260131	2.794579097398	12.7878544095358	12.365622794656	9.0531242707063	13.3714718534146	16.2378375982785	17.49337897175
500.438	0	0	0	0	0	0	0	0	0	0	0	0	0	0	0	0	0	0	0	0	0	0	0	0	0	0	0	0	0	0	0	0	0	0	0	0	0	15.3829106064652	7.30659864125954	9.17220973132165	9.63449744237417	11.1096722457003	7.29537959309983	6.75230176971252	9.26545511983698	18.5120066408869	14.5034550769803	17.3750623477556	13.9116014552893
502.098	0	0	0	0	0	0	0	0	0	0	0	0	0	0	0	0	0	0	0	0	0	0	0	0	0	0	0	0	0	0	0	0	0	0	0	0	15.0543709620213	9.79357509456784	14.1081924095586	9.85329763448743	10.8970318089527	11.5774487382503	11.2010401323817	11.9528531693542	10.2191710134611	13.1271875529902	13.2790006649753	14.9666090569828	18.4170591163488
503.759	0	0	0	0	0	0	0	0	0	0	0	0	0	0	0	0	0	0	0	0	0	0	0	0	0	0	0	0	0	0	0	0	0	0	0	0	2.46952615949134	6.48272089087422	1.07046750371858	0.515691673360707	8.49409756342424	2.07681969845686	-3.71938027825141	6.56668461545377	5.86920434812985	9.2106976944653	9.564064835596	10.736714805118	14.7528552316402
505.421	0	0	0	0	0	0	0	0	0	0	0	0	0	0	0	0	0	0	0	0	0	0	0	0	0	0	0	0	0	0	0	0	0	0	0	15.5756295311817	5.35197754786223	4.26215326858512	4.72110766385701	10.4564052887971	9.84351257730294	10.2300839881958	8.79403454517954	8.5863286112805	8.43552705033976	12.2722222114515	15.6083407168966	16.2749768566513	13.5415926587821
507.082	0	0	0	0	0	0	0	0	0	0	0	0	0	0	0	0	0	0	0	0	0	0	0	0	0	0	0	0	0	0	0	0	0	0	0	5.58295376190453	1.67911414800123	7.36388265295069	3.07681632056913	8.89863745083983	8.32901199195406	6.08494078410899	7.01909540513304	9.27380199100868	12.0046078560337	15.3876953651667	12.3134348477508	14.2087035075436	16.1306718022512
508.744	0	0	0	0	0	0	0	0	0	0	0	0	0	0	0	0	0	0	0	0	0	0	0	0	0	0	0	0	0	0	0	0	0	0	10.8485229096477	18.9918345205586	8.82387060210344	7.82876972231479	7.50529469125098	12.3762092648927	11.8918725031356	14.3104903651627	11.8167361605907	15.9499765852243	16.132583101631	14.9292757197784	17.0269897832952	14.9633289287257	21.1752303703447
510.406	0	0	0	0	0	0	0	0	0	0	0	0	0	0	0	0	0	0	0	0	0	0	0	0	0	0	0	0	0	0	0	0	0	0	10.2744684611827	4.43739114026292	3.9031883801329	9.29708788997557	15.0596288655598	5.01606741989326	10.1676383790795	10.0136161434872	12.1862139383306	13.6238685210013	12.895379181734	15.472269413531	14.5227892496619	14.8658225635545	18.9732324199554
512.068	0	0	0	0	0	0	0	0	0	0	0	0	0	0	0	0	0	0	0	0	0	0	0	0	0	0	0	0	0	0	0	0	0	3.87430225093425	-4.20353620433816	-3.26784338967782	5.80275849645986	2.04489575267158	7.23488677600641	9.47275300881138	6.53577053089041	2.64618307559356	8.56737399688514	7.83685811774026	8.42140408451967	13.0412531024789	15.0893122415855	17.6430024756925	14.932522893368
513.731	0	0	0	0	0	0	0	0	0	0	0	0	0	0	0	0	0	0	0	0	0	0	0	0	0	0	0	0	0	0	0	0	0	9.43689751213081	9.95404871657639	2.35559271449888	0.498422718040528	3.5736669573245	8.0751460003385	1.98756882588938	6.59867955925988	5.31325521618607	10.0364742506713	11.311101981583	11.0856940142347	9.50926846936285	16.6288950806536	17.3121248980658	16.7123034764615
515.394	0	0	0	0	0	0	0	0	0	0	0	0	0	0	0	0	0	0	0	0	0	0	0	0	0	0	0	0	0	0	0	0	14.4470687061845	3.62240478368714	5.00156286518912	-0.492873805299417	6.45638436721213	7.94495326079251	7.62890297150326	9.20907858617932	8.3580812293558	3.75187783584055	17.8526448573051	13.4578145899428	13.7229208529988	18.7994305951325	12.3496121564426	17.2796905305297	17.7910353497164
517.056	0	0	0	0	0	0	0	0	0	0	0	0	0	0	0	0	0	0	0	0	0	0	0	0	0	0	0	0	0	0	0	47.2350880797765	7.87783383181103	-2.02688857157283	4.36324384297192	12.002839316095	-2.27844295757654	1.7368159815228	7.99042949180252	1.46659146381038	10.8928046913811	12.5192880900616	12.1217543183341	15.0985259121884	16.6019919309769	14.450457441085	14.6972513558448	18.9772236674323	22.0072244020547
518.72	0	0	0	0	0	0	0	0	0	0	0	0	0	0	0	0	0	0	0	0	0	0	0	0	0	0	0	0	0	0	0	17.7028413484938	5.42113932069379	10.1809433772323	5.83163626376588	7.96206416065603	6.00206162846798	13.964246330344	9.20030960054844	11.2834149416829	12.9564413444558	16.5903225913077	18.3012854838831	13.9160502078634	16.0794209966501	18.9650281532748	20.5448811771184	20.7578508129843	24.5440684069531
520.383	0	0	0	0	0	0	0	0	0	0	0	0	0	0	0	0	0	0	0	0	0	0	0	0	0	0	0	0	0	0	32.2826732472642	7.42271250038181	9.58407454278855	5.84364522789451	9.57419167777469	7.0322761699435	3.12979481889328	9.78552274673513	14.3510686049066	10.7430727089291	12.2185841259985	13.2194370609366	11.5931859637858	15.1861010518576	15.1087543374211	15.7454567174933	21.5607422702337	18.5443979785622	21.4627331779845
522.046	0	0	0	0	0	0	0	0	0	0	0	0	0	0	0	0	0	0	0	0	0	0	0	0	0	0	0	0	0	0	-5.89721590818133	-11.1294875432263	4.77711567995154	6.6221623895166	1.01184301103414	-13.203010682619	2.88134748091329	2.65832255728462	3.44435786014572	6.67966351050071	2.96197745168494	9.12512239465499	8.08004430312599	14.1801657586633	12.3305187059154	9.60572793512823	12.7968105517048	13.9142915939626	13.5306671967508
523.71	0	0	0	0	0	0	0	0	0	0	0	0	0	0	0	0	0	0	0	0	0	0	0	0	0	0	0	0	0	25.1050843892187	6.58607965180604	18.1735331060856	11.2429786039828	16.7770914000988	13.0207579486672	11.2589843825394	2.45816088224382	13.4847087818736	11.0442719753595	11.7811152923063	16.8081192008746	14.2394592589406	11.230600196069	16.2376804593086	12.9328595071872	16.5385531440858	15.7633175527316	20.5271140032859	21.2843367271078
525.374	0	0	0	0	0	0	0	0	0	0	0	0	0	0	0	0	0	0	0	0	0	0	0	0	0	0	0	0	0	4.50345188569665	12.5844850834871	14.2221285427038	2.80043936376913	6.83275557346252	4.2877253878253	16.3147463601203	10.3269416136533	6.10757279775059	6.76033499127005	17.3398267050257	17.2396523693503	18.3080985129488	20.9027230177646	10.5214164720214	14.9284092874355	17.478807195522	21.8544879718821	17.6910096051877	21.5864978036282
527.038	0	0	0	0	0	0	0	0	0	0	0	0	0	0	0	0	0	0	0	0	0	0	0	0	0	0	0	0	13.6727020646029	13.3878359338018	3.15379885884608	0.775317077303127	-0.464315068700445	10.0258810967873	11.0994456542266	0.936101942133019	11.7603705257966	0.094030295588997	4.30338636709333	7.10410079827823	9.14790818227808	15.0385700637456	8.33586993030142	9.95202262652123	11.2804518373204	15.5409345343596	15.8456857246524	13.0292943257498	18.225600606704
528.703	0	0	0	0	0	0	0	0	0	0	0	0	0	0	0	0	0	0	0	0	0	0	0	0	0	0	0	0	10.3198772845779	0.0220609370646619	14.2944013950967	24.1309105712404	4.69243407783777	7.64554819545793	2.42862646463347	6.70655619676594	2.65488549419219	17.4579673309311	12.1746532905084	10.477702412349	14.3389034333369	19.1683226095347	8.09410411683152	15.3326729266993	9.99216994214418	17.5106442583002	16.3521252277007	16.3511966956653	19.4670305981981
530.367	0	0	0	0	0	0	0	0	0	0	0	0	0	0	0	0	0	0	0	0	0	0	0	0	0	0	0	0.812263725551038	1.66978788272885	-7.50123952712716	-6.16178124240029	-3.35835824693287	-11.6662973373317	-4.49595107831492	0.46694415932678	5.63872341005091	1.50303021254876	7.35833963514485	4.96567403971126	1.51589152004122	3.24883937284891	4.22249040416985	5.83635356235246	5.16106929456097	12.6517762464413	12.2707817425452	12.9937919580545	13.858966902217	15.6116332397514
532.032	0	0	0	0	0	0	0	0	0	0	0	0	0	0	0	0	0	0	0	0	0	0	0	0	0	0	61.1449139568995	-5.31937539816425	-14.558212348805	-1.43560635230221	-2.39610170466039	5.73081212829157	-0.145045861650747	-0.707037022018392	-1.42860912590765	-3.52817290076347	2.73549934805613	-3.59299132010993	3.63008308270154	6.81489262536167	-0.728799170205757	3.62305891548957	16.2048224445329	10.6435316931673	9.14020183459215	13.5830909646199	8.7754611737739	14.1643024620259	18.1387931176343
533.697	0	0	0	0	0	0	0	0	0	0	0	0	0	0	0	0	0	0	0	0	0	0	0	0	0	0	9.28454292943363	14.5238093522589	13.3624841912597	9.11992935612117	4.66271833028348	2.34446562810418	-2.33793837222926	15.5866509130647	11.3782017494438	10.9803706379789	13.0813687115499	7.75692351066866	18.0714148695757	11.7350578314788	13.1246322256147	14.8561355432071	20.1395154966739	19.3444146231371	19.9447874542063	14.2150724470389	15.3413343608049	18.4675731362844	19.0499706247917
535.362	0	0	0	0	0	0	0	0	0	0	0	0	0	0	0	0	0	0	0	0	0	0	0	0	0	57.9640045850418	3.40006932771933	14.0303218493981	8.38149371208585	9.72092939776437	1.51646769373343	11.9196674737417	15.9654851433483	7.01197366958732	15.7117772627396	8.93471141252112	5.78705443650534	5.34691304489948	12.0187664265572	12.9294214976163	17.4750578716677	20.4542294980727	13.9615886886856	10.6277696890417	14.2858347618574	16.4220834620972	15.4894637876868	26.1338836822044	23.5609392844087
537.028	0	0	0	0	0	0	0	0	0	0	0	0	0	0	0	0	0	0	0	0	0	0	0	0	0	17.2185778116535	-7.791247685042	-1.85073881247125	13.2986867112735	4.79553438474991	3.02759103519278	2.00793036942292	2.15255457675996	4.38833582593698	4.32628584861428	8.06445697785719	3.51814544338467	15.0267297004993	8.23173941160971	8.25421855647951	0.823184520701249	9.12715116903304	9.36530305736278	12.044783395112	13.0220533597264	12.0487376336224	11.7459437751703	20.7235361112983	14.2881471885719
538.693	0	0	0	0	0	0	0	0	0	0	0	0	0	0	0	0	0	0	0	0	0	0	0	0	38.4115516453281	17.5833951777561	8.94569614733425	6.56340574024921	10.0462932361775	6.51487704707071	6.99359662270935	5.11792611225131	2.72000904689787	14.4398630818878	4.75943609018518	11.3735117769192	9.81814496212496	15.7116929950719	14.6647442767872	9.75747589643714	7.72979017336185	21.6949599457446	18.5516651300244	14.1292840313722	13.5192781360912	18.2701594128776	20.1594389959375	15.7666238722963	22.9938311230839
540.359	0	0	0	0	0	0	0	0	0	0	0	0	0	0	0	0	0	0	0	0	0	0	0	0	-5.46441162411038	-7.36901797450162	-19.4307367952114	-9.96384620244032	-4.19245515547876	-16.7069709576355	2.20883168487974	4.27398481463325	-8.50899537267048	6.25012357196136	-2.9422466490012	3.56982224792408	-1.05245151793579	4.08349721191247	1.42020190601983	12.2539768876551	9.57213085940173	7.25362571106484	9.54715945375624	11.8395556792815	9.93319277579297	15.7225933575053	7.70407809368095	10.60340549424	21.1075941395208
542.025	0	0	0	0	0	0	0	0	0	0	0	0	0	0	0	0	0	0	0	0	0	0	0	26.0628142701	3.1926316776488	9.84993823623716	2.51403171190878	2.285604826035	1.04721117627841	9.70885163183928	4.66843327184623	0.944774869416477	9.13469303539652	6.35462181979783	10.089283400711	11.5598282002667	9.40252217560876	4.14266280127786	8.09013579008995	3.92164904362347	17.658032876704	10.8611792273686	4.21600999212469	16.9235901644569	17.2664154942959	17.4119677277741	16.3955754509978	23.2886477862804	21.9138129969031
543.691	0	0	0	0	0	0	0	0	0	0	0	0	0	0	0	0	0	0	0	0	0	0	0	5.40723756801714	-3.8320830544013	0.629255206427411	3.85160495982889	4.23592966166536	13.29450684337	6.29008206021889	14.2911701948755	5.09399414357844	6.05002565964426	4.14102124278543	-1.61081516496602	18.7845410989296	6.03307137150521	13.993467326149	10.0781822844288	19.2636894335147	10.9507008358308	15.3973372100668	11.6373724685132	12.5001504788355	12.8189353137563	11.7667591397948	17.0329711234837	19.0689353810939	16.2987530809096
545.357	0	0	0	0	0	0	0	0	0	0	0	0	0	0	0	0	0	0	0	0	0	0	12.5044029873344	-2.22269761590597	2.53900366822048	16.3514000845583	-1.07510631757223	15.7574811383546	0.61939053704296	-12.3078032272625	3.2391636954904	2.27910057986796	-3.03692781108102	1.87357521419345	-1.88830461104555	6.80998166532105	7.54008263529088	8.6633917566803	-1.27853461279038	11.7341051595309	14.3619117113971	4.80892553451134	9.32236954668647	10.6931564940844	12.2814223983599	13.2041995988615	18.8923838209379	20.6731451817799	19.3794230734334
547.023	0	0	0	0	0	0	0	0	0	0	0	0	0	0	0	0	0	0	0	0	0	81.4174803542372	3.14146610594703	15.9353007290262	20.8562866119239	21.3521833437111	14.4792914612605	16.9797500370614	1.3601824210312	9.86898004576971	6.06079470479308	4.36349623713512	6.60317886415759	17.1862176870756	11.1782011388321	11.4300863507848	4.72695279030092	8.68546850702414	7.145012482567	18.9546182716937	14.1206945764242	15.0347263956283	14.9082619825814	12.435446541279	16.5505101277461	17.9207111456744	19.2199005455316	14.2477485087619	25.3496189434278
548.69	0	0	0	0	0	0	0	0	0	0	0	0	0	0	0	0	0	0	0	0	0	17.6647543020421	-2.01933271122865	4.15011412434496	2.32635823462946	2.31874831324181	2.55659244941055	7.42815007751328	-7.54913155891274	-0.217803851768722	-0.045694203290309	13.5786065716238	4.57358522497116	10.0487784298039	11.2932290840616	13.6327252764237	6.53388454594773	11.1166799346628	-0.131637367642541	9.07550923612838	14.9198544074018	9.52203493328125	9.71780969646575	13.5460062287685	14.3794641937357	13.471251342494	14.0579672894842	15.3642121938217	14.3260236857968
550.357	0	0	0	0	0	0	0	0	0	0	0	0	0	0	0	0	0	0	0	0	52.1434138347077	22.6919503126258	17.0522696575153	0.0225964512373717	9.70304609457346	3.61616329380016	6.70357125797139	15.6984423074887	10.7929937973068	8.296087406653	4.15986345987057	3.89489174900824	4.50547085521724	8.75167287969269	7.65907254417004	12.0761354208738	13.4810493305328	18.059352036693	8.69683218210995	13.0089092572804	16.447981624143	11.7337464285913	12.0042965938804	14.2558585460914	15.1800912168164	17.6835805118306	15.9318885258994	12.9893862243787	24.2339059347036
552.024	0	0	0	0	0	0	0	0	0	0	0	0	0	0	0	0	0	0	0	0	-2.28380017077414	-2.08575753786971	-5.23013311904606	0.380105683149356	2.49274186980673	-0.509939254269263	1.61368364957989	8.34604462647418	-1.6280629024305	18.5009392931415	-4.05341086207816	14.7108412530678	6.77223635918866	4.58631738747497	7.14934120457623	6.29745979048129	5.33346645952263	15.181566190126	1.20037629003583	10.9615971170754	8.98150642390065	11.1704500303189	7.60365470276103	16.8639348863694	13.4968403070875	12.0790947697999	16.5827776497748	15.9662063768247	10.7586637314825
553.691	0	0	0	0	0	0	0	0	0	0	0	0	0	0	0	0	0	0	0	41.6626886086581	5.71538023725144	3.18222049196091	17.4488718680046	12.9452378211715	15.8168546155203	23.5369783632135	17.3657691862557	7.17380402977304	26.1916429410992	20.6159864228892	4.24203562985684	12.8964387067427	11.6619470870732	15.1093146471252	14.5465882806151	6.92147155734419	16.565685008864	5.98445543719858	15.5358274465894	16.116526763287	13.5778654555681	19.4452953309322	13.8666197735234	17.8959879660806	15.3142895746567	15.4479153111676	16.9198685429204	22.4946431423186	23.429235863362
555.358	0	0	0	0	0	0	0	0	0	0	0	0	0	0	0	0	0	0	0	-4.42818786886896	-10.8336935749666	-2.75776473145463	-17.6481870525624	-6.73719260522456	-13.0270935909667	-1.91848866976831	-12.3850349587282	-13.1646167751742	-15.448595992943	-0.34114431741148	-9.10212025367853	2.43535047288254	-9.40494484080682	1.47875006340065	-6.96390897619415	-1.55474172877331	-0.537538399119377	-3.46738875179057	-3.03912830590643	3.42610886161181	6.9085024757506	1.77631061571827	2.97424464448783	10.7207370931767	9.46483158617887	6.68216286207562	7.6217040427606	11.3453878669349	10.2862821799815
557.026	0	0	0	0	0	0	0	0	0	0	0	0	0	0	0	0	0	0	40.2499675457502	-18.4458998431891	-7.29401082073056	4.36605400475813	-11.3170988899716	-22.6754023283294	-1.92563132123904	1.10660999608354	1.69818411096073	8.79722066230061	3.02889612397664	4.78177523246275	-3.0901477759439	7.57931902662881	10.2989025200547	-6.50042043021212	1.33987169589138	7.78730263222342	4.65852288438465	3.64731946993797	-2.34021471933265	10.1769559588638	6.39389452179676	7.75669166508931	12.5017658594621	13.5476789370478	14.1806332404423	13.6224537600147	15.7609511843529	15.7401539611643	8.86002066501988
558.693	0	0	0	0	0	0	0	0	0	0	0	0	0	0	0	0	0	0	-5.24925046958914	-12.9742247800292	-18.1250380704394	-13.7262789552124	-24.1840589238781	0.22393380783044	-16.5390304801228	-19.5032651358976	-3.09965421983646	0.714831309433992	-6.07785900477212	13.0592816327243	-7.38719428174652	-9.81123111489751	-4.51688465106348	-6.1680547682953	-1.53107237226806	-2.18017120058753	3.39935560390383	-2.25297430657923	1.33456033308501	-0.842660880849135	-0.877248117496107	5.35386848232216	15.1830128761281	9.56637516664293	14.3823702820778	9.63134586775962	6.30561103992726	12.5732886901103	9.68698185002338
560.361	0	0	0	0	0	0	0	0	0	0	0	0	0	0	0	0	0	18.6919154518818	15.7871935126001	23.4316212450022	13.5590187673802	-9.7360987456998	20.4990293082384	3.30905064445276	10.54271991446	17.8213758906788	7.15086538384172	14.8279074962658	15.5206709295802	10.6769694309362	21.8957875592323	14.0561869044142	8.70872563762576	15.2450978511588	14.9824929901232	12.6738785560762	15.6680784067581	9.76610962985594	12.0169819612571	5.57410525756603	15.5849687342363	19.8579419710887	14.5482965115666	12.7857858852273	16.7531958749168	11.601136081199	16.0801981986538	15.2276818051088	24.9331925887934
562.029	0	0	0	0	0	0	0	0	0	0	0	0	0	0	0	0	67.7922604352036	-20.1776220356097	-23.6956270522444	-24.5397722379119	-18.0013278050631	-19.7817935994817	-25.9261126737136	-23.8805252033627	-22.2348596211408	-22.3045578082226	-7.74596974380154	-20.1128512534491	-10.6129102125893	-4.61747566453628	-11.4039268662786	-8.40439033195214	-5.10854622420751	-6.89966332203552	-5.84641750548824	-7.17650739086038	-3.46073238153422	-3.37071709782373	-2.48901585820983	1.18583959514426	3.62567919364451	2.42486565079939	8.47112991878307	10.6227885898052	7.20920579279409	9.21647263094581	2.81080433854545	8.96705128656842	7.60534380394561
563.697	0	0	0	0	0	0	0	0	0	0	0	0	0	0	0	0	45.0547715645331	37.1359724892414	35.8775502531669	26.7598043055051	17.0544151263549	11.2866830678834	17.9150356787483	26.7584281276514	18.4189228515339	14.9472567590709	18.2264496352122	16.8104272114957	14.8433690006876	11.495796586059	6.08576880573791	22.4922391171442	18.1665087708767	10.9772513280788	15.0711811684929	20.1300508797174	12.4721514304323	20.5962054404635	15.07828329579	18.5474797922854	15.3037538862738	23.7463408373625	16.6616855054496	13.4052981200232	15.4035275898935	18.9959486221685	19.6009282713672	23.7813587275972	16.7698928132685
565.365	0	0	0	0	0	0	0	0	0	0	0	0	0	0	0	49.6238318635549	-0.741646582748508	-1.31847315337415	8.8485776253908	9.78678025908077	3.21014708258252	5.18168914027571	3.94622016949799	-4.81728051730052	-12.2961048689686	-3.7246189703347	-7.29524029684126	-8.6942213499803	22.1922105779212	-2.80082627955399	-4.97139710878535	-0.788932504356291	4.43930244415875	7.08915923735213	0.378540470536598	-0.43540656483571	4.8448260279058	16.0091136318871	10.2230616539031	4.9726571238395	14.7528302207567	11.5938638871631	9.64104195567093	10.0976744429621	12.1033688434588	15.6548732523027	9.25675369355184	10.1200898518357	14.9576417813186
567.033	0	0	0	0	0	0	0	0	0	0	0	0	0	0	0	10.4721655671043	0.173586511222954	10.920125341645	-3.8113344004756	14.8122348276427	9.22999809662263	-12.6821399186018	12.1998627306931	20.4589446853725	-4.16664407482371	5.43421889497844	12.9398969194378	12.19720161467	9.95375267311999	9.84284499709792	-2.27014454277481	15.3550068555331	16.0147303222053	10.0468300654925	13.166514288862	5.4143592313093	11.2554292574973	8.06608788681797	12.1795948344384	14.5531586861189	13.8852919174294	14.2817349358837	9.66799391503543	11.6144738886421	10.9720339513483	14.3499127728832	15.5729941292372	17.9506380792956	13.9288461904615
568.702	0	0	0	0	0	0	0	0	0	0	0	0	0	0	30.7654044742657	-13.3895137956962	-8.21744729523288	-15.3475059801477	-18.4708180284691	-14.4204992681246	-7.95176641938295	-17.6141401630474	-7.31337654815192	-19.5729678626612	-27.5194102797972	-16.6718119427453	-4.45182496584147	-20.8249764899721	-6.35900704128475	-13.7725501225424	1.66025420137269	11.8340989638239	-2.07587672917518	-1.08333218223983	-5.03574006624108	-0.198332372552514	-3.81340237949652	1.70504301575116	3.19463399007023	-3.60631052253597	1.96578713974584	-8.9665741680742	10.6687559831289	6.43602900643864	9.12331386137183	4.15281855731996	5.81484716486448	6.77520449297493	13.5312106554839
570.37	0	0	0	0	0	0	0	0	0	0	0	0	0	0	-25.6375563945582	3.43264541575825	1.92112517330998	0.114161650056006	-33.4270597658903	-10.1764275904615	-17.4127195976198	15.974157200464	-7.41935104893842	-1.07219786366015	-14.5251337591829	-8.37046582730256	11.5123369791897	-22.6593486979036	7.96578840060821	6.78365559409805	9.88388338305641	-3.68616017724315	-9.33000211536827	10.6073782908341	-5.76642816698225	-9.47016656775646	13.9125926306841	14.705913831792	-1.99061081356298	2.25298452143934	14.0279355167189	3.94369964268777	11.6647942518445	9.15426575966717	11.9177576194908	10.7147062815404	10.7910861889161	12.349960442534	10.7423942613761
572.039	0	0	0	0	0	0	0	0	0	0	0	0	0	54.0330298467009	-8.44709561740446	6.37105685368029	-18.1101554802567	14.7771268428651	24.5639472216379	-11.6450338248092	6.56425077090616	11.5275692385938	10.1133552462158	17.2600417331347	2.85025745077485	21.6533791856466	15.2919934794987	13.5056633725652	21.542081191199	16.200385135693	2.89469182430178	12.815278580985	17.2685348155785	17.0548337540872	2.6085229172127	9.15267420385231	15.215053434558	8.21436202589269	13.527964879694	4.40588042635982	11.7366417971724	6.89520161236007	16.9072376736619	16.745273519137	10.0818591268835	14.1349122420628	11.9583437945577	16.4461632203507	17.1182748156448
573.708	0	0	0	0	0	0	0	0	0	0	0	0	0	-10.2909997677446	-2.2148899804793	-4.92875916026419	23.9677237589236	5.34252517686231	10.3773502058928	8.56359514140099	9.16329303159072	3.3150575538972	7.31038961690716	-3.6038276288738	6.64592946699279	14.0913358212272	3.47412379847458	8.081126938745	9.50920628482121	-3.7540525370918	10.6037481543812	7.56269330030683	-1.03294154637596	11.2169804423431	-1.52218724184714	4.63336085724259	2.46727060842174	10.8978652313982	10.8240905517469	8.62203047162892	2.48379911267062	14.6174884324602	11.1591601216588	12.1644309536485	13.4509352068211	9.11184960769777	12.0083557294248	14.3264735185607	13.6800017857797
575.377	0	0	0	0	0	0	0	0	0	0	0	0	24.6770445728075	3.42012282968936	5.0231766206631	-0.638636634603456	4.60618589396165	-9.2540726898669	22.4133685525662	4.75333683522759	-7.98268618916967	-3.88113460451779	1.03189021658883	-24.3925438405444	-4.36681995289664	9.68448867758711	7.07674230560914	17.9469041334458	8.01008204246649	13.3735736590448	9.43984841360766	-2.55390343725559	20.4241229690566	-7.17381598543816	3.28902561033567	10.85931830656	8.61819751774347	6.39102922354354	7.46835888926557	17.4543478331278	10.1502712791632	17.5067425049439	11.4954832682365	8.09291586875572	11.129458609201	7.05453938044985	18.5090578604873	10.1487323017861	13.4688969067752
577.046	0	0	0	0	0	0	0	0	0	0	0	96.5272698143714	-0.439433781967775	-8.48366207899832	8.87464232573687	17.5582583436676	-8.76212169936228	11.8998468119953	9.60162437013028	-7.79317401448029	9.46652666705219	2.68234150117477	11.7283802320393	-0.327478167963831	2.63353383883248	4.42253419009689	18.664554586196	7.95403183366699	-2.42756411138612	10.2014672947327	-11.2015525989627	-9.20896622629129	18.7705409204679	3.8070534481641	-3.41868815455476	11.224594280538	11.3356349235999	9.53725180178193	7.66218013182838	10.4099900744602	12.2802417192244	17.4693473015937	14.6831028978861	9.45903871929283	8.95216938513127	13.8173793931522	15.4377133059785	12.7145055410997	16.6060852128335
578.715	0	0	0	0	0	0	0	0	0	0	0	-4.79909614158185	38.8053669651479	8.83231884265121	10.5726886030666	22.8418820798617	1.61977967436108	9.25840425964872	-1.32026213182638	-0.783332150647062	8.98696248583213	-16.053613921466	4.20760872284033	27.3628683933636	15.8510533544705	11.2366172197803	4.97527169004371	13.6770982344084	2.80811987755359	2.86398624448172	-2.79129969368194	12.8816590346346	7.19713609414551	3.24138415692895	15.9845247654801	12.8336168824246	4.61416354543084	3.45913263890494	16.3251865580526	8.148993465856	11.1555887739683	10.4384343684854	10.8038927629849	7.85963299061769	9.85605622061477	13.2545205901308	7.31860237350184	11.4103532010709	11.7899203672154
580.384	0	0	0	0	0	0	0	0	0	0	59.0618197561181	-2.35260759179504	-17.4909194524154	-10.5684937489283	-10.7186467817157	-8.17088128319499	-8.22516728471796	5.39088917491284	3.39033027774723	2.03792877826963	-1.53149867176327	-13.0208917550122	12.4334238817115	12.4783770210758	-3.72882895082534	-1.9884093253595	5.26182247113709	-5.92554949617898	2.30175998086872	-10.4459814187689	6.72003039557139	-6.00598374864756	6.30446627230749	0.584859468157371	-4.51067346949407	6.60090654818439	0.684556229551523	4.93576329801635	2.40600613708175	4.71176266069948	5.10981354813672	4.29177726748855	7.12645854178256	9.73017100290141	7.95822120934562	6.1091696983057	10.0438177730961	11.3073780558309	8.09533791302408
582.054	0	0	0	0	0	0	0	0	0	0	13.7215822169012	-0.743162073191154	20.3045274019868	-186.804380877767	6.575230137642	17.7247143417252	4.0484883634368	-7.8563750030242	8.41166696082169	-6.29710994497284	-4.10907368299149	-2.17768838284158	-1.17434876272213	8.98331012989827	2.05538658745768	7.85323751784298	5.60686552343177	17.6791886693778	-2.88070785439005	9.82965066398376	7.29345477006176	-9.92789674185392	6.12291385913786	10.1872325109761	20.7039347175838	9.00426127879639	8.90272653824149	11.0306929648859	9.03179172870298	6.08740253201298	12.9575449624618	12.1418643126535	6.22099889554871	12.244288009296	10.3291072700524	12.6135328869459	12.0295811042195	7.41055947804224	10.2820304932014
583.723	0	0	0	0	0	0	0	0	0	41.2815094450229	10.3835729971649	18.1482703664053	4.30808781866441	1.70939491897819	4.98775047352922	17.8520684103102	14.3324808591277	16.5888011591272	17.065097248763	36.5670404368097	22.6624882179838	25.7430586491392	21.2236940757199	-13.896979122389	30.7982213421783	24.7724338577033	4.40516821718155	5.80174365720473	16.3954130166333	13.6837920229788	3.26733271931361	12.8865167940014	13.7494825710177	18.2422263924131	17.4373846390152	9.7326930232328	16.0506587639459	9.98100937065603	15.2846960264886	23.1312232530258	10.1255513773167	17.5974120218532	18.9680363006102	10.5425951566587	14.9134251329038	14.8488600733108	17.6479925360297	12.2676153732354	17.9726644572958
585.393	0	0	0	0	0	0	0	0	0	-9.74829186233158	-17.7515871064049	-9.43402235401204	-17.4998277219609	-7.19559661197005	-0.780792933285951	-23.4174696817881	-11.0339600469908	-30.7532169738671	-19.757626863791	-27.495476569167	-5.99279799576412	-6.41677853810755	-5.89973281283209	-20.1418436157518	-1.27669202987599	-5.88964727633177	-4.95154828373573	-4.07002043055865	-8.72933962206104	-0.964818308816412	2.57652622061967	-6.21354100941183	-0.182600120874831	-8.23719308191894	-7.54166211513451	5.79182026730293	0.569732894883017	7.24906849012031	-4.6461781215063	10.9688199559271	8.56689766070522	12.964823037163	7.74747241397115	5.25022789523269	4.49964470517877	4.25318794536887	-0.372230645374167	9.72518498143552	4.55872268182588
587.063	0	0	0	0	0	0	0	0	33.1311892348264	-10.9223168861848	-3.28744839851508	0.613396033096935	-17.3687616690138	-1.52478015517745	9.61908521478582	-8.34238961884004	-16.975589484318	-17.5589810993727	-7.09064551505344	-3.30759441006736	1.94301801179277	6.91410380564515	9.61489897875759	1.45800389778391	-5.15027683938825	18.3504001673117	-4.83412085815297	-3.60977229221937	3.87006052848582	6.39066402181893	4.52101303289034	5.02782264091356	-1.71679469145171	-5.38538795230308	-1.11028906009731	-1.54615118033953	8.44945508787198	9.34031031865626	-2.19966116079603	11.0728577416007	-0.795525549984793	10.527890890811	7.04291933605832	7.24603299372389	10.7361251693661	5.27205851433029	8.34554602975986	11.5473529290833	8.45604064196734
588.733	0	0	0	0	0	0	0	0	4.17471477905082	-18.2154735312875	-1.58769296782399	-8.85503009818243	-16.9658249546006	-12.7569433187858	-20.3398228507418	-20.3863602470974	-4.33865786083519	-20.879304431412	-14.5319957861026	-17.9384297433344	-20.7954514321765	-1.28316686725679	-20.0670740876481	-12.2034193046813	-8.83752673191508	-25.913054969751	-12.2036106513309	-4.56582732270278	-21.5187520484733	-7.30785460338752	-10.085610494198	-8.23413424478261	-16.4832693761916	-3.16047193392288	-3.57819286779754	-3.91093946628537	-2.70291831622945	3.88391748147114	-4.9550207750781	1.78666182356521	6.65205186378383	5.0289911049914	3.2659796709679	-0.55860626783883	6.42010101703786	11.6494915138806	2.86639104061539	8.54368149876265	6.06340219881756
590.403	0	0	0	0	0	0	0	-1.90341101774326	-20.0035772164589	-10.5458930218708	-14.800572146513	-3.63449578045582	-9.56980525292096	-9.78337352425012	-10.2889357704548	5.37733766954595	-6.94779304631633	5.81187970485018	-32.4086220961238	-19.5939187789701	-8.18116095973764	-1.14160028957406	-4.52755348379592	-9.80649903238366	1.05234374886502	-6.31149111562452	-6.01116289391533	-11.5883166923203	-1.51399456604378	-7.44039885593998	7.15336844749316	3.88262304280913	-3.26221880745668	-7.86422547007096	1.13868571985699	6.46882091112051	-9.35588789824613	5.37085759373397	2.55010916501052	2.93478126086008	-1.52454125863543	4.95273198146201	2.26491245824852	3.37917397839462	4.99376553449423	2.75334303123388	6.24519939578815	6.42934241395396	4.66565848441513
592.073	0	0	0	0	0	0	87.1092420897376	4.22915632236978	5.04476108690546	13.1013820920979	10.5976500812165	-5.17598416744776	7.05717816624348	14.4464047278579	9.272297093236	6.6173561371947	2.01645661168641	11.7841028242782	16.9159350307957	8.22627286130414	1.69148852997891	-2.99827626187357	0.248295673963116	0.977591969807878	6.05335896261334	14.1956768971989	10.9689866689259	3.55279899134876	3.81148635582756	3.23999835486979	3.78363916420125	16.314702220634	18.3352308364747	8.24885209436552	6.87947436749451	11.517461478817	11.1118033932229	5.94501970838693	9.43652859730027	10.6179590553083	2.97401895265844	12.5332093672286	10.3937476089875	15.033904105962	6.298861872731	1.70925342011652	7.60644529938496	14.8468842061526	13.0188240718846
593.743	0	0	0	0	0	0	26.9269972670054	4.6024029172721	13.5597672394502	12.2921479428622	11.6717000095104	7.1086733532061	14.4007179576208	8.1618754675674	12.7902887138814	31.6083242542179	22.1835560485651	9.26268088486427	12.5258673889474	1.01991085674303	9.19656298902511	8.4213126023701	8.71620269544523	10.1265432065699	4.568020422447	11.8901798295381	16.9520225889756	21.4862787662637	-1.76222769074731	15.4918458022764	8.01595445407153	14.5153583633293	3.94207343122325	2.75063672774746	4.70654818685759	13.8203722801718	14.1021309469315	4.90008072488113	15.1385915954734	13.4278438674819	8.2419227987481	13.9325593837433	8.50436523609928	12.7498280260127	12.9732931523682	12.4174285144212	11.3237122588779	10.6048766509103	8.59958967815173
595.413	0	0	0	0	0	90.9755956666902	17.7088601686329	24.541092335216	-0.464599971334319	9.91484612226093	8.03100651137271	2.3269272838306	9.12806543624869	4.44500930095687	20.497922815466	26.5533998092894	3.58685375021075	13.4041693441891	6.06586647072172	9.78815019612183	12.5620758755651	4.44603135269971	22.600804744373	9.09744654905096	20.7425523763309	7.39055385181177	16.0883329061489	7.06815589547367	10.941413998443	8.4249273820216	6.24150621805535	15.9502354770757	16.5054330539843	9.45728722282244	18.6289578328329	11.7554095634454	17.8144196918852	9.5469884158535	1.72228649976097	6.66457188816151	10.6067209275608	10.909459370076	12.230744065891	8.74720943119982	10.3206351102602	7.14741958858134	19.2670274201987	12.0342321821214	15.124907105534
597.084	0	0	0	0	0	18.2061723065049	26.9453951520891	-5.31820444077463	8.28189807526302	-2.36191370373139	1.1569453922981	9.56279357835576	-8.21084678954092	-0.943473571691134	-4.1653659405724	-7.22843200448666	-3.53047637361136	-20.1090319242639	4.33999824131769	-20.5043028446308	10.1590269954256	2.86306259440868	8.04368993245335	8.69204290951522	6.7483936761095	10.454420348281	13.2340582137953	9.45488700057307	7.89242912241874	-0.0562425584032345	-4.86695671935053	0.525439346990438	12.4261159113121	10.943406835219	9.44705047369027	1.72876191797291	12.9813605556326	12.029278169054	10.5785257885431	9.42891119878335	2.7446812989127	4.05108728032181	10.085166535176	6.67021970391348	4.50626508095487	7.05055940588186	9.87515996622893	11.8983362885419	7.1449253049592
598.754	0	0	0	0	74.4817124573572	-6.58328464784801	0.0798594384801396	16.5938152148317	3.95947431620187	14.1680541930475	14.4419024921666	-4.17906246370384	12.9263170126755	4.40873947516263	17.9996215980547	11.8630829448884	2.03879597329974	11.5997641341421	-10.2883236980763	3.64760996376253	12.4359077400645	5.89653606849704	6.88442916745198	-7.39704092603074	-0.327920791691816	3.88328135734344	16.1287030331905	1.04853055791832	2.22857965273136	5.97531184153615	8.28929204147509	13.4422628722769	11.0830990354121	13.6496621901729	6.45558745385743	10.6772946565435	1.88405543838716	5.33331033551505	6.55408231991023	14.0702581498927	6.02956472983309	8.41931306754598	10.5198926019725	6.54937494995311	12.0164116872695	9.93480667113632	13.5349663284792	9.27435074260152	10.0093724622131
600.425	0	0	0	0	11.9687128675894	5.89852907294757	12.9967550414744	4.28507264246962	-4.43751045111457	-5.71693239145807	18.2718012865922	9.00172028938873	-3.13516433940864	-10.6332999418014	-6.20150956034517	21.6777659417677	9.02583255657823	-1.46651774156748	-1.12295836369434	-0.477571358057679	-15.6745011982195	-10.9090305424749	10.7356631915696	3.06215800742608	14.3498501062296	13.514524509123	16.8064921055367	5.96953722114788	15.0265080098273	4.25601013035258	8.61475926459264	9.47698846385796	-4.31749308758997	7.55702327011682	5.96463846965606	13.8172588656526	13.1654678305138	8.26142928355127	6.74598234215303	3.7176432123774	12.6128853618122	11.1840714480227	7.13031733155643	7.09788203006046	7.91178796321392	10.8560551782319	15.7742938493348	10.7843450967409	11.1494739549259
602.096	0	0	0	38.1954618574189	-10.36023410306	-16.4596450879749	-20.801606325009	16.0096993905742	4.73957892791656	-10.6753273306183	-1.0083915136087	-2.86647681547352	-13.5048774662062	-14.9712758116542	-6.99406865778497	5.87979805554452	-13.4104648122753	0.375587767575352	-2.61818401263784	1.77123605047448	-2.29622625186149	12.9555429223966	1.59493867974962	-0.489285531196113	-6.79692174029796	3.35728626812583	7.73447007708656	-3.81199707409976	1.55937784555831	2.63072050191087	-3.31364306649903	-0.960836912085955	11.281269831284	-0.631517235119703	7.73259062120632	6.84255028877709	10.1887733421777	1.53009361203953	4.07202499230435	6.44652679451485	6.07943533997299	7.40279534946987	6.37401747774314	4.27946945072542	4.53028767194574	4.69094095823188	7.24992794231262	5.85577532054412	9.39597431616657
603.766	0	0	0	2.90009472930283	-5.63352121237851	0.502499858846245	-14.0007867859525	-30.8940774578809	-19.2891812822617	-17.9461819601865	-16.3600993830686	-9.77070220061773	-12.4546421463396	-8.98158408409011	-19.1780579074778	-18.8787292248549	-18.3603075965914	-3.78100956460049	-6.79416540545627	-1.35789330098265	1.76343816375204	-11.5938697956303	-10.1688847442444	-4.37771167583008	-11.2878880472642	-18.8953290391213	0.242756505840896	-4.12932223303418	-7.74774783555942	-8.14945296991287	-4.82873768566237	-4.34033734374378	-8.33845635067086	6.06486286702947	-4.52407755811298	-1.35990381231147	3.28886645514838	-6.83846911632051	-3.06056773492319	5.9797315519032	-0.476295917186888	3.48498656530788	6.81711771145397	0.296823925686395	9.32251947351691	2.55320320028616	5.70134875851098	7.27243725445307	2.39206617116308
605.437	0	0	39.6710332665098	-15.6308921794388	-27.7353314372808	-0.771892441094935	-17.8938779640341	-8.3852214997229	7.0574734036419	-2.25891515887302	-5.51211739629962	-8.17244543613923	-4.97406669109932	-6.24727668121862	-32.9116973019908	-6.52952607126291	-2.92037271230703	-5.32037693667992	-21.3650889996338	-9.74588850758397	1.68694475050655	-5.12839149849238	1.04725002254101	-9.98479656904575	8.88572719047261	4.36357474865388	-14.4757950994858	4.21155061299737	1.9246017777628	-5.40121430335296	-1.01217843750928	2.23816024978264	10.5426044282971	10.2728171191252	-1.98821366526334	2.98949626319092	4.92096290288492	3.43649272370262	0.559305808712483	0.362671882156316	3.65964447083906	0.309306527246183	13.9104699651101	9.46964109383581	4.53812291220572	4.91380272111077	9.65611503716307	2.25584181426778	7.52616552599124
607.108	0	114.397925741149	-0.976320049852862	0.86197897138318	-10.400718238389	-10.8431248520786	-5.10226515711701	-9.22012840044942	-1.93680519030066	-2.84925155725477	8.36071021080773	4.15534270917312	16.8769241014582	9.01848090742618	-9.40861933992039	-22.7278045010088	-11.4420306342636	-9.75255013659408	8.25196945955798	-1.15973293202777	-21.9556984344336	4.411208340904	-9.61273746699304	-3.31833894135344	-9.46793750197011	1.31881757978949	5.36345871542344	4.97045072845149	10.4111482037048	5.85221424997741	0.147500456843433	2.94220681863797	15.6500823763267	-1.94803912762329	-3.92437193600246	-4.38637026387856	3.68024266619128	-2.38030968780211	0.266502200414446	-3.79191152136725	0.884195180419941	10.510845709485	4.8609267938839	-0.668320067972121	4.35442579970236	3.44808892497296	5.77860982512458	3.98327619938574	10.7136861414217
608.779	0	47.3481282707961	35.553798086389	6.19511347928202	20.3345006075623	26.6894630989758	1.46887039587807	18.1520897572894	8.93546356857299	30.6383175157959	18.9753101503032	18.6951759952729	23.5915705282815	27.2920198366842	14.9595116734925	14.9323988650015	15.1671307391894	5.01249577616475	25.9583779517222	9.69791283110288	26.0540462289461	16.7551709727938	7.71198923685589	4.12195918283626	18.4132277485882	10.2560755532866	14.5016027106507	9.49491628852691	9.3841836991262	27.1326350306862	10.944264348431	21.803301677915	8.52470201986855	17.3258474322899	6.59359155102733	16.0691364385086	12.5460672077929	13.9775795747082	9.91074558212214	7.26354488959417	14.2321326604474	10.9942652456598	13.2759108039622	11.8099647445103	7.6913983386694	3.29647234818778	4.24810612743981	10.461539357634	11.4847014450574
610.45	97.5636157381334	-0.813186049270186	-17.517222204817	12.6360835604491	-0.392997051772236	-3.70644934191637	11.9754681160037	10.2363857754693	0.393225403283762	2.50482245982954	-11.6315282582638	0.591607569190491	-2.323140539189	-6.71864903473206	-3.54826857502951	8.37386395053455	10.4252898352092	3.17571686316072	3.08839679886832	-1.88550380536158	3.27335122411795	-0.576245038622549	2.29793353480583	-1.98868654092151	3.42411989583743	7.05083344655349	-3.20748776280143	0.473798854550576	10.0225311449086	-1.4579239904589	4.77455424643361	2.61262372695875	6.36736137893493	-0.68663136635945	10.5078761095997	5.74566297078887	-0.256437923940154	-0.978638353150358	-4.71162524598559	7.06077774730352	6.56959655412086	1.63897599542603	7.37004936135162	5.1361672012242	2.41426543762906	3.66181674227015	6.6704327990226	9.07129758257629	11.0635782482249
612.121	8.2719326092526	-36.5196862267981	-17.3648539502223	-11.1397713219361	-18.4418450472023	-1.19595112489659	5.98403545128112	-27.0817876942485	-21.8170761841339	-14.2675517759122	-30.4935967507572	-35.3812254770192	-14.7121131837486	-10.691404761133	-15.3008356488194	0.843961634004847	-2.50485957809309	1.22351476004003	-15.8779552949243	-5.9187142012997	-18.2175520157167	-23.977380409861	-11.9553768456068	2.14309197584793	-7.40174643008929	4.99419139758994	-14.268810090613	-16.4924808649546	-2.21861424571006	-11.3319516043984	-7.3188823865242	0.348793186701622	-5.90233593748148	-1.25263408151983	-1.74301054814271	0.356617880854646	-5.4556085169993	0.817041964942379	-4.5124826047369	-2.18341444871492	-4.91243112465747	-0.85361556611956	-1.44478728997276	1.39689161588541	7.38137048798233	4.6020241727687	4.4761812224221	5.03669395264184	2.04623399855831
613.792	-35.2825312571866	-23.0450243923868	-36.2375113666936	-19.9660992715723	-3.48907617125887	-15.0352318918994	-17.0672948770684	-28.3235847852662	-9.09444993910397	-27.2700562544273	-9.80621402713194	-13.6596021214555	-23.9947215913733	-26.0497745065085	-13.2114225744359	-17.592920623669	-22.6832767419549	-2.16137789581192	-7.68391369148906	16.2278370654708	-13.0639841674637	-19.4743840127004	-7.83193372688481	-27.9650472890596	-3.31077033236063	-22.8727618957814	-3.09665529894777	-6.59100394060042	-11.7715443734324	0.490094999122485	-15.3604403931405	-1.85721023442839	-4.03675618683297	-6.34137113725997	-4.33775036367801	-2.17836817372592	-2.62641700856615	1.15415042265237	-4.5162248954473	-1.98775601583279	-0.233418877832072	0.428377557945381	3.0864351341063	-0.197574540409459	4.35740754182091	3.18323456541615	4.41126703586531	4.10912639625418	-2.59988641220459
615.464	16.2228246988919	15.2792351168143	4.67148519849366	-3.48975019821686	2.35390282106665	-11.5632566212469	0.163556039074272	4.64238919714665	6.97771999657738	0.689890665046397	12.0972674616628	4.35486282714545	-11.1884881887766	-4.04954372633291	15.7203666677217	3.58197963699197	5.11596918347032	3.14559710324408	9.76714058276128	10.1661828698774	5.32368997937959	-10.1863777483452	1.94705144110662	10.6351780061572	17.1932694236587	0.211115833677371	1.33976452435691	11.881478019996	6.14241656169412	12.1598714301672	5.51987563900107	-3.26613328256129	0.412944790728012	-3.34536747453967	-3.05665845682288	6.63147139850366	9.18832715285958	11.5121783436607	6.33812023874064	7.4998261485607	8.28938457660634	6.69545014932303	3.23523339798993	6.17066095654177	6.45299269768537	8.7246487881135	7.05130095641591	7.97612212480184	5.27290266916771
617.135	9.74466380272375	34.0090335775372	7.66047381969501	-9.86091999527219	18.2491974512521	4.40299622668553	22.8260957256695	6.3561586306632	-3.18378546634596	5.68670102288535	1.92630273149669	-0.464825155129391	16.8042475137062	-3.95387366675121	5.70706925781581	-4.10337851123516	3.65105854072282	2.03677387713529	16.8510009035419	5.75616353818722	-10.1721388965546	16.6878678289387	15.0148590715204	14.3836431737803	16.5830697130723	5.70818952364779	8.31781940609573	1.984474436735	9.49698666218364	6.23245815401819	-0.908343448659252	3.68186462405291	6.03387013613707	6.65785297305435	9.38180912553195	10.62328730902	8.77034357328457	8.3974038672101	14.8069284069816	3.65625095830182	4.44863270441867	6.2904779452268	9.27460925101502	5.1061543711385	7.86621998707312	5.21121785497189	4.19386439623469	7.95600798657663	7.95108161253481
618.806	20.1688850932589	-1.93852971228585	6.60982316816577	4.2613325179158	4.12621012628028	23.9630741847236	27.4491378866312	2.01361554205666	-0.397684085117558	16.4200068183321	12.1179002560953	3.18307170305127	2.24165534766141	-0.863604430514137	7.14722464801811	10.804070833796	4.01381981542099	6.29159334111798	19.1999099821966	21.2067299070718	22.6753359988483	14.1908448238565	-3.11910750438236	4.19993728296271	-4.80710938528425	16.7223806397372	17.3970979800281	6.49415224892975	0.408427443752178	13.2462834122542	10.2527335414623	10.0602340907229	3.28589575568719	6.8063039562539	7.44240224208788	4.77050459294511	2.18030311486664	13.2823569049746	9.00544336436904	7.46150497199303	9.63304190284367	5.71309123533177	3.41669397886411	12.607379201907	7.05432594946622	9.69781578402926	10.039286090921	6.7597589059952	8.37889270286387
[truncated: 85 more columns]
