# Supplementary material for: Physicochemical and major ion data for springs in the Black Forest National Park, Germany
Source: Data Brief. 2020 Apr 30;30:105645. doi: 10.1016/j.dib.2020.105645 (PMC7218150; doi:10.1016/j.dib.2020.105645)
Supplement: Supplementary file 4 [file mmc4.zip › Fluorescence/D813_3_2016-09-06.csv]

wavelength	600	597	594	591	588	585	582	579	576	573	570	567	564	561	558	555	552	549	546	543	540	537	534	531	528	525	522	519	516	513	510	507	504	501	498	495	492	489	486	483	480	477	474	471	468	465	462	459	456
210.862	0	0	0	0	0	0	0	0	0	0	0	0	0	0	0	0	0	0	0	0	0	0	0	0	0	0	0	0	0	0	0	0	0	0	0	0	0	0	0	0	0	0	0	0	0	0	0	0	0
212.444	0	0	0	0	0	0	0	0	0	0	0	0	0	0	0	0	0	0	0	0	0	0	0	0	0	0	0	0	0	0	0	0	0	0	0	0	0	0	0	0	0	0	0	0	0	0	0	0	0
214.027	0	0	0	0	0	0	0	0	0	0	0	0	0	0	0	0	0	0	0	0	0	0	0	0	0	0	0	0	0	0	0	0	0	0	0	0	0	0	0	0	0	0	0	0	0	0	0	0	0
215.61	0	0	0	0	0	0	0	0	0	0	0	0	0	0	0	0	0	0	0	0	0	0	0	0	0	0	0	0	0	0	0	0	0	0	0	0	0	0	0	0	0	0	0	0	0	0	0	0	0
217.194	0	0	0	0	0	0	0	0	0	0	0	0	0	0	0	0	0	0	0	0	0	0	0	0	0	0	0	0	0	0	0	0	0	0	0	0	0	0	0	0	0	0	0	0	0	0	0	0	0
218.779	0	0	0	0	0	0	0	0	0	0	0	0	0	0	0	0	0	0	0	0	0	0	0	0	0	0	0	0	0	0	0	0	0	0	0	0	0	0	0	0	0	0	0	0	0	0	0	0	0
220.364	0	0	0	0	0	0	0	0	0	0	0	0	0	0	0	0	0	0	0	0	0	0	0	0	0	0	0	0	0	0	0	0	0	0	0	0	0	0	0	0	0	0	0	0	0	0	0	0	0
221.95	0	0	0	0	0	0	0	0	0	0	0	0	0	0	0	0	0	0	0	0	0	0	0	0	0	0	0	0	0	0	0	0	0	0	0	0	0	0	0	0	0	0	0	0	0	0	0	0	0
223.536	0	0	0	0	0	0	0	0	0	0	0	0	0	0	0	0	0	0	0	0	0	0	0	0	0	0	0	0	0	0	0	0	0	0	0	0	0	0	0	0	0	0	0	0	0	0	0	0	0
225.123	0	0	0	0	0	0	0	0	0	0	0	0	0	0	0	0	0	0	0	0	0	0	0	0	0	0	0	0	0	0	0	0	0	0	0	0	0	0	0	0	0	0	0	0	0	0	0	0	0
226.71	0	0	0	0	0	0	0	0	0	0	0	0	0	0	0	0	0	0	0	0	0	0	0	0	0	0	0	0	0	0	0	0	0	0	0	0	0	0	0	0	0	0	0	0	0	0	0	0	0
228.299	0	0	0	0	0	0	0	0	0	0	0	0	0	0	0	0	0	0	0	0	0	0	0	0	0	0	0	0	0	0	0	0	0	0	0	0	0	0	0	0	0	0	0	0	0	0	0	0	0
229.887	0	0	0	0	0	0	0	0	0	0	0	0	0	0	0	0	0	0	0	0	0	0	0	0	0	0	0	0	0	0	0	0	0	0	0	0	0	0	0	0	0	0	0	0	0	0	0	0	0
231.477	0	0	0	0	0	0	0	0	0	0	0	0	0	0	0	0	0	0	0	0	0	0	0	0	0	0	0	0	0	0	0	0	0	0	0	0	0	0	0	0	0	0	0	0	0	0	0	0	0
233.067	0	0	0	0	0	0	0	0	0	0	0	0	0	0	0	0	0	0	0	0	0	0	0	0	0	0	0	0	0	0	0	0	0	0	0	0	0	0	0	0	0	0	0	0	0	0	0	0	0
234.657	0	0	0	0	0	0	0	0	0	0	0	0	0	0	0	0	0	0	0	0	0	0	0	0	0	0	0	0	0	0	0	0	0	0	0	0	0	0	0	0	0	0	0	0	0	0	0	0	0
236.248	0	0	0	0	0	0	0	0	0	0	0	0	0	0	0	0	0	0	0	0	0	0	0	0	0	0	0	0	0	0	0	0	0	0	0	0	0	0	0	0	0	0	0	0	0	0	0	0	0
237.84	0	0	0	0	0	0	0	0	0	0	0	0	0	0	0	0	0	0	0	0	0	0	0	0	0	0	0	0	0	0	0	0	0	0	0	0	0	0	0	0	0	0	0	0	0	0	0	0	0
239.432	0	0	0	0	0	0	0	0	0	0	0	0	0	0	0	0	0	0	0	0	0	0	0	0	0	0	0	0	0	0	0	0	0	0	0	0	0	0	0	0	0	0	0	0	0	0	0	0	0
241.025	0	0	0	0	0	0	0	0	0	0	0	0	0	0	0	0	0	0	0	0	0	0	0	0	0	0	0	0	0	0	0	0	0	0	0	0	0	0	0	0	0	0	0	0	0	0	0	0	0
242.619	0	0	0	0	0	0	0	0	0	0	0	0	0	0	0	0	0	0	0	0	0	0	0	0	0	0	0	0	0	0	0	0	0	0	0	0	0	0	0	0	0	0	0	0	0	0	0	0	0
244.213	0	0	0	0	0	0	0	0	0	0	0	0	0	0	0	0	0	0	0	0	0	0	0	0	0	0	0	0	0	0	0	0	0	0	0	0	0	0	0	0	0	0	0	0	0	0	0	0	0
245.808	0	0	0	0	0	0	0	0	0	0	0	0	0	0	0	0	0	0	0	0	0	0	0	0	0	0	0	0	0	0	0	0	0	0	0	0	0	0	0	0	0	0	0	0	0	0	0	0	0
247.403	0	0	0	0	0	0	0	0	0	0	0	0	0	0	0	0	0	0	0	0	0	0	0	0	0	0	0	0	0	0	0	0	0	0	0	0	0	0	0	0	0	0	0	0	0	0	0	0	0
248.999	0	0	0	0	0	0	0	0	0	0	0	0	0	0	0	0	0	0	0	0	0	0	0	0	0	0	0	0	0	0	0	0	0	0	0	0	0	0	0	0	0	0	0	0	0	0	0	0	0
250.595	0	0	0	0	0	0	0	0	0	0	0	0	0	0	0	0	0	0	0	0	0	0	0	0	0	0	0	0	0	0	0	0	0	0	0	0	0	0	0	0	0	0	0	0	0	0	0	0	0
252.192	0	0	0	0	0	0	0	0	0	0	0	0	0	0	0	0	0	0	0	0	0	0	0	0	0	0	0	0	0	0	0	0	0	0	0	0	0	0	0	0	0	0	0	0	0	0	0	0	0
253.79	0	0	0	0	0	0	0	0	0	0	0	0	0	0	0	0	0	0	0	0	0	0	0	0	0	0	0	0	0	0	0	0	0	0	0	0	0	0	0	0	0	0	0	0	0	0	0	0	0
255.388	0	0	0	0	0	0	0	0	0	0	0	0	0	0	0	0	0	0	0	0	0	0	0	0	0	0	0	0	0	0	0	0	0	0	0	0	0	0	0	0	0	0	0	0	0	0	0	0	0
256.986	0	0	0	0	0	0	0	0	0	0	0	0	0	0	0	0	0	0	0	0	0	0	0	0	0	0	0	0	0	0	0	0	0	0	0	0	0	0	0	0	0	0	0	0	0	0	0	0	0
258.586	0	0	0	0	0	0	0	0	0	0	0	0	0	0	0	0	0	0	0	0	0	0	0	0	0	0	0	0	0	0	0	0	0	0	0	0	0	0	0	0	0	0	0	0	0	0	0	0	0
260.186	0	0	0	0	0	0	0	0	0	0	0	0	0	0	0	0	0	0	0	0	0	0	0	0	0	0	0	0	0	0	0	0	0	0	0	0	0	0	0	0	0	0	0	0	0	0	0	0	0
261.786	0	0	0	0	0	0	0	0	0	0	0	0	0	0	0	0	0	0	0	0	0	0	0	0	0	0	0	0	0	0	0	0	0	0	0	0	0	0	0	0	0	0	0	0	0	0	0	0	0
263.387	0	0	0	0	0	0	0	0	0	0	0	0	0	0	0	0	0	0	0	0	0	0	0	0	0	0	0	0	0	0	0	0	0	0	0	0	0	0	0	0	0	0	0	0	0	0	0	0	0
264.988	0	0	0	0	0	0	0	0	0	0	0	0	0	0	0	0	0	0	0	0	0	0	0	0	0	0	0	0	0	0	0	0	0	0	0	0	0	0	0	0	0	0	0	0	0	0	0	0	0
266.591	0	0	0	0	0	0	0	0	0	0	0	0	0	0	0	0	0	0	0	0	0	0	0	0	0	0	0	0	0	0	0	0	0	0	0	0	0	0	0	0	0	0	0	0	0	0	0	0	0
268.193	0	0	0	0	0	0	0	0	0	0	0	0	0	0	0	0	0	0	0	0	0	0	0	0	0	0	0	0	0	0	0	0	0	0	0	0	0	0	0	0	0	0	0	0	0	0	0	0	0
269.796	0	0	0	0	0	0	0	0	0	0	0	0	0	0	0	0	0	0	0	0	0	0	0	0	0	0	0	0	0	0	0	0	0	0	0	0	0	0	0	0	0	0	0	0	0	0	0	0	0
271.4	0	0	0	0	0	0	0	0	0	0	0	0	0	0	0	0	0	0	0	0	0	0	0	0	0	0	0	0	0	0	0	0	0	0	0	0	0	0	0	0	0	0	0	0	0	0	0	0	0
273.004	0	0	0	0	0	0	0	0	0	0	0	0	0	0	0	0	0	0	0	0	0	0	0	0	0	0	0	0	0	0	0	0	0	0	0	0	0	0	0	0	0	0	0	0	0	0	0	0	0
274.609	0	0	0	0	0	0	0	0	0	0	0	0	0	0	0	0	0	0	0	0	0	0	0	0	0	0	0	0	0	0	0	0	0	0	0	0	0	0	0	0	0	0	0	0	0	0	0	0	0
276.215	0	0	0	0	0	0	0	0	0	0	0	0	0	0	0	0	0	0	0	0	0	0	0	0	0	0	0	0	0	0	0	0	0	0	0	0	0	0	0	0	0	0	0	0	0	0	0	0	0
277.821	0	0	0	0	0	0	0	0	0	0	0	0	0	0	0	0	0	0	0	0	0	0	0	0	0	0	0	0	0	0	0	0	0	0	0	0	0	0	0	0	0	0	0	0	0	0	0	0	0
279.427	0	0	0	0	0	0	0	0	0	0	0	0	0	0	0	0	0	0	0	0	0	0	0	0	0	0	0	0	0	0	0	0	0	0	0	0	0	0	0	0	0	0	0	0	0	0	0	0	0
281.034	0	0	0	0	0	0	0	0	0	0	0	0	0	0	0	0	0	0	0	0	0	0	0	0	0	0	0	0	0	0	0	0	0	0	0	0	0	0	0	0	0	0	0	0	0	0	0	0	0
282.642	0	0	0	0	0	0	0	0	0	0	0	0	0	0	0	0	0	0	0	0	0	0	0	0	0	0	0	0	0	0	0	0	0	0	0	0	0	0	0	0	0	0	0	0	0	0	0	0	0
284.25	0	0	0	0	0	0	0	0	0	0	0	0	0	0	0	0	0	0	0	0	0	0	0	0	0	0	0	0	0	0	0	0	0	0	0	0	0	0	0	0	0	0	0	0	0	0	0	0	0
285.858	0	0	0	0	0	0	0	0	0	0	0	0	0	0	0	0	0	0	0	0	0	0	0	0	0	0	0	0	0	0	0	0	0	0	0	0	0	0	0	0	0	0	0	0	0	0	0	0	0
287.468	0	0	0	0	0	0	0	0	0	0	0	0	0	0	0	0	0	0	0	0	0	0	0	0	0	0	0	0	0	0	0	0	0	0	0	0	0	0	0	0	0	0	0	0	0	0	0	0	0
289.077	0	0	0	0	0	0	0	0	0	0	0	0	0	0	0	0	0	0	0	0	0	0	0	0	0	0	0	0	0	0	0	0	0	0	0	0	0	0	0	0	0	0	0	0	0	0	0	0	0
290.688	0	0	0	0	0	0	0	0	0	0	0	0	0	0	0	0	0	0	0	0	0	0	0	0	0	0	0	0	0	0	0	0	0	0	0	0	0	0	0	0	0	0	0	0	0	0	0	0	0
292.298	0	0	0	0	0	0	0	0	0	0	0	0	0	0	0	0	0	0	0	0	0	0	0	0	0	0	0	0	0	0	0	0	0	0	0	0	0	0	0	0	0	0	0	0	0	0	0	0	0
293.91	0	0	0	0	0	0	0	0	0	0	0	0	0	0	0	0	0	0	0	0	0	0	0	0	0	0	0	0	0	0	0	0	0	0	0	0	0	0	0	0	0	0	0	0	0	0	0	0	0
295.521	0	0	0	0	0	0	0	0	0	0	0	0	0	0	0	0	0	0	0	0	0	0	0	0	0	0	0	0	0	0	0	0	0	0	0	0	0	0	0	0	0	0	0	0	0	0	0	0	0
297.134	0	0	0	0	0	0	0	0	0	0	0	0	0	0	0	0	0	0	0	0	0	0	0	0	0	0	0	0	0	0	0	0	0	0	0	0	0	0	0	0	0	0	0	0	0	0	0	0	0
298.747	0	0	0	0	0	0	0	0	0	0	0	0	0	0	0	0	0	0	0	0	0	0	0	0	0	0	0	0	0	0	0	0	0	0	0	0	0	0	0	0	0	0	0	0	0	0	0	0	0
300.36	0	0	0	0	0	0	0	0	0	0	0	0	0	0	0	0	0	0	0	0	0	0	0	0	0	0	0	0	0	0	0	0	0	0	0	0	0	0	0	0	0	0	0	0	0	0	0	0	0
301.974	0	0	0	0	0	0	0	0	0	0	0	0	0	0	0	0	0	0	0	0	0	0	0	0	0	0	0	0	0	0	0	0	0	0	0	0	0	0	0	0	0	0	0	0	0	0	0	0	0
303.588	0	0	0	0	0	0	0	0	0	0	0	0	0	0	0	0	0	0	0	0	0	0	0	0	0	0	0	0	0	0	0	0	0	0	0	0	0	0	0	0	0	0	0	0	0	0	0	0	0
305.203	0	0	0	0	0	0	0	0	0	0	0	0	0	0	0	0	0	0	0	0	0	0	0	0	0	0	0	0	0	0	0	0	0	0	0	0	0	0	0	0	0	0	0	0	0	0	0	0	0
306.819	0	0	0	0	0	0	0	0	0	0	0	0	0	0	0	0	0	0	0	0	0	0	0	0	0	0	0	0	0	0	0	0	0	0	0	0	0	0	0	0	0	0	0	0	0	0	0	0	0
308.435	0	0	0	0	0	0	0	0	0	0	0	0	0	0	0	0	0	0	0	0	0	0	0	0	0	0	0	0	0	0	0	0	0	0	0	0	0	0	0	0	0	0	0	0	0	0	0	0	0
310.051	0	0	0	0	0	0	0	0	0	0	0	0	0	0	0	0	0	0	0	0	0	0	0	0	0	0	0	0	0	0	0	0	0	0	0	0	0	0	0	0	0	0	0	0	0	0	0	0	0
311.668	0	0	0	0	0	0	0	0	0	0	0	0	0	0	0	0	0	0	0	0	0	0	0	0	0	0	0	0	0	0	0	0	0	0	0	0	0	0	0	0	0	0	0	0	0	0	0	0	0
313.286	0	0	0	0	0	0	0	0	0	0	0	0	0	0	0	0	0	0	0	0	0	0	0	0	0	0	0	0	0	0	0	0	0	0	0	0	0	0	0	0	0	0	0	0	0	0	0	0	0
314.904	0	0	0	0	0	0	0	0	0	0	0	0	0	0	0	0	0	0	0	0	0	0	0	0	0	0	0	0	0	0	0	0	0	0	0	0	0	0	0	0	0	0	0	0	0	0	0	0	0
316.522	0	0	0	0	0	0	0	0	0	0	0	0	0	0	0	0	0	0	0	0	0	0	0	0	0	0	0	0	0	0	0	0	0	0	0	0	0	0	0	0	0	0	0	0	0	0	0	0	0
318.141	0	0	0	0	0	0	0	0	0	0	0	0	0	0	0	0	0	0	0	0	0	0	0	0	0	0	0	0	0	0	0	0	0	0	0	0	0	0	0	0	0	0	0	0	0	0	0	0	0
319.761	0	0	0	0	0	0	0	0	0	0	0	0	0	0	0	0	0	0	0	0	0	0	0	0	0	0	0	0	0	0	0	0	0	0	0	0	0	0	0	0	0	0	0	0	0	0	0	0	0
321.381	0	0	0	0	0	0	0	0	0	0	0	0	0	0	0	0	0	0	0	0	0	0	0	0	0	0	0	0	0	0	0	0	0	0	0	0	0	0	0	0	0	0	0	0	0	0	0	0	0
323.001	0	0	0	0	0	0	0	0	0	0	0	0	0	0	0	0	0	0	0	0	0	0	0	0	0	0	0	0	0	0	0	0	0	0	0	0	0	0	0	0	0	0	0	0	0	0	0	0	0
324.622	0	0	0	0	0	0	0	0	0	0	0	0	0	0	0	0	0	0	0	0	0	0	0	0	0	0	0	0	0	0	0	0	0	0	0	0	0	0	0	0	0	0	0	0	0	0	0	0	0
326.243	0	0	0	0	0	0	0	0	0	0	0	0	0	0	0	0	0	0	0	0	0	0	0	0	0	0	0	0	0	0	0	0	0	0	0	0	0	0	0	0	0	0	0	0	0	0	0	0	0
327.865	0	0	0	0	0	0	0	0	0	0	0	0	0	0	0	0	0	0	0	0	0	0	0	0	0	0	0	0	0	0	0	0	0	0	0	0	0	0	0	0	0	0	0	0	0	0	0	0	0
329.488	0	0	0	0	0	0	0	0	0	0	0	0	0	0	0	0	0	0	0	0	0	0	0	0	0	0	0	0	0	0	0	0	0	0	0	0	0	0	0	0	0	0	0	0	0	0	0	0	0
331.111	0	0	0	0	0	0	0	0	0	0	0	0	0	0	0	0	0	0	0	0	0	0	0	0	0	0	0	0	0	0	0	0	0	0	0	0	0	0	0	0	0	0	0	0	0	0	0	0	0
332.734	0	0	0	0	0	0	0	0	0	0	0	0	0	0	0	0	0	0	0	0	0	0	0	0	0	0	0	0	0	0	0	0	0	0	0	0	0	0	0	0	0	0	0	0	0	0	0	0	0
334.358	0	0	0	0	0	0	0	0	0	0	0	0	0	0	0	0	0	0	0	0	0	0	0	0	0	0	0	0	0	0	0	0	0	0	0	0	0	0	0	0	0	0	0	0	0	0	0	0	0
335.982	0	0	0	0	0	0	0	0	0	0	0	0	0	0	0	0	0	0	0	0	0	0	0	0	0	0	0	0	0	0	0	0	0	0	0	0	0	0	0	0	0	0	0	0	0	0	0	0	0
337.607	0	0	0	0	0	0	0	0	0	0	0	0	0	0	0	0	0	0	0	0	0	0	0	0	0	0	0	0	0	0	0	0	0	0	0	0	0	0	0	0	0	0	0	0	0	0	0	0	0
339.232	0	0	0	0	0	0	0	0	0	0	0	0	0	0	0	0	0	0	0	0	0	0	0	0	0	0	0	0	0	0	0	0	0	0	0	0	0	0	0	0	0	0	0	0	0	0	0	0	0
340.858	0	0	0	0	0	0	0	0	0	0	0	0	0	0	0	0	0	0	0	0	0	0	0	0	0	0	0	0	0	0	0	0	0	0	0	0	0	0	0	0	0	0	0	0	0	0	0	0	0
342.484	0	0	0	0	0	0	0	0	0	0	0	0	0	0	0	0	0	0	0	0	0	0	0	0	0	0	0	0	0	0	0	0	0	0	0	0	0	0	0	0	0	0	0	0	0	0	0	0	0
344.111	0	0	0	0	0	0	0	0	0	0	0	0	0	0	0	0	0	0	0	0	0	0	0	0	0	0	0	0	0	0	0	0	0	0	0	0	0	0	0	0	0	0	0	0	0	0	0	0	0
345.738	0	0	0	0	0	0	0	0	0	0	0	0	0	0	0	0	0	0	0	0	0	0	0	0	0	0	0	0	0	0	0	0	0	0	0	0	0	0	0	0	0	0	0	0	0	0	0	0	0
347.365	0	0	0	0	0	0	0	0	0	0	0	0	0	0	0	0	0	0	0	0	0	0	0	0	0	0	0	0	0	0	0	0	0	0	0	0	0	0	0	0	0	0	0	0	0	0	0	0	0
348.993	0	0	0	0	0	0	0	0	0	0	0	0	0	0	0	0	0	0	0	0	0	0	0	0	0	0	0	0	0	0	0	0	0	0	0	0	0	0	0	0	0	0	0	0	0	0	0	0	0
350.622	0	0	0	0	0	0	0	0	0	0	0	0	0	0	0	0	0	0	0	0	0	0	0	0	0	0	0	0	0	0	0	0	0	0	0	0	0	0	0	0	0	0	0	0	0	0	0	0	0
352.251	0	0	0	0	0	0	0	0	0	0	0	0	0	0	0	0	0	0	0	0	0	0	0	0	0	0	0	0	0	0	0	0	0	0	0	0	0	0	0	0	0	0	0	0	0	0	0	0	0
353.88	0	0	0	0	0	0	0	0	0	0	0	0	0	0	0	0	0	0	0	0	0	0	0	0	0	0	0	0	0	0	0	0	0	0	0	0	0	0	0	0	0	0	0	0	0	0	0	0	0
355.51	0	0	0	0	0	0	0	0	0	0	0	0	0	0	0	0	0	0	0	0	0	0	0	0	0	0	0	0	0	0	0	0	0	0	0	0	0	0	0	0	0	0	0	0	0	0	0	0	0
357.14	0	0	0	0	0	0	0	0	0	0	0	0	0	0	0	0	0	0	0	0	0	0	0	0	0	0	0	0	0	0	0	0	0	0	0	0	0	0	0	0	0	0	0	0	0	0	0	0	0
358.771	0	0	0	0	0	0	0	0	0	0	0	0	0	0	0	0	0	0	0	0	0	0	0	0	0	0	0	0	0	0	0	0	0	0	0	0	0	0	0	0	0	0	0	0	0	0	0	0	0
360.402	0	0	0	0	0	0	0	0	0	0	0	0	0	0	0	0	0	0	0	0	0	0	0	0	0	0	0	0	0	0	0	0	0	0	0	0	0	0	0	0	0	0	0	0	0	0	0	0	0
362.034	0	0	0	0	0	0	0	0	0	0	0	0	0	0	0	0	0	0	0	0	0	0	0	0	0	0	0	0	0	0	0	0	0	0	0	0	0	0	0	0	0	0	0	0	0	0	0	0	0
363.666	0	0	0	0	0	0	0	0	0	0	0	0	0	0	0	0	0	0	0	0	0	0	0	0	0	0	0	0	0	0	0	0	0	0	0	0	0	0	0	0	0	0	0	0	0	0	0	0	0
365.299	0	0	0	0	0	0	0	0	0	0	0	0	0	0	0	0	0	0	0	0	0	0	0	0	0	0	0	0	0	0	0	0	0	0	0	0	0	0	0	0	0	0	0	0	0	0	0	0	0
366.932	0	0	0	0	0	0	0	0	0	0	0	0	0	0	0	0	0	0	0	0	0	0	0	0	0	0	0	0	0	0	0	0	0	0	0	0	0	0	0	0	0	0	0	0	0	0	0	0	0
368.565	0	0	0	0	0	0	0	0	0	0	0	0	0	0	0	0	0	0	0	0	0	0	0	0	0	0	0	0	0	0	0	0	0	0	0	0	0	0	0	0	0	0	0	0	0	0	0	0	0
370.199	0	0	0	0	0	0	0	0	0	0	0	0	0	0	0	0	0	0	0	0	0	0	0	0	0	0	0	0	0	0	0	0	0	0	0	0	0	0	0	0	0	0	0	0	0	0	0	0	0
371.833	0	0	0	0	0	0	0	0	0	0	0	0	0	0	0	0	0	0	0	0	0	0	0	0	0	0	0	0	0	0	0	0	0	0	0	0	0	0	0	0	0	0	0	0	0	0	0	0	0
373.468	0	0	0	0	0	0	0	0	0	0	0	0	0	0	0	0	0	0	0	0	0	0	0	0	0	0	0	0	0	0	0	0	0	0	0	0	0	0	0	0	0	0	0	0	0	0	0	0	0
375.103	0	0	0	0	0	0	0	0	0	0	0	0	0	0	0	0	0	0	0	0	0	0	0	0	0	0	0	0	0	0	0	0	0	0	0	0	0	0	0	0	0	0	0	0	0	0	0	0	0
376.738	0	0	0	0	0	0	0	0	0	0	0	0	0	0	0	0	0	0	0	0	0	0	0	0	0	0	0	0	0	0	0	0	0	0	0	0	0	0	0	0	0	0	0	0	0	0	0	0	0
378.374	0	0	0	0	0	0	0	0	0	0	0	0	0	0	0	0	0	0	0	0	0	0	0	0	0	0	0	0	0	0	0	0	0	0	0	0	0	0	0	0	0	0	0	0	0	0	0	0	0
380.01	0	0	0	0	0	0	0	0	0	0	0	0	0	0	0	0	0	0	0	0	0	0	0	0	0	0	0	0	0	0	0	0	0	0	0	0	0	0	0	0	0	0	0	0	0	0	0	0	0
381.647	0	0	0	0	0	0	0	0	0	0	0	0	0	0	0	0	0	0	0	0	0	0	0	0	0	0	0	0	0	0	0	0	0	0	0	0	0	0	0	0	0	0	0	0	0	0	0	0	0
383.284	0	0	0	0	0	0	0	0	0	0	0	0	0	0	0	0	0	0	0	0	0	0	0	0	0	0	0	0	0	0	0	0	0	0	0	0	0	0	0	0	0	0	0	0	0	0	0	0	0
384.922	0	0	0	0	0	0	0	0	0	0	0	0	0	0	0	0	0	0	0	0	0	0	0	0	0	0	0	0	0	0	0	0	0	0	0	0	0	0	0	0	0	0	0	0	0	0	0	0	0
386.56	0	0	0	0	0	0	0	0	0	0	0	0	0	0	0	0	0	0	0	0	0	0	0	0	0	0	0	0	0	0	0	0	0	0	0	0	0	0	0	0	0	0	0	0	0	0	0	0	0
388.198	0	0	0	0	0	0	0	0	0	0	0	0	0	0	0	0	0	0	0	0	0	0	0	0	0	0	0	0	0	0	0	0	0	0	0	0	0	0	0	0	0	0	0	0	0	0	0	0	0
389.837	0	0	0	0	0	0	0	0	0	0	0	0	0	0	0	0	0	0	0	0	0	0	0	0	0	0	0	0	0	0	0	0	0	0	0	0	0	0	0	0	0	0	0	0	0	0	0	0	0
391.476	0	0	0	0	0	0	0	0	0	0	0	0	0	0	0	0	0	0	0	0	0	0	0	0	0	0	0	0	0	0	0	0	0	0	0	0	0	0	0	0	0	0	0	0	0	0	0	0	0
393.116	0	0	0	0	0	0	0	0	0	0	0	0	0	0	0	0	0	0	0	0	0	0	0	0	0	0	0	0	0	0	0	0	0	0	0	0	0	0	0	0	0	0	0	0	0	0	0	0	0
394.756	0	0	0	0	0	0	0	0	0	0	0	0	0	0	0	0	0	0	0	0	0	0	0	0	0	0	0	0	0	0	0	0	0	0	0	0	0	0	0	0	0	0	0	0	0	0	0	0	0
396.396	0	0	0	0	0	0	0	0	0	0	0	0	0	0	0	0	0	0	0	0	0	0	0	0	0	0	0	0	0	0	0	0	0	0	0	0	0	0	0	0	0	0	0	0	0	0	0	0	0
398.037	0	0	0	0	0	0	0	0	0	0	0	0	0	0	0	0	0	0	0	0	0	0	0	0	0	0	0	0	0	0	0	0	0	0	0	0	0	0	0	0	0	0	0	0	0	0	0	0	0
399.678	0	0	0	0	0	0	0	0	0	0	0	0	0	0	0	0	0	0	0	0	0	0	0	0	0	0	0	0	0	0	0	0	0	0	0	0	0	0	0	0	0	0	0	0	0	0	0	0	0
401.32	0	0	0	0	0	0	0	0	0	0	0	0	0	0	0	0	0	0	0	0	0	0	0	0	0	0	0	0	0	0	0	0	0	0	0	0	0	0	0	0	0	0	0	0	0	0	0	0	0
402.962	0	0	0	0	0	0	0	0	0	0	0	0	0	0	0	0	0	0	0	0	0	0	0	0	0	0	0	0	0	0	0	0	0	0	0	0	0	0	0	0	0	0	0	0	0	0	0	0	0
404.604	0	0	0	0	0	0	0	0	0	0	0	0	0	0	0	0	0	0	0	0	0	0	0	0	0	0	0	0	0	0	0	0	0	0	0	0	0	0	0	0	0	0	0	0	0	0	0	0	0
406.247	0	0	0	0	0	0	0	0	0	0	0	0	0	0	0	0	0	0	0	0	0	0	0	0	0	0	0	0	0	0	0	0	0	0	0	0	0	0	0	0	0	0	0	0	0	0	0	0	0
407.89	0	0	0	0	0	0	0	0	0	0	0	0	0	0	0	0	0	0	0	0	0	0	0	0	0	0	0	0	0	0	0	0	0	0	0	0	0	0	0	0	0	0	0	0	0	0	0	0	0
409.534	0	0	0	0	0	0	0	0	0	0	0	0	0	0	0	0	0	0	0	0	0	0	0	0	0	0	0	0	0	0	0	0	0	0	0	0	0	0	0	0	0	0	0	0	0	0	0	0	0
411.177	0	0	0	0	0	0	0	0	0	0	0	0	0	0	0	0	0	0	0	0	0	0	0	0	0	0	0	0	0	0	0	0	0	0	0	0	0	0	0	0	0	0	0	0	0	0	0	0	0
412.822	0	0	0	0	0	0	0	0	0	0	0	0	0	0	0	0	0	0	0	0	0	0	0	0	0	0	0	0	0	0	0	0	0	0	0	0	0	0	0	0	0	0	0	0	0	0	0	0	0
414.466	0	0	0	0	0	0	0	0	0	0	0	0	0	0	0	0	0	0	0	0	0	0	0	0	0	0	0	0	0	0	0	0	0	0	0	0	0	0	0	0	0	0	0	0	0	0	0	0	0
416.111	0	0	0	0	0	0	0	0	0	0	0	0	0	0	0	0	0	0	0	0	0	0	0	0	0	0	0	0	0	0	0	0	0	0	0	0	0	0	0	0	0	0	0	0	0	0	0	0	0
417.757	0	0	0	0	0	0	0	0	0	0	0	0	0	0	0	0	0	0	0	0	0	0	0	0	0	0	0	0	0	0	0	0	0	0	0	0	0	0	0	0	0	0	0	0	0	0	0	0	0
419.402	0	0	0	0	0	0	0	0	0	0	0	0	0	0	0	0	0	0	0	0	0	0	0	0	0	0	0	0	0	0	0	0	0	0	0	0	0	0	0	0	0	0	0	0	0	0	0	0	0
421.048	0	0	0	0	0	0	0	0	0	0	0	0	0	0	0	0	0	0	0	0	0	0	0	0	0	0	0	0	0	0	0	0	0	0	0	0	0	0	0	0	0	0	0	0	0	0	0	0	0
422.695	0	0	0	0	0	0	0	0	0	0	0	0	0	0	0	0	0	0	0	0	0	0	0	0	0	0	0	0	0	0	0	0	0	0	0	0	0	0	0	0	0	0	0	0	0	0	0	0	0
424.342	0	0	0	0	0	0	0	0	0	0	0	0	0	0	0	0	0	0	0	0	0	0	0	0	0	0	0	0	0	0	0	0	0	0	0	0	0	0	0	0	0	0	0	0	0	0	0	0	0
425.989	0	0	0	0	0	0	0	0	0	0	0	0	0	0	0	0	0	0	0	0	0	0	0	0	0	0	0	0	0	0	0	0	0	0	0	0	0	0	0	0	0	0	0	0	0	0	0	0	0
427.636	0	0	0	0	0	0	0	0	0	0	0	0	0	0	0	0	0	0	0	0	0	0	0	0	0	0	0	0	0	0	0	0	0	0	0	0	0	0	0	0	0	0	0	0	0	0	0	0	0
429.284	0	0	0	0	0	0	0	0	0	0	0	0	0	0	0	0	0	0	0	0	0	0	0	0	0	0	0	0	0	0	0	0	0	0	0	0	0	0	0	0	0	0	0	0	0	0	0	0	0
430.932	0	0	0	0	0	0	0	0	0	0	0	0	0	0	0	0	0	0	0	0	0	0	0	0	0	0	0	0	0	0	0	0	0	0	0	0	0	0	0	0	0	0	0	0	0	0	0	0	0
432.581	0	0	0	0	0	0	0	0	0	0	0	0	0	0	0	0	0	0	0	0	0	0	0	0	0	0	0	0	0	0	0	0	0	0	0	0	0	0	0	0	0	0	0	0	0	0	0	0	0
434.23	0	0	0	0	0	0	0	0	0	0	0	0	0	0	0	0	0	0	0	0	0	0	0	0	0	0	0	0	0	0	0	0	0	0	0	0	0	0	0	0	0	0	0	0	0	0	0	0	0
435.879	0	0	0	0	0	0	0	0	0	0	0	0	0	0	0	0	0	0	0	0	0	0	0	0	0	0	0	0	0	0	0	0	0	0	0	0	0	0	0	0	0	0	0	0	0	0	0	0	0
437.528	0	0	0	0	0	0	0	0	0	0	0	0	0	0	0	0	0	0	0	0	0	0	0	0	0	0	0	0	0	0	0	0	0	0	0	0	0	0	0	0	0	0	0	0	0	0	0	0	0
439.178	0	0	0	0	0	0	0	0	0	0	0	0	0	0	0	0	0	0	0	0	0	0	0	0	0	0	0	0	0	0	0	0	0	0	0	0	0	0	0	0	0	0	0	0	0	0	0	0	0
440.828	0	0	0	0	0	0	0	0	0	0	0	0	0	0	0	0	0	0	0	0	0	0	0	0	0	0	0	0	0	0	0	0	0	0	0	0	0	0	0	0	0	0	0	0	0	0	0	0	0
442.479	0	0	0	0	0	0	0	0	0	0	0	0	0	0	0	0	0	0	0	0	0	0	0	0	0	0	0	0	0	0	0	0	0	0	0	0	0	0	0	0	0	0	0	0	0	0	0	0	0
444.13	0	0	0	0	0	0	0	0	0	0	0	0	0	0	0	0	0	0	0	0	0	0	0	0	0	0	0	0	0	0	0	0	0	0	0	0	0	0	0	0	0	0	0	0	0	0	0	0	0
445.781	0	0	0	0	0	0	0	0	0	0	0	0	0	0	0	0	0	0	0	0	0	0	0	0	0	0	0	0	0	0	0	0	0	0	0	0	0	0	0	0	0	0	0	0	0	0	0	0	0
447.432	0	0	0	0	0	0	0	0	0	0	0	0	0	0	0	0	0	0	0	0	0	0	0	0	0	0	0	0	0	0	0	0	0	0	0	0	0	0	0	0	0	0	0	0	0	0	0	0	0
449.084	0	0	0	0	0	0	0	0	0	0	0	0	0	0	0	0	0	0	0	0	0	0	0	0	0	0	0	0	0	0	0	0	0	0	0	0	0	0	0	0	0	0	0	0	0	0	0	0	0
450.736	0	0	0	0	0	0	0	0	0	0	0	0	0	0	0	0	0	0	0	0	0	0	0	0	0	0	0	0	0	0	0	0	0	0	0	0	0	0	0	0	0	0	0	0	0	0	0	0	0
452.389	0	0	0	0	0	0	0	0	0	0	0	0	0	0	0	0	0	0	0	0	0	0	0	0	0	0	0	0	0	0	0	0	0	0	0	0	0	0	0	0	0	0	0	0	0	0	0	0	0
454.042	0	0	0	0	0	0	0	0	0	0	0	0	0	0	0	0	0	0	0	0	0	0	0	0	0	0	0	0	0	0	0	0	0	0	0	0	0	0	0	0	0	0	0	0	0	0	0	0	0
455.695	0	0	0	0	0	0	0	0	0	0	0	0	0	0	0	0	0	0	0	0	0	0	0	0	0	0	0	0	0	0	0	0	0	0	0	0	0	0	0	0	0	0	0	0	0	0	0	0	0
457.348	0	0	0	0	0	0	0	0	0	0	0	0	0	0	0	0	0	0	0	0	0	0	0	0	0	0	0	0	0	0	0	0	0	0	0	0	0	0	0	0	0	0	0	0	0	0	0	0	0
459.002	0	0	0	0	0	0	0	0	0	0	0	0	0	0	0	0	0	0	0	0	0	0	0	0	0	0	0	0	0	0	0	0	0	0	0	0	0	0	0	0	0	0	0	0	0	0	0	0	0
460.656	0	0	0	0	0	0	0	0	0	0	0	0	0	0	0	0	0	0	0	0	0	0	0	0	0	0	0	0	0	0	0	0	0	0	0	0	0	0	0	0	0	0	0	0	0	0	0	0	0
462.31	0	0	0	0	0	0	0	0	0	0	0	0	0	0	0	0	0	0	0	0	0	0	0	0	0	0	0	0	0	0	0	0	0	0	0	0	0	0	0	0	0	0	0	0	0	0	0	0	0
463.965	0	0	0	0	0	0	0	0	0	0	0	0	0	0	0	0	0	0	0	0	0	0	0	0	0	0	0	0	0	0	0	0	0	0	0	0	0	0	0	0	0	0	0	0	0	0	0	0	0
465.62	0	0	0	0	0	0	0	0	0	0	0	0	0	0	0	0	0	0	0	0	0	0	0	0	0	0	0	0	0	0	0	0	0	0	0	0	0	0	0	0	0	0	0	0	0	0	0	0	0
467.275	0	0	0	0	0	0	0	0	0	0	0	0	0	0	0	0	0	0	0	0	0	0	0	0	0	0	0	0	0	0	0	0	0	0	0	0	0	0	0	0	0	0	0	0	0	0	0	0	-5.502847761975
468.931	0	0	0	0	0	0	0	0	0	0	0	0	0	0	0	0	0	0	0	0	0	0	0	0	0	0	0	0	0	0	0	0	0	0	0	0	0	0	0	0	0	0	0	0	0	0	0	0	0.760061040154943
470.586	0	0	0	0	0	0	0	0	0	0	0	0	0	0	0	0	0	0	0	0	0	0	0	0	0	0	0	0	0	0	0	0	0	0	0	0	0	0	0	0	0	0	0	0	0	0	0	1.39050074675099	0.97564073349976
472.242	0	0	0	0	0	0	0	0	0	0	0	0	0	0	0	0	0	0	0	0	0	0	0	0	0	0	0	0	0	0	0	0	0	0	0	0	0	0	0	0	0	0	0	0	0	0	-35.4920409102644	-3.32707830992427	-1.7108235625769
473.899	0	0	0	0	0	0	0	0	0	0	0	0	0	0	0	0	0	0	0	0	0	0	0	0	0	0	0	0	0	0	0	0	0	0	0	0	0	0	0	0	0	0	0	0	0	0	-3.65278938644108	1.97204258021382	2.20876278450651
475.555	0	0	0	0	0	0	0	0	0	0	0	0	0	0	0	0	0	0	0	0	0	0	0	0	0	0	0	0	0	0	0	0	0	0	0	0	0	0	0	0	0	0	0	0	0	-8.75466285084712	-2.86132658044857	1.33146862139428	-1.39710732151808
477.212	0	0	0	0	0	0	0	0	0	0	0	0	0	0	0	0	0	0	0	0	0	0	0	0	0	0	0	0	0	0	0	0	0	0	0	0	0	0	0	0	0	0	0	0	0	-3.43926353176399	2.24784224439197	5.10559867634106	4.76230855422162
478.87	0	0	0	0	0	0	0	0	0	0	0	0	0	0	0	0	0	0	0	0	0	0	0	0	0	0	0	0	0	0	0	0	0	0	0	0	0	0	0	0	0	0	0	0	-2.95006410744869	3.74739798070912	2.09060927631459	3.33900713055856	7.84203682685203
480.527	0	0	0	0	0	0	0	0	0	0	0	0	0	0	0	0	0	0	0	0	0	0	0	0	0	0	0	0	0	0	0	0	0	0	0	0	0	0	0	0	0	0	0	0	0.597393794086977	-1.41448123926132	5.64558293514475	4.47897210364188	2.84706017311522
482.185	0	0	0	0	0	0	0	0	0	0	0	0	0	0	0	0	0	0	0	0	0	0	0	0	0	0	0	0	0	0	0	0	0	0	0	0	0	0	0	0	0	0	0	2.6374837615052	3.28949390073453	9.33591443321547	7.83671522314954	12.0611319600857	4.4244738914594
483.843	0	0	0	0	0	0	0	0	0	0	0	0	0	0	0	0	0	0	0	0	0	0	0	0	0	0	0	0	0	0	0	0	0	0	0	0	0	0	0	0	0	0	0	2.61981865017935	3.08284591969032	8.15735428692752	7.98808492939535	5.94352666969555	7.82306374063097
485.501	0	0	0	0	0	0	0	0	0	0	0	0	0	0	0	0	0	0	0	0	0	0	0	0	0	0	0	0	0	0	0	0	0	0	0	0	0	0	0	0	0	0	2.00904445956579	-0.0588912982000538	-0.784048094889025	3.20307564945652	2.72321027416082	0.147795979228127	5.41832908977255
487.16	0	0	0	0	0	0	0	0	0	0	0	0	0	0	0	0	0	0	0	0	0	0	0	0	0	0	0	0	0	0	0	0	0	0	0	0	0	0	0	0	0	-23.9460830012161	-5.60947814753523	1.46268375874461	1.59623956204972	5.46927308194472	1.52219309423295	4.82090530713922	0.411437166210036
488.819	0	0	0	0	0	0	0	0	0	0	0	0	0	0	0	0	0	0	0	0	0	0	0	0	0	0	0	0	0	0	0	0	0	0	0	0	0	0	0	0	0	2.17185199014773	5.35695469676127	-0.747763611892769	0.782493758780285	2.79663775694276	6.16219871595755	1.06002041299412	5.37418252727699
490.478	0	0	0	0	0	0	0	0	0	0	0	0	0	0	0	0	0	0	0	0	0	0	0	0	0	0	0	0	0	0	0	0	0	0	0	0	0	0	0	0	-11.528729375137	-0.960306135709128	-3.17666160589987	5.20201413263338	-0.968163379148315	2.88777789333435	4.25461039298616	0.691232887889014	5.68228901482796
492.137	0	0	0	0	0	0	0	0	0	0	0	0	0	0	0	0	0	0	0	0	0	0	0	0	0	0	0	0	0	0	0	0	0	0	0	0	0	0	0	0	0.127729922823612	-1.34238702812273	-1.82941844872189	-1.24724193511204	3.09309908118343	6.18530122958772	2.50239492161867	4.12421488824398	6.67614664937865
493.797	0	0	0	0	0	0	0	0	0	0	0	0	0	0	0	0	0	0	0	0	0	0	0	0	0	0	0	0	0	0	0	0	0	0	0	0	0	0	0	-6.73392576662053	-0.947888792104317	-1.99438215829426	-0.26217606355936	7.96920580155436	2.12456705570335	2.59841001174273	2.05174716786448	5.10402359749183	4.44801329587011
495.456	0	0	0	0	0	0	0	0	0	0	0	0	0	0	0	0	0	0	0	0	0	0	0	0	0	0	0	0	0	0	0	0	0	0	0	0	0	0	0	10.3544926718778	9.11662434716727	6.96514682932	4.71856963121267	8.84552631243144	8.89537926749246	5.89185521077456	3.4173515727912	7.88812216080765	11.6568460102125
497.117	0	0	0	0	0	0	0	0	0	0	0	0	0	0	0	0	0	0	0	0	0	0	0	0	0	0	0	0	0	0	0	0	0	0	0	0	0	0	-6.58800095369992	4.52097884126725	5.94704910668894	4.1441304786379	1.51494470461514	4.62444894881735	1.6476329683743	8.34408248482742	9.13907570583327	5.90978139177568	3.27786507546262
498.777	0	0	0	0	0	0	0	0	0	0	0	0	0	0	0	0	0	0	0	0	0	0	0	0	0	0	0	0	0	0	0	0	0	0	0	0	0	0	-2.35387784050596	1.25942766812876	-0.558770538231091	3.45150090301047	5.66038738562792	6.10661043106913	-2.0572993725821	6.13626975180609	9.9867836032461	7.869863425066	5.10849677086784
500.438	0	0	0	0	0	0	0	0	0	0	0	0	0	0	0	0	0	0	0	0	0	0	0	0	0	0	0	0	0	0	0	0	0	0	0	0	0	3.67510856870763	6.65126685435132	11.6685925370996	1.93594778293328	4.52224122353969	2.63342175496219	7.01607546902104	4.16996835965606	4.16287592077704	10.2314694576953	8.79070484960212	5.72196611922408
502.098	0	0	0	0	0	0	0	0	0	0	0	0	0	0	0	0	0	0	0	0	0	0	0	0	0	0	0	0	0	0	0	0	0	0	0	0	-34.5358870525579	13.7989870480419	13.4709079302265	15.4043266764586	9.1573814994386	6.5060353867667	6.67753858937895	7.03279809159004	8.31715792362282	10.4960246795408	7.22645183382472	8.07209813532756	5.985801194719
503.759	0	0	0	0	0	0	0	0	0	0	0	0	0	0	0	0	0	0	0	0	0	0	0	0	0	0	0	0	0	0	0	0	0	0	0	0	-0.471990082199028	10.9358552894835	4.34827333050663	4.40199309927035	9.09773408361677	8.58243048809854	7.47704240963881	8.33289877372951	10.4123365202689	10.0031899326888	13.9469611272116	8.32551459826249	11.4270859974161
505.421	0	0	0	0	0	0	0	0	0	0	0	0	0	0	0	0	0	0	0	0	0	0	0	0	0	0	0	0	0	0	0	0	0	0	0	-38.011780527863	3.19961054918064	0.13456427405491	3.42535326439261	-2.84895085355125	11.2352813190893	-0.395386364495971	4.35783452107841	4.89568129626656	8.6924432243479	4.90030367317751	4.92758779969661	5.4301076444453	3.82024609218686
507.082	0	0	0	0	0	0	0	0	0	0	0	0	0	0	0	0	0	0	0	0	0	0	0	0	0	0	0	0	0	0	0	0	0	0	0	-16.1628712850958	-11.6396414684449	-13.2779718690634	-13.7651500275422	-6.57118875010301	-12.7104523757187	-1.44681070645546	-3.71440224000409	-4.03955762210003	-2.72252316400694	0.118294254269935	-1.03015831312086	5.86068334818075	-1.10923822888559
508.744	0	0	0	0	0	0	0	0	0	0	0	0	0	0	0	0	0	0	0	0	0	0	0	0	0	0	0	0	0	0	0	0	0	0	-18.2102254912341	-5.71112786203305	2.90459904090365	2.41008278117015	4.46056725293976	-2.67807028889337	1.85842188497469	3.23292524618537	4.02389504759353	2.20337432768558	1.13872119832261	1.84975273093908	2.77950231177853	3.80766572206432	4.29236303629243
510.406	0	0	0	0	0	0	0	0	0	0	0	0	0	0	0	0	0	0	0	0	0	0	0	0	0	0	0	0	0	0	0	0	0	0	10.7208647381068	5.3407882813044	12.2846463398718	18.107523990905	15.3516731725212	9.28489129906185	5.62665345520687	13.8071299635744	9.28583252704006	10.5835026498402	8.8487454918278	7.89475021479667	10.850712903094	13.6372988723891	9.47037924680455
512.068	0	0	0	0	0	0	0	0	0	0	0	0	0	0	0	0	0	0	0	0	0	0	0	0	0	0	0	0	0	0	0	0	0	-10.2989230316959	6.73454862935499	4.97836603592653	-10.0391612564978	-2.56215109934834	2.40509203715091	4.41127306050404	2.38891944109487	2.14278240638593	0.113798926116964	4.41192690092718	2.1295029540266	6.62559479724109	4.96967697398695	6.97498359030413	6.85038697095728
513.731	0	0	0	0	0	0	0	0	0	0	0	0	0	0	0	0	0	0	0	0	0	0	0	0	0	0	0	0	0	0	0	0	0	-19.529645921927	-2.82208910689386	-8.55339878671547	-12.915606125511	-8.56435400919107	-2.87168873318449	-2.7286953627995	-6.45979607099831	-9.90482209707359	-6.82292138771528	-1.47891118811532	2.20489571506953	-5.14767046874647	0.720833991379256	0.994049432636743	-2.47450371011524
515.394	0	0	0	0	0	0	0	0	0	0	0	0	0	0	0	0	0	0	0	0	0	0	0	0	0	0	0	0	0	0	0	0	-6.78713838541189	-5.17657465477814	7.29992528573504	2.31361243671015	11.1978160059058	-0.819657072818715	4.36437395416667	0.653550680703616	8.85994308223524	4.56448426051807	-0.66046934774951	7.10053716863639	7.83537848498607	-0.956022401235696	7.12437835278904	2.31942741842606	5.13988008850474
517.056	0	0	0	0	0	0	0	0	0	0	0	0	0	0	0	0	0	0	0	0	0	0	0	0	0	0	0	0	0	0	0	-122.727338380045	-10.2356090271736	1.09525789115182	1.28421569955271	7.33430198716416	9.91422963461277	3.09192130469486	1.67428381362559	12.5151655149335	5.6631058779318	-0.225665139552422	2.22333217931295	5.77954219690175	5.12143914015545	9.82005228002238	5.41867865152574	7.11527259224869	7.37173744105504
518.72	0	0	0	0	0	0	0	0	0	0	0	0	0	0	0	0	0	0	0	0	0	0	0	0	0	0	0	0	0	0	0	-24.8174144345363	-16.6947375309617	-10.4916658341459	-5.77186727398101	-5.35076543552473	-9.78258822656645	-10.0526160440048	-7.10803888925841	-7.51898003935506	-1.21186793789617	1.20324266405816	-0.242964550458144	-1.13335271807926	4.74615150937432	2.4748387438754	1.66294923528758	2.35711965756645	-1.64065598856934
520.383	0	0	0	0	0	0	0	0	0	0	0	0	0	0	0	0	0	0	0	0	0	0	0	0	0	0	0	0	0	0	-76.8394292686175	0.618878256737822	-2.28035252677913	0.140777202485009	0.208063947518153	5.03236867170352	-1.83689384125345	6.76063745093997	4.73663319603238	6.90190873081012	6.62162564531109	8.95929694363835	2.13470897129138	2.18131953312134	4.64383159481394	4.4862663657649	7.17101702735043	5.75835233274591	9.23727405181238
522.046	0	0	0	0	0	0	0	0	0	0	0	0	0	0	0	0	0	0	0	0	0	0	0	0	0	0	0	0	0	0	-8.52019940479002	0.953067279293954	-4.60618115262445	10.8077002194282	-11.2489839015468	-3.73526434798002	2.19018304930146	-3.78888053255512	5.09341948324938	-2.0614075037668	1.23584954934328	3.30293825467351	0.847393327589793	2.04360210912818	3.15469957660142	4.6379630222873	5.19863983258131	2.08258216835138	5.71272900236212
523.71	0	0	0	0	0	0	0	0	0	0	0	0	0	0	0	0	0	0	0	0	0	0	0	0	0	0	0	0	0	-49.2850640246165	-16.3780066114367	12.1574059905459	-0.108012963836618	1.0250943320554	9.49664680219855	1.73847328689862	3.70624864272868	10.987484908003	6.70627778786528	3.75266634702744	-0.0387116538152207	6.66699469694201	6.23932232082775	2.67517009897134	2.09082512228802	5.81322376301827	3.09646778830452	5.48083173429429	9.56368051058319
525.374	0	0	0	0	0	0	0	0	0	0	0	0	0	0	0	0	0	0	0	0	0	0	0	0	0	0	0	0	0	4.1470037810882	6.17572575276779	-7.41809507269611	1.55184978655112	9.93907410203666	5.94119912809703	-5.12127577972351	11.6459479105574	-1.64237354085024	4.54285449385128	3.85083224451067	-3.53272826893618	-0.174346871362846	2.10749696412495	1.45429605703663	11.1688788786426	3.35986406506772	4.91633591544528	4.20085734555964	9.80850929442237
527.038	0	0	0	0	0	0	0	0	0	0	0	0	0	0	0	0	0	0	0	0	0	0	0	0	0	0	0	0	-57.8707033589959	-11.471653932466	-8.58130882322365	-9.87628582277368	-5.60542174724856	-3.68158854127681	-11.0180913139467	-0.5406297992215	0.176619388195521	2.2157018915062	0.322448989761295	0.856915357488753	-4.22518164881344	-6.74264748113778	-0.287369013468172	0.95668762236726	4.07049556145355	0.158419210632111	-0.0687393194413817	1.56505122889014	-1.32938077289752
528.703	0	0	0	0	0	0	0	0	0	0	0	0	0	0	0	0	0	0	0	0	0	0	0	0	0	0	0	0	11.3559061529931	0.653202113197507	4.91769083688308	9.60155817709725	8.04398096505162	13.6935826922264	5.88199855729694	6.95128278778291	8.77835789723169	9.06484119832258	8.40578593336406	1.69968745446837	8.38262268040922	2.44983476283559	10.158545850125	3.76225685971901	5.70927153039111	7.66596425120615	8.61753904138775	9.55980349001891	9.3282853672118
530.367	0	0	0	0	0	0	0	0	0	0	0	0	0	0	0	0	0	0	0	0	0	0	0	0	0	0	0	-34.2910724146188	-10.3807588984204	-6.86905541174255	-8.70570262441647	-6.21759579431167	2.87200689345104	3.96112918603298	2.76828349714275	8.06585769970285	1.51965774442612	1.90319985102343	12.9176416401496	-6.17448380160417	-0.794300927130772	-4.44623449155916	-1.80232375033296	6.33677944762139	1.13253183498393	7.49651201799488	4.72677147290286	3.22231929247752	2.89750208504779
532.032	0	0	0	0	0	0	0	0	0	0	0	0	0	0	0	0	0	0	0	0	0	0	0	0	0	0	-172.612880166421	-16.7819555731976	-21.0986308224765	-7.46452007131268	-10.850530246857	-10.9020143616804	-11.6137924707818	-7.8727841537069	-1.67842116357623	-9.65543947068027	5.05784384702179	-6.81800383520201	1.45757137839665	1.49936736544961	-7.91466251649747	0.0985603196059956	-0.830348387301687	2.73033750200655	2.50997921791716	-1.95969214465294	3.8886600636983	-0.101526611546317	4.01388298752809
533.697	0	0	0	0	0	0	0	0	0	0	0	0	0	0	0	0	0	0	0	0	0	0	0	0	0	0	-16.9339417080757	-8.50442633755985	7.61848138253805	-6.31780109488258	1.89890391590709	-1.31016167634163	5.49864605990223	-2.00220997892605	-2.13267020486945	-3.18014374307275	2.03954489790137	1.12346596795126	1.00993274645268	-1.50174322022962	2.94949769817334	5.06542386642098	0.249000042636747	4.45963748844048	0.386975490796767	0.384727339285776	1.37040134264839	7.79494505545856	1.62598658185521
535.362	0	0	0	0	0	0	0	0	0	0	0	0	0	0	0	0	0	0	0	0	0	0	0	0	0	-94.1084043808876	-2.01024066782861	-3.37287619707879	8.51032576867896	-5.77330467887017	0.883050155906638	-7.65613229067123	1.86536377398064	7.50928388548828	6.48888534645349	3.22478830931988	-2.69565988450458	2.93954202595275	4.69615473067827	0.826223137473066	-1.58122332879512	2.39491575482067	1.14597726924907	4.13823992115693	2.99348809789515	6.45819911784703	3.9987324718235	-0.385433798709064	8.20881016656942
537.028	0	0	0	0	0	0	0	0	0	0	0	0	0	0	0	0	0	0	0	0	0	0	0	0	0	-19.8267961266795	-0.0410964576041156	11.6900463503167	8.22621958394785	-0.318218705262415	1.35693522654532	2.36839134193593	0.161906516147356	4.94748173596181	0.727414545228957	0.955262529074803	-0.199925460381691	-3.74600498843586	8.23478528724009	4.83506887624924	3.35355861449621	7.1965266643872	2.11250742985108	4.64583578425173	7.78373076318149	5.15011639523031	5.31343468900007	4.26878511043395	14.2961421073023
538.693	0	0	0	0	0	0	0	0	0	0	0	0	0	0	0	0	0	0	0	0	0	0	0	0	-72.2770489444904	9.58989856435666	22.7238079223445	8.73297665028112	4.25830884884629	15.6202693200771	9.70116366557935	9.69066283963976	7.03311757049138	3.52888072404346	14.5705447955992	3.47226759327095	6.61891678757939	4.88444356237265	3.46871759253081	2.51452753176289	8.7388131285931	2.32301051362495	9.65503402297059	6.45676405745072	8.79455804490121	10.675294175456	6.43243794855115	10.4549378093701	5.32221458797035
540.359	0	0	0	0	0	0	0	0	0	0	0	0	0	0	0	0	0	0	0	0	0	0	0	0	-12.4305346652068	13.5752625205741	6.43459398822012	9.85723552173166	1.31550961233422	8.38165835832876	3.0702564821888	2.66643015386327	-4.79821254982826	-9.06991792467206	-3.084018776468	0	2.19343113644755	0.0172376503589439	-2.173650582712	-3.10340813762285	2.32204782664541	-0.183005098694637	6.90583618162598	4.99812230890897	1.99499154073938	2.27879578029621	7.27512306180642	6.93153163815992	6.98736685106733
542.025	0	0	0	0	0	0	0	0	0	0	0	0	0	0	0	0	0	0	0	0	0	0	0	-39.3192089836974	2.54606278201109	14.4795686739958	21.1150325879318	22.2156641243564	19.9056177336281	2.93238713421488	10.6393938582992	22.4050828910284	5.58053734238165	13.0545341838058	11.2599925772838	5.77032070816425	7.37059153122408	8.22755811637304	7.37583160791855	9.52954679025282	1.37621613890706	14.7522813782816	13.1770348221271	7.28563049146349	8.26668096587166	9.20712340797808	5.04672524132308	7.69199475036226	8.58172484899681
543.691	0	0	0	0	0	0	0	0	0	0	0	0	0	0	0	0	0	0	0	0	0	0	0	18.1326170622417	5.94190814758496	10.5204646777692	8.84208235179357	4.3447983133884	10.464167307739	15.2062543352742	17.5945627346274	14.9354303921054	16.6373545140184	3.05558090166045	11.9785577060869	12.8080552521028	7.49883221685696	2.40657743395003	10.0750597357169	5.50358308265553	12.4087941956493	5.99988127863606	13.596841987132	6.54120646202899	8.08687871939506	12.7302854100045	7.88346163781293	8.63934939085066	11.095097363098
545.357	0	0	0	0	0	0	0	0	0	0	0	0	0	0	0	0	0	0	0	0	0	0	-15.3617909259577	2.01134685488567	6.91262879797522	12.1642803523347	0.834623951647721	4.89999058390169	-1.71716668494636	-7.15055176250023	1.38052303720776	-2.99592800691678	0.0766032099925192	5.79332693072302	-1.1317581573912	1.16306416898477	8.2085360320262	-0.0469544228980452	1.06743608697724	3.96026496371545	3.51885629728447	4.85395796834369	3.88192891898849	5.47449587156135	6.73134986117047	3.49134982091634	3.21832215576892	6.19208478072809	6.73425289892928
547.023	0	0	0	0	0	0	0	0	0	0	0	0	0	0	0	0	0	0	0	0	0	50.1473714746776	-1.52107836773422	-0.432260625642688	-7.77943212341043	-4.15968526947814	-16.3236817651293	0.854211899435494	22.164668034825	-6.32485983247034	10.7527065934732	2.41901330412939	17.7708735088693	-0.821660139801579	13.4182363969416	5.09613513182505	14.7541893620006	3.85049785712406	3.54598606107703	3.46855902290408	7.49009396458919	3.09442696847606	-1.64737647033512	5.92009087895118	3.06109546752492	4.53722158592173	10.8156562406114	10.0217301056851	6.5537803928884
548.69	0	0	0	0	0	0	0	0	0	0	0	0	0	0	0	0	0	0	0	0	0	3.07165344763886	-11.4055394501015	-4.36718940034598	-1.96294088025868	2.40242520504047	-5.71297589877787	-0.25296354537151	11.0466479693699	4.02224998988703	8.63893927669487	11.6777491732733	4.80928234416672	-3.46037797820188	11.7907689422588	6.25901412505123	9.53622156926354	2.09030995720959	4.58624083593263	6.161148307461	8.79900125920341	4.72593664728313	4.69043511625044	6.56842865933136	8.17036653453275	5.37212594778546	11.4693597433854	2.02500456284082	6.44642472328661
550.357	0	0	0	0	0	0	0	0	0	0	0	0	0	0	0	0	0	0	0	0	-114.526502384557	-14.6262063132838	-22.528511035826	-16.9827628807069	-5.49085789963359	-13.5583687960967	-11.0905248408085	-3.4505692558669	-17.511516212016	9.91869307000435	3.07752250068708	5.25813147738447	-4.97332914889313	-0.490582368417332	6.66703336289171	-4.06888409547177	-1.10016050186155	-5.23622900064049	-4.57822818981334	-1.70011780163498	-0.803071012265269	7.20629427621968	1.40601071585622	4.3319578259662	2.65392038340244	0.522776566941916	-0.181323730328482	1.04519932578375	3.49115022017008
552.024	0	0	0	0	0	0	0	0	0	0	0	0	0	0	0	0	0	0	0	0	-14.3470639786555	-7.14256585519995	12.1016039819511	-2.2243734199254	-0.492995797182181	9.82202028924929	7.65134667625316	5.05468070871406	2.33724872864187	-6.69747242590132	0.826649436126149	-7.9706339562422	7.46986560967445	2.5021692490724	-4.7254797375843	-0.646783949709805	2.18696979555422	6.61214840507194	13.5241739784404	-1.8730364665947	2.18771937835266	7.10300436427504	3.11465145773739	3.15765086285211	8.35400569634839	6.76712641596063	7.75603061501218	7.16444159633746	-1.69152669056014
553.691	0	0	0	0	0	0	0	0	0	0	0	0	0	0	0	0	0	0	0	-126.388993971281	7.01802556209821	-13.6756317756946	-11.1843583552694	-31.1600887680516	-20.5215274985688	-30.2823423569958	-13.4229540493553	-20.0998312801681	-0.98061764951677	-6.45287006708188	-14.9501523750263	-13.6017712319184	-19.0863191895374	-9.03217892299981	-22.0378256489548	-7.14293604515823	-6.20742959854589	-9.45824618816976	-10.3445018728313	-6.23970387196042	-8.49099927821798	-3.24414292540107	1.5815543972486	5.78989602668606	1.64729838683801	1.15219027342445	1.44395557303174	0.80883849343531	-4.29100322508901
555.358	0	0	0	0	0	0	0	0	0	0	0	0	0	0	0	0	0	0	0	-28.6837452972958	-27.2650549573325	-16.0513226042877	-2.00624513691958	-5.58566489711966	-0.768240429714346	0.751434096375665	13.6955494377128	-7.41495541146639	3.40396525258188	-10.6509111829101	7.59178349161363	-3.09639004127163	-18.4681895928384	-5.31624073343213	-0.531986966691019	-12.320981293378	1.58731580219601	6.11748395424225	0.239232803858252	-4.01859030251273	-7.19362274838016	-1.68716678573461	1.25723974917572	0.460993140516263	-1.13267011587446	-3.48842734683828	5.22823316772333	2.38541463593704	1.71804477387333
557.026	0	0	0	0	0	0	0	0	0	0	0	0	0	0	0	0	0	0	-65.947227218993	-2.83052243347095	-0.499641308277408	-5.32727265858096	-1.29148964763688	-13.7639738879764	-9.05621569007146	-7.50822866493754	-8.31173955778823	1.0043505457141	-5.91167706403018	-5.82759039693059	-10.6043475186666	2.66978116782006	1.61222013712311	5.48413671087945	-6.72085233849718	-1.14156749140593	8.42381512552529	-0.537194901428525	-3.3286446861436	-5.37461849323118	1.10003064593031	5.00363022618412	2.2850149176647	1.10196544370056	3.39149726268633	3.32403329563569	7.14587453521506	6.1959861317242	7.34924715569771
558.693	0	0	0	0	0	0	0	0	0	0	0	0	0	0	0	0	0	0	15.013955778005	27.9916299424155	27.7513081671417	19.7195226352067	23.9972866104567	9.38288647795658	3.18754657430601	28.5607310469699	17.6656290961977	5.52775385039944	22.0584666855666	16.847123616192	16.9158800945413	24.004580700855	16.807462273777	18.7621439818122	17.5399361106459	12.5558814946111	7.47355325613054	15.9019438130249	12.5882403762033	13.009216353025	12.8919301991106	18.7726784717171	14.8014680692895	10.3900646463863	8.97467268824373	11.0810560831835	12.2470647754732	9.79438358696134	11.5695167979532
560.361	0	0	0	0	0	0	0	0	0	0	0	0	0	0	0	0	0	-46.2818052066863	0.155178050146844	5.67588003530047	8.20670582736643	-6.73851741991319	-0.866067416375669	-7.3468650857112	2.18103451690183	4.5570392376559	12.6587632544409	7.06970215002302	8.83413522136878	7.97725627295221	-2.85915367962692	9.2668453528525	-5.24766036562657	2.07399111955652	2.6179858310706	2.08461319156526	6.45938709639222	8.64494615481549	5.31954478575107	8.57587518266545	1.40104308046407	12.5090720961248	3.91016516851897	2.77551195521258	3.78781994859732	9.25853050144391	3.72967989336549	13.2689966287282	8.42116078556429
562.029	0	0	0	0	0	0	0	0	0	0	0	0	0	0	0	0	-178.119198712605	-12.493455197772	-17.8767794637005	4.07456044539359	10.7045215151028	-16.7765915627125	17.2840484129096	-3.56421350600668	-4.90790950742915	-19.6527200045791	-0.906848823536978	-12.3991474778347	6.01567159669019	-4.60573236282705	7.88544117023404	-4.08389959307847	-4.15009665809995	-2.74533515960771	-0.968117017860491	-0.651020430998024	-1.49574046952026	8.85176819280112	-2.66667883614102	-3.4499213639015	-3.33325769675819	-0.52824441030454	0.869845354464246	4.05398906281099	3.54617966735175	4.67635031304328	2.92435376436818	8.65002910290577	2.65997089318205
563.697	0	0	0	0	0	0	0	0	0	0	0	0	0	0	0	0	-15.0899572691685	12.646022375218	-1.48676884218773	-0.861574107167772	-3.51472641324666	5.49029558851542	8.84138550423933	-1.98150316667637	4.01575081307511	-1.71131193297548	17.8348708457096	7.17089034136314	-9.47835395410602	-2.74664338534234	-4.19393588281358	9.53793831095011	11.0002136413991	17.844359625519	1.58502333637982	13.7153687353528	-2.03527368443612	0.21959885029608	-3.31241750787347	2.03859915821498	0.365735094697248	-0.126828588973128	0.0176685689850625	4.99912123276014	2.25493290759942	1.04202017583589	3.56026981136545	7.89582340688944	5.86963604160308
565.365	0	0	0	0	0	0	0	0	0	0	0	0	0	0	0	-116.697958788384	7.86200744070729	5.50809233223303	21.0674173933458	5.86093922392658	14.2375659457119	24.142246834148	8.00728996275714	19.8748115022249	2.82975124538638	-3.25623251662148	9.66960636724984	10.5640676638126	0.682546746857876	6.00650729440216	13.2221056789589	-5.74238952854015	-1.65206655886467	16.198094359399	10.2241910738963	1.95688064234474	9.59465062657038	4.63456441206632	9.04160322723879	14.5674741956793	8.81526888930583	9.11806258619479	8.60354590297894	8.96522201904201	7.3717025219662	4.20288022886754	11.7683512235544	3.42295384015471	0.826148181666456
567.033	0	0	0	0	0	0	0	0	0	0	0	0	0	0	0	0.0203772633757615	3.50041364531234	1.16082382382882	-2.62127510777535	-16.6038333968117	5.48086314781688	5.37511511712263	10.5982964120953	5.16782156619966	1.57730438360475	9.60829298983292	-8.03625856852929	18.7471901121656	-2.9345745127684	11.006221533967	24.1315849275599	16.5698642032828	6.86891510504276	14.6165506478171	3.61528221716228	3.63582859630015	5.4132520547652	6.17337861501571	4.41664529782657	9.75555965606184	8.758938870318	8.911374257987	2.12666130617161	-3.6213613225422	7.72780881028813	-1.02699427114125	8.47879184316508	5.42791286253457	5.03337605320338
568.702	0	0	0	0	0	0	0	0	0	0	0	0	0	0	-91.1981315091629	-0.416509590084675	-19.8771167573126	0.740436483519858	1.51484621946772	-0.689613565996747	6.92794663493594	6.80824573393145	-17.8821026171423	20.8160752818991	-4.93829146055912	6.34042827258719	2.72617270682455	-10.6527719639997	-2.16570902422175	12.0706648260767	8.39694730701875	-4.48621554569936	-2.36500630521817	1.40894515762117	5.96356130866932	7.07007743754819	-3.248909768375	0.508640849372574	1.51026368946693	4.29556813167749	6.53365403631086	0.148138609508778	8.56865857593611	4.92851665503612	3.44293659074098	3.14148715244633	5.94417632021875	6.39536725462247	5.03610858348006
570.37	0	0	0	0	0	0	0	0	0	0	0	0	0	0	-33.3671491568695	-12.4466806760668	0.949393317334615	-12.494034010075	7.6700588660463	-5.65119754094424	-20.4058209272117	-10.4346847840723	-12.804243578255	-6.15539125423715	-1.54492441934062	-9.16973449456837	-17.8772274912137	-16.3211463299016	-17.2320526043917	-6.77537256520781	-1.67790704111117	-12.1983607688047	3.1660206219675	-17.3866622268394	-12.137212292013	-11.9225829094815	-3.31531877883599	-1.92433516618041	-4.11792857293484	-1.45576154606203	-13.0496958014218	-10.1965598611674	-3.48787641377317	-8.15649986606359	1.27357039175996	-0.6813302492682	-1.89899213803982	-3.00483557543936	2.0774011421336
572.039	0	0	0	0	0	0	0	0	0	0	0	0	0	-68.4215593510356	29.155383520432	-2.06378357712441	-9.80895796196818	-3.04203754642557	-12.0401137309868	-6.07686914372599	0.467228922938091	21.7314339428802	14.7089551325575	0.706811341194707	9.88136853036313	6.92502745841262	0.294419161229768	14.5327475340028	-3.32827158111698	7.63205360453536	3.59793188927992	4.05260579756523	5.0749591183678	8.11622526546347	-5.00610490529127	-16.8288563305937	3.95367612564049	-6.89763052615065	1.47702834191198	7.95011208524063	0.855375761267749	11.7398394884444	1.63697462746882	0.247687222785668	4.2541422173821	-0.890369660806556	5.55856518155055	3.62968563378518	7.38236728665379
573.708	0	0	0	0	0	0	0	0	0	0	0	0	0	-6.48522206552904	-17.5418794604579	5.70012096368089	-10.5710873996112	6.11390414785827	-14.6762834882886	-31.3271609597106	-8.69601121751654	-24.7528281467053	-24.9389928268159	-12.0101342921069	4.93792034371037	10.8496006529579	-10.818066596848	-10.6541498686771	-4.90148639045244	-3.19199231155639	-5.27800803069571	-0.681920155324598	-8.82595323726664	-5.6412296815016	-11.8683797627254	7.68823119211991	-4.54927687531506	-5.97245174656378	-12.1137546471066	-4.59687285880177	10.0186991710327	-5.60219310710438	-6.26305392364271	-0.902426730616502	-1.06034713610463	1.63680283265001	-0.155892997474619	-2.23043718720514	5.86088649065886
575.377	0	0	0	0	0	0	0	0	0	0	0	0	-69.5527013454294	7.76916540345998	-6.08167882399933	8.11705933586703	-6.27356271381398	0.354504496918556	18.0292292770296	-13.4664659457628	26.7479195821289	18.5889687596367	15.7417098967596	-6.10346004220892	19.1344333682841	18.0754049930925	11.0514166475885	-7.40212002117524	3.45430338060075	0.640904321224193	8.49022176364276	-1.72105469394816	2.75231585759702	17.8098720645006	10.5978387011567	-5.42149044398181	-6.94316961221847	1.10211558134596	9.7366526829796	1.97358353778776	1.61088334031092	7.38260254536077	3.12967204287264	9.07387586384752	3.82470208126013	4.90228695656494	1.83289969409738	3.99300904769866	0.181763329115741
577.046	0	0	0	0	0	0	0	0	0	0	0	-174.125761902521	4.4302384002691	-22.2565891621729	-9.09279845424128	-24.3678106740846	1.96867174828072	-8.0260528434754	-10.5157090524417	-1.77420533625057	5.0855116579345	14.4001777821214	-0.473237766278513	6.51302005401914	-9.4305880377036	0.0842142146401936	-3.83203728679194	-20.3622964502667	-20.890915890386	-15.0528382981896	-10.0055782964986	-7.28503696818255	-0.815620790148427	-14.9011135232023	-17.97297491314	-8.97774470102597	7.25966528297814	3.02619526368395	-4.98558154025375	1.19168135123585	3.68160129911297	5.19936541515594	7.48901579126154	-7.58139046465548	-0.339027473108812	-1.1328357561316	4.61082204403775	0.199653991947755	-1.23110581992438
578.715	0	0	0	0	0	0	0	0	0	0	0	-16.6489844333163	30.8890007346933	35.6550811779028	-10.1819232378717	-6.15805210910242	-0.31587184487471	29.510105752121	-11.5295326334927	14.3760220039907	1.24538926269101	-8.6049445137019	27.8734901148123	14.3096439049158	7.65483513500726	7.05329888448902	-1.08438906898168	9.63727380661622	20.5955204457511	-0.329080340085405	3.63293515015035	0.984176680547534	5.92050965949287	15.7147778319165	13.2369323202951	10.0040338245384	11.2289616561281	9.25843360306246	5.9325437817245	9.97871237498867	2.73459174137348	8.69268493571378	6.2322850103926	6.55728564565016	4.79409113351126	1.53072976647837	6.09079512856095	6.88990900822103	4.07507276003783
580.384	0	0	0	0	0	0	0	0	0	0	-121.521231222269	-17.2137998210928	9.25366386609791	9.53441382827163	-19.2734251488704	-1.86146189430573	-2.25647620494567	16.0582207323065	11.429750504439	-2.80211509938324	9.16345009607553	12.4481964196601	5.63345966985762	8.76063719809548	14.1302987617431	-3.11516374855222	-0.52230888710488	6.03744208354311	10.744315168967	4.33267580096421	9.15246568418214	1.9781574668791	-1.69858328533288	-3.16725700395202	-0.720746912224115	-1.292630229573	27.4514456787582	-3.90386964221615	10.7552777211845	11.3078989703749	3.85385184171381	4.6966094205538	6.20714692273769	6.46754836158505	6.68409221951466	4.5175656942106	2.15116136908863	-8.47815104702257	5.77771291248025
582.054	0	0	0	0	0	0	0	0	0	0	-50.8197224686655	-21.7584927765841	-27.9796423520587	-24.5439036177931	-6.73323544780007	-36.1665211008336	-20.9848821319177	-17.2064342624445	-19.4313301684396	-0.593534249288464	-2.19865018935079	-2.78299459035926	-8.18495862187821	-29.4424582919873	-8.212657131321	-15.9493704276779	-5.68471985413937	-4.14717001623712	-15.8684310338949	-6.23332826319192	-9.2564710783056	-15.7427090511179	0.313704288410844	-11.4587015365911	-2.58358314967173	2.45654356142979	-7.06609700890956	3.59094218064495	-2.21323058732288	-1.01663387918688	-2.24282968308563	-5.07502423382842	-8.53697038652616	0.614339379303691	1.27730321691065	-5.32519142355983	-5.4220216986795	-4.43064044531389	-0.222469388959942
583.723	0	0	0	0	0	0	0	0	0	-80.9775753014328	-24.088615359597	0.0186200703207376	-17.8961406972542	-3.00605245151907	-5.17856629900108	5.15901326014409	-11.9249922495457	-5.4466888840253	-5.85037632947325	-23.2043540170691	0.668573580099693	-3.45479027677524	-16.7537348605524	-8.47937918293722	-0.241099352391722	-17.4821504453621	8.94007762984588	1.44899467394131	-6.36152338755974	-2.0855105090687	-11.8270765940385	-2.77033805086528	-7.54688179363627	-5.40006887117215	0.324866845306801	2.61736536575278	-12.410668682619	-9.13329538328714	-17.4634482911347	-6.65991881079215	-2.14894511705203	0.202469439242708	-3.07781161906615	2.11319655318813	1.17226441704266	-6.16698950789273	4.39903581212228	-2.64423029887941	1.84334559477421
585.393	0	0	0	0	0	0	0	0	0	-4.70716207812916	-14.5538036119837	1.96606467559312	4.37904245334785	-5.03121257262412	-4.98154192619988	-0.695081978364528	11.7550904854058	4.54089866328931	15.8943342377108	8.96881392320006	5.86588031943587	13.9853715187884	7.83183494276043	-9.72187617810481	5.04237155053536	7.91862882989751	12.5575854680215	8.40296837388203	4.31063268189878	6.96786481022115	3.67765994884097	-0.948047252113658	4.22630266692621	-1.61383877656173	9.01641358762643	8.43681360050548	18.0116542683066	7.42373809936951	6.25622444668296	-1.8588375162816	1.47298894802336	-0.139481845652404	0.895344296617087	0.523868658039231	8.78599679340049	2.67452629543449	-1.07354763184289	4.41473149081829	-1.98055336616457
587.063	0	0	0	0	0	0	0	0	-30.1458191116643	-14.4531322186273	-13.2392910086828	40.1348641904488	3.92645818720101	9.95477865231807	13.3101456840993	9.19225674056015	-10.1882947367173	-6.06222703266413	-10.3820425624272	13.6067911742473	17.7182134338685	-1.85962974902444	4.53739618527607	7.83595284000502	0.732149760086367	5.96338580458418	-0.96296345672316	-0.267812048962782	-5.51177627392938	-1.39860766259917	3.96100603673753	0.472238031712817	12.5402669593546	18.2673119109446	12.8363787435975	-2.89585264677322	0.220246796622861	3.64960707995681	6.21915116697878	4.87978107273001	4.11911022789444	-2.89784552438957	5.87873962789936	1.39783085944956	2.07462374403185	-0.391201640675853	5.70655575652842	7.99600602293591	8.48148616689935
588.733	0	0	0	0	0	0	0	0	3.24976864628758	7.27394752931183	-4.66948676742835	-10.8168111126846	4.37716583271463	21.7959577587255	-5.76389901355156	11.7790193476773	3.58346119390612	10.7244310232083	23.3551269544109	-3.1431724632774	3.74558182069419	3.48777761660894	-0.763634202439783	7.86484047187989	-9.65280808035063	3.11026553728867	-3.0106754553798	-7.68687188105879	-15.3892720593117	7.77021633904071	1.46283301629842	1.93544232073471	-7.81868205731936	2.58794090853459	9.01773581242601	4.07181989734289	8.80679211822066	4.72372175637407	12.5481940348863	9.05277701132881	8.22947913658268	10.9318785526135	0.196136292270155	8.27504344195694	1.45803874662896	4.18535445426474	4.93405014386015	9.13026915886562	5.20984065424295
590.403	0	0	0	0	0	0	0	-33.0138945794309	-21.4046579773611	13.4920198190349	-11.3301438130216	1.19305236943774	20.1453747807478	6.14456681851754	3.82880135818498	9.69390514864398	14.5364949304286	13.0560970011475	11.6182949022496	21.2472669270795	2.64384784888465	17.8131778762341	5.92045889008118	-1.81544727978849	11.3234295262289	14.4862345991249	9.73873291182801	-3.21362379500422	9.54873222383499	4.28598783043591	3.57537835095506	15.4731798874911	14.3319751315911	19.9592914980853	10.797098145838	13.1697225479376	13.8389323684061	10.5513033271415	13.3374949800866	13.0564340180532	7.37744255997126	4.98488344266413	5.61974790607753	-0.197331319423357	5.48114736016562	6.25782893703511	7.06198762800133	2.23974703161797	5.65481767964953
592.073	0	0	0	0	0	0	-188.565803015464	-19.1264889797383	-12.0250703809	2.93969667991703	-13.8971392864888	-27.5388441616482	-0.538933448779914	-1.14350339759275	-3.35690285595771	-17.4715994967762	-9.03092963345259	-18.6401328101132	-7.27522913062413	-5.13047762867678	-9.17451828785398	-8.41960202614817	0.550240441690585	-9.9899033591086	-3.37265105297641	0.809947293601032	6.25280221904082	-7.30410789858587	-5.15413059053196	-4.23648972833593	-5.86856210880215	-19.0404998661359	-2.13735378642263	3.43461564463847	-8.67999017375428	-7.15903488829084	-3.33522996194192	-1.91726964439577	1.17799876113898	-1.21123730266179	3.15119157078631	1.25683907022495	-4.46480176042274	3.27839490505003	-0.289855734344579	-3.64615744623945	2.2151314071121	-0.721351148510785	-1.1055092870587
593.743	0	0	0	0	0	0	-71.9858072621646	-26.2964535005026	-28.957135716222	-10.1366727573725	-34.3374398653727	-11.2145117534997	-20.9208420388056	-11.3869164019843	-9.65787583618442	-18.9642557604775	-21.648134913229	-17.017943569155	-14.2142249666804	-14.79036814332	-20.1370970974033	-19.8246780821038	-5.26809647329263	-19.4570612973332	-15.1191984498987	-18.8528198799362	-13.2411545947712	-14.4076603044201	-8.84976378348211	-5.77343982922367	-4.75682791194496	-6.98842936442296	-17.4126765619815	-10.9912952216636	-1.53457594763592	-9.60540352792784	-1.56633472032986	0.797391275805796	-10.1572939756247	-3.44895325787862	-3.59797999116216	-5.67860437617679	-2.71759849556958	-1.31373830799202	-1.379958906927	-1.09493901788936	0.581800355299256	0.325016504536249	-0.963368299631777
595.413	0	0	0	0	0	-128.087351528325	-0.288179580992499	20.0711038347233	-8.47002186191553	-9.99770946743694	18.227049378443	-13.5686527575663	5.52784922207666	4.05278649116517	7.96252426812865	19.3079985991802	16.4971187069468	6.45370256159128	-6.48322567923907	1.95051035014748	15.103727482199	11.4334410193564	10.6395811297019	-3.46078469823774	-4.04964917855709	4.04670431628734	13.0004226888883	-1.89050388006358	-2.34378175678814	7.42484850572708	4.41594082785347	9.38561758861773	5.96611782676129	11.4901817188686	4.33576527319612	5.93758650025188	-4.2205805297339	-1.85120590256048	-4.19441794392427	1.95448764902637	3.48692016045055	-6.08863603464626	3.65719897728436	0.357492862660433	3.40933812540691	5.11964715231112	2.45189052021441	3.81647204544067	2.88061847524066
597.084	0	0	0	0	0	-16.2446304279623	17.7713760368952	14.4880470822646	12.6050161916486	22.6356156755458	28.6273004784691	38.3375244951023	30.525180173627	13.2988116506329	12.24432200229	24.6313374136286	10.5802060525053	28.3085011336157	11.5850749338428	17.8063795544971	20.1276254001418	10.1946173216978	18.7883258486102	12.0306130356695	10.833775012543	8.25421217141433	8.05883736142969	11.7593387618416	7.30987859130265	18.8417797759206	12.8347154996855	7.0616936896128	6.34977895628243	10.2062715440841	10.7046630645564	16.1394918129353	8.37518652655551	14.9615627792551	10.7665052681622	11.4831248640879	9.54891407470402	8.79153612969012	7.03434303655742	4.98977020612351	3.30203371028975	5.01855689202052	6.337483110513	3.38749668625236	1.22344626004867
598.754	0	0	0	0	-122.761479243689	6.30329384382446	-6.26461469042892	26.5693481922856	10.3419996025567	1.34369691741089	2.62522530483943	5.9262894207795	-14.3928661799538	14.0419426321361	10.1637065722441	0.976506302142837	-6.67714138163085	6.93606604439982	6.35960475033193	9.3444080343681	6.10331760048735	10.9922277874278	-15.7916249271534	5.26047185168836	-4.19083124283748	-13.7347180162434	-7.66715283843539	-5.90146356448352	-11.5609599325184	-2.11921336697309	7.80480002783075	6.53103079380064	2.69784001197369	-0.812888624251597	0.524119603762553	10.9842481932888	1.71653239253711	5.02765896581463	-0.384439433076923	3.04434136857994	9.41066286318515	-3.42926115184246	2.60847749215378	3.57519701894446	0.412108226538711	1.95205948437124	3.37883789605173	0.261702310825918	3.15410518096561
600.425	0	0	0	0	-3.23784754422176	16.6684076805525	19.7359756208789	39.0319973028619	17.8793356234182	21.1668890098551	16.39227535666	20.7388414126552	24.7419150313761	4.1680179827214	11.3748367567586	15.8403590848543	15.6641070664408	27.1022197259481	13.3544182624853	26.5453956818741	26.2965252710714	20.1252287430028	19.1294478607118	3.72569795904339	19.0467529893129	0.579570787034109	14.7722383744658	13.6814683537828	17.8424895340004	24.1175497936067	16.7562118418126	10.5330261856067	13.6391889752755	13.4719650097871	16.7762408533571	18.7616984086088	12.5198344951064	4.45412535031832	10.1282395278099	8.92668995528477	9.26186454970261	2.63019065110719	9.67872523195838	6.6007541442332	5.54317269169234	7.4766846697871	6.47139947410139	12.1857644245121	9.75466091300101
602.096	0	0	0	-91.7263472617953	15.2674206899289	18.3078830095713	16.5266633919434	20.0506966242158	13.598984662863	9.67106616829651	4.24745868346987	1.13162326766454	-0.577894223790245	9.06995380020377	1.72221320029797	15.1407717974134	12.9988808287474	17.8507478207989	18.7406602763127	7.64637040947831	-19.6976125400614	6.46197959078024	17.1085696279432	-5.08129545323636	17.1942829250375	7.40618991801125	1.47648419645933	0.364507856684309	13.7553243981105	1.35052816048472	3.79237505425244	8.2334159918527	5.45071754491151	4.09712817400049	5.79142543986522	4.87123816462404	3.61299791694783	4.36531942582671	8.53399389979565	2.97570648739675	0.545900047246731	0.328598402671769	-1.03474743527006	2.3800202397293	3.59890417472703	0.601691453145696	3.41291350120277	6.00950651174352	3.69136022887786
603.766	0	0	0	-26.6557845509337	-3.33022162269063	-34.5212574294007	-35.9320171267254	-37.3013249686299	-24.9761306192379	-22.6060109935302	-27.5998607333521	-7.38895993967744	-9.32029115826925	-16.752917742374	1.34722103745529	-11.9629611512292	-18.8710380794706	-7.77583987286059	-15.6675982286993	-20.0219873238298	-14.1694630254148	-12.3781550723358	-13.0068998093529	-7.2222419084992	-2.05762173316835	-21.1800987532055	-14.2275386042357	-10.3626807563287	1.97748938816128	-15.7559369135851	-16.0532664940798	-13.8995203861454	-1.02382589707459	-4.4367098155633	-2.46473503729041	-4.93813260917735	-4.62869701485481	2.21905310149331	-2.56009987950867	-4.35909621857024	-0.310005182510116	-3.33328622256213	1.1993193155768	-1.02735258430722	-5.10251288909786	2.01873903754136	2.22606338408968	-3.19330756537076	-4.81103795168721
605.437	0	0	-81.7765690522941	-15.879886713145	-8.73729345139849	-1.79593308867768	-10.1508287347672	5.75595647465069	1.89217486518831	-21.9181979698572	-15.9843676746947	-11.1632114645048	2.6614956623438	-1.56823750039396	-3.79453286210704	3.02618163639666	-0.357995337252085	-20.5533183893087	-6.41907660699436	-20.6675730332133	-1.38368918740556	-2.20194480908185	-14.4341939596639	-1.93089705219584	3.92162425569576	-8.53921434395723	-6.0145629104816	-2.7775956229081	4.81330988060469	-3.10008858299216	-10.7146642470749	0.884906495513189	-4.34507915629525	-3.45476242643777	3.80142755395847	4.07312459236152	1.97207745577246	3.27008725201127	3.06648841411578	1.33461144909777	0.379241013537674	-7.04759959759561	2.08414236727156	2.25546413114909	4.16346026250235	3.23913198363003	-2.55418291989245	5.2070657239528	-1.2552232199244
607.108	0	-231.613261869001	-2.61531001968609	3.24374478375197	6.54868602366164	6.18207073142015	-1.57508540437687	8.70017666764921	-5.7766195383418	-4.27824183345572	-24.9270211186224	-20.068876819182	-0.166822942956904	-12.3327237704006	-11.8657869277513	2.52762035977154	-13.4321695336487	-5.6211625960984	-12.6216932764074	-4.96652044652143	-7.93516109702547	-1.43563592145373	-14.6399156914392	-6.14969524005077	-11.9659441768112	-12.3320243225879	10.8369839955157	0.357728464552982	-14.9093449758474	7.67492794025642	1.29828037790752	3.99319366260054	-2.60207788040372	1.21009834745848	8.40234051628796	0.482020839310606	-2.693298360291	0.890962821008597	5.55406846668313	-0.352424202354493	1.71181061602316	-0.0523801255398138	-5.39343922997601	1.78649763409416	1.79309642079914	0.586190581777392	-0.286499751394024	0.563465292691475	2.74807031292787
608.779	0	-88.0903647012631	-47.289123950813	-34.8840921014036	-6.57883511175905	-35.5654986730682	1.11031919210355	-11.2882425607139	-29.6631983691865	-11.309633945677	-10.5135285587614	-10.9215515766138	-19.4883959612401	-9.88064717079712	-17.4628775930557	-0.936918811184066	-16.2680003412248	-21.1619453756857	-6.39541852040331	-5.32989864271215	-6.516059090946	4.98466782808448	-19.9728127186701	-19.345967246671	-16.3135918698157	-12.9845905095604	-13.288344720186	-10.9192412664252	-6.90310402616098	5.92589080482983	1.19253433820374	-11.462371765277	0.922841257858943	-6.50605736929582	-4.42383593375553	-3.54393104255638	-1.27303685555873	-3.02956449984257	-12.8029010595522	-3.38700187611557	-9.65037139789211	2.11141234705642	-0.466599654316809	1.06531904657097	-0.930537253535328	-6.58235134019165	-0.978066839362981	2.6673359483592	3.29538686618757
610.45	-198.13830028189	9.28161352096688	-5.9136717482214	10.4130381510716	4.49693735211919	-4.25557724488211	-12.2435956450531	-4.81386610575673	-12.2821218202268	-2.32629306983862	-9.06971487627377	-13.9395441179745	11.5688641021716	-14.1146476772539	-1.12736470658374	-20.4509974738303	-7.39250726739861	-0.558056531545105	-6.42243578268278	-0.249307306362425	-12.5927310431702	-5.49657366769678	-14.2484868826472	4.35182958056964	-2.28328535734675	-11.3501463428341	-8.85084387027288	-12.9262018095528	-5.79740660109531	-12.9502680462376	1.47310732657802	1.74089140751433	-1.36467669292021	9.31213935093101	1.86476688299217	-7.89695394766611	-1.97976147813555	-3.92363076889121	3.95968597851477	-1.49168408865405	0.286883959632524	4.6767164479083	0.777469056338334	-0.227391481893622	4.5274358391721	-1.20341677466768	3.32572910856165	1.81718978189721	2.44072227060326
612.121	-64.5281633166468	-36.7848117412093	-25.3643852267515	0.825804991114688	17.4665822994081	2.98356849986592	8.4843199615098	-1.49693361379876	-9.60156316767022	4.1854328875038	17.5032464647999	-6.67180479405924	2.15175428245721	8.01579208158513	9.87651620367653	-1.85699973479746	9.01755904682793	9.59501245140045	-18.8541819478875	3.9086500750462	-2.57041750133108	-3.32952138648219	8.05172134989105	2.17432264972194	-12.8232106587863	-9.47119047950385	6.23430032604876	-6.29676041310239	-2.71769725410671	5.53023683902848	11.1708491588117	-10.2961076048878	-2.67310172333248	4.36428349880298	-4.550870413735	-0.718322382889727	-2.35220762117941	6.5130827239995	4.11268578705797	-2.32814899135322	3.57551716186214	-3.56825772755742	1.49527110413197	1.21322807049877	-0.822597689709001	0.957858560879014	1.61359985382355	4.15321065089233	0.616288262377535
613.792	6.32932435820044	-9.46506147603444	6.43977768319529	24.2882146793695	4.22375514931826	8.72796664534591	10.1034792513111	1.03669336411216	2.9289329191184	-2.21445564524652	14.516124201694	3.27898675394144	5.91506388916571	13.7047833315699	16.7587366698407	3.61385339568651	9.69324910730456	-4.43450651079244	4.29174095155589	-6.18774042149971	16.1750622618745	29.0563174174835	1.11509367444411	13.5452499406378	19.0655614675291	7.54616537287418	-2.56603666175706	6.81889510549526	0.865065592031621	12.1292226749019	7.09730952152653	0.963017828923148	-6.0287786991364	14.1039498829325	7.49242176945823	5.4488267270601	7.07018145505021	2.1088225746597	-1.53640948037173	-1.83162402525963	6.08572775886595	-2.48400299927717	-1.65155286638815	2.03872488832409	0.526205254924654	5.86749297142464	4.38200485089253	0.510813576559899	1.88757646735141
615.464	-27.523821999986	-13.230633401005	7.73950769522543	15.325307121062	1.99245388429986	-18.8874810224298	-4.65291218636689	-13.4610877428701	13.1323982395287	-1.61733487825784	-1.16193867357059	1.55562041121372	4.20698316652788	-30.04301406777	-12.5937642176221	-5.63192074856272	-3.19509032534213	-3.67123394397822	-1.22045400800966	-6.12309666151701	-5.40291971315539	4.66538063899584	-3.66123091213439	-9.37155958280685	-4.69923022423104	4.86609917515317	6.31999316907717	-11.5489453115328	-5.75242170566269	-3.02482904521836	-14.2366124017988	0.496380017480211	0.643829632310406	-5.83813470207358	6.06045383458146	-8.43965203662796	-5.95828205136669	-6.26913552691317	-4.38366820580411	8.09023377755736	0.37021657744606	-1.06228156937782	1.51518527693547	-0.915816421467255	2.97386258282417	-1.38056395594717	0.499730250495633	-1.05590781559466	-2.07278800611713
617.135	11.9575673176056	-0.360335633943269	-8.61311071921219	-12.7511538530741	-6.81855291464355	-9.4814449421625	-7.78213692958465	-4.6272418708751	9.38360017794437	-17.8108634750834	-5.97416169983028	25.701509301789	5.60602091284303	-3.55029013681928	0.926852936681698	9.79505920013602	-4.36344103698116	-0.140810464962039	16.181710436023	-2.26427421267154	13.0705652789757	8.30760657088681	-2.77531484025455	2.58360592387092	6.89658798689991	2.64498003048604	-9.15833668495808	2.92796887125444	-10.8992312276315	4.64788188612875	13.8591642381105	9.6619896346685	15.173991814659	2.98764737783732	0.935853343572049	-1.66407022484294	1.69504650871283	9.67329414503569	1.76260851916617	3.10351538640029	4.3210929197174	-0.983657268736809	-0.146393950105433	2.80921130690334	0.697660963542184	2.08530421374567	3.43273662638765	2.4817836864811	3.85778692180375
618.806	12.0088017704362	5.37300825092873	9.50487079643887	-3.34289168398527	7.40953480606684	2.64534672537059	3.37365948260497	-10.7295783717913	8.43175721626067	3.23371938818065	9.41734034448558	1.20709414873865	13.3141256509357	15.3509354187009	8.91805050365372	5.16930466364052	0.62322516268952	2.62242715624072	-0.484851260941356	0.0548770813827471	18.9164692692172	0.986599928355406	12.4255823988038	1.70461260544686	0.562824505842902	-9.16345811114536	15.4050221243515	11.3885135477619	-3.79785851372932	-5.61305597808484	7.85848858633977	4.15416814958087	10.2924064606959	10.2056666856335	7.26990491880056	8.29727083799625	-0.442735443879353	4.48544618197241	-3.45844862860348	0.600301715735233	2.48437628655051	0.560481127144208	6.51206607415143	1.82348563637183	3.4814498391457	-1.2421640207768	1.76836714184585	4.35437963136327	4.96885124084626
[truncated: 85 more columns]
