# Supplementary material for: Physicochemical and major ion data for springs in the Black Forest National Park, Germany
Source: Data Brief. 2020 Apr 30;30:105645. doi: 10.1016/j.dib.2020.105645 (PMC7218150; doi:10.1016/j.dib.2020.105645)
Supplement: Supplementary file 4 [file mmc4.zip › Fluorescence/D813_4_2016-11-02.csv]

wavelength	600	597	594	591	588	585	582	579	576	573	570	567	564	561	558	555	552	549	546	543	540	537	534	531	528	525	522	519	516	513	510	507	504	501	498	495	492	489	486	483	480	477	474	471	468	465	462	459	456
210.862	0	0	0	0	0	0	0	0	0	0	0	0	0	0	0	0	0	0	0	0	0	0	0	0	0	0	0	0	0	0	0	0	0	0	0	0	0	0	0	0	0	0	0	0	0	0	0	0	0
212.444	0	0	0	0	0	0	0	0	0	0	0	0	0	0	0	0	0	0	0	0	0	0	0	0	0	0	0	0	0	0	0	0	0	0	0	0	0	0	0	0	0	0	0	0	0	0	0	0	0
214.027	0	0	0	0	0	0	0	0	0	0	0	0	0	0	0	0	0	0	0	0	0	0	0	0	0	0	0	0	0	0	0	0	0	0	0	0	0	0	0	0	0	0	0	0	0	0	0	0	0
215.61	0	0	0	0	0	0	0	0	0	0	0	0	0	0	0	0	0	0	0	0	0	0	0	0	0	0	0	0	0	0	0	0	0	0	0	0	0	0	0	0	0	0	0	0	0	0	0	0	0
217.194	0	0	0	0	0	0	0	0	0	0	0	0	0	0	0	0	0	0	0	0	0	0	0	0	0	0	0	0	0	0	0	0	0	0	0	0	0	0	0	0	0	0	0	0	0	0	0	0	0
218.779	0	0	0	0	0	0	0	0	0	0	0	0	0	0	0	0	0	0	0	0	0	0	0	0	0	0	0	0	0	0	0	0	0	0	0	0	0	0	0	0	0	0	0	0	0	0	0	0	0
220.364	0	0	0	0	0	0	0	0	0	0	0	0	0	0	0	0	0	0	0	0	0	0	0	0	0	0	0	0	0	0	0	0	0	0	0	0	0	0	0	0	0	0	0	0	0	0	0	0	0
221.95	0	0	0	0	0	0	0	0	0	0	0	0	0	0	0	0	0	0	0	0	0	0	0	0	0	0	0	0	0	0	0	0	0	0	0	0	0	0	0	0	0	0	0	0	0	0	0	0	0
223.536	0	0	0	0	0	0	0	0	0	0	0	0	0	0	0	0	0	0	0	0	0	0	0	0	0	0	0	0	0	0	0	0	0	0	0	0	0	0	0	0	0	0	0	0	0	0	0	0	0
225.123	0	0	0	0	0	0	0	0	0	0	0	0	0	0	0	0	0	0	0	0	0	0	0	0	0	0	0	0	0	0	0	0	0	0	0	0	0	0	0	0	0	0	0	0	0	0	0	0	0
226.71	0	0	0	0	0	0	0	0	0	0	0	0	0	0	0	0	0	0	0	0	0	0	0	0	0	0	0	0	0	0	0	0	0	0	0	0	0	0	0	0	0	0	0	0	0	0	0	0	0
228.299	0	0	0	0	0	0	0	0	0	0	0	0	0	0	0	0	0	0	0	0	0	0	0	0	0	0	0	0	0	0	0	0	0	0	0	0	0	0	0	0	0	0	0	0	0	0	0	0	0
229.887	0	0	0	0	0	0	0	0	0	0	0	0	0	0	0	0	0	0	0	0	0	0	0	0	0	0	0	0	0	0	0	0	0	0	0	0	0	0	0	0	0	0	0	0	0	0	0	0	0
231.477	0	0	0	0	0	0	0	0	0	0	0	0	0	0	0	0	0	0	0	0	0	0	0	0	0	0	0	0	0	0	0	0	0	0	0	0	0	0	0	0	0	0	0	0	0	0	0	0	0
233.067	0	0	0	0	0	0	0	0	0	0	0	0	0	0	0	0	0	0	0	0	0	0	0	0	0	0	0	0	0	0	0	0	0	0	0	0	0	0	0	0	0	0	0	0	0	0	0	0	0
234.657	0	0	0	0	0	0	0	0	0	0	0	0	0	0	0	0	0	0	0	0	0	0	0	0	0	0	0	0	0	0	0	0	0	0	0	0	0	0	0	0	0	0	0	0	0	0	0	0	0
236.248	0	0	0	0	0	0	0	0	0	0	0	0	0	0	0	0	0	0	0	0	0	0	0	0	0	0	0	0	0	0	0	0	0	0	0	0	0	0	0	0	0	0	0	0	0	0	0	0	0
237.84	0	0	0	0	0	0	0	0	0	0	0	0	0	0	0	0	0	0	0	0	0	0	0	0	0	0	0	0	0	0	0	0	0	0	0	0	0	0	0	0	0	0	0	0	0	0	0	0	0
239.432	0	0	0	0	0	0	0	0	0	0	0	0	0	0	0	0	0	0	0	0	0	0	0	0	0	0	0	0	0	0	0	0	0	0	0	0	0	0	0	0	0	0	0	0	0	0	0	0	0
241.025	0	0	0	0	0	0	0	0	0	0	0	0	0	0	0	0	0	0	0	0	0	0	0	0	0	0	0	0	0	0	0	0	0	0	0	0	0	0	0	0	0	0	0	0	0	0	0	0	0
242.619	0	0	0	0	0	0	0	0	0	0	0	0	0	0	0	0	0	0	0	0	0	0	0	0	0	0	0	0	0	0	0	0	0	0	0	0	0	0	0	0	0	0	0	0	0	0	0	0	0
244.213	0	0	0	0	0	0	0	0	0	0	0	0	0	0	0	0	0	0	0	0	0	0	0	0	0	0	0	0	0	0	0	0	0	0	0	0	0	0	0	0	0	0	0	0	0	0	0	0	0
245.808	0	0	0	0	0	0	0	0	0	0	0	0	0	0	0	0	0	0	0	0	0	0	0	0	0	0	0	0	0	0	0	0	0	0	0	0	0	0	0	0	0	0	0	0	0	0	0	0	0
247.403	0	0	0	0	0	0	0	0	0	0	0	0	0	0	0	0	0	0	0	0	0	0	0	0	0	0	0	0	0	0	0	0	0	0	0	0	0	0	0	0	0	0	0	0	0	0	0	0	0
248.999	0	0	0	0	0	0	0	0	0	0	0	0	0	0	0	0	0	0	0	0	0	0	0	0	0	0	0	0	0	0	0	0	0	0	0	0	0	0	0	0	0	0	0	0	0	0	0	0	0
250.595	0	0	0	0	0	0	0	0	0	0	0	0	0	0	0	0	0	0	0	0	0	0	0	0	0	0	0	0	0	0	0	0	0	0	0	0	0	0	0	0	0	0	0	0	0	0	0	0	0
252.192	0	0	0	0	0	0	0	0	0	0	0	0	0	0	0	0	0	0	0	0	0	0	0	0	0	0	0	0	0	0	0	0	0	0	0	0	0	0	0	0	0	0	0	0	0	0	0	0	0
253.79	0	0	0	0	0	0	0	0	0	0	0	0	0	0	0	0	0	0	0	0	0	0	0	0	0	0	0	0	0	0	0	0	0	0	0	0	0	0	0	0	0	0	0	0	0	0	0	0	0
255.388	0	0	0	0	0	0	0	0	0	0	0	0	0	0	0	0	0	0	0	0	0	0	0	0	0	0	0	0	0	0	0	0	0	0	0	0	0	0	0	0	0	0	0	0	0	0	0	0	0
256.986	0	0	0	0	0	0	0	0	0	0	0	0	0	0	0	0	0	0	0	0	0	0	0	0	0	0	0	0	0	0	0	0	0	0	0	0	0	0	0	0	0	0	0	0	0	0	0	0	0
258.586	0	0	0	0	0	0	0	0	0	0	0	0	0	0	0	0	0	0	0	0	0	0	0	0	0	0	0	0	0	0	0	0	0	0	0	0	0	0	0	0	0	0	0	0	0	0	0	0	0
260.186	0	0	0	0	0	0	0	0	0	0	0	0	0	0	0	0	0	0	0	0	0	0	0	0	0	0	0	0	0	0	0	0	0	0	0	0	0	0	0	0	0	0	0	0	0	0	0	0	0
261.786	0	0	0	0	0	0	0	0	0	0	0	0	0	0	0	0	0	0	0	0	0	0	0	0	0	0	0	0	0	0	0	0	0	0	0	0	0	0	0	0	0	0	0	0	0	0	0	0	0
263.387	0	0	0	0	0	0	0	0	0	0	0	0	0	0	0	0	0	0	0	0	0	0	0	0	0	0	0	0	0	0	0	0	0	0	0	0	0	0	0	0	0	0	0	0	0	0	0	0	0
264.988	0	0	0	0	0	0	0	0	0	0	0	0	0	0	0	0	0	0	0	0	0	0	0	0	0	0	0	0	0	0	0	0	0	0	0	0	0	0	0	0	0	0	0	0	0	0	0	0	0
266.591	0	0	0	0	0	0	0	0	0	0	0	0	0	0	0	0	0	0	0	0	0	0	0	0	0	0	0	0	0	0	0	0	0	0	0	0	0	0	0	0	0	0	0	0	0	0	0	0	0
268.193	0	0	0	0	0	0	0	0	0	0	0	0	0	0	0	0	0	0	0	0	0	0	0	0	0	0	0	0	0	0	0	0	0	0	0	0	0	0	0	0	0	0	0	0	0	0	0	0	0
269.796	0	0	0	0	0	0	0	0	0	0	0	0	0	0	0	0	0	0	0	0	0	0	0	0	0	0	0	0	0	0	0	0	0	0	0	0	0	0	0	0	0	0	0	0	0	0	0	0	0
271.4	0	0	0	0	0	0	0	0	0	0	0	0	0	0	0	0	0	0	0	0	0	0	0	0	0	0	0	0	0	0	0	0	0	0	0	0	0	0	0	0	0	0	0	0	0	0	0	0	0
273.004	0	0	0	0	0	0	0	0	0	0	0	0	0	0	0	0	0	0	0	0	0	0	0	0	0	0	0	0	0	0	0	0	0	0	0	0	0	0	0	0	0	0	0	0	0	0	0	0	0
274.609	0	0	0	0	0	0	0	0	0	0	0	0	0	0	0	0	0	0	0	0	0	0	0	0	0	0	0	0	0	0	0	0	0	0	0	0	0	0	0	0	0	0	0	0	0	0	0	0	0
276.215	0	0	0	0	0	0	0	0	0	0	0	0	0	0	0	0	0	0	0	0	0	0	0	0	0	0	0	0	0	0	0	0	0	0	0	0	0	0	0	0	0	0	0	0	0	0	0	0	0
277.821	0	0	0	0	0	0	0	0	0	0	0	0	0	0	0	0	0	0	0	0	0	0	0	0	0	0	0	0	0	0	0	0	0	0	0	0	0	0	0	0	0	0	0	0	0	0	0	0	0
279.427	0	0	0	0	0	0	0	0	0	0	0	0	0	0	0	0	0	0	0	0	0	0	0	0	0	0	0	0	0	0	0	0	0	0	0	0	0	0	0	0	0	0	0	0	0	0	0	0	0
281.034	0	0	0	0	0	0	0	0	0	0	0	0	0	0	0	0	0	0	0	0	0	0	0	0	0	0	0	0	0	0	0	0	0	0	0	0	0	0	0	0	0	0	0	0	0	0	0	0	0
282.642	0	0	0	0	0	0	0	0	0	0	0	0	0	0	0	0	0	0	0	0	0	0	0	0	0	0	0	0	0	0	0	0	0	0	0	0	0	0	0	0	0	0	0	0	0	0	0	0	0
284.25	0	0	0	0	0	0	0	0	0	0	0	0	0	0	0	0	0	0	0	0	0	0	0	0	0	0	0	0	0	0	0	0	0	0	0	0	0	0	0	0	0	0	0	0	0	0	0	0	0
285.858	0	0	0	0	0	0	0	0	0	0	0	0	0	0	0	0	0	0	0	0	0	0	0	0	0	0	0	0	0	0	0	0	0	0	0	0	0	0	0	0	0	0	0	0	0	0	0	0	0
287.468	0	0	0	0	0	0	0	0	0	0	0	0	0	0	0	0	0	0	0	0	0	0	0	0	0	0	0	0	0	0	0	0	0	0	0	0	0	0	0	0	0	0	0	0	0	0	0	0	0
289.077	0	0	0	0	0	0	0	0	0	0	0	0	0	0	0	0	0	0	0	0	0	0	0	0	0	0	0	0	0	0	0	0	0	0	0	0	0	0	0	0	0	0	0	0	0	0	0	0	0
290.688	0	0	0	0	0	0	0	0	0	0	0	0	0	0	0	0	0	0	0	0	0	0	0	0	0	0	0	0	0	0	0	0	0	0	0	0	0	0	0	0	0	0	0	0	0	0	0	0	0
292.298	0	0	0	0	0	0	0	0	0	0	0	0	0	0	0	0	0	0	0	0	0	0	0	0	0	0	0	0	0	0	0	0	0	0	0	0	0	0	0	0	0	0	0	0	0	0	0	0	0
293.91	0	0	0	0	0	0	0	0	0	0	0	0	0	0	0	0	0	0	0	0	0	0	0	0	0	0	0	0	0	0	0	0	0	0	0	0	0	0	0	0	0	0	0	0	0	0	0	0	0
295.521	0	0	0	0	0	0	0	0	0	0	0	0	0	0	0	0	0	0	0	0	0	0	0	0	0	0	0	0	0	0	0	0	0	0	0	0	0	0	0	0	0	0	0	0	0	0	0	0	0
297.134	0	0	0	0	0	0	0	0	0	0	0	0	0	0	0	0	0	0	0	0	0	0	0	0	0	0	0	0	0	0	0	0	0	0	0	0	0	0	0	0	0	0	0	0	0	0	0	0	0
298.747	0	0	0	0	0	0	0	0	0	0	0	0	0	0	0	0	0	0	0	0	0	0	0	0	0	0	0	0	0	0	0	0	0	0	0	0	0	0	0	0	0	0	0	0	0	0	0	0	0
300.36	0	0	0	0	0	0	0	0	0	0	0	0	0	0	0	0	0	0	0	0	0	0	0	0	0	0	0	0	0	0	0	0	0	0	0	0	0	0	0	0	0	0	0	0	0	0	0	0	0
301.974	0	0	0	0	0	0	0	0	0	0	0	0	0	0	0	0	0	0	0	0	0	0	0	0	0	0	0	0	0	0	0	0	0	0	0	0	0	0	0	0	0	0	0	0	0	0	0	0	0
303.588	0	0	0	0	0	0	0	0	0	0	0	0	0	0	0	0	0	0	0	0	0	0	0	0	0	0	0	0	0	0	0	0	0	0	0	0	0	0	0	0	0	0	0	0	0	0	0	0	0
305.203	0	0	0	0	0	0	0	0	0	0	0	0	0	0	0	0	0	0	0	0	0	0	0	0	0	0	0	0	0	0	0	0	0	0	0	0	0	0	0	0	0	0	0	0	0	0	0	0	0
306.819	0	0	0	0	0	0	0	0	0	0	0	0	0	0	0	0	0	0	0	0	0	0	0	0	0	0	0	0	0	0	0	0	0	0	0	0	0	0	0	0	0	0	0	0	0	0	0	0	0
308.435	0	0	0	0	0	0	0	0	0	0	0	0	0	0	0	0	0	0	0	0	0	0	0	0	0	0	0	0	0	0	0	0	0	0	0	0	0	0	0	0	0	0	0	0	0	0	0	0	0
310.051	0	0	0	0	0	0	0	0	0	0	0	0	0	0	0	0	0	0	0	0	0	0	0	0	0	0	0	0	0	0	0	0	0	0	0	0	0	0	0	0	0	0	0	0	0	0	0	0	0
311.668	0	0	0	0	0	0	0	0	0	0	0	0	0	0	0	0	0	0	0	0	0	0	0	0	0	0	0	0	0	0	0	0	0	0	0	0	0	0	0	0	0	0	0	0	0	0	0	0	0
313.286	0	0	0	0	0	0	0	0	0	0	0	0	0	0	0	0	0	0	0	0	0	0	0	0	0	0	0	0	0	0	0	0	0	0	0	0	0	0	0	0	0	0	0	0	0	0	0	0	0
314.904	0	0	0	0	0	0	0	0	0	0	0	0	0	0	0	0	0	0	0	0	0	0	0	0	0	0	0	0	0	0	0	0	0	0	0	0	0	0	0	0	0	0	0	0	0	0	0	0	0
316.522	0	0	0	0	0	0	0	0	0	0	0	0	0	0	0	0	0	0	0	0	0	0	0	0	0	0	0	0	0	0	0	0	0	0	0	0	0	0	0	0	0	0	0	0	0	0	0	0	0
318.141	0	0	0	0	0	0	0	0	0	0	0	0	0	0	0	0	0	0	0	0	0	0	0	0	0	0	0	0	0	0	0	0	0	0	0	0	0	0	0	0	0	0	0	0	0	0	0	0	0
319.761	0	0	0	0	0	0	0	0	0	0	0	0	0	0	0	0	0	0	0	0	0	0	0	0	0	0	0	0	0	0	0	0	0	0	0	0	0	0	0	0	0	0	0	0	0	0	0	0	0
321.381	0	0	0	0	0	0	0	0	0	0	0	0	0	0	0	0	0	0	0	0	0	0	0	0	0	0	0	0	0	0	0	0	0	0	0	0	0	0	0	0	0	0	0	0	0	0	0	0	0
323.001	0	0	0	0	0	0	0	0	0	0	0	0	0	0	0	0	0	0	0	0	0	0	0	0	0	0	0	0	0	0	0	0	0	0	0	0	0	0	0	0	0	0	0	0	0	0	0	0	0
324.622	0	0	0	0	0	0	0	0	0	0	0	0	0	0	0	0	0	0	0	0	0	0	0	0	0	0	0	0	0	0	0	0	0	0	0	0	0	0	0	0	0	0	0	0	0	0	0	0	0
326.243	0	0	0	0	0	0	0	0	0	0	0	0	0	0	0	0	0	0	0	0	0	0	0	0	0	0	0	0	0	0	0	0	0	0	0	0	0	0	0	0	0	0	0	0	0	0	0	0	0
327.865	0	0	0	0	0	0	0	0	0	0	0	0	0	0	0	0	0	0	0	0	0	0	0	0	0	0	0	0	0	0	0	0	0	0	0	0	0	0	0	0	0	0	0	0	0	0	0	0	0
329.488	0	0	0	0	0	0	0	0	0	0	0	0	0	0	0	0	0	0	0	0	0	0	0	0	0	0	0	0	0	0	0	0	0	0	0	0	0	0	0	0	0	0	0	0	0	0	0	0	0
331.111	0	0	0	0	0	0	0	0	0	0	0	0	0	0	0	0	0	0	0	0	0	0	0	0	0	0	0	0	0	0	0	0	0	0	0	0	0	0	0	0	0	0	0	0	0	0	0	0	0
332.734	0	0	0	0	0	0	0	0	0	0	0	0	0	0	0	0	0	0	0	0	0	0	0	0	0	0	0	0	0	0	0	0	0	0	0	0	0	0	0	0	0	0	0	0	0	0	0	0	0
334.358	0	0	0	0	0	0	0	0	0	0	0	0	0	0	0	0	0	0	0	0	0	0	0	0	0	0	0	0	0	0	0	0	0	0	0	0	0	0	0	0	0	0	0	0	0	0	0	0	0
335.982	0	0	0	0	0	0	0	0	0	0	0	0	0	0	0	0	0	0	0	0	0	0	0	0	0	0	0	0	0	0	0	0	0	0	0	0	0	0	0	0	0	0	0	0	0	0	0	0	0
337.607	0	0	0	0	0	0	0	0	0	0	0	0	0	0	0	0	0	0	0	0	0	0	0	0	0	0	0	0	0	0	0	0	0	0	0	0	0	0	0	0	0	0	0	0	0	0	0	0	0
339.232	0	0	0	0	0	0	0	0	0	0	0	0	0	0	0	0	0	0	0	0	0	0	0	0	0	0	0	0	0	0	0	0	0	0	0	0	0	0	0	0	0	0	0	0	0	0	0	0	0
340.858	0	0	0	0	0	0	0	0	0	0	0	0	0	0	0	0	0	0	0	0	0	0	0	0	0	0	0	0	0	0	0	0	0	0	0	0	0	0	0	0	0	0	0	0	0	0	0	0	0
342.484	0	0	0	0	0	0	0	0	0	0	0	0	0	0	0	0	0	0	0	0	0	0	0	0	0	0	0	0	0	0	0	0	0	0	0	0	0	0	0	0	0	0	0	0	0	0	0	0	0
344.111	0	0	0	0	0	0	0	0	0	0	0	0	0	0	0	0	0	0	0	0	0	0	0	0	0	0	0	0	0	0	0	0	0	0	0	0	0	0	0	0	0	0	0	0	0	0	0	0	0
345.738	0	0	0	0	0	0	0	0	0	0	0	0	0	0	0	0	0	0	0	0	0	0	0	0	0	0	0	0	0	0	0	0	0	0	0	0	0	0	0	0	0	0	0	0	0	0	0	0	0
347.365	0	0	0	0	0	0	0	0	0	0	0	0	0	0	0	0	0	0	0	0	0	0	0	0	0	0	0	0	0	0	0	0	0	0	0	0	0	0	0	0	0	0	0	0	0	0	0	0	0
348.993	0	0	0	0	0	0	0	0	0	0	0	0	0	0	0	0	0	0	0	0	0	0	0	0	0	0	0	0	0	0	0	0	0	0	0	0	0	0	0	0	0	0	0	0	0	0	0	0	0
350.622	0	0	0	0	0	0	0	0	0	0	0	0	0	0	0	0	0	0	0	0	0	0	0	0	0	0	0	0	0	0	0	0	0	0	0	0	0	0	0	0	0	0	0	0	0	0	0	0	0
352.251	0	0	0	0	0	0	0	0	0	0	0	0	0	0	0	0	0	0	0	0	0	0	0	0	0	0	0	0	0	0	0	0	0	0	0	0	0	0	0	0	0	0	0	0	0	0	0	0	0
353.88	0	0	0	0	0	0	0	0	0	0	0	0	0	0	0	0	0	0	0	0	0	0	0	0	0	0	0	0	0	0	0	0	0	0	0	0	0	0	0	0	0	0	0	0	0	0	0	0	0
355.51	0	0	0	0	0	0	0	0	0	0	0	0	0	0	0	0	0	0	0	0	0	0	0	0	0	0	0	0	0	0	0	0	0	0	0	0	0	0	0	0	0	0	0	0	0	0	0	0	0
357.14	0	0	0	0	0	0	0	0	0	0	0	0	0	0	0	0	0	0	0	0	0	0	0	0	0	0	0	0	0	0	0	0	0	0	0	0	0	0	0	0	0	0	0	0	0	0	0	0	0
358.771	0	0	0	0	0	0	0	0	0	0	0	0	0	0	0	0	0	0	0	0	0	0	0	0	0	0	0	0	0	0	0	0	0	0	0	0	0	0	0	0	0	0	0	0	0	0	0	0	0
360.402	0	0	0	0	0	0	0	0	0	0	0	0	0	0	0	0	0	0	0	0	0	0	0	0	0	0	0	0	0	0	0	0	0	0	0	0	0	0	0	0	0	0	0	0	0	0	0	0	0
362.034	0	0	0	0	0	0	0	0	0	0	0	0	0	0	0	0	0	0	0	0	0	0	0	0	0	0	0	0	0	0	0	0	0	0	0	0	0	0	0	0	0	0	0	0	0	0	0	0	0
363.666	0	0	0	0	0	0	0	0	0	0	0	0	0	0	0	0	0	0	0	0	0	0	0	0	0	0	0	0	0	0	0	0	0	0	0	0	0	0	0	0	0	0	0	0	0	0	0	0	0
365.299	0	0	0	0	0	0	0	0	0	0	0	0	0	0	0	0	0	0	0	0	0	0	0	0	0	0	0	0	0	0	0	0	0	0	0	0	0	0	0	0	0	0	0	0	0	0	0	0	0
366.932	0	0	0	0	0	0	0	0	0	0	0	0	0	0	0	0	0	0	0	0	0	0	0	0	0	0	0	0	0	0	0	0	0	0	0	0	0	0	0	0	0	0	0	0	0	0	0	0	0
368.565	0	0	0	0	0	0	0	0	0	0	0	0	0	0	0	0	0	0	0	0	0	0	0	0	0	0	0	0	0	0	0	0	0	0	0	0	0	0	0	0	0	0	0	0	0	0	0	0	0
370.199	0	0	0	0	0	0	0	0	0	0	0	0	0	0	0	0	0	0	0	0	0	0	0	0	0	0	0	0	0	0	0	0	0	0	0	0	0	0	0	0	0	0	0	0	0	0	0	0	0
371.833	0	0	0	0	0	0	0	0	0	0	0	0	0	0	0	0	0	0	0	0	0	0	0	0	0	0	0	0	0	0	0	0	0	0	0	0	0	0	0	0	0	0	0	0	0	0	0	0	0
373.468	0	0	0	0	0	0	0	0	0	0	0	0	0	0	0	0	0	0	0	0	0	0	0	0	0	0	0	0	0	0	0	0	0	0	0	0	0	0	0	0	0	0	0	0	0	0	0	0	0
375.103	0	0	0	0	0	0	0	0	0	0	0	0	0	0	0	0	0	0	0	0	0	0	0	0	0	0	0	0	0	0	0	0	0	0	0	0	0	0	0	0	0	0	0	0	0	0	0	0	0
376.738	0	0	0	0	0	0	0	0	0	0	0	0	0	0	0	0	0	0	0	0	0	0	0	0	0	0	0	0	0	0	0	0	0	0	0	0	0	0	0	0	0	0	0	0	0	0	0	0	0
378.374	0	0	0	0	0	0	0	0	0	0	0	0	0	0	0	0	0	0	0	0	0	0	0	0	0	0	0	0	0	0	0	0	0	0	0	0	0	0	0	0	0	0	0	0	0	0	0	0	0
380.01	0	0	0	0	0	0	0	0	0	0	0	0	0	0	0	0	0	0	0	0	0	0	0	0	0	0	0	0	0	0	0	0	0	0	0	0	0	0	0	0	0	0	0	0	0	0	0	0	0
381.647	0	0	0	0	0	0	0	0	0	0	0	0	0	0	0	0	0	0	0	0	0	0	0	0	0	0	0	0	0	0	0	0	0	0	0	0	0	0	0	0	0	0	0	0	0	0	0	0	0
383.284	0	0	0	0	0	0	0	0	0	0	0	0	0	0	0	0	0	0	0	0	0	0	0	0	0	0	0	0	0	0	0	0	0	0	0	0	0	0	0	0	0	0	0	0	0	0	0	0	0
384.922	0	0	0	0	0	0	0	0	0	0	0	0	0	0	0	0	0	0	0	0	0	0	0	0	0	0	0	0	0	0	0	0	0	0	0	0	0	0	0	0	0	0	0	0	0	0	0	0	0
386.56	0	0	0	0	0	0	0	0	0	0	0	0	0	0	0	0	0	0	0	0	0	0	0	0	0	0	0	0	0	0	0	0	0	0	0	0	0	0	0	0	0	0	0	0	0	0	0	0	0
388.198	0	0	0	0	0	0	0	0	0	0	0	0	0	0	0	0	0	0	0	0	0	0	0	0	0	0	0	0	0	0	0	0	0	0	0	0	0	0	0	0	0	0	0	0	0	0	0	0	0
389.837	0	0	0	0	0	0	0	0	0	0	0	0	0	0	0	0	0	0	0	0	0	0	0	0	0	0	0	0	0	0	0	0	0	0	0	0	0	0	0	0	0	0	0	0	0	0	0	0	0
391.476	0	0	0	0	0	0	0	0	0	0	0	0	0	0	0	0	0	0	0	0	0	0	0	0	0	0	0	0	0	0	0	0	0	0	0	0	0	0	0	0	0	0	0	0	0	0	0	0	0
393.116	0	0	0	0	0	0	0	0	0	0	0	0	0	0	0	0	0	0	0	0	0	0	0	0	0	0	0	0	0	0	0	0	0	0	0	0	0	0	0	0	0	0	0	0	0	0	0	0	0
394.756	0	0	0	0	0	0	0	0	0	0	0	0	0	0	0	0	0	0	0	0	0	0	0	0	0	0	0	0	0	0	0	0	0	0	0	0	0	0	0	0	0	0	0	0	0	0	0	0	0
396.396	0	0	0	0	0	0	0	0	0	0	0	0	0	0	0	0	0	0	0	0	0	0	0	0	0	0	0	0	0	0	0	0	0	0	0	0	0	0	0	0	0	0	0	0	0	0	0	0	0
398.037	0	0	0	0	0	0	0	0	0	0	0	0	0	0	0	0	0	0	0	0	0	0	0	0	0	0	0	0	0	0	0	0	0	0	0	0	0	0	0	0	0	0	0	0	0	0	0	0	0
399.678	0	0	0	0	0	0	0	0	0	0	0	0	0	0	0	0	0	0	0	0	0	0	0	0	0	0	0	0	0	0	0	0	0	0	0	0	0	0	0	0	0	0	0	0	0	0	0	0	0
401.32	0	0	0	0	0	0	0	0	0	0	0	0	0	0	0	0	0	0	0	0	0	0	0	0	0	0	0	0	0	0	0	0	0	0	0	0	0	0	0	0	0	0	0	0	0	0	0	0	0
402.962	0	0	0	0	0	0	0	0	0	0	0	0	0	0	0	0	0	0	0	0	0	0	0	0	0	0	0	0	0	0	0	0	0	0	0	0	0	0	0	0	0	0	0	0	0	0	0	0	0
404.604	0	0	0	0	0	0	0	0	0	0	0	0	0	0	0	0	0	0	0	0	0	0	0	0	0	0	0	0	0	0	0	0	0	0	0	0	0	0	0	0	0	0	0	0	0	0	0	0	0
406.247	0	0	0	0	0	0	0	0	0	0	0	0	0	0	0	0	0	0	0	0	0	0	0	0	0	0	0	0	0	0	0	0	0	0	0	0	0	0	0	0	0	0	0	0	0	0	0	0	0
407.89	0	0	0	0	0	0	0	0	0	0	0	0	0	0	0	0	0	0	0	0	0	0	0	0	0	0	0	0	0	0	0	0	0	0	0	0	0	0	0	0	0	0	0	0	0	0	0	0	0
409.534	0	0	0	0	0	0	0	0	0	0	0	0	0	0	0	0	0	0	0	0	0	0	0	0	0	0	0	0	0	0	0	0	0	0	0	0	0	0	0	0	0	0	0	0	0	0	0	0	0
411.177	0	0	0	0	0	0	0	0	0	0	0	0	0	0	0	0	0	0	0	0	0	0	0	0	0	0	0	0	0	0	0	0	0	0	0	0	0	0	0	0	0	0	0	0	0	0	0	0	0
412.822	0	0	0	0	0	0	0	0	0	0	0	0	0	0	0	0	0	0	0	0	0	0	0	0	0	0	0	0	0	0	0	0	0	0	0	0	0	0	0	0	0	0	0	0	0	0	0	0	0
414.466	0	0	0	0	0	0	0	0	0	0	0	0	0	0	0	0	0	0	0	0	0	0	0	0	0	0	0	0	0	0	0	0	0	0	0	0	0	0	0	0	0	0	0	0	0	0	0	0	0
416.111	0	0	0	0	0	0	0	0	0	0	0	0	0	0	0	0	0	0	0	0	0	0	0	0	0	0	0	0	0	0	0	0	0	0	0	0	0	0	0	0	0	0	0	0	0	0	0	0	0
417.757	0	0	0	0	0	0	0	0	0	0	0	0	0	0	0	0	0	0	0	0	0	0	0	0	0	0	0	0	0	0	0	0	0	0	0	0	0	0	0	0	0	0	0	0	0	0	0	0	0
419.402	0	0	0	0	0	0	0	0	0	0	0	0	0	0	0	0	0	0	0	0	0	0	0	0	0	0	0	0	0	0	0	0	0	0	0	0	0	0	0	0	0	0	0	0	0	0	0	0	0
421.048	0	0	0	0	0	0	0	0	0	0	0	0	0	0	0	0	0	0	0	0	0	0	0	0	0	0	0	0	0	0	0	0	0	0	0	0	0	0	0	0	0	0	0	0	0	0	0	0	0
422.695	0	0	0	0	0	0	0	0	0	0	0	0	0	0	0	0	0	0	0	0	0	0	0	0	0	0	0	0	0	0	0	0	0	0	0	0	0	0	0	0	0	0	0	0	0	0	0	0	0
424.342	0	0	0	0	0	0	0	0	0	0	0	0	0	0	0	0	0	0	0	0	0	0	0	0	0	0	0	0	0	0	0	0	0	0	0	0	0	0	0	0	0	0	0	0	0	0	0	0	0
425.989	0	0	0	0	0	0	0	0	0	0	0	0	0	0	0	0	0	0	0	0	0	0	0	0	0	0	0	0	0	0	0	0	0	0	0	0	0	0	0	0	0	0	0	0	0	0	0	0	0
427.636	0	0	0	0	0	0	0	0	0	0	0	0	0	0	0	0	0	0	0	0	0	0	0	0	0	0	0	0	0	0	0	0	0	0	0	0	0	0	0	0	0	0	0	0	0	0	0	0	0
429.284	0	0	0	0	0	0	0	0	0	0	0	0	0	0	0	0	0	0	0	0	0	0	0	0	0	0	0	0	0	0	0	0	0	0	0	0	0	0	0	0	0	0	0	0	0	0	0	0	0
430.932	0	0	0	0	0	0	0	0	0	0	0	0	0	0	0	0	0	0	0	0	0	0	0	0	0	0	0	0	0	0	0	0	0	0	0	0	0	0	0	0	0	0	0	0	0	0	0	0	0
432.581	0	0	0	0	0	0	0	0	0	0	0	0	0	0	0	0	0	0	0	0	0	0	0	0	0	0	0	0	0	0	0	0	0	0	0	0	0	0	0	0	0	0	0	0	0	0	0	0	0
434.23	0	0	0	0	0	0	0	0	0	0	0	0	0	0	0	0	0	0	0	0	0	0	0	0	0	0	0	0	0	0	0	0	0	0	0	0	0	0	0	0	0	0	0	0	0	0	0	0	0
435.879	0	0	0	0	0	0	0	0	0	0	0	0	0	0	0	0	0	0	0	0	0	0	0	0	0	0	0	0	0	0	0	0	0	0	0	0	0	0	0	0	0	0	0	0	0	0	0	0	0
437.528	0	0	0	0	0	0	0	0	0	0	0	0	0	0	0	0	0	0	0	0	0	0	0	0	0	0	0	0	0	0	0	0	0	0	0	0	0	0	0	0	0	0	0	0	0	0	0	0	0
439.178	0	0	0	0	0	0	0	0	0	0	0	0	0	0	0	0	0	0	0	0	0	0	0	0	0	0	0	0	0	0	0	0	0	0	0	0	0	0	0	0	0	0	0	0	0	0	0	0	0
440.828	0	0	0	0	0	0	0	0	0	0	0	0	0	0	0	0	0	0	0	0	0	0	0	0	0	0	0	0	0	0	0	0	0	0	0	0	0	0	0	0	0	0	0	0	0	0	0	0	0
442.479	0	0	0	0	0	0	0	0	0	0	0	0	0	0	0	0	0	0	0	0	0	0	0	0	0	0	0	0	0	0	0	0	0	0	0	0	0	0	0	0	0	0	0	0	0	0	0	0	0
444.13	0	0	0	0	0	0	0	0	0	0	0	0	0	0	0	0	0	0	0	0	0	0	0	0	0	0	0	0	0	0	0	0	0	0	0	0	0	0	0	0	0	0	0	0	0	0	0	0	0
445.781	0	0	0	0	0	0	0	0	0	0	0	0	0	0	0	0	0	0	0	0	0	0	0	0	0	0	0	0	0	0	0	0	0	0	0	0	0	0	0	0	0	0	0	0	0	0	0	0	0
447.432	0	0	0	0	0	0	0	0	0	0	0	0	0	0	0	0	0	0	0	0	0	0	0	0	0	0	0	0	0	0	0	0	0	0	0	0	0	0	0	0	0	0	0	0	0	0	0	0	0
449.084	0	0	0	0	0	0	0	0	0	0	0	0	0	0	0	0	0	0	0	0	0	0	0	0	0	0	0	0	0	0	0	0	0	0	0	0	0	0	0	0	0	0	0	0	0	0	0	0	0
450.736	0	0	0	0	0	0	0	0	0	0	0	0	0	0	0	0	0	0	0	0	0	0	0	0	0	0	0	0	0	0	0	0	0	0	0	0	0	0	0	0	0	0	0	0	0	0	0	0	0
452.389	0	0	0	0	0	0	0	0	0	0	0	0	0	0	0	0	0	0	0	0	0	0	0	0	0	0	0	0	0	0	0	0	0	0	0	0	0	0	0	0	0	0	0	0	0	0	0	0	0
454.042	0	0	0	0	0	0	0	0	0	0	0	0	0	0	0	0	0	0	0	0	0	0	0	0	0	0	0	0	0	0	0	0	0	0	0	0	0	0	0	0	0	0	0	0	0	0	0	0	0
455.695	0	0	0	0	0	0	0	0	0	0	0	0	0	0	0	0	0	0	0	0	0	0	0	0	0	0	0	0	0	0	0	0	0	0	0	0	0	0	0	0	0	0	0	0	0	0	0	0	0
457.348	0	0	0	0	0	0	0	0	0	0	0	0	0	0	0	0	0	0	0	0	0	0	0	0	0	0	0	0	0	0	0	0	0	0	0	0	0	0	0	0	0	0	0	0	0	0	0	0	0
459.002	0	0	0	0	0	0	0	0	0	0	0	0	0	0	0	0	0	0	0	0	0	0	0	0	0	0	0	0	0	0	0	0	0	0	0	0	0	0	0	0	0	0	0	0	0	0	0	0	0
460.656	0	0	0	0	0	0	0	0	0	0	0	0	0	0	0	0	0	0	0	0	0	0	0	0	0	0	0	0	0	0	0	0	0	0	0	0	0	0	0	0	0	0	0	0	0	0	0	0	0
462.31	0	0	0	0	0	0	0	0	0	0	0	0	0	0	0	0	0	0	0	0	0	0	0	0	0	0	0	0	0	0	0	0	0	0	0	0	0	0	0	0	0	0	0	0	0	0	0	0	0
463.965	0	0	0	0	0	0	0	0	0	0	0	0	0	0	0	0	0	0	0	0	0	0	0	0	0	0	0	0	0	0	0	0	0	0	0	0	0	0	0	0	0	0	0	0	0	0	0	0	0
465.62	0	0	0	0	0	0	0	0	0	0	0	0	0	0	0	0	0	0	0	0	0	0	0	0	0	0	0	0	0	0	0	0	0	0	0	0	0	0	0	0	0	0	0	0	0	0	0	0	0
467.275	0	0	0	0	0	0	0	0	0	0	0	0	0	0	0	0	0	0	0	0	0	0	0	0	0	0	0	0	0	0	0	0	0	0	0	0	0	0	0	0	0	0	0	0	0	0	0	0	6.72537211162481
468.931	0	0	0	0	0	0	0	0	0	0	0	0	0	0	0	0	0	0	0	0	0	0	0	0	0	0	0	0	0	0	0	0	0	0	0	0	0	0	0	0	0	0	0	0	0	0	0	0	-1.6335574475101
470.586	0	0	0	0	0	0	0	0	0	0	0	0	0	0	0	0	0	0	0	0	0	0	0	0	0	0	0	0	0	0	0	0	0	0	0	0	0	0	0	0	0	0	0	0	0	0	0	9.02655020404231	5.9484176415442
472.242	0	0	0	0	0	0	0	0	0	0	0	0	0	0	0	0	0	0	0	0	0	0	0	0	0	0	0	0	0	0	0	0	0	0	0	0	0	0	0	0	0	0	0	0	0	0	5.53223598720494	3.80304841974094	1.59501917766042
473.899	0	0	0	0	0	0	0	0	0	0	0	0	0	0	0	0	0	0	0	0	0	0	0	0	0	0	0	0	0	0	0	0	0	0	0	0	0	0	0	0	0	0	0	0	0	0	6.32689041259378	1.87008626607032	6.6837605825595
475.555	0	0	0	0	0	0	0	0	0	0	0	0	0	0	0	0	0	0	0	0	0	0	0	0	0	0	0	0	0	0	0	0	0	0	0	0	0	0	0	0	0	0	0	0	0	2.61565227256155	1.19171304372769	0.157752643035209	2.74475033511767
477.212	0	0	0	0	0	0	0	0	0	0	0	0	0	0	0	0	0	0	0	0	0	0	0	0	0	0	0	0	0	0	0	0	0	0	0	0	0	0	0	0	0	0	0	0	0	1.64245528599707	-0.658395979909564	3.75322884238179	6.56881690659295
478.87	0	0	0	0	0	0	0	0	0	0	0	0	0	0	0	0	0	0	0	0	0	0	0	0	0	0	0	0	0	0	0	0	0	0	0	0	0	0	0	0	0	0	0	0	5.72398297095751	4.49873969964907	3.64175816522766	2.39585571131543	3.76914867215817
480.527	0	0	0	0	0	0	0	0	0	0	0	0	0	0	0	0	0	0	0	0	0	0	0	0	0	0	0	0	0	0	0	0	0	0	0	0	0	0	0	0	0	0	0	0	6.1115517164457	4.03840358413004	1.79427392629989	7.59408873981465	4.57916164767624
482.185	0	0	0	0	0	0	0	0	0	0	0	0	0	0	0	0	0	0	0	0	0	0	0	0	0	0	0	0	0	0	0	0	0	0	0	0	0	0	0	0	0	0	0	5.14935188952619	5.11999528012243	-0.0168209024775188	0.167636363700874	7.56330020563511	6.03941726322816
483.843	0	0	0	0	0	0	0	0	0	0	0	0	0	0	0	0	0	0	0	0	0	0	0	0	0	0	0	0	0	0	0	0	0	0	0	0	0	0	0	0	0	0	0	3.41147492192723	5.05057381360143	2.52986710397057	6.47651336161926	8.95412446393568	12.606859735727
485.501	0	0	0	0	0	0	0	0	0	0	0	0	0	0	0	0	0	0	0	0	0	0	0	0	0	0	0	0	0	0	0	0	0	0	0	0	0	0	0	0	0	0	-1.13905953295421	6.73653564143734	4.05191224536699	5.7547053892809	8.85427236491062	6.40286540180062	9.9463167035567
487.16	0	0	0	0	0	0	0	0	0	0	0	0	0	0	0	0	0	0	0	0	0	0	0	0	0	0	0	0	0	0	0	0	0	0	0	0	0	0	0	0	0	11.6053101548201	7.29493685929023	6.92887832369532	6.38039903138167	4.33505187710856	4.66315087798434	7.10511163179658	12.5012234785752
488.819	0	0	0	0	0	0	0	0	0	0	0	0	0	0	0	0	0	0	0	0	0	0	0	0	0	0	0	0	0	0	0	0	0	0	0	0	0	0	0	0	0	6.16184320979161	10.5717674327475	11.7266509701907	5.23034137377397	6.77391419822361	11.4906984830452	6.36338402243315	3.68656578462576
490.478	0	0	0	0	0	0	0	0	0	0	0	0	0	0	0	0	0	0	0	0	0	0	0	0	0	0	0	0	0	0	0	0	0	0	0	0	0	0	0	0	15.4225953663612	13.7036270971386	7.20896608487817	5.56904092861545	8.77466139042282	6.75226040090522	7.35122003085111	9.63250551197885	11.1651324846438
492.137	0	0	0	0	0	0	0	0	0	0	0	0	0	0	0	0	0	0	0	0	0	0	0	0	0	0	0	0	0	0	0	0	0	0	0	0	0	0	0	0	1.14123719642482	6.9164256940967	2.03947527724646	5.82720242532958	3.46963639324676	3.68474362708066	7.23032142182611	-1.56181606522453	1.45120902307128
493.797	0	0	0	0	0	0	0	0	0	0	0	0	0	0	0	0	0	0	0	0	0	0	0	0	0	0	0	0	0	0	0	0	0	0	0	0	0	0	0	-4.86445402230106	0.860887353242555	0.325705734360915	1.33617705270334	4.75602620493964	4.45514527913782	4.61028692211101	6.43011094772501	0.59862890406005	5.08892795294513
495.456	0	0	0	0	0	0	0	0	0	0	0	0	0	0	0	0	0	0	0	0	0	0	0	0	0	0	0	0	0	0	0	0	0	0	0	0	0	0	0	3.84232105696764	2.53657033206922	5.66728584985778	0.644664387914807	7.67636553223725	6.08956795591597	3.94844058334872	6.93528808132752	12.3160065124865	13.054955900129
497.117	0	0	0	0	0	0	0	0	0	0	0	0	0	0	0	0	0	0	0	0	0	0	0	0	0	0	0	0	0	0	0	0	0	0	0	0	0	0	-1.22251913753729	-15.0040267482239	-9.55763688115342	-9.12957175354681	-10.9403174247047	-3.23111759928943	-3.02144027856115	-1.04899373147314	-3.34497598870467	-8.38443418396471	1.43864368566576
498.777	0	0	0	0	0	0	0	0	0	0	0	0	0	0	0	0	0	0	0	0	0	0	0	0	0	0	0	0	0	0	0	0	0	0	0	0	0	0	5.28251632377935	0.528893871941491	-1.49811223011963	2.73192210365321	-2.5090675545528	-1.63453558091747	2.79635332894782	-0.778638162547498	2.91783026143185	2.51941434787559	4.57753535379698
500.438	0	0	0	0	0	0	0	0	0	0	0	0	0	0	0	0	0	0	0	0	0	0	0	0	0	0	0	0	0	0	0	0	0	0	0	0	0	8.02943552371346	3.62805269818778	-0.377782508110406	11.4181180980437	9.00123532997661	7.66818610276789	4.44891954769975	5.12141044190991	6.99979237901439	7.74004997033425	6.99014503381963	12.7994667690194
502.098	0	0	0	0	0	0	0	0	0	0	0	0	0	0	0	0	0	0	0	0	0	0	0	0	0	0	0	0	0	0	0	0	0	0	0	0	1.66284621171458	13.2818134324464	12.9930254192981	0.751666923426425	7.95311270789685	7.76731357295643	11.183011466156	7.56824789856705	7.74710762338794	10.5981794203427	9.63061319327599	7.191223807034	10.7782178801044
503.759	0	0	0	0	0	0	0	0	0	0	0	0	0	0	0	0	0	0	0	0	0	0	0	0	0	0	0	0	0	0	0	0	0	0	0	0	7.71917693383113	-5.68637147771988	2.866997970813	-0.114716841326587	4.16270817059119	4.98356491792116	1.24443251800393	4.31877657957315	5.71202843957752	7.60659809636663	5.52433349143523	3.09780948154465	1.09905728785254
505.421	0	0	0	0	0	0	0	0	0	0	0	0	0	0	0	0	0	0	0	0	0	0	0	0	0	0	0	0	0	0	0	0	0	0	0	4.47843013437142	5.78056799595688	12.0330560793451	8.19990808629989	0.48072795307846	12.9456985217521	13.2064822131631	3.77206425173283	10.6221974027142	9.35207164841523	11.0129451549612	8.52517968875737	13.9236696223971	11.6749188064416
507.082	0	0	0	0	0	0	0	0	0	0	0	0	0	0	0	0	0	0	0	0	0	0	0	0	0	0	0	0	0	0	0	0	0	0	0	2.80287828130693	-2.97873827001004	-3.77178763942233	2.38263381844507	4.97232980894243	7.24743570823897	8.08745749986964	6.85285025012822	3.71553740949775	0.129909677567863	5.98066074663654	4.68640864482124	3.88010522967736	6.80955200442257
508.744	0	0	0	0	0	0	0	0	0	0	0	0	0	0	0	0	0	0	0	0	0	0	0	0	0	0	0	0	0	0	0	0	0	0	-3.72572513892085	0.494034915841596	0.925136994255026	6.34827379100755	9.57004145810212	3.07360244881696	4.380861669366	2.99925395254904	6.23762281770659	10.3358512900255	4.46242055954779	5.82751909375374	7.22098206058468	7.91298081223843	11.9304535376903
510.406	0	0	0	0	0	0	0	0	0	0	0	0	0	0	0	0	0	0	0	0	0	0	0	0	0	0	0	0	0	0	0	0	0	0	18.2347118515883	11.2168733771834	13.3715614120289	18.2464262684109	18.4135920698133	22.627452393903	17.2084977258299	14.7479215327185	18.066718264604	12.7060198463825	10.055773580411	17.0238379740927	11.3131166787998	15.3667434471302	20.0627528569255
512.068	0	0	0	0	0	0	0	0	0	0	0	0	0	0	0	0	0	0	0	0	0	0	0	0	0	0	0	0	0	0	0	0	0	4.10496706912721	4.7741992756136	11.7225428428547	0.303238280210649	16.2390301243272	5.66367565969702	5.6127954975939	7.84102818239314	4.23853644560947	11.231394727201	9.77049639695802	7.77503887710202	7.48747653151799	10.0197755018234	11.9936013478231	9.63530010445862
513.731	0	0	0	0	0	0	0	0	0	0	0	0	0	0	0	0	0	0	0	0	0	0	0	0	0	0	0	0	0	0	0	0	0	-2.08302773852226	-9.31311817038612	0.460377237764093	-6.22807879949438	3.24591667261715	-7.68064807648401	0.345428268513404	1.41576332942231	1.76932750050346	6.31332106346315	-1.025338742965	4.35505679921375	0.0961251428110711	1.41097818116014	9.5468322055802	5.62588534552042
515.394	0	0	0	0	0	0	0	0	0	0	0	0	0	0	0	0	0	0	0	0	0	0	0	0	0	0	0	0	0	0	0	0	1.44776327736004	2.85116823786281	9.82036180301373	0.798356399130783	1.9142902165488	-5.51362103406465	1.38995397927704	-2.08976954407197	-0.347558741004204	-1.81030090654366	3.04257011218333	3.19905183707697	6.96463773088621	7.63838017062972	6.10138761533403	9.98894501720699	9.34915129991901
517.056	0	0	0	0	0	0	0	0	0	0	0	0	0	0	0	0	0	0	0	0	0	0	0	0	0	0	0	0	0	0	0	18.6142748682321	14.1831713537424	-9.69355919878333	-1.60632254868932	4.7805715468038	-0.661089277437089	1.32358870192868	6.78384601556331	5.28600698562324	9.58201475825787	8.06514731374748	11.3638457364143	5.08401797104785	4.27098949761302	8.48868225960156	7.25861678021816	9.6902958189238	9.71575908585525
518.72	0	0	0	0	0	0	0	0	0	0	0	0	0	0	0	0	0	0	0	0	0	0	0	0	0	0	0	0	0	0	0	1.8843659413288	-0.859379252987612	3.00299200479035	3.15459390256907	3.16587370063054	12.6749676310773	4.61031996031642	1.02842065687053	3.72810341247565	0.783776033488711	4.36276627592743	6.43906560093612	7.57920932045824	5.99110883340395	6.03011323467825	5.8275367693955	4.28240388995297	13.0961995981097
520.383	0	0	0	0	0	0	0	0	0	0	0	0	0	0	0	0	0	0	0	0	0	0	0	0	0	0	0	0	0	0	16.6033451374975	-3.26824895320221	11.4350643436882	3.97721270769024	6.17117548069646	11.5708433707597	-0.642740468735278	-1.22814913645275	0.75513798669118	3.71627388103322	4.01899193881752	5.45297691709321	0.550085737503985	3.69836507452905	7.04077719788656	5.96454861712305	1.78174639002872	7.56049098197094	11.8701534624378
522.046	0	0	0	0	0	0	0	0	0	0	0	0	0	0	0	0	0	0	0	0	0	0	0	0	0	0	0	0	0	0	2.16212932402063	-0.201810129127111	5.83627410109314	-6.89068029577723	4.96145891223884	1.74959526423245	-2.00834905771642	3.93574009543102	1.98638062190722	3.29831072254549	3.13762642973876	7.84256084001448	3.25740825400316	8.272622851183	6.1662764592528	7.15151193616625	4.41295465676077	5.96157484568028	0.320702931095708
523.71	0	0	0	0	0	0	0	0	0	0	0	0	0	0	0	0	0	0	0	0	0	0	0	0	0	0	0	0	0	22.0502557589541	12.4705907887403	1.41917423189898	5.36928599979831	1.55456512625791	2.55468330028381	5.81827761854776	3.43444784162951	2.54205634232494	4.30068962861231	5.75912943579244	5.07261512111556	10.9201760029034	10.3155476267659	5.08020214520842	7.79988495969194	6.47254023221444	7.4214374167479	9.60266877723624	9.57967517760897
525.374	0	0	0	0	0	0	0	0	0	0	0	0	0	0	0	0	0	0	0	0	0	0	0	0	0	0	0	0	0	1.3661408873559	-7.50085858495429	3.41239039651075	-2.12461762079129	-9.44125797785132	3.1267061958516	-4.21853188075001	-3.35622170386827	-0.232706390745466	1.61806166906702	5.40132514681083	4.66048537594931	-1.17617349286038	1.70392199553692	6.28689507944684	3.91016751332473	4.51349049265276	8.57997249851762	6.92097787196422	15.2861930138655
527.038	0	0	0	0	0	0	0	0	0	0	0	0	0	0	0	0	0	0	0	0	0	0	0	0	0	0	0	0	-1.8612549611682	0.18107972288375	-0.161927037824165	-1.04560277261315	-6.18607210879383	1.6592877004812	-9.17182809524742	11.0678527581879	-3.82693147380565	-0.959413808418147	2.39677676236068	-3.13736250667518	0.52266763006341	4.71759206991419	-4.1937733661427	4.50033002225873	4.27129539693451	5.20989729535197	2.76701546819857	5.5608308397884	10.5971829944913
528.703	0	0	0	0	0	0	0	0	0	0	0	0	0	0	0	0	0	0	0	0	0	0	0	0	0	0	0	0	13.3112942746504	4.0850899014285	-0.848398089946204	4.89895388927215	-2.94853749513152	0.98684254577754	1.29673729620967	9.07530414470399	13.2095407957512	7.73610006496551	-3.78757203070641	7.76628554077468	8.84947107869831	8.6054712741051	4.56532051340574	11.0906534325058	8.86382531587223	10.2674492060058	4.96949858030194	7.51518452885803	7.40994466327415
530.367	0	0	0	0	0	0	0	0	0	0	0	0	0	0	0	0	0	0	0	0	0	0	0	0	0	0	0	3.04780295197481	-3.24524291706491	9.646467272354	-3.13841940084267	-1.69818315218457	2.85090595068812	6.41784924894692	7.50460030042009	5.61971938315921	3.69853052558326	2.1303900661114	4.6203213664327	8.28722180840804	1.01072150341236	4.728474929921	0.125249276745717	-0.13838165406937	7.9746011673443	5.12415833103534	9.79479325247471	10.9059786145236	7.75587727220591
532.032	0	0	0	0	0	0	0	0	0	0	0	0	0	0	0	0	0	0	0	0	0	0	0	0	0	0	0.998716236376709	11.378941301641	-4.6124737620997	-5.77525759574193	-9.73883081207333	-10.2736088679454	-6.87713132259993	-11.0347942538472	-8.53935181298236	-4.2185721632276	1.44526313368548	-10.4702844188411	4.88800000342709	-7.62447038437117	1.07006147569795	5.58802553491864	5.15788667323416	-1.01806338829294	4.33097721513872	0.985234007793615	5.58340005872687	0.110925077996324	2.88483255697474
533.697	0	0	0	0	0	0	0	0	0	0	0	0	0	0	0	0	0	0	0	0	0	0	0	0	0	0	12.3384590472767	3.22187659648874	2.67593908376354	2.22973571960254	-4.4328538981201	-4.90189219264884	-6.99840598231964	-1.45560058911945	6.39073277331986	1.89638193768541	-2.14319368371949	5.0021400374991	-4.38470429436245	4.33801808675096	2.35051657610756	1.36962471357748	1.66646179079556	7.18066346734297	8.70032548353938	7.05894098766354	6.15245342202153	8.85718432008059	9.90774311753953
535.362	0	0	0	0	0	0	0	0	0	0	0	0	0	0	0	0	0	0	0	0	0	0	0	0	0	8.11945053368665	7.09616175739219	1.43496700511269	3.14762627368902	-1.59980456937972	1.17178219498703	9.35983011232812	6.06415476251737	4.2886233535555	2.25842694605752	1.0668941258569	7.23896328946625	2.1727306370752	4.84206033261125	4.33518332516098	2.71444422271688	2.68149082008859	6.59558885636479	4.77249612068415	5.38702267540116	5.25622557148631	8.17705891979198	9.86922513203582	8.34234863087245
537.028	0	0	0	0	0	0	0	0	0	0	0	0	0	0	0	0	0	0	0	0	0	0	0	0	0	-0.85408084002761	9.08695397026614	4.05913638501416	-2.1447988804992	7.97301264944108	-1.17873165668053	-4.92548364869864	5.9797802898236	-0.735515320613513	-3.87389951705617	-1.51162557548398	2.18875534655358	14.2300355370839	4.76631839466644	-3.18165479554573	9.08594393107218	-0.130788403774249	1.78254075822341	5.8304550592369	7.63919272893334	5.72984172502681	2.75857951228278	9.37042815882345	9.28664650679527
538.693	0	0	0	0	0	0	0	0	0	0	0	0	0	0	0	0	0	0	0	0	0	0	0	0	34.6263401989589	19.2356295582778	16.734435081709	-3.56912353709166	8.06187675387175	11.9837211266355	7.84100189983476	7.60557239276703	3.53087685616099	14.8960043721653	8.76711425484277	10.4654122959182	6.00207977304154	13.4592221499063	11.5708480629308	10.6948088244549	2.20364364950925	8.81636054056236	9.90441160887261	13.0613606320294	12.1194183077115	7.7361855738606	10.5569859315419	11.8369956813054	11.8756744405741
540.359	0	0	0	0	0	0	0	0	0	0	0	0	0	0	0	0	0	0	0	0	0	0	0	0	-16.2912786864303	-1.84520931638808	6.7495276009109	-14.1898133007194	-3.55149576053414	-12.3737936978082	-17.5614502986571	-16.4226050143765	-11.3222124257072	-6.81073853202976	-5.7590630186281	-0.817018822630464	-1.69505135907488	-6.26383136129599	-7.2240776094837	-0.398090571813686	-3.12824859259899	1.26194320871923	0.86031550021907	1.98715809794195	1.44531930925905	2.29087726700448	2.78845693972502	2.71405878563707	1.18042932146602
542.025	0	0	0	0	0	0	0	0	0	0	0	0	0	0	0	0	0	0	0	0	0	0	0	-4.96147815499622	-6.91230723536509	3.60936161298514	3.02876957681161	13.4592800202381	8.79760750422456	3.46743522581674	-1.67967494563851	1.06024468605987	1.80127667531875	2.03438032199614	4.32723795770592	1.01790336964739	7.78719017699052	-0.0634636161771978	10.4560916625828	-0.911692016300562	9.35497351116112	6.67488650847712	3.17556053957712	7.63620671785722	5.3416092078414	8.53793030958909	11.1496788014594	9.04845440456025	11.1281194612843
543.691	0	0	0	0	0	0	0	0	0	0	0	0	0	0	0	0	0	0	0	0	0	0	0	-6.16883690183818	-14.1305869880341	-16.5934669174558	3.9984838853781	-5.66781508916996	-12.1297055291853	-11.8364284560648	6.75089804746396	-4.44764111912878	-3.86446768785504	-12.4465751202488	-2.49098866266343	-1.04484934278279	1.98242180273107	-1.51080727327735	-2.93316854816404	3.21224815274196	3.35479698202616	-1.96891885172871	-1.85581214849115	4.29996124297013	5.23160923982163	4.65381250217296	8.46350831393085	4.22553306136616	7.58249785092048
545.357	0	0	0	0	0	0	0	0	0	0	0	0	0	0	0	0	0	0	0	0	0	0	7.89315528501475	-5.67204915872354	-3.57018370268483	1.41212900691694	-13.9478845182471	0.530885057219078	6.57784949555921	-0.127048054544689	1.51986391540443	6.38032396020911	-10.8435870832377	1.5373820600699	-3.57422941396016	-1.93465912734655	-4.81445080576463	4.43253877410686	6.20184970892186	-0.297249370301411	3.78528871444188	8.61276590487794	1.6739881751549	3.02351941981041	3.4391616546424	3.53179090879137	8.49604422537022	5.25028469311717	11.4794862486923
547.023	0	0	0	0	0	0	0	0	0	0	0	0	0	0	0	0	0	0	0	0	0	20.5083801173365	2.03237813997941	-2.58832021205941	0.725245208995177	-0.759070063930286	-4.45378572631197	-1.15278085342166	-4.1837408296106	9.05216208279754	13.4372918189012	3.02214717417804	-9.99922105216402	-1.13443018058061	14.9441586162276	10.4536861671258	0.489399748592266	5.34316185590482	11.1373844805551	8.36072541421378	11.6726929109178	5.38192152824689	4.01194529735834	6.84868779277626	4.33677580651524	9.69430996887037	10.3083989856946	9.31277658009353	11.1972408758179
548.69	0	0	0	0	0	0	0	0	0	0	0	0	0	0	0	0	0	0	0	0	0	5.07899588417771	2.03526928336889	-0.960588235800874	-1.4316718321426	-6.83308236955611	8.01958847791103	4.06511242055056	7.80321973897408	3.62223057893458	10.0461503934358	3.81876627196334	3.67430794809063	4.91472746131216	-4.46690099363547	0.995585684404667	5.6361033136759	10.1139832757171	6.38968952725127	4.32478187043957	10.3013353139649	5.11301344611166	4.02203910877438	6.29624065223573	6.09255625559096	6.97110669542731	3.44915503382189	5.7468388222684	9.24911763773748
550.357	0	0	0	0	0	0	0	0	0	0	0	0	0	0	0	0	0	0	0	0	12.9756777601708	2.36002952307085	4.43019157682521	-1.67774832186192	4.54441617018581	-1.62458338174659	10.321318643903	0.112069951214865	7.57907868444725	0.616267450142235	-3.65716729219223	4.85409116303154	11.6804784675348	3.4385817438638	12.1045801767685	9.59564333619128	1.22117561812102	0.322850200669137	6.8014139602485	13.0742610953651	-0.18094721988781	6.53907998121432	5.16506854574934	10.8363877201443	6.48850233400475	3.16626838328696	5.13893146075596	8.72074357992875	9.25897659139173
552.024	0	0	0	0	0	0	0	0	0	0	0	0	0	0	0	0	0	0	0	0	23.9393929789889	22.2032016955532	30.4470464355628	32.7400101071172	28.8776578135558	16.2914560778086	30.2344899084791	20.7346541414641	27.469600078936	30.478825136346	34.9512704066789	21.8278657987209	20.3530105838716	15.00644642496	21.3866808895458	23.6731115688822	20.5914839029544	25.4881629720393	20.6102943550408	20.4595689833324	22.0817032923829	13.8986159922843	15.6225367525265	21.1789876099134	15.6274782448134	16.4455141969427	18.2369611378193	9.66455393840173	11.4312107952699
553.691	0	0	0	0	0	0	0	0	0	0	0	0	0	0	0	0	0	0	0	-25.1445919034649	-19.2540907832422	-26.1232636958689	-9.11698731522169	7.60004027067344	3.52425423694903	-30.4573602754542	-5.91731747685957	-14.7167263280674	-3.21810133277225	-9.90475885666555	-7.43591362238918	-7.72657487699291	1.51162594560248	-4.43396309095598	-3.29710069272108	-2.3783769617787	-0.364174507859506	-5.24281409235866	-4.11018570082511	-2.22928056491025	-2.08691325947654	-2.241486202656	-0.392171613154495	0.0927960242557121	-1.04509776656118	2.80938238237988	4.10060583905221	0.348758454007635	0.316056706371625
555.358	0	0	0	0	0	0	0	0	0	0	0	0	0	0	0	0	0	0	0	12.0622267634712	1.06119841645307	11.4477887827168	-2.42367854824251	15.0672007248313	3.04019181202778	4.01907374811062	9.39303780455429	12.8043141346928	-16.097876800669	2.19977647486765	3.41324864734448	5.26647213642894	2.2657186201458	13.2800794106358	9.87264180859531	2.67701697474499	8.4562771573777	6.64688147967987	-5.26880208727807	18.2584188924442	7.43355581032964	2.8370362810805	8.34434955333956	7.14773109808397	9.11423254567814	9.98383571192227	5.13415616095671	9.45591913854636	10.0820295800313
557.026	0	0	0	0	0	0	0	0	0	0	0	0	0	0	0	0	0	0	-10.626340007969	2.26097568606093	-9.74238381099913	-5.45680088471557	-4.91065798989586	5.99327946493256	-7.55695723544909	0.338702645195262	5.05142273408955	-1.58554663900639	-17.692544002992	0.717592123104758	0.050341742989939	-3.43149736674258	4.42449914337415	-9.79617627091175	-3.51592310860966	2.08163196011169	4.1061913201936	5.50523521471954	0.42896495239529	-1.43950380325632	7.92788535157452	6.20453850919853	7.15890914559732	2.3873126513693	1.94697865943175	0.00318697189575328	0.660493413244575	7.08123294306351	9.40874642621516
558.693	0	0	0	0	0	0	0	0	0	0	0	0	0	0	0	0	0	0	24.6095813634032	-2.41090462246221	9.0996159962204	17.1081657707946	18.9338147596423	12.6395904351385	-1.25219237192405	22.2044510938381	6.49434886118082	11.3801645561789	15.0105278660154	2.34769735821817	7.26063462681168	7.10415157820727	14.1821006320281	8.73454600699415	7.03528348476548	10.0855394990884	3.11137898379934	7.70136531334011	8.92968103393167	2.20663692402989	9.24644374705596	7.08921078409516	7.80566501223998	8.50241727117016	6.65593462825235	6.57398222323218	2.88696536524557	7.09082998303012	5.59648476945882
560.361	0	0	0	0	0	0	0	0	0	0	0	0	0	0	0	0	0	35.3517659451794	25.6119764818206	25.3809005911864	1.86589446060765	19.6100632197878	21.1204328679245	16.2658635975626	13.8620328419378	10.4742008151333	16.3559121730186	14.946077769782	20.0168748772472	13.9278077340277	8.53275579677909	7.13543089037993	3.22632240608607	19.8351834590544	16.4591582499255	9.33395892949953	11.814296406806	7.73415624695283	3.300254289777	1.92284123778983	8.95087264935697	4.9403314415874	9.52648247734795	0.355822686525398	8.47485029329314	7.68775603359557	7.15920542016962	13.1335541526818	15.2291708394957
562.029	0	0	0	0	0	0	0	0	0	0	0	0	0	0	0	0	1.5557295359617	4.90415231784938	7.77719207544373	12.9085727541008	-6.48821681099592	-4.79671098940025	-17.5958680832216	-6.25418940393796	2.44650941699326	6.02660114439544	0.815522542847171	-8.26011954673625	-3.69271409842448	9.37187999350695	-1.78472313913156	-0.619763422569009	-4.19893175344248	0.0551846132210108	13.4998363244651	7.67249245959368	-0.218857344732367	1.48588186030385	2.29445105205922	0.834451293103698	-3.74264576686689	10.3274692546969	1.88669213208224	8.44296287913599	2.92473740478084	0.562424896231932	5.82824555590066	5.7444393931246	4.36322341502372
563.697	0	0	0	0	0	0	0	0	0	0	0	0	0	0	0	0	-5.04216293657624	9.00224038560065	20.2916958525787	-9.3726988548732	13.8498022782242	1.50140215810865	18.5605745463902	-8.85186703966915	-6.10366991280794	13.939625886515	-5.28837803945126	-2.39426249417399	-5.57800675502772	6.02463695759631	17.1250786665086	-10.7400208957354	11.7464451510175	-5.69781031532942	10.828163181988	11.3947168233318	12.3834752488371	2.93183399324969	1.43969551298428	11.1265281683048	1.16680984987598	6.01494038004844	-0.334103293597665	4.82634085540012	8.55251802022207	3.03810788439728	2.13380987699223	9.56143291028147	2.49837589186364
565.365	0	0	0	0	0	0	0	0	0	0	0	0	0	0	0	3.18331766309416	-9.59046001065748	-22.1630532156668	14.9812004039101	4.29870062719304	-4.85063356285816	-4.09581327714084	-0.37347690450594	-5.43344598651293	0.45191592396568	-9.15787615495498	-5.42133135514339	3.00555134364505	1.95847962742427	-3.14951359258992	-4.15676777540938	-2.19512165453214	-0.0163075154178611	12.5725225758433	7.33696830785326	-4.51122981584731	4.5472874352991	-3.65501073142709	1.76808157418678	2.00423361368099	0.0529250472983825	-5.57439591630055	-3.1383638214823	8.63686235901379	4.25009016837858	1.05550527053557	4.06000933861217	3.14614518795017	0.40174004764095
567.033	0	0	0	0	0	0	0	0	0	0	0	0	0	0	0	0.270037302307714	14.4120453480581	28.6883970245892	4.62886445792823	12.165186010307	25.7765257635401	1.5768425261967	18.5221323762717	8.78974576934802	4.09687140780318	8.25442742469364	14.6005608499838	-5.20225101510365	14.1551416071235	4.80375176540782	11.1493788093967	2.35777989852889	10.5509852872372	16.8118559197314	11.6925473447078	0.0998573486301977	13.4787153928134	6.69430778381351	16.007186776185	-1.48900167509463	7.75507690766291	7.82111995632841	13.6076186039982	2.54226209286748	8.85862298124892	6.22663464609501	11.4599725862306	5.85184099802636	14.838269572448
568.702	0	0	0	0	0	0	0	0	0	0	0	0	0	0	-15.6817088425038	-2.49967277892459	-22.2866576859148	-2.28048646059224	-31.3567492863661	-23.2931409560336	-37.4660662700564	-12.9348676959129	-19.1796853380132	-8.51465649622461	-2.52891449010708	-2.5630998937222	-12.2333269821436	-19.5605096242727	-2.66042889610872	-6.83285310565667	-7.18695420810226	-14.2733576565083	-0.629254331624431	-6.21999071120484	-7.2709080130035	-0.514264698335436	-3.24607507278891	-7.71358638497013	3.49413848901862	-6.4500584711019	-8.36963662857996	1.43548017998081	-2.39354047571677	6.7569629190889	-2.6406059802941	3.82923161752244	6.43447361921877	-0.890473959288791	0.899281007066083
570.37	0	0	0	0	0	0	0	0	0	0	0	0	0	0	29.6737448773238	1.36180920852641	21.8115684321666	3.43379712909351	39.3833483175303	-4.70805838344958	18.3605579155588	19.9069285399103	-0.168947817554106	5.49661593724178	-8.61723395780483	-11.9377193504768	12.3606826172253	3.24356764898265	-0.190544582635813	2.19552123801253	-3.49659151827889	8.96413771652502	2.83454033281085	4.57327815691919	-2.56480148158764	10.4205974699814	0.483565000375944	13.2267319972475	1.52426240126853	9.72930758533045	-0.774071210229776	4.848043488011	17.506529841251	15.6330573055665	7.29910616970472	9.58851316865687	7.93722086334527	5.00380458717853	4.07179749694559
572.039	0	0	0	0	0	0	0	0	0	0	0	0	0	-12.1832840604971	16.6602139875769	13.7425113623497	18.8681392409358	14.2943338187545	0.30407649728273	-4.24648063499104	14.4669565542118	3.83344394496021	21.4171048543707	19.6367413641813	8.53145494067898	4.10839550632353	13.7789645869889	7.60728226066255	11.3054552029736	3.18760227142533	5.02228644660203	4.65616716042805	19.8842673313716	11.4798379348951	7.1480095608301	10.6629247639467	17.0833986202318	11.6646748378166	9.54395485421335	4.12850918300611	15.4913147243923	8.18193762558016	9.5645076665887	3.35745678812761	6.11988396118323	6.74016666486077	7.39813508678061	5.24329396927462	8.48202284881316
573.708	0	0	0	0	0	0	0	0	0	0	0	0	0	-27.8741764895107	1.66516241528129	11.2898900197636	-23.2948439138237	-14.1913251700953	-0.126518367206544	-8.66746159303142	-18.8709087847118	2.72077798581288	3.2995545520036	-0.760164827820624	-6.36528981342991	-20.5693035281253	-4.91652938420881	-7.66819028523068	-6.63925864231737	-6.37779350261958	-17.6258593332256	5.96556366330128	5.60657793999464	-13.213591391622	5.48779212757082	-2.37960496486209	-2.94260591652677	-3.59857750897787	-6.58423892695497	-2.78381122527841	-1.11555790025735	-6.61421180989819	-0.280203034669764	-1.53347103592205	2.89694622014582	-0.473517465707898	7.25939976132297	3.07583311525376	5.23017972208521
575.377	0	0	0	0	0	0	0	0	0	0	0	0	30.8791886257091	45.1003652845058	30.9099396507759	8.8791535115506	47.7528703654903	13.7637742986122	56.1870219734594	25.064494558041	31.4507240534217	11.7018486784617	26.3128179686697	14.8104898060399	11.6798920625831	24.9417732464138	8.94569294597334	18.3247236260471	23.8419928743777	23.5841422769094	1.29740482350294	10.0167230813513	13.8531889921983	20.2058912123034	19.1651146218513	22.9747543421759	23.1724924817086	28.9295127729606	10.0167612127882	0.876409546765523	11.4434153685071	8.20554348332806	8.92437343460332	11.985711578194	10.766099280528	12.9724347853828	12.2303202628892	8.05169987733414	8.12182408827294
577.046	0	0	0	0	0	0	0	0	0	0	0	20.6580323628056	11.85292728051	-28.6970627647153	-9.4638835547942	4.40174265875846	-9.95056313965862	-5.99883483511622	-15.5137540766596	-25.6787763493784	7.5651469169632	10.3784037974065	3.54956218352315	-12.4414746382707	9.49148644698927	6.73009908120665	-9.39241490102482	7.54097442566675	-13.5935878916871	-2.98018369228997	-16.4352706546194	15.3317607490067	6.13052566085099	-7.14412972910582	9.57452721109437	-6.99725916626381	3.45588624874158	0.193230281224457	15.7812871156277	6.28702370368642	-8.36565111511806	-6.93321194773017	-0.0329353989268868	1.09448539560404	2.6776138488457	0.794166130850058	-0.969009690876636	7.86365283944811	0.235286738217715
578.715	0	0	0	0	0	0	0	0	0	0	0	11.0385279270639	6.64407142895141	36.1230810897524	32.0425500405998	22.7096027310314	2.08758076959624	23.8144802393504	13.8443671902241	8.94733130969324	-5.56922900415986	4.92152190558123	28.0276718412412	10.3088667548068	10.8623915291791	3.25244950835889	23.0450748807545	13.6058109700697	6.92215346706314	23.7851403065916	18.3533838152394	15.7672556346445	18.9528393514412	2.21331895195366	12.311930329462	21.5584293710896	10.3239656678463	14.6856037966529	15.8726284593565	2.42097177652868	15.8608945156482	11.150920774318	11.3110450073173	12.049915570375	11.2461174258684	8.52490765127206	8.48579136671204	9.16437633917747	10.0124265826659
580.384	0	0	0	0	0	0	0	0	0	0	8.83242177423969	-7.89048862585151	0.566647924262773	-9.14029670609507	1.25570103454187	-2.76322653447315	-0.75601404282273	5.49395085509789	15.0194513068663	-0.68694202330201	20.5229503470119	2.66866277799271	25.5752794758547	-2.14688829535035	9.66030954073632	9.59470572673732	5.11432275063602	-12.3506901214474	0.237874566325827	0.149398691109553	6.26181105875715	10.6545114480808	8.30145791624888	8.71167777884863	9.68908407654808	3.96853586490868	6.22219737139042	4.13086071330403	5.88868208656328	5.80001355150509	0.811123636162085	0.807405228022752	8.24254998626614	4.6080759570325	-0.783560885427336	6.98494438103673	3.38360457250694	8.10655742552404	9.92376647207084
582.054	0	0	0	0	0	0	0	0	0	0	-4.18664288030395	27.5755864521665	3.03503129768147	7.4916587947149	3.5719891278058	3.54701480570978	18.6471145969648	24.7063906272613	-1.46604406643405	13.3740981864795	6.61120911993756	5.64339671924697	13.3044128010813	-7.28480363098277	4.19847524859454	12.9317920247708	11.4520712642756	9.17009607534427	5.72103646509816	23.4320146412112	16.7717173467567	11.7380379683255	25.0833952555003	16.411748787566	19.2681479598689	9.98283867672028	9.50420636507025	-2.44801031547894	0.263981459029993	6.46535212063459	7.10873558771319	8.27236641642413	6.41863596452961	9.62466051864537	3.22227171354588	3.77002680229509	1.90996990828643	6.8599842418734	16.1032588356557
583.723	0	0	0	0	0	0	0	0	0	-0.277785380078152	37.4870880329859	0.435516708707359	13.1681863005523	-8.88248673913161	8.77907990220752	19.6309848455186	3.46305894672432	30.099322095689	16.3222826307033	-0.416393040194822	0.7717456387867	17.5093321103431	8.10137733377752	1.97980805695408	-10.6254655702102	-1.73430330372844	9.94216225430036	18.5805105453524	13.0703665696955	-14.7327712260644	13.9813643092539	8.04595463769789	16.4245444952862	0.839656703307692	16.1827852400925	14.6285335501303	-0.572205597348807	15.8320520353279	2.25504373967565	7.24864355385333	13.1433195110031	11.1507654007208	11.6102231106385	6.56218253408932	1.49407679659399	8.41046136962315	10.6007106994612	7.30875173691624	4.89931928882097
585.393	0	0	0	0	0	0	0	0	0	-23.9223493337391	-21.0526496276933	-35.2686494221316	-28.6615868862326	-5.66545554962724	4.72488607095022	-19.509952206137	-1.25605738883194	-14.0796093463533	-0.814779652152896	1.3953554268122	-20.2169080897521	-7.74835161229561	-20.6537345785574	7.01969857955444	-11.4799914672588	-13.9719584155371	-0.892789729524003	-17.2450951843428	2.30706925651712	-7.62893185478736	-9.39865453978713	-16.5357361215272	-0.339328118358196	-7.92528527944928	0.919603563481537	-6.43195168106402	-1.48781571372415	-14.7116319825041	6.6321892359004	-9.83712399987708	1.13492978762054	1.43432324241353	-3.16119540053674	2.33337712776227	4.87368123346969	-0.795708435432656	0.454351732264644	10.1831612576926	2.70039625394173
587.063	0	0	0	0	0	0	0	0	12.1495410083514	21.4267438202181	26.2238429059866	11.3725885987608	2.75884188082001	22.4177739562653	17.6933669454195	34.4350156405692	20.8224225822831	24.5867914133643	1.65380028543566	21.9007210150546	23.4110553231258	24.5509205128183	-1.77078821941619	26.3697205318223	26.1849373823507	19.8052332322517	31.3882749702674	23.6215804752602	3.02551582652656	14.2097359058322	27.0769421332172	4.1506358596365	15.6566878488642	26.7411878570435	7.56517954690739	17.8854921939428	6.79358215633392	10.6866455130379	4.65831552458157	11.9726687145159	11.0603019973765	9.90837469189399	11.1551338356836	9.70214558453953	6.94551837615978	6.42816735267116	14.8460509694283	11.4516777522461	7.67176104529778
588.733	0	0	0	0	0	0	0	0	-15.8877155336414	8.06025153810737	8.13642166778942	-8.23277711336992	3.94657734180946	4.58435061767374	-4.52853860080715	-20.0111425187459	-9.18217086168636	-9.35469442563715	-9.20310431134295	6.53202014829851	1.48552057997635	22.6166504178495	-5.96897348910375	-6.74676237955806	4.44466482625249	-6.78149738470581	5.71730274827645	5.02267131604431	11.5296279609663	0.785788403210777	0.176235222492186	2.69447813829196	0.08675868708849	3.80760258053035	-4.85885685026783	-1.89752118102215	3.08943780241791	5.58184078347872	1.51879595410418	4.27408730017449	-5.90415583557117	0.983516461899618	0.185389534707745	1.40719859904787	0.114377666929917	6.59009262875112	2.03738284365006	3.00605719977601	7.06750296704973
590.403	0	0	0	0	0	0	0	-6.14616663328694	-1.93109729305398	-10.3657083681723	11.5790044229685	-25.5403128194486	27.443746488757	0.113620426000201	-14.5201088884705	-7.63294801788454	16.2146411319766	6.02275263350314	2.28132701534817	-6.00769347319715	-4.71423146518106	-11.9334305580318	-8.97739071742423	-3.70433764602902	-5.84680757531196	7.7108049364788	5.91518879431247	-9.83616717173351	8.35452637944513	-10.6313662432793	0.967857353550485	8.37389474897433	2.51421092075284	13.936984008673	3.65162641070425	-7.61598433472965	10.2554043679906	9.18409660282123	3.6804743865002	0.672454477623729	0.889699590662065	9.33413930833858	6.09667113717046	4.96501882783501	8.66037771887514	1.70328734002171	5.91356055530872	1.24299990089287	4.3629461014755
592.073	0	0	0	0	0	0	30.1274997624776	10.9524933243641	13.0198901808233	5.16795684561564	36.7259381782784	26.1087115327005	27.7681245090052	19.4656571945892	18.7396779614861	17.2081613670442	8.66400003932646	27.0704804814882	8.50457318035351	8.1561617170887	36.2078532174262	15.6568942359059	24.3185802541337	26.9642298723907	12.2004047303928	17.397537577379	16.0908892168555	15.9192593222876	12.7695927259832	30.4621247070673	13.838974097576	14.0781332818149	8.37632978782143	7.79514196049084	21.5449991181468	13.5296859923802	5.6930348860589	12.1041644488379	12.4226265512535	7.24169645947029	7.77134382890343	5.9913142372091	0.672662660230665	12.1058344942808	7.04882792115005	9.48057998416627	7.46056114515568	9.62195735653809	15.443586108539
593.743	0	0	0	0	0	0	-20.098071625447	-30.8872616759813	-3.15394796216049	-27.167081270461	-27.4237357039859	2.34774734278326	-18.4139515898412	-8.95318398895573	13.7205909525147	-2.28057847250787	-4.05460067686905	-22.3599242034517	-31.1298892374227	-22.5069353648372	-21.1132584373941	-7.35067320797706	2.60145830370292	-8.71157860170299	-21.0003214105974	-0.367849646104965	-12.7194093709135	3.79083972568619	-4.84412847634508	-8.21956907133895	0.324472164553724	-11.4278360725102	4.06740205137295	-8.40209995020485	-14.6391279453855	-10.5703937931477	3.29035090841196	-0.805613699779673	3.00371707333172	-1.01260041763745	-7.13504004892539	-5.04111602539602	1.17630201774407	0.950831336283034	2.25125462570937	0.455617179146637	3.13382973548206	1.22789800882247	4.97630074389479
595.413	0	0	0	0	0	7.22917152716959	4.44392821433998	-11.3450902075899	-13.9637114335821	-6.25009674007265	-8.92222315840418	-18.8654496880684	-24.5870220336495	7.94324518254048	-3.2097621667361	-11.968844414367	2.54477974995102	-18.6826620784518	11.5078113754862	-12.6013705334514	-4.32754067079108	-11.8831802810227	-21.352250362253	-14.3733630188276	-1.31936043060719	-23.8533166063684	-13.7994537212166	-1.26432880008832	-3.94991588734021	-2.92741043820949	-20.0802192557844	-7.65258003846718	-9.57011824024343	-4.98551130963704	-11.4169656743342	4.24904661530406	-0.29464937764201	-12.6332122691238	-1.55614850397402	-14.52060041292	-2.2713569109977	-2.61211103132914	4.11204630966297	1.27207975285223	2.1530036271724	1.23756724715605	1.4092679579043	4.56702685411752	-0.0790861806954433
597.084	0	0	0	0	0	-13.4843558037745	11.9400804065569	11.4857017536131	-8.19388658205676	20.1867613928308	22.0904927412077	19.4557972104208	6.24154952387822	6.16044385239292	-4.03120906508566	8.12365060698651	4.06947892912128	7.17895921812642	6.68365245512481	-5.63969585719081	4.21833970817023	-9.52496432476518	-6.0336021337781	13.2761597297099	-3.82931426903972	-5.89683762387431	-13.6777479801808	1.89084611666602	10.7756285538618	5.25039612385637	14.8688929917355	3.735005758299	0.547705800106503	9.44148675471805	8.16002925713751	6.92697715037846	0.00916780902224924	1.47431116473663	12.8698718606104	15.0933045550643	6.52865294673619	3.22256469338338	-0.580259384609336	1.00916095348572	5.85716378125079	7.13421298995177	1.72297620869025	7.21278415125235	11.0303595346203
598.754	0	0	0	0	7.431250675381	-3.73575447541017	-32.6897722178577	-4.30624300683072	2.46304466753177	-6.8445121286295	0.191783277943874	-5.10800605120701	-9.66060539692643	-16.6616060244216	-3.01829567641639	16.2597547691157	2.66732339824661	14.2804107658093	4.69853622526632	5.33985923367812	-4.60862194677799	-1.07200117456181	1.4800184790712	-9.16748494537312	-12.7577770335579	-2.66283209966381	2.04060536366468	-10.1740645241671	-10.7361189980267	-3.29339784248307	-2.4814793154076	-2.86545117862457	-5.40913393333759	-1.26271721528204	-1.81406410772051	-0.173267724608364	-4.69830060331641	0.0598715087554905	-6.16984716655533	-7.83676980846459	0.693249901404077	-1.74861862925558	1.84653172897159	1.2614481620312	1.78378911271465	-0.691534858650276	0.224784053533244	-3.2951913755302	0.422010400334532
600.425	0	0	0	0	24.2539996006862	-10.0669082087712	13.11837512579	12.5022348811393	9.53303662772488	15.7812917569913	21.9349225621198	8.10629199189219	4.25521335080148	-1.02020150610872	34.6472668728675	2.44356698834923	1.52266982336333	23.8386588973349	15.6031954890713	13.3578067667857	11.4650343280134	11.2160333397634	20.1401334891273	3.73393763305201	14.8811490411002	-3.78702706468901	7.05759971005168	10.9992144909426	8.38208615322662	8.48347937780427	11.0982375255727	0.0176099951395685	9.26499869934677	8.01682641863304	3.18558952851728	2.36084486114842	9.76671138658921	7.65092143342127	7.28277801004272	5.77368625467023	3.11275853339658	2.72102919804994	3.72473442141544	7.18553427277061	5.59032041550204	8.8192889296768	2.28399479903948	8.09984717159914	7.028286267145
602.096	0	0	0	-17.5322303630015	-49.9252058315378	-22.0204494871439	-13.9590925685326	-22.5622067902012	-9.79309316337985	-31.8038236705245	-19.2822964831368	-19.8155989041559	-30.5819299250368	-25.7568340514642	-22.4800226275501	-20.1715134364135	6.31437946472542	-13.5436963831328	-16.3680941424481	-20.4560111893358	-3.57633700000016	-17.0638562922379	-13.8824563977941	-12.8207857424896	-16.8788265955763	-26.4175766317913	-11.6189964633126	-22.8383998003196	-17.3611645608055	7.0627591616168	0.75451804456515	-11.697984374036	-8.48028904227407	-3.91408603277303	-2.11536517095922	3.0615707380674	-13.1805075663313	-13.244721493402	-8.04374211206162	-2.77732655203567	-0.514160949923973	-2.26343747435312	0.728915074479757	-3.84884215496597	-0.626129876905993	3.58120945825938	0.655558382494421	-0.207715718932759	4.64459437263869
603.766	0	0	0	-1.51186761485712	0.0315664672408498	-5.56218043433438	-12.1627989648977	-3.16879691583737	-11.5395582910406	-1.8913448433322	-5.56700794369398	-21.872449281252	-30.2431491492893	-13.4268616382385	7.33883254743004	-8.80665601578077	-17.4357154266885	-11.0136931095147	5.63400470770976	1.7664743065375	-0.572508815694024	-7.66325043219523	-3.34935079187489	-10.630526587584	-3.97936359816728	4.73723038651044	-12.7165794838982	-3.22635417205382	-7.70947373022286	-8.13727003695633	-7.17769225922542	-5.77276806948257	3.66946528775515	-15.169293731842	-3.87111080179191	-3.57091323968153	-3.51917900077607	0.896003904248613	2.5345647212127	2.40845909211418	4.69257929394179	8.64471538667652	0.101867126414366	-0.813742409958603	0.211960736539452	0.984593687793514	2.58529527884951	3.53029627286621	2.22639251180757
605.437	0	0	4.10477167038952	-17.7939027264158	-3.4767244985222	-0.680496800102019	9.96563440389329	7.14874843442606	-3.90855706442759	3.62402311552517	3.25798421964835	-14.1413690306401	-13.8594949123064	2.90988367028824	5.25019191971833	-1.6615314984352	-6.54149646035194	1.75982555278021	15.73724906481	-1.61736305491223	-11.6301709179058	7.17902770772056	-1.19788827435101	-6.36389316463223	-0.963902343002751	17.0669484944989	-1.59798633059208	-2.406489420765	-2.78528287867819	10.6098729370545	6.43262634397876	15.2697128080923	0.922067347073869	11.7771064421777	-0.122667488544968	11.4295002952092	-8.91815450369206	2.45876078869606	2.43124332337318	2.20855672990589	2.0600284038229	5.69541907355597	2.31868551722319	5.58211711754057	3.39024643536386	0.758338721117549	2.36919822718338	3.39013010703209	4.34209562208098
607.108	0	68.6878514004129	-8.48456084130223	-2.1494899872742	9.17971768161466	1.33044696765383	23.069905301756	11.333550538334	18.3579949254154	15.9916899984424	2.18118055257663	-1.65024726544049	9.62363547984459	7.57335931438035	-1.65528253226027	-15.088743047357	7.61679300948837	6.88074907874604	4.81852345032794	6.66536341804163	4.47540510954397	-2.0533661056569	18.0916405282784	-6.05074281708036	16.4803004852621	3.81900084373804	7.44152734393203	2.65112314218208	19.9824067532747	-3.75574024139781	-0.868661927647321	15.1937125561199	3.53251787098557	-2.15856691338917	4.76080677523373	18.217485796114	1.4712985420974	-0.861336666206236	1.90267225242915	15.7492569599148	4.77866455033944	5.74937816688776	1.91084553990378	0.0594395626014944	1.54298590026477	1.96200676306124	5.652939209534	-1.24667982654656	4.86613662141065
608.779	0	-6.01754255420996	-22.5101116848794	-28.2676165637555	-21.0403488602559	-7.95776777307394	-11.0962979317844	-9.39951122638724	-30.6064389843483	-21.8938094746344	-10.7696438054934	-1.47602796946754	-8.72810859566971	-2.04401511285208	-26.2155850628584	-11.6514977800684	-5.54795525922895	-2.75453456986094	-29.6304805538373	-2.89773355346657	-24.7734399087152	-10.6807537871724	-1.12293879570494	-10.950007247849	-11.0223692723653	-8.2845083572229	-11.0683025287452	-14.5079028522064	-17.2408382820114	-11.8138903031063	-5.4288898475402	-8.6555576006139	-7.08911105406395	-6.3732537615309	-7.96230871007157	-2.16542184632805	-10.8397318416782	-0.922094296826936	-12.6620382700076	0.839372822057465	-6.71032860625305	-4.69673944818211	-5.67334607467035	-2.56942328220115	1.12086591632365	1.260366514054	-2.72083609477777	-0.982858881341458	-6.68340170812445
610.45	-0.0247994407543689	-2.95248880886448	-16.5149192661217	-4.06679422012062	-14.6717640376813	-14.5284231599481	5.2361370802431	0.517327593378073	20.1175680175174	-10.1661614087882	-9.20323311388772	-11.9736336986443	-3.1364353764237	4.94145240470637	-22.272781618443	-10.9767406671126	-2.70574429564035	5.55807129154208	-6.91588935867363	-14.9579890632601	-0.797164808249525	-2.42368508777265	1.47081306895788	7.15097592785202	0.324136148355684	2.3646838282187	-6.12972223273661	-6.97533671327222	-4.00284677161773	2.16793210393291	-0.535015151888569	-1.93699538442793	7.7660783535109	2.01947114922431	-9.42440087522247	6.6077957887677	0.266885350845477	-4.48916659809021	-0.392693928769033	4.33065358257164	-2.5136242224495	4.47889947711971	0.335625621556959	5.26787465238615	1.08512139022147	3.192461391451	-0.822033471449415	1.67732067919636	0.128552824185141
612.121	-11.9458023750175	-0.186922513876162	18.7821022215565	-23.2746715826799	-7.77007237591433	-0.0620969836883006	-13.4452242343423	-3.95277778864049	0.550854227829603	-1.49483737416858	-1.43056943902399	11.9767191825947	-3.47970655208986	18.0104989504877	-10.6021933799777	13.5916955290909	17.541809019003	-5.44925310823976	-5.47308603007836	0.0233440324565581	12.9873336277508	15.9490681621575	-6.85869569364469	6.54444772686973	-5.961871785356	6.00544857727066	7.51036383267929	1.52167965894081	4.50649648416971	4.52211651430671	-4.50920815389416	5.52431881802236	5.79640961266576	1.31267629976205	-0.0181164128889462	-3.74128676128692	0.938608875333079	6.25580532664233	7.33174576903889	4.24158329050855	5.4037496098513	-7.26920598880242	-1.23429695701186	3.28463842806081	-1.63115374583621	-0.41677913042126	0.220444444184477	9.60244813830548	5.35543598704232
613.792	2.3654926266217	13.8292333352078	2.50804469464997	20.0791377223632	5.77629482670876	-1.30909176751886	22.7032605696571	3.9235272889097	-8.41546688353964	-2.35609936990432	0.577564189995588	35.5584425312335	12.8558032253687	1.14081875073974	14.5586827969124	14.7210290725065	4.0263511111615	4.74904672198432	-0.621187465650104	6.89060194111658	-7.48207043508071	0.0587308618252265	1.56092108976754	-1.89883763627351	7.16770146559202	-2.22704276880601	-1.98286276830285	5.5943737979394	6.69049134206923	-0.871893702991175	3.6607891811979	4.89633608153281	2.17381342407195	12.0476243183071	10.9057226756051	-2.36656865209181	-0.0142049562265816	1.64350241085785	5.89579495862153	0.644981962044943	-1.15157173202264	1.63380203175213	2.32004240878561	3.16233401529785	6.23814436005027	6.69864695314124	4.05886609078771	1.95258973826438	1.4437771060916
615.464	-34.9250348814298	-7.62942978035257	-7.39244055377658	-0.826848758590159	-24.1107407525935	-42.1545428097907	-21.5559173556856	-11.8925312669219	-18.2299876029261	-20.9761169517476	-27.450366396042	-13.6193701549974	-4.23239510934971	-17.0150493787342	-18.7917995632365	-1.62520482059931	-21.4455926103128	-16.3286700944599	-22.6030410284231	4.63882183303857	-16.5563238311673	-26.9477277973048	-20.9716848197854	-19.6249335557135	-14.6256070301392	2.97445590258204	-13.7628703589506	-0.810229481892714	-9.63107212567036	-0.0461697899835451	0.979203598299845	-7.14784604804766	-1.66829493127733	-1.06366945211805	-0.728216583691406	-5.65137597760968	-3.23614463560866	-7.63529393058548	-5.08567608950741	-5.43776921829398	-5.47580409054468	-1.3570250300961	-2.74817555407216	2.74442324870946	-1.59896514655979	-0.438179871098022	-4.2951679192861	-0.774067970922498	-1.83751620942881
617.135	-6.59876394572161	-10.0127776910159	-1.7165868623799	2.05717121719451	7.15808967350711	-11.7385118896355	-8.06139607235147	-3.29445983533043	6.897109672243	15.1573513033196	-6.09351635394492	20.0304978147142	7.2609424158538	6.58076680974411	-1.0574880946572	-13.4129647150205	-16.3363363347112	15.5387632927434	6.68988134247509	7.08273918378602	-0.768682779887294	14.7269184177738	-2.45707631158856	3.2253976377999	-0.0426272414380669	0.747537834860785	0.0297145450070741	7.81683358543671	2.76020893605506	17.2816550872743	8.17550449250544	10.0651569919146	5.90327795907384	14.7032705515133	2.92696210753864	10.0755287760259	1.54427043126431	-4.48843462288856	3.76426717938515	-3.65673339870466	1.20061584257422	0.834521000519546	-0.0327063259302856	7.00791855711066	2.74584230762912	1.44714006740644	4.73086670640592	6.52476601336927	6.63123580657731
618.806	-18.2611122141321	-22.1570850380668	-48.9816259651243	-33.1722852747211	-37.6507666899918	-5.17544191310074	-42.7777063197636	-16.2913586520803	-0.795892904260429	-15.0498906264686	-26.4741788290522	-20.3088030558419	-28.8603419092996	-14.6958543685291	-23.9969448257428	-10.9208546515779	-12.3574181138927	-15.315378744569	-8.11114654163214	-16.0360767872945	-28.7667153337637	-12.8884588849243	-17.8502821629312	-6.65351092883459	-5.04358229808689	-21.4867930972686	-27.5096384955494	-30.5817698553448	-9.03101267157236	-18.448480692254	-10.0421087441475	-19.3990673479167	-9.03166168649399	-14.6584006842104	-13.192612272678	0.492223698695414	-3.98432451846212	-6.98691645646844	-6.54606141281625	-5.07436970249466	-6.05068258607817	-14.3661400604199	-2.45983373159807	-6.79598870258311	0.271913405529641	-3.15810783499276	-1.7171196291306	-5.79169347824899	1.4007976673335
[truncated: 85 more columns]
