# Supplementary material for: Physicochemical and major ion data for springs in the Black Forest National Park, Germany
Source: Data Brief. 2020 Apr 30;30:105645. doi: 10.1016/j.dib.2020.105645 (PMC7218150; doi:10.1016/j.dib.2020.105645)
Supplement: Supplementary file 4 [file mmc4.zip › Fluorescence/D813_5_2017-05-08.csv]

wavelength	600	597	594	591	588	585	582	579	576	573	570	567	564	561	558	555	552	549	546	543	540	537	534	531	528	525	522	519	516	513	510	507	504	501	498	495	492	489	486	483	480	477	474	471	468	465	462	459	456
210.862	0	0	0	0	0	0	0	0	0	0	0	0	0	0	0	0	0	0	0	0	0	0	0	0	0	0	0	0	0	0	0	0	0	0	0	0	0	0	0	0	0	0	0	0	0	0	0	0	0
212.444	0	0	0	0	0	0	0	0	0	0	0	0	0	0	0	0	0	0	0	0	0	0	0	0	0	0	0	0	0	0	0	0	0	0	0	0	0	0	0	0	0	0	0	0	0	0	0	0	0
214.027	0	0	0	0	0	0	0	0	0	0	0	0	0	0	0	0	0	0	0	0	0	0	0	0	0	0	0	0	0	0	0	0	0	0	0	0	0	0	0	0	0	0	0	0	0	0	0	0	0
215.61	0	0	0	0	0	0	0	0	0	0	0	0	0	0	0	0	0	0	0	0	0	0	0	0	0	0	0	0	0	0	0	0	0	0	0	0	0	0	0	0	0	0	0	0	0	0	0	0	0
217.194	0	0	0	0	0	0	0	0	0	0	0	0	0	0	0	0	0	0	0	0	0	0	0	0	0	0	0	0	0	0	0	0	0	0	0	0	0	0	0	0	0	0	0	0	0	0	0	0	0
218.779	0	0	0	0	0	0	0	0	0	0	0	0	0	0	0	0	0	0	0	0	0	0	0	0	0	0	0	0	0	0	0	0	0	0	0	0	0	0	0	0	0	0	0	0	0	0	0	0	0
220.364	0	0	0	0	0	0	0	0	0	0	0	0	0	0	0	0	0	0	0	0	0	0	0	0	0	0	0	0	0	0	0	0	0	0	0	0	0	0	0	0	0	0	0	0	0	0	0	0	0
221.95	0	0	0	0	0	0	0	0	0	0	0	0	0	0	0	0	0	0	0	0	0	0	0	0	0	0	0	0	0	0	0	0	0	0	0	0	0	0	0	0	0	0	0	0	0	0	0	0	0
223.536	0	0	0	0	0	0	0	0	0	0	0	0	0	0	0	0	0	0	0	0	0	0	0	0	0	0	0	0	0	0	0	0	0	0	0	0	0	0	0	0	0	0	0	0	0	0	0	0	0
225.123	0	0	0	0	0	0	0	0	0	0	0	0	0	0	0	0	0	0	0	0	0	0	0	0	0	0	0	0	0	0	0	0	0	0	0	0	0	0	0	0	0	0	0	0	0	0	0	0	0
226.71	0	0	0	0	0	0	0	0	0	0	0	0	0	0	0	0	0	0	0	0	0	0	0	0	0	0	0	0	0	0	0	0	0	0	0	0	0	0	0	0	0	0	0	0	0	0	0	0	0
228.299	0	0	0	0	0	0	0	0	0	0	0	0	0	0	0	0	0	0	0	0	0	0	0	0	0	0	0	0	0	0	0	0	0	0	0	0	0	0	0	0	0	0	0	0	0	0	0	0	0
229.887	0	0	0	0	0	0	0	0	0	0	0	0	0	0	0	0	0	0	0	0	0	0	0	0	0	0	0	0	0	0	0	0	0	0	0	0	0	0	0	0	0	0	0	0	0	0	0	0	0
231.477	0	0	0	0	0	0	0	0	0	0	0	0	0	0	0	0	0	0	0	0	0	0	0	0	0	0	0	0	0	0	0	0	0	0	0	0	0	0	0	0	0	0	0	0	0	0	0	0	0
233.067	0	0	0	0	0	0	0	0	0	0	0	0	0	0	0	0	0	0	0	0	0	0	0	0	0	0	0	0	0	0	0	0	0	0	0	0	0	0	0	0	0	0	0	0	0	0	0	0	0
234.657	0	0	0	0	0	0	0	0	0	0	0	0	0	0	0	0	0	0	0	0	0	0	0	0	0	0	0	0	0	0	0	0	0	0	0	0	0	0	0	0	0	0	0	0	0	0	0	0	0
236.248	0	0	0	0	0	0	0	0	0	0	0	0	0	0	0	0	0	0	0	0	0	0	0	0	0	0	0	0	0	0	0	0	0	0	0	0	0	0	0	0	0	0	0	0	0	0	0	0	0
237.84	0	0	0	0	0	0	0	0	0	0	0	0	0	0	0	0	0	0	0	0	0	0	0	0	0	0	0	0	0	0	0	0	0	0	0	0	0	0	0	0	0	0	0	0	0	0	0	0	0
239.432	0	0	0	0	0	0	0	0	0	0	0	0	0	0	0	0	0	0	0	0	0	0	0	0	0	0	0	0	0	0	0	0	0	0	0	0	0	0	0	0	0	0	0	0	0	0	0	0	0
241.025	0	0	0	0	0	0	0	0	0	0	0	0	0	0	0	0	0	0	0	0	0	0	0	0	0	0	0	0	0	0	0	0	0	0	0	0	0	0	0	0	0	0	0	0	0	0	0	0	0
242.619	0	0	0	0	0	0	0	0	0	0	0	0	0	0	0	0	0	0	0	0	0	0	0	0	0	0	0	0	0	0	0	0	0	0	0	0	0	0	0	0	0	0	0	0	0	0	0	0	0
244.213	0	0	0	0	0	0	0	0	0	0	0	0	0	0	0	0	0	0	0	0	0	0	0	0	0	0	0	0	0	0	0	0	0	0	0	0	0	0	0	0	0	0	0	0	0	0	0	0	0
245.808	0	0	0	0	0	0	0	0	0	0	0	0	0	0	0	0	0	0	0	0	0	0	0	0	0	0	0	0	0	0	0	0	0	0	0	0	0	0	0	0	0	0	0	0	0	0	0	0	0
247.403	0	0	0	0	0	0	0	0	0	0	0	0	0	0	0	0	0	0	0	0	0	0	0	0	0	0	0	0	0	0	0	0	0	0	0	0	0	0	0	0	0	0	0	0	0	0	0	0	0
248.999	0	0	0	0	0	0	0	0	0	0	0	0	0	0	0	0	0	0	0	0	0	0	0	0	0	0	0	0	0	0	0	0	0	0	0	0	0	0	0	0	0	0	0	0	0	0	0	0	0
250.595	0	0	0	0	0	0	0	0	0	0	0	0	0	0	0	0	0	0	0	0	0	0	0	0	0	0	0	0	0	0	0	0	0	0	0	0	0	0	0	0	0	0	0	0	0	0	0	0	0
252.192	0	0	0	0	0	0	0	0	0	0	0	0	0	0	0	0	0	0	0	0	0	0	0	0	0	0	0	0	0	0	0	0	0	0	0	0	0	0	0	0	0	0	0	0	0	0	0	0	0
253.79	0	0	0	0	0	0	0	0	0	0	0	0	0	0	0	0	0	0	0	0	0	0	0	0	0	0	0	0	0	0	0	0	0	0	0	0	0	0	0	0	0	0	0	0	0	0	0	0	0
255.388	0	0	0	0	0	0	0	0	0	0	0	0	0	0	0	0	0	0	0	0	0	0	0	0	0	0	0	0	0	0	0	0	0	0	0	0	0	0	0	0	0	0	0	0	0	0	0	0	0
256.986	0	0	0	0	0	0	0	0	0	0	0	0	0	0	0	0	0	0	0	0	0	0	0	0	0	0	0	0	0	0	0	0	0	0	0	0	0	0	0	0	0	0	0	0	0	0	0	0	0
258.586	0	0	0	0	0	0	0	0	0	0	0	0	0	0	0	0	0	0	0	0	0	0	0	0	0	0	0	0	0	0	0	0	0	0	0	0	0	0	0	0	0	0	0	0	0	0	0	0	0
260.186	0	0	0	0	0	0	0	0	0	0	0	0	0	0	0	0	0	0	0	0	0	0	0	0	0	0	0	0	0	0	0	0	0	0	0	0	0	0	0	0	0	0	0	0	0	0	0	0	0
261.786	0	0	0	0	0	0	0	0	0	0	0	0	0	0	0	0	0	0	0	0	0	0	0	0	0	0	0	0	0	0	0	0	0	0	0	0	0	0	0	0	0	0	0	0	0	0	0	0	0
263.387	0	0	0	0	0	0	0	0	0	0	0	0	0	0	0	0	0	0	0	0	0	0	0	0	0	0	0	0	0	0	0	0	0	0	0	0	0	0	0	0	0	0	0	0	0	0	0	0	0
264.988	0	0	0	0	0	0	0	0	0	0	0	0	0	0	0	0	0	0	0	0	0	0	0	0	0	0	0	0	0	0	0	0	0	0	0	0	0	0	0	0	0	0	0	0	0	0	0	0	0
266.591	0	0	0	0	0	0	0	0	0	0	0	0	0	0	0	0	0	0	0	0	0	0	0	0	0	0	0	0	0	0	0	0	0	0	0	0	0	0	0	0	0	0	0	0	0	0	0	0	0
268.193	0	0	0	0	0	0	0	0	0	0	0	0	0	0	0	0	0	0	0	0	0	0	0	0	0	0	0	0	0	0	0	0	0	0	0	0	0	0	0	0	0	0	0	0	0	0	0	0	0
269.796	0	0	0	0	0	0	0	0	0	0	0	0	0	0	0	0	0	0	0	0	0	0	0	0	0	0	0	0	0	0	0	0	0	0	0	0	0	0	0	0	0	0	0	0	0	0	0	0	0
271.4	0	0	0	0	0	0	0	0	0	0	0	0	0	0	0	0	0	0	0	0	0	0	0	0	0	0	0	0	0	0	0	0	0	0	0	0	0	0	0	0	0	0	0	0	0	0	0	0	0
273.004	0	0	0	0	0	0	0	0	0	0	0	0	0	0	0	0	0	0	0	0	0	0	0	0	0	0	0	0	0	0	0	0	0	0	0	0	0	0	0	0	0	0	0	0	0	0	0	0	0
274.609	0	0	0	0	0	0	0	0	0	0	0	0	0	0	0	0	0	0	0	0	0	0	0	0	0	0	0	0	0	0	0	0	0	0	0	0	0	0	0	0	0	0	0	0	0	0	0	0	0
276.215	0	0	0	0	0	0	0	0	0	0	0	0	0	0	0	0	0	0	0	0	0	0	0	0	0	0	0	0	0	0	0	0	0	0	0	0	0	0	0	0	0	0	0	0	0	0	0	0	0
277.821	0	0	0	0	0	0	0	0	0	0	0	0	0	0	0	0	0	0	0	0	0	0	0	0	0	0	0	0	0	0	0	0	0	0	0	0	0	0	0	0	0	0	0	0	0	0	0	0	0
279.427	0	0	0	0	0	0	0	0	0	0	0	0	0	0	0	0	0	0	0	0	0	0	0	0	0	0	0	0	0	0	0	0	0	0	0	0	0	0	0	0	0	0	0	0	0	0	0	0	0
281.034	0	0	0	0	0	0	0	0	0	0	0	0	0	0	0	0	0	0	0	0	0	0	0	0	0	0	0	0	0	0	0	0	0	0	0	0	0	0	0	0	0	0	0	0	0	0	0	0	0
282.642	0	0	0	0	0	0	0	0	0	0	0	0	0	0	0	0	0	0	0	0	0	0	0	0	0	0	0	0	0	0	0	0	0	0	0	0	0	0	0	0	0	0	0	0	0	0	0	0	0
284.25	0	0	0	0	0	0	0	0	0	0	0	0	0	0	0	0	0	0	0	0	0	0	0	0	0	0	0	0	0	0	0	0	0	0	0	0	0	0	0	0	0	0	0	0	0	0	0	0	0
285.858	0	0	0	0	0	0	0	0	0	0	0	0	0	0	0	0	0	0	0	0	0	0	0	0	0	0	0	0	0	0	0	0	0	0	0	0	0	0	0	0	0	0	0	0	0	0	0	0	0
287.468	0	0	0	0	0	0	0	0	0	0	0	0	0	0	0	0	0	0	0	0	0	0	0	0	0	0	0	0	0	0	0	0	0	0	0	0	0	0	0	0	0	0	0	0	0	0	0	0	0
289.077	0	0	0	0	0	0	0	0	0	0	0	0	0	0	0	0	0	0	0	0	0	0	0	0	0	0	0	0	0	0	0	0	0	0	0	0	0	0	0	0	0	0	0	0	0	0	0	0	0
290.688	0	0	0	0	0	0	0	0	0	0	0	0	0	0	0	0	0	0	0	0	0	0	0	0	0	0	0	0	0	0	0	0	0	0	0	0	0	0	0	0	0	0	0	0	0	0	0	0	0
292.298	0	0	0	0	0	0	0	0	0	0	0	0	0	0	0	0	0	0	0	0	0	0	0	0	0	0	0	0	0	0	0	0	0	0	0	0	0	0	0	0	0	0	0	0	0	0	0	0	0
293.91	0	0	0	0	0	0	0	0	0	0	0	0	0	0	0	0	0	0	0	0	0	0	0	0	0	0	0	0	0	0	0	0	0	0	0	0	0	0	0	0	0	0	0	0	0	0	0	0	0
295.521	0	0	0	0	0	0	0	0	0	0	0	0	0	0	0	0	0	0	0	0	0	0	0	0	0	0	0	0	0	0	0	0	0	0	0	0	0	0	0	0	0	0	0	0	0	0	0	0	0
297.134	0	0	0	0	0	0	0	0	0	0	0	0	0	0	0	0	0	0	0	0	0	0	0	0	0	0	0	0	0	0	0	0	0	0	0	0	0	0	0	0	0	0	0	0	0	0	0	0	0
298.747	0	0	0	0	0	0	0	0	0	0	0	0	0	0	0	0	0	0	0	0	0	0	0	0	0	0	0	0	0	0	0	0	0	0	0	0	0	0	0	0	0	0	0	0	0	0	0	0	0
300.36	0	0	0	0	0	0	0	0	0	0	0	0	0	0	0	0	0	0	0	0	0	0	0	0	0	0	0	0	0	0	0	0	0	0	0	0	0	0	0	0	0	0	0	0	0	0	0	0	0
301.974	0	0	0	0	0	0	0	0	0	0	0	0	0	0	0	0	0	0	0	0	0	0	0	0	0	0	0	0	0	0	0	0	0	0	0	0	0	0	0	0	0	0	0	0	0	0	0	0	0
303.588	0	0	0	0	0	0	0	0	0	0	0	0	0	0	0	0	0	0	0	0	0	0	0	0	0	0	0	0	0	0	0	0	0	0	0	0	0	0	0	0	0	0	0	0	0	0	0	0	0
305.203	0	0	0	0	0	0	0	0	0	0	0	0	0	0	0	0	0	0	0	0	0	0	0	0	0	0	0	0	0	0	0	0	0	0	0	0	0	0	0	0	0	0	0	0	0	0	0	0	0
306.819	0	0	0	0	0	0	0	0	0	0	0	0	0	0	0	0	0	0	0	0	0	0	0	0	0	0	0	0	0	0	0	0	0	0	0	0	0	0	0	0	0	0	0	0	0	0	0	0	0
308.435	0	0	0	0	0	0	0	0	0	0	0	0	0	0	0	0	0	0	0	0	0	0	0	0	0	0	0	0	0	0	0	0	0	0	0	0	0	0	0	0	0	0	0	0	0	0	0	0	0
310.051	0	0	0	0	0	0	0	0	0	0	0	0	0	0	0	0	0	0	0	0	0	0	0	0	0	0	0	0	0	0	0	0	0	0	0	0	0	0	0	0	0	0	0	0	0	0	0	0	0
311.668	0	0	0	0	0	0	0	0	0	0	0	0	0	0	0	0	0	0	0	0	0	0	0	0	0	0	0	0	0	0	0	0	0	0	0	0	0	0	0	0	0	0	0	0	0	0	0	0	0
313.286	0	0	0	0	0	0	0	0	0	0	0	0	0	0	0	0	0	0	0	0	0	0	0	0	0	0	0	0	0	0	0	0	0	0	0	0	0	0	0	0	0	0	0	0	0	0	0	0	0
314.904	0	0	0	0	0	0	0	0	0	0	0	0	0	0	0	0	0	0	0	0	0	0	0	0	0	0	0	0	0	0	0	0	0	0	0	0	0	0	0	0	0	0	0	0	0	0	0	0	0
316.522	0	0	0	0	0	0	0	0	0	0	0	0	0	0	0	0	0	0	0	0	0	0	0	0	0	0	0	0	0	0	0	0	0	0	0	0	0	0	0	0	0	0	0	0	0	0	0	0	0
318.141	0	0	0	0	0	0	0	0	0	0	0	0	0	0	0	0	0	0	0	0	0	0	0	0	0	0	0	0	0	0	0	0	0	0	0	0	0	0	0	0	0	0	0	0	0	0	0	0	0
319.761	0	0	0	0	0	0	0	0	0	0	0	0	0	0	0	0	0	0	0	0	0	0	0	0	0	0	0	0	0	0	0	0	0	0	0	0	0	0	0	0	0	0	0	0	0	0	0	0	0
321.381	0	0	0	0	0	0	0	0	0	0	0	0	0	0	0	0	0	0	0	0	0	0	0	0	0	0	0	0	0	0	0	0	0	0	0	0	0	0	0	0	0	0	0	0	0	0	0	0	0
323.001	0	0	0	0	0	0	0	0	0	0	0	0	0	0	0	0	0	0	0	0	0	0	0	0	0	0	0	0	0	0	0	0	0	0	0	0	0	0	0	0	0	0	0	0	0	0	0	0	0
324.622	0	0	0	0	0	0	0	0	0	0	0	0	0	0	0	0	0	0	0	0	0	0	0	0	0	0	0	0	0	0	0	0	0	0	0	0	0	0	0	0	0	0	0	0	0	0	0	0	0
326.243	0	0	0	0	0	0	0	0	0	0	0	0	0	0	0	0	0	0	0	0	0	0	0	0	0	0	0	0	0	0	0	0	0	0	0	0	0	0	0	0	0	0	0	0	0	0	0	0	0
327.865	0	0	0	0	0	0	0	0	0	0	0	0	0	0	0	0	0	0	0	0	0	0	0	0	0	0	0	0	0	0	0	0	0	0	0	0	0	0	0	0	0	0	0	0	0	0	0	0	0
329.488	0	0	0	0	0	0	0	0	0	0	0	0	0	0	0	0	0	0	0	0	0	0	0	0	0	0	0	0	0	0	0	0	0	0	0	0	0	0	0	0	0	0	0	0	0	0	0	0	0
331.111	0	0	0	0	0	0	0	0	0	0	0	0	0	0	0	0	0	0	0	0	0	0	0	0	0	0	0	0	0	0	0	0	0	0	0	0	0	0	0	0	0	0	0	0	0	0	0	0	0
332.734	0	0	0	0	0	0	0	0	0	0	0	0	0	0	0	0	0	0	0	0	0	0	0	0	0	0	0	0	0	0	0	0	0	0	0	0	0	0	0	0	0	0	0	0	0	0	0	0	0
334.358	0	0	0	0	0	0	0	0	0	0	0	0	0	0	0	0	0	0	0	0	0	0	0	0	0	0	0	0	0	0	0	0	0	0	0	0	0	0	0	0	0	0	0	0	0	0	0	0	0
335.982	0	0	0	0	0	0	0	0	0	0	0	0	0	0	0	0	0	0	0	0	0	0	0	0	0	0	0	0	0	0	0	0	0	0	0	0	0	0	0	0	0	0	0	0	0	0	0	0	0
337.607	0	0	0	0	0	0	0	0	0	0	0	0	0	0	0	0	0	0	0	0	0	0	0	0	0	0	0	0	0	0	0	0	0	0	0	0	0	0	0	0	0	0	0	0	0	0	0	0	0
339.232	0	0	0	0	0	0	0	0	0	0	0	0	0	0	0	0	0	0	0	0	0	0	0	0	0	0	0	0	0	0	0	0	0	0	0	0	0	0	0	0	0	0	0	0	0	0	0	0	0
340.858	0	0	0	0	0	0	0	0	0	0	0	0	0	0	0	0	0	0	0	0	0	0	0	0	0	0	0	0	0	0	0	0	0	0	0	0	0	0	0	0	0	0	0	0	0	0	0	0	0
342.484	0	0	0	0	0	0	0	0	0	0	0	0	0	0	0	0	0	0	0	0	0	0	0	0	0	0	0	0	0	0	0	0	0	0	0	0	0	0	0	0	0	0	0	0	0	0	0	0	0
344.111	0	0	0	0	0	0	0	0	0	0	0	0	0	0	0	0	0	0	0	0	0	0	0	0	0	0	0	0	0	0	0	0	0	0	0	0	0	0	0	0	0	0	0	0	0	0	0	0	0
345.738	0	0	0	0	0	0	0	0	0	0	0	0	0	0	0	0	0	0	0	0	0	0	0	0	0	0	0	0	0	0	0	0	0	0	0	0	0	0	0	0	0	0	0	0	0	0	0	0	0
347.365	0	0	0	0	0	0	0	0	0	0	0	0	0	0	0	0	0	0	0	0	0	0	0	0	0	0	0	0	0	0	0	0	0	0	0	0	0	0	0	0	0	0	0	0	0	0	0	0	0
348.993	0	0	0	0	0	0	0	0	0	0	0	0	0	0	0	0	0	0	0	0	0	0	0	0	0	0	0	0	0	0	0	0	0	0	0	0	0	0	0	0	0	0	0	0	0	0	0	0	0
350.622	0	0	0	0	0	0	0	0	0	0	0	0	0	0	0	0	0	0	0	0	0	0	0	0	0	0	0	0	0	0	0	0	0	0	0	0	0	0	0	0	0	0	0	0	0	0	0	0	0
352.251	0	0	0	0	0	0	0	0	0	0	0	0	0	0	0	0	0	0	0	0	0	0	0	0	0	0	0	0	0	0	0	0	0	0	0	0	0	0	0	0	0	0	0	0	0	0	0	0	0
353.88	0	0	0	0	0	0	0	0	0	0	0	0	0	0	0	0	0	0	0	0	0	0	0	0	0	0	0	0	0	0	0	0	0	0	0	0	0	0	0	0	0	0	0	0	0	0	0	0	0
355.51	0	0	0	0	0	0	0	0	0	0	0	0	0	0	0	0	0	0	0	0	0	0	0	0	0	0	0	0	0	0	0	0	0	0	0	0	0	0	0	0	0	0	0	0	0	0	0	0	0
357.14	0	0	0	0	0	0	0	0	0	0	0	0	0	0	0	0	0	0	0	0	0	0	0	0	0	0	0	0	0	0	0	0	0	0	0	0	0	0	0	0	0	0	0	0	0	0	0	0	0
358.771	0	0	0	0	0	0	0	0	0	0	0	0	0	0	0	0	0	0	0	0	0	0	0	0	0	0	0	0	0	0	0	0	0	0	0	0	0	0	0	0	0	0	0	0	0	0	0	0	0
360.402	0	0	0	0	0	0	0	0	0	0	0	0	0	0	0	0	0	0	0	0	0	0	0	0	0	0	0	0	0	0	0	0	0	0	0	0	0	0	0	0	0	0	0	0	0	0	0	0	0
362.034	0	0	0	0	0	0	0	0	0	0	0	0	0	0	0	0	0	0	0	0	0	0	0	0	0	0	0	0	0	0	0	0	0	0	0	0	0	0	0	0	0	0	0	0	0	0	0	0	0
363.666	0	0	0	0	0	0	0	0	0	0	0	0	0	0	0	0	0	0	0	0	0	0	0	0	0	0	0	0	0	0	0	0	0	0	0	0	0	0	0	0	0	0	0	0	0	0	0	0	0
365.299	0	0	0	0	0	0	0	0	0	0	0	0	0	0	0	0	0	0	0	0	0	0	0	0	0	0	0	0	0	0	0	0	0	0	0	0	0	0	0	0	0	0	0	0	0	0	0	0	0
366.932	0	0	0	0	0	0	0	0	0	0	0	0	0	0	0	0	0	0	0	0	0	0	0	0	0	0	0	0	0	0	0	0	0	0	0	0	0	0	0	0	0	0	0	0	0	0	0	0	0
368.565	0	0	0	0	0	0	0	0	0	0	0	0	0	0	0	0	0	0	0	0	0	0	0	0	0	0	0	0	0	0	0	0	0	0	0	0	0	0	0	0	0	0	0	0	0	0	0	0	0
370.199	0	0	0	0	0	0	0	0	0	0	0	0	0	0	0	0	0	0	0	0	0	0	0	0	0	0	0	0	0	0	0	0	0	0	0	0	0	0	0	0	0	0	0	0	0	0	0	0	0
371.833	0	0	0	0	0	0	0	0	0	0	0	0	0	0	0	0	0	0	0	0	0	0	0	0	0	0	0	0	0	0	0	0	0	0	0	0	0	0	0	0	0	0	0	0	0	0	0	0	0
373.468	0	0	0	0	0	0	0	0	0	0	0	0	0	0	0	0	0	0	0	0	0	0	0	0	0	0	0	0	0	0	0	0	0	0	0	0	0	0	0	0	0	0	0	0	0	0	0	0	0
375.103	0	0	0	0	0	0	0	0	0	0	0	0	0	0	0	0	0	0	0	0	0	0	0	0	0	0	0	0	0	0	0	0	0	0	0	0	0	0	0	0	0	0	0	0	0	0	0	0	0
376.738	0	0	0	0	0	0	0	0	0	0	0	0	0	0	0	0	0	0	0	0	0	0	0	0	0	0	0	0	0	0	0	0	0	0	0	0	0	0	0	0	0	0	0	0	0	0	0	0	0
378.374	0	0	0	0	0	0	0	0	0	0	0	0	0	0	0	0	0	0	0	0	0	0	0	0	0	0	0	0	0	0	0	0	0	0	0	0	0	0	0	0	0	0	0	0	0	0	0	0	0
380.01	0	0	0	0	0	0	0	0	0	0	0	0	0	0	0	0	0	0	0	0	0	0	0	0	0	0	0	0	0	0	0	0	0	0	0	0	0	0	0	0	0	0	0	0	0	0	0	0	0
381.647	0	0	0	0	0	0	0	0	0	0	0	0	0	0	0	0	0	0	0	0	0	0	0	0	0	0	0	0	0	0	0	0	0	0	0	0	0	0	0	0	0	0	0	0	0	0	0	0	0
383.284	0	0	0	0	0	0	0	0	0	0	0	0	0	0	0	0	0	0	0	0	0	0	0	0	0	0	0	0	0	0	0	0	0	0	0	0	0	0	0	0	0	0	0	0	0	0	0	0	0
384.922	0	0	0	0	0	0	0	0	0	0	0	0	0	0	0	0	0	0	0	0	0	0	0	0	0	0	0	0	0	0	0	0	0	0	0	0	0	0	0	0	0	0	0	0	0	0	0	0	0
386.56	0	0	0	0	0	0	0	0	0	0	0	0	0	0	0	0	0	0	0	0	0	0	0	0	0	0	0	0	0	0	0	0	0	0	0	0	0	0	0	0	0	0	0	0	0	0	0	0	0
388.198	0	0	0	0	0	0	0	0	0	0	0	0	0	0	0	0	0	0	0	0	0	0	0	0	0	0	0	0	0	0	0	0	0	0	0	0	0	0	0	0	0	0	0	0	0	0	0	0	0
389.837	0	0	0	0	0	0	0	0	0	0	0	0	0	0	0	0	0	0	0	0	0	0	0	0	0	0	0	0	0	0	0	0	0	0	0	0	0	0	0	0	0	0	0	0	0	0	0	0	0
391.476	0	0	0	0	0	0	0	0	0	0	0	0	0	0	0	0	0	0	0	0	0	0	0	0	0	0	0	0	0	0	0	0	0	0	0	0	0	0	0	0	0	0	0	0	0	0	0	0	0
393.116	0	0	0	0	0	0	0	0	0	0	0	0	0	0	0	0	0	0	0	0	0	0	0	0	0	0	0	0	0	0	0	0	0	0	0	0	0	0	0	0	0	0	0	0	0	0	0	0	0
394.756	0	0	0	0	0	0	0	0	0	0	0	0	0	0	0	0	0	0	0	0	0	0	0	0	0	0	0	0	0	0	0	0	0	0	0	0	0	0	0	0	0	0	0	0	0	0	0	0	0
396.396	0	0	0	0	0	0	0	0	0	0	0	0	0	0	0	0	0	0	0	0	0	0	0	0	0	0	0	0	0	0	0	0	0	0	0	0	0	0	0	0	0	0	0	0	0	0	0	0	0
398.037	0	0	0	0	0	0	0	0	0	0	0	0	0	0	0	0	0	0	0	0	0	0	0	0	0	0	0	0	0	0	0	0	0	0	0	0	0	0	0	0	0	0	0	0	0	0	0	0	0
399.678	0	0	0	0	0	0	0	0	0	0	0	0	0	0	0	0	0	0	0	0	0	0	0	0	0	0	0	0	0	0	0	0	0	0	0	0	0	0	0	0	0	0	0	0	0	0	0	0	0
401.32	0	0	0	0	0	0	0	0	0	0	0	0	0	0	0	0	0	0	0	0	0	0	0	0	0	0	0	0	0	0	0	0	0	0	0	0	0	0	0	0	0	0	0	0	0	0	0	0	0
402.962	0	0	0	0	0	0	0	0	0	0	0	0	0	0	0	0	0	0	0	0	0	0	0	0	0	0	0	0	0	0	0	0	0	0	0	0	0	0	0	0	0	0	0	0	0	0	0	0	0
404.604	0	0	0	0	0	0	0	0	0	0	0	0	0	0	0	0	0	0	0	0	0	0	0	0	0	0	0	0	0	0	0	0	0	0	0	0	0	0	0	0	0	0	0	0	0	0	0	0	0
406.247	0	0	0	0	0	0	0	0	0	0	0	0	0	0	0	0	0	0	0	0	0	0	0	0	0	0	0	0	0	0	0	0	0	0	0	0	0	0	0	0	0	0	0	0	0	0	0	0	0
407.89	0	0	0	0	0	0	0	0	0	0	0	0	0	0	0	0	0	0	0	0	0	0	0	0	0	0	0	0	0	0	0	0	0	0	0	0	0	0	0	0	0	0	0	0	0	0	0	0	0
409.534	0	0	0	0	0	0	0	0	0	0	0	0	0	0	0	0	0	0	0	0	0	0	0	0	0	0	0	0	0	0	0	0	0	0	0	0	0	0	0	0	0	0	0	0	0	0	0	0	0
411.177	0	0	0	0	0	0	0	0	0	0	0	0	0	0	0	0	0	0	0	0	0	0	0	0	0	0	0	0	0	0	0	0	0	0	0	0	0	0	0	0	0	0	0	0	0	0	0	0	0
412.822	0	0	0	0	0	0	0	0	0	0	0	0	0	0	0	0	0	0	0	0	0	0	0	0	0	0	0	0	0	0	0	0	0	0	0	0	0	0	0	0	0	0	0	0	0	0	0	0	0
414.466	0	0	0	0	0	0	0	0	0	0	0	0	0	0	0	0	0	0	0	0	0	0	0	0	0	0	0	0	0	0	0	0	0	0	0	0	0	0	0	0	0	0	0	0	0	0	0	0	0
416.111	0	0	0	0	0	0	0	0	0	0	0	0	0	0	0	0	0	0	0	0	0	0	0	0	0	0	0	0	0	0	0	0	0	0	0	0	0	0	0	0	0	0	0	0	0	0	0	0	0
417.757	0	0	0	0	0	0	0	0	0	0	0	0	0	0	0	0	0	0	0	0	0	0	0	0	0	0	0	0	0	0	0	0	0	0	0	0	0	0	0	0	0	0	0	0	0	0	0	0	0
419.402	0	0	0	0	0	0	0	0	0	0	0	0	0	0	0	0	0	0	0	0	0	0	0	0	0	0	0	0	0	0	0	0	0	0	0	0	0	0	0	0	0	0	0	0	0	0	0	0	0
421.048	0	0	0	0	0	0	0	0	0	0	0	0	0	0	0	0	0	0	0	0	0	0	0	0	0	0	0	0	0	0	0	0	0	0	0	0	0	0	0	0	0	0	0	0	0	0	0	0	0
422.695	0	0	0	0	0	0	0	0	0	0	0	0	0	0	0	0	0	0	0	0	0	0	0	0	0	0	0	0	0	0	0	0	0	0	0	0	0	0	0	0	0	0	0	0	0	0	0	0	0
424.342	0	0	0	0	0	0	0	0	0	0	0	0	0	0	0	0	0	0	0	0	0	0	0	0	0	0	0	0	0	0	0	0	0	0	0	0	0	0	0	0	0	0	0	0	0	0	0	0	0
425.989	0	0	0	0	0	0	0	0	0	0	0	0	0	0	0	0	0	0	0	0	0	0	0	0	0	0	0	0	0	0	0	0	0	0	0	0	0	0	0	0	0	0	0	0	0	0	0	0	0
427.636	0	0	0	0	0	0	0	0	0	0	0	0	0	0	0	0	0	0	0	0	0	0	0	0	0	0	0	0	0	0	0	0	0	0	0	0	0	0	0	0	0	0	0	0	0	0	0	0	0
429.284	0	0	0	0	0	0	0	0	0	0	0	0	0	0	0	0	0	0	0	0	0	0	0	0	0	0	0	0	0	0	0	0	0	0	0	0	0	0	0	0	0	0	0	0	0	0	0	0	0
430.932	0	0	0	0	0	0	0	0	0	0	0	0	0	0	0	0	0	0	0	0	0	0	0	0	0	0	0	0	0	0	0	0	0	0	0	0	0	0	0	0	0	0	0	0	0	0	0	0	0
432.581	0	0	0	0	0	0	0	0	0	0	0	0	0	0	0	0	0	0	0	0	0	0	0	0	0	0	0	0	0	0	0	0	0	0	0	0	0	0	0	0	0	0	0	0	0	0	0	0	0
434.23	0	0	0	0	0	0	0	0	0	0	0	0	0	0	0	0	0	0	0	0	0	0	0	0	0	0	0	0	0	0	0	0	0	0	0	0	0	0	0	0	0	0	0	0	0	0	0	0	0
435.879	0	0	0	0	0	0	0	0	0	0	0	0	0	0	0	0	0	0	0	0	0	0	0	0	0	0	0	0	0	0	0	0	0	0	0	0	0	0	0	0	0	0	0	0	0	0	0	0	0
437.528	0	0	0	0	0	0	0	0	0	0	0	0	0	0	0	0	0	0	0	0	0	0	0	0	0	0	0	0	0	0	0	0	0	0	0	0	0	0	0	0	0	0	0	0	0	0	0	0	0
439.178	0	0	0	0	0	0	0	0	0	0	0	0	0	0	0	0	0	0	0	0	0	0	0	0	0	0	0	0	0	0	0	0	0	0	0	0	0	0	0	0	0	0	0	0	0	0	0	0	0
440.828	0	0	0	0	0	0	0	0	0	0	0	0	0	0	0	0	0	0	0	0	0	0	0	0	0	0	0	0	0	0	0	0	0	0	0	0	0	0	0	0	0	0	0	0	0	0	0	0	0
442.479	0	0	0	0	0	0	0	0	0	0	0	0	0	0	0	0	0	0	0	0	0	0	0	0	0	0	0	0	0	0	0	0	0	0	0	0	0	0	0	0	0	0	0	0	0	0	0	0	0
444.13	0	0	0	0	0	0	0	0	0	0	0	0	0	0	0	0	0	0	0	0	0	0	0	0	0	0	0	0	0	0	0	0	0	0	0	0	0	0	0	0	0	0	0	0	0	0	0	0	0
445.781	0	0	0	0	0	0	0	0	0	0	0	0	0	0	0	0	0	0	0	0	0	0	0	0	0	0	0	0	0	0	0	0	0	0	0	0	0	0	0	0	0	0	0	0	0	0	0	0	0
447.432	0	0	0	0	0	0	0	0	0	0	0	0	0	0	0	0	0	0	0	0	0	0	0	0	0	0	0	0	0	0	0	0	0	0	0	0	0	0	0	0	0	0	0	0	0	0	0	0	0
449.084	0	0	0	0	0	0	0	0	0	0	0	0	0	0	0	0	0	0	0	0	0	0	0	0	0	0	0	0	0	0	0	0	0	0	0	0	0	0	0	0	0	0	0	0	0	0	0	0	0
450.736	0	0	0	0	0	0	0	0	0	0	0	0	0	0	0	0	0	0	0	0	0	0	0	0	0	0	0	0	0	0	0	0	0	0	0	0	0	0	0	0	0	0	0	0	0	0	0	0	0
452.389	0	0	0	0	0	0	0	0	0	0	0	0	0	0	0	0	0	0	0	0	0	0	0	0	0	0	0	0	0	0	0	0	0	0	0	0	0	0	0	0	0	0	0	0	0	0	0	0	0
454.042	0	0	0	0	0	0	0	0	0	0	0	0	0	0	0	0	0	0	0	0	0	0	0	0	0	0	0	0	0	0	0	0	0	0	0	0	0	0	0	0	0	0	0	0	0	0	0	0	0
455.695	0	0	0	0	0	0	0	0	0	0	0	0	0	0	0	0	0	0	0	0	0	0	0	0	0	0	0	0	0	0	0	0	0	0	0	0	0	0	0	0	0	0	0	0	0	0	0	0	0
457.348	0	0	0	0	0	0	0	0	0	0	0	0	0	0	0	0	0	0	0	0	0	0	0	0	0	0	0	0	0	0	0	0	0	0	0	0	0	0	0	0	0	0	0	0	0	0	0	0	0
459.002	0	0	0	0	0	0	0	0	0	0	0	0	0	0	0	0	0	0	0	0	0	0	0	0	0	0	0	0	0	0	0	0	0	0	0	0	0	0	0	0	0	0	0	0	0	0	0	0	0
460.656	0	0	0	0	0	0	0	0	0	0	0	0	0	0	0	0	0	0	0	0	0	0	0	0	0	0	0	0	0	0	0	0	0	0	0	0	0	0	0	0	0	0	0	0	0	0	0	0	0
462.31	0	0	0	0	0	0	0	0	0	0	0	0	0	0	0	0	0	0	0	0	0	0	0	0	0	0	0	0	0	0	0	0	0	0	0	0	0	0	0	0	0	0	0	0	0	0	0	0	0
463.965	0	0	0	0	0	0	0	0	0	0	0	0	0	0	0	0	0	0	0	0	0	0	0	0	0	0	0	0	0	0	0	0	0	0	0	0	0	0	0	0	0	0	0	0	0	0	0	0	0
465.62	0	0	0	0	0	0	0	0	0	0	0	0	0	0	0	0	0	0	0	0	0	0	0	0	0	0	0	0	0	0	0	0	0	0	0	0	0	0	0	0	0	0	0	0	0	0	0	0	0
467.275	0	0	0	0	0	0	0	0	0	0	0	0	0	0	0	0	0	0	0	0	0	0	0	0	0	0	0	0	0	0	0	0	0	0	0	0	0	0	0	0	0	0	0	0	0	0	0	0	24.2668094595619
468.931	0	0	0	0	0	0	0	0	0	0	0	0	0	0	0	0	0	0	0	0	0	0	0	0	0	0	0	0	0	0	0	0	0	0	0	0	0	0	0	0	0	0	0	0	0	0	0	0	8.0649026038226
470.586	0	0	0	0	0	0	0	0	0	0	0	0	0	0	0	0	0	0	0	0	0	0	0	0	0	0	0	0	0	0	0	0	0	0	0	0	0	0	0	0	0	0	0	0	0	0	0	8.37624509738822	12.2771417878907
472.242	0	0	0	0	0	0	0	0	0	0	0	0	0	0	0	0	0	0	0	0	0	0	0	0	0	0	0	0	0	0	0	0	0	0	0	0	0	0	0	0	0	0	0	0	0	0	72.7747382473472	10.7014812657889	8.03624971196156
473.899	0	0	0	0	0	0	0	0	0	0	0	0	0	0	0	0	0	0	0	0	0	0	0	0	0	0	0	0	0	0	0	0	0	0	0	0	0	0	0	0	0	0	0	0	0	0	11.5414964259634	7.91163760196571	11.1995936957239
475.555	0	0	0	0	0	0	0	0	0	0	0	0	0	0	0	0	0	0	0	0	0	0	0	0	0	0	0	0	0	0	0	0	0	0	0	0	0	0	0	0	0	0	0	0	0	34.0352357639475	12.0079817597761	9.80924397495986	12.8146256279335
477.212	0	0	0	0	0	0	0	0	0	0	0	0	0	0	0	0	0	0	0	0	0	0	0	0	0	0	0	0	0	0	0	0	0	0	0	0	0	0	0	0	0	0	0	0	0	11.0291016868201	10.4512761724203	6.339311125118	9.62400974220375
478.87	0	0	0	0	0	0	0	0	0	0	0	0	0	0	0	0	0	0	0	0	0	0	0	0	0	0	0	0	0	0	0	0	0	0	0	0	0	0	0	0	0	0	0	0	26.7466954978345	13.9266357925062	11.1776191452104	13.0306442982248	14.0917322398905
480.527	0	0	0	0	0	0	0	0	0	0	0	0	0	0	0	0	0	0	0	0	0	0	0	0	0	0	0	0	0	0	0	0	0	0	0	0	0	0	0	0	0	0	0	0	9.94972726928984	10.1551045737438	9.50531791771299	12.8583889832451	13.3311312481925
482.185	0	0	0	0	0	0	0	0	0	0	0	0	0	0	0	0	0	0	0	0	0	0	0	0	0	0	0	0	0	0	0	0	0	0	0	0	0	0	0	0	0	0	0	14.239243693401	12.672848754872	12.1468208344593	16.205694283672	8.11064280622396	12.4547584431747
483.843	0	0	0	0	0	0	0	0	0	0	0	0	0	0	0	0	0	0	0	0	0	0	0	0	0	0	0	0	0	0	0	0	0	0	0	0	0	0	0	0	0	0	0	9.50637312912439	4.01740260721221	5.83174345617239	7.52724241273297	9.37481309955476	4.83897911145405
485.501	0	0	0	0	0	0	0	0	0	0	0	0	0	0	0	0	0	0	0	0	0	0	0	0	0	0	0	0	0	0	0	0	0	0	0	0	0	0	0	0	0	0	9.97022543098954	9.07824716830894	5.05991932149592	11.484288313773	8.53916509305087	10.3274358257164	3.3333224514992
487.16	0	0	0	0	0	0	0	0	0	0	0	0	0	0	0	0	0	0	0	0	0	0	0	0	0	0	0	0	0	0	0	0	0	0	0	0	0	0	0	0	0	58.9147770785769	2.00572338364637	4.14068628392588	9.7149429925502	8.06752626632945	10.171984660561	8.41247331486671	14.4598276551398
488.819	0	0	0	0	0	0	0	0	0	0	0	0	0	0	0	0	0	0	0	0	0	0	0	0	0	0	0	0	0	0	0	0	0	0	0	0	0	0	0	0	0	7.77740397754944	13.8384495195399	10.32345978509	9.87022829147726	10.7980719763046	12.3732947689274	12.1315260160081	9.22609841454207
490.478	0	0	0	0	0	0	0	0	0	0	0	0	0	0	0	0	0	0	0	0	0	0	0	0	0	0	0	0	0	0	0	0	0	0	0	0	0	0	0	0	40.5304376030215	10.662422111967	9.95307278765828	11.3786320381462	10.4395239710501	10.1833636304736	13.1158835169824	10.1989175621879	15.9786258569223
492.137	0	0	0	0	0	0	0	0	0	0	0	0	0	0	0	0	0	0	0	0	0	0	0	0	0	0	0	0	0	0	0	0	0	0	0	0	0	0	0	0	21.4347715815983	10.5282628390603	11.1330261648816	13.3440618228121	10.2473346053113	10.9432439529105	8.83929395879817	13.0109848315431	20.4297059822223
493.797	0	0	0	0	0	0	0	0	0	0	0	0	0	0	0	0	0	0	0	0	0	0	0	0	0	0	0	0	0	0	0	0	0	0	0	0	0	0	0	32.1502050026861	9.77228093917342	15.2284697339911	10.4475587394329	13.0216930964814	10.3292505875882	8.18818002829048	13.3707353836464	16.8042785625008	15.5376946234821
495.456	0	0	0	0	0	0	0	0	0	0	0	0	0	0	0	0	0	0	0	0	0	0	0	0	0	0	0	0	0	0	0	0	0	0	0	0	0	0	0	7.52606985402769	1.74215975755668	1.13417193859381	2.00084208003057	4.15199690321379	5.31875184949888	5.84442132041545	9.83272437517269	12.7004937543957	10.8950389478281
497.117	0	0	0	0	0	0	0	0	0	0	0	0	0	0	0	0	0	0	0	0	0	0	0	0	0	0	0	0	0	0	0	0	0	0	0	0	0	0	11.4724657499347	-0.737805041667585	-2.2018279885825	2.97276130369552	2.3066674007598	5.22961997850841	0.154768089588378	3.70295014828864	6.51422615815305	6.37196478714527	12.5240132562985
498.777	0	0	0	0	0	0	0	0	0	0	0	0	0	0	0	0	0	0	0	0	0	0	0	0	0	0	0	0	0	0	0	0	0	0	0	0	0	0	-1.42809476013666	4.52402081951479	3.79412846121444	-2.69590837358085	1.17710331686545	6.33932870982172	2.70075902791782	7.72982085774627	1.95962202302881	5.00090670717255	6.65983224629769
500.438	0	0	0	0	0	0	0	0	0	0	0	0	0	0	0	0	0	0	0	0	0	0	0	0	0	0	0	0	0	0	0	0	0	0	0	0	0	16.7882630618695	11.2267191759009	9.31410806565071	0.806372280278645	2.06970436496343	5.08710570863624	8.66281286569065	7.82979377696049	9.14567461318837	10.4734229421506	11.4692391724879	9.37580057597164
502.098	0	0	0	0	0	0	0	0	0	0	0	0	0	0	0	0	0	0	0	0	0	0	0	0	0	0	0	0	0	0	0	0	0	0	0	0	104.20407539102	7.72495944028331	9.60619472075163	3.08541892987746	10.6931993734715	4.99730761200074	1.98024272169954	4.16178832668947	8.67852315144127	7.97378841787154	9.85045729591423	11.2103257121618	12.5476040293681
503.759	0	0	0	0	0	0	0	0	0	0	0	0	0	0	0	0	0	0	0	0	0	0	0	0	0	0	0	0	0	0	0	0	0	0	0	0	9.3580885237545	3.29643120981283	1.69609525050544	5.87946715637001	0.424154351584317	1.33103824876692	5.8974846177796	4.83459615627915	5.21024395641423	11.4245140037156	9.49182764250549	5.29053704550618	8.93909978064022
505.421	0	0	0	0	0	0	0	0	0	0	0	0	0	0	0	0	0	0	0	0	0	0	0	0	0	0	0	0	0	0	0	0	0	0	0	78.9391145826451	14.1615729991077	6.35282023821033	16.7041670808235	7.3451777269301	4.73668210208854	7.78094804414707	9.17608228505877	12.1334471884527	9.67197557026546	11.2235378257473	16.275844780755	15.1221929605237	16.9899273865779
507.082	0	0	0	0	0	0	0	0	0	0	0	0	0	0	0	0	0	0	0	0	0	0	0	0	0	0	0	0	0	0	0	0	0	0	0	3.97884202297157	4.33485725690613	2.35478571279481	5.05693599634464	4.06854703840296	12.7728585085499	2.78795126833435	2.64604826133172	11.1681923631402	7.39558838214782	4.54684796380085	10.5216242420946	9.01621839858364	14.2536105902519
508.744	0	0	0	0	0	0	0	0	0	0	0	0	0	0	0	0	0	0	0	0	0	0	0	0	0	0	0	0	0	0	0	0	0	0	63.5306309763565	21.8433239980921	11.9589709625733	10.037914269749	12.0951841874288	9.31212498089423	9.58841942105572	11.23381728065	12.0866046125597	13.3521854036739	11.2053583743089	13.3236354199488	14.6926595275166	17.9631182564996	16.3370120159765
510.406	0	0	0	0	0	0	0	0	0	0	0	0	0	0	0	0	0	0	0	0	0	0	0	0	0	0	0	0	0	0	0	0	0	0	4.2508777779663	-4.9938143152654	-3.56648892643108	2.58253464672609	-1.11875711259832	5.85530702277317	3.56599109971073	2.03071293491114	5.41644248436202	4.9749011910947	7.36652762601141	6.32107498475963	13.1773739246752	13.1260153216155	12.5671492085509
512.068	0	0	0	0	0	0	0	0	0	0	0	0	0	0	0	0	0	0	0	0	0	0	0	0	0	0	0	0	0	0	0	0	0	51.7645003845025	11.024438579468	10.8007249502298	15.5426983594537	15.4034842652727	13.9007770868653	1.04813542822825	11.2853230502634	11.9651164013596	12.8964107892172	10.5868499408601	8.80297193838039	15.1001561298529	13.8009101307477	14.7993384449265	19.510856003636
513.731	0	0	0	0	0	0	0	0	0	0	0	0	0	0	0	0	0	0	0	0	0	0	0	0	0	0	0	0	0	0	0	0	0	6.73016519072979	1.14706124814649	7.11298542102383	4.55295298845992	0.939179521696188	1.86092462495491	3.66479889843202	4.88193803700484	12.663579455383	11.8951085664916	11.1361201780784	14.4065391072509	12.4683615791602	14.3053846647534	13.6656119170261	14.05744676285
515.394	0	0	0	0	0	0	0	0	0	0	0	0	0	0	0	0	0	0	0	0	0	0	0	0	0	0	0	0	0	0	0	0	13.4517884966668	-3.19082680171403	3.13699479613572	-11.068314309455	-5.95849450240167	6.35035874554249	1.70413900704499	3.32156033569167	0.805153714880358	-1.05206740153839	2.02146930664314	4.74105202234302	9.4484327352112	8.1407046869106	9.9026443580196	11.3926054567959	12.6208884525097
517.056	0	0	0	0	0	0	0	0	0	0	0	0	0	0	0	0	0	0	0	0	0	0	0	0	0	0	0	0	0	0	0	293.249905664971	-0.887926856703201	-2.91639623366197	-4.81133331707659	-1.84364619591183	0.973370152115467	-2.34888573773997	12.3778812945469	1.46668582968647	11.5385242784591	7.6161585502	3.9600907538732	6.94590026955727	12.3421625668992	9.58816781590105	9.51851557925421	10.0365801775733	14.0146683739044
518.72	0	0	0	0	0	0	0	0	0	0	0	0	0	0	0	0	0	0	0	0	0	0	0	0	0	0	0	0	0	0	0	6.72021713924333	0.62298840089036	7.39604223896924	8.57040609739645	2.40779654466918	5.33046815349292	4.26022331841181	0.278467501740696	8.6099838294689	6.26917371939339	15.2589544098706	10.2385604595495	10.5666280640332	10.9714710707182	14.1972170606128	10.097339437215	12.4487467477035	11.7842704734746
520.383	0	0	0	0	0	0	0	0	0	0	0	0	0	0	0	0	0	0	0	0	0	0	0	0	0	0	0	0	0	0	199.046653336316	9.94806522598699	18.4920758380058	19.3216019480864	18.961085191303	8.3143494425487	25.7582365765957	16.8513193709206	18.0069575268558	11.7355909680803	22.1165948860236	19.8432021865235	16.2456680060724	16.6226508506225	16.8859092668738	18.123417575238	20.6444513610642	18.1252012007248	28.1370113110458
522.046	0	0	0	0	0	0	0	0	0	0	0	0	0	0	0	0	0	0	0	0	0	0	0	0	0	0	0	0	0	0	5.05182326305256	-1.59674527681512	-3.09293261419765	-7.75640095064282	2.31173888248708	-2.41948405332058	7.08868187392356	12.1545271840136	-7.20493672971451	8.07990889571276	4.62515723830114	3.98195803789937	5.85202790622427	9.8489743558889	15.6223181415435	14.8205931759259	11.6460065555832	13.8679399176446	10.6873613526888
523.71	0	0	0	0	0	0	0	0	0	0	0	0	0	0	0	0	0	0	0	0	0	0	0	0	0	0	0	0	0	108.312089917706	6.70127828096993	-1.58384260522906	7.77763018785857	0.314451553240083	14.7450069079453	1.35248078776205	4.65820808082822	4.3035551432064	-0.67582414703591	5.21452357005044	11.3464325623037	4.75018259822993	6.03276373979935	14.636978040496	6.43424004740587	13.7632001526584	8.13136717523551	17.5497332185974	14.5732241758487
525.374	0	0	0	0	0	0	0	0	0	0	0	0	0	0	0	0	0	0	0	0	0	0	0	0	0	0	0	0	0	15.7523596676716	11.9841083529466	19.6263515638757	7.42651740050873	10.7688885633877	19.6267654746728	9.15535704692605	9.54029691505512	8.12043444179941	10.9619910501791	10.7633464397118	13.248164583344	8.47612444543427	7.85223308837765	9.84289269692527	13.1702848785896	14.4736432586586	16.9722863427782	19.0854246211272	18.4106515892547
527.038	0	0	0	0	0	0	0	0	0	0	0	0	0	0	0	0	0	0	0	0	0	0	0	0	0	0	0	0	83.0629977332806	-2.33124679407313	-1.25325807438965	1.63182132653238	9.27754200205425	-2.93685363810312	-6.02720366279173	3.74990698735981	-4.10669842746695	7.14331949511165	5.61812859318148	8.90006592600997	9.98332793705575	4.35416947570437	12.9836003463946	16.5128876923683	5.7950974511572	12.4751399179925	9.39817711651554	9.73903982561203	14.9570346231211
528.703	0	0	0	0	0	0	0	0	0	0	0	0	0	0	0	0	0	0	0	0	0	0	0	0	0	0	0	0	-10.8589880520954	-0.607908234588367	-0.265938322829178	1.93507479960009	3.42368485744029	-10.0552470113206	-3.1326098936171	-6.12290780381936	-3.61570403754273	-12.0225946487041	6.56531010189713	-0.151887983332917	-1.65009688112929	6.75185700758611	0.039073207090615	7.56718732697198	5.77060690095099	12.2081082731243	6.00546275854744	11.107055608596	12.0009996683849
530.367	0	0	0	0	0	0	0	0	0	0	0	0	0	0	0	0	0	0	0	0	0	0	0	0	0	0	0	60.6907075151739	5.26346358508518	12.8574285697447	2.33130772967163	14.6551074049992	4.5970714334307	4.73611590116744	-4.85130284064185	-0.266033720922205	6.28649675518997	2.38102614043671	8.54970371493002	7.55648285507175	8.94328093114767	7.63471732673147	8.92498545136208	5.17016833944226	14.9683959872652	6.27323744940523	9.18712770729162	13.5676750707389	15.0304589345988
532.032	0	0	0	0	0	0	0	0	0	0	0	0	0	0	0	0	0	0	0	0	0	0	0	0	0	0	362.886952494927	12.7035963014946	-0.69971278596507	11.4664099406326	-0.308961287398002	-1.27140473920215	4.90063405859939	3.82812458604332	1.13757661649793	9.57409484176562	2.43967812189667	12.7195843299958	6.86465586354686	11.4394275403419	12.8902711830618	6.12854219721284	8.41129759567619	11.5282044509447	10.4485364773624	10.2160790615394	14.3134075598948	15.4952194643136	16.9867468601725
533.697	0	0	0	0	0	0	0	0	0	0	0	0	0	0	0	0	0	0	0	0	0	0	0	0	0	0	35.4554667148157	-3.24019561015023	-6.95917501576977	-9.40219839696252	-4.55580308178595	-10.1381662239434	-4.55904375513183	-9.11690995035367	-5.10878438425908	-7.15134247832654	-0.470379302993422	-6.3348482063376	-6.61075209107776	6.54882145499206	8.16056042973059	4.27561414442534	9.55097982631781	6.80814065568849	5.84672445744326	5.17029406536475	10.9823491884454	12.7212243752758	10.2836293220804
535.362	0	0	0	0	0	0	0	0	0	0	0	0	0	0	0	0	0	0	0	0	0	0	0	0	0	269.238165541783	-2.97553647165715	12.6702147155971	3.1811200472636	-2.34903130657103	2.33894996406555	0.328302121249777	-12.518071197679	10.010630148413	2.56579580137195	3.71246292909889	7.71119582244513	8.25055701605867	5.49721027294045	14.2578435839388	7.40696670366273	2.6125566896986	12.503400113627	10.5305473182194	10.8008183261666	11.1402724998581	16.2268713953173	20.2274916245538	11.2128535775069
537.028	0	0	0	0	0	0	0	0	0	0	0	0	0	0	0	0	0	0	0	0	0	0	0	0	0	17.6288988938939	1.54579808731767	7.27772826058542	10.53563490151	1.34150176593798	-2.93056300910755	6.70754350533242	-0.616172825896638	1.18104242826813	0.575164825083333	2.67742141028701	14.0607583839702	12.7791799556321	6.48263577831608	8.41394113421625	5.15004814770841	11.7577400813997	7.46611367692632	8.50806893867238	9.51950827108375	13.7374895493908	14.5213720094576	13.9267800215623	13.4477136252483
538.693	0	0	0	0	0	0	0	0	0	0	0	0	0	0	0	0	0	0	0	0	0	0	0	0	167.301261124717	13.404378054999	-9.44094633834535	-6.94788458392401	0.731474172918734	8.20574027438861	-5.92639757912338	-4.79223724404016	-5.54085797513177	1.18003406407153	6.63409290756265	5.92055727591237	5.13800089152038	0.96865314987486	2.62326081485952	-2.86204135397113	5.21076071273597	10.3354348200777	9.32402413318448	12.7574586884213	6.5439549721552	8.76253043243149	8.16727291720344	10.4032296262632	21.7291349702424
540.359	0	0	0	0	0	0	0	0	0	0	0	0	0	0	0	0	0	0	0	0	0	0	0	0	35.8074205015945	24.9517324549077	25.955338454713	26.1588795036953	14.5964711715228	20.5313593469585	30.5856820265876	25.8342738440893	30.4898638946799	21.2813014903756	16.5210630097735	12.161893539405	15.6971143766686	16.5054285821329	15.2107249559826	16.582039367158	17.1262339352939	17.9194752216844	17.227700533787	20.3062515629909	11.9839382021342	20.0075194678597	21.4127490436499	4.55553572805285	21.7324290818036
542.025	0	0	0	0	0	0	0	0	0	0	0	0	0	0	0	0	0	0	0	0	0	0	0	133.414835100771	14.0977958978869	18.7374706677788	26.5038777527942	10.7539367359353	13.2274921101032	11.0481605364297	7.679269283278	5.19959616069023	3.45474476946772	11.4758247060712	7.2989768526454	12.51633923561	6.92283097497461	3.37746691256607	7.28621006879843	11.9260073673307	8.32917875523269	11.0180422867844	4.0635771482115	10.5052885114553	15.5370069202756	13.1693048536708	13.5566563599046	18.1575500593783	18.1630302450327
543.691	0	0	0	0	0	0	0	0	0	0	0	0	0	0	0	0	0	0	0	0	0	0	0	10.3124739380425	7.92666813440992	-2.78021618639305	9.361540635887	7.11178255094701	-3.92002575909224	13.2350626386463	10.1562774962124	12.7759119063278	20.8403021398829	7.00148158418284	7.94514560195236	7.41248482708283	4.74395781160771	3.18584189453114	10.2232130628661	6.57310959400803	9.03180370790366	8.46243230307567	14.2746304454313	11.6131293469555	11.924291657947	11.0547794686801	15.9660003147951	18.3553369025852	12.3203115425511
545.357	0	0	0	0	0	0	0	0	0	0	0	0	0	0	0	0	0	0	0	0	0	0	48.9941874558198	-11.3307256835919	-13.4564274698217	-8.50824594246196	-14.3917232663745	-1.88241247828153	-10.5318252953416	5.96201300981403	-7.82253716533441	-18.8080748824157	-5.08956735371794	-1.22678394038211	-6.80669969609741	3.30416877112414	-0.259469606572546	-4.1491513532836	3.82990259830557	1.08291379926571	-0.181000713068303	5.77327375850204	3.96979574431855	4.20890949423158	10.1270438587278	6.56228147048103	8.61128142396456	11.4211847573656	8.11063401876329
547.023	0	0	0	0	0	0	0	0	0	0	0	0	0	0	0	0	0	0	0	0	0	468.125361227431	9.0101436247493	18.8108082882508	9.71255406256512	16.6504026042743	7.52624428837002	9.83305461307212	-2.17321672741456	-3.83768337396011	8.23234100913323	18.5571919187464	9.59748704403612	8.93608834494052	13.0850350891145	1.39376897200814	6.82199545262127	-0.715095337056051	15.8608331046864	9.60110485254163	6.3551912985571	7.38496225679625	7.21500023330436	13.0511413051427	9.56695453773187	10.256837217245	11.6776079047323	12.3883216591797	15.6302204187653
548.69	0	0	0	0	0	0	0	0	0	0	0	0	0	0	0	0	0	0	0	0	0	61.61084571936	16.2871559865688	17.0482467743472	16.4907467556353	15.8764677610183	11.371714617859	23.4687778188434	14.2591245933556	18.6656781051681	1.43156437165884	17.5940049255309	13.4315110314835	12.3434690811798	9.53347248259634	11.1137997378614	4.29722124682389	6.66212439989298	6.50840590740824	8.76899526308679	6.79071991441353	9.91230901950986	13.7614353894945	13.366670717527	13.516646063467	15.3030112716287	13.6190853157106	14.7135844439518	17.2096945253309
550.357	0	0	0	0	0	0	0	0	0	0	0	0	0	0	0	0	0	0	0	0	279.492842651505	5.61636744193213	-11.8074470596885	8.34753575333232	-6.35521899637543	6.11495848558158	4.68500235669146	1.52603868019344	-6.21828956089403	3.15890467726217	7.52400938456056	-10.3111381443823	7.68959808854879	5.24095650194725	6.55546583948387	3.62290803458559	8.34129683380141	6.4052863530552	12.2454629132624	10.9069971381851	12.2687924625902	7.96492759932209	4.33776918547239	11.655423494589	11.6558497272123	12.2303240617243	7.61198330112297	6.25922071043647	18.3103553830983
552.024	0	0	0	0	0	0	0	0	0	0	0	0	0	0	0	0	0	0	0	0	27.8233946391465	-14.1277364898825	9.98073732906778	-3.09740850237456	1.27266031935794	6.1491632034682	-7.03745418847606	-11.3920126369986	-0.707184333963504	2.12732622360464	12.4006987635951	10.6809868818872	1.64728132271296	-6.77100193094811	11.6720132392816	4.46894251686797	15.7130524241918	-3.43073609558783	7.54077503854493	7.75448777077309	10.556837391474	1.80325243016607	4.37314541507477	10.2777230755109	13.407223811902	10.2971636797256	15.2073272718854	16.9031457935968	12.2554068539984
553.691	0	0	0	0	0	0	0	0	0	0	0	0	0	0	0	0	0	0	0	201.043485847449	-10.6006519347609	-10.7959060626278	7.72389218246486	-13.6336188523103	4.66780989574711	7.36213502977661	4.38411869009746	0.768394488150741	-12.4691997699968	14.8830897295584	-6.44943988427788	-7.30383294029601	2.59829063185741	0.329120729930682	0.324320610606269	-1.94005581599735	2.53407438076184	10.6377412810153	4.89771676326112	8.17261969296753	0.451687405515444	6.24505686870664	8.48521483166581	11.0241168656294	13.0669941004311	8.32559912400917	8.85086183771823	8.68494893315737	5.19067180061902
555.358	0	0	0	0	0	0	0	0	0	0	0	0	0	0	0	0	0	0	0	43.297457924768	5.74794636795679	35.1161154185072	23.1340230751401	35.5323716133418	16.0983955412331	30.1645829016227	22.7958918865372	31.8458762572459	26.0197442305659	20.8291820460675	13.7356584423957	19.9584587276351	6.74619748104286	24.0790731703851	16.7024404809442	20.5813615042294	22.7228854845008	15.2792212880031	16.1196724556419	10.8824369430973	13.4913373442268	20.2155278878932	8.32180527421618	14.2120608444848	15.6061255205058	10.1960711759108	12.4260831744754	17.3557278018426	21.9251916994027
557.026	0	0	0	0	0	0	0	0	0	0	0	0	0	0	0	0	0	0	358.312501679192	9.80546547059278	13.8887925687288	-9.35908106110747	9.06940160000722	10.943889740626	5.07225587212838	-1.21223897223502	4.75340180179598	9.84123916975672	16.0908300155967	6.34892973960818	-2.04605630828741	6.98031066426804	13.7568924941647	13.2467020493235	16.075234743611	-1.6543442517091	8.33411688857433	7.15225212701249	15.4025448818669	8.97427293478014	9.29920798417583	8.76685077151386	8.84066637203596	10.0314916534968	11.4521221498118	7.55165452495023	6.29641360739672	13.2119702300093	14.2071654801614
558.693	0	0	0	0	0	0	0	0	0	0	0	0	0	0	0	0	0	0	28.1510252455802	13.2618237552885	-25.8336194179607	-12.5922750672461	-12.218895674444	6.13013260682599	3.80311970657322	-10.5709083124925	-1.57431364494199	-9.08799606677363	-15.3439312750287	5.99438316478886	-2.73196108364357	12.2651488789366	-14.3794489691654	0.909779357256588	1.20503139340355	-0.554062121222668	7.55616026048498	3.19903036956333	-1.41698276817023	7.87581903376585	5.74133243390567	9.92844694193947	12.6407942656715	6.18034312699657	5.00512597431148	10.7593889553073	6.23166224464537	7.35065752627025	7.66929184177197
560.361	0	0	0	0	0	0	0	0	0	0	0	0	0	0	0	0	0	112.199992768264	1.51205487324022	-12.3078979567381	-5.74743826083691	-4.21501436077696	1.34966280703128	-30.6829551294208	-17.7824359122587	-12.2324792578648	-14.1518145491055	6.06430518420741	8.41903460927208	1.39881522343306	5.47733880729531	2.99138683198216	11.8229515012133	-13.2647038049109	5.36014490162904	-2.5036329674594	8.06371212929871	-5.91515141635888	-4.30719291867362	0.238997155867031	4.17830899353141	5.88414786373063	4.62077927880759	2.47737371092308	6.04356414864288	9.87264620939899	2.8322598172011	5.44959106845091	17.253227948603
562.029	0	0	0	0	0	0	0	0	0	0	0	0	0	0	0	0	423.983949635039	18.075465417131	-4.5513705891214	-0.495678599981879	4.77068748086998	9.33863897536781	-1.81743323536375	3.95536680238158	10.5702017068239	3.27105370509729	6.66027137025234	9.84200929436694	10.9666628419229	-4.55777795504265	9.55477805104022	2.67648258032342	4.80780285828884	14.7926915127281	2.98179591388598	2.50179348825885	12.8532333798627	11.8118245643124	8.65478856887906	5.78062995441165	6.18077512874316	7.64039682163674	11.3484255880375	8.58173633779254	12.9818103958455	7.19335685841805	10.5796281705634	16.7658602378709	13.7254087013788
563.697	0	0	0	0	0	0	0	0	0	0	0	0	0	0	0	0	53.155924298184	-16.1115953410764	7.00010552871012	11.8053466174925	7.16815224837872	-0.984913834285029	-0.957550226057251	6.12069064122464	-2.12664658525079	-9.76387227717057	6.01335154476438	3.06330745260235	-7.65040149254395	17.7261595295723	21.0259932058463	8.0374919528658	-4.13164910541559	7.15102990434344	1.22295456496361	7.54517760334889	3.83842247674556	4.97241350165877	-5.90241946288568	8.23111941225693	6.24213874420357	11.8388372589993	9.97101998553219	12.7247296388645	13.2804767359158	11.9892809444044	11.4558376530653	13.5167924389591	16.8473925798323
565.365	0	0	0	0	0	0	0	0	0	0	0	0	0	0	0	271.818863311202	0.0140359574104392	16.6909427006618	2.49733073051354	-11.9168837052376	-11.1334228281857	11.3133836144739	-8.71278062951574	-5.76532786642757	-8.54062088691476	1.24702131399633	0.03993034895486	1.54150201305756	-5.54249139524316	-17.0865820101726	11.0823067806998	-2.00771823252199	3.22164541678719	5.61378002489688	6.32488326453929	1.13098710179843	-4.83276533789313	0.488810916176795	2.7074550622006	2.61124886501255	4.47309000620753	-1.9767954243969	7.58555139377553	11.5996477376645	6.26779468452243	10.2170170061036	7.39761367660217	9.30629667420386	10.6485691965284
567.033	0	0	0	0	0	0	0	0	0	0	0	0	0	0	0	50.9078385404029	3.25311874526026	-12.0589971611684	8.1559856482106	12.9609076584393	9.21963898639465	-14.2315635500214	-12.4246339158121	18.2167090832448	12.4432631807736	9.91394037120773	0.410926158936471	26.4949015589835	22.638583761621	6.07199198793048	4.14141776616744	-9.07854435362619	-4.17443400692711	8.13910741072943	15.7145787664629	10.9909691746354	10.2474111588371	16.4791878218573	15.3155958184661	-2.7371469015186	11.7586129030367	6.88987962666492	11.0964995853549	8.68684788676091	11.6091530568024	9.08690533599586	3.60950229067407	5.93082380273531	9.86888937859938
568.702	0	0	0	0	0	0	0	0	0	0	0	0	0	0	229.898939031706	37.5384865000638	29.7436504243205	14.289282764412	22.194321746566	17.1121458520635	10.2853352665421	-2.87887408729463	6.48900491553029	26.0370704969055	12.5714855103723	30.4704800722272	23.0100034941689	30.2741886786267	29.9877631777847	13.3770265155959	15.8193773245593	-0.327968342916513	7.55584659357011	31.2822568613945	7.64525070565164	11.1118282743583	8.78976797889777	6.5575606512742	12.1529224538591	17.3468377411905	10.5067823277387	13.9374585340624	16.8797083604863	16.1540555746184	11.9495422038402	12.7545263643182	14.6659931539847	17.194443990384	20.9413539323938
570.37	0	0	0	0	0	0	0	0	0	0	0	0	0	0	-3.31728187775794	-19.9003459146841	-5.3906948847032	-47.2650054820368	-15.5864875597935	-7.0926672498554	-26.1170872339166	-28.3833879271981	-5.61901274505399	4.51472267373491	-25.2082657314348	-30.0830847152774	-23.3095991741549	-20.2155845253056	-11.9946912849006	-10.8034467697992	-14.3649855488999	-2.71434629426619	-22.6430677204815	-12.6443819472875	-13.4658068036087	-2.5526977159811	-3.61715717158197	-6.27147110899649	-13.9243988536594	1.62857828900957	2.7954799127551	-5.903783813445	0.650787367952823	-0.232840307930092	7.40120556499561	-1.87928337738496	3.9144605820562	1.52699378850243	1.34174329674908
572.039	0	0	0	0	0	0	0	0	0	0	0	0	0	145.08948974892	0.583205569362501	-7.20193296414181	4.9698476170143	5.87012382823332	33.3149936838864	-0.496102678516414	1.4690316579193	23.1774854454615	14.9639540666889	15.826249693261	7.42869765085631	3.79535431350824	-3.63687945891589	1.57175113726194	-5.27092272020961	-8.34999501160701	8.16276704777965	-3.07590705897006	0.684231837712118	-12.087334484708	-7.06898453660401	0.576822215717353	-8.83429723026166	2.05928247581988	12.5065217885709	8.91822590982806	5.71388830292414	6.45206562927145	11.6154092987578	2.87686031408702	8.9685524661538	10.2530081342861	6.56665802768914	10.1121134939653	14.023308223317
573.708	0	0	0	0	0	0	0	0	0	0	0	0	0	8.75274416795639	-21.5820507245442	-13.9240257485514	-19.6072959222168	6.40483766286074	2.6164996284579	-3.56201787284356	2.94603453623394	-18.8628436460186	-3.30061076255948	-25.8164477258826	-15.7392211711042	-9.2483354117582	-9.69508531358465	-26.2130046199631	-17.35885090607	-6.89571269796582	-1.3676999263055	1.72380451705976	2.9840190446689	5.10428603090862	-5.83131660104526	-7.72990316287733	-0.514331912922655	9.17598389222655	2.3889710947528	13.1814046288841	1.6912499348028	3.06011687916472	-2.78466192406035	5.81865062340153	6.99984676130963	5.20054643496623	7.12424829903601	4.55235209786427	1.83500927328581
575.377	0	0	0	0	0	0	0	0	0	0	0	0	102.269734239753	7.59368240037245	1.13768098556691	8.93582143626586	21.3137243640178	-2.14306245164815	14.1027758236182	11.2368970839205	10.4258469292749	8.73289845476013	13.1021902314479	0.890188073370815	19.7237535664082	8.43715700354399	11.4231149316898	-1.16958746125606	8.34268612025362	10.9599520746021	12.444655978652	10.99101010682	7.3043969995581	15.0105067842198	11.1112918547072	10.9415501526097	15.6666747805339	-1.01029380810412	11.0785847029649	2.16904602426998	10.9115925716716	4.24788253936456	8.34901179824209	8.75457196389934	3.97966668742816	8.32462412211502	7.13908078885418	7.72747889098273	7.45471513229285
577.046	0	0	0	0	0	0	0	0	0	0	0	440.738845286478	22.0909569268834	13.9964697984387	14.7839543025567	20.1096858413125	22.3499254875539	16.041003415368	26.0965907151377	21.3505073233689	20.3228096245151	22.7115994754304	14.5322057920235	26.7442261771063	19.6940860214736	30.7225135377299	27.9942897593114	19.97997679855	28.3558647382613	-2.91093868552219	15.553599161684	25.4022188725153	10.9256852460956	17.2171625507236	-0.00160061283080096	20.1123688567022	14.6060620801959	20.128744148992	18.5371365987584	13.4387782876171	15.8259797663158	18.8403518020027	7.60173694691525	7.2366048646514	11.1722862698473	13.4952806750338	12.6740663754441	13.8862630041199	14.5224603964926
578.715	0	0	0	0	0	0	0	0	0	0	0	59.690261738762	-12.5190617373554	-6.99019298875786	-0.559491402626678	-2.74507377576542	2.22196374726834	19.7701293567487	4.15450481046111	-3.5672478119521	11.3922039636012	0.963401061059721	7.929245941279	9.04127745556077	-15.7582640214524	3.83447625847891	11.4484890948839	4.3245515069459	1.54983944169786	-2.52862330365807	-2.43802678712215	2.76748732451309	-0.304602338894336	10.2115467976393	3.40386502251775	2.02718315260264	5.23491045842355	3.63708179161639	-0.949482308921422	0.719326092531464	12.1649731659379	8.83871100406805	5.09163891544443	2.92746323094377	5.95694520289971	5.99912264468221	9.649646719048	3.21645685684572	13.2262837550367
580.384	0	0	0	0	0	0	0	0	0	0	250.618633413147	2.44347257594079	0.600447187106845	9.88709174281066	27.8307239470604	5.58088371656551	-25.5065974207955	-19.1812097991716	-3.11548229112709	-4.08203914374931	-17.2936088519384	8.65307930343463	-11.71787514773	7.6459691902963	0.871425603536357	-7.524731066063	-4.40548240028171	-3.10853425256046	6.81119011212169	3.68150551592213	8.87254561318908	5.82136952023555	9.90961440191054	-10.4437945182413	4.00066975810932	-5.12996779360907	10.190986493948	7.15737070150997	5.0271606521466	0.065822317433247	3.74866789350661	1.13107350021671	10.345247857128	6.46332783832392	4.07321965477703	8.54326280604159	5.7364929642484	11.4179713756164	7.41291383637528
582.054	0	0	0	0	0	0	0	0	0	0	52.9998157575722	-10.2720767786752	-5.32868085482034	22.5698261701354	-6.21720387284525	8.2883834266967	-0.0267558693101984	-6.89074376663842	-3.62899868628717	11.6244446968337	-3.93637714034676	-14.4229742687252	-6.02943166230094	-8.08713851506321	6.94702325610406	-1.67129055134558	-6.04348471741958	5.43951687686687	9.02709425022115	3.61827945580962	-0.00826848737128038	-15.6707633927847	-13.4534187574096	6.00890924088685	-2.73911274494725	-3.12413045408083	-1.02154859625706	6.11456579957777	7.93829696638065	4.20974135529312	4.44771774207983	3.28637007798664	0.934989366002091	5.95893662303735	4.97953637716293	-0.988856065000086	4.72800430059361	8.21907133306202	-1.45878372488353
583.723	0	0	0	0	0	0	0	0	0	217.848625235727	26.3823464752495	10.2161749012707	17.1076641963601	19.5999797089116	19.7055797912098	6.57667259078231	22.1049520402425	8.98965231047973	21.1957516402604	18.1156633624756	12.7630231935637	21.0625863176931	6.98268914253862	12.1167595563948	16.4417396964657	9.96842614083088	11.6353862453922	25.5571692057675	14.5555268388824	19.050463692268	9.04507764460329	10.8601089581758	9.14958314932756	16.991604367262	15.8412731506799	7.67608554947768	11.356408169135	17.1669999080144	2.32367799104193	11.333371598073	8.81135302387698	-3.31825636729046	10.5470336702745	11.9894786631427	6.2174199745928	5.75140168446915	10.3317696621494	12.0569079791688	10.9138592214559
585.393	0	0	0	0	0	0	0	0	0	22.0078945841451	-12.8915587962883	-22.2881650211722	12.4099785468672	29.4525139658392	22.001325657872	10.4912501111219	-1.04302077213385	-4.23561954228576	6.19123125837875	-2.02666047441214	-5.40630225451161	-12.4795756447949	7.41991380233421	4.04325789719403	-4.76773778889332	3.76023919729247	6.84128143229992	1.94344138957022	3.38381302269785	12.299308137735	3.88527500541706	7.47671045796291	8.53049856026071	11.3724253140581	7.33733618315512	7.68111419217962	0.55335390984655	1.34497793695136	3.32893391061126	11.1221149757928	8.85790330840624	4.19890054251657	4.60519373841034	10.6879294943978	8.32285974968925	7.60338692183191	10.4992467825312	10.7475800331702	10.4836648891922
587.063	0	0	0	0	0	0	0	0	135.927206771218	10.0373043422342	-23.293225053644	-41.4819989545638	0.596058351152078	-29.3901595835589	-34.9075641680064	-26.9666702653159	-29.6194658084247	-24.8259005619841	-4.12634567677588	2.50185684595682	-25.979670803803	13.834272364061	-26.8976023084326	-8.97039222769938	-15.5687372685165	-23.7083194436443	-19.2155592253144	-1.15055627546763	-2.61383909759405	-10.4103538410129	-11.5049967064236	-1.67167738906323	-9.45586959657911	-2.19365480083623	-1.81322832366555	-0.828050242088727	1.36793199920318	-1.1345783823084	-2.30616444989834	8.67936879687629	0.116894788645923	6.786330793788	0.020169258953714	-1.87577188852145	3.92818556734503	4.10910782713594	0.451760333113794	11.6284778564714	1.81457615066201
588.733	0	0	0	0	0	0	0	0	-12.1465113690939	2.50711065412647	-10.4296149194819	-4.81447119895005	-20.0539963254802	-16.1350319207164	-9.00566945670073	-10.4654802222021	-2.71304439088856	-14.2540462182694	-15.4540830208452	-21.1161997206498	0.998613836331561	-13.3560875347153	1.40442008992005	-4.488042750717	-8.21347362498801	0.411745298667195	-4.02614756354083	-1.55093413731462	-5.61561713920556	-11.5258369249498	3.46351319944546	-8.1542272560697	4.56636372876156	2.20966627837788	-4.25879453087317	-3.94603583503133	3.93787800714445	-6.68634731071148	-2.14163772871635	-4.6591690601007	2.26277528824982	6.14765246202211	3.86377417807025	-1.89665649398271	6.10379585952449	7.68046099837883	3.59179700631002	1.21295459838191	3.26503894044016
590.403	0	0	0	0	0	0	0	98.3643552862846	30.1269313791111	-5.02792569782321	10.4218001973725	-1.81481288280232	-8.27714894871819	-5.77221473359714	21.401313097828	31.93919588457	-6.48367828614555	11.1077812802413	13.9456662176371	24.6823933029514	11.7794314440053	3.82611548397296	21.3455217698717	0.0231299937777826	1.73182206877023	1.65497580793425	21.6729397501571	10.4624094153321	1.47525516679211	6.83968730422692	-5.28990034780762	-1.70641463405628	21.6032362148084	17.0189079963629	4.27542019144114	-5.94692232354888	9.61248456706567	9.15513332547297	0.0248508805004743	-0.111653359712011	7.53331348543546	8.72722701643928	6.70561836207406	1.77361616892395	10.3759193329312	8.21158485287212	8.1516078436367	13.5657365573845	7.348257482754
592.073	0	0	0	0	0	0	381.066889585001	12.4492206273456	-30.7559598909397	4.39286898698483	-17.1866123835337	-3.01329365526715	-19.4811450873558	5.19468838542316	-18.017835034571	0.568773558933637	-8.62846411084019	16.9156513519867	-1.04322117009297	11.0568243926383	-2.94514478512997	-1.41569712638667	11.1422763515386	4.92451154429876	-3.0315819338601	18.3283238677582	-2.40183306891553	0.389391591155403	15.7068783435398	-2.87082497660786	4.56846930059789	-0.647464043834436	-4.90708468735173	13.8791749717882	2.457870148553	5.71251087116894	-2.47568302774998	6.39657420158017	1.70865812829772	1.38348890016088	1.62148717326836	1.39504757685168	8.62522093929905	12.8981597208611	3.25976441680919	4.63616198749765	6.50163660749214	4.64311849988107	4.42336511173569
593.743	0	0	0	0	0	0	101.6949398069	6.60353117593167	27.6885191148981	30.975093542645	3.7074709395744	25.4223790283626	29.6965051396008	10.4423266709899	32.864285989038	-5.56932223437233	15.2008008653459	0.00787147635396616	-1.55373349778563	10.6301182340692	1.00029802518825	32.7447068691784	4.20224091103408	9.47747276499229	14.8070390879212	-5.88052658565703	21.809733583567	16.3584817977978	13.1300951775803	5.78604872184029	13.3239984103008	8.19789850445436	14.8117599854121	13.0180969859482	18.7166744329698	-2.81946499225027	6.05808550356846	5.42655591707965	2.88275126971216	9.68661724679807	6.1122403889223	5.97769900429971	10.0733442008581	8.4958646532584	11.6088414532331	9.03012666496444	14.4159195484866	5.40606167632277	14.455637702724
595.413	0	0	0	0	0	318.670465916199	9.54604633714185	24.0482106375151	0.653252612096062	14.7446213525097	12.5306253610706	28.254074176332	13.2411649526586	12.9456960896326	20.1135326972322	16.8362885060954	20.8835019065864	4.86064900763722	21.5939002558925	5.66670822583505	21.0099609232574	20.0157251827463	10.898200634336	26.0776989908708	24.2912991414106	24.6451820434324	17.6218337733074	9.88603203617438	-2.28730658116017	17.2803735979339	7.85373770698523	23.2121744693015	15.3501382853959	12.5601943500231	14.6394143259082	19.183415558782	9.30507386938647	19.3344725186091	8.39531604050759	10.9439109964651	10.1311492165701	12.942082072986	14.5364046639613	12.246669206083	10.2055497548869	12.0250288387529	6.47060802730851	16.8758620606714	6.16562608106335
597.084	0	0	0	0	0	38.4257968603397	23.17285367667	8.68876725543481	31.368727147073	-10.2521954190294	-23.1527362976008	-8.58436183743388	-21.6569091540949	2.94582644998718	12.0614225430485	-11.7742249526294	13.2105229232681	-7.01349906140097	11.019741007085	2.03993125305426	13.9979292062707	4.88597313995131	3.30836017334296	15.5251355863826	10.1462501873214	1.69271268239256	-16.3274845422448	9.87678691383213	16.3956259312651	12.1476833921892	-5.33942549314891	0.704158046262113	-0.662843942577831	9.03743532254263	10.5971478319647	6.42369459047661	10.0900795287446	3.93130957777627	9.32880731427165	5.59331272968927	4.14159653652247	5.49223470240389	10.9487207294091	9.37544287986026	7.14518482126529	3.28489386745912	4.64807675666438	7.45540890042775	5.3381650883056
598.754	0	0	0	0	240.917131604874	9.88718311007055	8.93659588747207	1.35481485164946	3.96078735772771	17.4554942314215	-6.94820090919492	12.3883002965597	23.6848294810948	7.11944226556531	1.74258099999048	1.69185379406719	12.1828316928052	-2.17336611293411	2.64436349809017	-9.84867787575283	-0.493634134746216	8.86163846331787	-10.0074169562764	-3.68820584710891	8.90692875815101	9.85218033578997	3.3335227297566	0.00174405425785096	-5.01017133372596	10.3788698558532	0.0190825777283768	-1.03650349100362	12.1362476323388	0.0291608948248119	-5.29777781835106	3.56312941631814	3.27175745970624	5.75508578182065	4.36178102021345	5.40935194410772	11.8592767102273	4.70718563762003	9.40805380812251	2.29234919876709	4.67858202029033	5.54988510607642	10.351379554715	3.075714958041	7.56700331230608
600.425	0	0	0	0	45.7646283681522	-12.7058816537851	6.9173416820664	-12.1801353120536	-10.5773095751582	-9.73528230935211	-18.3908878148022	-11.8090285189198	-6.70492629636352	8.34348340953843	20.3772325822355	-0.566240421798766	-10.6034069280008	6.55141361067767	-11.212328521241	12.4803914255703	10.1321299724656	-10.8961206144776	-5.76273515861527	3.23669682567017	0.894830309172665	-8.57618335606349	-10.3365768924207	14.8110004852018	-3.08106402024246	2.97571004391905	3.64821994021647	1.40662679632028	2.37305185685733	18.2806328887885	-0.89707429726718	8.28442936631227	-0.715508664264604	0.561922061173286	9.92403201020227	4.53075968288981	2.53563750606478	5.96303767177006	6.91982010914007	2.17156000295707	4.5714710388565	5.30577454855669	1.29780552928781	4.16846810245751	5.56978964231427
602.096	0	0	0	225.973626023787	6.62734167060122	12.1185582726107	9.05216117600854	-0.678373362489824	21.4082009512877	17.0715473724052	25.0088446917935	14.4567325551713	12.3372227321914	10.845794832082	9.41904575220675	10.9295855608138	-2.86392212153938	5.5303217172298	14.0461575086367	2.62414437369447	4.11057195736468	33.4866394784216	6.7915656800383	5.6294661284088	12.2104913157112	15.6509776857261	10.8547560538003	7.67884279737895	7.81606635549949	11.6637749274175	-6.23001645661522	5.32559882014677	7.18573349654811	9.59531582025101	17.2426755523676	8.0605658960976	4.89990836748237	13.9570048071108	6.40509069401275	4.11640431225372	3.1757141410782	6.42223736929125	8.27723615512753	7.59040403481676	9.8799107368239	6.41742289615647	9.63407369008507	13.7002688780159	7.16252678784756
603.766	0	0	0	20.399302623328	4.39267772061438	-11.3529580629995	13.2083089099997	4.7671086530693	-14.6858631099894	3.27018466102048	5.74876329738723	2.50256766605265	7.36562101700859	-4.7945002384453	-10.5400884929881	-6.30560034462313	-8.41122081768988	1.64584371030073	7.49700099864885	1.05221051023877	1.52087756224108	-0.98934852137407	6.27912552781003	0.459863915287727	8.55098350469741	-11.6965716776853	1.25331584900316	2.41808591371986	8.16987026515793	4.12585646786404	2.91420395954194	-1.74567182363165	-1.66034189309123	13.8378577022595	2.90164982547724	5.07324399616248	-1.29134961472469	3.67292472633756	9.96770626902576	-1.13218380920045	7.18399429663364	4.95740081325465	1.66120513353603	7.71333626451101	-0.932994231651933	4.80759265562668	3.89638041471926	4.18639450622423	10.0095247827286
605.437	0	0	136.405204246252	-23.6524872933575	-42.8120618910444	-7.08308831457139	-14.0623394145569	-26.8667934302557	-32.354762102357	-11.2427898295832	0.66759066422495	-20.258028898192	-22.3692775497549	-1.21156493137073	-18.3701406919588	-2.86643315156927	-8.49873479509092	-1.67371873205842	-9.23646755659706	-19.0760079792926	-11.8879919493257	-2.03701015056133	-6.84886870197683	-8.01416193556627	-14.1218023100833	-19.2808117290928	-3.36953605610154	-6.91034156127697	-7.48474977760643	-15.8968977795607	-0.328051027167737	-18.5645887397387	-16.4762993456929	2.39391736691963	-4.09955973423893	-2.04304392442374	1.12338334544563	-8.9788690879147	-2.53932653095588	-0.42114523854521	5.7716354978975	4.8266704417018	4.83140589904086	-0.451773875024298	0.0211916382655154	3.52960790681974	-0.403452323864234	3.6319105413313	2.07648771791088
607.108	0	484.68978891508	-1.53982694493867	1.52455614094335	-14.8089171765558	16.51937668207	-21.8423035145243	-33.0982345455273	-0.0118694931421223	-15.206591928861	-1.94733201231485	-5.69460276282432	-16.1638614103215	-17.6119448100359	-4.16401503905323	-8.12557405569398	-32.4012045114761	-14.4739818143039	-25.496737840501	-1.5956158240922	6.72957754536262	-10.5777149420553	-3.42159841081789	-4.25103272748193	-18.6823510625489	-11.8355859885292	-16.9137173934168	-13.4531362949312	-10.6221510623252	1.13140260987963	-3.27456931961731	0.385215673935209	-3.03699641865022	-0.272655193114478	1.66118810476397	-5.05591392277418	0.837539007073143	-1.31642980841058	-7.72516547801682	-5.04136433966012	2.772822725711	3.37083760730239	1.31852687297417	-2.78839487714844	4.10582611492656	3.78471745032599	1.88210772355182	4.23152825279527	3.44463992720386
608.779	0	135.623637457143	-7.94271263052256	20.7620185779665	20.0918437424926	-5.05999798267578	-14.1453766155331	-13.8560568235828	7.49380002777964	-8.6604360720016	14.3288669557399	19.775864961965	8.76932174350273	6.7248513285231	1.816096672582	-3.49492020388985	6.31243448757508	-4.4864158671117	-3.29767559569377	4.26870723343972	14.5530134431886	14.1998098506468	1.96347014993972	16.1525415177521	-9.17467920992189	0.454135497392872	-4.18066836973104	1.22330427703916	3.19551299241741	-7.60636988405596	3.04010744145789	7.24723490389853	17.4064116452066	13.4604472570129	11.3539313155734	0.0373884490395308	3.01936280608985	-2.11622741765094	10.9477214312972	5.61215079793392	6.02524543915693	9.69141101480645	1.33226673713202	7.40329101654211	6.61715341147643	0.169681686441082	3.37831339955737	6.49873653227152	7.27197051183389
610.45	424.755523178403	19.9401442854166	14.4136965854769	-13.9060852715643	17.2006855086834	14.5387800692232	10.6901889993876	2.08982163985337	-13.629551148133	-4.01151450355291	-6.53416687010445	19.8487162448969	5.65824296719466	-1.83750099590889	0.0225593682008069	1.77189128460067	10.3295747831437	4.49617912638413	10.9610456968312	19.2653102503802	11.4843080433338	-5.09585588923966	-2.98935147370898	-7.16618864367344	11.9760908147706	2.22448069161926	3.88168439187837	9.48463821601592	1.99952301317314	2.70290162904854	13.4806564987783	2.55863901520089	-8.60910264409875	0.0718600750565728	-3.85390980184648	-6.62818912700124	12.0918399013312	-0.516391579774961	12.2827813594479	11.3869104838862	8.20242538428483	8.86270443328166	3.76962466052016	8.85835722731746	5.37026076735796	4.50383835970066	4.55500929061508	9.21012947481517	9.73510912307495
612.121	101.091335626939	-8.23405623288296	-20.6636117289272	14.5540276128146	-19.9910456362819	0	-4.20711706133958	-17.2685068363952	-10.1571730041751	1.98919138716945	-0.637794652706814	-7.62605608443344	3.10672899853678	3.04364339558336	-1.77992333464265	-1.14531047539395	-5.13757145047141	1.67176416163672	22.3196704411287	9.02774866263915	-8.2904705273138	-2.03631283421703	-2.47133409308144	-6.15236274041882	-5.94030375967768	1.32549798183312	4.22466575850658	-7.77223535857657	-1.96572895187002	1.16515456804191	-7.31175929895664	-11.7783422372386	-5.44301866844917	9.71788801250668	-4.15318374461525	-7.17369815784579	9.55174702154284	4.25906382352563	11.1446257847196	-4.78489341363114	-1.27435925413673	6.07479064656998	4.2917867078914	4.55250217709155	3.86188835681815	2.85246883580797	3.93248390397185	3.62241399884063	2.41753090592553
613.792	11.0948660999237	-4.96221935503686	9.58788741339453	-45.3910085313245	5.94785544807925	-28.2786260525024	-28.3618598783924	-0.696419312493888	-23.7934898379243	-11.9909150590488	-11.0805460887533	-2.55764025694177	-20.6615204531181	-24.4769713738154	15.5228125822856	-19.2828481838039	5.74332021365549	-12.8951413912906	-9.83950644687808	-16.5547586016152	-12.9997893487116	0.014938961420994	1.96300588569253	1.42608216681414	-16.9870906381869	-15.8987304462781	-6.38804079938703	6.97637346644942	-2.38888565331556	-6.46589679586464	-3.26870862165985	0.412971015844948	-2.68446139737916	-3.29269735236403	-0.622255710731436	-7.82464305668927	-4.64766427795218	-6.4052437721774	-15.5850463059208	0.950371657523406	-4.9246351150223	1.89988987651928	0.195722006578718	1.73788372886953	4.95548784063701	-2.69950523283533	-0.868230283240242	0.334785114014087	2.61500495511114
615.464	11.8828902711676	12.3413664555086	8.73815817782776	7.65348883711077	7.44974964853902	-14.3932411387511	7.06843245116361	13.8202264119011	9.49634643652739	-19.8761656986852	13.5999322800266	5.71783189719849	-3.72646946292779	-7.2986365633911	20.2048669138668	19.7701200990626	14.8373650829262	7.80475026415369	13.5711729388431	6.88173656097666	-0.0247474413120012	2.49692353609721	-1.4675664520649	3.77286674312459	-9.12792341692066	2.20771208521632	-0.361762563086875	17.1659582667307	0.426073890520194	5.34348077141017	3.09665058997656	2.93400786267051	1.46725058100435	-12.5676369025327	-2.23342177493466	8.69988393750555	2.19936834253999	3.72486307758791	-3.53230987169235	-0.444530828087154	10.4745393955619	10.8860934458406	-0.52734181625603	8.75259161216351	7.66550894149506	5.81915809665724	5.54111095432542	5.34490862804649	4.64574675965238
617.135	-17.730647786343	-16.3713415738502	15.0408256559604	1.52835702491832	-6.62103843014607	7.18609546533894	14.0711869648763	0.00637129704783117	24.8949533146906	-6.60236035248532	2.57638540933912	14.5417422758737	-7.4285877430641	3.64413994714041	-13.5807407705651	-6.89957128895171	-7.93919189030959	11.6578007433916	2.14586668328525	0.513874493056942	7.70339315604543	10.0391442595003	-9.24924978294549	1.40764763496022	3.63518970335311	-5.67099146172704	-6.700564399249	12.2080703101491	-1.94026996382355	4.97495157201456	1.96305137420811	4.70872327224327	-1.30698142543559	11.9531318375481	8.64935921650418	-1.17913302376919	2.98040366533631	10.5849496963008	7.4962956919802	0.0314642075033855	2.57689871821254	6.89598460673197	11.6299494339997	1.42644319997667	7.6371361648509	4.99676776779101	5.50390591943609	6.58952766206249	8.05934218313408
618.806	-21.1864770052224	-11.516728805618	-36.5204622082401	-12.996248649022	12.6015781673542	2.15001329451314	-24.6517817973099	-21.3850147575953	13.5270956395354	1.3263962744033	9.70527285296695	1.26989833592711	-7.47139011022507	-10.9401245333981	0.0223553432065443	-20.3012305373125	-21.0253570215076	-5.0220472589652	-14.1767582462049	-6.8941937616487	-8.28204497814346	7.55180239549951	-16.1605683296373	-5.68636966579102	-1.82670046387333	-6.58726203139538	-10.9695081663958	-10.6145383610362	-15.3581246361255	6.51951482851009	-1.69811434462949	-2.43668730564996	3.18680709884359	-0.631567885271989	-9.63167259368392	0.00888597350600142	-3.51991721728397	2.93474737638652	-3.0848992615046	6.93580345385774	5.79420221619676	-0.0048216744773867	3.55345218724069	4.85601020870576	2.88719012910379	-1.86969743605506	3.65054423246491	-5.95040004685674	0.516867273449241
[truncated: 85 more columns]
