# Supplementary material for: Physicochemical and major ion data for springs in the Black Forest National Park, Germany
Source: Data Brief. 2020 Apr 30;30:105645. doi: 10.1016/j.dib.2020.105645 (PMC7218150; doi:10.1016/j.dib.2020.105645)
Supplement: Supplementary file 4 [file mmc4.zip › Fluorescence/D814_1_2016-06-02.csv]

wavelength	600	597	594	591	588	585	582	579	576	573	570	567	564	561	558	555	552	549	546	543	540	537	534	531	528	525	522	519	516	513	510	507	504	501	498	495	492	489	486	483	480	477	474	471	468	465	462	459	456
210.862	0	0	0	0	0	0	0	0	0	0	0	0	0	0	0	0	0	0	0	0	0	0	0	0	0	0	0	0	0	0	0	0	0	0	0	0	0	0	0	0	0	0	0	0	0	0	0	0	0
212.444	0	0	0	0	0	0	0	0	0	0	0	0	0	0	0	0	0	0	0	0	0	0	0	0	0	0	0	0	0	0	0	0	0	0	0	0	0	0	0	0	0	0	0	0	0	0	0	0	0
214.027	0	0	0	0	0	0	0	0	0	0	0	0	0	0	0	0	0	0	0	0	0	0	0	0	0	0	0	0	0	0	0	0	0	0	0	0	0	0	0	0	0	0	0	0	0	0	0	0	0
215.61	0	0	0	0	0	0	0	0	0	0	0	0	0	0	0	0	0	0	0	0	0	0	0	0	0	0	0	0	0	0	0	0	0	0	0	0	0	0	0	0	0	0	0	0	0	0	0	0	0
217.194	0	0	0	0	0	0	0	0	0	0	0	0	0	0	0	0	0	0	0	0	0	0	0	0	0	0	0	0	0	0	0	0	0	0	0	0	0	0	0	0	0	0	0	0	0	0	0	0	0
218.779	0	0	0	0	0	0	0	0	0	0	0	0	0	0	0	0	0	0	0	0	0	0	0	0	0	0	0	0	0	0	0	0	0	0	0	0	0	0	0	0	0	0	0	0	0	0	0	0	0
220.364	0	0	0	0	0	0	0	0	0	0	0	0	0	0	0	0	0	0	0	0	0	0	0	0	0	0	0	0	0	0	0	0	0	0	0	0	0	0	0	0	0	0	0	0	0	0	0	0	0
221.95	0	0	0	0	0	0	0	0	0	0	0	0	0	0	0	0	0	0	0	0	0	0	0	0	0	0	0	0	0	0	0	0	0	0	0	0	0	0	0	0	0	0	0	0	0	0	0	0	0
223.536	0	0	0	0	0	0	0	0	0	0	0	0	0	0	0	0	0	0	0	0	0	0	0	0	0	0	0	0	0	0	0	0	0	0	0	0	0	0	0	0	0	0	0	0	0	0	0	0	0
225.123	0	0	0	0	0	0	0	0	0	0	0	0	0	0	0	0	0	0	0	0	0	0	0	0	0	0	0	0	0	0	0	0	0	0	0	0	0	0	0	0	0	0	0	0	0	0	0	0	0
226.71	0	0	0	0	0	0	0	0	0	0	0	0	0	0	0	0	0	0	0	0	0	0	0	0	0	0	0	0	0	0	0	0	0	0	0	0	0	0	0	0	0	0	0	0	0	0	0	0	0
228.299	0	0	0	0	0	0	0	0	0	0	0	0	0	0	0	0	0	0	0	0	0	0	0	0	0	0	0	0	0	0	0	0	0	0	0	0	0	0	0	0	0	0	0	0	0	0	0	0	0
229.887	0	0	0	0	0	0	0	0	0	0	0	0	0	0	0	0	0	0	0	0	0	0	0	0	0	0	0	0	0	0	0	0	0	0	0	0	0	0	0	0	0	0	0	0	0	0	0	0	0
231.477	0	0	0	0	0	0	0	0	0	0	0	0	0	0	0	0	0	0	0	0	0	0	0	0	0	0	0	0	0	0	0	0	0	0	0	0	0	0	0	0	0	0	0	0	0	0	0	0	0
233.067	0	0	0	0	0	0	0	0	0	0	0	0	0	0	0	0	0	0	0	0	0	0	0	0	0	0	0	0	0	0	0	0	0	0	0	0	0	0	0	0	0	0	0	0	0	0	0	0	0
234.657	0	0	0	0	0	0	0	0	0	0	0	0	0	0	0	0	0	0	0	0	0	0	0	0	0	0	0	0	0	0	0	0	0	0	0	0	0	0	0	0	0	0	0	0	0	0	0	0	0
236.248	0	0	0	0	0	0	0	0	0	0	0	0	0	0	0	0	0	0	0	0	0	0	0	0	0	0	0	0	0	0	0	0	0	0	0	0	0	0	0	0	0	0	0	0	0	0	0	0	0
237.84	0	0	0	0	0	0	0	0	0	0	0	0	0	0	0	0	0	0	0	0	0	0	0	0	0	0	0	0	0	0	0	0	0	0	0	0	0	0	0	0	0	0	0	0	0	0	0	0	0
239.432	0	0	0	0	0	0	0	0	0	0	0	0	0	0	0	0	0	0	0	0	0	0	0	0	0	0	0	0	0	0	0	0	0	0	0	0	0	0	0	0	0	0	0	0	0	0	0	0	0
241.025	0	0	0	0	0	0	0	0	0	0	0	0	0	0	0	0	0	0	0	0	0	0	0	0	0	0	0	0	0	0	0	0	0	0	0	0	0	0	0	0	0	0	0	0	0	0	0	0	0
242.619	0	0	0	0	0	0	0	0	0	0	0	0	0	0	0	0	0	0	0	0	0	0	0	0	0	0	0	0	0	0	0	0	0	0	0	0	0	0	0	0	0	0	0	0	0	0	0	0	0
244.213	0	0	0	0	0	0	0	0	0	0	0	0	0	0	0	0	0	0	0	0	0	0	0	0	0	0	0	0	0	0	0	0	0	0	0	0	0	0	0	0	0	0	0	0	0	0	0	0	0
245.808	0	0	0	0	0	0	0	0	0	0	0	0	0	0	0	0	0	0	0	0	0	0	0	0	0	0	0	0	0	0	0	0	0	0	0	0	0	0	0	0	0	0	0	0	0	0	0	0	0
247.403	0	0	0	0	0	0	0	0	0	0	0	0	0	0	0	0	0	0	0	0	0	0	0	0	0	0	0	0	0	0	0	0	0	0	0	0	0	0	0	0	0	0	0	0	0	0	0	0	0
248.999	0	0	0	0	0	0	0	0	0	0	0	0	0	0	0	0	0	0	0	0	0	0	0	0	0	0	0	0	0	0	0	0	0	0	0	0	0	0	0	0	0	0	0	0	0	0	0	0	0
250.595	0	0	0	0	0	0	0	0	0	0	0	0	0	0	0	0	0	0	0	0	0	0	0	0	0	0	0	0	0	0	0	0	0	0	0	0	0	0	0	0	0	0	0	0	0	0	0	0	0
252.192	0	0	0	0	0	0	0	0	0	0	0	0	0	0	0	0	0	0	0	0	0	0	0	0	0	0	0	0	0	0	0	0	0	0	0	0	0	0	0	0	0	0	0	0	0	0	0	0	0
253.79	0	0	0	0	0	0	0	0	0	0	0	0	0	0	0	0	0	0	0	0	0	0	0	0	0	0	0	0	0	0	0	0	0	0	0	0	0	0	0	0	0	0	0	0	0	0	0	0	0
255.388	0	0	0	0	0	0	0	0	0	0	0	0	0	0	0	0	0	0	0	0	0	0	0	0	0	0	0	0	0	0	0	0	0	0	0	0	0	0	0	0	0	0	0	0	0	0	0	0	0
256.986	0	0	0	0	0	0	0	0	0	0	0	0	0	0	0	0	0	0	0	0	0	0	0	0	0	0	0	0	0	0	0	0	0	0	0	0	0	0	0	0	0	0	0	0	0	0	0	0	0
258.586	0	0	0	0	0	0	0	0	0	0	0	0	0	0	0	0	0	0	0	0	0	0	0	0	0	0	0	0	0	0	0	0	0	0	0	0	0	0	0	0	0	0	0	0	0	0	0	0	0
260.186	0	0	0	0	0	0	0	0	0	0	0	0	0	0	0	0	0	0	0	0	0	0	0	0	0	0	0	0	0	0	0	0	0	0	0	0	0	0	0	0	0	0	0	0	0	0	0	0	0
261.786	0	0	0	0	0	0	0	0	0	0	0	0	0	0	0	0	0	0	0	0	0	0	0	0	0	0	0	0	0	0	0	0	0	0	0	0	0	0	0	0	0	0	0	0	0	0	0	0	0
263.387	0	0	0	0	0	0	0	0	0	0	0	0	0	0	0	0	0	0	0	0	0	0	0	0	0	0	0	0	0	0	0	0	0	0	0	0	0	0	0	0	0	0	0	0	0	0	0	0	0
264.988	0	0	0	0	0	0	0	0	0	0	0	0	0	0	0	0	0	0	0	0	0	0	0	0	0	0	0	0	0	0	0	0	0	0	0	0	0	0	0	0	0	0	0	0	0	0	0	0	0
266.591	0	0	0	0	0	0	0	0	0	0	0	0	0	0	0	0	0	0	0	0	0	0	0	0	0	0	0	0	0	0	0	0	0	0	0	0	0	0	0	0	0	0	0	0	0	0	0	0	0
268.193	0	0	0	0	0	0	0	0	0	0	0	0	0	0	0	0	0	0	0	0	0	0	0	0	0	0	0	0	0	0	0	0	0	0	0	0	0	0	0	0	0	0	0	0	0	0	0	0	0
269.796	0	0	0	0	0	0	0	0	0	0	0	0	0	0	0	0	0	0	0	0	0	0	0	0	0	0	0	0	0	0	0	0	0	0	0	0	0	0	0	0	0	0	0	0	0	0	0	0	0
271.4	0	0	0	0	0	0	0	0	0	0	0	0	0	0	0	0	0	0	0	0	0	0	0	0	0	0	0	0	0	0	0	0	0	0	0	0	0	0	0	0	0	0	0	0	0	0	0	0	0
273.004	0	0	0	0	0	0	0	0	0	0	0	0	0	0	0	0	0	0	0	0	0	0	0	0	0	0	0	0	0	0	0	0	0	0	0	0	0	0	0	0	0	0	0	0	0	0	0	0	0
274.609	0	0	0	0	0	0	0	0	0	0	0	0	0	0	0	0	0	0	0	0	0	0	0	0	0	0	0	0	0	0	0	0	0	0	0	0	0	0	0	0	0	0	0	0	0	0	0	0	0
276.215	0	0	0	0	0	0	0	0	0	0	0	0	0	0	0	0	0	0	0	0	0	0	0	0	0	0	0	0	0	0	0	0	0	0	0	0	0	0	0	0	0	0	0	0	0	0	0	0	0
277.821	0	0	0	0	0	0	0	0	0	0	0	0	0	0	0	0	0	0	0	0	0	0	0	0	0	0	0	0	0	0	0	0	0	0	0	0	0	0	0	0	0	0	0	0	0	0	0	0	0
279.427	0	0	0	0	0	0	0	0	0	0	0	0	0	0	0	0	0	0	0	0	0	0	0	0	0	0	0	0	0	0	0	0	0	0	0	0	0	0	0	0	0	0	0	0	0	0	0	0	0
281.034	0	0	0	0	0	0	0	0	0	0	0	0	0	0	0	0	0	0	0	0	0	0	0	0	0	0	0	0	0	0	0	0	0	0	0	0	0	0	0	0	0	0	0	0	0	0	0	0	0
282.642	0	0	0	0	0	0	0	0	0	0	0	0	0	0	0	0	0	0	0	0	0	0	0	0	0	0	0	0	0	0	0	0	0	0	0	0	0	0	0	0	0	0	0	0	0	0	0	0	0
284.25	0	0	0	0	0	0	0	0	0	0	0	0	0	0	0	0	0	0	0	0	0	0	0	0	0	0	0	0	0	0	0	0	0	0	0	0	0	0	0	0	0	0	0	0	0	0	0	0	0
285.858	0	0	0	0	0	0	0	0	0	0	0	0	0	0	0	0	0	0	0	0	0	0	0	0	0	0	0	0	0	0	0	0	0	0	0	0	0	0	0	0	0	0	0	0	0	0	0	0	0
287.468	0	0	0	0	0	0	0	0	0	0	0	0	0	0	0	0	0	0	0	0	0	0	0	0	0	0	0	0	0	0	0	0	0	0	0	0	0	0	0	0	0	0	0	0	0	0	0	0	0
289.077	0	0	0	0	0	0	0	0	0	0	0	0	0	0	0	0	0	0	0	0	0	0	0	0	0	0	0	0	0	0	0	0	0	0	0	0	0	0	0	0	0	0	0	0	0	0	0	0	0
290.688	0	0	0	0	0	0	0	0	0	0	0	0	0	0	0	0	0	0	0	0	0	0	0	0	0	0	0	0	0	0	0	0	0	0	0	0	0	0	0	0	0	0	0	0	0	0	0	0	0
292.298	0	0	0	0	0	0	0	0	0	0	0	0	0	0	0	0	0	0	0	0	0	0	0	0	0	0	0	0	0	0	0	0	0	0	0	0	0	0	0	0	0	0	0	0	0	0	0	0	0
293.91	0	0	0	0	0	0	0	0	0	0	0	0	0	0	0	0	0	0	0	0	0	0	0	0	0	0	0	0	0	0	0	0	0	0	0	0	0	0	0	0	0	0	0	0	0	0	0	0	0
295.521	0	0	0	0	0	0	0	0	0	0	0	0	0	0	0	0	0	0	0	0	0	0	0	0	0	0	0	0	0	0	0	0	0	0	0	0	0	0	0	0	0	0	0	0	0	0	0	0	0
297.134	0	0	0	0	0	0	0	0	0	0	0	0	0	0	0	0	0	0	0	0	0	0	0	0	0	0	0	0	0	0	0	0	0	0	0	0	0	0	0	0	0	0	0	0	0	0	0	0	0
298.747	0	0	0	0	0	0	0	0	0	0	0	0	0	0	0	0	0	0	0	0	0	0	0	0	0	0	0	0	0	0	0	0	0	0	0	0	0	0	0	0	0	0	0	0	0	0	0	0	0
300.36	0	0	0	0	0	0	0	0	0	0	0	0	0	0	0	0	0	0	0	0	0	0	0	0	0	0	0	0	0	0	0	0	0	0	0	0	0	0	0	0	0	0	0	0	0	0	0	0	0
301.974	0	0	0	0	0	0	0	0	0	0	0	0	0	0	0	0	0	0	0	0	0	0	0	0	0	0	0	0	0	0	0	0	0	0	0	0	0	0	0	0	0	0	0	0	0	0	0	0	0
303.588	0	0	0	0	0	0	0	0	0	0	0	0	0	0	0	0	0	0	0	0	0	0	0	0	0	0	0	0	0	0	0	0	0	0	0	0	0	0	0	0	0	0	0	0	0	0	0	0	0
305.203	0	0	0	0	0	0	0	0	0	0	0	0	0	0	0	0	0	0	0	0	0	0	0	0	0	0	0	0	0	0	0	0	0	0	0	0	0	0	0	0	0	0	0	0	0	0	0	0	0
306.819	0	0	0	0	0	0	0	0	0	0	0	0	0	0	0	0	0	0	0	0	0	0	0	0	0	0	0	0	0	0	0	0	0	0	0	0	0	0	0	0	0	0	0	0	0	0	0	0	0
308.435	0	0	0	0	0	0	0	0	0	0	0	0	0	0	0	0	0	0	0	0	0	0	0	0	0	0	0	0	0	0	0	0	0	0	0	0	0	0	0	0	0	0	0	0	0	0	0	0	0
310.051	0	0	0	0	0	0	0	0	0	0	0	0	0	0	0	0	0	0	0	0	0	0	0	0	0	0	0	0	0	0	0	0	0	0	0	0	0	0	0	0	0	0	0	0	0	0	0	0	0
311.668	0	0	0	0	0	0	0	0	0	0	0	0	0	0	0	0	0	0	0	0	0	0	0	0	0	0	0	0	0	0	0	0	0	0	0	0	0	0	0	0	0	0	0	0	0	0	0	0	0
313.286	0	0	0	0	0	0	0	0	0	0	0	0	0	0	0	0	0	0	0	0	0	0	0	0	0	0	0	0	0	0	0	0	0	0	0	0	0	0	0	0	0	0	0	0	0	0	0	0	0
314.904	0	0	0	0	0	0	0	0	0	0	0	0	0	0	0	0	0	0	0	0	0	0	0	0	0	0	0	0	0	0	0	0	0	0	0	0	0	0	0	0	0	0	0	0	0	0	0	0	0
316.522	0	0	0	0	0	0	0	0	0	0	0	0	0	0	0	0	0	0	0	0	0	0	0	0	0	0	0	0	0	0	0	0	0	0	0	0	0	0	0	0	0	0	0	0	0	0	0	0	0
318.141	0	0	0	0	0	0	0	0	0	0	0	0	0	0	0	0	0	0	0	0	0	0	0	0	0	0	0	0	0	0	0	0	0	0	0	0	0	0	0	0	0	0	0	0	0	0	0	0	0
319.761	0	0	0	0	0	0	0	0	0	0	0	0	0	0	0	0	0	0	0	0	0	0	0	0	0	0	0	0	0	0	0	0	0	0	0	0	0	0	0	0	0	0	0	0	0	0	0	0	0
321.381	0	0	0	0	0	0	0	0	0	0	0	0	0	0	0	0	0	0	0	0	0	0	0	0	0	0	0	0	0	0	0	0	0	0	0	0	0	0	0	0	0	0	0	0	0	0	0	0	0
323.001	0	0	0	0	0	0	0	0	0	0	0	0	0	0	0	0	0	0	0	0	0	0	0	0	0	0	0	0	0	0	0	0	0	0	0	0	0	0	0	0	0	0	0	0	0	0	0	0	0
324.622	0	0	0	0	0	0	0	0	0	0	0	0	0	0	0	0	0	0	0	0	0	0	0	0	0	0	0	0	0	0	0	0	0	0	0	0	0	0	0	0	0	0	0	0	0	0	0	0	0
326.243	0	0	0	0	0	0	0	0	0	0	0	0	0	0	0	0	0	0	0	0	0	0	0	0	0	0	0	0	0	0	0	0	0	0	0	0	0	0	0	0	0	0	0	0	0	0	0	0	0
327.865	0	0	0	0	0	0	0	0	0	0	0	0	0	0	0	0	0	0	0	0	0	0	0	0	0	0	0	0	0	0	0	0	0	0	0	0	0	0	0	0	0	0	0	0	0	0	0	0	0
329.488	0	0	0	0	0	0	0	0	0	0	0	0	0	0	0	0	0	0	0	0	0	0	0	0	0	0	0	0	0	0	0	0	0	0	0	0	0	0	0	0	0	0	0	0	0	0	0	0	0
331.111	0	0	0	0	0	0	0	0	0	0	0	0	0	0	0	0	0	0	0	0	0	0	0	0	0	0	0	0	0	0	0	0	0	0	0	0	0	0	0	0	0	0	0	0	0	0	0	0	0
332.734	0	0	0	0	0	0	0	0	0	0	0	0	0	0	0	0	0	0	0	0	0	0	0	0	0	0	0	0	0	0	0	0	0	0	0	0	0	0	0	0	0	0	0	0	0	0	0	0	0
334.358	0	0	0	0	0	0	0	0	0	0	0	0	0	0	0	0	0	0	0	0	0	0	0	0	0	0	0	0	0	0	0	0	0	0	0	0	0	0	0	0	0	0	0	0	0	0	0	0	0
335.982	0	0	0	0	0	0	0	0	0	0	0	0	0	0	0	0	0	0	0	0	0	0	0	0	0	0	0	0	0	0	0	0	0	0	0	0	0	0	0	0	0	0	0	0	0	0	0	0	0
337.607	0	0	0	0	0	0	0	0	0	0	0	0	0	0	0	0	0	0	0	0	0	0	0	0	0	0	0	0	0	0	0	0	0	0	0	0	0	0	0	0	0	0	0	0	0	0	0	0	0
339.232	0	0	0	0	0	0	0	0	0	0	0	0	0	0	0	0	0	0	0	0	0	0	0	0	0	0	0	0	0	0	0	0	0	0	0	0	0	0	0	0	0	0	0	0	0	0	0	0	0
340.858	0	0	0	0	0	0	0	0	0	0	0	0	0	0	0	0	0	0	0	0	0	0	0	0	0	0	0	0	0	0	0	0	0	0	0	0	0	0	0	0	0	0	0	0	0	0	0	0	0
342.484	0	0	0	0	0	0	0	0	0	0	0	0	0	0	0	0	0	0	0	0	0	0	0	0	0	0	0	0	0	0	0	0	0	0	0	0	0	0	0	0	0	0	0	0	0	0	0	0	0
344.111	0	0	0	0	0	0	0	0	0	0	0	0	0	0	0	0	0	0	0	0	0	0	0	0	0	0	0	0	0	0	0	0	0	0	0	0	0	0	0	0	0	0	0	0	0	0	0	0	0
345.738	0	0	0	0	0	0	0	0	0	0	0	0	0	0	0	0	0	0	0	0	0	0	0	0	0	0	0	0	0	0	0	0	0	0	0	0	0	0	0	0	0	0	0	0	0	0	0	0	0
347.365	0	0	0	0	0	0	0	0	0	0	0	0	0	0	0	0	0	0	0	0	0	0	0	0	0	0	0	0	0	0	0	0	0	0	0	0	0	0	0	0	0	0	0	0	0	0	0	0	0
348.993	0	0	0	0	0	0	0	0	0	0	0	0	0	0	0	0	0	0	0	0	0	0	0	0	0	0	0	0	0	0	0	0	0	0	0	0	0	0	0	0	0	0	0	0	0	0	0	0	0
350.622	0	0	0	0	0	0	0	0	0	0	0	0	0	0	0	0	0	0	0	0	0	0	0	0	0	0	0	0	0	0	0	0	0	0	0	0	0	0	0	0	0	0	0	0	0	0	0	0	0
352.251	0	0	0	0	0	0	0	0	0	0	0	0	0	0	0	0	0	0	0	0	0	0	0	0	0	0	0	0	0	0	0	0	0	0	0	0	0	0	0	0	0	0	0	0	0	0	0	0	0
353.88	0	0	0	0	0	0	0	0	0	0	0	0	0	0	0	0	0	0	0	0	0	0	0	0	0	0	0	0	0	0	0	0	0	0	0	0	0	0	0	0	0	0	0	0	0	0	0	0	0
355.51	0	0	0	0	0	0	0	0	0	0	0	0	0	0	0	0	0	0	0	0	0	0	0	0	0	0	0	0	0	0	0	0	0	0	0	0	0	0	0	0	0	0	0	0	0	0	0	0	0
357.14	0	0	0	0	0	0	0	0	0	0	0	0	0	0	0	0	0	0	0	0	0	0	0	0	0	0	0	0	0	0	0	0	0	0	0	0	0	0	0	0	0	0	0	0	0	0	0	0	0
358.771	0	0	0	0	0	0	0	0	0	0	0	0	0	0	0	0	0	0	0	0	0	0	0	0	0	0	0	0	0	0	0	0	0	0	0	0	0	0	0	0	0	0	0	0	0	0	0	0	0
360.402	0	0	0	0	0	0	0	0	0	0	0	0	0	0	0	0	0	0	0	0	0	0	0	0	0	0	0	0	0	0	0	0	0	0	0	0	0	0	0	0	0	0	0	0	0	0	0	0	0
362.034	0	0	0	0	0	0	0	0	0	0	0	0	0	0	0	0	0	0	0	0	0	0	0	0	0	0	0	0	0	0	0	0	0	0	0	0	0	0	0	0	0	0	0	0	0	0	0	0	0
363.666	0	0	0	0	0	0	0	0	0	0	0	0	0	0	0	0	0	0	0	0	0	0	0	0	0	0	0	0	0	0	0	0	0	0	0	0	0	0	0	0	0	0	0	0	0	0	0	0	0
365.299	0	0	0	0	0	0	0	0	0	0	0	0	0	0	0	0	0	0	0	0	0	0	0	0	0	0	0	0	0	0	0	0	0	0	0	0	0	0	0	0	0	0	0	0	0	0	0	0	0
366.932	0	0	0	0	0	0	0	0	0	0	0	0	0	0	0	0	0	0	0	0	0	0	0	0	0	0	0	0	0	0	0	0	0	0	0	0	0	0	0	0	0	0	0	0	0	0	0	0	0
368.565	0	0	0	0	0	0	0	0	0	0	0	0	0	0	0	0	0	0	0	0	0	0	0	0	0	0	0	0	0	0	0	0	0	0	0	0	0	0	0	0	0	0	0	0	0	0	0	0	0
370.199	0	0	0	0	0	0	0	0	0	0	0	0	0	0	0	0	0	0	0	0	0	0	0	0	0	0	0	0	0	0	0	0	0	0	0	0	0	0	0	0	0	0	0	0	0	0	0	0	0
371.833	0	0	0	0	0	0	0	0	0	0	0	0	0	0	0	0	0	0	0	0	0	0	0	0	0	0	0	0	0	0	0	0	0	0	0	0	0	0	0	0	0	0	0	0	0	0	0	0	0
373.468	0	0	0	0	0	0	0	0	0	0	0	0	0	0	0	0	0	0	0	0	0	0	0	0	0	0	0	0	0	0	0	0	0	0	0	0	0	0	0	0	0	0	0	0	0	0	0	0	0
375.103	0	0	0	0	0	0	0	0	0	0	0	0	0	0	0	0	0	0	0	0	0	0	0	0	0	0	0	0	0	0	0	0	0	0	0	0	0	0	0	0	0	0	0	0	0	0	0	0	0
376.738	0	0	0	0	0	0	0	0	0	0	0	0	0	0	0	0	0	0	0	0	0	0	0	0	0	0	0	0	0	0	0	0	0	0	0	0	0	0	0	0	0	0	0	0	0	0	0	0	0
378.374	0	0	0	0	0	0	0	0	0	0	0	0	0	0	0	0	0	0	0	0	0	0	0	0	0	0	0	0	0	0	0	0	0	0	0	0	0	0	0	0	0	0	0	0	0	0	0	0	0
380.01	0	0	0	0	0	0	0	0	0	0	0	0	0	0	0	0	0	0	0	0	0	0	0	0	0	0	0	0	0	0	0	0	0	0	0	0	0	0	0	0	0	0	0	0	0	0	0	0	0
381.647	0	0	0	0	0	0	0	0	0	0	0	0	0	0	0	0	0	0	0	0	0	0	0	0	0	0	0	0	0	0	0	0	0	0	0	0	0	0	0	0	0	0	0	0	0	0	0	0	0
383.284	0	0	0	0	0	0	0	0	0	0	0	0	0	0	0	0	0	0	0	0	0	0	0	0	0	0	0	0	0	0	0	0	0	0	0	0	0	0	0	0	0	0	0	0	0	0	0	0	0
384.922	0	0	0	0	0	0	0	0	0	0	0	0	0	0	0	0	0	0	0	0	0	0	0	0	0	0	0	0	0	0	0	0	0	0	0	0	0	0	0	0	0	0	0	0	0	0	0	0	0
386.56	0	0	0	0	0	0	0	0	0	0	0	0	0	0	0	0	0	0	0	0	0	0	0	0	0	0	0	0	0	0	0	0	0	0	0	0	0	0	0	0	0	0	0	0	0	0	0	0	0
388.198	0	0	0	0	0	0	0	0	0	0	0	0	0	0	0	0	0	0	0	0	0	0	0	0	0	0	0	0	0	0	0	0	0	0	0	0	0	0	0	0	0	0	0	0	0	0	0	0	0
389.837	0	0	0	0	0	0	0	0	0	0	0	0	0	0	0	0	0	0	0	0	0	0	0	0	0	0	0	0	0	0	0	0	0	0	0	0	0	0	0	0	0	0	0	0	0	0	0	0	0
391.476	0	0	0	0	0	0	0	0	0	0	0	0	0	0	0	0	0	0	0	0	0	0	0	0	0	0	0	0	0	0	0	0	0	0	0	0	0	0	0	0	0	0	0	0	0	0	0	0	0
393.116	0	0	0	0	0	0	0	0	0	0	0	0	0	0	0	0	0	0	0	0	0	0	0	0	0	0	0	0	0	0	0	0	0	0	0	0	0	0	0	0	0	0	0	0	0	0	0	0	0
394.756	0	0	0	0	0	0	0	0	0	0	0	0	0	0	0	0	0	0	0	0	0	0	0	0	0	0	0	0	0	0	0	0	0	0	0	0	0	0	0	0	0	0	0	0	0	0	0	0	0
396.396	0	0	0	0	0	0	0	0	0	0	0	0	0	0	0	0	0	0	0	0	0	0	0	0	0	0	0	0	0	0	0	0	0	0	0	0	0	0	0	0	0	0	0	0	0	0	0	0	0
398.037	0	0	0	0	0	0	0	0	0	0	0	0	0	0	0	0	0	0	0	0	0	0	0	0	0	0	0	0	0	0	0	0	0	0	0	0	0	0	0	0	0	0	0	0	0	0	0	0	0
399.678	0	0	0	0	0	0	0	0	0	0	0	0	0	0	0	0	0	0	0	0	0	0	0	0	0	0	0	0	0	0	0	0	0	0	0	0	0	0	0	0	0	0	0	0	0	0	0	0	0
401.32	0	0	0	0	0	0	0	0	0	0	0	0	0	0	0	0	0	0	0	0	0	0	0	0	0	0	0	0	0	0	0	0	0	0	0	0	0	0	0	0	0	0	0	0	0	0	0	0	0
402.962	0	0	0	0	0	0	0	0	0	0	0	0	0	0	0	0	0	0	0	0	0	0	0	0	0	0	0	0	0	0	0	0	0	0	0	0	0	0	0	0	0	0	0	0	0	0	0	0	0
404.604	0	0	0	0	0	0	0	0	0	0	0	0	0	0	0	0	0	0	0	0	0	0	0	0	0	0	0	0	0	0	0	0	0	0	0	0	0	0	0	0	0	0	0	0	0	0	0	0	0
406.247	0	0	0	0	0	0	0	0	0	0	0	0	0	0	0	0	0	0	0	0	0	0	0	0	0	0	0	0	0	0	0	0	0	0	0	0	0	0	0	0	0	0	0	0	0	0	0	0	0
407.89	0	0	0	0	0	0	0	0	0	0	0	0	0	0	0	0	0	0	0	0	0	0	0	0	0	0	0	0	0	0	0	0	0	0	0	0	0	0	0	0	0	0	0	0	0	0	0	0	0
409.534	0	0	0	0	0	0	0	0	0	0	0	0	0	0	0	0	0	0	0	0	0	0	0	0	0	0	0	0	0	0	0	0	0	0	0	0	0	0	0	0	0	0	0	0	0	0	0	0	0
411.177	0	0	0	0	0	0	0	0	0	0	0	0	0	0	0	0	0	0	0	0	0	0	0	0	0	0	0	0	0	0	0	0	0	0	0	0	0	0	0	0	0	0	0	0	0	0	0	0	0
412.822	0	0	0	0	0	0	0	0	0	0	0	0	0	0	0	0	0	0	0	0	0	0	0	0	0	0	0	0	0	0	0	0	0	0	0	0	0	0	0	0	0	0	0	0	0	0	0	0	0
414.466	0	0	0	0	0	0	0	0	0	0	0	0	0	0	0	0	0	0	0	0	0	0	0	0	0	0	0	0	0	0	0	0	0	0	0	0	0	0	0	0	0	0	0	0	0	0	0	0	0
416.111	0	0	0	0	0	0	0	0	0	0	0	0	0	0	0	0	0	0	0	0	0	0	0	0	0	0	0	0	0	0	0	0	0	0	0	0	0	0	0	0	0	0	0	0	0	0	0	0	0
417.757	0	0	0	0	0	0	0	0	0	0	0	0	0	0	0	0	0	0	0	0	0	0	0	0	0	0	0	0	0	0	0	0	0	0	0	0	0	0	0	0	0	0	0	0	0	0	0	0	0
419.402	0	0	0	0	0	0	0	0	0	0	0	0	0	0	0	0	0	0	0	0	0	0	0	0	0	0	0	0	0	0	0	0	0	0	0	0	0	0	0	0	0	0	0	0	0	0	0	0	0
421.048	0	0	0	0	0	0	0	0	0	0	0	0	0	0	0	0	0	0	0	0	0	0	0	0	0	0	0	0	0	0	0	0	0	0	0	0	0	0	0	0	0	0	0	0	0	0	0	0	0
422.695	0	0	0	0	0	0	0	0	0	0	0	0	0	0	0	0	0	0	0	0	0	0	0	0	0	0	0	0	0	0	0	0	0	0	0	0	0	0	0	0	0	0	0	0	0	0	0	0	0
424.342	0	0	0	0	0	0	0	0	0	0	0	0	0	0	0	0	0	0	0	0	0	0	0	0	0	0	0	0	0	0	0	0	0	0	0	0	0	0	0	0	0	0	0	0	0	0	0	0	0
425.989	0	0	0	0	0	0	0	0	0	0	0	0	0	0	0	0	0	0	0	0	0	0	0	0	0	0	0	0	0	0	0	0	0	0	0	0	0	0	0	0	0	0	0	0	0	0	0	0	0
427.636	0	0	0	0	0	0	0	0	0	0	0	0	0	0	0	0	0	0	0	0	0	0	0	0	0	0	0	0	0	0	0	0	0	0	0	0	0	0	0	0	0	0	0	0	0	0	0	0	0
429.284	0	0	0	0	0	0	0	0	0	0	0	0	0	0	0	0	0	0	0	0	0	0	0	0	0	0	0	0	0	0	0	0	0	0	0	0	0	0	0	0	0	0	0	0	0	0	0	0	0
430.932	0	0	0	0	0	0	0	0	0	0	0	0	0	0	0	0	0	0	0	0	0	0	0	0	0	0	0	0	0	0	0	0	0	0	0	0	0	0	0	0	0	0	0	0	0	0	0	0	0
432.581	0	0	0	0	0	0	0	0	0	0	0	0	0	0	0	0	0	0	0	0	0	0	0	0	0	0	0	0	0	0	0	0	0	0	0	0	0	0	0	0	0	0	0	0	0	0	0	0	0
434.23	0	0	0	0	0	0	0	0	0	0	0	0	0	0	0	0	0	0	0	0	0	0	0	0	0	0	0	0	0	0	0	0	0	0	0	0	0	0	0	0	0	0	0	0	0	0	0	0	0
435.879	0	0	0	0	0	0	0	0	0	0	0	0	0	0	0	0	0	0	0	0	0	0	0	0	0	0	0	0	0	0	0	0	0	0	0	0	0	0	0	0	0	0	0	0	0	0	0	0	0
437.528	0	0	0	0	0	0	0	0	0	0	0	0	0	0	0	0	0	0	0	0	0	0	0	0	0	0	0	0	0	0	0	0	0	0	0	0	0	0	0	0	0	0	0	0	0	0	0	0	0
439.178	0	0	0	0	0	0	0	0	0	0	0	0	0	0	0	0	0	0	0	0	0	0	0	0	0	0	0	0	0	0	0	0	0	0	0	0	0	0	0	0	0	0	0	0	0	0	0	0	0
440.828	0	0	0	0	0	0	0	0	0	0	0	0	0	0	0	0	0	0	0	0	0	0	0	0	0	0	0	0	0	0	0	0	0	0	0	0	0	0	0	0	0	0	0	0	0	0	0	0	0
442.479	0	0	0	0	0	0	0	0	0	0	0	0	0	0	0	0	0	0	0	0	0	0	0	0	0	0	0	0	0	0	0	0	0	0	0	0	0	0	0	0	0	0	0	0	0	0	0	0	0
444.13	0	0	0	0	0	0	0	0	0	0	0	0	0	0	0	0	0	0	0	0	0	0	0	0	0	0	0	0	0	0	0	0	0	0	0	0	0	0	0	0	0	0	0	0	0	0	0	0	0
445.781	0	0	0	0	0	0	0	0	0	0	0	0	0	0	0	0	0	0	0	0	0	0	0	0	0	0	0	0	0	0	0	0	0	0	0	0	0	0	0	0	0	0	0	0	0	0	0	0	0
447.432	0	0	0	0	0	0	0	0	0	0	0	0	0	0	0	0	0	0	0	0	0	0	0	0	0	0	0	0	0	0	0	0	0	0	0	0	0	0	0	0	0	0	0	0	0	0	0	0	0
449.084	0	0	0	0	0	0	0	0	0	0	0	0	0	0	0	0	0	0	0	0	0	0	0	0	0	0	0	0	0	0	0	0	0	0	0	0	0	0	0	0	0	0	0	0	0	0	0	0	0
450.736	0	0	0	0	0	0	0	0	0	0	0	0	0	0	0	0	0	0	0	0	0	0	0	0	0	0	0	0	0	0	0	0	0	0	0	0	0	0	0	0	0	0	0	0	0	0	0	0	0
452.389	0	0	0	0	0	0	0	0	0	0	0	0	0	0	0	0	0	0	0	0	0	0	0	0	0	0	0	0	0	0	0	0	0	0	0	0	0	0	0	0	0	0	0	0	0	0	0	0	0
454.042	0	0	0	0	0	0	0	0	0	0	0	0	0	0	0	0	0	0	0	0	0	0	0	0	0	0	0	0	0	0	0	0	0	0	0	0	0	0	0	0	0	0	0	0	0	0	0	0	0
455.695	0	0	0	0	0	0	0	0	0	0	0	0	0	0	0	0	0	0	0	0	0	0	0	0	0	0	0	0	0	0	0	0	0	0	0	0	0	0	0	0	0	0	0	0	0	0	0	0	0
457.348	0	0	0	0	0	0	0	0	0	0	0	0	0	0	0	0	0	0	0	0	0	0	0	0	0	0	0	0	0	0	0	0	0	0	0	0	0	0	0	0	0	0	0	0	0	0	0	0	0
459.002	0	0	0	0	0	0	0	0	0	0	0	0	0	0	0	0	0	0	0	0	0	0	0	0	0	0	0	0	0	0	0	0	0	0	0	0	0	0	0	0	0	0	0	0	0	0	0	0	0
460.656	0	0	0	0	0	0	0	0	0	0	0	0	0	0	0	0	0	0	0	0	0	0	0	0	0	0	0	0	0	0	0	0	0	0	0	0	0	0	0	0	0	0	0	0	0	0	0	0	0
462.31	0	0	0	0	0	0	0	0	0	0	0	0	0	0	0	0	0	0	0	0	0	0	0	0	0	0	0	0	0	0	0	0	0	0	0	0	0	0	0	0	0	0	0	0	0	0	0	0	0
463.965	0	0	0	0	0	0	0	0	0	0	0	0	0	0	0	0	0	0	0	0	0	0	0	0	0	0	0	0	0	0	0	0	0	0	0	0	0	0	0	0	0	0	0	0	0	0	0	0	0
465.62	0	0	0	0	0	0	0	0	0	0	0	0	0	0	0	0	0	0	0	0	0	0	0	0	0	0	0	0	0	0	0	0	0	0	0	0	0	0	0	0	0	0	0	0	0	0	0	0	0
467.275	0	0	0	0	0	0	0	0	0	0	0	0	0	0	0	0	0	0	0	0	0	0	0	0	0	0	0	0	0	0	0	0	0	0	0	0	0	0	0	0	0	0	0	0	0	0	0	0	4.44820731898998
468.931	0	0	0	0	0	0	0	0	0	0	0	0	0	0	0	0	0	0	0	0	0	0	0	0	0	0	0	0	0	0	0	0	0	0	0	0	0	0	0	0	0	0	0	0	0	0	0	0	13.6295099948296
470.586	0	0	0	0	0	0	0	0	0	0	0	0	0	0	0	0	0	0	0	0	0	0	0	0	0	0	0	0	0	0	0	0	0	0	0	0	0	0	0	0	0	0	0	0	0	0	0	1.60053712515946	2.61434375857733
472.242	0	0	0	0	0	0	0	0	0	0	0	0	0	0	0	0	0	0	0	0	0	0	0	0	0	0	0	0	0	0	0	0	0	0	0	0	0	0	0	0	0	0	0	0	0	0	5.45638780251996	2.84662305355532	0.343017831706123
473.899	0	0	0	0	0	0	0	0	0	0	0	0	0	0	0	0	0	0	0	0	0	0	0	0	0	0	0	0	0	0	0	0	0	0	0	0	0	0	0	0	0	0	0	0	0	0	2.73792489051347	2.34421285693508	-2.44371641655591
475.555	0	0	0	0	0	0	0	0	0	0	0	0	0	0	0	0	0	0	0	0	0	0	0	0	0	0	0	0	0	0	0	0	0	0	0	0	0	0	0	0	0	0	0	0	0	8.02065616570813	8.10629872410867	7.95673101345742	11.3031606939761
477.212	0	0	0	0	0	0	0	0	0	0	0	0	0	0	0	0	0	0	0	0	0	0	0	0	0	0	0	0	0	0	0	0	0	0	0	0	0	0	0	0	0	0	0	0	0	3.24239324726523	4.07651892190361	6.60603487676073	5.77521655995509
478.87	0	0	0	0	0	0	0	0	0	0	0	0	0	0	0	0	0	0	0	0	0	0	0	0	0	0	0	0	0	0	0	0	0	0	0	0	0	0	0	0	0	0	0	0	2.31100115878069	0.113257750915634	0.902589268081996	-1.09117904195264	4.38555004104157
480.527	0	0	0	0	0	0	0	0	0	0	0	0	0	0	0	0	0	0	0	0	0	0	0	0	0	0	0	0	0	0	0	0	0	0	0	0	0	0	0	0	0	0	0	0	4.5202586822536	2.87792002933723	3.87342090247112	7.71166766752713	2.46222415617401
482.185	0	0	0	0	0	0	0	0	0	0	0	0	0	0	0	0	0	0	0	0	0	0	0	0	0	0	0	0	0	0	0	0	0	0	0	0	0	0	0	0	0	0	0	4.04232422930249	-0.225926795704206	-0.0361667011403117	4.08637759141937	5.5676668355692	2.39433461724635
483.843	0	0	0	0	0	0	0	0	0	0	0	0	0	0	0	0	0	0	0	0	0	0	0	0	0	0	0	0	0	0	0	0	0	0	0	0	0	0	0	0	0	0	0	0.767916428239991	3.21851034754061	0.0464433844989853	1.27513287559721	3.33876930898335	8.31118584249448
485.501	0	0	0	0	0	0	0	0	0	0	0	0	0	0	0	0	0	0	0	0	0	0	0	0	0	0	0	0	0	0	0	0	0	0	0	0	0	0	0	0	0	0	4.44117802805533	3.51440838881081	1.43470442870036	8.26689128870354	6.88280820413629	5.85996900090145	6.55862239886195
487.16	0	0	0	0	0	0	0	0	0	0	0	0	0	0	0	0	0	0	0	0	0	0	0	0	0	0	0	0	0	0	0	0	0	0	0	0	0	0	0	0	0	8.018696454731	1.21182131483896	2.56874220077421	4.35845207956537	3.5901339861246	3.65115570308982	3.29136516151242	4.35634374762945
488.819	0	0	0	0	0	0	0	0	0	0	0	0	0	0	0	0	0	0	0	0	0	0	0	0	0	0	0	0	0	0	0	0	0	0	0	0	0	0	0	0	0	0.842651672158875	-0.725272370881384	-1.47369308193077	5.24012283483256	2.69443237410446	3.68100293213949	4.02032041760639	8.91089347443161
490.478	0	0	0	0	0	0	0	0	0	0	0	0	0	0	0	0	0	0	0	0	0	0	0	0	0	0	0	0	0	0	0	0	0	0	0	0	0	0	0	0	1.90196694685227	3.79993850281034	2.02008962190075	4.72287662129397	7.12615468057674	5.85791755080946	7.18284043097372	7.60035884953695	5.71917598285013
492.137	0	0	0	0	0	0	0	0	0	0	0	0	0	0	0	0	0	0	0	0	0	0	0	0	0	0	0	0	0	0	0	0	0	0	0	0	0	0	0	0	6.93717206302307	6.37404523590922	-0.952080425692861	4.86219750280405	4.8405331982389	6.73121609075817	7.07951584512374	9.88641566143161	8.04524625224405
493.797	0	0	0	0	0	0	0	0	0	0	0	0	0	0	0	0	0	0	0	0	0	0	0	0	0	0	0	0	0	0	0	0	0	0	0	0	0	0	0	4.94694356250483	-0.0621335631346176	1.9437303402782	3.50761635270197	4.41717564742404	3.40457844161767	3.02658922145388	3.1397413758256	7.71376980982002	4.00859351094459
495.456	0	0	0	0	0	0	0	0	0	0	0	0	0	0	0	0	0	0	0	0	0	0	0	0	0	0	0	0	0	0	0	0	0	0	0	0	0	0	0	1.50340873761252	-0.613916299456956	-3.08795989207959	-1.39334988507551	3.57709469737435	4.2585820663492	3.90238458776915	4.78571735025651	1.95184164462511	6.05811280574087
497.117	0	0	0	0	0	0	0	0	0	0	0	0	0	0	0	0	0	0	0	0	0	0	0	0	0	0	0	0	0	0	0	0	0	0	0	0	0	0	0.560607985605511	5.76779287349143	3.2105485209446	4.4398206934448	1.13212344512507	4.64207019542611	2.40841965208498	4.01621526573055	5.66749991669172	4.62250664156145	4.2005200904331
498.777	0	0	0	0	0	0	0	0	0	0	0	0	0	0	0	0	0	0	0	0	0	0	0	0	0	0	0	0	0	0	0	0	0	0	0	0	0	0	-6.3053983052418	-4.86446922822239	-0.0269883115184776	4.26969874235574	-4.29496472231904	2.9101770443134	4.28135495416595	2.50659837988647	3.13044324589787	3.18652436433056	2.91243331201406
500.438	0	0	0	0	0	0	0	0	0	0	0	0	0	0	0	0	0	0	0	0	0	0	0	0	0	0	0	0	0	0	0	0	0	0	0	0	0	6.61512593305466	3.58410413547081	2.65269320958122	-0.785554746842065	-0.830533445498101	2.60757876125296	0.154793773491962	1.18833986325974	6.13194594239828	1.44759131429848	4.59141570928751	3.86580978287326
502.098	0	0	0	0	0	0	0	0	0	0	0	0	0	0	0	0	0	0	0	0	0	0	0	0	0	0	0	0	0	0	0	0	0	0	0	0	-3.14938033170897	3.97239695879571	5.32702839197172	-3.68177180888022	-0.431057752859859	6.13291219369598	2.69115956222752	2.14726283713621	3.8936997844428	3.05316915666778	5.51569065099959	4.56008710347299	7.84440472694572
503.759	0	0	0	0	0	0	0	0	0	0	0	0	0	0	0	0	0	0	0	0	0	0	0	0	0	0	0	0	0	0	0	0	0	0	0	0	9.49787787164052	5.99846287514036	5.46458884466345	0.456204081150231	5.72726308982611	6.63110215304746	-0.104709386238406	4.84904190521797	5.30267340982507	2.7646100557673	4.97686817438009	3.4477804322569	4.03060707504214
505.421	0	0	0	0	0	0	0	0	0	0	0	0	0	0	0	0	0	0	0	0	0	0	0	0	0	0	0	0	0	0	0	0	0	0	0	7.72635323717444	5.31143953477863	9.98753763944375	8.55594922819294	10.2832587211557	9.66835515322846	8.23756712410446	7.78132676347266	3.91626630227795	2.11967131598618	6.14000401437729	9.33300860259427	7.41489519718803	7.77263121202468
507.082	0	0	0	0	0	0	0	0	0	0	0	0	0	0	0	0	0	0	0	0	0	0	0	0	0	0	0	0	0	0	0	0	0	0	0	5.30037050108546	-0.991241022365529	7.09217686381705	-1.24708030315912	0.0226653006860715	4.35755390883753	2.57926352304497	0.894805013589573	2.77883099257475	7.28997867651649	5.72774466035129	4.87329622709326	8.96829622230919	7.74413851752995
508.744	0	0	0	0	0	0	0	0	0	0	0	0	0	0	0	0	0	0	0	0	0	0	0	0	0	0	0	0	0	0	0	0	0	0	0.567945585906542	10.0324685239028	5.56338406677629	2.48142377764346	12.5133280024846	13.0826017403151	8.47922774511391	5.44713104078858	7.27211808503892	9.1276030188571	8.05777682145875	7.63959631309613	8.60673681897471	12.2823488575915	6.55973051065121
510.406	0	0	0	0	0	0	0	0	0	0	0	0	0	0	0	0	0	0	0	0	0	0	0	0	0	0	0	0	0	0	0	0	0	0	13.0402597875075	10.236608864015	12.9015369620795	10.3664434997156	10.6042081714552	5.88568501261664	8.45690025412277	9.53263917397901	9.2018068441723	9.0717115251086	9.26470720184316	11.0903754397395	7.56963300869563	10.0214225204944	13.5019754988783
512.068	0	0	0	0	0	0	0	0	0	0	0	0	0	0	0	0	0	0	0	0	0	0	0	0	0	0	0	0	0	0	0	0	0	15.6731171554209	10.9679330632824	12.5340747615249	16.0640779939748	21.1795149362496	11.2145396853052	13.7708045385239	10.7926102825707	9.95376757574439	10.7686570992316	11.3127539200874	9.12233510650089	9.60038077551717	10.0617756048745	16.2850529962452	11.901894709723
513.731	0	0	0	0	0	0	0	0	0	0	0	0	0	0	0	0	0	0	0	0	0	0	0	0	0	0	0	0	0	0	0	0	0	6.73653798612832	-1.7884202797199	3.43707270324447	-2.977126022144	3.97196833348819	3.58149101359169	0.14083143775193	6.9043661332873	4.12624876820669	3.66181127150474	5.43369055068334	6.17002569930715	2.00407135077748	7.75100903185666	7.8830393292021	4.32158530440874
515.394	0	0	0	0	0	0	0	0	0	0	0	0	0	0	0	0	0	0	0	0	0	0	0	0	0	0	0	0	0	0	0	0	4.46972704787891	4.89516508230732	1.38824916217047	-5.71856483012004	2.97221688174135	4.73248585161461	2.48300853340563	3.05120533438808	5.24133107672235	0.73144777545219	11.9054856444815	3.36492505033293	4.84350614794678	6.89251740667657	5.58672821887378	6.35646088507321	7.71326332691599
517.056	0	0	0	0	0	0	0	0	0	0	0	0	0	0	0	0	0	0	0	0	0	0	0	0	0	0	0	0	0	0	0	14.6659312510972	10.807799891789	8.79790201563371	9.18802737979921	15.5200288400464	4.17420128643498	14.7705648252529	11.2084149498787	3.22006617536544	10.1916617221945	7.69411493299169	8.37654882452775	10.735456168338	7.91695831410331	12.925848341374	11.9467249107942	12.6421417212134	15.7203264303732
518.72	0	0	0	0	0	0	0	0	0	0	0	0	0	0	0	0	0	0	0	0	0	0	0	0	0	0	0	0	0	0	0	-0.733468618809068	-4.30607249227541	3.65469459586638	-10.1835845473769	-6.50164139034989	1.16794566718995	1.87656347684439	-0.26625470619525	2.47512329719772	3.25636815108049	3.13407567804425	4.32155753704283	3.41129779970874	6.39672505362117	4.557623293611	5.82366959264945	8.16991230603078	7.93047768623597
520.383	0	0	0	0	0	0	0	0	0	0	0	0	0	0	0	0	0	0	0	0	0	0	0	0	0	0	0	0	0	0	22.7829392712618	16.8510372534702	16.9544531265233	15.9663508103449	10.0435948942016	9.56301412990455	13.3167318919993	7.53718429251616	10.6064301995344	12.6901699134983	10.4148627462462	12.6837069496513	7.54230575560909	9.07184369893791	8.69960051062887	12.9928194417354	12.1622154633289	15.6887597626901	12.1659596317685
522.046	0	0	0	0	0	0	0	0	0	0	0	0	0	0	0	0	0	0	0	0	0	0	0	0	0	0	0	0	0	0	20.2799606147549	14.0679643983943	17.3018699770115	14.440520244101	15.7613045948864	3.722358739604	16.254466145224	10.8466142671784	13.5923748706834	18.5930143254399	12.1960218270333	12.9557906690714	11.9238365508203	14.3714864636564	8.92034255114899	9.2513142677758	14.2742036975524	10.4227224296982	10.1640910884341
523.71	0	0	0	0	0	0	0	0	0	0	0	0	0	0	0	0	0	0	0	0	0	0	0	0	0	0	0	0	0	24.9585459634037	9.83162281104214	23.3419055860026	8.94917571656213	19.4695122274651	8.80608022724944	15.963882507317	6.77987938268298	12.9891978436502	11.4061656530209	18.3949071362364	9.77513425154165	8.81843802474201	3.51841535968685	9.97991742442427	10.3968873698775	10.1699987277558	9.78566650120982	11.235696976086	7.63676439407446
525.374	0	0	0	0	0	0	0	0	0	0	0	0	0	0	0	0	0	0	0	0	0	0	0	0	0	0	0	0	0	4.05836377606046	23.2496794711546	26.5879259005983	14.1169799005897	11.581601515425	10.9593488044487	15.7503791285155	10.4874188760924	4.50253124920029	9.17612274856132	11.4099223736234	11.4179162014242	13.2327221064746	14.5355742689632	7.87318302095854	11.0761703691925	5.98798489350335	10.3408169007362	8.38967373084671	11.9731375058409
527.038	0	0	0	0	0	0	0	0	0	0	0	0	0	0	0	0	0	0	0	0	0	0	0	0	0	0	0	0	29.9561557180615	38.432927314761	22.6688478998254	23.4929779356691	15.571954798635	17.502011653424	17.4806434258387	17.5413288071059	7.3103276324328	13.0235141921047	12.2934650967665	9.20392110109197	8.4072858003156	13.4896117257695	8.83918602909388	7.58383960394969	10.044528295116	9.53021652032749	13.6157122754305	7.44484379291726	12.3460521915029
528.703	0	0	0	0	0	0	0	0	0	0	0	0	0	0	0	0	0	0	0	0	0	0	0	0	0	0	0	0	15.5943785515392	21.3381620178336	20.148251934051	19.4820364662422	16.8303147835146	9.96804599163689	5.4548291015053	10.1583764492051	11.074193230117	12.2739360055923	9.85816840037962	5.85015162480843	15.1984578456027	12.5128634648668	2.59327141917742	10.6883758715824	11.0354806759641	10.8844850828508	6.4190285542275	9.20511132947415	7.38545658779894
530.367	0	0	0	0	0	0	0	0	0	0	0	0	0	0	0	0	0	0	0	0	0	0	0	0	0	0	0	20.1329432176806	25.4679395376873	20.6093865675885	14.719423266056	18.9251055911522	14.7843821428035	14.9126027605406	15.8267906046454	18.3325316454216	18.2026579898763	18.5133400610976	14.0906552317704	12.3677508581605	18.5908314667058	12.7857539494343	9.32397983256097	7.97409318589692	11.8608036207537	8.33962153370647	12.0456101164216	7.95892186530679	8.80855489799304
532.032	0	0	0	0	0	0	0	0	0	0	0	0	0	0	0	0	0	0	0	0	0	0	0	0	0	0	53.0089162507703	33.8667772560571	23.6318320843825	23.9495461864326	30.8501652710916	30.5572186070595	22.6604597001046	18.3909935810265	21.0417538370915	17.1478507793329	15.6910126975357	18.6723364624994	16.8603645809244	9.11710008751904	5.41362855719295	7.35710960261054	8.47549082004637	8.54399788082324	11.1599371962022	8.37821434663876	10.2172958134864	5.95386642945978	12.1110808496404
533.697	0	0	0	0	0	0	0	0	0	0	0	0	0	0	0	0	0	0	0	0	0	0	0	0	0	0	43.0675943426517	49.1494704247259	45.9142038708	40.8493422649447	39.5818784784329	39.1561204591284	29.5308831021164	36.5272227271241	36.3825426425476	25.7680992323194	26.2288450618889	25.7225065477745	25.7369433833634	25.2908466467709	15.3316188403224	15.4530701194815	24.6458510644534	19.8887927265462	16.9313700838672	13.8544228785763	15.8674637887828	11.6931599793269	15.0922760259877
535.362	0	0	0	0	0	0	0	0	0	0	0	0	0	0	0	0	0	0	0	0	0	0	0	0	0	57.5919204458847	48.6307367687579	56.9909652363136	51.274776748977	47.1697580284841	42.9212316166787	45.2781648864829	45.9045654066513	44.1624790470611	32.2491191330156	29.5524369710388	29.084125813599	25.8633712564254	23.6122299606463	27.3558459863182	21.5740839596848	24.8614172328797	20.562059513953	12.7116648134672	18.4334003652288	18.4405133690355	10.6247451432122	14.7402372038228	23.3799676190269
537.028	0	0	0	0	0	0	0	0	0	0	0	0	0	0	0	0	0	0	0	0	0	0	0	0	0	55.0570064231318	50.4433768092101	61.5055193296832	67.6940551657864	64.0433576447553	45.1664027285542	41.1967511523933	33.254386994195	42.4914653771076	28.0866303188719	32.12697890324	34.102359941029	28.9353325891308	31.2781633588012	21.0945210973758	21.8548958269278	16.1707743346351	10.979292950099	17.2296565987309	15.0304141821505	13.5034684911676	10.1350849615224	18.1211552570966	13.0635377635315
538.693	0	0	0	0	0	0	0	0	0	0	0	0	0	0	0	0	0	0	0	0	0	0	0	0	52.7309598613614	51.5348015189996	46.8253073246843	60.2122914862454	50.5064361353473	54.7732991335511	41.9757354132678	37.1032902204905	38.2902286637283	38.5940453276147	30.7841182136687	27.454362177935	27.9132959200591	34.5204867401511	21.5832512298819	21.937237292744	16.3758949143384	20.3079063213623	14.0302694876725	16.0061203434248	11.9601306141578	12.5511897248156	17.168696928815	10.6030758250494	13.239117939616
540.359	0	0	0	0	0	0	0	0	0	0	0	0	0	0	0	0	0	0	0	0	0	0	0	0	66.3212808067144	62.8896751017493	54.1992114758304	55.5031794276241	58.823671865956	59.6293820789107	57.2644975672738	50.6927011888035	34.8098006084399	41.0987680757076	48.2744766153005	33.1473497798043	31.9345541117188	34.1266818081331	28.3777613125541	33.5852320368058	33.3883866743074	23.8027099472484	17.143420831102	18.4665565756648	14.5653555462591	13.4681088239574	12.9007873233163	8.69509931892977	15.3896351146307
542.025	0	0	0	0	0	0	0	0	0	0	0	0	0	0	0	0	0	0	0	0	0	0	0	82.1205537948598	72.5635566816614	84.5974619620577	82.9834625123128	81.5465919809322	81.6482091687171	77.3030548532787	67.9525872307677	60.3512760837441	56.4760822968115	53.731572196946	58.521210917198	45.5481053330024	42.8671078402904	37.4872473730882	37.5533497117932	31.8718287743648	35.1157126900405	26.3778156257723	19.9817311955118	29.7557100239429	20.1891732526815	22.4225864608116	15.4957422931399	21.7086167378039	21.7991058974834
543.691	0	0	0	0	0	0	0	0	0	0	0	0	0	0	0	0	0	0	0	0	0	0	0	69.1152115889977	68.1415014089219	72.1096772679412	72.5924739298637	85.2024355146823	94.0040152880584	83.6837997424317	81.8188552192045	63.2939024718404	51.3398221889144	48.164094814901	46.5450256108943	49.0115517201079	46.4048624005465	43.1160970873255	36.6531047178574	37.1511485987506	28.2929848530813	30.152540599035	20.7654772629763	17.0843962975095	17.5028745113631	16.5362257549503	17.8264448757424	21.4205879995747	13.1516801490065
545.357	0	0	0	0	0	0	0	0	0	0	0	0	0	0	0	0	0	0	0	0	0	0	54.4492513935591	58.9469119425594	66.9141395303711	86.7688821554513	72.1387536275163	75.9716182845744	77.7647398770629	65.9721768484678	54.1968294087629	51.4849872315416	43.5350497193464	35.8137384657958	41.9393933191432	36.3375860095846	29.7280603362121	40.3002600526853	24.5234830497412	21.8524635731075	22.1959249618821	16.5730240383446	21.2083763395997	13.6975707804322	12.4179652684158	13.0496782636129	15.9831947785953	16.8313142622486	12.17631145758
547.023	0	0	0	0	0	0	0	0	0	0	0	0	0	0	0	0	0	0	0	0	0	70.441426919971	71.4462108769847	101.212178424863	104.021838130948	100.682018781323	91.46137474876	94.2700840417159	95.5255884582103	98.6878546960028	71.0346968009636	64.4850703448823	68.5766923403711	67.3570492416426	51.1063248333487	53.6254415572848	47.3875791769222	45.5249477170115	40.339444019204	41.2198663317863	32.0638254730089	33.6211655814398	34.0767533301386	20.8268517464523	22.2840382392396	20.7612006866327	17.2829449343205	10.6049706726971	18.185484020818
548.69	0	0	0	0	0	0	0	0	0	0	0	0	0	0	0	0	0	0	0	0	0	74.1644334575178	58.762370861475	89.442150095586	86.9453930034321	96.5784604453553	104.13008448142	109.872733067424	95.1772594535013	93.9669747783354	73.869354386098	73.4049817035138	64.231417665965	55.4515192665322	58.7795748162212	56.839890248481	41.923584743136	46.1865793461627	37.7009553432833	43.2671313335011	33.7470970540426	26.3357766882906	26.7830855947426	26.6781968682707	21.2793528946719	18.3609953845192	21.267299542407	17.8327213188315	12.6835202092151
550.357	0	0	0	0	0	0	0	0	0	0	0	0	0	0	0	0	0	0	0	0	54.2609840606705	63.5278684847404	89.0232750739927	63.9488711127189	90.3563319101602	98.8421142074866	88.8645049847182	94.2651649777494	88.7775577084624	84.3181172456182	73.9472209602497	65.4443734511547	66.3698537848447	57.1463826950963	47.4461010522887	49.6780678128214	50.1403228084883	52.8392916674512	43.9181574513017	34.9592375350551	28.653356499755	28.7738220238752	22.7602056893946	23.8840133203222	23.9923741078645	21.8964480778239	16.4218277973259	13.992416795397	14.98528563096
552.024	0	0	0	0	0	0	0	0	0	0	0	0	0	0	0	0	0	0	0	0	59.6593610668226	76.5806865132042	100.093702549215	92.3545656877763	102.366580049333	102.32141844107	112.200631823375	114.669385195606	100.615316109899	108.071036570429	81.0969734223858	81.8168122601909	79.5198718221867	66.22246636565	65.3479389117119	62.8307478365207	55.5289403485384	51.1769762237734	38.8336190660914	38.8633041619613	37.5202419839937	36.9345838076009	26.7022017274958	26.9798485944559	21.3653265962015	22.5669124657309	21.9158128641192	16.5430042783579	18.0920954251629
553.691	0	0	0	0	0	0	0	0	0	0	0	0	0	0	0	0	0	0	0	64.1661768561114	45.5090053527216	58.303710221891	76.8469702997676	89.9254456649329	92.793849066181	110.104797727225	108.761968366775	116.438272709195	103.294386100554	102.784806171492	94.8110339580591	76.2770605925304	72.1967393989198	58.7722371023964	52.524066092162	56.7123562838247	48.4545738310161	48.3867681861393	29.9405679366453	47.7765307079542	28.696432472498	33.4255317777512	27.7232740928929	30.4436119840455	21.7709936674445	17.7526824144213	17.4509849830422	18.9452078283311	18.5150714193791
555.358	0	0	0	0	0	0	0	0	0	0	0	0	0	0	0	0	0	0	0	70.6229695771223	68.0225625721923	82.4463235779565	73.2610151725928	88.1565006002131	97.1262188509479	109.776627059954	102.843450658656	105.761427281381	95.3709151271647	98.1803221383889	86.2969591939298	81.6232040406443	69.235628653178	61.5849789251631	51.0505834006301	57.0568019649744	47.0225616187575	40.1815492254004	39.8825802643633	38.2799264443777	38.9690498288286	27.6398225411183	22.7146497123536	26.5975088929074	22.597146581448	24.0833515219114	15.3915330950303	19.1880991292528	11.9977199735667
557.026	0	0	0	0	0	0	0	0	0	0	0	0	0	0	0	0	0	0	31.8365340244131	31.435824152889	37.9262025461447	45.5061897914131	58.3481735553337	66.9276021202569	62.693903172491	80.05338417988	89.6189963278987	96.9854478969086	85.1597019730111	74.218258479012	73.5820956836952	74.6544506277753	67.0977230562422	37.8313362845737	42.6236865876624	39.8961712819079	40.9972733641675	36.0258652780113	30.6320965838343	30.7198329874574	27.198803787494	24.0407613724718	21.6528363552119	16.931149813009	20.2006595970498	20.3165937536652	12.9603967913744	11.6587683126809	5.34828353576289
558.693	0	0	0	0	0	0	0	0	0	0	0	0	0	0	0	0	0	0	47.2036417783747	42.597962039582	45.0303634183187	69.0519125869838	52.6525886412743	96.0821132712924	80.8671799276588	78.6610116596573	96.9810953363776	115.26844485819	88.0769711460676	111.358042741982	80.3185591500939	74.5032496385986	63.5171077056922	55.9066738700603	68.0462441050795	40.2629523032669	49.2470632459563	39.2815933895813	28.8878200595694	31.3991025549748	26.0306163593559	27.969413072338	28.86439211892	24.1381225288981	25.088446750378	18.2656450421689	14.1997684924058	15.2739465425081	6.17737718271783
560.361	0	0	0	0	0	0	0	0	0	0	0	0	0	0	0	0	0	67.878500610271	72.5021264215538	92.7363909419011	76.4938973410173	78.2692792636522	113.02587223763	122.735656851874	118.006113560862	118.061018273456	99.7815759768249	117.508393380561	124.994696115968	101.849826082574	97.2887539987049	89.6025265812564	71.9749426298618	69.1336298182619	64.9493202489395	70.033124091737	63.1883793603623	47.6224206618697	54.8938817496549	39.2699792076297	47.2853444378373	35.8036853113299	28.2030641662976	32.8860577948157	27.1621850099392	20.2194893910037	20.7172166509085	22.017372671608	25.3413942629631
562.029	0	0	0	0	0	0	0	0	0	0	0	0	0	0	0	0	54.8761186503742	33.449784056553	42.6903677750851	61.3082657113095	70.0274450802866	66.7659732255562	80.8839444420343	78.5816582197582	89.1783036855997	85.0462588185007	101.614276677347	101.238378394608	79.28900869047	89.8704202004266	82.3150682128221	67.8759592947757	62.3919584713433	59.1381169843309	56.8497816718123	49.8089450235656	42.1398971365571	45.6483487982372	41.1572240207286	31.0158483612376	29.4544462502363	23.9874027479378	26.9525669089447	25.1377501252932	17.1571613134913	17.9793523165737	13.6653317175115	17.541475612538	14.0078083160718
563.697	0	0	0	0	0	0	0	0	0	0	0	0	0	0	0	0	76.9779248001551	75.3824676581555	64.7181237817798	68.4585883795809	73.7334720917313	68.1184128876925	81.8155995798166	99.1618192698963	104.978400596645	103.500816567661	101.623617529531	88.0817334292659	81.8177495356519	84.4891114764257	78.8086488004553	81.7462590774407	61.412372796711	61.9600670394578	57.4335395635361	52.6764526208743	47.8816081917621	54.3142945224007	34.0404223902903	38.2287444743963	29.8536824590688	31.6680453636947	23.2422432259889	20.6858332467331	22.7497516117025	21.2221382456363	20.1269961641848	20.9463239340581	10.3713228454838
565.365	0	0	0	0	0	0	0	0	0	0	0	0	0	0	0	35.4255397595334	27.8974147375399	34.2965624154328	53.6219544332553	53.9470279266951	52.7711609331563	68.5792216557162	75.1265537576402	67.4563011542837	78.8546008925028	80.052640227342	75.7421879947684	70.0889410253349	92.5515173749284	63.4602582818586	79.3093547660854	56.0756713238223	60.0582745002856	57.525025593951	44.1880407496598	39.9706570612937	39.005101396663	41.4470749551089	36.5764865632932	25.8450040233501	29.8490818067857	22.2396367985422	22.814718809457	15.2676903584542	15.8044822146854	14.7158501362036	11.2054507647275	8.10903085314983	12.5586017170477
567.033	0	0	0	0	0	0	0	0	0	0	0	0	0	0	0	39.4536849169919	50.9624516477424	71.5206108181809	55.8698014843359	60.5063782337632	80.3561126543517	68.8298911386357	73.867557965579	88.8124082697964	88.6802775077235	83.7638280818519	95.039373617151	79.6595366728631	85.9213760221454	83.629718192553	74.6799769162072	70.6886059925094	73.7144014980164	42.6163654601004	55.1086971257649	43.755982327475	41.2335010687134	42.503772801416	35.2393670416103	33.2079381787443	24.8530336265356	37.7794808341754	22.598677936845	22.756845457354	22.4897900540598	13.2175092333211	16.1271071369604	17.2468090374307	9.57565270371606
568.702	0	0	0	0	0	0	0	0	0	0	0	0	0	0	50.9574673748346	38.7056424811594	43.243787388663	45.9329891670982	40.1245151481789	53.9062667777625	51.99372859411	44.3654924808608	76.2471254414972	78.2961836572769	69.3484204597656	75.9499940059723	97.6699481309652	74.1767670085161	79.5661607590575	71.7307611484204	72.8205547092163	78.2527845779094	59.2239603168114	51.5916130042835	41.7655872038741	39.5540772232513	38.8325986669524	43.4801769352822	35.0333877519701	29.6726651476533	20.7642216896162	17.9185362394951	22.2467702288317	23.1669367428356	13.256606536176	11.7014892203795	12.1255992982523	14.9436634581949	15.4701987132203
570.37	0	0	0	0	0	0	0	0	0	0	0	0	0	0	5.93920454132065	22.587116794795	53.4425852714425	54.9382978033613	41.8467524451092	43.3579156753225	38.2802676745838	80.6776279832414	64.3068130635822	77.8629952069973	57.3324976535188	79.1198995820427	90.4135823531571	65.276462618524	71.2054358811837	69.1115463436344	71.6933875272264	54.77439432172	47.9919980762673	59.4199045218166	34.9828445034619	27.8753248848726	45.2453338538398	35.1576499181252	25.4709188315127	27.5663302595783	34.3111323693947	17.5401200886883	21.7983444724175	17.9900676560252	13.095882897782	12.96965266148	13.5567463066872	14.2836242434511	12.4115626820462
572.039	0	0	0	0	0	0	0	0	0	0	0	0	0	58.7706479857094	41.578257434747	69.6177930388983	46.7140443650728	68.0241607331786	79.7540080777819	52.5826609725334	73.2145446657042	70.9498193733589	106.849522873728	80.4666958810979	60.7086517613289	92.5453525485767	95.3555240571062	90.0047581868041	98.3314018388414	78.5546664540388	83.4808251249299	70.4015148395314	71.2902108349194	62.0955939705585	47.5077928927708	45.1453404684487	48.3641976412967	38.196191063676	31.9452819907934	30.7646303628166	30.8005948086606	21.4621716272571	28.5127165295175	21.0573954374606	14.6115430356971	18.8625655422317	13.4991545621722	13.6396757888647	15.3998983714696
573.708	0	0	0	0	0	0	0	0	0	0	0	0	0	19.1241512171223	39.2304579287883	34.5436468178815	52.5917258350576	42.2329465118311	48.7448415786232	33.6709624234568	56.0506730134281	62.7983580410901	56.5049148463021	54.0283820221012	84.8252655934977	82.29898654649	76.9441839356403	70.6075284488804	75.0801343505609	77.2716916355974	215.308850128269	51.2348987982958	48.544287593592	56.8600707744658	37.3566347455571	47.8093427600659	36.0748309726491	39.9920029032817	25.3676972132734	34.4098027838846	21.3136905925218	23.3317620177168	17.4269909283757	18.464198367211	12.2209437344071	16.7168080641394	12.0855577060764	14.5346304114869	10.6812099483802
575.377	0	0	0	0	0	0	0	0	0	0	0	0	83.4107321988584	62.0934962221161	68.5430154341339	86.8184681840052	79.450526356314	70.295026060974	80.6071065468677	94.6395619036646	89.1019983670248	88.64083181191	98.8455194664073	75.3382702162663	82.2402205374262	96.1685609287758	83.3528091833154	108.369620452981	95.5170928111978	98.3246163725654	102.045822008935	80.9834080769769	78.7914231507427	56.0907593155519	63.931993411665	62.0215466898193	42.7509609066492	50.6927630242842	44.8658946005396	43.8387876495243	39.3015154975274	37.396693357326	27.0973253760112	25.8745272214453	21.6355233063739	15.5083201005338	23.6841384419623	20.8931234554793	19.5737924503693
577.046	0	0	0	0	0	0	0	0	0	0	0	34.539324744284	17.4134505695641	21.8877890904396	33.0264068701605	58.1008476953319	34.3061438438817	24.4826499071565	53.1704365110521	33.7671686524362	49.1445864264421	44.3721685670425	59.5122133860921	69.3179428604487	49.6026087418305	45.1514804045382	72.9863599254112	72.2505757148807	57.061071702132	63.4797979296686	53.2575184779451	44.9885109485668	56.4917173234896	32.721775398307	26.876507899563	38.6087772643479	32.7353061594742	15.3744780780159	12.3801025616409	16.6786111268539	15.2506319377289	19.0854974765069	15.2703205616149	7.90134422110354	10.8637870324429	12.8181538697216	9.3063077819883	10.0231161061483	12.0113495155873
578.715	0	0	0	0	0	0	0	0	0	0	0	35.025098305288	68.3320889854393	45.5218450041537	80.5373099762658	87.2421415110884	73.9386127534903	76.3232684155307	71.6991846597822	65.272685809959	76.6723480305542	84.8789879733734	95.5614313533547	84.6783347572892	71.5418690142879	76.2116563422292	79.6254382544218	77.3938669455526	72.2477787455302	56.8115655728757	70.8808691727769	68.1034865349292	47.6094342900429	48.638373155074	52.9618304332211	39.2171094030377	37.0875484466277	26.2234298781406	39.8742194708093	22.2857696969411	29.2548975527951	23.408821178609	18.7931958012662	16.8408722357237	11.757734449146	18.8148752055267	12.4793860258401	11.6152803488113	11.1868842560468
580.384	0	0	0	0	0	0	0	0	0	0	4.42368033237728	29.3193570802971	23.0743833225453	41.017854241474	40.2909580453495	47.5715003913419	24.5333264979917	58.4624888672349	59.896190958445	48.8829964048103	55.264328439951	43.9861391818365	72.7181386961853	64.2064388863371	57.525095848614	69.4029482315426	62.3606702266177	53.2574137943524	65.0036501853235	58.9288219643682	54.4850833316087	45.3188830954481	46.5682145591986	37.6910630100368	33.463462483697	31.124395951223	32.064650720319	32.4749025854879	19.6106852865286	23.2696679101798	23.3814422112537	22.0716991087112	19.8812914831797	16.630044490778	14.4990408539878	15.2220524404706	10.635679245181	6.82911655629213	6.34016027183839
582.054	0	0	0	0	0	0	0	0	0	0	41.4437298929096	23.2832868407512	35.8046740605386	-141.444149591596	58.2817084038715	72.7880515028967	51.0729591041875	54.8471980887576	68.3226646737209	43.9375614756355	64.7703792317883	62.8061692167603	65.0597691046336	75.372859103917	69.5798664968312	67.3773637700413	68.1140207291681	72.1504295560817	69.6325349143271	71.1293798098251	68.0844088036385	41.4333632644636	42.0357407749439	56.3393258226329	44.519869658677	39.1786995043258	36.6398445867859	32.8796471071251	29.8524966393999	29.422649367288	22.660862496481	24.4374698148057	16.7719697986321	15.7242859874523	14.4194120753564	17.1832710770018	18.4671366821732	9.58532876998846	15.0379902639308
583.723	0	0	0	0	0	0	0	0	0	15.706723125258	27.1541095162672	21.7020219262808	35.1933582257652	36.8859165450371	50.500441055191	68.701125888359	72.367072106935	65.0771354665319	58.7701430468661	65.1791654576178	58.924254280965	69.5222628464953	60.7309773607584	48.6680526402843	62.6770039600238	77.7290710455124	53.0501534128025	55.1997207007109	61.8023582360105	63.7546113244188	51.5527814737155	49.4181848847738	47.8105556669748	39.7029308224154	39.4976297856274	29.4889313618541	32.5376332742212	27.3816655263153	33.8595087811787	29.182386369622	18.7496781831561	21.3646461302974	21.6188115796848	13.8953849964256	16.9528862316904	10.4188394979061	11.2312393169057	12.2332412628693	15.9537042806978
585.393	0	0	0	0	0	0	0	0	0	25.3589130106345	29.2001661877101	56.4696813225641	44.4726341182375	69.7741023922969	66.0074811436596	53.6919859690718	80.9475369716429	36.639771217875	63.2472438926978	66.0167246649421	68.1245141150746	54.6458911704152	62.6725644157136	64.1921465618114	84.4361007212853	56.2500963197647	50.0449664024322	69.7863441280318	64.4258249719662	59.621823787525	79.9809432151561	67.5411404076922	51.1038895147906	45.0257193287151	44.1686723823495	42.5144379566852	29.1083955744278	36.3916500022384	28.8043411736436	32.6110328167052	24.6593329016143	27.7438052009611	20.2854229853693	19.798142501284	12.0237141262029	12.1765098659136	10.5875496102926	16.9960555276831	12.7161580850319
587.063	0	0	0	0	0	0	0	0	9.62035943072529	9.07537718767184	3.60508574022345	2.577490766136	13.9697661093824	17.7492076099049	10.9034742662359	39.0390707156502	29.9068596258079	23.2514370097474	34.6904866538715	46.8017009636294	46.1390761395944	35.7337852517421	56.9923120597418	60.4976473703968	35.2483857527197	58.6883646781928	48.1731546108034	50.3012442001404	50.9731743937597	54.8160135002618	56.0176754515015	36.0402283552219	28.4800605606689	26.074343466717	37.022096403532	19.1552588657775	30.1679464408853	32.4024939182736	26.8814634592863	18.5338333157431	12.6881774576466	8.16345505263755	16.5109041180162	8.33188014697954	7.71439625484486	10.7585345064397	9.90528801392428	7.8612885527773	3.90950469529408
588.733	0	0	0	0	0	0	0	0	45.0508391663791	8.49182692765296	32.6996599684385	51.5581987613594	31.7617877670953	42.6165590084891	39.2691490041999	37.4337918056572	58.9290186919962	31.6797468598613	55.4152688845245	41.7276798592593	55.7391588190938	62.5821293086309	40.1361779108433	47.5445369479017	52.7825513213349	47.4807369405728	60.9450090318696	54.8927241923694	45.3910881292768	55.3729732857689	38.2148192095351	44.8665151154057	39.9584394010084	43.6732065570702	46.3770794363402	24.3101920663369	35.2559749824411	21.8812119051411	17.5627588917886	16.5096809604158	30.1557802934975	20.17703670166	16.5396389883109	9.98875535203697	13.4881170243291	17.0498438934668	6.60973521592455	13.2968868604846	9.98117116038459
590.403	0	0	0	0	0	0	0	-17.2335029180363	-8.68686695917563	-0.606504340579356	-0.720997018236065	3.72395913690585	17.1925374995264	29.044053879062	12.595861825934	36.6964931710036	29.9855137522607	42.5224502583655	13.9191491342677	25.1354673397218	20.6714520915979	28.2040753031018	24.6849090192487	28.3525759209935	34.5441024130395	40.9071247688381	37.3604878829057	37.4937065520757	39.9874760107558	20.5807402361771	42.5984528113217	34.3585552520845	31.9674564330124	7.67706469222253	17.7333750458876	21.3301441822305	14.6242020143211	9.37463783119013	17.2890450277275	15.153283634148	9.27540998977858	6.29116039793662	5.6939311269745	2.27380352357058	7.13779691277567	8.33752044272475	2.01717549992009	6.24702165473706	2.93168573701715
592.073	0	0	0	0	0	0	12.0144575212252	4.82750060673499	16.5344722442492	34.2416339495577	22.5563854803762	25.3700963837804	24.887918673328	21.5120098558632	37.3355754559026	37.5201534394799	38.9760776735034	59.37040443075	65.7914211940465	41.3817571512818	54.7502498362096	46.4723221492422	42.8258659817112	52.0865863521873	43.4738179052275	45.7966787956279	45.3983154119512	49.9400280379389	53.0664870652386	52.4133404268398	34.8779264113443	46.8597961154256	43.6124203965595	23.8174217920528	29.987927573143	34.973509043057	38.42646299855	22.42119420769	26.6916933898785	20.2233438236067	9.17344406292312	13.5701683726993	15.8037235130231	9.99730503924333	6.2739508695662	7.67808243338509	3.54717769647479	12.629663899839	8.51534158536955
593.743	0	0	0	0	0	0	-5.46793221698377	-25.2237696957844	-3.19903945775571	1.52771042047676	-2.29058156269126	22.1216670357013	15.9057500539098	11.6578382532042	18.7897118183151	43.8400744741214	27.7890475527709	20.947432239267	15.6828141228942	10.8153357679238	28.9354280968162	16.9023817791518	30.245005541805	37.7695287409304	25.3297810234493	36.428060518685	54.4759418816044	49.6184152460123	24.7407620620205	49.3082471269268	38.871487748493	32.8567525021594	27.5127458321581	12.8935202733922	12.7592744194242	20.5155594447028	19.7953248618853	11.0613772186436	11.5894223602636	12.5629317242383	11.5105369094842	9.44019312320959	3.10843770365277	4.81811265122258	6.95061291442243	7.86028510483023	6.7239228173741	4.55366151811448	5.45954770769754
595.413	0	0	0	0	0	43.4204650001641	2.49720254142425	27.3532570102456	21.6015979786133	32.6302202535636	28.5887656288253	33.4019122372284	45.0443615983939	38.4556172133623	64.9708577342027	55.5007874170819	40.804667534152	62.8711789498538	41.1868029978561	51.833463509884	45.0896105010292	53.590441742388	45.2712013343607	53.4274778898269	79.3828321092501	54.7414801381612	66.950982950028	73.5092963719437	55.7341088154772	51.9972310945932	50.1695622849844	54.5615606475072	41.0715528228816	48.2843050611672	49.415278920248	33.5470270430089	35.9030099440883	25.2275878645052	21.8664377710863	20.2336330682482	20.5336615971668	20.054208731469	17.6037879624252	14.1982609633447	15.3119329932914	9.34021496788714	16.9955687811603	12.6778106397451	11.2341749335175
597.084	0	0	0	0	0	-20.2556895686738	6.30233086462525	7.73658950221852	8.84142131865606	-2.37187640922448	20.5771189370972	15.5613837451352	3.53747556020247	28.8449310330608	25.4516090064953	24.710824034587	20.415133684221	19.6892032252807	34.325870642372	28.390082099183	46.3122442204628	39.4061136104069	31.5496228260393	42.4072807380867	35.3836234302522	48.2778808478743	36.6681790292855	47.2087813955571	42.9993333171127	42.5548376537369	30.0584292598452	26.3034705886465	28.246840596136	32.55044378246	34.3396930417177	17.260464899513	19.4976053877658	20.2542577298732	26.7534318808811	20.8517291579839	14.7121163630198	9.03693662406227	13.1175567549016	8.97147179352401	4.47544072378664	7.25760442839987	6.22737134943766	8.44221723836233	4.68605481488581
598.754	0	0	0	0	35.5080280421816	8.29590445441709	3.15354503850916	21.3708904172987	-0.799133933854436	23.9156388428968	30.1253074290486	25.0410494018645	48.5408992891967	42.8821755827495	50.9739668398145	51.6616826203886	46.4464938864864	58.5868502118872	40.267838779641	38.6319164698082	47.0927202635975	46.6902177851852	41.2386010429046	43.1036546119871	44.8641336114882	50.4573737723721	51.1433258643808	45.1711913326609	35.2236803187289	55.9472174852071	47.7264941409966	44.4968534051636	40.0937499305179	38.6440410401051	32.9269169754494	26.1416823258323	24.7235735974709	16.7462621057802	24.9061097210155	23.4298201316541	23.0806333562652	14.1946411827465	11.4050639461606	13.759710893701	16.3553042123643	13.9485025376043	9.97778204827577	9.38308165000536	11.5782845911062
600.425	0	0	0	0	-2.93588019883088	-6.12679838999822	16.5908929852786	12.0595538930703	6.63366983845683	2.1958796465399	23.7960040714344	27.1657092167376	15.6718712801061	32.6232779358059	22.1332908041169	30.733478001318	41.1828385411337	33.5133647280308	29.2114590517465	28.5142769678593	22.6074984562329	28.6721807613175	28.1569702039312	40.4347096805766	38.1344732713863	31.070547659791	43.0290968705152	39.8430074371798	42.9790867115436	31.9351785333064	49.1696052254807	36.8292261783638	23.2337051056101	30.2634215877157	35.5767271657289	29.8291737102132	18.8923827740068	20.4326634057959	11.79609114693	16.4621159051961	16.9427482608893	18.9694421469903	11.9139340158943	9.67477045094202	8.82153955922016	7.85148569734113	12.9631808978496	8.20389254931061	8.2079546194427
602.096	0	0	0	0.157889373130911	0.544209999914748	-13.3731273621592	-18.8808553120637	-11.9165950454423	15.9603073291883	13.1853447421793	10.9893858685465	10.5139085323297	15.4795552755525	7.44809835354382	30.1461817843787	26.892080671776	12.1242970221573	22.9274195855221	5.97382786141031	18.1001703914618	24.2177187272717	22.2363212534115	30.4116195217674	14.065497416126	22.1045680408766	32.7509575619842	31.6114881231087	18.5595565847955	28.4187632173499	31.9891384486697	25.5837233003691	28.2654693361599	34.8012115723918	14.3020637593452	21.3990823070459	18.8829490638301	13.1098661796903	2.12146754198927	10.8613396528469	11.2496997455042	6.02981683789203	10.8678647634323	7.92494554585769	8.25289905628986	5.94231404494184	6.47246771705351	5.03396291299533	4.7510386339536	5.84937253421151
603.766	0	0	0	-0.602383512195636	-24.4413813057749	-8.97180330347691	-15.8752388143039	-6.14537015734287	7.31983634073507	-11.6200978884401	-1.66626757612758	-15.3398048339319	4.36730064678132	-2.14181493709498	19.3676546225327	9.10845911382886	7.57823856409464	12.7466628194213	16.6303402630244	35.91994060644	27.6521650093358	14.4581313786199	27.5316433520918	21.2686281421357	21.4665283339819	22.026492082989	35.6059418713712	30.7271689690322	44.131790568986	26.4123384505967	28.1082315240065	27.0208275179123	23.5866620151995	21.1349384341214	12.7690421684432	13.2864924233008	18.3115758481322	4.5013014731679	2.97624817683577	13.7694589093558	10.588976319484	11.896170622288	7.88573080194627	7.56887446885965	8.69973401253082	3.2325772525698	4.65083776265452	7.63701029695021	3.23215626107537
605.437	0	0	-1.2228727304795	0.643457496076113	-25.8563831774879	-30.718250705997	-12.2755778622803	-10.2923392740133	-13.3615945908007	7.74345286495124	-12.4561000730194	-2.02500125810492	1.67795098311008	-7.37754399995099	3.47736870618618	8.35505930045724	16.8135340948391	17.8477231062791	2.63566028663888	10.0214179338929	19.5775136689331	14.5704055999756	13.5464565731423	20.1737888695777	34.3449456529274	29.7292213864022	30.08872544762	24.1506647917135	28.2683562695249	28.2357610663863	17.0574297326959	22.3374466571796	21.1732361194242	26.4691124071974	6.30068979035114	10.4088227822731	12.3670925005658	14.0339020202014	11.9810927924185	11.7465677384482	9.82966483446082	3.62977466990901	13.2345172396986	5.38306263171789	6.19460221351151	5.84281751334723	5.88604200179641	2.35862919975711	4.54632133067194
607.108	0	31.6717112739984	2.43168981650331	14.4006077309078	0.145728504525442	5.1495876125027	-1.35671660658883	3.05032729841272	22.74027455735	3.06083751868379	10.1146550231079	5.87801519659667	7.46921096532116	20.9222575730624	-1.04329283873718	10.7915526288989	14.7841755273562	16.4365024030096	22.2231831964292	18.1035276625287	13.5357586547071	23.1957550520975	24.2849912700066	23.9877189319009	24.5910050446003	21.1462687525754	37.4217572907231	19.0940331554105	35.7632839028109	32.7238718812383	23.8892428210204	19.2082923532028	36.8123703165506	21.341557283959	21.7392391953112	11.8439972187465	12.10395448359	11.5445106828167	10.9858934572745	10.4490935958842	1.63004997651373	12.7074664938887	9.78810968342525	5.07999560937613	7.1111008322758	7.2830353370814	3.6896700551531	6.02050458447455	7.0097905104086
608.779	0	14.0839911932409	50.3466244475609	-3.33125875461242	26.2789303941179	31.2894827193113	8.42981163622466	10.1077299729766	19.2525549555978	33.1123815236307	18.9632547587646	24.3738836289998	49.726513518383	44.6266315963885	35.195512440011	27.906271175975	19.7531238215774	22.9097144142523	35.7005700273916	24.3962882935613	39.490275535582	43.8802988155019	30.0262648450761	41.7791668095652	50.6584220879349	42.1540356299882	51.7564250552097	39.5787685094947	28.5170141316271	54.2425176042809	32.8054021546193	40.4258224979192	27.8901166514426	37.5079746687475	29.2900886035811	22.6142904782962	28.7148313492344	19.7600949975409	22.3633042824418	15.234812605821	17.5343271929718	17.3740233131987	17.4298648703276	15.0560193172387	7.67336708488895	6.81527059365895	5.63989436650478	12.9373977269201	7.44389763193762
610.45	-13.0097417846457	-17.6503719945702	-9.54809912847275	17.6481625114528	2.99374123231319	-15.8560875100464	0.126886052546078	0.397815660050844	-6.71986723790025	1.34499136660509	-1.68184468016997	4.56767440217437	11.7841478451639	18.5270137395626	14.6556076307065	15.264010278345	42.2000703644652	22.7136725808907	20.2227767393137	12.433239171885	11.6319415620842	18.1076607007053	22.0556999709084	3.58281181011498	23.9277288537619	29.2116161856679	26.630017867496	23.6862876484594	28.9514047860648	19.5149792497571	21.6992162589127	21.3170875691322	21.4544586293695	13.5994840345717	21.1022396075933	10.1982770707757	12.7841893669766	-1.0482950582306	10.6075191015076	11.6189008049057	10.2879921527769	1.6158009860843	10.4120174801504	7.16644687992342	3.7377038100428	3.39745499659627	2.10567569722396	10.7175346487018	7.19599377148644
612.121	-1.05630568778288	-10.3774170903212	-3.39163421867305	-13.1760753535635	1.30921779964296	5.21929720480486	-3.53905405526124	-12.4087469424354	-28.4899550521448	2.8285949880745	-2.83921943104502	-11.7475026424156	21.2062816882632	2.76197327377326	13.721368386678	15.2388521784725	15.0656152005797	8.56331039025995	10.305896680915	17.6753570284482	26.1332811660386	16.0013503344362	11.859238549121	46.7181605706177	14.4359561189876	28.412665101252	28.8623122368878	27.2829897141683	34.4968540869005	25.8132409518508	18.3611343137708	29.7602944238295	15.2247424163667	12.2334576392518	13.9357293854352	13.0323815318892	10.1002505709911	10.1866109501938	12.2669299028838	4.52595842493608	0.27702181877841	10.0964726415137	5.54917992116008	9.71714343137286	6.87167047686498	3.36498639215018	3.79550983578252	4.72795944503079	6.62121696962178
613.792	-32.1463937475836	-26.6047591017226	-42.5814258216955	-7.65349738327108	-8.12781154358213	-29.1121366770962	-21.9603473364008	-27.6606461626288	-12.0371269967164	-31.394569330276	-3.35192561851702	2.28905286297958	-9.01973900687137	2.23260568446159	6.56786825073456	-12.9175327074353	-12.0872515797684	-4.19351465595086	21.1488413543142	27.2034849910231	14.8156209421506	-1.43481608517358	8.40637890827719	13.4889268285093	12.2086843996515	-0.804505930863335	20.8495132197959	11.3128149806526	16.9281421638915	27.1728006647755	24.4897345456707	18.9984927061523	8.45512702174449	9.46552905613716	12.9786066322154	13.0205458514748	1.75230985080067	6.46836788367768	2.87564994671027	1.88156924306496	3.4612632507434	-0.357937474647264	2.43342396478829	2.35888351734328	2.39533271301891	3.90426869364814	1.54386235333336	2.01878443417864	-3.95210764348919
615.464	10.2679829584744	16.8486584286264	-5.69970887077784	-12.2711197244119	20.7638401509459	-1.30320951268525	-0.401641469504339	6.55839004858267	7.64666014855007	4.82346052108081	15.0663548621794	20.766559216569	7.62016216227447	14.964532868485	19.9406736785953	37.2634905351069	22.9405981909852	19.5259599231232	31.1767725488826	34.8746387500805	14.5818378874772	2.03965665879333	20.6825150148485	27.5418402469613	31.4505809517574	25.3041010697367	21.4147257372662	22.79983737456	36.8321782728043	38.3905772613547	15.258737726138	15.8253546210089	21.2950308770233	8.83713670706136	2.09163941167841	12.7537549694933	27.0419926120314	19.7710860913699	13.9075847340397	7.29317974008218	7.1295988822142	12.4676241634435	6.09634393817465	6.82932705245433	6.08060158705766	7.02897416477172	4.22168589179834	2.75531993999549	8.39095352213117
617.135	1.48659397392465	16.6398776884147	-2.8492362190389	-10.5966076435592	-1.41809100086053	-10.2381775192499	12.8333828655041	6.99771854265749	9.87912807691049	23.8793520407846	5.76669366217937	-14.6223635024406	14.5596677636292	0.311778139969994	10.8846518533497	21.6285667787063	18.2504192188106	22.7570897716816	16.2339612221319	32.0636183185875	-0.629232167542354	34.1921118207333	22.3622802046055	16.421963468582	36.8021439668923	20.5401516547995	18.8050890039803	7.71687830380538	23.4814182430672	29.2035539285435	28.8960954676649	21.321706338755	22.1710017029181	16.6720114469411	18.4557737593542	13.9817925109609	10.6547110995198	2.09900021269471	9.02170541785512	8.70759653973356	5.39500307911341	6.25343376565603	6.52879205351248	5.87527220116888	6.28901360055568	4.83313654726288	1.21259628440914	1.94609568417648	6.74690478678465
618.806	21.7140685884117	2.51201068428758	2.45860706491132	13.0690700922611	15.271858900342	33.0100258889173	21.1654818464017	6.94449876002733	17.0271348676682	37.5782382285114	21.9754606866837	18.4662521275337	10.5069827616441	31.046554288045	21.4265491744386	33.0653536560226	8.01335071587451	26.6685622952776	16.7326856571804	35.0291050574381	28.2227924136951	20.0196417383484	22.083454791177	40.8533039111059	25.6757019811478	28.8066917392621	39.688555802948	25.7468950379485	21.8317992945168	33.9388227938562	26.9382589667354	30.806132343568	12.3987646319557	22.2892699221785	23.0024040527605	12.9432852623025	18.2472076558901	18.1046331538057	19.3533878079882	7.65192061582027	12.5331187311324	11.4768449816135	12.5038620884902	8.53735801630893	7.88480495915844	11.6329957631649	8.3617161949067	6.06311315863965	4.97955288738503
[truncated: 85 more columns]
