# Supplementary material for: Physicochemical and major ion data for springs in the Black Forest National Park, Germany
Source: Data Brief. 2020 Apr 30;30:105645. doi: 10.1016/j.dib.2020.105645 (PMC7218150; doi:10.1016/j.dib.2020.105645)
Supplement: Supplementary file 4 [file mmc4.zip › Fluorescence/D814_3_2016-09-06.csv]

wavelength	600	597	594	591	588	585	582	579	576	573	570	567	564	561	558	555	552	549	546	543	540	537	534	531	528	525	522	519	516	513	510	507	504	501	498	495	492	489	486	483	480	477	474	471	468	465	462	459	456
210.862	0	0	0	0	0	0	0	0	0	0	0	0	0	0	0	0	0	0	0	0	0	0	0	0	0	0	0	0	0	0	0	0	0	0	0	0	0	0	0	0	0	0	0	0	0	0	0	0	0
212.444	0	0	0	0	0	0	0	0	0	0	0	0	0	0	0	0	0	0	0	0	0	0	0	0	0	0	0	0	0	0	0	0	0	0	0	0	0	0	0	0	0	0	0	0	0	0	0	0	0
214.027	0	0	0	0	0	0	0	0	0	0	0	0	0	0	0	0	0	0	0	0	0	0	0	0	0	0	0	0	0	0	0	0	0	0	0	0	0	0	0	0	0	0	0	0	0	0	0	0	0
215.61	0	0	0	0	0	0	0	0	0	0	0	0	0	0	0	0	0	0	0	0	0	0	0	0	0	0	0	0	0	0	0	0	0	0	0	0	0	0	0	0	0	0	0	0	0	0	0	0	0
217.194	0	0	0	0	0	0	0	0	0	0	0	0	0	0	0	0	0	0	0	0	0	0	0	0	0	0	0	0	0	0	0	0	0	0	0	0	0	0	0	0	0	0	0	0	0	0	0	0	0
218.779	0	0	0	0	0	0	0	0	0	0	0	0	0	0	0	0	0	0	0	0	0	0	0	0	0	0	0	0	0	0	0	0	0	0	0	0	0	0	0	0	0	0	0	0	0	0	0	0	0
220.364	0	0	0	0	0	0	0	0	0	0	0	0	0	0	0	0	0	0	0	0	0	0	0	0	0	0	0	0	0	0	0	0	0	0	0	0	0	0	0	0	0	0	0	0	0	0	0	0	0
221.95	0	0	0	0	0	0	0	0	0	0	0	0	0	0	0	0	0	0	0	0	0	0	0	0	0	0	0	0	0	0	0	0	0	0	0	0	0	0	0	0	0	0	0	0	0	0	0	0	0
223.536	0	0	0	0	0	0	0	0	0	0	0	0	0	0	0	0	0	0	0	0	0	0	0	0	0	0	0	0	0	0	0	0	0	0	0	0	0	0	0	0	0	0	0	0	0	0	0	0	0
225.123	0	0	0	0	0	0	0	0	0	0	0	0	0	0	0	0	0	0	0	0	0	0	0	0	0	0	0	0	0	0	0	0	0	0	0	0	0	0	0	0	0	0	0	0	0	0	0	0	0
226.71	0	0	0	0	0	0	0	0	0	0	0	0	0	0	0	0	0	0	0	0	0	0	0	0	0	0	0	0	0	0	0	0	0	0	0	0	0	0	0	0	0	0	0	0	0	0	0	0	0
228.299	0	0	0	0	0	0	0	0	0	0	0	0	0	0	0	0	0	0	0	0	0	0	0	0	0	0	0	0	0	0	0	0	0	0	0	0	0	0	0	0	0	0	0	0	0	0	0	0	0
229.887	0	0	0	0	0	0	0	0	0	0	0	0	0	0	0	0	0	0	0	0	0	0	0	0	0	0	0	0	0	0	0	0	0	0	0	0	0	0	0	0	0	0	0	0	0	0	0	0	0
231.477	0	0	0	0	0	0	0	0	0	0	0	0	0	0	0	0	0	0	0	0	0	0	0	0	0	0	0	0	0	0	0	0	0	0	0	0	0	0	0	0	0	0	0	0	0	0	0	0	0
233.067	0	0	0	0	0	0	0	0	0	0	0	0	0	0	0	0	0	0	0	0	0	0	0	0	0	0	0	0	0	0	0	0	0	0	0	0	0	0	0	0	0	0	0	0	0	0	0	0	0
234.657	0	0	0	0	0	0	0	0	0	0	0	0	0	0	0	0	0	0	0	0	0	0	0	0	0	0	0	0	0	0	0	0	0	0	0	0	0	0	0	0	0	0	0	0	0	0	0	0	0
236.248	0	0	0	0	0	0	0	0	0	0	0	0	0	0	0	0	0	0	0	0	0	0	0	0	0	0	0	0	0	0	0	0	0	0	0	0	0	0	0	0	0	0	0	0	0	0	0	0	0
237.84	0	0	0	0	0	0	0	0	0	0	0	0	0	0	0	0	0	0	0	0	0	0	0	0	0	0	0	0	0	0	0	0	0	0	0	0	0	0	0	0	0	0	0	0	0	0	0	0	0
239.432	0	0	0	0	0	0	0	0	0	0	0	0	0	0	0	0	0	0	0	0	0	0	0	0	0	0	0	0	0	0	0	0	0	0	0	0	0	0	0	0	0	0	0	0	0	0	0	0	0
241.025	0	0	0	0	0	0	0	0	0	0	0	0	0	0	0	0	0	0	0	0	0	0	0	0	0	0	0	0	0	0	0	0	0	0	0	0	0	0	0	0	0	0	0	0	0	0	0	0	0
242.619	0	0	0	0	0	0	0	0	0	0	0	0	0	0	0	0	0	0	0	0	0	0	0	0	0	0	0	0	0	0	0	0	0	0	0	0	0	0	0	0	0	0	0	0	0	0	0	0	0
244.213	0	0	0	0	0	0	0	0	0	0	0	0	0	0	0	0	0	0	0	0	0	0	0	0	0	0	0	0	0	0	0	0	0	0	0	0	0	0	0	0	0	0	0	0	0	0	0	0	0
245.808	0	0	0	0	0	0	0	0	0	0	0	0	0	0	0	0	0	0	0	0	0	0	0	0	0	0	0	0	0	0	0	0	0	0	0	0	0	0	0	0	0	0	0	0	0	0	0	0	0
247.403	0	0	0	0	0	0	0	0	0	0	0	0	0	0	0	0	0	0	0	0	0	0	0	0	0	0	0	0	0	0	0	0	0	0	0	0	0	0	0	0	0	0	0	0	0	0	0	0	0
248.999	0	0	0	0	0	0	0	0	0	0	0	0	0	0	0	0	0	0	0	0	0	0	0	0	0	0	0	0	0	0	0	0	0	0	0	0	0	0	0	0	0	0	0	0	0	0	0	0	0
250.595	0	0	0	0	0	0	0	0	0	0	0	0	0	0	0	0	0	0	0	0	0	0	0	0	0	0	0	0	0	0	0	0	0	0	0	0	0	0	0	0	0	0	0	0	0	0	0	0	0
252.192	0	0	0	0	0	0	0	0	0	0	0	0	0	0	0	0	0	0	0	0	0	0	0	0	0	0	0	0	0	0	0	0	0	0	0	0	0	0	0	0	0	0	0	0	0	0	0	0	0
253.79	0	0	0	0	0	0	0	0	0	0	0	0	0	0	0	0	0	0	0	0	0	0	0	0	0	0	0	0	0	0	0	0	0	0	0	0	0	0	0	0	0	0	0	0	0	0	0	0	0
255.388	0	0	0	0	0	0	0	0	0	0	0	0	0	0	0	0	0	0	0	0	0	0	0	0	0	0	0	0	0	0	0	0	0	0	0	0	0	0	0	0	0	0	0	0	0	0	0	0	0
256.986	0	0	0	0	0	0	0	0	0	0	0	0	0	0	0	0	0	0	0	0	0	0	0	0	0	0	0	0	0	0	0	0	0	0	0	0	0	0	0	0	0	0	0	0	0	0	0	0	0
258.586	0	0	0	0	0	0	0	0	0	0	0	0	0	0	0	0	0	0	0	0	0	0	0	0	0	0	0	0	0	0	0	0	0	0	0	0	0	0	0	0	0	0	0	0	0	0	0	0	0
260.186	0	0	0	0	0	0	0	0	0	0	0	0	0	0	0	0	0	0	0	0	0	0	0	0	0	0	0	0	0	0	0	0	0	0	0	0	0	0	0	0	0	0	0	0	0	0	0	0	0
261.786	0	0	0	0	0	0	0	0	0	0	0	0	0	0	0	0	0	0	0	0	0	0	0	0	0	0	0	0	0	0	0	0	0	0	0	0	0	0	0	0	0	0	0	0	0	0	0	0	0
263.387	0	0	0	0	0	0	0	0	0	0	0	0	0	0	0	0	0	0	0	0	0	0	0	0	0	0	0	0	0	0	0	0	0	0	0	0	0	0	0	0	0	0	0	0	0	0	0	0	0
264.988	0	0	0	0	0	0	0	0	0	0	0	0	0	0	0	0	0	0	0	0	0	0	0	0	0	0	0	0	0	0	0	0	0	0	0	0	0	0	0	0	0	0	0	0	0	0	0	0	0
266.591	0	0	0	0	0	0	0	0	0	0	0	0	0	0	0	0	0	0	0	0	0	0	0	0	0	0	0	0	0	0	0	0	0	0	0	0	0	0	0	0	0	0	0	0	0	0	0	0	0
268.193	0	0	0	0	0	0	0	0	0	0	0	0	0	0	0	0	0	0	0	0	0	0	0	0	0	0	0	0	0	0	0	0	0	0	0	0	0	0	0	0	0	0	0	0	0	0	0	0	0
269.796	0	0	0	0	0	0	0	0	0	0	0	0	0	0	0	0	0	0	0	0	0	0	0	0	0	0	0	0	0	0	0	0	0	0	0	0	0	0	0	0	0	0	0	0	0	0	0	0	0
271.4	0	0	0	0	0	0	0	0	0	0	0	0	0	0	0	0	0	0	0	0	0	0	0	0	0	0	0	0	0	0	0	0	0	0	0	0	0	0	0	0	0	0	0	0	0	0	0	0	0
273.004	0	0	0	0	0	0	0	0	0	0	0	0	0	0	0	0	0	0	0	0	0	0	0	0	0	0	0	0	0	0	0	0	0	0	0	0	0	0	0	0	0	0	0	0	0	0	0	0	0
274.609	0	0	0	0	0	0	0	0	0	0	0	0	0	0	0	0	0	0	0	0	0	0	0	0	0	0	0	0	0	0	0	0	0	0	0	0	0	0	0	0	0	0	0	0	0	0	0	0	0
276.215	0	0	0	0	0	0	0	0	0	0	0	0	0	0	0	0	0	0	0	0	0	0	0	0	0	0	0	0	0	0	0	0	0	0	0	0	0	0	0	0	0	0	0	0	0	0	0	0	0
277.821	0	0	0	0	0	0	0	0	0	0	0	0	0	0	0	0	0	0	0	0	0	0	0	0	0	0	0	0	0	0	0	0	0	0	0	0	0	0	0	0	0	0	0	0	0	0	0	0	0
279.427	0	0	0	0	0	0	0	0	0	0	0	0	0	0	0	0	0	0	0	0	0	0	0	0	0	0	0	0	0	0	0	0	0	0	0	0	0	0	0	0	0	0	0	0	0	0	0	0	0
281.034	0	0	0	0	0	0	0	0	0	0	0	0	0	0	0	0	0	0	0	0	0	0	0	0	0	0	0	0	0	0	0	0	0	0	0	0	0	0	0	0	0	0	0	0	0	0	0	0	0
282.642	0	0	0	0	0	0	0	0	0	0	0	0	0	0	0	0	0	0	0	0	0	0	0	0	0	0	0	0	0	0	0	0	0	0	0	0	0	0	0	0	0	0	0	0	0	0	0	0	0
284.25	0	0	0	0	0	0	0	0	0	0	0	0	0	0	0	0	0	0	0	0	0	0	0	0	0	0	0	0	0	0	0	0	0	0	0	0	0	0	0	0	0	0	0	0	0	0	0	0	0
285.858	0	0	0	0	0	0	0	0	0	0	0	0	0	0	0	0	0	0	0	0	0	0	0	0	0	0	0	0	0	0	0	0	0	0	0	0	0	0	0	0	0	0	0	0	0	0	0	0	0
287.468	0	0	0	0	0	0	0	0	0	0	0	0	0	0	0	0	0	0	0	0	0	0	0	0	0	0	0	0	0	0	0	0	0	0	0	0	0	0	0	0	0	0	0	0	0	0	0	0	0
289.077	0	0	0	0	0	0	0	0	0	0	0	0	0	0	0	0	0	0	0	0	0	0	0	0	0	0	0	0	0	0	0	0	0	0	0	0	0	0	0	0	0	0	0	0	0	0	0	0	0
290.688	0	0	0	0	0	0	0	0	0	0	0	0	0	0	0	0	0	0	0	0	0	0	0	0	0	0	0	0	0	0	0	0	0	0	0	0	0	0	0	0	0	0	0	0	0	0	0	0	0
292.298	0	0	0	0	0	0	0	0	0	0	0	0	0	0	0	0	0	0	0	0	0	0	0	0	0	0	0	0	0	0	0	0	0	0	0	0	0	0	0	0	0	0	0	0	0	0	0	0	0
293.91	0	0	0	0	0	0	0	0	0	0	0	0	0	0	0	0	0	0	0	0	0	0	0	0	0	0	0	0	0	0	0	0	0	0	0	0	0	0	0	0	0	0	0	0	0	0	0	0	0
295.521	0	0	0	0	0	0	0	0	0	0	0	0	0	0	0	0	0	0	0	0	0	0	0	0	0	0	0	0	0	0	0	0	0	0	0	0	0	0	0	0	0	0	0	0	0	0	0	0	0
297.134	0	0	0	0	0	0	0	0	0	0	0	0	0	0	0	0	0	0	0	0	0	0	0	0	0	0	0	0	0	0	0	0	0	0	0	0	0	0	0	0	0	0	0	0	0	0	0	0	0
298.747	0	0	0	0	0	0	0	0	0	0	0	0	0	0	0	0	0	0	0	0	0	0	0	0	0	0	0	0	0	0	0	0	0	0	0	0	0	0	0	0	0	0	0	0	0	0	0	0	0
300.36	0	0	0	0	0	0	0	0	0	0	0	0	0	0	0	0	0	0	0	0	0	0	0	0	0	0	0	0	0	0	0	0	0	0	0	0	0	0	0	0	0	0	0	0	0	0	0	0	0
301.974	0	0	0	0	0	0	0	0	0	0	0	0	0	0	0	0	0	0	0	0	0	0	0	0	0	0	0	0	0	0	0	0	0	0	0	0	0	0	0	0	0	0	0	0	0	0	0	0	0
303.588	0	0	0	0	0	0	0	0	0	0	0	0	0	0	0	0	0	0	0	0	0	0	0	0	0	0	0	0	0	0	0	0	0	0	0	0	0	0	0	0	0	0	0	0	0	0	0	0	0
305.203	0	0	0	0	0	0	0	0	0	0	0	0	0	0	0	0	0	0	0	0	0	0	0	0	0	0	0	0	0	0	0	0	0	0	0	0	0	0	0	0	0	0	0	0	0	0	0	0	0
306.819	0	0	0	0	0	0	0	0	0	0	0	0	0	0	0	0	0	0	0	0	0	0	0	0	0	0	0	0	0	0	0	0	0	0	0	0	0	0	0	0	0	0	0	0	0	0	0	0	0
308.435	0	0	0	0	0	0	0	0	0	0	0	0	0	0	0	0	0	0	0	0	0	0	0	0	0	0	0	0	0	0	0	0	0	0	0	0	0	0	0	0	0	0	0	0	0	0	0	0	0
310.051	0	0	0	0	0	0	0	0	0	0	0	0	0	0	0	0	0	0	0	0	0	0	0	0	0	0	0	0	0	0	0	0	0	0	0	0	0	0	0	0	0	0	0	0	0	0	0	0	0
311.668	0	0	0	0	0	0	0	0	0	0	0	0	0	0	0	0	0	0	0	0	0	0	0	0	0	0	0	0	0	0	0	0	0	0	0	0	0	0	0	0	0	0	0	0	0	0	0	0	0
313.286	0	0	0	0	0	0	0	0	0	0	0	0	0	0	0	0	0	0	0	0	0	0	0	0	0	0	0	0	0	0	0	0	0	0	0	0	0	0	0	0	0	0	0	0	0	0	0	0	0
314.904	0	0	0	0	0	0	0	0	0	0	0	0	0	0	0	0	0	0	0	0	0	0	0	0	0	0	0	0	0	0	0	0	0	0	0	0	0	0	0	0	0	0	0	0	0	0	0	0	0
316.522	0	0	0	0	0	0	0	0	0	0	0	0	0	0	0	0	0	0	0	0	0	0	0	0	0	0	0	0	0	0	0	0	0	0	0	0	0	0	0	0	0	0	0	0	0	0	0	0	0
318.141	0	0	0	0	0	0	0	0	0	0	0	0	0	0	0	0	0	0	0	0	0	0	0	0	0	0	0	0	0	0	0	0	0	0	0	0	0	0	0	0	0	0	0	0	0	0	0	0	0
319.761	0	0	0	0	0	0	0	0	0	0	0	0	0	0	0	0	0	0	0	0	0	0	0	0	0	0	0	0	0	0	0	0	0	0	0	0	0	0	0	0	0	0	0	0	0	0	0	0	0
321.381	0	0	0	0	0	0	0	0	0	0	0	0	0	0	0	0	0	0	0	0	0	0	0	0	0	0	0	0	0	0	0	0	0	0	0	0	0	0	0	0	0	0	0	0	0	0	0	0	0
323.001	0	0	0	0	0	0	0	0	0	0	0	0	0	0	0	0	0	0	0	0	0	0	0	0	0	0	0	0	0	0	0	0	0	0	0	0	0	0	0	0	0	0	0	0	0	0	0	0	0
324.622	0	0	0	0	0	0	0	0	0	0	0	0	0	0	0	0	0	0	0	0	0	0	0	0	0	0	0	0	0	0	0	0	0	0	0	0	0	0	0	0	0	0	0	0	0	0	0	0	0
326.243	0	0	0	0	0	0	0	0	0	0	0	0	0	0	0	0	0	0	0	0	0	0	0	0	0	0	0	0	0	0	0	0	0	0	0	0	0	0	0	0	0	0	0	0	0	0	0	0	0
327.865	0	0	0	0	0	0	0	0	0	0	0	0	0	0	0	0	0	0	0	0	0	0	0	0	0	0	0	0	0	0	0	0	0	0	0	0	0	0	0	0	0	0	0	0	0	0	0	0	0
329.488	0	0	0	0	0	0	0	0	0	0	0	0	0	0	0	0	0	0	0	0	0	0	0	0	0	0	0	0	0	0	0	0	0	0	0	0	0	0	0	0	0	0	0	0	0	0	0	0	0
331.111	0	0	0	0	0	0	0	0	0	0	0	0	0	0	0	0	0	0	0	0	0	0	0	0	0	0	0	0	0	0	0	0	0	0	0	0	0	0	0	0	0	0	0	0	0	0	0	0	0
332.734	0	0	0	0	0	0	0	0	0	0	0	0	0	0	0	0	0	0	0	0	0	0	0	0	0	0	0	0	0	0	0	0	0	0	0	0	0	0	0	0	0	0	0	0	0	0	0	0	0
334.358	0	0	0	0	0	0	0	0	0	0	0	0	0	0	0	0	0	0	0	0	0	0	0	0	0	0	0	0	0	0	0	0	0	0	0	0	0	0	0	0	0	0	0	0	0	0	0	0	0
335.982	0	0	0	0	0	0	0	0	0	0	0	0	0	0	0	0	0	0	0	0	0	0	0	0	0	0	0	0	0	0	0	0	0	0	0	0	0	0	0	0	0	0	0	0	0	0	0	0	0
337.607	0	0	0	0	0	0	0	0	0	0	0	0	0	0	0	0	0	0	0	0	0	0	0	0	0	0	0	0	0	0	0	0	0	0	0	0	0	0	0	0	0	0	0	0	0	0	0	0	0
339.232	0	0	0	0	0	0	0	0	0	0	0	0	0	0	0	0	0	0	0	0	0	0	0	0	0	0	0	0	0	0	0	0	0	0	0	0	0	0	0	0	0	0	0	0	0	0	0	0	0
340.858	0	0	0	0	0	0	0	0	0	0	0	0	0	0	0	0	0	0	0	0	0	0	0	0	0	0	0	0	0	0	0	0	0	0	0	0	0	0	0	0	0	0	0	0	0	0	0	0	0
342.484	0	0	0	0	0	0	0	0	0	0	0	0	0	0	0	0	0	0	0	0	0	0	0	0	0	0	0	0	0	0	0	0	0	0	0	0	0	0	0	0	0	0	0	0	0	0	0	0	0
344.111	0	0	0	0	0	0	0	0	0	0	0	0	0	0	0	0	0	0	0	0	0	0	0	0	0	0	0	0	0	0	0	0	0	0	0	0	0	0	0	0	0	0	0	0	0	0	0	0	0
345.738	0	0	0	0	0	0	0	0	0	0	0	0	0	0	0	0	0	0	0	0	0	0	0	0	0	0	0	0	0	0	0	0	0	0	0	0	0	0	0	0	0	0	0	0	0	0	0	0	0
347.365	0	0	0	0	0	0	0	0	0	0	0	0	0	0	0	0	0	0	0	0	0	0	0	0	0	0	0	0	0	0	0	0	0	0	0	0	0	0	0	0	0	0	0	0	0	0	0	0	0
348.993	0	0	0	0	0	0	0	0	0	0	0	0	0	0	0	0	0	0	0	0	0	0	0	0	0	0	0	0	0	0	0	0	0	0	0	0	0	0	0	0	0	0	0	0	0	0	0	0	0
350.622	0	0	0	0	0	0	0	0	0	0	0	0	0	0	0	0	0	0	0	0	0	0	0	0	0	0	0	0	0	0	0	0	0	0	0	0	0	0	0	0	0	0	0	0	0	0	0	0	0
352.251	0	0	0	0	0	0	0	0	0	0	0	0	0	0	0	0	0	0	0	0	0	0	0	0	0	0	0	0	0	0	0	0	0	0	0	0	0	0	0	0	0	0	0	0	0	0	0	0	0
353.88	0	0	0	0	0	0	0	0	0	0	0	0	0	0	0	0	0	0	0	0	0	0	0	0	0	0	0	0	0	0	0	0	0	0	0	0	0	0	0	0	0	0	0	0	0	0	0	0	0
355.51	0	0	0	0	0	0	0	0	0	0	0	0	0	0	0	0	0	0	0	0	0	0	0	0	0	0	0	0	0	0	0	0	0	0	0	0	0	0	0	0	0	0	0	0	0	0	0	0	0
357.14	0	0	0	0	0	0	0	0	0	0	0	0	0	0	0	0	0	0	0	0	0	0	0	0	0	0	0	0	0	0	0	0	0	0	0	0	0	0	0	0	0	0	0	0	0	0	0	0	0
358.771	0	0	0	0	0	0	0	0	0	0	0	0	0	0	0	0	0	0	0	0	0	0	0	0	0	0	0	0	0	0	0	0	0	0	0	0	0	0	0	0	0	0	0	0	0	0	0	0	0
360.402	0	0	0	0	0	0	0	0	0	0	0	0	0	0	0	0	0	0	0	0	0	0	0	0	0	0	0	0	0	0	0	0	0	0	0	0	0	0	0	0	0	0	0	0	0	0	0	0	0
362.034	0	0	0	0	0	0	0	0	0	0	0	0	0	0	0	0	0	0	0	0	0	0	0	0	0	0	0	0	0	0	0	0	0	0	0	0	0	0	0	0	0	0	0	0	0	0	0	0	0
363.666	0	0	0	0	0	0	0	0	0	0	0	0	0	0	0	0	0	0	0	0	0	0	0	0	0	0	0	0	0	0	0	0	0	0	0	0	0	0	0	0	0	0	0	0	0	0	0	0	0
365.299	0	0	0	0	0	0	0	0	0	0	0	0	0	0	0	0	0	0	0	0	0	0	0	0	0	0	0	0	0	0	0	0	0	0	0	0	0	0	0	0	0	0	0	0	0	0	0	0	0
366.932	0	0	0	0	0	0	0	0	0	0	0	0	0	0	0	0	0	0	0	0	0	0	0	0	0	0	0	0	0	0	0	0	0	0	0	0	0	0	0	0	0	0	0	0	0	0	0	0	0
368.565	0	0	0	0	0	0	0	0	0	0	0	0	0	0	0	0	0	0	0	0	0	0	0	0	0	0	0	0	0	0	0	0	0	0	0	0	0	0	0	0	0	0	0	0	0	0	0	0	0
370.199	0	0	0	0	0	0	0	0	0	0	0	0	0	0	0	0	0	0	0	0	0	0	0	0	0	0	0	0	0	0	0	0	0	0	0	0	0	0	0	0	0	0	0	0	0	0	0	0	0
371.833	0	0	0	0	0	0	0	0	0	0	0	0	0	0	0	0	0	0	0	0	0	0	0	0	0	0	0	0	0	0	0	0	0	0	0	0	0	0	0	0	0	0	0	0	0	0	0	0	0
373.468	0	0	0	0	0	0	0	0	0	0	0	0	0	0	0	0	0	0	0	0	0	0	0	0	0	0	0	0	0	0	0	0	0	0	0	0	0	0	0	0	0	0	0	0	0	0	0	0	0
375.103	0	0	0	0	0	0	0	0	0	0	0	0	0	0	0	0	0	0	0	0	0	0	0	0	0	0	0	0	0	0	0	0	0	0	0	0	0	0	0	0	0	0	0	0	0	0	0	0	0
376.738	0	0	0	0	0	0	0	0	0	0	0	0	0	0	0	0	0	0	0	0	0	0	0	0	0	0	0	0	0	0	0	0	0	0	0	0	0	0	0	0	0	0	0	0	0	0	0	0	0
378.374	0	0	0	0	0	0	0	0	0	0	0	0	0	0	0	0	0	0	0	0	0	0	0	0	0	0	0	0	0	0	0	0	0	0	0	0	0	0	0	0	0	0	0	0	0	0	0	0	0
380.01	0	0	0	0	0	0	0	0	0	0	0	0	0	0	0	0	0	0	0	0	0	0	0	0	0	0	0	0	0	0	0	0	0	0	0	0	0	0	0	0	0	0	0	0	0	0	0	0	0
381.647	0	0	0	0	0	0	0	0	0	0	0	0	0	0	0	0	0	0	0	0	0	0	0	0	0	0	0	0	0	0	0	0	0	0	0	0	0	0	0	0	0	0	0	0	0	0	0	0	0
383.284	0	0	0	0	0	0	0	0	0	0	0	0	0	0	0	0	0	0	0	0	0	0	0	0	0	0	0	0	0	0	0	0	0	0	0	0	0	0	0	0	0	0	0	0	0	0	0	0	0
384.922	0	0	0	0	0	0	0	0	0	0	0	0	0	0	0	0	0	0	0	0	0	0	0	0	0	0	0	0	0	0	0	0	0	0	0	0	0	0	0	0	0	0	0	0	0	0	0	0	0
386.56	0	0	0	0	0	0	0	0	0	0	0	0	0	0	0	0	0	0	0	0	0	0	0	0	0	0	0	0	0	0	0	0	0	0	0	0	0	0	0	0	0	0	0	0	0	0	0	0	0
388.198	0	0	0	0	0	0	0	0	0	0	0	0	0	0	0	0	0	0	0	0	0	0	0	0	0	0	0	0	0	0	0	0	0	0	0	0	0	0	0	0	0	0	0	0	0	0	0	0	0
389.837	0	0	0	0	0	0	0	0	0	0	0	0	0	0	0	0	0	0	0	0	0	0	0	0	0	0	0	0	0	0	0	0	0	0	0	0	0	0	0	0	0	0	0	0	0	0	0	0	0
391.476	0	0	0	0	0	0	0	0	0	0	0	0	0	0	0	0	0	0	0	0	0	0	0	0	0	0	0	0	0	0	0	0	0	0	0	0	0	0	0	0	0	0	0	0	0	0	0	0	0
393.116	0	0	0	0	0	0	0	0	0	0	0	0	0	0	0	0	0	0	0	0	0	0	0	0	0	0	0	0	0	0	0	0	0	0	0	0	0	0	0	0	0	0	0	0	0	0	0	0	0
394.756	0	0	0	0	0	0	0	0	0	0	0	0	0	0	0	0	0	0	0	0	0	0	0	0	0	0	0	0	0	0	0	0	0	0	0	0	0	0	0	0	0	0	0	0	0	0	0	0	0
396.396	0	0	0	0	0	0	0	0	0	0	0	0	0	0	0	0	0	0	0	0	0	0	0	0	0	0	0	0	0	0	0	0	0	0	0	0	0	0	0	0	0	0	0	0	0	0	0	0	0
398.037	0	0	0	0	0	0	0	0	0	0	0	0	0	0	0	0	0	0	0	0	0	0	0	0	0	0	0	0	0	0	0	0	0	0	0	0	0	0	0	0	0	0	0	0	0	0	0	0	0
399.678	0	0	0	0	0	0	0	0	0	0	0	0	0	0	0	0	0	0	0	0	0	0	0	0	0	0	0	0	0	0	0	0	0	0	0	0	0	0	0	0	0	0	0	0	0	0	0	0	0
401.32	0	0	0	0	0	0	0	0	0	0	0	0	0	0	0	0	0	0	0	0	0	0	0	0	0	0	0	0	0	0	0	0	0	0	0	0	0	0	0	0	0	0	0	0	0	0	0	0	0
402.962	0	0	0	0	0	0	0	0	0	0	0	0	0	0	0	0	0	0	0	0	0	0	0	0	0	0	0	0	0	0	0	0	0	0	0	0	0	0	0	0	0	0	0	0	0	0	0	0	0
404.604	0	0	0	0	0	0	0	0	0	0	0	0	0	0	0	0	0	0	0	0	0	0	0	0	0	0	0	0	0	0	0	0	0	0	0	0	0	0	0	0	0	0	0	0	0	0	0	0	0
406.247	0	0	0	0	0	0	0	0	0	0	0	0	0	0	0	0	0	0	0	0	0	0	0	0	0	0	0	0	0	0	0	0	0	0	0	0	0	0	0	0	0	0	0	0	0	0	0	0	0
407.89	0	0	0	0	0	0	0	0	0	0	0	0	0	0	0	0	0	0	0	0	0	0	0	0	0	0	0	0	0	0	0	0	0	0	0	0	0	0	0	0	0	0	0	0	0	0	0	0	0
409.534	0	0	0	0	0	0	0	0	0	0	0	0	0	0	0	0	0	0	0	0	0	0	0	0	0	0	0	0	0	0	0	0	0	0	0	0	0	0	0	0	0	0	0	0	0	0	0	0	0
411.177	0	0	0	0	0	0	0	0	0	0	0	0	0	0	0	0	0	0	0	0	0	0	0	0	0	0	0	0	0	0	0	0	0	0	0	0	0	0	0	0	0	0	0	0	0	0	0	0	0
412.822	0	0	0	0	0	0	0	0	0	0	0	0	0	0	0	0	0	0	0	0	0	0	0	0	0	0	0	0	0	0	0	0	0	0	0	0	0	0	0	0	0	0	0	0	0	0	0	0	0
414.466	0	0	0	0	0	0	0	0	0	0	0	0	0	0	0	0	0	0	0	0	0	0	0	0	0	0	0	0	0	0	0	0	0	0	0	0	0	0	0	0	0	0	0	0	0	0	0	0	0
416.111	0	0	0	0	0	0	0	0	0	0	0	0	0	0	0	0	0	0	0	0	0	0	0	0	0	0	0	0	0	0	0	0	0	0	0	0	0	0	0	0	0	0	0	0	0	0	0	0	0
417.757	0	0	0	0	0	0	0	0	0	0	0	0	0	0	0	0	0	0	0	0	0	0	0	0	0	0	0	0	0	0	0	0	0	0	0	0	0	0	0	0	0	0	0	0	0	0	0	0	0
419.402	0	0	0	0	0	0	0	0	0	0	0	0	0	0	0	0	0	0	0	0	0	0	0	0	0	0	0	0	0	0	0	0	0	0	0	0	0	0	0	0	0	0	0	0	0	0	0	0	0
421.048	0	0	0	0	0	0	0	0	0	0	0	0	0	0	0	0	0	0	0	0	0	0	0	0	0	0	0	0	0	0	0	0	0	0	0	0	0	0	0	0	0	0	0	0	0	0	0	0	0
422.695	0	0	0	0	0	0	0	0	0	0	0	0	0	0	0	0	0	0	0	0	0	0	0	0	0	0	0	0	0	0	0	0	0	0	0	0	0	0	0	0	0	0	0	0	0	0	0	0	0
424.342	0	0	0	0	0	0	0	0	0	0	0	0	0	0	0	0	0	0	0	0	0	0	0	0	0	0	0	0	0	0	0	0	0	0	0	0	0	0	0	0	0	0	0	0	0	0	0	0	0
425.989	0	0	0	0	0	0	0	0	0	0	0	0	0	0	0	0	0	0	0	0	0	0	0	0	0	0	0	0	0	0	0	0	0	0	0	0	0	0	0	0	0	0	0	0	0	0	0	0	0
427.636	0	0	0	0	0	0	0	0	0	0	0	0	0	0	0	0	0	0	0	0	0	0	0	0	0	0	0	0	0	0	0	0	0	0	0	0	0	0	0	0	0	0	0	0	0	0	0	0	0
429.284	0	0	0	0	0	0	0	0	0	0	0	0	0	0	0	0	0	0	0	0	0	0	0	0	0	0	0	0	0	0	0	0	0	0	0	0	0	0	0	0	0	0	0	0	0	0	0	0	0
430.932	0	0	0	0	0	0	0	0	0	0	0	0	0	0	0	0	0	0	0	0	0	0	0	0	0	0	0	0	0	0	0	0	0	0	0	0	0	0	0	0	0	0	0	0	0	0	0	0	0
432.581	0	0	0	0	0	0	0	0	0	0	0	0	0	0	0	0	0	0	0	0	0	0	0	0	0	0	0	0	0	0	0	0	0	0	0	0	0	0	0	0	0	0	0	0	0	0	0	0	0
434.23	0	0	0	0	0	0	0	0	0	0	0	0	0	0	0	0	0	0	0	0	0	0	0	0	0	0	0	0	0	0	0	0	0	0	0	0	0	0	0	0	0	0	0	0	0	0	0	0	0
435.879	0	0	0	0	0	0	0	0	0	0	0	0	0	0	0	0	0	0	0	0	0	0	0	0	0	0	0	0	0	0	0	0	0	0	0	0	0	0	0	0	0	0	0	0	0	0	0	0	0
437.528	0	0	0	0	0	0	0	0	0	0	0	0	0	0	0	0	0	0	0	0	0	0	0	0	0	0	0	0	0	0	0	0	0	0	0	0	0	0	0	0	0	0	0	0	0	0	0	0	0
439.178	0	0	0	0	0	0	0	0	0	0	0	0	0	0	0	0	0	0	0	0	0	0	0	0	0	0	0	0	0	0	0	0	0	0	0	0	0	0	0	0	0	0	0	0	0	0	0	0	0
440.828	0	0	0	0	0	0	0	0	0	0	0	0	0	0	0	0	0	0	0	0	0	0	0	0	0	0	0	0	0	0	0	0	0	0	0	0	0	0	0	0	0	0	0	0	0	0	0	0	0
442.479	0	0	0	0	0	0	0	0	0	0	0	0	0	0	0	0	0	0	0	0	0	0	0	0	0	0	0	0	0	0	0	0	0	0	0	0	0	0	0	0	0	0	0	0	0	0	0	0	0
444.13	0	0	0	0	0	0	0	0	0	0	0	0	0	0	0	0	0	0	0	0	0	0	0	0	0	0	0	0	0	0	0	0	0	0	0	0	0	0	0	0	0	0	0	0	0	0	0	0	0
445.781	0	0	0	0	0	0	0	0	0	0	0	0	0	0	0	0	0	0	0	0	0	0	0	0	0	0	0	0	0	0	0	0	0	0	0	0	0	0	0	0	0	0	0	0	0	0	0	0	0
447.432	0	0	0	0	0	0	0	0	0	0	0	0	0	0	0	0	0	0	0	0	0	0	0	0	0	0	0	0	0	0	0	0	0	0	0	0	0	0	0	0	0	0	0	0	0	0	0	0	0
449.084	0	0	0	0	0	0	0	0	0	0	0	0	0	0	0	0	0	0	0	0	0	0	0	0	0	0	0	0	0	0	0	0	0	0	0	0	0	0	0	0	0	0	0	0	0	0	0	0	0
450.736	0	0	0	0	0	0	0	0	0	0	0	0	0	0	0	0	0	0	0	0	0	0	0	0	0	0	0	0	0	0	0	0	0	0	0	0	0	0	0	0	0	0	0	0	0	0	0	0	0
452.389	0	0	0	0	0	0	0	0	0	0	0	0	0	0	0	0	0	0	0	0	0	0	0	0	0	0	0	0	0	0	0	0	0	0	0	0	0	0	0	0	0	0	0	0	0	0	0	0	0
454.042	0	0	0	0	0	0	0	0	0	0	0	0	0	0	0	0	0	0	0	0	0	0	0	0	0	0	0	0	0	0	0	0	0	0	0	0	0	0	0	0	0	0	0	0	0	0	0	0	0
455.695	0	0	0	0	0	0	0	0	0	0	0	0	0	0	0	0	0	0	0	0	0	0	0	0	0	0	0	0	0	0	0	0	0	0	0	0	0	0	0	0	0	0	0	0	0	0	0	0	0
457.348	0	0	0	0	0	0	0	0	0	0	0	0	0	0	0	0	0	0	0	0	0	0	0	0	0	0	0	0	0	0	0	0	0	0	0	0	0	0	0	0	0	0	0	0	0	0	0	0	0
459.002	0	0	0	0	0	0	0	0	0	0	0	0	0	0	0	0	0	0	0	0	0	0	0	0	0	0	0	0	0	0	0	0	0	0	0	0	0	0	0	0	0	0	0	0	0	0	0	0	0
460.656	0	0	0	0	0	0	0	0	0	0	0	0	0	0	0	0	0	0	0	0	0	0	0	0	0	0	0	0	0	0	0	0	0	0	0	0	0	0	0	0	0	0	0	0	0	0	0	0	0
462.31	0	0	0	0	0	0	0	0	0	0	0	0	0	0	0	0	0	0	0	0	0	0	0	0	0	0	0	0	0	0	0	0	0	0	0	0	0	0	0	0	0	0	0	0	0	0	0	0	0
463.965	0	0	0	0	0	0	0	0	0	0	0	0	0	0	0	0	0	0	0	0	0	0	0	0	0	0	0	0	0	0	0	0	0	0	0	0	0	0	0	0	0	0	0	0	0	0	0	0	0
465.62	0	0	0	0	0	0	0	0	0	0	0	0	0	0	0	0	0	0	0	0	0	0	0	0	0	0	0	0	0	0	0	0	0	0	0	0	0	0	0	0	0	0	0	0	0	0	0	0	0
467.275	0	0	0	0	0	0	0	0	0	0	0	0	0	0	0	0	0	0	0	0	0	0	0	0	0	0	0	0	0	0	0	0	0	0	0	0	0	0	0	0	0	0	0	0	0	0	0	0	-7.63118393344894
468.931	0	0	0	0	0	0	0	0	0	0	0	0	0	0	0	0	0	0	0	0	0	0	0	0	0	0	0	0	0	0	0	0	0	0	0	0	0	0	0	0	0	0	0	0	0	0	0	0	0.700764082364063
470.586	0	0	0	0	0	0	0	0	0	0	0	0	0	0	0	0	0	0	0	0	0	0	0	0	0	0	0	0	0	0	0	0	0	0	0	0	0	0	0	0	0	0	0	0	0	0	0	-1.67865054140116	-1.97304000161546
472.242	0	0	0	0	0	0	0	0	0	0	0	0	0	0	0	0	0	0	0	0	0	0	0	0	0	0	0	0	0	0	0	0	0	0	0	0	0	0	0	0	0	0	0	0	0	0	-30.4848130192639	-3.84777942741491	-4.85103527792663
473.899	0	0	0	0	0	0	0	0	0	0	0	0	0	0	0	0	0	0	0	0	0	0	0	0	0	0	0	0	0	0	0	0	0	0	0	0	0	0	0	0	0	0	0	0	0	0	-2.23970883674932	1.9325488171614	1.64120957452132
475.555	0	0	0	0	0	0	0	0	0	0	0	0	0	0	0	0	0	0	0	0	0	0	0	0	0	0	0	0	0	0	0	0	0	0	0	0	0	0	0	0	0	0	0	0	0	-11.3151505575994	2.55858226314648	-1.06631629824259	1.81508490487014
477.212	0	0	0	0	0	0	0	0	0	0	0	0	0	0	0	0	0	0	0	0	0	0	0	0	0	0	0	0	0	0	0	0	0	0	0	0	0	0	0	0	0	0	0	0	0	-3.85371548856409	-1.67722526584912	0.334541663940836	-2.61008511191974
478.87	0	0	0	0	0	0	0	0	0	0	0	0	0	0	0	0	0	0	0	0	0	0	0	0	0	0	0	0	0	0	0	0	0	0	0	0	0	0	0	0	0	0	0	0	-5.94923522797078	-0.467385244330819	-1.00721966442079	-0.300528961582085	6.50625659878302
480.527	0	0	0	0	0	0	0	0	0	0	0	0	0	0	0	0	0	0	0	0	0	0	0	0	0	0	0	0	0	0	0	0	0	0	0	0	0	0	0	0	0	0	0	0	-5.21563861355555	-3.55686748223426	0.457873342192929	-1.09499885258741	-4.00815270986794
482.185	0	0	0	0	0	0	0	0	0	0	0	0	0	0	0	0	0	0	0	0	0	0	0	0	0	0	0	0	0	0	0	0	0	0	0	0	0	0	0	0	0	0	0	-3.03935014996696	0.0408763223608451	7.82124291271822	6.1825634664793	6.74448216204158	5.96876907545103
483.843	0	0	0	0	0	0	0	0	0	0	0	0	0	0	0	0	0	0	0	0	0	0	0	0	0	0	0	0	0	0	0	0	0	0	0	0	0	0	0	0	0	0	0	0.756401844193419	0.722291042016054	4.34599683096561	7.51762082712037	2.36550813363979	7.83233653223604
485.501	0	0	0	0	0	0	0	0	0	0	0	0	0	0	0	0	0	0	0	0	0	0	0	0	0	0	0	0	0	0	0	0	0	0	0	0	0	0	0	0	0	0	-2.44329917173222	0.0632125193351679	-0.11661869245577	4.10164812405916	1.01489957908801	0.976240361171634	4.69132256473752
487.16	0	0	0	0	0	0	0	0	0	0	0	0	0	0	0	0	0	0	0	0	0	0	0	0	0	0	0	0	0	0	0	0	0	0	0	0	0	0	0	0	0	-27.5711172919276	-2.50752133353441	0.937829822387857	-1.92923613257267	-0.746464937795222	-2.10459270698041	1.33275982857602	-2.32702620851341
488.819	0	0	0	0	0	0	0	0	0	0	0	0	0	0	0	0	0	0	0	0	0	0	0	0	0	0	0	0	0	0	0	0	0	0	0	0	0	0	0	0	0	6.10757362607118	1.82422637428393	5.23126442784725	0.419361229406904	5.23167580410277	6.07474276762632	3.69536762281367	4.31485887051333
490.478	0	0	0	0	0	0	0	0	0	0	0	0	0	0	0	0	0	0	0	0	0	0	0	0	0	0	0	0	0	0	0	0	0	0	0	0	0	0	0	0	-12.9061329518519	0.118334912736584	-8.19758574831941	1.44031345669419	1.22346400671543	1.16488846589602	1.85933196004948	0.168085530683343	2.4436603429659
492.137	0	0	0	0	0	0	0	0	0	0	0	0	0	0	0	0	0	0	0	0	0	0	0	0	0	0	0	0	0	0	0	0	0	0	0	0	0	0	0	0	-2.38309223288248	1.41211264618285	-6.05638447986789	-0.387932589158057	-0.161158208591292	2.17920843464138	1.387515538252	3.54166141779714	3.86405312957481
493.797	0	0	0	0	0	0	0	0	0	0	0	0	0	0	0	0	0	0	0	0	0	0	0	0	0	0	0	0	0	0	0	0	0	0	0	0	0	0	0	-6.96474373643008	4.81434713963838	3.16631954889824	6.03446669473981	9.23092381668825	6.1016151584814	3.17776876083465	8.88676464051684	6.53414995496573	6.70997914473542
495.456	0	0	0	0	0	0	0	0	0	0	0	0	0	0	0	0	0	0	0	0	0	0	0	0	0	0	0	0	0	0	0	0	0	0	0	0	0	0	0	8.04201671421067	6.38128061432436	8.57981640733661	7.03646518916796	7.80801959816132	9.22242668980071	7.58791353605005	6.89727560876058	6.39649274825145	10.6335824223266
497.117	0	0	0	0	0	0	0	0	0	0	0	0	0	0	0	0	0	0	0	0	0	0	0	0	0	0	0	0	0	0	0	0	0	0	0	0	0	0	-8.77831060122591	-2.4173739587393	-4.43565008068377	0.110178232636976	-2.38436434713483	-1.21594379180557	0.42591386054041	2.85077571096049	0.0448889218394438	2.79767136157913	-1.62159613118376
498.777	0	0	0	0	0	0	0	0	0	0	0	0	0	0	0	0	0	0	0	0	0	0	0	0	0	0	0	0	0	0	0	0	0	0	0	0	0	0	-4.17149873837351	-2.11116652142295	-3.85151027947111	-3.08658976519842	3.22530630036314	-0.422620284708028	-5.88862063507907	3.67144539587811	4.51872345777159	5.75115010988199	3.03529582347947
500.438	0	0	0	0	0	0	0	0	0	0	0	0	0	0	0	0	0	0	0	0	0	0	0	0	0	0	0	0	0	0	0	0	0	0	0	0	0	-0.953476899220524	-0.868884266751003	0.208465295671792	-1.33095135547812	-3.14165193659124	2.05272482148868	2.53399126301746	0.186457347426172	-1.42042988042357	3.77457778191887	-0.598993849701463	0.428517233017201
502.098	0	0	0	0	0	0	0	0	0	0	0	0	0	0	0	0	0	0	0	0	0	0	0	0	0	0	0	0	0	0	0	0	0	0	0	0	-46.0579847104886	9.31281878149278	7.23365376086993	12.3229752806362	1.9625472032502	7.64334788735206	4.35679458411637	6.45947931612357	3.08144172468857	5.9876327491604	2.67974338407311	3.62233492901785	2.57771860720222
503.759	0	0	0	0	0	0	0	0	0	0	0	0	0	0	0	0	0	0	0	0	0	0	0	0	0	0	0	0	0	0	0	0	0	0	0	0	1.35958396175148	7.75762938538277	4.03223313682556	3.58292286000758	4.22452858768987	4.4076249095729	3.68758760956913	4.97613264010003	4.91437591804488	5.70154303154268	4.71447433262077	-0.08323730567215	6.50732151017785
505.421	0	0	0	0	0	0	0	0	0	0	0	0	0	0	0	0	0	0	0	0	0	0	0	0	0	0	0	0	0	0	0	0	0	0	0	-33.6422310127515	-1.53282508154094	4.65141503872072	4.15269530694711	-0.925428818349774	4.59050798622107	-1.37699321937855	4.18054542704844	4.68824763307746	1.12416492840306	2.97234158927536	6.45626813422222	5.49049449908023	4.01077229555544
507.082	0	0	0	0	0	0	0	0	0	0	0	0	0	0	0	0	0	0	0	0	0	0	0	0	0	0	0	0	0	0	0	0	0	0	0	-7.85878117135117	0.728926058431966	-0.790224255758555	-1.49272241701099	-2.5031372093584	-1.99598753544748	2.41681538969097	2.81113097420111	-1.38710661210268	4.21064646480621	1.88945346751515	5.6772030712403	6.45368327313733	-1.33129455604867
508.744	0	0	0	0	0	0	0	0	0	0	0	0	0	0	0	0	0	0	0	0	0	0	0	0	0	0	0	0	0	0	0	0	0	0	-13.3470273328072	-0.897753400412393	9.50812014866117	-5.55649522531875	11.8785010219679	3.00868127290495	5.00470642114816	4.47544692951042	4.04036126164516	5.53702562239868	-0.0597056411034453	-0.151069072584095	3.78814925212157	4.49765670122315	2.19032530986604
510.406	0	0	0	0	0	0	0	0	0	0	0	0	0	0	0	0	0	0	0	0	0	0	0	0	0	0	0	0	0	0	0	0	0	0	12.5291469270676	-3.84191678184902	8.51854626430492	12.422252581913	9.73338993711788	7.06535767900188	0.166048185144026	9.6636506954163	5.06958153274871	1.55992817760606	6.11309657580975	2.92805783484095	6.25907503549609	8.4499442490153	6.25359205122836
512.068	0	0	0	0	0	0	0	0	0	0	0	0	0	0	0	0	0	0	0	0	0	0	0	0	0	0	0	0	0	0	0	0	0	-24.5339200354297	-7.11257443564131	-6.29097754430728	-12.0879102079718	-3.99218595504734	-2.98958863010413	-0.727988143562845	1.33581554029273	-4.39561342863936	-2.93641555954745	-1.24232812194317	-0.0641221474017889	-0.322286740886949	1.01306910421169	-1.67171987452367	4.12616688200566
513.731	0	0	0	0	0	0	0	0	0	0	0	0	0	0	0	0	0	0	0	0	0	0	0	0	0	0	0	0	0	0	0	0	0	-20.144566727162	-11.9749464042667	-11.4546913866859	-14.3800495178896	-12.8027087933033	-7.59025539256512	-10.6097459290834	-5.72495008052904	-8.53924322810953	-5.77398604428681	-5.24564277015271	0.877824662294956	-4.55963765075197	0.55549135420334	-6.31934927889403	-1.89429941338761
515.394	0	0	0	0	0	0	0	0	0	0	0	0	0	0	0	0	0	0	0	0	0	0	0	0	0	0	0	0	0	0	0	0	-6.11754053257608	-1.79376886975847	2.55470374057747	0.876896330408262	7.39418882423399	-0.791526165902234	5.37772199933752	2.64651015500871	8.03866639550763	6.1632133034062	-0.0922405143678025	5.27366190648321	3.18954527313616	-0.857998540234045	5.88378130351705	-0.0855343284747382	3.05348980547365
517.056	0	0	0	0	0	0	0	0	0	0	0	0	0	0	0	0	0	0	0	0	0	0	0	0	0	0	0	0	0	0	0	-119.121663074334	-8.40595818565439	2.01584437175109	6.42683053584244	-6.44659859500821	6.23222336885664	5.28501115103211	-4.43448021615648	4.95922226440738	-0.386720616242776	-1.20326192381468	-0.614306576677378	2.2198375894604	2.58674201626767	4.08582671765814	3.17999636954171	2.60526960635024	6.69702212467524
518.72	0	0	0	0	0	0	0	0	0	0	0	0	0	0	0	0	0	0	0	0	0	0	0	0	0	0	0	0	0	0	0	-16.3309724401532	-11.9353897423624	-11.3231104244095	-0.397922371623514	-1.63077079701033	-6.23035846630489	-4.30600728557628	-2.36906358757521	-9.90755067064652	-3.40223513621184	3.80599412161226	-1.48979529042827	-3.18010301922671	3.14395728932823	-0.0721789133256036	0.363728988010347	0.16656777145273	-1.22142703090769
520.383	0	0	0	0	0	0	0	0	0	0	0	0	0	0	0	0	0	0	0	0	0	0	0	0	0	0	0	0	0	0	-73.9347961315621	14.9801541810675	2.40300677268388	15.0153654166566	-2.4813001140178	13.1729652548148	2.15781896959415	8.99754857896845	3.78609143154221	6.27328152707762	1.8406290506999	11.1598373740858	10.4729664424189	6.76517442853964	8.9090307777319	3.08811675010933	8.51369795207959	5.57954619542703	6.19955918243296
522.046	0	0	0	0	0	0	0	0	0	0	0	0	0	0	0	0	0	0	0	0	0	0	0	0	0	0	0	0	0	0	-15.1626209571087	0.184486883794817	-5.54370275354342	9.69385715638007	-3.47519140587075	-5.25607421498402	4.57825859947655	-1.23481726652553	4.12527753400485	-1.03854625040817	-0.586883510446326	-2.36594389782912	2.62110341040828	0.528269137524989	1.25096649619096	0.614115758561742	3.40591036417346	2.33919184194972	3.51558952872035
523.71	0	0	0	0	0	0	0	0	0	0	0	0	0	0	0	0	0	0	0	0	0	0	0	0	0	0	0	0	0	-53.8901485334167	-11.40909275969	3.94526827405791	4.32463707191903	1.83201997107469	3.890560708514	-0.523918163040959	-3.39862133133304	1.14540693496963	-2.526309904443	-4.147363474972	1.91098609013997	3.08315899129758	1.10966930080164	0.537067740296497	0.268569363721433	1.16252996141326	2.00676895192446	10.0028212782353	3.92035680489419
525.374	0	0	0	0	0	0	0	0	0	0	0	0	0	0	0	0	0	0	0	0	0	0	0	0	0	0	0	0	0	6.29012031788619	5.47809781737808	-1.69490446965547	-4.71969124377056	13.0049175727362	4.7751133905229	-2.73173707513329	6.81916708875594	1.46716555681912	8.10895178820687	3.15483779091335	-2.33239228406197	8.23805357624752	5.77387000831596	3.42809125839493	7.90099516004475	0.340114720520377	5.84092387092311	2.16282400840955	6.40728548958308
527.038	0	0	0	0	0	0	0	0	0	0	0	0	0	0	0	0	0	0	0	0	0	0	0	0	0	0	0	0	-35.3055832082908	8.70945615098264	0.537169799228943	9.12259596949657	4.34000732574156	6.47546515259815	14.1211941986549	7.33216325821305	12.1170501030785	10.9559972289446	7.97243644407763	3.87548972754414	-1.57805764534774	-1.66373699667897	2.84160028994365	5.13032167105622	3.54568778503522	3.63015983047336	4.88324710649478	2.99282847939513	8.0344875206111
528.703	0	0	0	0	0	0	0	0	0	0	0	0	0	0	0	0	0	0	0	0	0	0	0	0	0	0	0	0	3.43280438502622	-3.97921376397252	4.78907472120523	6.1500692281552	3.57122315223805	5.67569018635917	3.34840730522529	4.3590560679256	8.72357400623385	7.50764007803149	9.78741604362294	-0.992782647084963	2.77188708458681	2.69620721402638	6.75302267731266	3.48588456304492	6.71340588762796	3.32881435323262	7.85390971560727	0.92221539222706	-0.795774148198553
530.367	0	0	0	0	0	0	0	0	0	0	0	0	0	0	0	0	0	0	0	0	0	0	0	0	0	0	0	-31.7702060090443	-8.26843031939824	-7.9946550827712	-6.27386733103645	-7.23166758303753	-0.617283978409314	-8.5495248094901	-10.5040947243652	2.61857405922107	3.09916337684429	-3.40877066691511	12.1550676218907	-7.57048512499167	-1.41497667574937	-2.75772427369305	-3.49102659661092	-1.23809720597222	-0.274756646698139	1.7342687195927	0.619923136435961	-2.86507173750496	1.82827312442736
532.032	0	0	0	0	0	0	0	0	0	0	0	0	0	0	0	0	0	0	0	0	0	0	0	0	0	0	-169.048931326828	-8.44472850788785	-2.76010752796619	-4.38007036262393	0.787017462149719	-5.0632785318729	1.37458427767208	-1.87843342156572	-0.765975894132266	-6.66362407166363	1.00630965187521	-7.47113769764238	3.3745700194644	3.95638754344847	-1.3770467890393	6.58749559464185	5.6095757192124	0.698111975766501	3.9659399249169	-0.28633618718923	7.13850569112866	0.0141730654506625	2.76785419597965
533.697	0	0	0	0	0	0	0	0	0	0	0	0	0	0	0	0	0	0	0	0	0	0	0	0	0	0	-10.0017003881986	-2.32377563726993	17.5225414052248	-6.17041116066527	9.19285546278269	1.03024380107921	5.29927012239308	0.0663074735487879	2.52072978935142	0.257962006363606	5.84300392108899	3.67632559942699	5.17344224330382	6.90555957807633	6.15147646447984	13.9993999027133	0.522947414768561	3.36567782813212	1.20277975810206	1.64264848168687	-0.336220187420129	4.2578684473224	4.17123642382538
535.362	0	0	0	0	0	0	0	0	0	0	0	0	0	0	0	0	0	0	0	0	0	0	0	0	0	-92.116274857631	-3.32095635577873	3.18327082111579	13.4915974456769	1.76279657167196	0.973645297500966	-1.54873888579715	13.0150022846169	11.7413587817645	5.73705977720414	0.215939223506012	4.46987629878622	2.24556942881115	-0.257877308370586	2.09145279072884	1.84204386355183	2.35783292875434	6.82821585640711	1.71770415762669	3.91768739721952	7.16530216073965	4.42354257331689	-3.26508940727846	5.3419210409457
537.028	0	0	0	0	0	0	0	0	0	0	0	0	0	0	0	0	0	0	0	0	0	0	0	0	0	-2.85345750235293	11.2741588009691	8.87205969135572	9.38664913281915	9.4791434679796	12.2927250904691	-8.49728756257486	6.39479093694015	-3.52944969712628	-1.12590631316557	8.28551390319178	3.45941500016424	3.17653136535265	9.25544487994355	5.82518519278535	-0.020340067454878	10.5969286794273	1.09368876464413	5.47251602499944	9.17377868015858	5.79698895818929	6.14970243209974	6.83693763039516	7.81993709254091
538.693	0	0	0	0	0	0	0	0	0	0	0	0	0	0	0	0	0	0	0	0	0	0	0	0	-66.7932806546821	25.0359992906893	20.3413390635952	12.8855864743328	14.0867318872806	13.4882430098551	19.2298040528392	9.92120522776993	8.05767169901197	4.44748950389114	5.55663096350412	10.1731477243305	11.8190841049697	7.02122182732624	5.60455735345927	5.14424253599606	10.3560391361419	0.851846687296502	13.1311520159667	3.23053907172524	7.07152438775943	11.6523400033203	4.69102463251619	11.2825469152141	6.20816202207063
540.359	0	0	0	0	0	0	0	0	0	0	0	0	0	0	0	0	0	0	0	0	0	0	0	0	1.84787722062448	-2.73775686252974	4.73537877927673	-2.13470644059746	-3.11282077491882	-5.10019444989375	-8.75176397912523	-6.91640903732349	-9.60361690850305	-9.88584575013059	-13.8086281199111	-4.72708104489415	-9.49339797633789	-2.59885259115153	-4.2975802025612	-2.16306848648346	-2.24610199127981	-4.2188829469481	3.32177846716558	0.656359213368055	-0.56377050847981	2.03459950588231	0.996503623394801	4.91756414442802	1.24654955338362
542.025	0	0	0	0	0	0	0	0	0	0	0	0	0	0	0	0	0	0	0	0	0	0	0	-32.754200662931	1.69495725176413	14.1869961067454	8.42949254142186	16.6565269844437	10.8748124488327	-0.712815970351499	-2.98524907268824	13.4040508315654	2.10764542262704	5.53712986805674	7.61467278055042	4.49719811388399	2.37257334901672	2.76432771658623	5.04075700681846	5.97185063328177	-1.6465881381251	14.692845895523	7.14619476152271	6.96679650890984	1.42519142653723	7.6755590368116	5.48711112033989	3.04958960754598	4.5098285322009
543.691	0	0	0	0	0	0	0	0	0	0	0	0	0	0	0	0	0	0	0	0	0	0	0	-2.80006077576468	-4.67879314378016	-3.72645680360933	-3.30777947040131	-3.86121063261464	-11.0650448668941	-8.59505538475568	3.57694167774469	1.57360794606311	6.5165659523679	-2.92909927265151	3.77704971938818	2.72418026874857	-5.0032392014352	-3.02494160748039	5.04732948134551	1.33942143694668	-2.8681213538161	1.342698347171	0.806146987911368	0.340477685323093	0.580205109853475	2.20217290226155	-0.769489482351945	-1.65967822236544	-1.48024582216557
545.357	0	0	0	0	0	0	0	0	0	0	0	0	0	0	0	0	0	0	0	0	0	0	-23.6090069856435	7.1256490192104	-1.99602126580889	9.22503422167216	17.6762221793339	10.9119947815398	-3.50499146861092	9.21383820013974	14.1789884674926	6.39518294790987	10.1959942093144	11.0378656898594	1.76431750746677	8.72310951470175	4.57335809134582	2.19773464817117	1.19079049544748	6.71491063579576	5.55887072063425	3.7296514558923	3.7814234974997	3.99474717237936	2.92539347016763	4.36700297752431	3.23111550364228	5.47791980363754	9.63412577332939
547.023	0	0	0	0	0	0	0	0	0	0	0	0	0	0	0	0	0	0	0	0	0	-152.856539300019	1.53102756105852	3.39645858547456	11.8300078756204	14.5902993548272	-8.39280721400805	-1.66419138263105	13.3058880760299	2.15754605258612	3.00964539042242	10.0690502540099	20.3865142078246	12.6303074765087	11.2374611671594	6.20976570086193	7.05889807897198	-3.81239033205174	3.9540343440912	0.680148917019262	8.41574097192107	9.76281119497683	-2.88192320637851	12.1292729714793	3.76666849271334	3.5079152453463	2.47363355201519	6.34784290838462	3.31362266417668
548.69	0	0	0	0	0	0	0	0	0	0	0	0	0	0	0	0	0	0	0	0	0	-9.16881627484439	-3.78924686857946	-6.80223820818442	1.64790410793619	9.33969797466566	10.2033878458672	-3.75187414284411	15.1009068361615	10.5485612623985	7.62057814497836	6.27390442543805	5.57998779919176	0.314494746371105	13.8645444775329	11.2258939553948	10.8919474851131	0.710621157215483	10.1200693992578	5.28929605251103	1.65008284250441	4.8578674445764	2.64388983294677	6.90785695654291	5.20460195691161	0.817091572955242	7.08511887437631	6.17862468362262	5.97213474092316
550.357	0	0	0	0	0	0	0	0	0	0	0	0	0	0	0	0	0	0	0	0	-136.265002628505	-14.9898862396717	-10.1488340046477	-16.9708333740239	13.1126144501777	-17.8492603751916	-0.591512670031127	-0.475604151997147	-19.8505379540181	16.4114512797657	4.41240602740246	2.59221938775857	2.9726820302653	12.3327566912792	13.1408056032653	-3.85475277965529	1.11257768047472	2.54431981275331	-0.107647974544057	-1.11172625967049	-1.88775469781655	2.84256300044121	0.986949934935426	7.76900317015121	2.11948546123879	0.143984237745556	-4.00612666845717	-0.27821426133134	4.43193931303137
552.024	0	0	0	0	0	0	0	0	0	0	0	0	0	0	0	0	0	0	0	0	-16.6847034300355	-5.6806528491776	16.6809461848275	15.8491540477518	-10.161087657155	9.47397121016694	2.27546597387593	6.14023135806235	-4.61068532313277	-1.26739124635469	-0.582669517504374	-1.77560239695412	10.6552787280254	0.0759855155153686	-7.68119277936192	0.11941138177642	-2.34093866308384	-0.653534387567508	17.6430210325228	1.75860997194935	0.616239698201412	8.47344751883553	5.16494957622768	0.285328785304186	4.27991343402702	8.09303335417425	10.0768435145203	4.68129022776365	1.76145711778886
553.691	0	0	0	0	0	0	0	0	0	0	0	0	0	0	0	0	0	0	0	-118.46691474353	-9.69725625585953	-14.6519580825199	-12.446548747375	-27.1546608432082	-15.3627897927266	-29.6317808858158	-19.1807089394694	-26.1082527355121	-14.3918789511368	-13.2436889751286	-8.16195748080382	-11.4827205732908	-11.6843001183684	-0.220715801890315	-12.5817533823543	-15.788310915092	-7.30079116619556	-8.31594048231119	-6.91663398363636	-7.73638468088813	-8.81678135348474	-7.20477762389376	-3.66404816367081	1.67307406604744	-1.25116875104849	-0.215355993218526	-6.86039590115204	-4.71072811306401	-7.00248043375244
555.358	0	0	0	0	0	0	0	0	0	0	0	0	0	0	0	0	0	0	0	-21.8082778389782	-25.1745599973943	4.6283641816344	4.75216780436541	-0.47285124658664	-4.09525211867368	-5.9217770180276	9.67937088955547	-1.7841392630172	-6.06692898000688	-10.5069075830185	-8.99652960417792	-11.037186470892	-19.7965284348159	-5.02816967830684	2.02617697937859	-14.0831335115207	-14.4696177773117	2.56906125246058	-1.41774106490364	-6.32369696213292	-8.40301892346427	-2.9579001444564	0.648216298150282	-3.9469003191294	-2.24214041869507	-4.32537465104597	5.26928426831098	7.17557014828707	-4.56838886435574
557.026	0	0	0	0	0	0	0	0	0	0	0	0	0	0	0	0	0	0	-66.4129183592853	17.1391483360571	11.5854827813455	-0.756808475279231	6.15013077531835	-3.73073129911702	9.47727215506221	11.0380596189894	11.3954126435591	8.83942863315355	-8.04216668571131	-1.83761113265418	6.42773365918211	9.15407527692702	11.1511645534227	9.9346536990517	4.72623826833713	-1.78191236126621	4.40222081898957	6.57833064655259	-1.86006504929624	-0.955338065576442	3.29656732886159	5.88705166246138	4.17485336482346	3.40517449330068	4.13350296468915	2.43019580847359	1.86185098981903	2.25570387799697	4.66985115594523
558.693	0	0	0	0	0	0	0	0	0	0	0	0	0	0	0	0	0	0	10.5098609973414	16.1897821739967	16.2529221803506	5.05861178331566	4.5527082176509	-8.96385855948046	-3.32565353865614	18.5484551144935	22.5473367045876	8.54564803541695	18.4756690918108	2.2341848291288	12.3717787413506	5.93213324264012	7.03755857212256	0.508813602451768	1.3696594194374	-2.72115096602392	-0.74073533203615	6.55843823154681	9.61497336129244	8.81138249148399	8.38798907343817	6.3335564302858	7.6269641070426	6.32935875616398	6.87390211518821	-0.080014811302254	7.54917685674406	0.769655717953457	8.85048015811711
560.361	0	0	0	0	0	0	0	0	0	0	0	0	0	0	0	0	0	-37.3677059953469	-1.08581958807592	-9.82215355758697	26.1545553062759	-2.81311603544674	-5.65987826302438	-14.7152362395184	6.7578420584465	-0.433611203225448	3.53605107607858	-7.03960766502326	-5.36605205095546	6.07789461728987	-0.333927399394772	0.642677402304789	-1.63861896252464	2.06548398061651	4.86348299486329	-10.2979117177831	-9.76164932044241	-0.0876490736100206	-4.89880507073561	6.48840611606294	-5.94125924648399	3.32256695227941	0.637827365807128	-1.53494378369095	4.46613834594651	2.48464540347835	2.73282708321887	4.27706435384605	-0.325835529310257
562.029	0	0	0	0	0	0	0	0	0	0	0	0	0	0	0	0	-163.497775552217	-2.98737307075638	11.8835965611395	-6.31907510881144	18.8268340297696	-13.1309436085451	25.1492590852757	-0.983083690737087	3.45732718538976	1.6930545870883	2.42790825264573	-2.78960397226936	7.86751587502148	5.85697719821763	14.3701392211418	0.0590597494108006	0.210791705434849	4.66042907487325	2.15291871295562	4.98158247477065	7.19179937034662	8.13159376348849	-4.68767876146681	-0.917373150988626	1.12528546548126	4.33677162276743	2.3377943293101	3.89319941957388	2.04593587622745	8.73480909311786	3.96789362142735	2.40247109654404	1.85884459971229
563.697	0	0	0	0	0	0	0	0	0	0	0	0	0	0	0	0	-11.9960296601793	5.12720227430803	-12.2819770813036	-13.5043449621515	-26.5984850230626	0.090152862777362	10.0401913758507	16.501004194557	-4.69840955351026	7.67774805014914	13.7343805504836	-0.929494947498608	-17.3523449463688	11.8098005612929	-9.80143912007973	10.1424177336121	-2.48586218632809	11.2527722481975	-5.2035689629921	9.94737786219659	-3.3279229465316	-7.08797897975648	-6.38110723325003	0.548737957704674	-1.3969348634709	-2.51452842745159	-0.575589606110194	2.65750120058611	4.65626337936275	-1.13357000584258	2.95209756917574	-2.16755499535154	4.73490948762158
565.365	0	0	0	0	0	0	0	0	0	0	0	0	0	0	0	-135.965937163212	-0.0480461174968206	-5.35557870307315	13.3583567954973	22.1981903612733	24.8504942446169	17.4927752518343	11.9951025714104	3.54215657752326	6.11513355472263	-4.60249569642409	8.6995544139744	-10.3507336820808	-5.02490101377012	-9.75398405118629	-5.1088991324768	-2.18610633442914	-0.422008631585517	0.71096625935659	-2.18723487080632	5.86284383364734	5.82510886556953	3.18474158406146	10.078789302236	8.45459582321123	1.8815010482005	1.49777963439662	4.71470776263056	1.87322961622414	5.38738083278816	0.267183175162982	2.29319350119009	-3.59347675149023	2.91893399603118
567.033	0	0	0	0	0	0	0	0	0	0	0	0	0	0	0	-9.64601873143594	-16.1628756642277	7.26576130700879	-2.75780683894218	-8.22520112819346	22.4079674920998	-3.88546782480012	20.3596929329074	0.546570720631173	-5.38244672866891	16.7255037912045	-0.512845637379481	4.14162697497078	-0.936466595965591	15.9550877731277	14.9054231204568	9.21988805905841	2.58071177409781	8.54079653665056	5.9501686202581	9.58479882378333	10.4931433682103	-0.382638452082767	-6.78999034802477	9.85404696352445	6.88313901006463	6.75561911563489	-1.30515434375532	-4.88076993891657	0.921703602085756	4.15782399080719	9.54064346241537	2.9950430699783	1.28268063123704
568.702	0	0	0	0	0	0	0	0	0	0	0	0	0	0	-67.3424063384719	7.89659331314522	-3.04831297032521	26.3076928695841	1.42684099706506	29.4574566770821	13.1415098181279	-5.81835302459666	-21.1821250067798	13.7025920341243	6.81708065367408	13.189280260951	8.8635231863807	10.8217433078756	1.88805554640226	14.0516371720687	28.888313478652	7.36056534230201	14.6850493170726	9.02875438759734	-1.79384544413994	0.842842403044845	1.86824411727922	5.6667887757119	13.4967136860119	2.4645921453866	9.17071803263586	9.53597759851123	8.33412887731799	5.44619161939918	6.767446064072	7.53194542163766	10.8401601507224	6.22114774744564	1.54053759550907
570.37	0	0	0	0	0	0	0	0	0	0	0	0	0	0	-16.3086948027743	16.166943586249	8.36076914359924	14.1930084126395	14.4325401513968	10.7773534596695	-2.33738328542528	15.1544999936673	10.7590277697097	10.3685808038235	29.3113239980155	-3.81778585541823	9.39538803624798	3.5265856168455	1.62324101235848	14.1497658924964	1.4030676081584	0.454674867719239	11.7991772991417	-10.0200832216364	8.23939400618326	5.90158246001833	-6.15514932178311	7.47043343322939	5.7697151597457	3.64404553795336	0.576778893719055	-9.27541719260598	3.78778326866366	-1.77980440225718	2.98790271300269	-1.17211632803436	0.0895451553144749	3.36036234194556	3.86656259939462
572.039	0	0	0	0	0	0	0	0	0	0	0	0	0	-78.6821173027972	-2.20543847714962	0.0204040715435071	-13.3778132909146	12.4064096726208	-8.97004480717507	0.840224276457877	14.787646580283	8.84324241701539	18.8915366836472	-6.4400452439306	2.65530177827605	8.59333344910912	-4.65189082446747	-1.58745502393833	-5.00149820798076	16.4969411561951	6.21110710337969	3.41885428929033	0.102538769942684	7.4042637011729	-12.9131298047738	-4.03462958906159	6.77853638822145	-10.0528407064982	-13.174526469223	7.63202357352356	4.15796985967432	15.6021984335415	-1.09456383253467	3.0294547737151	5.78876399083159	2.26990129696758	3.22316321799431	-0.67271912346547	7.10800256000809
573.708	0	0	0	0	0	0	0	0	0	0	0	0	0	-39.811805088954	-25.4346167004676	-10.7712137572398	-17.2178583015626	-13.0252539311084	-23.8691141839702	-26.5315248509958	0.513728877934738	-22.5379423816576	-30.8301888655893	-2.67009139433192	-9.37253593551045	-5.18003281512465	-18.9929634634658	-5.91941891414595	-2.93234311901253	-15.4829289291976	-13.4302237846883	-4.99482303964644	-19.863245640016	-9.3653722429857	-8.64080864907131	-10.0575480870727	-10.2480861926498	-12.2856671297851	-13.1153153149442	-12.8973062781161	-4.43436145785749	-7.57809672373938	-6.58382187126006	2.09628594875546	-1.28709790956759	-2.70785830994125	-4.09701994962432	-7.82995216425216	-0.958864777381042
575.377	0	0	0	0	0	0	0	0	0	0	0	0	-41.4706027083393	12.6763389705283	22.8918942182578	26.312243885746	17.173170236323	4.7362143528028	28.4920848065416	0.275649161196058	32.3460409224961	30.9986165597773	37.8688698888725	24.8096640345827	22.6786309859976	21.5054230020258	13.6595254266528	3.93712595624898	15.5104025906861	16.0274771140994	18.1442782101457	28.0834428646204	21.0657537486762	20.7669113526312	22.7604949131069	5.13896576019912	1.14601387055297	16.0943338441365	21.1659519570387	7.53984897967197	13.6120103084785	11.8397945974254	13.4356960327845	12.5198457477438	10.6649675079514	9.19449982880175	10.7553671591132	6.72176468490137	7.46671495195186
577.046	0	0	0	0	0	0	0	0	0	0	0	-150.43222899215	6.80415515083245	-17.6077502963899	-10.2329576834582	-13.6277091412332	-5.74847127986789	24.9851624057865	-5.03827735984519	-1.04704915826087	-0.0543634572012899	-2.94534445070207	19.584152978623	19.0064519758243	4.89157533422664	2.38270557933248	12.7555052432435	-7.12770522699144	-7.8996857200325	-1.27791838285217	3.9000300379596	9.6914978438329	-0.0770172154408343	2.84513444811435	-0.140715773011639	2.76712616771794	3.55200069072893	-1.19263192405739	-6.15479594939386	0.437811622646253	-3.01000378162001	5.10849412540904	14.4709834424621	-7.90128436302312	3.73903330129082	-2.06963910617285	2.91484997679677	2.47840791762697	-1.69021878907635
578.715	0	0	0	0	0	0	0	0	0	0	0	-3.15193246503689	27.7278877804	28.199603293575	-24.9806335779909	-0.505012641614982	6.16604843319018	15.5011644525682	0.532187889693404	-0.423978154972338	11.7086394294217	-0.336147790056071	12.416291059393	-4.04471408285088	-0.00837150560051503	3.62341218282065	0.361643900551073	-2.85577401630897	8.23246616486423	-4.26804826958714	4.47603655346552	-5.05555945648446	-3.61601386082992	18.2331741517311	14.8240566239045	-4.13227989179772	5.76338227947009	-1.53080903983029	4.07259408169982	0.607170907150567	-0.212961583362071	3.2024607660093	0.941159586966942	4.26033127494138	0.744154963954477	0.0129396129802554	8.97990275547673	1.26329976379654	0.753595968475854
580.384	0	0	0	0	0	0	0	0	0	0	-119.823665244537	-23.4036411478229	-12.551553933069	-15.6104467181883	-19.7622524947505	-14.1703949711863	4.36546325723615	-9.70612307852102	-9.50816138562363	-4.87495282141912	8.98452302211604	-11.6548698821962	-3.64985431968546	14.3271391925636	8.33002643796761	-12.5802213265807	2.07989552192203	-4.83885418127792	-7.65102922728486	-2.08645914369754	1.72588529621353	-6.74048813417675	-12.7651066112319	-9.79288552058573	-5.89146017770175	-11.1949007762776	13.4845415818587	-1.22807413586325	5.21534205908222	7.67665569247568	2.79282929127797	8.31802610354209	-2.1252586279786	1.88572335287917	0.489315123987329	-0.127344524221785	-3.17069986946327	-5.3154285601383	1.1044684830275
582.054	0	0	0	0	0	0	0	0	0	0	-35.0588285569102	-9.65564424733678	-9.31911817471637	13.5126741632708	23.3495400023773	-35.5812234159287	-5.07529811251157	-10.568169884713	-13.6498767167535	6.90416464837736	10.8624363792219	6.1222050391758	7.6817144118241	-1.32342014118695	-13.2233350555389	8.61802556037918	10.2390172431893	-7.73868984112217	-7.47226361121521	11.0726798494544	-4.70560419894755	-15.2303564982905	8.97709416562834	-5.06328081431692	0.618046600689162	-6.49602993643084	-3.2548109394767	2.31987998536306	3.6491845284793	-1.28701670677321	1.79134287647002	1.83976777404494	0.684968233645362	1.4835212007485	3.62569180907948	-0.41010802517453	1.78799108992034	-1.50873112013513	3.29290239470746
583.723	0	0	0	0	0	0	0	0	0	-109.936880821056	-9.60947893057561	-26.1580174318461	-40.7513725839128	-16.8882816995648	-19.6436326247224	-11.3860601819698	-27.5972396011123	5.17424732748399	-0.869232766140739	-33.9867792775998	-14.9534046459123	-15.8266894927964	-22.7847752414632	-14.9213927073794	3.53036612012651	-8.71237776490826	-0.817788083347074	1.48607319225409	-19.6360917677447	-0.638760206923042	-16.75462569224	-5.12077710295412	-8.12924830888788	-4.23521890466577	-13.2309313235555	-1.97220549777815	-5.92095988391343	-0.731217904389674	-8.27364689367783	-6.33215679948372	-8.38770802002864	-0.209698356866835	-1.8339681465022	3.15239639479979	-1.62386367099848	-2.22593613658871	0.277096707816048	-4.19596858600698	-4.72359559771869
585.393	0	0	0	0	0	0	0	0	0	-18.1514563194432	-21.4326341654978	-10.8134232442264	-13.2222439062862	-8.66390192269693	-18.1923792025939	-6.23324592407345	-13.4249869328823	-12.5090275679812	6.29120570900381	-30.3955527436038	-2.36713868135001	-9.62095264537557	-10.9778462332542	-20.5803213756462	-24.9857703324919	-1.09193735567045	5.50455375068624	-2.08458290526522	-6.04639214568233	-12.607788478796	-15.5748322133023	-8.97411483820973	0.986303464849481	-11.6446964099191	-3.82857608162957	-3.950464930712	6.43803164243526	-0.270395043238505	-0.714583370174206	0.0300115197829797	-10.7614218853207	-7.78573451574779	-3.83419374631407	-9.62511986651174	1.47128770257678	-1.07903975151781	-3.77415344874192	-2.36656631736841	0.345024840421167
587.063	0	0	0	0	0	0	0	0	-36.7972802977353	4.31741122215959	-11.5052041040667	4.56628857360135	16.2620482845742	0.586682576776516	23.4893481133311	2.55533761380767	-12.7314914318052	-1.33793612724855	1.32094458047358	6.6147736952431	-1.53358647146742	0.0826231851205385	15.4137694697401	7.33077263851329	-0.367686671464649	3.46818830670232	15.8277259353732	0.297323410506387	4.71112472791515	9.17036921828507	7.11982883154008	4.43228289002934	9.20478603527656	12.3078863149051	6.49193339155544	11.5664808493274	0.640524840123553	-1.08355806708583	-4.74743661245409	3.72268746284492	3.95294453665449	0.532172648824494	1.39530448829858	-0.623329332015245	2.39573503656642	1.86570196876879	1.95068194164308	1.4087258326173	9.34811300663774
588.733	0	0	0	0	0	0	0	0	-1.65723588619296	1.29754033781601	-5.74558773196567	-21.0476768801296	0.509395097282789	0.38724375149831	-9.11866380690402	9.38219984880002	-8.55403466946919	20.7761014714889	0.362161986124093	-11.3536433102906	-10.1657979869909	-6.42865532002173	-21.6183647631247	-6.50794876641646	-1.16061097404567	-6.07645804463017	-9.68095370928472	-9.97274046282598	-6.03873059031705	1.33268275250892	-9.78271262933493	-2.35441002511043	-6.22510496879934	0.0451359783055092	-1.15453338533903	-9.87049840651685	4.41571067019293	1.77662272254619	6.27093209443782	-2.34872585093182	-1.31043096701559	6.48652509502057	-5.61431637712853	5.84911062104006	3.5295039971543	1.26290541665356	1.17208485878893	5.47053948597931	-1.71992770356579
590.403	0	0	0	0	0	0	0	-51.4333620027352	-23.6043121951646	7.57218675200112	-19.9135573976114	-12.7436485757148	-3.54941589988089	-15.3833901601752	4.18049702554965	6.27801929356637	2.9670240423313	-5.42478467272901	-15.6075890389764	17.6125682653897	-15.5638147870608	-2.9511451854279	-8.01782393463244	-18.8833306458886	-7.66186873095547	2.61741267647485	6.54104107633962	-6.01924155110954	-0.154213951087317	-5.92219927388859	-9.22274277081547	14.0368802896009	6.47223627324393	10.6158520751111	1.4804844685921	2.66677877851865	2.41638243866182	4.87216860079792	1.90032822828768	13.7591606620576	0.205741366043238	3.08586378825325	3.70978665074768	-1.49155493758507	-0.0308410657978837	6.91718994497491	4.39196012372627	-1.88428845377493	2.28890158879302
592.073	0	0	0	0	0	0	-155.820581563873	-18.2545189904839	-5.87686502075322	10.7477541524319	-17.9337075691525	-15.7486786093743	-3.39348472920594	-1.04161821896302	-22.5526987139886	-9.83408666290343	-14.9471576217436	-17.6432856069103	-1.36726367499439	4.40319856849698	-14.5436820405681	-6.40082797826935	12.8739114028596	-5.97401522275874	-8.62409043694049	4.40686677054894	1.98638130969411	-6.2612799666504	-6.3155922207644	-5.44353486357983	1.37880320241125	-12.6325604258037	3.84565644275254	5.95157770718457	-6.49797138770418	-8.29753208822717	0.300509303423013	2.80132828698186	4.67484679486026	-2.11483489034557	5.4076125645117	1.38909917158004	-3.07526668184261	-3.8779509842068	3.01763353165777	-4.59362463464187	0.568734828145832	0.169345693145502	-1.49528564945364
593.743	0	0	0	0	0	0	-57.7326516082954	-18.4609323987592	-24.706614416756	-17.8686543418482	-28.6363660595052	-12.6561877632356	-6.58195600496847	-15.4169479057174	-10.668172192514	-10.5173375336665	-6.58839204478714	-16.5662266277228	-8.71759013985763	-6.54820814167514	-4.14635749980811	-15.9405005949634	-5.74987866754405	-20.5606159482106	-19.9311164840826	-6.66790106545553	-8.85745801796855	-22.3599032317905	-3.55014107253477	-1.3707810601222	1.83919642690131	-8.77446411356737	-9.45120981680447	-14.6491657762712	-0.580470884456643	-23.3712268775009	-6.92391396760272	6.95714394500951	-11.0144686506092	-8.92595517062564	-7.83538453737438	-7.85164306024268	-1.05387496766683	-3.03216767513001	-2.43228299393673	-0.35223685806379	-3.40169385277011	-4.07275768886599	-0.729178027913644
595.413	0	0	0	0	0	-142.118546060987	-29.0344442331075	23.1248568882746	-11.7718977298712	-29.3345400494565	-1.53563885264653	-13.4545565123134	-12.7173525180945	2.04624632256638	-21.5878084400016	-4.52031473754343	-2.90486195475253	-9.36542398530947	-17.6171222773994	-14.8946791873521	5.50631879904022	9.70187830039844	12.1565732171854	-21.5280328229697	-13.6477087554022	-7.09671844405362	-0.907563246074444	-10.6755203753205	-0.468670079736604	-12.1180404661569	-2.85878873291826	-8.50262330785378	-1.68392629015176	4.34345201820682	5.41960279798426	-0.132292698958269	-2.96018184061468	-10.8485092079165	-9.5115728572724	-3.56596066453335	1.40779483057346	-5.25045152006466	0.80345031526495	-2.9771874801055	0.354893875717819	0.707007746698487	-5.5043665878043	0.524745572828646	-3.93949001607405
597.084	0	0	0	0	0	-13.5719075916809	39.2790903770207	10.4338531077483	43.158874929725	33.3029269868424	27.7359979403115	38.8372152451808	32.7635009740998	19.4579129526398	40.3492719903496	10.4589763731614	19.732924003413	23.3738229812638	31.0802293594829	17.5092599222771	13.2205068993596	12.8871068967936	25.9983523680221	11.6751415319823	11.2674916048588	18.591440966016	25.3886890079955	23.3460495905771	1.65982504156146	22.2047429746892	14.1019428086537	19.0534637459409	12.9322815304153	10.0691358671002	20.686210543665	8.54527404560981	14.6603141167887	10.7294695008126	10.5949544699117	17.4474393332671	7.39683578388671	9.88895641568208	10.8496615439623	2.24862835336706	6.02008118027484	8.44916232556976	8.86791191525845	5.57628456451396	1.71574345993862
598.754	0	0	0	0	-128.133308291299	15.4083269520968	-0.643101491447629	19.7564511748468	-6.38509773141784	6.06030313029881	-6.49061500907407	6.93986827002816	-7.1523286416906	13.3136768110588	1.60846818913606	1.67658911242382	0.583753672046566	8.40578658387076	9.19147210316103	8.74965007034571	2.86343446482221	5.10444076780418	-19.4230379881889	6.52839542281965	-6.36941320946578	-5.99624976220613	10.0454598584	-7.7202808513941	-3.9894118151866	-2.12420642774448	7.65046807506587	5.77825231341592	-4.52261840959561	-6.25999515167878	-4.08264928436512	3.38954399140344	1.42488527367946	2.023379951617	-2.81017004087595	-3.85291238537325	7.90086312464732	-3.16464757483983	0.203308253395909	0.895751516471596	-1.46542851509271	2.26638305377526	3.11208105612246	-0.279982215615546	0.976808036423903
600.425	0	0	0	0	-15.4334239475664	2.6577716215712	5.05753525553229	38.0547164038157	15.5259867641585	10.1958772660721	-3.16829301862434	15.2811057002933	7.98268794247558	-13.0235473874171	2.66042760991482	1.48493594824169	16.3573651087107	25.8499844244598	5.54217460566488	11.2893534513902	14.4853753935326	7.97278478998553	11.8435659976145	-8.8389958584771	-0.111166451559646	12.7788917809549	11.8835245778877	8.21281032274183	11.0249509725088	8.84262877750873	16.7203639165612	8.15292043054538	9.81429696514251	3.35293831411147	10.2829060079467	8.40076949436077	7.26541858462323	-1.14058119497699	9.82219427368124	1.53290533622476	2.19337848824763	1.43459935239058	3.06495006366379	1.09049111275975	5.33563665957283	3.64602993892713	6.73584498971934	6.77311332092867	4.05039918161463
602.096	0	0	0	-90.4527746392252	10.4445145619538	13.4266510209706	4.63126159587773	7.06683711172588	26.0762905768372	16.8434219828777	4.813944776708	-8.41789053929245	6.50930084798073	20.0567932147299	-7.98751524650788	0.0844550333100651	2.09605176966792	0.428555012786907	12.1480769381819	-10.5898999844871	-18.9724419591348	13.4566302858335	9.65051902610901	-3.68232009342044	3.3695177616633	7.02283357898505	-7.66853105409674	9.03189361862018	4.5456558506572	1.13708686141748	6.38071753142548	4.51486676237851	6.54121357654999	-3.77951455482262	-5.33272563617069	4.29388148970477	2.92672336302504	10.9022354382338	1.74613865870682	-1.80153812131512	3.35119838465115	1.67587310057416	-1.20538204019897	-0.14059623757316	3.48027991134106	0.137811640559643	0.424849783609204	6.16466890589176	1.45790593858671
603.766	0	0	0	-26.6752199136656	-20.329574242231	-27.6071310049959	-19.4436393073165	-26.6902014848931	-36.3919921461231	-24.5253161809993	-38.5748184430091	-29.6084804045974	-9.71552620536464	-22.2148046032197	-13.8856870882925	-14.5619867220199	-13.7442984662578	-6.71124445004392	-13.1420549856653	-13.8614068069053	-23.6536320078115	-31.7080144708775	-38.0978818663997	-18.5635189099919	-27.0340835132855	-21.9027149118305	-12.2559625488387	-21.5866124481836	-13.0997767198501	-18.9790837169156	-16.3320315788127	-8.28383488293624	-4.37125848558481	-8.36556519925621	-7.25994063941431	-7.2747469965588	-8.30498072394226	-4.18774025241818	-6.51772915934444	-5.7475895294486	-1.14217233605549	-2.12800702517874	-7.06776106672296	-3.47931288362989	-7.18165197909759	-3.01941478536441	2.87495976188369	-2.73294676502563	-10.4386668625466
605.437	0	0	-78.2757298255006	10.8631388049204	2.82501360312924	-0.110946153660818	0.621001574052268	11.0870401038485	11.5507122438138	-4.23367589134912	0.0558119001051151	-1.70286107917287	8.62007467323262	17.4137122715617	3.98526208916025	-0.450966323054966	0.978616402762747	-8.43979103191792	3.62240290500807	-12.0477060697374	-1.02313770877134	7.18869830498022	-2.27617640727213	-1.20245144220418	9.54543305590516	4.28650841430043	-5.60038840178393	-5.01356946837765	5.29720755005691	15.0939159282241	2.23553197076737	3.22783616051206	-7.03629273052381	-2.37658391505229	4.3188075573855	9.89465092401057	12.4586377544568	3.86710407830306	6.06320060103088	9.4921281369005	3.55979212311646	-4.60404160586339	7.58208757893114	2.39089835053895	5.03342782739693	1.41131990438857	-0.80882226429604	1.88686170358768	0.817571255455159
607.108	0	-236.923405025508	-13.1936633198142	0.147157309897291	10.6025384768158	-33.2364775247894	-13.8622553070892	9.25734352819083	-22.3597893769893	2.57208339681458	-39.7164454981309	-18.536919232038	1.91361652565972	-31.5491758831166	-23.0219436861116	-7.71910374431306	-18.2505379636195	-7.48538768603919	-4.06578138074066	6.20335674885954	-25.1211889344184	-10.1501517557793	-13.4107986728734	-0.391963163058447	-9.03886178901015	-15.5492853577479	-5.66859050216773	-12.2359283207565	-11.2241126394393	4.85537204239546	-1.03122928002833	-8.13620514463373	-7.58457537700489	-0.120662003978398	4.21939968980522	1.7638052990479	1.19638929259914	-3.30311841980814	2.20515715444676	-3.19159454814925	-5.14603162696981	-2.38578280895987	-8.54745232291373	0.949394986485166	2.30322945106926	-0.493764680504412	1.53729833738	2.98111789105933	-1.26339080740042
608.779	0	-74.1481889132288	-9.02906252555272	-27.128482325175	-23.6532961998859	-14.5673546700314	16.3075281096412	-10.8295057950568	-19.668858289495	-6.07600642991945	3.39493385810971	-13.1428311277771	-27.0466687161005	-16.1358049177742	-24.8495074149775	1.40048102190022	-12.7829937254792	-17.3143521323081	-1.83200998029798	-15.0926561951059	-6.28278048609883	4.01387618284605	-22.7520604981198	-14.6347133009327	-7.72680927122081	-11.2505380806404	-14.9881241550689	-11.2724062420628	-7.47460602366207	12.3478852028164	-5.79215087809024	-11.0192690439419	5.9187400909874	-4.49999753037618	-10.0829854736954	-6.87451231927954	-2.72444244408714	-6.85133323433548	-5.28602134555388	-3.83218408362899	-9.88781398325017	1.88066569872219	-0.768903859971213	-0.671968446596156	5.29183723385573	-2.41104612509143	1.14446887669589	-1.75900564270605	5.86965665041097
610.45	-254.174081343579	1.88873389289519	-44.9802933826807	1.50504017476217	-17.5544393843444	-13.5972090518139	-24.6255226881976	-12.3463581909002	-15.9296225458706	-31.5738011261724	-15.1618703889786	-19.9098554274452	-0.684095679274067	-21.896294347312	-5.15938806311725	-31.1239191706139	-15.0544456422784	-1.05094602046239	-16.6538566528877	-17.8758181334583	-19.0163745021268	-13.4483972333708	-4.11732015161236	-3.19027553168422	-14.0853916165895	-20.7821081685543	-5.23996036224007	-11.6699378672725	-7.1426995536236	-26.8695010023722	-17.3922477462503	-16.8370032321147	-1.52158834789149	-5.34834298245147	-2.72808919137427	-9.65751925313631	-6.25972243109789	0.125441916594461	-5.20284561180643	-7.87860453351147	-6.6491199790957	-3.46811502627519	-3.69964898817365	-2.62171248487752	-1.84158190927065	-3.86767734962672	-1.79487302980873	-1.9191840067297	-7.65350288963547
612.121	-79.0589885017504	-26.6332872902153	-8.13441258126549	6.44190895191049	-11.2500710561725	-2.54126595004399	-10.1846629224003	-28.8272237654402	-15.2341703889189	-0.609788078744768	19.6026525059913	-4.67333909205025	-6.46826167008536	27.2909375611187	3.36190631602021	-12.1127203506812	-0.113038842067949	1.15661840537115	-18.0906626287288	2.03657342490692	-4.84610729735462	-10.6324818120105	-0.443022914123757	-2.27923797712532	-12.5949459993214	-6.26624288380004	-9.01802294770911	-14.0414772478294	-5.24980389358623	1.94103467333538	-2.42776239216825	-15.2690819287329	-0.46989512044793	-5.05307085616813	-6.31786498780111	-1.01706800605734	-8.15475379470382	2.8343763128649	2.73140282705901	-1.11970134497215	-0.193197249394655	-1.35314736183326	-0.330513919394807	0.215931183329452	-2.15825937368316	-0.493053966019272	-0.704383428735533	1.93503791969643	1.79253730864122
613.792	-6.86620477062294	-14.5862470310548	1.55696428802286	4.41851683781193	-22.2708059657476	-24.446723495316	-3.23909346577368	-0.495718873283974	2.71071502926397	-15.6326982878215	-24.7276981427949	-20.0211134768189	-20.6966595461857	4.88551886579759	-7.91393621453139	3.45467966644959	-21.8163161798218	-12.1638237318017	-24.0892157872598	-5.42594145575525	-5.9667207962805	3.27488589910887	-1.22915810423807	4.5803422507007	-10.6961092274612	-1.56667952975915	-6.84706609799694	9.16484542299346	-4.44916212314067	-2.01723780761622	-4.38228383269191	-7.55150630998651	-12.9303087648673	-10.6952174186499	0.263505813085837	3.02350651920855	0.554254190030834	-2.51088129785231	-4.97708085463869	-6.59002979445231	-0.308641187057845	-7.02321917926431	-4.5343552958877	0.554309457079676	-2.80229892880196	2.7370690339654	-2.20467339835745	-2.20776683414961	0.974970668791336
615.464	-7.58505852452797	-9.74713431229527	12.1555423419387	3.54616271846718	7.02698792923295	-7.09100661061838	4.8178637190883	5.48395271202759	21.1213622160213	-3.28862332613436	12.9986520518673	-5.95601206020864	-10.4672865658864	-21.7124036739916	12.6179685686416	-4.24142771497653	-4.86717365709973	5.96946244894227	4.35484435659167	-7.96813534682553	-4.35141485810591	6.28611015018509	1.00020985241999	-13.9074321116606	7.99141777803673	10.6188737398023	-0.0583774953705879	-0.586018196209623	-8.60081867476622	5.71232199065785	-4.66895497805279	12.9733747227057	4.50598464352373	-7.34704416727699	-4.54367298419628	-6.26211395559491	-0.666386847033554	-2.56043573068557	-1.68771097782186	8.64167248652607	3.99066680335729	-0.105861135365115	1.07231273763197	-1.27259966416657	2.75496776827124	2.59706109394706	-1.36218174379657	-1.75200526050711	-0.780388060070328
617.135	-0.620048740364299	-10.6358770981968	-10.4633419637938	-8.41225079228104	-10.3850759209717	-16.0719144245091	-1.90632855069572	4.12353767929592	21.6824008317358	-12.9301176924001	-3.01725904165607	18.5207656069041	16.6444547821701	-2.15007962784035	-8.9779937329676	-8.1657316319307	-9.09660087222792	-6.83511593857928	12.3105270022642	-11.9738266035661	18.6224445953809	-8.23182707054604	-6.02351651336532	-6.33722871180886	-6.41619655257913	-2.40532576849574	-14.1186516944615	-3.87450110197781	-4.29534121002607	-0.530352217255145	-3.27567768062368	3.59218921823614	8.37987932766969	-0.965196561330717	-1.35860257113228	1.75232545482949	3.47512137452389	9.05844342051262	-2.8765535302817	0.948103546474882	-0.792101146178055	-2.00974396760365	1.04184813154907	2.68481825136553	0.0398050697184551	1.29956719762406	2.21589943947588	-2.91774829655545	1.14323582122757
618.806	45.5824279724974	19.3930310097491	20.1969509598632	18.053662284253	30.1455269917272	35.5418554204239	30.7375503837796	4.00176370641769	11.7315186292764	27.0369407389442	0.630743342731452	27.2954977267943	21.847634862843	7.14474160105426	14.0973678577266	4.56121796967804	23.4294089082001	25.6815092909388	10.4719886333432	19.8905826372518	29.600298462194	20.8417760899114	10.5908045689573	15.5078888023057	13.9705889796606	17.7457902239194	15.4456594281237	17.3474724427509	5.48354476941277	12.8388723518666	12.4741045729757	16.4721527838666	20.4245020297811	14.6704404214137	14.0753550147737	16.2885505678043	8.42617530034624	9.62991614159099	0.856649307697296	2.48519359893501	8.27688802196112	2.87560776568521	8.80571787770001	4.19626817982651	5.74883700021216	3.62268073162485	6.34683139112627	9.1943605568135	6.98994577316668
[truncated: 85 more columns]
