# Supplementary material for: Physicochemical and major ion data for springs in the Black Forest National Park, Germany
Source: Data Brief. 2020 Apr 30;30:105645. doi: 10.1016/j.dib.2020.105645 (PMC7218150; doi:10.1016/j.dib.2020.105645)
Supplement: Supplementary file 4 [file mmc4.zip › Fluorescence/D814_4_2016-11-02.csv]

wavelength	600	597	594	591	588	585	582	579	576	573	570	567	564	561	558	555	552	549	546	543	540	537	534	531	528	525	522	519	516	513	510	507	504	501	498	495	492	489	486	483	480	477	474	471	468	465	462	459	456
210.862	0	0	0	0	0	0	0	0	0	0	0	0	0	0	0	0	0	0	0	0	0	0	0	0	0	0	0	0	0	0	0	0	0	0	0	0	0	0	0	0	0	0	0	0	0	0	0	0	0
212.444	0	0	0	0	0	0	0	0	0	0	0	0	0	0	0	0	0	0	0	0	0	0	0	0	0	0	0	0	0	0	0	0	0	0	0	0	0	0	0	0	0	0	0	0	0	0	0	0	0
214.027	0	0	0	0	0	0	0	0	0	0	0	0	0	0	0	0	0	0	0	0	0	0	0	0	0	0	0	0	0	0	0	0	0	0	0	0	0	0	0	0	0	0	0	0	0	0	0	0	0
215.61	0	0	0	0	0	0	0	0	0	0	0	0	0	0	0	0	0	0	0	0	0	0	0	0	0	0	0	0	0	0	0	0	0	0	0	0	0	0	0	0	0	0	0	0	0	0	0	0	0
217.194	0	0	0	0	0	0	0	0	0	0	0	0	0	0	0	0	0	0	0	0	0	0	0	0	0	0	0	0	0	0	0	0	0	0	0	0	0	0	0	0	0	0	0	0	0	0	0	0	0
218.779	0	0	0	0	0	0	0	0	0	0	0	0	0	0	0	0	0	0	0	0	0	0	0	0	0	0	0	0	0	0	0	0	0	0	0	0	0	0	0	0	0	0	0	0	0	0	0	0	0
220.364	0	0	0	0	0	0	0	0	0	0	0	0	0	0	0	0	0	0	0	0	0	0	0	0	0	0	0	0	0	0	0	0	0	0	0	0	0	0	0	0	0	0	0	0	0	0	0	0	0
221.95	0	0	0	0	0	0	0	0	0	0	0	0	0	0	0	0	0	0	0	0	0	0	0	0	0	0	0	0	0	0	0	0	0	0	0	0	0	0	0	0	0	0	0	0	0	0	0	0	0
223.536	0	0	0	0	0	0	0	0	0	0	0	0	0	0	0	0	0	0	0	0	0	0	0	0	0	0	0	0	0	0	0	0	0	0	0	0	0	0	0	0	0	0	0	0	0	0	0	0	0
225.123	0	0	0	0	0	0	0	0	0	0	0	0	0	0	0	0	0	0	0	0	0	0	0	0	0	0	0	0	0	0	0	0	0	0	0	0	0	0	0	0	0	0	0	0	0	0	0	0	0
226.71	0	0	0	0	0	0	0	0	0	0	0	0	0	0	0	0	0	0	0	0	0	0	0	0	0	0	0	0	0	0	0	0	0	0	0	0	0	0	0	0	0	0	0	0	0	0	0	0	0
228.299	0	0	0	0	0	0	0	0	0	0	0	0	0	0	0	0	0	0	0	0	0	0	0	0	0	0	0	0	0	0	0	0	0	0	0	0	0	0	0	0	0	0	0	0	0	0	0	0	0
229.887	0	0	0	0	0	0	0	0	0	0	0	0	0	0	0	0	0	0	0	0	0	0	0	0	0	0	0	0	0	0	0	0	0	0	0	0	0	0	0	0	0	0	0	0	0	0	0	0	0
231.477	0	0	0	0	0	0	0	0	0	0	0	0	0	0	0	0	0	0	0	0	0	0	0	0	0	0	0	0	0	0	0	0	0	0	0	0	0	0	0	0	0	0	0	0	0	0	0	0	0
233.067	0	0	0	0	0	0	0	0	0	0	0	0	0	0	0	0	0	0	0	0	0	0	0	0	0	0	0	0	0	0	0	0	0	0	0	0	0	0	0	0	0	0	0	0	0	0	0	0	0
234.657	0	0	0	0	0	0	0	0	0	0	0	0	0	0	0	0	0	0	0	0	0	0	0	0	0	0	0	0	0	0	0	0	0	0	0	0	0	0	0	0	0	0	0	0	0	0	0	0	0
236.248	0	0	0	0	0	0	0	0	0	0	0	0	0	0	0	0	0	0	0	0	0	0	0	0	0	0	0	0	0	0	0	0	0	0	0	0	0	0	0	0	0	0	0	0	0	0	0	0	0
237.84	0	0	0	0	0	0	0	0	0	0	0	0	0	0	0	0	0	0	0	0	0	0	0	0	0	0	0	0	0	0	0	0	0	0	0	0	0	0	0	0	0	0	0	0	0	0	0	0	0
239.432	0	0	0	0	0	0	0	0	0	0	0	0	0	0	0	0	0	0	0	0	0	0	0	0	0	0	0	0	0	0	0	0	0	0	0	0	0	0	0	0	0	0	0	0	0	0	0	0	0
241.025	0	0	0	0	0	0	0	0	0	0	0	0	0	0	0	0	0	0	0	0	0	0	0	0	0	0	0	0	0	0	0	0	0	0	0	0	0	0	0	0	0	0	0	0	0	0	0	0	0
242.619	0	0	0	0	0	0	0	0	0	0	0	0	0	0	0	0	0	0	0	0	0	0	0	0	0	0	0	0	0	0	0	0	0	0	0	0	0	0	0	0	0	0	0	0	0	0	0	0	0
244.213	0	0	0	0	0	0	0	0	0	0	0	0	0	0	0	0	0	0	0	0	0	0	0	0	0	0	0	0	0	0	0	0	0	0	0	0	0	0	0	0	0	0	0	0	0	0	0	0	0
245.808	0	0	0	0	0	0	0	0	0	0	0	0	0	0	0	0	0	0	0	0	0	0	0	0	0	0	0	0	0	0	0	0	0	0	0	0	0	0	0	0	0	0	0	0	0	0	0	0	0
247.403	0	0	0	0	0	0	0	0	0	0	0	0	0	0	0	0	0	0	0	0	0	0	0	0	0	0	0	0	0	0	0	0	0	0	0	0	0	0	0	0	0	0	0	0	0	0	0	0	0
248.999	0	0	0	0	0	0	0	0	0	0	0	0	0	0	0	0	0	0	0	0	0	0	0	0	0	0	0	0	0	0	0	0	0	0	0	0	0	0	0	0	0	0	0	0	0	0	0	0	0
250.595	0	0	0	0	0	0	0	0	0	0	0	0	0	0	0	0	0	0	0	0	0	0	0	0	0	0	0	0	0	0	0	0	0	0	0	0	0	0	0	0	0	0	0	0	0	0	0	0	0
252.192	0	0	0	0	0	0	0	0	0	0	0	0	0	0	0	0	0	0	0	0	0	0	0	0	0	0	0	0	0	0	0	0	0	0	0	0	0	0	0	0	0	0	0	0	0	0	0	0	0
253.79	0	0	0	0	0	0	0	0	0	0	0	0	0	0	0	0	0	0	0	0	0	0	0	0	0	0	0	0	0	0	0	0	0	0	0	0	0	0	0	0	0	0	0	0	0	0	0	0	0
255.388	0	0	0	0	0	0	0	0	0	0	0	0	0	0	0	0	0	0	0	0	0	0	0	0	0	0	0	0	0	0	0	0	0	0	0	0	0	0	0	0	0	0	0	0	0	0	0	0	0
256.986	0	0	0	0	0	0	0	0	0	0	0	0	0	0	0	0	0	0	0	0	0	0	0	0	0	0	0	0	0	0	0	0	0	0	0	0	0	0	0	0	0	0	0	0	0	0	0	0	0
258.586	0	0	0	0	0	0	0	0	0	0	0	0	0	0	0	0	0	0	0	0	0	0	0	0	0	0	0	0	0	0	0	0	0	0	0	0	0	0	0	0	0	0	0	0	0	0	0	0	0
260.186	0	0	0	0	0	0	0	0	0	0	0	0	0	0	0	0	0	0	0	0	0	0	0	0	0	0	0	0	0	0	0	0	0	0	0	0	0	0	0	0	0	0	0	0	0	0	0	0	0
261.786	0	0	0	0	0	0	0	0	0	0	0	0	0	0	0	0	0	0	0	0	0	0	0	0	0	0	0	0	0	0	0	0	0	0	0	0	0	0	0	0	0	0	0	0	0	0	0	0	0
263.387	0	0	0	0	0	0	0	0	0	0	0	0	0	0	0	0	0	0	0	0	0	0	0	0	0	0	0	0	0	0	0	0	0	0	0	0	0	0	0	0	0	0	0	0	0	0	0	0	0
264.988	0	0	0	0	0	0	0	0	0	0	0	0	0	0	0	0	0	0	0	0	0	0	0	0	0	0	0	0	0	0	0	0	0	0	0	0	0	0	0	0	0	0	0	0	0	0	0	0	0
266.591	0	0	0	0	0	0	0	0	0	0	0	0	0	0	0	0	0	0	0	0	0	0	0	0	0	0	0	0	0	0	0	0	0	0	0	0	0	0	0	0	0	0	0	0	0	0	0	0	0
268.193	0	0	0	0	0	0	0	0	0	0	0	0	0	0	0	0	0	0	0	0	0	0	0	0	0	0	0	0	0	0	0	0	0	0	0	0	0	0	0	0	0	0	0	0	0	0	0	0	0
269.796	0	0	0	0	0	0	0	0	0	0	0	0	0	0	0	0	0	0	0	0	0	0	0	0	0	0	0	0	0	0	0	0	0	0	0	0	0	0	0	0	0	0	0	0	0	0	0	0	0
271.4	0	0	0	0	0	0	0	0	0	0	0	0	0	0	0	0	0	0	0	0	0	0	0	0	0	0	0	0	0	0	0	0	0	0	0	0	0	0	0	0	0	0	0	0	0	0	0	0	0
273.004	0	0	0	0	0	0	0	0	0	0	0	0	0	0	0	0	0	0	0	0	0	0	0	0	0	0	0	0	0	0	0	0	0	0	0	0	0	0	0	0	0	0	0	0	0	0	0	0	0
274.609	0	0	0	0	0	0	0	0	0	0	0	0	0	0	0	0	0	0	0	0	0	0	0	0	0	0	0	0	0	0	0	0	0	0	0	0	0	0	0	0	0	0	0	0	0	0	0	0	0
276.215	0	0	0	0	0	0	0	0	0	0	0	0	0	0	0	0	0	0	0	0	0	0	0	0	0	0	0	0	0	0	0	0	0	0	0	0	0	0	0	0	0	0	0	0	0	0	0	0	0
277.821	0	0	0	0	0	0	0	0	0	0	0	0	0	0	0	0	0	0	0	0	0	0	0	0	0	0	0	0	0	0	0	0	0	0	0	0	0	0	0	0	0	0	0	0	0	0	0	0	0
279.427	0	0	0	0	0	0	0	0	0	0	0	0	0	0	0	0	0	0	0	0	0	0	0	0	0	0	0	0	0	0	0	0	0	0	0	0	0	0	0	0	0	0	0	0	0	0	0	0	0
281.034	0	0	0	0	0	0	0	0	0	0	0	0	0	0	0	0	0	0	0	0	0	0	0	0	0	0	0	0	0	0	0	0	0	0	0	0	0	0	0	0	0	0	0	0	0	0	0	0	0
282.642	0	0	0	0	0	0	0	0	0	0	0	0	0	0	0	0	0	0	0	0	0	0	0	0	0	0	0	0	0	0	0	0	0	0	0	0	0	0	0	0	0	0	0	0	0	0	0	0	0
284.25	0	0	0	0	0	0	0	0	0	0	0	0	0	0	0	0	0	0	0	0	0	0	0	0	0	0	0	0	0	0	0	0	0	0	0	0	0	0	0	0	0	0	0	0	0	0	0	0	0
285.858	0	0	0	0	0	0	0	0	0	0	0	0	0	0	0	0	0	0	0	0	0	0	0	0	0	0	0	0	0	0	0	0	0	0	0	0	0	0	0	0	0	0	0	0	0	0	0	0	0
287.468	0	0	0	0	0	0	0	0	0	0	0	0	0	0	0	0	0	0	0	0	0	0	0	0	0	0	0	0	0	0	0	0	0	0	0	0	0	0	0	0	0	0	0	0	0	0	0	0	0
289.077	0	0	0	0	0	0	0	0	0	0	0	0	0	0	0	0	0	0	0	0	0	0	0	0	0	0	0	0	0	0	0	0	0	0	0	0	0	0	0	0	0	0	0	0	0	0	0	0	0
290.688	0	0	0	0	0	0	0	0	0	0	0	0	0	0	0	0	0	0	0	0	0	0	0	0	0	0	0	0	0	0	0	0	0	0	0	0	0	0	0	0	0	0	0	0	0	0	0	0	0
292.298	0	0	0	0	0	0	0	0	0	0	0	0	0	0	0	0	0	0	0	0	0	0	0	0	0	0	0	0	0	0	0	0	0	0	0	0	0	0	0	0	0	0	0	0	0	0	0	0	0
293.91	0	0	0	0	0	0	0	0	0	0	0	0	0	0	0	0	0	0	0	0	0	0	0	0	0	0	0	0	0	0	0	0	0	0	0	0	0	0	0	0	0	0	0	0	0	0	0	0	0
295.521	0	0	0	0	0	0	0	0	0	0	0	0	0	0	0	0	0	0	0	0	0	0	0	0	0	0	0	0	0	0	0	0	0	0	0	0	0	0	0	0	0	0	0	0	0	0	0	0	0
297.134	0	0	0	0	0	0	0	0	0	0	0	0	0	0	0	0	0	0	0	0	0	0	0	0	0	0	0	0	0	0	0	0	0	0	0	0	0	0	0	0	0	0	0	0	0	0	0	0	0
298.747	0	0	0	0	0	0	0	0	0	0	0	0	0	0	0	0	0	0	0	0	0	0	0	0	0	0	0	0	0	0	0	0	0	0	0	0	0	0	0	0	0	0	0	0	0	0	0	0	0
300.36	0	0	0	0	0	0	0	0	0	0	0	0	0	0	0	0	0	0	0	0	0	0	0	0	0	0	0	0	0	0	0	0	0	0	0	0	0	0	0	0	0	0	0	0	0	0	0	0	0
301.974	0	0	0	0	0	0	0	0	0	0	0	0	0	0	0	0	0	0	0	0	0	0	0	0	0	0	0	0	0	0	0	0	0	0	0	0	0	0	0	0	0	0	0	0	0	0	0	0	0
303.588	0	0	0	0	0	0	0	0	0	0	0	0	0	0	0	0	0	0	0	0	0	0	0	0	0	0	0	0	0	0	0	0	0	0	0	0	0	0	0	0	0	0	0	0	0	0	0	0	0
305.203	0	0	0	0	0	0	0	0	0	0	0	0	0	0	0	0	0	0	0	0	0	0	0	0	0	0	0	0	0	0	0	0	0	0	0	0	0	0	0	0	0	0	0	0	0	0	0	0	0
306.819	0	0	0	0	0	0	0	0	0	0	0	0	0	0	0	0	0	0	0	0	0	0	0	0	0	0	0	0	0	0	0	0	0	0	0	0	0	0	0	0	0	0	0	0	0	0	0	0	0
308.435	0	0	0	0	0	0	0	0	0	0	0	0	0	0	0	0	0	0	0	0	0	0	0	0	0	0	0	0	0	0	0	0	0	0	0	0	0	0	0	0	0	0	0	0	0	0	0	0	0
310.051	0	0	0	0	0	0	0	0	0	0	0	0	0	0	0	0	0	0	0	0	0	0	0	0	0	0	0	0	0	0	0	0	0	0	0	0	0	0	0	0	0	0	0	0	0	0	0	0	0
311.668	0	0	0	0	0	0	0	0	0	0	0	0	0	0	0	0	0	0	0	0	0	0	0	0	0	0	0	0	0	0	0	0	0	0	0	0	0	0	0	0	0	0	0	0	0	0	0	0	0
313.286	0	0	0	0	0	0	0	0	0	0	0	0	0	0	0	0	0	0	0	0	0	0	0	0	0	0	0	0	0	0	0	0	0	0	0	0	0	0	0	0	0	0	0	0	0	0	0	0	0
314.904	0	0	0	0	0	0	0	0	0	0	0	0	0	0	0	0	0	0	0	0	0	0	0	0	0	0	0	0	0	0	0	0	0	0	0	0	0	0	0	0	0	0	0	0	0	0	0	0	0
316.522	0	0	0	0	0	0	0	0	0	0	0	0	0	0	0	0	0	0	0	0	0	0	0	0	0	0	0	0	0	0	0	0	0	0	0	0	0	0	0	0	0	0	0	0	0	0	0	0	0
318.141	0	0	0	0	0	0	0	0	0	0	0	0	0	0	0	0	0	0	0	0	0	0	0	0	0	0	0	0	0	0	0	0	0	0	0	0	0	0	0	0	0	0	0	0	0	0	0	0	0
319.761	0	0	0	0	0	0	0	0	0	0	0	0	0	0	0	0	0	0	0	0	0	0	0	0	0	0	0	0	0	0	0	0	0	0	0	0	0	0	0	0	0	0	0	0	0	0	0	0	0
321.381	0	0	0	0	0	0	0	0	0	0	0	0	0	0	0	0	0	0	0	0	0	0	0	0	0	0	0	0	0	0	0	0	0	0	0	0	0	0	0	0	0	0	0	0	0	0	0	0	0
323.001	0	0	0	0	0	0	0	0	0	0	0	0	0	0	0	0	0	0	0	0	0	0	0	0	0	0	0	0	0	0	0	0	0	0	0	0	0	0	0	0	0	0	0	0	0	0	0	0	0
324.622	0	0	0	0	0	0	0	0	0	0	0	0	0	0	0	0	0	0	0	0	0	0	0	0	0	0	0	0	0	0	0	0	0	0	0	0	0	0	0	0	0	0	0	0	0	0	0	0	0
326.243	0	0	0	0	0	0	0	0	0	0	0	0	0	0	0	0	0	0	0	0	0	0	0	0	0	0	0	0	0	0	0	0	0	0	0	0	0	0	0	0	0	0	0	0	0	0	0	0	0
327.865	0	0	0	0	0	0	0	0	0	0	0	0	0	0	0	0	0	0	0	0	0	0	0	0	0	0	0	0	0	0	0	0	0	0	0	0	0	0	0	0	0	0	0	0	0	0	0	0	0
329.488	0	0	0	0	0	0	0	0	0	0	0	0	0	0	0	0	0	0	0	0	0	0	0	0	0	0	0	0	0	0	0	0	0	0	0	0	0	0	0	0	0	0	0	0	0	0	0	0	0
331.111	0	0	0	0	0	0	0	0	0	0	0	0	0	0	0	0	0	0	0	0	0	0	0	0	0	0	0	0	0	0	0	0	0	0	0	0	0	0	0	0	0	0	0	0	0	0	0	0	0
332.734	0	0	0	0	0	0	0	0	0	0	0	0	0	0	0	0	0	0	0	0	0	0	0	0	0	0	0	0	0	0	0	0	0	0	0	0	0	0	0	0	0	0	0	0	0	0	0	0	0
334.358	0	0	0	0	0	0	0	0	0	0	0	0	0	0	0	0	0	0	0	0	0	0	0	0	0	0	0	0	0	0	0	0	0	0	0	0	0	0	0	0	0	0	0	0	0	0	0	0	0
335.982	0	0	0	0	0	0	0	0	0	0	0	0	0	0	0	0	0	0	0	0	0	0	0	0	0	0	0	0	0	0	0	0	0	0	0	0	0	0	0	0	0	0	0	0	0	0	0	0	0
337.607	0	0	0	0	0	0	0	0	0	0	0	0	0	0	0	0	0	0	0	0	0	0	0	0	0	0	0	0	0	0	0	0	0	0	0	0	0	0	0	0	0	0	0	0	0	0	0	0	0
339.232	0	0	0	0	0	0	0	0	0	0	0	0	0	0	0	0	0	0	0	0	0	0	0	0	0	0	0	0	0	0	0	0	0	0	0	0	0	0	0	0	0	0	0	0	0	0	0	0	0
340.858	0	0	0	0	0	0	0	0	0	0	0	0	0	0	0	0	0	0	0	0	0	0	0	0	0	0	0	0	0	0	0	0	0	0	0	0	0	0	0	0	0	0	0	0	0	0	0	0	0
342.484	0	0	0	0	0	0	0	0	0	0	0	0	0	0	0	0	0	0	0	0	0	0	0	0	0	0	0	0	0	0	0	0	0	0	0	0	0	0	0	0	0	0	0	0	0	0	0	0	0
344.111	0	0	0	0	0	0	0	0	0	0	0	0	0	0	0	0	0	0	0	0	0	0	0	0	0	0	0	0	0	0	0	0	0	0	0	0	0	0	0	0	0	0	0	0	0	0	0	0	0
345.738	0	0	0	0	0	0	0	0	0	0	0	0	0	0	0	0	0	0	0	0	0	0	0	0	0	0	0	0	0	0	0	0	0	0	0	0	0	0	0	0	0	0	0	0	0	0	0	0	0
347.365	0	0	0	0	0	0	0	0	0	0	0	0	0	0	0	0	0	0	0	0	0	0	0	0	0	0	0	0	0	0	0	0	0	0	0	0	0	0	0	0	0	0	0	0	0	0	0	0	0
348.993	0	0	0	0	0	0	0	0	0	0	0	0	0	0	0	0	0	0	0	0	0	0	0	0	0	0	0	0	0	0	0	0	0	0	0	0	0	0	0	0	0	0	0	0	0	0	0	0	0
350.622	0	0	0	0	0	0	0	0	0	0	0	0	0	0	0	0	0	0	0	0	0	0	0	0	0	0	0	0	0	0	0	0	0	0	0	0	0	0	0	0	0	0	0	0	0	0	0	0	0
352.251	0	0	0	0	0	0	0	0	0	0	0	0	0	0	0	0	0	0	0	0	0	0	0	0	0	0	0	0	0	0	0	0	0	0	0	0	0	0	0	0	0	0	0	0	0	0	0	0	0
353.88	0	0	0	0	0	0	0	0	0	0	0	0	0	0	0	0	0	0	0	0	0	0	0	0	0	0	0	0	0	0	0	0	0	0	0	0	0	0	0	0	0	0	0	0	0	0	0	0	0
355.51	0	0	0	0	0	0	0	0	0	0	0	0	0	0	0	0	0	0	0	0	0	0	0	0	0	0	0	0	0	0	0	0	0	0	0	0	0	0	0	0	0	0	0	0	0	0	0	0	0
357.14	0	0	0	0	0	0	0	0	0	0	0	0	0	0	0	0	0	0	0	0	0	0	0	0	0	0	0	0	0	0	0	0	0	0	0	0	0	0	0	0	0	0	0	0	0	0	0	0	0
358.771	0	0	0	0	0	0	0	0	0	0	0	0	0	0	0	0	0	0	0	0	0	0	0	0	0	0	0	0	0	0	0	0	0	0	0	0	0	0	0	0	0	0	0	0	0	0	0	0	0
360.402	0	0	0	0	0	0	0	0	0	0	0	0	0	0	0	0	0	0	0	0	0	0	0	0	0	0	0	0	0	0	0	0	0	0	0	0	0	0	0	0	0	0	0	0	0	0	0	0	0
362.034	0	0	0	0	0	0	0	0	0	0	0	0	0	0	0	0	0	0	0	0	0	0	0	0	0	0	0	0	0	0	0	0	0	0	0	0	0	0	0	0	0	0	0	0	0	0	0	0	0
363.666	0	0	0	0	0	0	0	0	0	0	0	0	0	0	0	0	0	0	0	0	0	0	0	0	0	0	0	0	0	0	0	0	0	0	0	0	0	0	0	0	0	0	0	0	0	0	0	0	0
365.299	0	0	0	0	0	0	0	0	0	0	0	0	0	0	0	0	0	0	0	0	0	0	0	0	0	0	0	0	0	0	0	0	0	0	0	0	0	0	0	0	0	0	0	0	0	0	0	0	0
366.932	0	0	0	0	0	0	0	0	0	0	0	0	0	0	0	0	0	0	0	0	0	0	0	0	0	0	0	0	0	0	0	0	0	0	0	0	0	0	0	0	0	0	0	0	0	0	0	0	0
368.565	0	0	0	0	0	0	0	0	0	0	0	0	0	0	0	0	0	0	0	0	0	0	0	0	0	0	0	0	0	0	0	0	0	0	0	0	0	0	0	0	0	0	0	0	0	0	0	0	0
370.199	0	0	0	0	0	0	0	0	0	0	0	0	0	0	0	0	0	0	0	0	0	0	0	0	0	0	0	0	0	0	0	0	0	0	0	0	0	0	0	0	0	0	0	0	0	0	0	0	0
371.833	0	0	0	0	0	0	0	0	0	0	0	0	0	0	0	0	0	0	0	0	0	0	0	0	0	0	0	0	0	0	0	0	0	0	0	0	0	0	0	0	0	0	0	0	0	0	0	0	0
373.468	0	0	0	0	0	0	0	0	0	0	0	0	0	0	0	0	0	0	0	0	0	0	0	0	0	0	0	0	0	0	0	0	0	0	0	0	0	0	0	0	0	0	0	0	0	0	0	0	0
375.103	0	0	0	0	0	0	0	0	0	0	0	0	0	0	0	0	0	0	0	0	0	0	0	0	0	0	0	0	0	0	0	0	0	0	0	0	0	0	0	0	0	0	0	0	0	0	0	0	0
376.738	0	0	0	0	0	0	0	0	0	0	0	0	0	0	0	0	0	0	0	0	0	0	0	0	0	0	0	0	0	0	0	0	0	0	0	0	0	0	0	0	0	0	0	0	0	0	0	0	0
378.374	0	0	0	0	0	0	0	0	0	0	0	0	0	0	0	0	0	0	0	0	0	0	0	0	0	0	0	0	0	0	0	0	0	0	0	0	0	0	0	0	0	0	0	0	0	0	0	0	0
380.01	0	0	0	0	0	0	0	0	0	0	0	0	0	0	0	0	0	0	0	0	0	0	0	0	0	0	0	0	0	0	0	0	0	0	0	0	0	0	0	0	0	0	0	0	0	0	0	0	0
381.647	0	0	0	0	0	0	0	0	0	0	0	0	0	0	0	0	0	0	0	0	0	0	0	0	0	0	0	0	0	0	0	0	0	0	0	0	0	0	0	0	0	0	0	0	0	0	0	0	0
383.284	0	0	0	0	0	0	0	0	0	0	0	0	0	0	0	0	0	0	0	0	0	0	0	0	0	0	0	0	0	0	0	0	0	0	0	0	0	0	0	0	0	0	0	0	0	0	0	0	0
384.922	0	0	0	0	0	0	0	0	0	0	0	0	0	0	0	0	0	0	0	0	0	0	0	0	0	0	0	0	0	0	0	0	0	0	0	0	0	0	0	0	0	0	0	0	0	0	0	0	0
386.56	0	0	0	0	0	0	0	0	0	0	0	0	0	0	0	0	0	0	0	0	0	0	0	0	0	0	0	0	0	0	0	0	0	0	0	0	0	0	0	0	0	0	0	0	0	0	0	0	0
388.198	0	0	0	0	0	0	0	0	0	0	0	0	0	0	0	0	0	0	0	0	0	0	0	0	0	0	0	0	0	0	0	0	0	0	0	0	0	0	0	0	0	0	0	0	0	0	0	0	0
389.837	0	0	0	0	0	0	0	0	0	0	0	0	0	0	0	0	0	0	0	0	0	0	0	0	0	0	0	0	0	0	0	0	0	0	0	0	0	0	0	0	0	0	0	0	0	0	0	0	0
391.476	0	0	0	0	0	0	0	0	0	0	0	0	0	0	0	0	0	0	0	0	0	0	0	0	0	0	0	0	0	0	0	0	0	0	0	0	0	0	0	0	0	0	0	0	0	0	0	0	0
393.116	0	0	0	0	0	0	0	0	0	0	0	0	0	0	0	0	0	0	0	0	0	0	0	0	0	0	0	0	0	0	0	0	0	0	0	0	0	0	0	0	0	0	0	0	0	0	0	0	0
394.756	0	0	0	0	0	0	0	0	0	0	0	0	0	0	0	0	0	0	0	0	0	0	0	0	0	0	0	0	0	0	0	0	0	0	0	0	0	0	0	0	0	0	0	0	0	0	0	0	0
396.396	0	0	0	0	0	0	0	0	0	0	0	0	0	0	0	0	0	0	0	0	0	0	0	0	0	0	0	0	0	0	0	0	0	0	0	0	0	0	0	0	0	0	0	0	0	0	0	0	0
398.037	0	0	0	0	0	0	0	0	0	0	0	0	0	0	0	0	0	0	0	0	0	0	0	0	0	0	0	0	0	0	0	0	0	0	0	0	0	0	0	0	0	0	0	0	0	0	0	0	0
399.678	0	0	0	0	0	0	0	0	0	0	0	0	0	0	0	0	0	0	0	0	0	0	0	0	0	0	0	0	0	0	0	0	0	0	0	0	0	0	0	0	0	0	0	0	0	0	0	0	0
401.32	0	0	0	0	0	0	0	0	0	0	0	0	0	0	0	0	0	0	0	0	0	0	0	0	0	0	0	0	0	0	0	0	0	0	0	0	0	0	0	0	0	0	0	0	0	0	0	0	0
402.962	0	0	0	0	0	0	0	0	0	0	0	0	0	0	0	0	0	0	0	0	0	0	0	0	0	0	0	0	0	0	0	0	0	0	0	0	0	0	0	0	0	0	0	0	0	0	0	0	0
404.604	0	0	0	0	0	0	0	0	0	0	0	0	0	0	0	0	0	0	0	0	0	0	0	0	0	0	0	0	0	0	0	0	0	0	0	0	0	0	0	0	0	0	0	0	0	0	0	0	0
406.247	0	0	0	0	0	0	0	0	0	0	0	0	0	0	0	0	0	0	0	0	0	0	0	0	0	0	0	0	0	0	0	0	0	0	0	0	0	0	0	0	0	0	0	0	0	0	0	0	0
407.89	0	0	0	0	0	0	0	0	0	0	0	0	0	0	0	0	0	0	0	0	0	0	0	0	0	0	0	0	0	0	0	0	0	0	0	0	0	0	0	0	0	0	0	0	0	0	0	0	0
409.534	0	0	0	0	0	0	0	0	0	0	0	0	0	0	0	0	0	0	0	0	0	0	0	0	0	0	0	0	0	0	0	0	0	0	0	0	0	0	0	0	0	0	0	0	0	0	0	0	0
411.177	0	0	0	0	0	0	0	0	0	0	0	0	0	0	0	0	0	0	0	0	0	0	0	0	0	0	0	0	0	0	0	0	0	0	0	0	0	0	0	0	0	0	0	0	0	0	0	0	0
412.822	0	0	0	0	0	0	0	0	0	0	0	0	0	0	0	0	0	0	0	0	0	0	0	0	0	0	0	0	0	0	0	0	0	0	0	0	0	0	0	0	0	0	0	0	0	0	0	0	0
414.466	0	0	0	0	0	0	0	0	0	0	0	0	0	0	0	0	0	0	0	0	0	0	0	0	0	0	0	0	0	0	0	0	0	0	0	0	0	0	0	0	0	0	0	0	0	0	0	0	0
416.111	0	0	0	0	0	0	0	0	0	0	0	0	0	0	0	0	0	0	0	0	0	0	0	0	0	0	0	0	0	0	0	0	0	0	0	0	0	0	0	0	0	0	0	0	0	0	0	0	0
417.757	0	0	0	0	0	0	0	0	0	0	0	0	0	0	0	0	0	0	0	0	0	0	0	0	0	0	0	0	0	0	0	0	0	0	0	0	0	0	0	0	0	0	0	0	0	0	0	0	0
419.402	0	0	0	0	0	0	0	0	0	0	0	0	0	0	0	0	0	0	0	0	0	0	0	0	0	0	0	0	0	0	0	0	0	0	0	0	0	0	0	0	0	0	0	0	0	0	0	0	0
421.048	0	0	0	0	0	0	0	0	0	0	0	0	0	0	0	0	0	0	0	0	0	0	0	0	0	0	0	0	0	0	0	0	0	0	0	0	0	0	0	0	0	0	0	0	0	0	0	0	0
422.695	0	0	0	0	0	0	0	0	0	0	0	0	0	0	0	0	0	0	0	0	0	0	0	0	0	0	0	0	0	0	0	0	0	0	0	0	0	0	0	0	0	0	0	0	0	0	0	0	0
424.342	0	0	0	0	0	0	0	0	0	0	0	0	0	0	0	0	0	0	0	0	0	0	0	0	0	0	0	0	0	0	0	0	0	0	0	0	0	0	0	0	0	0	0	0	0	0	0	0	0
425.989	0	0	0	0	0	0	0	0	0	0	0	0	0	0	0	0	0	0	0	0	0	0	0	0	0	0	0	0	0	0	0	0	0	0	0	0	0	0	0	0	0	0	0	0	0	0	0	0	0
427.636	0	0	0	0	0	0	0	0	0	0	0	0	0	0	0	0	0	0	0	0	0	0	0	0	0	0	0	0	0	0	0	0	0	0	0	0	0	0	0	0	0	0	0	0	0	0	0	0	0
429.284	0	0	0	0	0	0	0	0	0	0	0	0	0	0	0	0	0	0	0	0	0	0	0	0	0	0	0	0	0	0	0	0	0	0	0	0	0	0	0	0	0	0	0	0	0	0	0	0	0
430.932	0	0	0	0	0	0	0	0	0	0	0	0	0	0	0	0	0	0	0	0	0	0	0	0	0	0	0	0	0	0	0	0	0	0	0	0	0	0	0	0	0	0	0	0	0	0	0	0	0
432.581	0	0	0	0	0	0	0	0	0	0	0	0	0	0	0	0	0	0	0	0	0	0	0	0	0	0	0	0	0	0	0	0	0	0	0	0	0	0	0	0	0	0	0	0	0	0	0	0	0
434.23	0	0	0	0	0	0	0	0	0	0	0	0	0	0	0	0	0	0	0	0	0	0	0	0	0	0	0	0	0	0	0	0	0	0	0	0	0	0	0	0	0	0	0	0	0	0	0	0	0
435.879	0	0	0	0	0	0	0	0	0	0	0	0	0	0	0	0	0	0	0	0	0	0	0	0	0	0	0	0	0	0	0	0	0	0	0	0	0	0	0	0	0	0	0	0	0	0	0	0	0
437.528	0	0	0	0	0	0	0	0	0	0	0	0	0	0	0	0	0	0	0	0	0	0	0	0	0	0	0	0	0	0	0	0	0	0	0	0	0	0	0	0	0	0	0	0	0	0	0	0	0
439.178	0	0	0	0	0	0	0	0	0	0	0	0	0	0	0	0	0	0	0	0	0	0	0	0	0	0	0	0	0	0	0	0	0	0	0	0	0	0	0	0	0	0	0	0	0	0	0	0	0
440.828	0	0	0	0	0	0	0	0	0	0	0	0	0	0	0	0	0	0	0	0	0	0	0	0	0	0	0	0	0	0	0	0	0	0	0	0	0	0	0	0	0	0	0	0	0	0	0	0	0
442.479	0	0	0	0	0	0	0	0	0	0	0	0	0	0	0	0	0	0	0	0	0	0	0	0	0	0	0	0	0	0	0	0	0	0	0	0	0	0	0	0	0	0	0	0	0	0	0	0	0
444.13	0	0	0	0	0	0	0	0	0	0	0	0	0	0	0	0	0	0	0	0	0	0	0	0	0	0	0	0	0	0	0	0	0	0	0	0	0	0	0	0	0	0	0	0	0	0	0	0	0
445.781	0	0	0	0	0	0	0	0	0	0	0	0	0	0	0	0	0	0	0	0	0	0	0	0	0	0	0	0	0	0	0	0	0	0	0	0	0	0	0	0	0	0	0	0	0	0	0	0	0
447.432	0	0	0	0	0	0	0	0	0	0	0	0	0	0	0	0	0	0	0	0	0	0	0	0	0	0	0	0	0	0	0	0	0	0	0	0	0	0	0	0	0	0	0	0	0	0	0	0	0
449.084	0	0	0	0	0	0	0	0	0	0	0	0	0	0	0	0	0	0	0	0	0	0	0	0	0	0	0	0	0	0	0	0	0	0	0	0	0	0	0	0	0	0	0	0	0	0	0	0	0
450.736	0	0	0	0	0	0	0	0	0	0	0	0	0	0	0	0	0	0	0	0	0	0	0	0	0	0	0	0	0	0	0	0	0	0	0	0	0	0	0	0	0	0	0	0	0	0	0	0	0
452.389	0	0	0	0	0	0	0	0	0	0	0	0	0	0	0	0	0	0	0	0	0	0	0	0	0	0	0	0	0	0	0	0	0	0	0	0	0	0	0	0	0	0	0	0	0	0	0	0	0
454.042	0	0	0	0	0	0	0	0	0	0	0	0	0	0	0	0	0	0	0	0	0	0	0	0	0	0	0	0	0	0	0	0	0	0	0	0	0	0	0	0	0	0	0	0	0	0	0	0	0
455.695	0	0	0	0	0	0	0	0	0	0	0	0	0	0	0	0	0	0	0	0	0	0	0	0	0	0	0	0	0	0	0	0	0	0	0	0	0	0	0	0	0	0	0	0	0	0	0	0	0
457.348	0	0	0	0	0	0	0	0	0	0	0	0	0	0	0	0	0	0	0	0	0	0	0	0	0	0	0	0	0	0	0	0	0	0	0	0	0	0	0	0	0	0	0	0	0	0	0	0	0
459.002	0	0	0	0	0	0	0	0	0	0	0	0	0	0	0	0	0	0	0	0	0	0	0	0	0	0	0	0	0	0	0	0	0	0	0	0	0	0	0	0	0	0	0	0	0	0	0	0	0
460.656	0	0	0	0	0	0	0	0	0	0	0	0	0	0	0	0	0	0	0	0	0	0	0	0	0	0	0	0	0	0	0	0	0	0	0	0	0	0	0	0	0	0	0	0	0	0	0	0	0
462.31	0	0	0	0	0	0	0	0	0	0	0	0	0	0	0	0	0	0	0	0	0	0	0	0	0	0	0	0	0	0	0	0	0	0	0	0	0	0	0	0	0	0	0	0	0	0	0	0	0
463.965	0	0	0	0	0	0	0	0	0	0	0	0	0	0	0	0	0	0	0	0	0	0	0	0	0	0	0	0	0	0	0	0	0	0	0	0	0	0	0	0	0	0	0	0	0	0	0	0	0
465.62	0	0	0	0	0	0	0	0	0	0	0	0	0	0	0	0	0	0	0	0	0	0	0	0	0	0	0	0	0	0	0	0	0	0	0	0	0	0	0	0	0	0	0	0	0	0	0	0	0
467.275	0	0	0	0	0	0	0	0	0	0	0	0	0	0	0	0	0	0	0	0	0	0	0	0	0	0	0	0	0	0	0	0	0	0	0	0	0	0	0	0	0	0	0	0	0	0	0	0	4.11628920927709
468.931	0	0	0	0	0	0	0	0	0	0	0	0	0	0	0	0	0	0	0	0	0	0	0	0	0	0	0	0	0	0	0	0	0	0	0	0	0	0	0	0	0	0	0	0	0	0	0	0	-4.09885394767911
470.586	0	0	0	0	0	0	0	0	0	0	0	0	0	0	0	0	0	0	0	0	0	0	0	0	0	0	0	0	0	0	0	0	0	0	0	0	0	0	0	0	0	0	0	0	0	0	0	5.61787531049426	7.79054774427019
472.242	0	0	0	0	0	0	0	0	0	0	0	0	0	0	0	0	0	0	0	0	0	0	0	0	0	0	0	0	0	0	0	0	0	0	0	0	0	0	0	0	0	0	0	0	0	0	7.64640609299476	1.43672426537296	-0.558685847077412
473.899	0	0	0	0	0	0	0	0	0	0	0	0	0	0	0	0	0	0	0	0	0	0	0	0	0	0	0	0	0	0	0	0	0	0	0	0	0	0	0	0	0	0	0	0	0	0	7.03074900029416	3.93627949599699	8.10362365216672
475.555	0	0	0	0	0	0	0	0	0	0	0	0	0	0	0	0	0	0	0	0	0	0	0	0	0	0	0	0	0	0	0	0	0	0	0	0	0	0	0	0	0	0	0	0	0	5.2620904742888	3.9332633199915	-0.122371625957835	1.59348607634364
477.212	0	0	0	0	0	0	0	0	0	0	0	0	0	0	0	0	0	0	0	0	0	0	0	0	0	0	0	0	0	0	0	0	0	0	0	0	0	0	0	0	0	0	0	0	0	-0.422707074286075	-5.85898643934083	-3.64279149834625	-1.06296797037533
478.87	0	0	0	0	0	0	0	0	0	0	0	0	0	0	0	0	0	0	0	0	0	0	0	0	0	0	0	0	0	0	0	0	0	0	0	0	0	0	0	0	0	0	0	0	2.25163940283	1.99674283061947	0.385973332408585	2.89926167502428	5.59169039887375
480.527	0	0	0	0	0	0	0	0	0	0	0	0	0	0	0	0	0	0	0	0	0	0	0	0	0	0	0	0	0	0	0	0	0	0	0	0	0	0	0	0	0	0	0	0	-0.186101697463956	-0.253543629433438	1.28734841424008	3.58912194022497	-0.360073031473456
482.185	0	0	0	0	0	0	0	0	0	0	0	0	0	0	0	0	0	0	0	0	0	0	0	0	0	0	0	0	0	0	0	0	0	0	0	0	0	0	0	0	0	0	0	-0.779596177447741	2.23270631204381	-2.51967591431046	-0.208248229754878	-0.722113482805036	2.7897023928833
483.843	0	0	0	0	0	0	0	0	0	0	0	0	0	0	0	0	0	0	0	0	0	0	0	0	0	0	0	0	0	0	0	0	0	0	0	0	0	0	0	0	0	0	0	5.08506159528946	3.53294666789307	2.84685793525131	5.26486790255831	7.39737043376394	4.69283715122551
485.501	0	0	0	0	0	0	0	0	0	0	0	0	0	0	0	0	0	0	0	0	0	0	0	0	0	0	0	0	0	0	0	0	0	0	0	0	0	0	0	0	0	0	-0.0817376532770925	0.941862689998716	2.77103598425976	5.85930277463386	9.94553865910576	6.53877434060528	4.15533326631683
487.16	0	0	0	0	0	0	0	0	0	0	0	0	0	0	0	0	0	0	0	0	0	0	0	0	0	0	0	0	0	0	0	0	0	0	0	0	0	0	0	0	0	11.0359159445655	0.661839172905325	2.31727472043705	3.72813235091348	4.31027750199793	2.00192689459461	2.55434808321157	8.68226000593206
488.819	0	0	0	0	0	0	0	0	0	0	0	0	0	0	0	0	0	0	0	0	0	0	0	0	0	0	0	0	0	0	0	0	0	0	0	0	0	0	0	0	0	5.24961460156876	7.86921015119951	5.53178723344064	3.03227963101306	3.7147678704796	9.5581575419377	6.74798804515313	5.10189982608146
490.478	0	0	0	0	0	0	0	0	0	0	0	0	0	0	0	0	0	0	0	0	0	0	0	0	0	0	0	0	0	0	0	0	0	0	0	0	0	0	0	0	2.97535956037179	1.88325736352841	-5.73484375859443	0.0245434158698453	-2.58969163307653	3.91325596543628	1.91627553538729	3.00558746299293	2.36615023085652
492.137	0	0	0	0	0	0	0	0	0	0	0	0	0	0	0	0	0	0	0	0	0	0	0	0	0	0	0	0	0	0	0	0	0	0	0	0	0	0	0	0	-1.08213694411337	3.85134153659996	-0.525460446339984	-0.792858033745162	-1.03757898231434	2.07965288645708	1.41120946724674	-3.01954003560839	-2.69433492739736
493.797	0	0	0	0	0	0	0	0	0	0	0	0	0	0	0	0	0	0	0	0	0	0	0	0	0	0	0	0	0	0	0	0	0	0	0	0	0	0	0	7.03462967425201	4.31827687099793	3.89596484559509	4.29620325460514	9.08471897932716	3.86792621815725	5.94988633946956	7.87993009167536	2.53550717008382	5.50840005622591
495.456	0	0	0	0	0	0	0	0	0	0	0	0	0	0	0	0	0	0	0	0	0	0	0	0	0	0	0	0	0	0	0	0	0	0	0	0	0	0	0	-0.483164140937618	2.52983206336024	-0.431257975220715	-3.63298842502471	1.0922088116156	1.1490993582674	1.68030426309217	4.52610890301063	5.69451647922929	1.55705311266176
497.117	0	0	0	0	0	0	0	0	0	0	0	0	0	0	0	0	0	0	0	0	0	0	0	0	0	0	0	0	0	0	0	0	0	0	0	0	0	0	-7.65738332197818	-4.0869187635381	-5.93898089223582	-3.07000908228112	-4.82743735156732	-0.21595475082341	-1.21732043929181	4.58449901650034	1.10114405496007	-4.91117759233634	2.26365950629079
498.777	0	0	0	0	0	0	0	0	0	0	0	0	0	0	0	0	0	0	0	0	0	0	0	0	0	0	0	0	0	0	0	0	0	0	0	0	0	0	-7.31147752139455	-4.99398777915387	-7.92824085460482	-7.84506373074607	-3.63149912501827	-4.42494929986642	-3.41073543949249	-3.28691449776744	-1.08919377531038	-1.52753010683155	-3.81218522018208
500.438	0	0	0	0	0	0	0	0	0	0	0	0	0	0	0	0	0	0	0	0	0	0	0	0	0	0	0	0	0	0	0	0	0	0	0	0	0	0.293152492723666	2.06222976222912	0.567803653785152	9.778959377695	4.35378168636525	2.44803760976237	1.93939052060223	2.58129942636965	2.58621572662825	4.96323071776132	3.7324285677036	6.28087814558196
502.098	0	0	0	0	0	0	0	0	0	0	0	0	0	0	0	0	0	0	0	0	0	0	0	0	0	0	0	0	0	0	0	0	0	0	0	0	6.83433297528014	5.75584631704622	6.79607896120744	0.12206528940314	-0.667386100122744	3.44585078618792	3.27368747616672	2.40669774003869	5.99191073742538	6.49950579834996	5.62657877157544	1.44146910970306	5.2319648597948
503.759	0	0	0	0	0	0	0	0	0	0	0	0	0	0	0	0	0	0	0	0	0	0	0	0	0	0	0	0	0	0	0	0	0	0	0	0	10.949214854409	-3.89716389265178	-0.0068878904597147	3.58963113796271	5.43034478007352	0.311436956314433	0.256142909053469	3.51273076550439	1.32650293717003	6.01182529244446	1.03459890691831	5.43348332203497	4.21697145040582
505.421	0	0	0	0	0	0	0	0	0	0	0	0	0	0	0	0	0	0	0	0	0	0	0	0	0	0	0	0	0	0	0	0	0	0	0	10.9923383707932	10.8590269040422	2.89979803707481	5.9756415258854	7.53208438533138	12.0296070810004	8.1754804175777	0.753848911260066	7.57046946881628	6.10947639015139	6.00278495005399	8.28224787091198	8.96757710325385	2.55008378302712
507.082	0	0	0	0	0	0	0	0	0	0	0	0	0	0	0	0	0	0	0	0	0	0	0	0	0	0	0	0	0	0	0	0	0	0	0	11.9672423842348	5.34133185931123	1.90777594763902	7.23221585876332	12.0429588546486	15.1419533950537	10.0564060388404	8.41511237735672	4.50196366378786	-0.35312984696853	5.39213178704362	1.52140554517608	5.69604419018328	4.23529530194622
508.744	0	0	0	0	0	0	0	0	0	0	0	0	0	0	0	0	0	0	0	0	0	0	0	0	0	0	0	0	0	0	0	0	0	0	1.65052199788332	6.2741795249016	-5.60838888780556	3.61122949758027	13.312761045911	-1.45127248931089	2.72583105794865	5.31939996611838	1.94684497740181	6.89721135107955	4.78880221586766	1.95443460651652	2.61113586778789	4.90413108714391	6.23681805896328
510.406	0	0	0	0	0	0	0	0	0	0	0	0	0	0	0	0	0	0	0	0	0	0	0	0	0	0	0	0	0	0	0	0	0	0	14.8987783492472	17.8411695215483	12.662613363549	28.727073302702	7.79836505093732	19.8766109653328	13.9188004377256	15.3015443863721	13.0029709148501	10.8617197133679	9.34793640134905	16.4577851319233	7.68326333481648	12.2472771918811	16.5215397792528
512.068	0	0	0	0	0	0	0	0	0	0	0	0	0	0	0	0	0	0	0	0	0	0	0	0	0	0	0	0	0	0	0	0	0	-5.05493506512294	3.61494028170564	0.973154479212626	4.89724977677306	5.32113082965787	-0.758151089232731	-2.05818156715218	0.684629067032056	0.459236661567219	4.73520811313289	4.61088049699833	2.11873089303534	5.66370625632997	4.07671888177553	4.16739213000366	-0.185146722337786
513.731	0	0	0	0	0	0	0	0	0	0	0	0	0	0	0	0	0	0	0	0	0	0	0	0	0	0	0	0	0	0	0	0	0	4.98020072617609	-6.0611154954005	2.73265607761764	-1.85858632265104	5.74904464377734	-5.05211132138612	1.90216614831572	-2.06772867308241	2.48039293735556	2.20117181190568	1.85292998853583	2.04805572755323	2.46337959734606	-1.49761716609435	8.8952233452238	3.19739509309896
515.394	0	0	0	0	0	0	0	0	0	0	0	0	0	0	0	0	0	0	0	0	0	0	0	0	0	0	0	0	0	0	0	0	2.61160204829889	1.70655788145583	10.647183649916	-4.56053564139413	-2.49492521188778	-3.00272696412995	2.2825839903786	2.64928582821865	-2.18042557735647	-2.70935377248479	2.24719238918949	1.4765893020038	1.54043632122603	5.5835051661749	3.67317222913493	1.62368410039608	6.93077572342917
517.056	0	0	0	0	0	0	0	0	0	0	0	0	0	0	0	0	0	0	0	0	0	0	0	0	0	0	0	0	0	0	0	24.2522805275085	15.290689317655	3.69261212550864	-2.75962164291917	6.01237820159513	2.32840228818796	2.19354917857761	5.41898107826849	8.22469551635089	7.17163231000561	6.24274272132011	7.37272003676551	2.40269057774014	1.11042048002307	2.98723076578574	5.77789059327532	6.79182543530291	6.98511243378457
518.72	0	0	0	0	0	0	0	0	0	0	0	0	0	0	0	0	0	0	0	0	0	0	0	0	0	0	0	0	0	0	0	-6.18908499360982	-11.6083453828038	-5.0616768387176	-4.65909867226578	-8.48202721852472	3.49757426326657	-1.83348341604993	-6.12934993425267	-1.04726145722461	-6.09427167237851	-2.37814132788541	-1.89399179483331	-1.5066264379813	2.360904075563	0.397676863207535	3.97450694574451	1.6288315068773	4.60326821045915
520.383	0	0	0	0	0	0	0	0	0	0	0	0	0	0	0	0	0	0	0	0	0	0	0	0	0	0	0	0	0	0	16.8118138089932	8.79889690614682	6.62355300354544	10.5852554817064	20.6275337832213	7.41034069362029	-2.56101983633757	0.843088473049784	4.99164443209037	0.305144942175591	2.13728878755848	-0.0266640980754432	1.488410495772	2.87503281331977	5.04025171448665	5.94368891875266	2.62637757339918	7.02301720087467	5.21271979295206
522.046	0	0	0	0	0	0	0	0	0	0	0	0	0	0	0	0	0	0	0	0	0	0	0	0	0	0	0	0	0	0	6.30967934563855	4.74867101183831	8.84036419799824	-2.56266374965834	1.83542391158677	6.40640766362561	7.91976039697265	5.32257892297621	0.846106847841916	4.07216972898675	4.99690989568534	5.07596630732983	3.05356340428992	2.44151483902787	2.37597996775853	5.04371696220611	3.40834920597731	6.34676728181012	-1.15626460288152
523.71	0	0	0	0	0	0	0	0	0	0	0	0	0	0	0	0	0	0	0	0	0	0	0	0	0	0	0	0	0	19.0188648217408	4.39014921775399	-1.42078377728686	10.4384625114866	0.935416328046072	6.47393012889288	8.6728827861189	0.312321458473277	5.32896364626593	-0.903544691850918	4.32801687257529	3.00420638050631	3.57453233126438	3.00970003117853	4.38346919920236	6.84137871599416	3.78663479128031	1.95943215135867	4.2551182685005	5.19784462641328
525.374	0	0	0	0	0	0	0	0	0	0	0	0	0	0	0	0	0	0	0	0	0	0	0	0	0	0	0	0	0	7.65392262268535	4.36348161737337	4.33352893118864	5.08005037791312	-5.67686326464461	-0.235428084553994	-1.60666867636578	1.8548916429826	2.5564528997437	6.13095959599227	5.58579025262164	2.77797965748984	-6.8680182708129	-2.50417717324326	-1.6846639801474	3.6699084280621	3.69223023945689	6.72330840640053	3.71542408238274	5.68589679245354
527.038	0	0	0	0	0	0	0	0	0	0	0	0	0	0	0	0	0	0	0	0	0	0	0	0	0	0	0	0	2.83835700736515	-1.81391643380053	0.126921760659771	-1.06384033503978	-2.62268933069133	-1.8206160613684	1.95466172028131	10.533097181647	0.653248811696756	-0.269111556652407	0.582393788245019	-1.5587683913586	2.19218038202655	2.15252763481777	-1.009473264027	1.12500020944211	4.36078450675647	5.08757423865711	1.14855409384751	2.37029750410147	8.7113038180312
528.703	0	0	0	0	0	0	0	0	0	0	0	0	0	0	0	0	0	0	0	0	0	0	0	0	0	0	0	0	9.20388454851011	-2.84043231236281	0.705724445352214	11.3699458928571	-5.68100243446497	-3.07369804485693	-2.34615301902562	10.8390491426189	1.65242034656834	-2.90681514597478	-2.69345262657003	1.38019169980913	1.20400956971032	6.23546393563468	3.72875667682841	4.10444264794428	3.35924345459806	7.83993542721477	0.283402018770584	6.31063303412948	3.19959047756504
530.367	0	0	0	0	0	0	0	0	0	0	0	0	0	0	0	0	0	0	0	0	0	0	0	0	0	0	0	-11.0533137954147	-10.7301526876796	1.42424226869545	-13.0217506591147	-9.1248181839984	-5.80665169855278	-11.7061068619799	2.48445640211595	1.71224481247001	3.90672168355387	-9.86286563268247	-6.34126510232847	-1.06632714393306	0.250132970134407	-6.55270457293894	-3.90163296748675	-6.29573641649315	0.155437724103819	1.89696139966932	3.5384839656741	3.63451798466764	2.53797443306356
532.032	0	0	0	0	0	0	0	0	0	0	0	0	0	0	0	0	0	0	0	0	0	0	0	0	0	0	5.16574313929342	11.3803837903462	6.53461944344288	-9.06266600214811	-2.46554456101288	7.59189041115005	5.59223500932112	-5.59064288586013	0.289654356446669	-5.76290048454397	7.52773638341519	-0.37316050577458	8.8837772073126	4.65225327174836	2.35549776598156	2.67934956539019	8.01053855165572	0.166934892362933	0.12591895143726	3.02745495082054	2.63550210169048	1.00087843479028	0.960540456375992
533.697	0	0	0	0	0	0	0	0	0	0	0	0	0	0	0	0	0	0	0	0	0	0	0	0	0	0	18.0860467856992	14.7539525363123	7.05864050547396	8.09244228401826	14.5599962671	-5.86284136549597	0.981222228978496	6.83394903728279	13.5447343508389	-0.720771641827681	-0.559777381066644	5.67555489134473	6.05529014783997	8.47557043686033	2.89148453690327	2.08003843351296	4.02260254332877	5.56683202560216	5.20041610914506	3.49835737105318	2.71279708885765	6.46501039109191	7.83463104196248
535.362	0	0	0	0	0	0	0	0	0	0	0	0	0	0	0	0	0	0	0	0	0	0	0	0	0	17.3074461063648	-2.37529702112231	3.88114822796283	6.87259248745463	4.27567643919779	-7.06853899312596	10.2780624791857	3.7028975973035	2.84780308511416	-1.05098091693369	0.814494052905939	3.71032451249819	10.4346586766354	-0.736355152850061	0.370378103920837	0.67083720795475	-0.217700900312939	4.04383269445614	1.17249596877867	2.14362825073397	1.36803453848754	6.82565572492033	7.73304229994104	2.09387610435087
537.028	0	0	0	0	0	0	0	0	0	0	0	0	0	0	0	0	0	0	0	0	0	0	0	0	0	14.1980281049317	29.1486105324799	14.9659196014848	0.901284275257256	19.1255676060633	9.97216629701289	10.5436325644149	18.5241931349102	13.0830791764517	1.14529763550461	9.60009218520544	11.349440403545	13.3121932790535	5.21331793814375	2.39085155687623	14.8542642360245	6.05713951408578	-0.614818800396459	4.89424557190543	6.34802468351432	5.48265748170862	6.66417676480664	11.7055903440439	4.84984945731883
538.693	0	0	0	0	0	0	0	0	0	0	0	0	0	0	0	0	0	0	0	0	0	0	0	0	14.835483177016	18.441193461428	6.8233559076632	8.80442325070836	13.8861769372292	2.40408299656858	17.4454453319138	18.4913658898908	0.800650089602576	13.4823146892894	7.35065716061879	1.8541123783667	5.52506349622435	6.74705516814107	12.9065550675035	3.28139295355427	0.138233484771517	6.61301619624213	6.9859447240549	7.808004763491	7.6631589091025	2.750777837773	6.20811699908491	6.5842767275482	10.5794880270044
540.359	0	0	0	0	0	0	0	0	0	0	0	0	0	0	0	0	0	0	0	0	0	0	0	0	-4.85046567874129	0.471809628903848	0.846589274978811	-1.75764557018648	-8.72093478022322	-6.05358381745835	-3.36541524574816	-2.00216713307582	-3.16941679271043	-6.22843478416409	-8.29237159822129	-3.17175301014969	-0.981556932851184	-4.64996796713548	-9.05098518971107	0.00629561185786488	-1.26436719282761	0.335850582501053	-3.2092976266399	-1.2722486541584	0.713303239858015	3.43673314206616	-1.23134434477	3.27847430104407	0.421842843533378
542.025	0	0	0	0	0	0	0	0	0	0	0	0	0	0	0	0	0	0	0	0	0	0	0	6.86009382473254	-6.19834868986577	3.52615373759368	-2.99578270429329	4.44554838199108	-10.3216185520843	1.76156655575062	-14.396586428585	2.91015658635535	-2.53936128172977	-2.13240749944986	0.853754562465125	-3.01092271000357	3.18049448242761	-9.0435175224779	7.4565908979179	-5.62547697877717	1.36684622238336	0.704790107423188	1.51348019443814	-3.30897865315893	5.41290918185797	2.51474710387612	6.45247016403852	2.57326281164445	5.63640688528642
543.691	0	0	0	0	0	0	0	0	0	0	0	0	0	0	0	0	0	0	0	0	0	0	0	-5.3819126045071	-10.9677172753603	6.23402377686911	11.8043507628204	5.48117102389505	2.50772028193475	-9.17333951767401	0.178948840038779	0.264624788763357	1.60348311639105	-7.16109508127279	-1.10790856355245	-0.572067592582347	2.6563422374842	3.20947095511228	-0.659861164567583	2.78585071177396	4.09737786722463	4.36407479383856	-3.86072238240771	2.07768744247663	6.28078299427501	2.82789099478954	3.08650596828606	0.942180484600389	0.124658089906134
545.357	0	0	0	0	0	0	0	0	0	0	0	0	0	0	0	0	0	0	0	0	0	0	13.509161737526	9.8324268705305	4.94380617712117	11.2148972640223	-2.59149920748167	14.7228781503627	9.06137819163948	9.06134536146622	14.0528240703676	8.65375232070519	-5.87688626539832	11.0540514658288	17.4432338434294	11.4715906904997	6.6261857253708	8.02305178028309	13.3882953449508	2.39627569757703	9.36971627646105	3.16811451206701	10.1284030320668	0.524567746213994	3.17342114887238	6.80388105184585	10.2999727241815	8.23009971974773	12.5057220477876
547.023	0	0	0	0	0	0	0	0	0	0	0	0	0	0	0	0	0	0	0	0	0	13.5570560255833	0.271442978731618	13.7709552264539	-9.03495512349841	-0.748316820308071	5.41822081605893	-0.794114182726742	10.6607377595639	17.5802797768186	7.15600796847099	8.81486871543346	4.24607400355663	0.969854014536983	9.73371449842251	15.0144411626219	4.63265351531906	-1.83733985539626	5.80067502726671	5.25803131518886	6.07709113913465	5.38708010111769	0.515976044804565	5.3103351714763	6.10185627318978	11.3998030959183	11.57765432578	6.79667060775772	-0.350097032545401
548.69	0	0	0	0	0	0	0	0	0	0	0	0	0	0	0	0	0	0	0	0	0	-8.893072962056	-7.11680314439491	-6.85989564673869	-17.3183369077039	-4.0943135115055	7.24093076731344	13.1947288126759	2.13105070157023	-7.32002270551377	7.0564591207061	-0.0591701913428707	3.6431645427934	3.12894635749345	-7.65309982544174	-3.32456384911691	0.976665642550202	2.67002569648541	6.3905533266284	-0.652547282291003	6.23855283762845	6.80798552051957	-1.67338669829921	2.3692886334248	1.06061501322956	-0.560483678042351	3.02131211711962	-2.01583804576116	1.16243905514814
550.357	0	0	0	0	0	0	0	0	0	0	0	0	0	0	0	0	0	0	0	0	11.459911801753	11.787913736636	22.7200379137178	8.85311085735536	11.4605723991551	12.1195564207618	5.35770913442837	6.71812597717769	17.8516086764104	6.76054342615096	12.9265624028321	4.84116894758883	14.1457783991252	12.1398182278087	10.6526627746853	6.62433372530074	4.88493658464784	-5.22782048723245	7.25543047364747	12.6617427639216	6.78586258730131	8.05794219004787	3.14296776398949	9.68427366202041	6.75732395810798	6.12092966069804	6.88414880168659	11.0262750722934	12.7771932699285
552.024	0	0	0	0	0	0	0	0	0	0	0	0	0	0	0	0	0	0	0	0	-2.42406136486241	10.8883277960276	8.59411861767699	10.7358493352859	16.9824775956178	15.447050910185	-5.99488082482552	18.5045044098971	0.0821861722993071	15.7290306617681	13.3052876408239	1.44963273247828	5.35395816051357	-0.356201361360854	9.14378303497788	11.4523887569647	12.2132689183121	11.0243069619999	2.10259459155932	-0.551351161787798	8.29909441937901	10.2712190284653	9.06085134629583	14.5466602241428	3.67936504257395	7.37512062014621	8.4363819504331	2.19881335595371	-1.74381749834951
553.691	0	0	0	0	0	0	0	0	0	0	0	0	0	0	0	0	0	0	0	-15.3661595436	-10.0417500099534	-8.59842738750392	-9.58629523398074	0.830721967903782	-1.41494857311359	-18.2272752372138	-8.97801057979946	-14.0070779775222	2.10769807160045	-10.2688175907007	-9.7567825644762	-9.36870405366697	-7.82472201409539	-3.26113743411966	-4.75506192534193	-14.2705950863092	-2.59354412259475	-3.57776714598741	-4.35544002557722	-8.26612003541604	-9.47110586855712	-3.39815926135171	-5.30914398407856	0.706882388273917	-1.22230983977262	2.59236385206861	3.79701617460557	-2.67065975094862	-4.55461990811505
555.358	0	0	0	0	0	0	0	0	0	0	0	0	0	0	0	0	0	0	0	-1.68980632425924	-9.11952452208694	5.49705399343815	9.30295404125731	0.691710044347332	5.83170387930064	-14.9383523558328	-4.71049997095762	4.71463010916185	-11.8848411204365	1.48697355898057	-7.91162431558643	0.0552900063311365	-2.45309378469821	6.66327462206366	4.90772214996213	-13.0060467200318	-3.8360436641672	-1.06526711297675	-6.71497092866568	0.394777607530531	-5.17472669016813	-2.50056918108369	0.615706293544606	0.630223805727475	2.94695116374807	3.17132787083373	-0.278538699730835	-2.6253314366463	2.68125358050695
557.026	0	0	0	0	0	0	0	0	0	0	0	0	0	0	0	0	0	0	-3.47350425101468	0.821089648799368	-1.46937592563426	0.365332846586988	9.85478424376863	5.99226938354519	2.98736447680917	1.10624750866257	8.4636662271974	-3.42650962979409	-6.39526189305133	4.81384407066941	4.68919400469443	-6.03041094063484	6.89660164321111	-8.90781069846608	0.819986714737367	-7.60654909303349	0.416745930923492	-2.89562872305683	-0.741250435995617	4.55935176185438	4.63194273638206	5.05424573609501	7.08854695559478	3.92713342134722	0.512311528768169	-1.17153264228235	-4.70320593962654	5.51761611099792	1.89521978573855
558.693	0	0	0	0	0	0	0	0	0	0	0	0	0	0	0	0	0	0	0.453783376422339	14.4908933548567	8.58333970176057	16.1406472810512	25.0008785663599	12.1857636542695	11.3322094050065	26.4517849648692	4.58550665111409	12.0875306251886	10.051515711478	10.8608745782714	3.59563538607254	8.36982106178587	16.6390199053716	15.5868034581421	13.6575045751834	8.72217961923611	7.47492037648223	16.0755276747371	4.50336649918734	2.18798234665312	3.24409498954525	9.70860098574436	9.01992396499416	5.69448792310732	1.42506017402557	10.4194641740222	1.6407372350659	2.7861736286589	-0.271873970564934
560.361	0	0	0	0	0	0	0	0	0	0	0	0	0	0	0	0	0	22.9473819211786	14.524246841677	19.7145715952542	11.9630315431026	3.90960841861792	17.6180419793918	21.7276416544718	18.3668431955632	10.4834644445892	14.4789539893798	13.4900039493276	10.4364829386933	2.66165545892127	14.8413109601239	7.76327992515535	1.07082854970402	15.6455402430753	12.6764776942824	7.98137909973051	8.16390946603848	7.72700150643026	1.89970483342202	10.6203578022435	7.78199533552917	0.931101495625161	8.37940325273866	-1.22078642504245	3.61379454596618	6.55954473114988	5.3027591204683	10.5096494957348	9.51576802345465
562.029	0	0	0	0	0	0	0	0	0	0	0	0	0	0	0	0	1.35525198931565	-6.93065138400485	2.9426125567819	11.958247024366	-2.80454620429077	-14.6902910434884	-12.801497568046	-3.28557194424342	-5.68792913665253	19.7488257753003	0.824646894229089	-2.42817418758085	-11.8356555178002	14.150837720373	-0.810872726577113	-1.57732780758891	14.4242362869942	3.65163393688142	13.1904876068043	1.22425637925263	7.84323017628085	4.84634532959011	2.74758972607181	0.419841434853126	7.64082330720917	8.78659449729355	4.03185171843978	6.29189399798896	0.883011465537312	0.424954784646801	3.48495148729802	6.69020247483394	3.75992167148789
563.697	0	0	0	0	0	0	0	0	0	0	0	0	0	0	0	0	-20.7605232668121	-19.1922853492655	-11.2457355128872	-30.1911747898412	-15.6866929634816	-26.8876774204317	-19.4971792942158	-39.2766388141014	-23.709010579381	0.903910120694042	-15.2306391407583	-14.159790379232	-13.0585061329686	-14.9117485839472	1.14690331912072	-30.7959628670881	-15.6941372068699	-15.9408541322352	-14.8029657845216	1.3668670910832	-11.7336986701362	-10.8319677510189	-5.60807003581589	-5.95057098149844	-8.75951557625029	3.49893790680358	-4.72254862610637	-3.49319531618324	-3.70060773650214	-9.31057246327247	-8.02939928286733	-7.03164506733659	-5.79749412516844
565.365	0	0	0	0	0	0	0	0	0	0	0	0	0	0	0	21.6857727621483	4.56146390578027	19.1237367181036	32.9873404716334	18.5233771892775	6.23789534648439	18.0518147944036	18.0702624758476	18.3574788397879	16.0522791303234	22.1588486851558	11.7993311103669	22.1887657515846	10.5474455474924	6.4981508742279	3.8475777564289	10.4870739188337	14.9803099216768	18.6026406340974	16.9279141364701	6.31421164271028	9.97463171138656	14.265235346474	13.2956276217669	10.5424363659872	8.02134555799047	4.8510751899898	4.51245942447743	9.43003599306532	4.57665671292928	0.378084494149876	9.19069660329338	5.48941496895016	4.93083126813776
567.033	0	0	0	0	0	0	0	0	0	0	0	0	0	0	0	19.0354456797367	36.3936660521136	28.2110873527123	18.3380437839909	-3.09759056934871	6.71825560713729	7.06989512639048	15.0103024483821	-2.70546850248386	17.76587751443	-3.64898232158753	9.23737536667945	-1.11203743971298	25.6765089645452	4.48742619162542	14.5421998698195	-5.46481282850451	-3.28023828944173	11.0693936236079	3.78497909773449	6.11577047635109	13.2451155876778	-6.43632954527333	5.13418967277399	7.53189942460243	4.78554364197233	3.33261525345706	14.052388585244	-1.72955815516753	6.90001418505489	2.9195069851273	6.40526905414555	-0.152516094484436	13.3402933097066
568.702	0	0	0	0	0	0	0	0	0	0	0	0	0	0	19.6658820054902	8.56576414962595	11.2536103741946	29.0603414658144	14.1452910572899	3.2780792351552	23.7524170285105	18.2973062803322	20.965839509038	24.191787542011	4.97446401127201	35.2976981841422	15.7339099284357	11.9397027378571	2.03772183603364	3.30017251016044	12.1567735912189	5.53117700078952	12.0657519641936	4.20463693607394	6.34195726562364	8.57758628178955	14.0409622071132	3.5932453066362	19.2506070892952	6.23155489164327	2.65225526302797	13.1583979569261	1.27045696806124	11.0092649408202	5.96288561720659	7.0960556381766	10.6116768364996	5.01597190852223	6.424045439138
570.37	0	0	0	0	0	0	0	0	0	0	0	0	0	0	4.80703979303544	-6.58787816631086	5.22099098241279	-6.71993929503637	11.5476430754737	-8.63066861592229	1.7741549249739	1.43484910180165	-4.21271654777734	-7.06222458641144	-3.62280275434536	-24.4232202442332	-6.40026542261395	4.33907841212964	-16.9295512678794	6.06016378277153	3.63695756890625	4.31464163360426	3.76452651388765	0.86432003566008	-5.56636860516618	10.132864980353	1.23009025836777	12.2405687781938	-3.28717182470255	8.16554888638109	-6.03256282485033	-4.60167712907101	9.05524225438286	2.78346910239697	2.62937550598491	3.67798916280477	1.09202084464032	-7.16086943096196	-5.34772594069241
572.039	0	0	0	0	0	0	0	0	0	0	0	0	0	18.1985679696484	40.4578042900149	3.61270073340193	21.4136672801571	13.7298113422906	-0.239417425210746	7.34835532275975	10.1868387395112	-10.1415986008555	27.6924084337018	12.6418599793054	16.0796768165888	19.8982745241422	5.90500944693053	15.5214473826695	4.69523644671344	19.4021204145789	-6.29682455350369	11.2832031294847	15.703799755594	6.50621227410715	7.40122934624872	5.35709213316776	14.0156461236562	6.19373405015444	7.33972053304232	8.3239629558092	9.98755570739237	14.1091202121141	5.02467427222656	-4.93000104294922	3.81272423925192	7.32306010791179	6.59592915483418	5.23143882487109	8.76943784269184
573.708	0	0	0	0	0	0	0	0	0	0	0	0	0	-10.7312381951674	-36.8523538873671	7.5637075860763	-24.8363788969783	16.4107534669851	-18.5697014085548	4.99475503243864	-11.2782362397534	-12.5674749428159	-5.22303794365431	3.16934352326986	-10.9713004687694	-18.0954941746026	-0.243723711068174	4.42041765482959	8.71639178124021	-3.19448941614787	-5.28381735813958	-0.0407766274701379	6.89535222158471	-5.48411778061421	4.88877535426215	-7.6763684311289	-0.693478306737737	0.849910304334998	-6.62080291591464	4.41378534012519	-6.2291240749989	-5.3972283342275	-1.31188058376771	-1.30955558251277	-0.141876793219216	-4.07583610749154	4.87273866005048	-1.62549648291124	-1.44849274975721
575.377	0	0	0	0	0	0	0	0	0	0	0	0	19.4335372073479	37.2514690270595	20.5607845574937	6.79651141217759	30.018261638781	-10.2735103368179	31.1424948154313	20.2344528727345	24.2910862925607	7.48664728633869	42.5504359976466	0.901301166645569	2.00602800971178	19.6602830336783	9.75735205097531	-1.39168415807255	17.6089085759781	25.3831164022039	5.04937343298124	2.98799219877585	15.1503007901425	16.7957462600878	5.96970634523089	11.5366146241383	13.53622825693	18.73856857187	2.97625764771929	-2.66552785015024	13.119478045625	6.92683122570264	3.11587906701403	9.7919136128325	5.35078947923965	4.18030724414147	5.0821057886228	5.48983857901002	4.23340365676918
577.046	0	0	0	0	0	0	0	0	0	0	0	5.45318341243319	2.15447349770414	-3.14576060939074	-2.42965853123637	-5.24209544894943	-4.20267319483574	-19.804603161184	-11.5805714725392	-20.7803873937181	-10.5082144390534	3.42283379938111	-17.6038043188845	-2.87983754820184	-12.4534033017998	-1.46869563433767	-8.6479193417091	-10.6288534277689	-19.839673995903	-10.0557220854434	-14.0421527895926	6.29936659408217	2.58267705625216	-15.532448797798	8.62541448361753	-16.4786869073774	0.13768241216236	-10.7706175320197	7.53050966811298	0.139325745806921	-7.71951220834311	-3.32668661003548	2.4619861054066	0.192621550691705	-2.61111950471488	5.0935157160002	0.738931799001961	2.45641650008874	-2.10636875912434
578.715	0	0	0	0	0	0	0	0	0	0	0	34.6997417955399	6.00979914325178	50.4942289672469	42.8383524431705	21.0981801397865	14.0359718686437	2.89851934616273	15.3581280933941	34.2420811259052	29.1312625797354	38.2958927550902	33.8832341316318	23.3702565132372	28.9703935473731	16.218754763582	25.7461556734223	38.199922549468	37.3195649605415	21.3253963069495	9.07696482695802	19.7864217148651	22.1353577006403	11.8055622715359	15.9173633410431	22.6426797818924	22.9570287112641	16.646418384479	21.5583309964595	-1.1511307050907	18.1290814938116	17.1400960595532	7.80427245235712	10.4469114189199	8.83922362100707	9.36063810868246	7.15531353327233	11.8598963506096	12.0269683087775
580.384	0	0	0	0	0	0	0	0	0	0	8.64857801819013	-13.6838550521774	9.02882999317461	-2.53489405001194	-7.45550238435438	-5.41541489169371	0.23477406252419	6.97027014598939	10.0097069415421	5.56903920784523	-2.6971042904157	2.62555879600119	15.6538817993229	-10.4370772139193	3.33868940070904	4.25424514881004	10.1731675243299	6.84397903425144	-4.88405919304962	-2.69066932814286	4.55593166146021	9.29791894345457	2.82939524073304	6.84627599232711	16.5185386276371	-1.63609923984968	1.64720597394404	2.09518031802069	4.57191628544468	-0.154546390435198	-1.31880064875882	-0.833387946263231	2.51644471520153	-0.0120675417925891	-0.192557378243719	2.77266020498249	1.9223204765528	5.40689842452624	6.35898044347516
582.054	0	0	0	0	0	0	0	0	0	0	-18.3382620037928	-10.3309552673558	-29.6485990269834	-15.6915046049568	-19.0458611186378	-1.75867743490223	-9.26576218618262	-3.09995057892422	-0.46623471641457	-10.3615500687309	-12.8188826364408	-15.5979713069298	-10.3896875295436	3.88986603372998	-25.518218553083	-8.06072161641806	2.10519206993046	-13.7651725980536	-13.1774661570848	-17.6021985533479	-4.66184996214577	-15.0612556464876	8.4872798580881	-6.63664604007974	15.6739646304225	-18.5127659202294	-0.124094165767092	-6.20931968285283	-18.0444054082588	-5.61165487685437	-6.09800251874359	-3.04125800001863	-4.19879662169318	-2.97343965658844	-4.27579403218799	-2.00614885466893	-6.61670713698103	-3.73907327141016	4.24697648267837
583.723	0	0	0	0	0	0	0	0	0	-12.9562320397562	9.9885560365256	0.983136082107122	34.4465292883586	2.09972313347302	15.2011356826406	30.0576488493751	1.87797081219426	14.9331041842856	13.2984194388982	2.48496107804836	-8.65044397984976	7.81995338679089	0.089677544814728	4.09379564681314	-1.06333747238564	-8.17547495325697	11.8875493917879	18.5657290540477	12.3152348778284	-12.661424551104	1.08657648351374	8.0436696772548	10.6951899483536	-4.37664758286064	2.55967245259802	4.39312142943575	3.60679697008931	4.94941685504248	4.7236801185607	2.21955679382528	11.0860514923842	5.89538632050755	2.04495937539846	5.26420472210023	-2.50059935265626	3.25161393333851	4.97306207677149	1.11089347192427	3.50847563377672
585.393	0	0	0	0	0	0	0	0	0	-9.66162449245913	-4.77203916724212	-28.4321044407886	-9.5753261163803	-8.42005110693874	11.6505370554702	4.07325542570594	3.85122221371754	-4.52795561514758	-0.391073826685765	-6.81047798781711	-12.2306623570835	-6.89138496240677	-12.221566973714	16.9196681305925	-1.89802831099766	-2.71915831477381	2.19060306103817	6.70483548786923	-5.70584482359742	-0.656042380651144	-2.28919713622239	-6.33364627189349	-9.62065265605759	0.0205984418004096	-3.29665019272136	-6.4859557868812	4.66885330641317	-9.91389394945617	5.76730649338099	-5.09891618437069	-6.86093836118008	-4.42664985825979	-5.07454250925928	0.0314240588136419	4.36423453794598	0.77999274082487	0.830457111460597	4.54079680386117	1.14633272627376
587.063	0	0	0	0	0	0	0	0	8.44896659660092	8.84280118752326	22.1546916627894	21.6915303198868	7.77347830442335	-4.00362311602608	3.16133298150472	13.9150583005561	14.102185851758	13.990914410971	-2.74453833934844	12.7233093151161	18.6978184163242	19.4427985704962	15.1214505272478	20.790366489209	20.3338322844434	4.09139430795255	5.76561564300384	24.3672933888312	9.90415579660074	9.32716949502148	14.5210970673393	-9.03529344488111	5.47191402269711	15.4143198665362	7.27183873067555	5.43048521515874	3.91746048780666	0.764475343329754	4.2676067146552	5.29019809641065	11.2314247524803	4.6743669366313	7.89244110006472	7.11778575790372	-0.259177189421204	8.01302504955667	8.05418063555753	7.79042892159835	3.52081735953361
588.733	0	0	0	0	0	0	0	0	-37.7764876785863	-12.8267114986388	-8.7678972233498	-19.6546995548475	-8.93720153398841	-26.1819304750598	-14.1831222531825	-34.1773701912255	-24.6309342606853	-24.4623809280595	-31.8704425798933	-23.3280836609361	-33.7583354846504	-6.73160737056901	-15.752678249011	-15.3622056236327	-15.1233939165901	-15.6534436596462	-3.23453320997345	-9.58787026303411	-19.5821816339067	-30.2892063928104	-13.0416564839056	-20.3645177008324	-16.4206269503036	-11.5145565349269	-12.6137731415235	-4.21231110635185	-6.55100568401019	-9.74826149989549	-3.86322319847813	1.65688558561396	-13.2578050675289	-4.64911418990573	-2.39559949064331	-3.7381700003361	-6.71980086448696	0.104491583214427	-6.58254671719861	-5.30048472671633	-3.20614705810051
590.403	0	0	0	0	0	0	0	-11.1788624641759	-3.15902088399943	-9.17652204951903	1.01601540818284	10.49253370069	19.5750017054845	14.3980719845492	-24.2072857659189	0.207225059423234	12.0779741549465	-5.59978233735893	-2.20872658817569	1.66828797912273	9.38858349402721	9.65691860896468	-1.84383019234198	9.59879602366253	1.6640529085516	10.494527179495	11.3358240184773	8.50255600175399	9.78049457006266	4.74233766806902	9.08228933882223	12.6463770860961	4.71098573455586	8.40586071639715	2.10175472974766	-1.63990243516533	6.59880834434111	10.2914021794189	8.09092309692312	2.08280088149528	-2.48998367189152	6.80415115635522	-2.27320551353384	6.08284278236876	8.52261390094163	4.74863700572905	6.56099834846989	4.18868426175756	7.58946530796861
592.073	0	0	0	0	0	0	10.9948743637356	-3.38380156063438	28.1754269825819	3.9080996479315	14.5457299489301	40.9350982450044	20.9686815457647	12.2944214079093	25.71143769564	9.34831020984495	-2.7035649108446	13.415093478013	26.7219420812182	1.8567927105826	9.3861052040632	5.50717812970205	22.5113672477833	12.29665791205	10.924096689047	14.1157773987937	7.91373446797595	18.893985157846	12.746094701437	29.0528598302683	10.1145786866732	12.7548929686812	9.62650798561169	12.0759618980699	15.5722727747267	12.8384374948226	-0.00757965072553012	-2.9958304094112	6.83158794050267	4.01347791298612	8.3562187700433	5.00984105555483	5.25657685296515	6.68658166684046	5.18415228483951	6.6579527927699	4.70574684677919	6.2389630130816	9.45017204142199
593.743	0	0	0	0	0	0	-14.9968366361676	-19.5923329617768	-25.1288593352831	-15.1082781482711	-42.6022235578739	-17.195050404101	-26.2920455162279	-8.93357243517538	-6.23553113448731	-25.5052715874566	-9.70648158862217	-34.530390601932	-25.1074564819425	-5.9967444278164	-29.575748243913	-6.83692218602723	-25.1615195724883	-5.22948869774299	-26.8619913191116	-7.62156326428294	-18.9479187060268	-6.37190802100451	-13.2168819697464	-3.30079859609477	-3.76689598025147	-11.7459648458599	0.28029775094088	1.77016947211449	-9.88921151698302	-7.06468451116577	-0.906938430857239	0.590058320549872	-4.01172977011494	-5.50761031227671	-8.73868473989681	-5.05540148479552	-1.91248777784613	-4.06862820225767	-1.74446389429736	-1.64365906492707	-4.88828626951674	-2.7436502326893	0.65317356422585
595.413	0	0	0	0	0	16.3647741793814	-2.68209370157797	-35.4224967607726	-23.8638901359627	-12.3231664599702	3.59613645477282	-5.42459246293604	-32.0167740801355	-0.46498367851573	-15.1987191050197	-21.0379174791998	-32.0962009455649	-29.5287381850091	-11.6901022408241	-18.9919351121767	-4.30899198529318	-12.7933877411825	-16.3665207411727	-16.5704299974185	-4.71709806322787	-23.0220339744502	-21.7171831212213	-1.66059955802935	-16.8960268309831	-8.27482675818828	-19.0360474418894	-14.3848877154785	-3.42077664747802	-14.3857929715797	-9.68439285090447	-7.75008031030967	-0.722818626790008	-17.7459905700761	-3.06641864973312	-18.4425528855765	-8.92748452322252	2.32321193705662	-6.67260926681976	-2.07534174513658	1.76512699809008	-1.13594108378766	-0.737167622925109	-5.77388889288659	-4.63282104933932
597.084	0	0	0	0	0	-8.88419304475452	13.8855524776587	12.7187834693461	-6.32720270687476	-4.72634709106412	-18.9275792509925	-10.8511437551021	-26.9144751900569	1.66039496580009	-17.1505065191946	6.50113892259155	-4.88016000184869	-1.5840065381521	5.17745376048525	-19.3912069902139	-2.03929361728904	-4.38267312976298	-7.39586168319845	2.73323548785657	-9.74744398083829	-14.0827565556687	-12.8734980860798	-15.643037394741	10.754208227081	-4.02505994943051	-1.40073424287995	5.06975451422356	-1.73993876619998	1.8818987954013	7.73757029603583	2.24269441400683	-0.154766935781734	-8.36326625827852	1.91072152115417	7.10159299198492	2.90266926388664	-8.04452780247676	-1.45623973822102	0.424907757401441	-0.469085385107726	-0.0977160650747691	2.78164285789145	5.057652266507	5.08538425958886
598.754	0	0	0	0	-23.3436244620976	-13.7333136492849	-36.6049562171719	0.839167328805326	-11.2865559818697	-15.3950658731671	0.835850890509645	11.3949333016882	-37.3690226023539	-11.5643311513301	-15.7259606457088	-3.21897899103786	-10.0308428680746	4.94571652059402	6.22533687689324	-12.0268929713066	-14.2962172236601	-4.86591575132517	3.3212568269926	-11.8412441308351	-14.4809250941261	-16.7277309999645	-5.53432068372365	-5.55387015958708	-14.8452315400142	-8.32242443466496	-10.1404936705611	-1.86841407490941	-2.16696118382381	-6.98045859763486	-7.1250935475141	-2.3362687724957	-12.8256899917449	-9.34841260288241	-10.607165887548	-3.49585524524414	-6.03664476681709	-5.35049388265466	-1.67716584091246	-2.70222834203632	-0.00802658419042572	-1.33374376693794	-1.66516062956433	-6.34708953937258	-6.21541332793905
600.425	0	0	0	0	9.85897144776861	-6.71817674344424	-3.24684184980086	10.5880820580195	-4.90120943691039	18.2461422593701	12.2587476484914	5.19684608521553	6.01376706666045	3.54053885981511	43.4957258509409	18.188465721198	-5.93109811762526	7.685955143873	17.6324149585163	19.8467271420836	10.0202766085865	16.9045844363633	16.0018071013813	13.519838700503	6.70723927313733	0.779760364688087	7.47805896549203	5.97364369718858	6.51304840683949	9.93088426291978	7.60535057446247	2.73880644809074	19.3726814564158	6.36992213652964	1.51603032179443	-1.53452193954246	6.29851014791488	0.758750277786441	11.4643837943615	6.64379993194124	3.93012894821737	3.73209296499744	0.201577177798988	3.95260900385111	2.77079160500993	7.93494715474294	1.3330839107009	6.79781822094211	4.4905742567521
602.096	0	0	0	-21.2262236392174	-13.9096674235263	-20.6708042267307	1.92821355046046	-17.3840014586828	8.57163742075644	-15.0278338574565	-15.0180192454578	-27.0196228192762	-19.4650779563468	-3.41051746394456	-14.1050557835796	-7.0255619618593	-1.25905145108853	-15.6630792683568	-1.96631247309079	-10.3854250232021	5.72315245955989	-4.60835351105516	-11.577519017247	-9.67106906639629	-9.49127758064576	-7.9266986113332	-16.8854000911625	-15.8268505552383	-6.40576276178689	15.4521666889233	7.83198218615352	-11.0307274059212	-19.1491692739458	-0.834540678971379	-3.56583721314353	-0.283364892098038	-5.16610895314169	-15.0744452225822	-7.8250135362037	0.0827067613064051	-3.8325992421146	-7.95290083407191	-1.97269291489456	-1.18555847951358	-2.71760594314623	3.31547296276018	-0.169776153868462	-2.56857702318468	-1.13254549569536
603.766	0	0	0	8.42519390484488	8.29697173255401	7.17869812407344	-5.60341671995484	8.44529204051833	8.02885994463438	7.38023884141263	-2.53919593069833	-18.9030456524785	-10.4060216657775	-6.58820859603481	7.32021672647775	1.02661670430236	-12.0756878191497	7.88147114891961	3.04349475940073	-9.79238068435967	11.1171596135212	-4.77144610631781	4.50276233393807	-8.41566967037912	1.20782745792309	2.66208318955973	-1.82623507696832	-1.68015199652342	-9.9705057184764	-3.78310014174003	-9.63742237784231	-5.80601986425689	4.89118924401397	-11.4517338072737	1.47204706276252	-5.15497712670657	-7.22470968219433	1.63951983363099	0.556700902695158	0.639010844432864	-2.30689697009171	3.79806718134444	-0.974937252686593	-3.04086621592678	1.87408842232137	-0.930599714805671	-0.13264087017618	4.1113188958017	2.85812662578739
605.437	0	0	-4.94740023808135	-21.404443705673	-4.16304586421347	-15.6206632668522	-10.0268295800914	-24.1710181398204	-17.9418570862509	-23.3205651850353	-12.6305065234732	-33.972799178304	-32.7122298598382	-10.9413326399188	-6.00798219584168	-11.0257856406036	-23.2816745890057	-1.39110642385147	-10.7375119361961	-7.19699324985897	-7.1863805905917	-25.1390932080667	-19.0115767883945	-9.96407044943206	-13.2266816557764	0.12468509439976	-3.62106374502468	-5.94543202987738	-10.4059595732409	-11.8271948929821	-2.84887784530334	-1.39481043233214	-5.51834986840058	-6.69498203726655	-9.32878296035352	-10.711820488192	-13.9775182382541	-4.27709932836156	1.6593109849059	-4.47888472122523	-1.06622872587719	-5.31088935774657	0.337640822469757	0.185058545774597	-1.70603427682872	-4.51346086138973	-0.375197188641786	-2.09106909548056	-3.57577569986919
607.108	0	43.5209656935222	24.3060263482206	25.916287200951	14.7451624903822	2.00393332791886	19.7290621995332	23.7141235426557	15.8072942614699	12.8523145284148	-4.63323063373046	14.6120358514828	1.36129065658343	-7.45088357520905	1.17847586403464	10.3188783829486	4.34255935671251	4.19373874690415	17.7888926846966	5.6382528173975	5.93992014861023	-4.48130551739683	23.2295046164242	7.9690873006918	30.0264158924078	8.44358113667993	4.16298956677731	-3.66802112837628	-0.987647475313434	-2.65516472845296	2.66734455517731	14.0861081811951	10.0561382486326	2.25669561426514	4.905218541661	13.7611975898823	8.01395628822674	1.45086696435115	4.88536312671031	5.03692020747603	-0.847837961492991	5.53996413003096	-2.76207903721405	-3.99674803423682	2.05237073330008	4.6616841172794	2.62198225200495	0.0746849423302671	3.24656368025508
608.779	0	9.45596876564446	-10.5305328072476	-17.4122290907277	-29.4866530438505	-10.0377151691479	-2.41601144300527	20.1350526092849	6.74590547135366	-9.2838976875463	-10.7750804475027	-9.98501235193817	13.181100849713	-7.90793768918397	-1.82516446957303	-19.4798704444409	-23.6174051128514	4.17518026169794	-11.2987117635462	-8.56522300759636	-4.35575995280799	-0.0766035015784054	-4.44337740840686	-11.8994641649773	-21.1933418901985	5.73584346809307	-13.9727608506536	-10.9362207407961	-18.7779920866575	-3.32466626566052	4.19681112322564	-6.65005080666602	-3.20057072705736	1.59484413690067	-4.04319589078414	-3.12951720041668	-15.9259913513423	3.47584615610968	-4.60180616548862	1.49844914509789	-12.800960329612	-5.32818938632956	-5.34068630195998	-1.08225031886128	-0.472055477911481	3.31586572454017	0.16861449585869	-2.04077504293314	-5.08161140973712
610.45	2.21750784556304	11.9497222231528	15.2546086418721	35.2733717092499	1.59016539865467	-6.26696349844793	28.1715094921373	21.0368274848124	28.5606544145527	-18.9731573560916	8.82382932296613	21.5227845932685	16.6425572834057	9.64191071328287	-0.51758804856001	14.7663255767628	1.68741141952269	1.2872245187511	-1.13717480141979	5.55597667365767	7.73637610538771	2.95071567344814	14.7204626003428	17.2344884703561	18.9681008033952	4.9717225498498	0.922290895650339	8.58518283591467	0.987226937555013	-0.816339649914498	0.514096268811526	5.73376724985825	15.3829563521263	5.48472061688224	-6.07074483166061	9.16412873057823	2.39200277166252	4.38715309845417	2.92010421951729	2.97473279144209	3.16881959968144	8.40253104146168	0.327988183488352	2.69936369307481	4.11713525033448	8.65463097814397	-0.53989880690567	4.52078298688296	-0.69437870175778
612.121	0.758769982979553	2.87352188704027	-0.747368508849071	-8.77648901443617	4.81984053300514	-7.56048949474682	-3.40471934677987	5.20999726688516	5.64624767957926	-8.44055565921241	4.05415428781551	-1.33966851019153	8.37397462337985	10.410345776679	-8.93840367554982	24.09123297714	1.22487544728936	-3.85659506106252	-2.90784565570074	3.07286955680439	4.0330083957019	1.84306606644421	2.50428013808575	8.3667806317031	-9.93493860231102	-0.783981440750094	13.2293236313709	-0.464109665405952	-5.06010766277049	8.94506742741117	-1.31876729080772	16.1891119356206	-0.061133426641973	7.64861202046156	-0.415547779284069	0.273961496326725	-2.78157476035501	4.43551801793183	4.80344194051314	0.432403833440628	5.17834454408931	-2.57526099145039	-5.56479766666846	-0.0304959353770302	-2.55244552078304	1.25110325497805	1.30948005128126	8.2677323258292	1.94911148590433
613.792	-8.90858491716863	25.5567318371598	24.3279549624774	25.1508699974042	17.0144779786072	7.59693795019146	29.4146525901469	-1.35132452926605	9.62604393045851	6.51850071480794	7.96705110962025	14.9052930477547	23.5615530846264	11.0089916464171	24.2045237028104	14.1439957137829	-3.57894076385683	-13.4382726857335	7.71586094093211	12.5222809459726	-0.48281345336014	-3.80739780403885	7.70648488821605	-1.90437055029931	9.36082027312723	4.56512353748527	10.7793311701913	10.3386081964648	12.063970477096	6.14606457794397	-6.45702102545669	13.1822987245919	7.06510031365665	3.84274265342926	2.05309761130966	6.37460212906165	1.83682724341551	8.15474019422088	4.62938525291712	-2.72620419415661	-1.16696230799539	-0.832562371358377	2.84222483541705	4.50655413354668	3.86107339136792	9.1579495645144	4.75074868622125	1.20607751871694	1.11151921772142
615.464	-17.2750622042321	-9.8821263684646	-4.34271755446241	-8.04581807938974	-24.0898354075108	-32.6062963125434	-10.1844672374855	-7.29390806660276	-15.6406446358722	-17.7922859450889	-35.3686737727492	-7.60933654047999	-13.6770067208272	-12.9361363612504	-4.61720633459776	1.1521113935792	-13.2790069972582	-23.7611741756677	-11.1227327707345	0.577854076689406	-16.0258367030568	-6.62219644694545	-24.2387690028196	1.71794984800718	-12.397964269743	-4.65025752503194	-11.7133150152403	-0.417136762687572	-13.1072025750028	3.25944389951754	-10.1680996105703	0.401842755552946	-6.16564510757706	-1.13582531958231	-2.93028089312835	-6.23022443373149	0.186265316349518	-5.05277613476424	-5.83255997491949	-0.975373266852856	-1.72502920547211	1.51089722268931	-2.56680804844168	-0.703454338222507	0.097614626830432	-1.09357596669712	2.86074467114736	0.702156892423506	-4.43116733275382
617.135	7.70512491624294	17.0233985145802	1.21527237250997	3.46393441844326	31.4867402074482	-2.93071129268452	1.23853822010126	0.612563150808362	3.64976011419043	20.1032238526877	9.20978907274787	19.9958328213959	22.5495666884653	12.928429015554	6.82728581546461	5.85784771452857	-0.108581122225199	12.3344869127983	-3.17456298709388	-2.03255040543221	-0.332594720004558	26.2365343160275	-1.53428938074856	-2.1883780153571	2.56647571528938	4.50569648032946	8.98165039441969	2.68770697713362	-0.329507665092132	16.1499624139859	7.36401577315355	5.76313648690867	10.7446276910407	9.17796636685021	-5.50545131517382	2.80050283884896	2.05449608339299	2.19776553628129	0.507348236804535	-2.55257221291195	4.09178060188717	3.47524804240991	0.495169274986486	-1.22374849315125	3.25656403528688	2.47637419462543	6.10485848389224	3.12467252351105	2.76161759463775
618.806	-23.096817755766	-32.9680517755545	-51.1785893923804	-30.2710601191213	-34.1346977958381	-45.3492101759805	-48.07027435432	-33.303516903413	-6.58043839552338	-30.1465503835202	-44.8846083255597	-31.1405078183583	-27.0490760906205	-11.7822638161143	-19.4107931989307	-15.9248217132835	-21.5927580691662	-23.2945110895843	-15.4101710447438	-15.5186534404218	-15.8819303597562	-27.8454249784927	-30.9927839778006	-17.5547585608895	-21.2801933016139	-18.0575164254399	-30.3487932553184	-32.9442407903004	6.58558869596304	-24.0254223690395	-14.7834020650924	-24.0178771104531	-17.8258687634886	-16.6210098745688	-14.7767918979096	-14.005374878177	-11.4015333450288	-15.0266639299636	-11.8389144896045	-6.20096072993346	-9.82138087565375	-13.3563955256266	-5.33993824767	-6.65668804751241	-5.7603118871215	-6.25238323580929	-6.12920466346848	-8.62510231859963	-7.17936918220299
[truncated: 85 more columns]
