# Supplementary material for: Physicochemical and major ion data for springs in the Black Forest National Park, Germany
Source: Data Brief. 2020 Apr 30;30:105645. doi: 10.1016/j.dib.2020.105645 (PMC7218150; doi:10.1016/j.dib.2020.105645)
Supplement: Supplementary file 4 [file mmc4.zip › Fluorescence/D814_5_2017-05-08.csv]

wavelength	600	597	594	591	588	585	582	579	576	573	570	567	564	561	558	555	552	549	546	543	540	537	534	531	528	525	522	519	516	513	510	507	504	501	498	495	492	489	486	483	480	477	474	471	468	465	462	459	456
210.862	0	0	0	0	0	0	0	0	0	0	0	0	0	0	0	0	0	0	0	0	0	0	0	0	0	0	0	0	0	0	0	0	0	0	0	0	0	0	0	0	0	0	0	0	0	0	0	0	0
212.444	0	0	0	0	0	0	0	0	0	0	0	0	0	0	0	0	0	0	0	0	0	0	0	0	0	0	0	0	0	0	0	0	0	0	0	0	0	0	0	0	0	0	0	0	0	0	0	0	0
214.027	0	0	0	0	0	0	0	0	0	0	0	0	0	0	0	0	0	0	0	0	0	0	0	0	0	0	0	0	0	0	0	0	0	0	0	0	0	0	0	0	0	0	0	0	0	0	0	0	0
215.61	0	0	0	0	0	0	0	0	0	0	0	0	0	0	0	0	0	0	0	0	0	0	0	0	0	0	0	0	0	0	0	0	0	0	0	0	0	0	0	0	0	0	0	0	0	0	0	0	0
217.194	0	0	0	0	0	0	0	0	0	0	0	0	0	0	0	0	0	0	0	0	0	0	0	0	0	0	0	0	0	0	0	0	0	0	0	0	0	0	0	0	0	0	0	0	0	0	0	0	0
218.779	0	0	0	0	0	0	0	0	0	0	0	0	0	0	0	0	0	0	0	0	0	0	0	0	0	0	0	0	0	0	0	0	0	0	0	0	0	0	0	0	0	0	0	0	0	0	0	0	0
220.364	0	0	0	0	0	0	0	0	0	0	0	0	0	0	0	0	0	0	0	0	0	0	0	0	0	0	0	0	0	0	0	0	0	0	0	0	0	0	0	0	0	0	0	0	0	0	0	0	0
221.95	0	0	0	0	0	0	0	0	0	0	0	0	0	0	0	0	0	0	0	0	0	0	0	0	0	0	0	0	0	0	0	0	0	0	0	0	0	0	0	0	0	0	0	0	0	0	0	0	0
223.536	0	0	0	0	0	0	0	0	0	0	0	0	0	0	0	0	0	0	0	0	0	0	0	0	0	0	0	0	0	0	0	0	0	0	0	0	0	0	0	0	0	0	0	0	0	0	0	0	0
225.123	0	0	0	0	0	0	0	0	0	0	0	0	0	0	0	0	0	0	0	0	0	0	0	0	0	0	0	0	0	0	0	0	0	0	0	0	0	0	0	0	0	0	0	0	0	0	0	0	0
226.71	0	0	0	0	0	0	0	0	0	0	0	0	0	0	0	0	0	0	0	0	0	0	0	0	0	0	0	0	0	0	0	0	0	0	0	0	0	0	0	0	0	0	0	0	0	0	0	0	0
228.299	0	0	0	0	0	0	0	0	0	0	0	0	0	0	0	0	0	0	0	0	0	0	0	0	0	0	0	0	0	0	0	0	0	0	0	0	0	0	0	0	0	0	0	0	0	0	0	0	0
229.887	0	0	0	0	0	0	0	0	0	0	0	0	0	0	0	0	0	0	0	0	0	0	0	0	0	0	0	0	0	0	0	0	0	0	0	0	0	0	0	0	0	0	0	0	0	0	0	0	0
231.477	0	0	0	0	0	0	0	0	0	0	0	0	0	0	0	0	0	0	0	0	0	0	0	0	0	0	0	0	0	0	0	0	0	0	0	0	0	0	0	0	0	0	0	0	0	0	0	0	0
233.067	0	0	0	0	0	0	0	0	0	0	0	0	0	0	0	0	0	0	0	0	0	0	0	0	0	0	0	0	0	0	0	0	0	0	0	0	0	0	0	0	0	0	0	0	0	0	0	0	0
234.657	0	0	0	0	0	0	0	0	0	0	0	0	0	0	0	0	0	0	0	0	0	0	0	0	0	0	0	0	0	0	0	0	0	0	0	0	0	0	0	0	0	0	0	0	0	0	0	0	0
236.248	0	0	0	0	0	0	0	0	0	0	0	0	0	0	0	0	0	0	0	0	0	0	0	0	0	0	0	0	0	0	0	0	0	0	0	0	0	0	0	0	0	0	0	0	0	0	0	0	0
237.84	0	0	0	0	0	0	0	0	0	0	0	0	0	0	0	0	0	0	0	0	0	0	0	0	0	0	0	0	0	0	0	0	0	0	0	0	0	0	0	0	0	0	0	0	0	0	0	0	0
239.432	0	0	0	0	0	0	0	0	0	0	0	0	0	0	0	0	0	0	0	0	0	0	0	0	0	0	0	0	0	0	0	0	0	0	0	0	0	0	0	0	0	0	0	0	0	0	0	0	0
241.025	0	0	0	0	0	0	0	0	0	0	0	0	0	0	0	0	0	0	0	0	0	0	0	0	0	0	0	0	0	0	0	0	0	0	0	0	0	0	0	0	0	0	0	0	0	0	0	0	0
242.619	0	0	0	0	0	0	0	0	0	0	0	0	0	0	0	0	0	0	0	0	0	0	0	0	0	0	0	0	0	0	0	0	0	0	0	0	0	0	0	0	0	0	0	0	0	0	0	0	0
244.213	0	0	0	0	0	0	0	0	0	0	0	0	0	0	0	0	0	0	0	0	0	0	0	0	0	0	0	0	0	0	0	0	0	0	0	0	0	0	0	0	0	0	0	0	0	0	0	0	0
245.808	0	0	0	0	0	0	0	0	0	0	0	0	0	0	0	0	0	0	0	0	0	0	0	0	0	0	0	0	0	0	0	0	0	0	0	0	0	0	0	0	0	0	0	0	0	0	0	0	0
247.403	0	0	0	0	0	0	0	0	0	0	0	0	0	0	0	0	0	0	0	0	0	0	0	0	0	0	0	0	0	0	0	0	0	0	0	0	0	0	0	0	0	0	0	0	0	0	0	0	0
248.999	0	0	0	0	0	0	0	0	0	0	0	0	0	0	0	0	0	0	0	0	0	0	0	0	0	0	0	0	0	0	0	0	0	0	0	0	0	0	0	0	0	0	0	0	0	0	0	0	0
250.595	0	0	0	0	0	0	0	0	0	0	0	0	0	0	0	0	0	0	0	0	0	0	0	0	0	0	0	0	0	0	0	0	0	0	0	0	0	0	0	0	0	0	0	0	0	0	0	0	0
252.192	0	0	0	0	0	0	0	0	0	0	0	0	0	0	0	0	0	0	0	0	0	0	0	0	0	0	0	0	0	0	0	0	0	0	0	0	0	0	0	0	0	0	0	0	0	0	0	0	0
253.79	0	0	0	0	0	0	0	0	0	0	0	0	0	0	0	0	0	0	0	0	0	0	0	0	0	0	0	0	0	0	0	0	0	0	0	0	0	0	0	0	0	0	0	0	0	0	0	0	0
255.388	0	0	0	0	0	0	0	0	0	0	0	0	0	0	0	0	0	0	0	0	0	0	0	0	0	0	0	0	0	0	0	0	0	0	0	0	0	0	0	0	0	0	0	0	0	0	0	0	0
256.986	0	0	0	0	0	0	0	0	0	0	0	0	0	0	0	0	0	0	0	0	0	0	0	0	0	0	0	0	0	0	0	0	0	0	0	0	0	0	0	0	0	0	0	0	0	0	0	0	0
258.586	0	0	0	0	0	0	0	0	0	0	0	0	0	0	0	0	0	0	0	0	0	0	0	0	0	0	0	0	0	0	0	0	0	0	0	0	0	0	0	0	0	0	0	0	0	0	0	0	0
260.186	0	0	0	0	0	0	0	0	0	0	0	0	0	0	0	0	0	0	0	0	0	0	0	0	0	0	0	0	0	0	0	0	0	0	0	0	0	0	0	0	0	0	0	0	0	0	0	0	0
261.786	0	0	0	0	0	0	0	0	0	0	0	0	0	0	0	0	0	0	0	0	0	0	0	0	0	0	0	0	0	0	0	0	0	0	0	0	0	0	0	0	0	0	0	0	0	0	0	0	0
263.387	0	0	0	0	0	0	0	0	0	0	0	0	0	0	0	0	0	0	0	0	0	0	0	0	0	0	0	0	0	0	0	0	0	0	0	0	0	0	0	0	0	0	0	0	0	0	0	0	0
264.988	0	0	0	0	0	0	0	0	0	0	0	0	0	0	0	0	0	0	0	0	0	0	0	0	0	0	0	0	0	0	0	0	0	0	0	0	0	0	0	0	0	0	0	0	0	0	0	0	0
266.591	0	0	0	0	0	0	0	0	0	0	0	0	0	0	0	0	0	0	0	0	0	0	0	0	0	0	0	0	0	0	0	0	0	0	0	0	0	0	0	0	0	0	0	0	0	0	0	0	0
268.193	0	0	0	0	0	0	0	0	0	0	0	0	0	0	0	0	0	0	0	0	0	0	0	0	0	0	0	0	0	0	0	0	0	0	0	0	0	0	0	0	0	0	0	0	0	0	0	0	0
269.796	0	0	0	0	0	0	0	0	0	0	0	0	0	0	0	0	0	0	0	0	0	0	0	0	0	0	0	0	0	0	0	0	0	0	0	0	0	0	0	0	0	0	0	0	0	0	0	0	0
271.4	0	0	0	0	0	0	0	0	0	0	0	0	0	0	0	0	0	0	0	0	0	0	0	0	0	0	0	0	0	0	0	0	0	0	0	0	0	0	0	0	0	0	0	0	0	0	0	0	0
273.004	0	0	0	0	0	0	0	0	0	0	0	0	0	0	0	0	0	0	0	0	0	0	0	0	0	0	0	0	0	0	0	0	0	0	0	0	0	0	0	0	0	0	0	0	0	0	0	0	0
274.609	0	0	0	0	0	0	0	0	0	0	0	0	0	0	0	0	0	0	0	0	0	0	0	0	0	0	0	0	0	0	0	0	0	0	0	0	0	0	0	0	0	0	0	0	0	0	0	0	0
276.215	0	0	0	0	0	0	0	0	0	0	0	0	0	0	0	0	0	0	0	0	0	0	0	0	0	0	0	0	0	0	0	0	0	0	0	0	0	0	0	0	0	0	0	0	0	0	0	0	0
277.821	0	0	0	0	0	0	0	0	0	0	0	0	0	0	0	0	0	0	0	0	0	0	0	0	0	0	0	0	0	0	0	0	0	0	0	0	0	0	0	0	0	0	0	0	0	0	0	0	0
279.427	0	0	0	0	0	0	0	0	0	0	0	0	0	0	0	0	0	0	0	0	0	0	0	0	0	0	0	0	0	0	0	0	0	0	0	0	0	0	0	0	0	0	0	0	0	0	0	0	0
281.034	0	0	0	0	0	0	0	0	0	0	0	0	0	0	0	0	0	0	0	0	0	0	0	0	0	0	0	0	0	0	0	0	0	0	0	0	0	0	0	0	0	0	0	0	0	0	0	0	0
282.642	0	0	0	0	0	0	0	0	0	0	0	0	0	0	0	0	0	0	0	0	0	0	0	0	0	0	0	0	0	0	0	0	0	0	0	0	0	0	0	0	0	0	0	0	0	0	0	0	0
284.25	0	0	0	0	0	0	0	0	0	0	0	0	0	0	0	0	0	0	0	0	0	0	0	0	0	0	0	0	0	0	0	0	0	0	0	0	0	0	0	0	0	0	0	0	0	0	0	0	0
285.858	0	0	0	0	0	0	0	0	0	0	0	0	0	0	0	0	0	0	0	0	0	0	0	0	0	0	0	0	0	0	0	0	0	0	0	0	0	0	0	0	0	0	0	0	0	0	0	0	0
287.468	0	0	0	0	0	0	0	0	0	0	0	0	0	0	0	0	0	0	0	0	0	0	0	0	0	0	0	0	0	0	0	0	0	0	0	0	0	0	0	0	0	0	0	0	0	0	0	0	0
289.077	0	0	0	0	0	0	0	0	0	0	0	0	0	0	0	0	0	0	0	0	0	0	0	0	0	0	0	0	0	0	0	0	0	0	0	0	0	0	0	0	0	0	0	0	0	0	0	0	0
290.688	0	0	0	0	0	0	0	0	0	0	0	0	0	0	0	0	0	0	0	0	0	0	0	0	0	0	0	0	0	0	0	0	0	0	0	0	0	0	0	0	0	0	0	0	0	0	0	0	0
292.298	0	0	0	0	0	0	0	0	0	0	0	0	0	0	0	0	0	0	0	0	0	0	0	0	0	0	0	0	0	0	0	0	0	0	0	0	0	0	0	0	0	0	0	0	0	0	0	0	0
293.91	0	0	0	0	0	0	0	0	0	0	0	0	0	0	0	0	0	0	0	0	0	0	0	0	0	0	0	0	0	0	0	0	0	0	0	0	0	0	0	0	0	0	0	0	0	0	0	0	0
295.521	0	0	0	0	0	0	0	0	0	0	0	0	0	0	0	0	0	0	0	0	0	0	0	0	0	0	0	0	0	0	0	0	0	0	0	0	0	0	0	0	0	0	0	0	0	0	0	0	0
297.134	0	0	0	0	0	0	0	0	0	0	0	0	0	0	0	0	0	0	0	0	0	0	0	0	0	0	0	0	0	0	0	0	0	0	0	0	0	0	0	0	0	0	0	0	0	0	0	0	0
298.747	0	0	0	0	0	0	0	0	0	0	0	0	0	0	0	0	0	0	0	0	0	0	0	0	0	0	0	0	0	0	0	0	0	0	0	0	0	0	0	0	0	0	0	0	0	0	0	0	0
300.36	0	0	0	0	0	0	0	0	0	0	0	0	0	0	0	0	0	0	0	0	0	0	0	0	0	0	0	0	0	0	0	0	0	0	0	0	0	0	0	0	0	0	0	0	0	0	0	0	0
301.974	0	0	0	0	0	0	0	0	0	0	0	0	0	0	0	0	0	0	0	0	0	0	0	0	0	0	0	0	0	0	0	0	0	0	0	0	0	0	0	0	0	0	0	0	0	0	0	0	0
303.588	0	0	0	0	0	0	0	0	0	0	0	0	0	0	0	0	0	0	0	0	0	0	0	0	0	0	0	0	0	0	0	0	0	0	0	0	0	0	0	0	0	0	0	0	0	0	0	0	0
305.203	0	0	0	0	0	0	0	0	0	0	0	0	0	0	0	0	0	0	0	0	0	0	0	0	0	0	0	0	0	0	0	0	0	0	0	0	0	0	0	0	0	0	0	0	0	0	0	0	0
306.819	0	0	0	0	0	0	0	0	0	0	0	0	0	0	0	0	0	0	0	0	0	0	0	0	0	0	0	0	0	0	0	0	0	0	0	0	0	0	0	0	0	0	0	0	0	0	0	0	0
308.435	0	0	0	0	0	0	0	0	0	0	0	0	0	0	0	0	0	0	0	0	0	0	0	0	0	0	0	0	0	0	0	0	0	0	0	0	0	0	0	0	0	0	0	0	0	0	0	0	0
310.051	0	0	0	0	0	0	0	0	0	0	0	0	0	0	0	0	0	0	0	0	0	0	0	0	0	0	0	0	0	0	0	0	0	0	0	0	0	0	0	0	0	0	0	0	0	0	0	0	0
311.668	0	0	0	0	0	0	0	0	0	0	0	0	0	0	0	0	0	0	0	0	0	0	0	0	0	0	0	0	0	0	0	0	0	0	0	0	0	0	0	0	0	0	0	0	0	0	0	0	0
313.286	0	0	0	0	0	0	0	0	0	0	0	0	0	0	0	0	0	0	0	0	0	0	0	0	0	0	0	0	0	0	0	0	0	0	0	0	0	0	0	0	0	0	0	0	0	0	0	0	0
314.904	0	0	0	0	0	0	0	0	0	0	0	0	0	0	0	0	0	0	0	0	0	0	0	0	0	0	0	0	0	0	0	0	0	0	0	0	0	0	0	0	0	0	0	0	0	0	0	0	0
316.522	0	0	0	0	0	0	0	0	0	0	0	0	0	0	0	0	0	0	0	0	0	0	0	0	0	0	0	0	0	0	0	0	0	0	0	0	0	0	0	0	0	0	0	0	0	0	0	0	0
318.141	0	0	0	0	0	0	0	0	0	0	0	0	0	0	0	0	0	0	0	0	0	0	0	0	0	0	0	0	0	0	0	0	0	0	0	0	0	0	0	0	0	0	0	0	0	0	0	0	0
319.761	0	0	0	0	0	0	0	0	0	0	0	0	0	0	0	0	0	0	0	0	0	0	0	0	0	0	0	0	0	0	0	0	0	0	0	0	0	0	0	0	0	0	0	0	0	0	0	0	0
321.381	0	0	0	0	0	0	0	0	0	0	0	0	0	0	0	0	0	0	0	0	0	0	0	0	0	0	0	0	0	0	0	0	0	0	0	0	0	0	0	0	0	0	0	0	0	0	0	0	0
323.001	0	0	0	0	0	0	0	0	0	0	0	0	0	0	0	0	0	0	0	0	0	0	0	0	0	0	0	0	0	0	0	0	0	0	0	0	0	0	0	0	0	0	0	0	0	0	0	0	0
324.622	0	0	0	0	0	0	0	0	0	0	0	0	0	0	0	0	0	0	0	0	0	0	0	0	0	0	0	0	0	0	0	0	0	0	0	0	0	0	0	0	0	0	0	0	0	0	0	0	0
326.243	0	0	0	0	0	0	0	0	0	0	0	0	0	0	0	0	0	0	0	0	0	0	0	0	0	0	0	0	0	0	0	0	0	0	0	0	0	0	0	0	0	0	0	0	0	0	0	0	0
327.865	0	0	0	0	0	0	0	0	0	0	0	0	0	0	0	0	0	0	0	0	0	0	0	0	0	0	0	0	0	0	0	0	0	0	0	0	0	0	0	0	0	0	0	0	0	0	0	0	0
329.488	0	0	0	0	0	0	0	0	0	0	0	0	0	0	0	0	0	0	0	0	0	0	0	0	0	0	0	0	0	0	0	0	0	0	0	0	0	0	0	0	0	0	0	0	0	0	0	0	0
331.111	0	0	0	0	0	0	0	0	0	0	0	0	0	0	0	0	0	0	0	0	0	0	0	0	0	0	0	0	0	0	0	0	0	0	0	0	0	0	0	0	0	0	0	0	0	0	0	0	0
332.734	0	0	0	0	0	0	0	0	0	0	0	0	0	0	0	0	0	0	0	0	0	0	0	0	0	0	0	0	0	0	0	0	0	0	0	0	0	0	0	0	0	0	0	0	0	0	0	0	0
334.358	0	0	0	0	0	0	0	0	0	0	0	0	0	0	0	0	0	0	0	0	0	0	0	0	0	0	0	0	0	0	0	0	0	0	0	0	0	0	0	0	0	0	0	0	0	0	0	0	0
335.982	0	0	0	0	0	0	0	0	0	0	0	0	0	0	0	0	0	0	0	0	0	0	0	0	0	0	0	0	0	0	0	0	0	0	0	0	0	0	0	0	0	0	0	0	0	0	0	0	0
337.607	0	0	0	0	0	0	0	0	0	0	0	0	0	0	0	0	0	0	0	0	0	0	0	0	0	0	0	0	0	0	0	0	0	0	0	0	0	0	0	0	0	0	0	0	0	0	0	0	0
339.232	0	0	0	0	0	0	0	0	0	0	0	0	0	0	0	0	0	0	0	0	0	0	0	0	0	0	0	0	0	0	0	0	0	0	0	0	0	0	0	0	0	0	0	0	0	0	0	0	0
340.858	0	0	0	0	0	0	0	0	0	0	0	0	0	0	0	0	0	0	0	0	0	0	0	0	0	0	0	0	0	0	0	0	0	0	0	0	0	0	0	0	0	0	0	0	0	0	0	0	0
342.484	0	0	0	0	0	0	0	0	0	0	0	0	0	0	0	0	0	0	0	0	0	0	0	0	0	0	0	0	0	0	0	0	0	0	0	0	0	0	0	0	0	0	0	0	0	0	0	0	0
344.111	0	0	0	0	0	0	0	0	0	0	0	0	0	0	0	0	0	0	0	0	0	0	0	0	0	0	0	0	0	0	0	0	0	0	0	0	0	0	0	0	0	0	0	0	0	0	0	0	0
345.738	0	0	0	0	0	0	0	0	0	0	0	0	0	0	0	0	0	0	0	0	0	0	0	0	0	0	0	0	0	0	0	0	0	0	0	0	0	0	0	0	0	0	0	0	0	0	0	0	0
347.365	0	0	0	0	0	0	0	0	0	0	0	0	0	0	0	0	0	0	0	0	0	0	0	0	0	0	0	0	0	0	0	0	0	0	0	0	0	0	0	0	0	0	0	0	0	0	0	0	0
348.993	0	0	0	0	0	0	0	0	0	0	0	0	0	0	0	0	0	0	0	0	0	0	0	0	0	0	0	0	0	0	0	0	0	0	0	0	0	0	0	0	0	0	0	0	0	0	0	0	0
350.622	0	0	0	0	0	0	0	0	0	0	0	0	0	0	0	0	0	0	0	0	0	0	0	0	0	0	0	0	0	0	0	0	0	0	0	0	0	0	0	0	0	0	0	0	0	0	0	0	0
352.251	0	0	0	0	0	0	0	0	0	0	0	0	0	0	0	0	0	0	0	0	0	0	0	0	0	0	0	0	0	0	0	0	0	0	0	0	0	0	0	0	0	0	0	0	0	0	0	0	0
353.88	0	0	0	0	0	0	0	0	0	0	0	0	0	0	0	0	0	0	0	0	0	0	0	0	0	0	0	0	0	0	0	0	0	0	0	0	0	0	0	0	0	0	0	0	0	0	0	0	0
355.51	0	0	0	0	0	0	0	0	0	0	0	0	0	0	0	0	0	0	0	0	0	0	0	0	0	0	0	0	0	0	0	0	0	0	0	0	0	0	0	0	0	0	0	0	0	0	0	0	0
357.14	0	0	0	0	0	0	0	0	0	0	0	0	0	0	0	0	0	0	0	0	0	0	0	0	0	0	0	0	0	0	0	0	0	0	0	0	0	0	0	0	0	0	0	0	0	0	0	0	0
358.771	0	0	0	0	0	0	0	0	0	0	0	0	0	0	0	0	0	0	0	0	0	0	0	0	0	0	0	0	0	0	0	0	0	0	0	0	0	0	0	0	0	0	0	0	0	0	0	0	0
360.402	0	0	0	0	0	0	0	0	0	0	0	0	0	0	0	0	0	0	0	0	0	0	0	0	0	0	0	0	0	0	0	0	0	0	0	0	0	0	0	0	0	0	0	0	0	0	0	0	0
362.034	0	0	0	0	0	0	0	0	0	0	0	0	0	0	0	0	0	0	0	0	0	0	0	0	0	0	0	0	0	0	0	0	0	0	0	0	0	0	0	0	0	0	0	0	0	0	0	0	0
363.666	0	0	0	0	0	0	0	0	0	0	0	0	0	0	0	0	0	0	0	0	0	0	0	0	0	0	0	0	0	0	0	0	0	0	0	0	0	0	0	0	0	0	0	0	0	0	0	0	0
365.299	0	0	0	0	0	0	0	0	0	0	0	0	0	0	0	0	0	0	0	0	0	0	0	0	0	0	0	0	0	0	0	0	0	0	0	0	0	0	0	0	0	0	0	0	0	0	0	0	0
366.932	0	0	0	0	0	0	0	0	0	0	0	0	0	0	0	0	0	0	0	0	0	0	0	0	0	0	0	0	0	0	0	0	0	0	0	0	0	0	0	0	0	0	0	0	0	0	0	0	0
368.565	0	0	0	0	0	0	0	0	0	0	0	0	0	0	0	0	0	0	0	0	0	0	0	0	0	0	0	0	0	0	0	0	0	0	0	0	0	0	0	0	0	0	0	0	0	0	0	0	0
370.199	0	0	0	0	0	0	0	0	0	0	0	0	0	0	0	0	0	0	0	0	0	0	0	0	0	0	0	0	0	0	0	0	0	0	0	0	0	0	0	0	0	0	0	0	0	0	0	0	0
371.833	0	0	0	0	0	0	0	0	0	0	0	0	0	0	0	0	0	0	0	0	0	0	0	0	0	0	0	0	0	0	0	0	0	0	0	0	0	0	0	0	0	0	0	0	0	0	0	0	0
373.468	0	0	0	0	0	0	0	0	0	0	0	0	0	0	0	0	0	0	0	0	0	0	0	0	0	0	0	0	0	0	0	0	0	0	0	0	0	0	0	0	0	0	0	0	0	0	0	0	0
375.103	0	0	0	0	0	0	0	0	0	0	0	0	0	0	0	0	0	0	0	0	0	0	0	0	0	0	0	0	0	0	0	0	0	0	0	0	0	0	0	0	0	0	0	0	0	0	0	0	0
376.738	0	0	0	0	0	0	0	0	0	0	0	0	0	0	0	0	0	0	0	0	0	0	0	0	0	0	0	0	0	0	0	0	0	0	0	0	0	0	0	0	0	0	0	0	0	0	0	0	0
378.374	0	0	0	0	0	0	0	0	0	0	0	0	0	0	0	0	0	0	0	0	0	0	0	0	0	0	0	0	0	0	0	0	0	0	0	0	0	0	0	0	0	0	0	0	0	0	0	0	0
380.01	0	0	0	0	0	0	0	0	0	0	0	0	0	0	0	0	0	0	0	0	0	0	0	0	0	0	0	0	0	0	0	0	0	0	0	0	0	0	0	0	0	0	0	0	0	0	0	0	0
381.647	0	0	0	0	0	0	0	0	0	0	0	0	0	0	0	0	0	0	0	0	0	0	0	0	0	0	0	0	0	0	0	0	0	0	0	0	0	0	0	0	0	0	0	0	0	0	0	0	0
383.284	0	0	0	0	0	0	0	0	0	0	0	0	0	0	0	0	0	0	0	0	0	0	0	0	0	0	0	0	0	0	0	0	0	0	0	0	0	0	0	0	0	0	0	0	0	0	0	0	0
384.922	0	0	0	0	0	0	0	0	0	0	0	0	0	0	0	0	0	0	0	0	0	0	0	0	0	0	0	0	0	0	0	0	0	0	0	0	0	0	0	0	0	0	0	0	0	0	0	0	0
386.56	0	0	0	0	0	0	0	0	0	0	0	0	0	0	0	0	0	0	0	0	0	0	0	0	0	0	0	0	0	0	0	0	0	0	0	0	0	0	0	0	0	0	0	0	0	0	0	0	0
388.198	0	0	0	0	0	0	0	0	0	0	0	0	0	0	0	0	0	0	0	0	0	0	0	0	0	0	0	0	0	0	0	0	0	0	0	0	0	0	0	0	0	0	0	0	0	0	0	0	0
389.837	0	0	0	0	0	0	0	0	0	0	0	0	0	0	0	0	0	0	0	0	0	0	0	0	0	0	0	0	0	0	0	0	0	0	0	0	0	0	0	0	0	0	0	0	0	0	0	0	0
391.476	0	0	0	0	0	0	0	0	0	0	0	0	0	0	0	0	0	0	0	0	0	0	0	0	0	0	0	0	0	0	0	0	0	0	0	0	0	0	0	0	0	0	0	0	0	0	0	0	0
393.116	0	0	0	0	0	0	0	0	0	0	0	0	0	0	0	0	0	0	0	0	0	0	0	0	0	0	0	0	0	0	0	0	0	0	0	0	0	0	0	0	0	0	0	0	0	0	0	0	0
394.756	0	0	0	0	0	0	0	0	0	0	0	0	0	0	0	0	0	0	0	0	0	0	0	0	0	0	0	0	0	0	0	0	0	0	0	0	0	0	0	0	0	0	0	0	0	0	0	0	0
396.396	0	0	0	0	0	0	0	0	0	0	0	0	0	0	0	0	0	0	0	0	0	0	0	0	0	0	0	0	0	0	0	0	0	0	0	0	0	0	0	0	0	0	0	0	0	0	0	0	0
398.037	0	0	0	0	0	0	0	0	0	0	0	0	0	0	0	0	0	0	0	0	0	0	0	0	0	0	0	0	0	0	0	0	0	0	0	0	0	0	0	0	0	0	0	0	0	0	0	0	0
399.678	0	0	0	0	0	0	0	0	0	0	0	0	0	0	0	0	0	0	0	0	0	0	0	0	0	0	0	0	0	0	0	0	0	0	0	0	0	0	0	0	0	0	0	0	0	0	0	0	0
401.32	0	0	0	0	0	0	0	0	0	0	0	0	0	0	0	0	0	0	0	0	0	0	0	0	0	0	0	0	0	0	0	0	0	0	0	0	0	0	0	0	0	0	0	0	0	0	0	0	0
402.962	0	0	0	0	0	0	0	0	0	0	0	0	0	0	0	0	0	0	0	0	0	0	0	0	0	0	0	0	0	0	0	0	0	0	0	0	0	0	0	0	0	0	0	0	0	0	0	0	0
404.604	0	0	0	0	0	0	0	0	0	0	0	0	0	0	0	0	0	0	0	0	0	0	0	0	0	0	0	0	0	0	0	0	0	0	0	0	0	0	0	0	0	0	0	0	0	0	0	0	0
406.247	0	0	0	0	0	0	0	0	0	0	0	0	0	0	0	0	0	0	0	0	0	0	0	0	0	0	0	0	0	0	0	0	0	0	0	0	0	0	0	0	0	0	0	0	0	0	0	0	0
407.89	0	0	0	0	0	0	0	0	0	0	0	0	0	0	0	0	0	0	0	0	0	0	0	0	0	0	0	0	0	0	0	0	0	0	0	0	0	0	0	0	0	0	0	0	0	0	0	0	0
409.534	0	0	0	0	0	0	0	0	0	0	0	0	0	0	0	0	0	0	0	0	0	0	0	0	0	0	0	0	0	0	0	0	0	0	0	0	0	0	0	0	0	0	0	0	0	0	0	0	0
411.177	0	0	0	0	0	0	0	0	0	0	0	0	0	0	0	0	0	0	0	0	0	0	0	0	0	0	0	0	0	0	0	0	0	0	0	0	0	0	0	0	0	0	0	0	0	0	0	0	0
412.822	0	0	0	0	0	0	0	0	0	0	0	0	0	0	0	0	0	0	0	0	0	0	0	0	0	0	0	0	0	0	0	0	0	0	0	0	0	0	0	0	0	0	0	0	0	0	0	0	0
414.466	0	0	0	0	0	0	0	0	0	0	0	0	0	0	0	0	0	0	0	0	0	0	0	0	0	0	0	0	0	0	0	0	0	0	0	0	0	0	0	0	0	0	0	0	0	0	0	0	0
416.111	0	0	0	0	0	0	0	0	0	0	0	0	0	0	0	0	0	0	0	0	0	0	0	0	0	0	0	0	0	0	0	0	0	0	0	0	0	0	0	0	0	0	0	0	0	0	0	0	0
417.757	0	0	0	0	0	0	0	0	0	0	0	0	0	0	0	0	0	0	0	0	0	0	0	0	0	0	0	0	0	0	0	0	0	0	0	0	0	0	0	0	0	0	0	0	0	0	0	0	0
419.402	0	0	0	0	0	0	0	0	0	0	0	0	0	0	0	0	0	0	0	0	0	0	0	0	0	0	0	0	0	0	0	0	0	0	0	0	0	0	0	0	0	0	0	0	0	0	0	0	0
421.048	0	0	0	0	0	0	0	0	0	0	0	0	0	0	0	0	0	0	0	0	0	0	0	0	0	0	0	0	0	0	0	0	0	0	0	0	0	0	0	0	0	0	0	0	0	0	0	0	0
422.695	0	0	0	0	0	0	0	0	0	0	0	0	0	0	0	0	0	0	0	0	0	0	0	0	0	0	0	0	0	0	0	0	0	0	0	0	0	0	0	0	0	0	0	0	0	0	0	0	0
424.342	0	0	0	0	0	0	0	0	0	0	0	0	0	0	0	0	0	0	0	0	0	0	0	0	0	0	0	0	0	0	0	0	0	0	0	0	0	0	0	0	0	0	0	0	0	0	0	0	0
425.989	0	0	0	0	0	0	0	0	0	0	0	0	0	0	0	0	0	0	0	0	0	0	0	0	0	0	0	0	0	0	0	0	0	0	0	0	0	0	0	0	0	0	0	0	0	0	0	0	0
427.636	0	0	0	0	0	0	0	0	0	0	0	0	0	0	0	0	0	0	0	0	0	0	0	0	0	0	0	0	0	0	0	0	0	0	0	0	0	0	0	0	0	0	0	0	0	0	0	0	0
429.284	0	0	0	0	0	0	0	0	0	0	0	0	0	0	0	0	0	0	0	0	0	0	0	0	0	0	0	0	0	0	0	0	0	0	0	0	0	0	0	0	0	0	0	0	0	0	0	0	0
430.932	0	0	0	0	0	0	0	0	0	0	0	0	0	0	0	0	0	0	0	0	0	0	0	0	0	0	0	0	0	0	0	0	0	0	0	0	0	0	0	0	0	0	0	0	0	0	0	0	0
432.581	0	0	0	0	0	0	0	0	0	0	0	0	0	0	0	0	0	0	0	0	0	0	0	0	0	0	0	0	0	0	0	0	0	0	0	0	0	0	0	0	0	0	0	0	0	0	0	0	0
434.23	0	0	0	0	0	0	0	0	0	0	0	0	0	0	0	0	0	0	0	0	0	0	0	0	0	0	0	0	0	0	0	0	0	0	0	0	0	0	0	0	0	0	0	0	0	0	0	0	0
435.879	0	0	0	0	0	0	0	0	0	0	0	0	0	0	0	0	0	0	0	0	0	0	0	0	0	0	0	0	0	0	0	0	0	0	0	0	0	0	0	0	0	0	0	0	0	0	0	0	0
437.528	0	0	0	0	0	0	0	0	0	0	0	0	0	0	0	0	0	0	0	0	0	0	0	0	0	0	0	0	0	0	0	0	0	0	0	0	0	0	0	0	0	0	0	0	0	0	0	0	0
439.178	0	0	0	0	0	0	0	0	0	0	0	0	0	0	0	0	0	0	0	0	0	0	0	0	0	0	0	0	0	0	0	0	0	0	0	0	0	0	0	0	0	0	0	0	0	0	0	0	0
440.828	0	0	0	0	0	0	0	0	0	0	0	0	0	0	0	0	0	0	0	0	0	0	0	0	0	0	0	0	0	0	0	0	0	0	0	0	0	0	0	0	0	0	0	0	0	0	0	0	0
442.479	0	0	0	0	0	0	0	0	0	0	0	0	0	0	0	0	0	0	0	0	0	0	0	0	0	0	0	0	0	0	0	0	0	0	0	0	0	0	0	0	0	0	0	0	0	0	0	0	0
444.13	0	0	0	0	0	0	0	0	0	0	0	0	0	0	0	0	0	0	0	0	0	0	0	0	0	0	0	0	0	0	0	0	0	0	0	0	0	0	0	0	0	0	0	0	0	0	0	0	0
445.781	0	0	0	0	0	0	0	0	0	0	0	0	0	0	0	0	0	0	0	0	0	0	0	0	0	0	0	0	0	0	0	0	0	0	0	0	0	0	0	0	0	0	0	0	0	0	0	0	0
447.432	0	0	0	0	0	0	0	0	0	0	0	0	0	0	0	0	0	0	0	0	0	0	0	0	0	0	0	0	0	0	0	0	0	0	0	0	0	0	0	0	0	0	0	0	0	0	0	0	0
449.084	0	0	0	0	0	0	0	0	0	0	0	0	0	0	0	0	0	0	0	0	0	0	0	0	0	0	0	0	0	0	0	0	0	0	0	0	0	0	0	0	0	0	0	0	0	0	0	0	0
450.736	0	0	0	0	0	0	0	0	0	0	0	0	0	0	0	0	0	0	0	0	0	0	0	0	0	0	0	0	0	0	0	0	0	0	0	0	0	0	0	0	0	0	0	0	0	0	0	0	0
452.389	0	0	0	0	0	0	0	0	0	0	0	0	0	0	0	0	0	0	0	0	0	0	0	0	0	0	0	0	0	0	0	0	0	0	0	0	0	0	0	0	0	0	0	0	0	0	0	0	0
454.042	0	0	0	0	0	0	0	0	0	0	0	0	0	0	0	0	0	0	0	0	0	0	0	0	0	0	0	0	0	0	0	0	0	0	0	0	0	0	0	0	0	0	0	0	0	0	0	0	0
455.695	0	0	0	0	0	0	0	0	0	0	0	0	0	0	0	0	0	0	0	0	0	0	0	0	0	0	0	0	0	0	0	0	0	0	0	0	0	0	0	0	0	0	0	0	0	0	0	0	0
457.348	0	0	0	0	0	0	0	0	0	0	0	0	0	0	0	0	0	0	0	0	0	0	0	0	0	0	0	0	0	0	0	0	0	0	0	0	0	0	0	0	0	0	0	0	0	0	0	0	0
459.002	0	0	0	0	0	0	0	0	0	0	0	0	0	0	0	0	0	0	0	0	0	0	0	0	0	0	0	0	0	0	0	0	0	0	0	0	0	0	0	0	0	0	0	0	0	0	0	0	0
460.656	0	0	0	0	0	0	0	0	0	0	0	0	0	0	0	0	0	0	0	0	0	0	0	0	0	0	0	0	0	0	0	0	0	0	0	0	0	0	0	0	0	0	0	0	0	0	0	0	0
462.31	0	0	0	0	0	0	0	0	0	0	0	0	0	0	0	0	0	0	0	0	0	0	0	0	0	0	0	0	0	0	0	0	0	0	0	0	0	0	0	0	0	0	0	0	0	0	0	0	0
463.965	0	0	0	0	0	0	0	0	0	0	0	0	0	0	0	0	0	0	0	0	0	0	0	0	0	0	0	0	0	0	0	0	0	0	0	0	0	0	0	0	0	0	0	0	0	0	0	0	0
465.62	0	0	0	0	0	0	0	0	0	0	0	0	0	0	0	0	0	0	0	0	0	0	0	0	0	0	0	0	0	0	0	0	0	0	0	0	0	0	0	0	0	0	0	0	0	0	0	0	0
467.275	0	0	0	0	0	0	0	0	0	0	0	0	0	0	0	0	0	0	0	0	0	0	0	0	0	0	0	0	0	0	0	0	0	0	0	0	0	0	0	0	0	0	0	0	0	0	0	0	2.3264667593533
468.931	0	0	0	0	0	0	0	0	0	0	0	0	0	0	0	0	0	0	0	0	0	0	0	0	0	0	0	0	0	0	0	0	0	0	0	0	0	0	0	0	0	0	0	0	0	0	0	0	2.6046457453353
470.586	0	0	0	0	0	0	0	0	0	0	0	0	0	0	0	0	0	0	0	0	0	0	0	0	0	0	0	0	0	0	0	0	0	0	0	0	0	0	0	0	0	0	0	0	0	0	0	-1.43768003465455	3.65672404911853
472.242	0	0	0	0	0	0	0	0	0	0	0	0	0	0	0	0	0	0	0	0	0	0	0	0	0	0	0	0	0	0	0	0	0	0	0	0	0	0	0	0	0	0	0	0	0	0	0.989052724737381	-1.31897161841589	-0.274281741867858
473.899	0	0	0	0	0	0	0	0	0	0	0	0	0	0	0	0	0	0	0	0	0	0	0	0	0	0	0	0	0	0	0	0	0	0	0	0	0	0	0	0	0	0	0	0	0	0	4.8810044568271	5.13342164631787	6.80618234589552
475.555	0	0	0	0	0	0	0	0	0	0	0	0	0	0	0	0	0	0	0	0	0	0	0	0	0	0	0	0	0	0	0	0	0	0	0	0	0	0	0	0	0	0	0	0	0	4.55707950623371	2.19709313398654	5.38836642138477	6.92980491357164
477.212	0	0	0	0	0	0	0	0	0	0	0	0	0	0	0	0	0	0	0	0	0	0	0	0	0	0	0	0	0	0	0	0	0	0	0	0	0	0	0	0	0	0	0	0	0	-5.4686000386219	-5.76912451163971	-1.61485495570574	-2.67897258046705
478.87	0	0	0	0	0	0	0	0	0	0	0	0	0	0	0	0	0	0	0	0	0	0	0	0	0	0	0	0	0	0	0	0	0	0	0	0	0	0	0	0	0	0	0	0	8.95596582906162	2.854423187459	4.577148622233	2.47550223776913	8.5332918492331
480.527	0	0	0	0	0	0	0	0	0	0	0	0	0	0	0	0	0	0	0	0	0	0	0	0	0	0	0	0	0	0	0	0	0	0	0	0	0	0	0	0	0	0	0	0	1.48641868886857	1.68697347103696	5.94610462976971	7.23183720699144	5.98680528936107
482.185	0	0	0	0	0	0	0	0	0	0	0	0	0	0	0	0	0	0	0	0	0	0	0	0	0	0	0	0	0	0	0	0	0	0	0	0	0	0	0	0	0	0	0	1.2796568246585	5.61803629325809	6.12824132394002	7.69656618828002	-1.75741481676835	4.94723491344721
483.843	0	0	0	0	0	0	0	0	0	0	0	0	0	0	0	0	0	0	0	0	0	0	0	0	0	0	0	0	0	0	0	0	0	0	0	0	0	0	0	0	0	0	0	-2.79321174326233	-1.60531976930445	1.462826349708	1.29568429471649	-1.34373306445945	0.0317485686787858
485.501	0	0	0	0	0	0	0	0	0	0	0	0	0	0	0	0	0	0	0	0	0	0	0	0	0	0	0	0	0	0	0	0	0	0	0	0	0	0	0	0	0	0	-1.37809395990376	-3.49683662921212	-0.446252514388163	2.02680839536085	-1.62619055569682	1.66088150603824	-0.873508774062772
487.16	0	0	0	0	0	0	0	0	0	0	0	0	0	0	0	0	0	0	0	0	0	0	0	0	0	0	0	0	0	0	0	0	0	0	0	0	0	0	0	0	0	1.94806462249607	0.227408054949677	0.851016679318811	6.10614927421223	2.97700904770103	8.75019530351258	6.60699061200817	7.0689810684197
488.819	0	0	0	0	0	0	0	0	0	0	0	0	0	0	0	0	0	0	0	0	0	0	0	0	0	0	0	0	0	0	0	0	0	0	0	0	0	0	0	0	0	2.11921592269767	4.72411417238624	-0.2345073033385	1.94484597907594	3.32889709264166	1.28340518119924	7.29025165219653	-0.271883876159504
490.478	0	0	0	0	0	0	0	0	0	0	0	0	0	0	0	0	0	0	0	0	0	0	0	0	0	0	0	0	0	0	0	0	0	0	0	0	0	0	0	0	6.08365744321124	6.63633132073337	4.09655709983854	5.60715601936246	7.42275910331688	8.86696468415482	7.36331852241888	7.42477297064568	10.9834045639644
492.137	0	0	0	0	0	0	0	0	0	0	0	0	0	0	0	0	0	0	0	0	0	0	0	0	0	0	0	0	0	0	0	0	0	0	0	0	0	0	0	0	9.97441968919253	0.969921954893191	1.83360619814211	5.21740428329436	2.53725902861727	3.33086209768943	-1.89367438784264	3.32338549899106	9.67317582881059
493.797	0	0	0	0	0	0	0	0	0	0	0	0	0	0	0	0	0	0	0	0	0	0	0	0	0	0	0	0	0	0	0	0	0	0	0	0	0	0	0	2.08720636840959	3.03806383037813	8.44377585898645	-1.58336269526492	-1.22963778060028	3.36300044137697	2.49893422752064	5.33174714472786	6.17899658036648	5.87845329270027
495.456	0	0	0	0	0	0	0	0	0	0	0	0	0	0	0	0	0	0	0	0	0	0	0	0	0	0	0	0	0	0	0	0	0	0	0	0	0	0	0	0.867643523730638	0.253994748056178	0.597290803862042	0.379244650884185	-2.02123225815042	2.7883681364496	0.389863118926939	4.84427368752111	8.81629086491809	5.00387661235074
497.117	0	0	0	0	0	0	0	0	0	0	0	0	0	0	0	0	0	0	0	0	0	0	0	0	0	0	0	0	0	0	0	0	0	0	0	0	0	0	-1.27925716175811	-7.58494433540349	-0.693322325052839	-1.96901062098764	0.846276711193477	0.42893735752078	-2.84077005180287	-0.0862466085891839	-0.113088390498723	-2.44689800418279	4.37277188789519
498.777	0	0	0	0	0	0	0	0	0	0	0	0	0	0	0	0	0	0	0	0	0	0	0	0	0	0	0	0	0	0	0	0	0	0	0	0	0	0	-4.62545291149819	-6.36609655525008	-0.693763287478696	-4.87785965322317	-0.770134690134166	3.5856114354074	-0.423112488233105	0.37876296977479	1.1866516762478	-0.51756429272372	5.14807951705783
500.438	0	0	0	0	0	0	0	0	0	0	0	0	0	0	0	0	0	0	0	0	0	0	0	0	0	0	0	0	0	0	0	0	0	0	0	0	0	-6.45757124339672	-3.56222673433252	-1.17841500848908	-3.67512352176032	-5.43764349015925	-3.69005598639394	0.571257607463276	-0.929431308057431	1.44241223906802	1.16620519611333	-0.248851694432968	-0.575046462514137
502.098	0	0	0	0	0	0	0	0	0	0	0	0	0	0	0	0	0	0	0	0	0	0	0	0	0	0	0	0	0	0	0	0	0	0	0	0	8.51452712906588	-5.77322067687976	-2.69773014010542	-1.35142271065505	6.75074127015763	1.70328102955564	3.93745321218117	-0.23493361524203	4.94006674587926	5.47602238263038	3.45704033257511	4.15686808877038	6.94844620804804
503.759	0	0	0	0	0	0	0	0	0	0	0	0	0	0	0	0	0	0	0	0	0	0	0	0	0	0	0	0	0	0	0	0	0	0	0	0	-4.72232227733004	-5.78755760340869	-4.92066326256431	3.04561788207311	-1.06785957686578	-3.4395785492708	1.98272934495333	0.706436853755487	-1.40798568175114	0.963772149960612	-0.988858119050342	-7.27694474790909	3.33921584083917
505.421	0	0	0	0	0	0	0	0	0	0	0	0	0	0	0	0	0	0	0	0	0	0	0	0	0	0	0	0	0	0	0	0	0	0	0	-0.930996686339534	-4.75352075869711	-7.65520034487144	7.75960976358653	-2.38536039420135	-0.527266754821231	-6.04517732743268	4.43317280946597	2.61942423397535	-1.78275935400692	0.86220881698113	4.99224084876374	2.36960662462348	3.49335577587263
507.082	0	0	0	0	0	0	0	0	0	0	0	0	0	0	0	0	0	0	0	0	0	0	0	0	0	0	0	0	0	0	0	0	0	0	0	-2.03928103488063	0.0517098530030358	2.13625885900967	3.44155682090477	1.63628936637554	9.94156951322526	-0.892434767930152	1.83214625421818	3.58216501931395	-0.32312491560634	-0.690284385433644	0.786015137526308	3.05225899657913	4.54676362484059
508.744	0	0	0	0	0	0	0	0	0	0	0	0	0	0	0	0	0	0	0	0	0	0	0	0	0	0	0	0	0	0	0	0	0	0	2.03050048061176	7.38056115965541	-2.85982291167961	1.88207308326614	3.41618728397261	-2.42711695630105	1.70490895282137	5.72249496564628	1.15904075909911	2.07640247835263	5.89889085914679	2.27315714024291	2.42362808294471	5.10041327516608	4.38540509968488
510.406	0	0	0	0	0	0	0	0	0	0	0	0	0	0	0	0	0	0	0	0	0	0	0	0	0	0	0	0	0	0	0	0	0	0	-0.805460152917661	1.89025200207066	-3.7854383919303	-1.8422758022917	0.929111487686211	9.49606130037073	4.87918412629851	2.77182229770308	0.360848696767449	-0.389275619131615	1.82418855347595	0.497010327008189	0.520533511839311	6.75087974215589	3.33330691912041
512.068	0	0	0	0	0	0	0	0	0	0	0	0	0	0	0	0	0	0	0	0	0	0	0	0	0	0	0	0	0	0	0	0	0	2.0912414948341	-4.77705657880747	0.28066091080636	3.59269435026092	4.67594101794016	0.894613181149335	-3.19514588163423	2.27206929940318	-1.28960408348428	3.75602996801956	5.62431605724907	0.497317466770843	4.99156665275063	5.09853622984673	4.55881414231258	8.45527437387487
513.731	0	0	0	0	0	0	0	0	0	0	0	0	0	0	0	0	0	0	0	0	0	0	0	0	0	0	0	0	0	0	0	0	0	4.13024846471058	-8.13538372431523	-0.742300189722306	-3.55389874314846	8.40999740375908	-3.37479718377453	-2.1928658729405	1.88144719859174	3.46652737643706	1.79012031799417	1.65779552694848	6.4618267133828	3.56260575411172	4.08504138098349	5.37083977696471	1.66837463683874
515.394	0	0	0	0	0	0	0	0	0	0	0	0	0	0	0	0	0	0	0	0	0	0	0	0	0	0	0	0	0	0	0	0	-8.13728416641509	-6.67572028126429	-1.64129791386835	-10.7575626821818	-3.02951482555353	-2.7631495969097	-6.30535688298742	-7.43042706602121	-4.83744415264282	-1.3979448212026	-4.35319776317127	-3.80776814899661	3.03986959099296	1.22450867710419	2.58362741080903	1.95354910736137	1.08512505642924
517.056	0	0	0	0	0	0	0	0	0	0	0	0	0	0	0	0	0	0	0	0	0	0	0	0	0	0	0	0	0	0	0	-6.49329058371098	-10.0341107520226	-9.96246599110163	-10.7583013837376	0.0441298543450977	-3.11223457015689	-1.88100362150038	2.2685204475026	-8.30662111065601	1.14040627125551	-4.7939334360855	1.66221580310201	-3.01344279595007	5.18466523563301	1.21351204467287	3.20760535339565	-1.37222559176666	0.30907871553494
518.72	0	0	0	0	0	0	0	0	0	0	0	0	0	0	0	0	0	0	0	0	0	0	0	0	0	0	0	0	0	0	0	3.25325588467769	0.320244026039344	-1.77228298660515	6.2990367093708	-1.03036072628824	0.504876392391165	-3.05183812216332	-2.26060450626184	1.03250630974775	3.4179085969237	8.55762193911709	1.15873652123873	3.46555175194418	1.10739844660144	3.25246057919143	5.68636917492813	5.72338736134674	6.57291441494418
520.383	0	0	0	0	0	0	0	0	0	0	0	0	0	0	0	0	0	0	0	0	0	0	0	0	0	0	0	0	0	0	3.07005183502506	1.32622454321185	12.6172758399773	-0.308780338674607	-4.87613532704881	-8.82169637982716	4.82438029253974	-3.79827977378867	12.181762992168	2.46788177458672	7.77871348147845	5.24493383871796	5.78320368671311	3.75093835229156	3.17168085407749	3.37061753024827	7.24266818732656	3.63673882630006	8.88924671711316
522.046	0	0	0	0	0	0	0	0	0	0	0	0	0	0	0	0	0	0	0	0	0	0	0	0	0	0	0	0	0	0	8.69837304052087	14.8585341885868	14.9077201920149	10.2281390356759	0.871752699051816	6.23315903659097	8.32739186315151	8.56988356694571	4.67871024596074	7.04544230288359	5.01183562574745	3.43266401782087	1.17953359068158	11.9321470552717	6.99243464283034	8.97423147584093	3.92374878125649	8.33540691779911	5.26802344234265
523.71	0	0	0	0	0	0	0	0	0	0	0	0	0	0	0	0	0	0	0	0	0	0	0	0	0	0	0	0	0	-2.29737639869201	-14.2459248985338	-15.7601317843573	-3.40395864321554	-11.9650274327856	1.14037312023043	-5.12718099899374	-4.65497979043159	-2.15043117545033	-3.24033790771312	-7.22178160363586	-1.15886703281381	-9.00473392078689	-2.48730274633817	-0.00763672387488156	-3.66647468088126	-0.600541976938845	-1.1599295010891	3.38411616776607	0.00925878097745509
525.374	0	0	0	0	0	0	0	0	0	0	0	0	0	0	0	0	0	0	0	0	0	0	0	0	0	0	0	0	0	2.0854730253836	-6.28312499347725	12.2191484456611	7.41623936487812	7.20315721053784	13.5704953236378	7.56597879494337	7.36292184396528	6.462865730653	0.69396019610807	3.51516423462076	4.41074879102698	4.15276482536619	4.51358856071893	6.45428500862024	4.4236004213347	1.95316859483825	6.24336396733276	5.92564009978171	9.27262100210586
527.038	0	0	0	0	0	0	0	0	0	0	0	0	0	0	0	0	0	0	0	0	0	0	0	0	0	0	0	0	-10.4548392275802	-8.43613812647417	-10.16931171086	-0.260573161405161	-7.08491506415726	-10.6434531260529	-11.4940871748509	4.56183764016702	-7.49059565321215	-2.5856271226516	-1.12106216025305	-1.39766160356611	-3.77475091049073	-7.62638413052447	-2.95859488416638	5.16456108588557	-1.79857915232208	-0.590937676951164	-1.91792759619725	0.16720881376488	-2.74781797648521
528.703	0	0	0	0	0	0	0	0	0	0	0	0	0	0	0	0	0	0	0	0	0	0	0	0	0	0	0	0	-10.4620154243323	-18.5776376114099	-2.24033322696835	-4.76402681439165	-6.72216886339356	-13.8934846783161	-8.5534981456989	-14.3907341992762	-3.58962287482383	-8.43221560716517	-7.09104029387436	-5.48327625556871	-5.63918733293059	2.28003187355447	-0.947892923033736	-0.250152726128688	-1.06986311442303	0.505931703618369	-3.07150228833957	4.50055494532386	1.71391309713504
530.367	0	0	0	0	0	0	0	0	0	0	0	0	0	0	0	0	0	0	0	0	0	0	0	0	0	0	0	-4.69135712959841	-8.80505337730209	2.0221997737818	-18.3645981346834	-2.56210830689708	3.67100949597849	-8.59403996543673	-10.8616526866692	1.60661159477586	-0.0162122873351558	-14.1525178078681	-1.8381247960636	3.24600862811153	-0.941034773477662	2.0451963482259	-2.30467263344008	-0.813351834316076	3.6335540940764	-4.30721957418999	2.06797615646522	3.20677973773355	1.8642991753947
532.032	0	0	0	0	0	0	0	0	0	0	0	0	0	0	0	0	0	0	0	0	0	0	0	0	0	0	5.6284830666754	-17.4055709294218	-3.50966128351824	3.34887953719116	-11.1258765473486	-0.953613255417881	-0.616857827378214	2.3417628699286	2.2763469492844	-2.67479386270526	-6.96641086589899	-0.723666040048213	-5.55716294852492	-2.26840327885364	6.81548903332254	1.29202660029508	1.15844374072496	-0.553390029125782	4.72594069216307	0.731481298945552	4.49411993664257	4.31519991839261	4.76117533233301
533.697	0	0	0	0	0	0	0	0	0	0	0	0	0	0	0	0	0	0	0	0	0	0	0	0	0	0	-13.3971118552799	-4.28577937711625	-1.66899200809784	-10.7361809673919	-6.8405056466397	-4.71917608711634	-6.07412045191794	-3.19409392926255	-2.79668619734629	-6.32324277147708	-1.90611302191824	1.68515917494322	0.512642632395768	6.14433387929025	2.85875541794254	6.14061009091096	4.77608103642503	1.11928105054848	-2.40339930389447	1.4541961848308	1.95282451945841	10.0495695163526	-0.0794942893152456
535.362	0	0	0	0	0	0	0	0	0	0	0	0	0	0	0	0	0	0	0	0	0	0	0	0	0	27.4017264867049	6.08908755820637	-3.96890582344893	-11.4910603886575	4.7426060597107	1.02887220854145	0.975850357589128	-5.16899121390654	5.88550349648015	2.29531680853542	9.84291214499177	6.03719997034228	-6.08983539183608	3.19117470764891	12.6194177069519	0.974733033541222	4.29330461766164	8.55197523553377	4.83847825824368	5.57372696119012	6.82022293913945	8.4789909164981	11.424423895107	5.12587600360563
537.028	0	0	0	0	0	0	0	0	0	0	0	0	0	0	0	0	0	0	0	0	0	0	0	0	0	-4.26193574842049	-4.11285113815214	-0.00815529177256847	7.0150106095902	3.03122974164804	-9.50770883431224	-0.313151120775284	-4.923113107089	2.06831744354224	-1.42724612709732	1.09963551252404	1.4516502601903	-5.91799024663938	1.61860903725772	1.84310034257023	-1.32369308352426	2.2405059840153	-4.44220160998889	0.69938438628421	1.70660521375704	3.73035050467848	3.2402529342899	2.42470928458782	3.495690910759
538.693	0	0	0	0	0	0	0	0	0	0	0	0	0	0	0	0	0	0	0	0	0	0	0	0	3.38114866147397	-6.68112265393017	0.128649502030249	-5.09376037620917	-0.30354383914396	-2.71133243102714	0.0440516973721758	-13.7763525279132	-13.5749491107691	9.23629908382492	-2.29354641105019	1.11046641748138	-3.63984912229315	-9.5079651394089	-0.876246070578389	-6.57480875956449	-3.21577059975353	-1.12359791636517	6.65579146442769	4.61017165249682	-2.41844735807478	-2.75506905912114	-0.447279008092113	2.06890382570504	6.92520312537376
540.359	0	0	0	0	0	0	0	0	0	0	0	0	0	0	0	0	0	0	0	0	0	0	0	0	12.3736315282798	15.8563629553789	19.8336135545363	13.2586448618371	12.835810889922	19.1318385011143	18.5470079057434	18.3876789820587	13.9589670244786	18.2724696199135	-0.0241258132358508	5.40635120472871	6.35782485611838	10.9853398095897	-0.249224436410312	6.17391498030033	9.01639316555154	7.1363570270915	6.82996568351146	5.19052910279105	2.71084697401068	9.25674441844602	8.26921286524762	1.56204959360561	10.877908036885
542.025	0	0	0	0	0	0	0	0	0	0	0	0	0	0	0	0	0	0	0	0	0	0	0	9.05773415111256	19.4879940806764	17.1436226674051	19.1566479192229	7.76491682630288	24.3499888763345	16.9341093684511	15.3893381623243	7.47636240880714	11.9281388346255	15.7205580617424	4.08791214637922	11.4332401699573	5.94534185868701	3.62183305244908	5.85723358444091	6.89720890882469	6.76907246741647	3.77554753450638	1.36429261007148	7.50417020459159	7.18410692090265	7.50821457102674	5.07772804315124	10.5493051546736	9.5839349216684
543.691	0	0	0	0	0	0	0	0	0	0	0	0	0	0	0	0	0	0	0	0	0	0	0	-20.2944445604678	-20.0450386451016	-14.4112392073689	-6.53878096400052	-5.20232234180738	-8.21075155472204	-3.82739895397933	-6.41122637456691	7.2047454621196	5.99356783834569	2.13835396600013	-1.15430901879114	-1.88391133564004	-3.46145513155707	-12.8399626718121	2.8498874531584	-2.69261596862027	-6.01609219278092	-3.60014098701849	0.684545277050847	1.01825249617095	3.64773650270986	2.64323736060384	4.23559077407359	1.35751338910094	-0.7081385940938
545.357	0	0	0	0	0	0	0	0	0	0	0	0	0	0	0	0	0	0	0	0	0	0	5.98301381641086	8.33453281367428	7.62039610784189	6.89103902796009	3.67683030715412	17.750570892867	2.60108840568174	20.368288203518	9.55171191525169	3.01664996947727	16.2350089523395	12.5993684123831	0.616939527668986	15.2074753562641	14.5697067648016	2.22806993464107	12.6488992858685	6.18700308902819	9.674255042104	9.82955573363998	4.3154651222146	4.05457989795628	7.08198430471133	5.31959579096115	6.16644080609518	9.06719559932515	8.30014041875807
547.023	0	0	0	0	0	0	0	0	0	0	0	0	0	0	0	0	0	0	0	0	0	5.68897845717598	-9.49071653444599	18.833666142829	-5.08908438401716	5.23574891617096	-14.0771454526461	-6.06788433585833	-9.11533503428635	0.414925989505713	-11.2670835740206	7.26780827404232	-8.6170026000259	-8.94047224901272	-0.912866434126112	-3.31598918863839	-8.54262288370781	-9.80512815491051	2.6324679357844	1.06853298468263	-1.9510028026165	-4.83071310159546	3.6020092454894	2.61563517802391	0.43487480757938	-0.122853705137272	-0.193463465030244	0.281358501773625	0.684715091772821
548.69	0	0	0	0	0	0	0	0	0	0	0	0	0	0	0	0	0	0	0	0	0	-4.1901567826178	-0.44756547382291	-12.7177246049758	16.1068105020546	0.808607826738004	5.46317271080609	18.5699316479215	8.0423816863392	9.83533686977307	-3.70421302053444	4.9682685996575	6.38556933458634	1.25310477256519	0.300295024783466	-1.94193132315283	1.5385063017927	-4.40805932866065	2.64808424789724	-1.48161956171951	-6.67153978167151	-1.54226387598592	6.01059472865747	3.35077882386577	5.12545798594631	4.2808848383411	-0.427878960297628	5.49879665459926	1.43775865769185
550.357	0	0	0	0	0	0	0	0	0	0	0	0	0	0	0	0	0	0	0	0	-4.28154241640574	-3.28962937530322	-8.6292622471893	6.57344956006223	0.00925875510142513	4.89920294234921	14.9485177226434	-4.91477997526206	-5.48042620999308	2.44062115342559	4.08368710411166	0.0118492297260799	0.631562278566849	5.54537064685941	7.44447869830935	1.41413068542427	-2.0278257284958	0.727402959265495	6.68724108954719	1.48805238259882	10.6720189491603	0.371826742924467	-1.34957473560192	7.42428269636755	5.79003704396496	7.0934927250584	3.24920297082451	0.251646641037072	7.12795284612908
552.024	0	0	0	0	0	0	0	0	0	0	0	0	0	0	0	0	0	0	0	0	-22.6139536857788	-38.0540879715984	-12.7621951135132	-20.263355596114	-19.9795979159931	-19.6468617669088	-22.4629215194011	-30.0643841515157	-19.4634808458864	-2.83559611997431	-12.7140067153862	-2.32260699754045	-19.8682720934504	-20.0742208444535	-7.7827565358243	-8.09812629197061	-4.0497143106212	-18.2622062667573	-7.43144691163666	-7.68383346541677	-5.16056073403652	-6.95836424303455	-2.53242807374662	-2.39409841061882	5.2313933444973	-1.76219147219839	-3.0937973533731	6.18798420911385	-4.8726982255733
553.691	0	0	0	0	0	0	0	0	0	0	0	0	0	0	0	0	0	0	0	-3.87652670103929	-14.4214448536987	-7.50499748921131	-3.20138389696993	-22.0143984192034	1.70106304175545	-11.870669165011	-2.30151623221819	-12.9262542467172	-8.06116622184469	-5.2991180472518	-9.87574745890198	-13.9571118833413	-8.3090674795264	-6.46768735855712	-10.7085296438654	-3.87461757549905	-11.4191730414496	-4.4254118161704	-1.14793391221791	-7.47141272762196	-5.10465633242812	-2.5232635275466	3.13161660647539	0.100663265038087	3.24148112644508	-5.35275564887375	-0.381810829870606	-1.7147449630964	-6.64130067267729
555.358	0	0	0	0	0	0	0	0	0	0	0	0	0	0	0	0	0	0	0	-3.94725274352081	0.967696005969294	8.88783108289885	-1.3857729021166	23.7325786619245	0.412057615368094	-5.39581071489226	4.2415531621542	24.2576641864464	6.59024433641105	1.0178607539279	1.02707564595504	-2.68259415142146	3.54549372367405	4.28382411954235	16.1196026967794	8.88838959717294	10.3335951370436	9.60982188100986	9.82693513636214	-2.18069009743227	2.37249514079088	7.18052162355879	3.32588279092491	5.47523468121599	7.94975073823989	1.43396091076976	3.20665779940857	6.08668134262237	4.01689456496086
557.026	0	0	0	0	0	0	0	0	0	0	0	0	0	0	0	0	0	0	31.8270976009901	14.3183322497593	13.4257845024597	-8.40721089905195	19.0647288677799	18.4371342550796	11.4560869926147	3.70617065477926	-12.5641551049254	4.92920853023007	-4.78012416938048	4.59091034567547	6.17180866631289	3.00755171528495	7.35778851667597	14.8053736249858	4.15843713637984	2.83155465218273	-0.224751528367263	0.0283849921771917	3.12126539264363	6.62835322852893	1.57167797883918	2.37712358523249	6.61161983798387	2.91068148070088	4.95721110519832	3.57153534936981	-1.54049632729997	4.3052315435503	6.38533093443024
558.693	0	0	0	0	0	0	0	0	0	0	0	0	0	0	0	0	0	0	-5.03932419666133	4.41196199333746	2.41325057432705	-9.83913577571777	1.38202691184414	-8.36073704189977	11.8369704639443	3.28713991030744	5.91138145184993	8.32053553852803	-6.93644314941663	3.53190699733031	-1.36021688242894	-5.67792882279116	-9.25870490712003	5.21557068629559	-0.550580803624291	-0.553300440895777	-1.02423846717984	0.495537547215365	3.61930552602576	4.6704903808942	3.95982106016603	2.57332053114853	8.35186845095087	-0.065233809182989	3.9685170842513	4.14455334345808	2.30278442390181	0.788318524233932	2.56764986535778
560.361	0	0	0	0	0	0	0	0	0	0	0	0	0	0	0	0	0	27.9128242283873	25.3013987413987	2.98732854165511	22.114128418021	11.7404033404666	15.5037107309264	-3.92867970789389	0.0573647061531443	9.40285001545423	7.94960599460189	9.87800741590724	17.9800712637154	19.7839205319759	15.4131180122582	13.982654420041	14.6922866354079	3.12455955571043	5.35440995721773	8.93110130185554	13.886567056913	9.87157230541973	10.8403661985838	2.38454568925945	7.55410001586004	8.44377080466107	6.02066447104614	4.33875104166404	3.86050877198273	10.7672723414432	3.62013851118034	3.83339465564985	7.01926008695622
562.029	0	0	0	0	0	0	0	0	0	0	0	0	0	0	0	0	-11.0011440555763	-4.12983165790549	-23.7361204034631	-8.86637401318644	-6.70751868260376	-24.838783649837	-3.17130271027425	-0.0316338903737387	-10.6283270889044	-17.1162717979451	2.32218726715655	-6.84572821961174	-8.09228710806742	-9.4906113859057	9.88515793559664	-16.2541408600966	-8.94947268407239	-8.3640650145151	-0.288705773138013	-4.73146018507581	1.23849575203501	1.47422399741505	-2.40789921610868	-5.75068140098749	-8.86849378035251	-6.12194960239192	2.76748650706884	-3.46713116826557	2.17472132832189	-3.06366672890298	-0.344162364637665	5.96428465686118	-0.954733021362092
563.697	0	0	0	0	0	0	0	0	0	0	0	0	0	0	0	0	-20.0314433322984	-35.2631041081991	-23.8067170575019	-8.36018572431436	-24.0750773002145	-8.42110111640107	-28.7077152701877	-9.21389097005848	-16.5175576339755	-35.5444655953891	-12.5330696987563	-13.6571217984031	-16.0619688738928	0.361803315636202	4.83621917249058	1.06337075046396	-6.03851278933011	-7.70255085270863	-8.61726501292315	0.880876269262837	-1.94440810861716	-4.4087183040243	-17.9617670882226	-5.48414401064583	2.87388026793291	3.51369091940356	-5.02485907629052	1.04611780746446	3.82329307725518	0.796167957803839	-1.81931579048871	0.036450802199665	1.93815012730597
565.365	0	0	0	0	0	0	0	0	0	0	0	0	0	0	0	-2.6344947858622	-14.3554084647324	4.69238371582511	-25.4902559473116	-12.9250075597275	5.83730603835328	-15.1421785518532	-8.67953714300259	-20.8244683616912	-7.71001052196505	-10.2746129425158	-7.50239543120564	0.812086064503257	2.22547061815563	-11.0317322583535	1.38741776933727	-2.34098276529933	-2.92470471394571	-16.2130971222595	0.0216972164758403	-9.82213688197084	-3.55803633360271	-4.24689248835524	-7.48602831907759	-1.26656632439865	-3.91654806818788	-9.36031324027346	-4.7097562098693	2.34759209864024	-1.56158968648697	0.982463725898764	-4.44144245317301	-0.856151449372284	1.30119116689029
567.033	0	0	0	0	0	0	0	0	0	0	0	0	0	0	0	-2.70950771406444	4.83594556443146	6.81112773257168	-2.03984715673764	24.511628599167	18.5238522974474	-1.40720460886194	-0.878584410341532	15.5856379874084	8.59123954105428	13.2656053903496	7.23075704763799	30.7561452111418	14.490330705047	18.2591260813906	19.4249088861552	-2.31796093620082	3.31748900888696	13.4914867609488	8.47100181372722	15.5535064100001	2.84308364365056	6.7413113956936	12.8479410333677	0.100656487325589	9.77012285540347	-5.64405015359847	9.39088155219987	3.80487524104141	4.89501657618231	3.87360342433326	-3.09189592341478	4.58986666421422	12.2859466401263
568.702	0	0	0	0	0	0	0	0	0	0	0	0	0	0	0.613843291655009	8.24088347682039	-9.73894521951383	-12.703359234744	0.517108680040105	-22.2310197855471	-17.7059606464123	-21.6170421987141	-20.5121295305379	10.7804707888354	-20.4314210769781	-10.0655510635729	-14.525883574956	-5.87767959945219	8.96733901074646	-12.3262505863259	-8.77245435782549	-10.2039139990738	-9.83181504843407	-2.26637702596979	-13.136528994068	-10.8448955564839	-3.38163823323821	0.24505396077068	-8.80766370072817	1.59052990206987	-8.76153216192176	-1.30590796281548	1.21894000006116	2.00882893560384	-2.88812844082046	-1.2535751738323	-2.05409837489512	3.13401538365283	5.22784597317539
570.37	0	0	0	0	0	0	0	0	0	0	0	0	0	0	-6.69284654108205	26.5775418896771	9.76902760211935	12.7370822618638	2.64133636109444	5.61853919211014	-14.2647540307051	-15.8204636949197	-4.14427496440097	24.8144454103375	7.90004283882481	-8.24292372378113	-4.62054728127426	0.0937593061344434	9.14035471441807	5.20657724667668	-9.41958281805081	3.45323236906602	0.409447766725982	8.65817530556983	5.54765901370131	12.3861525576688	15.3729369625214	-2.18335795504743	-5.77024047950308	8.67929090062619	10.3638070679695	1.80711529533805	11.8431797992946	8.53309407902911	4.90868876724321	1.73438531196287	5.14640304319111	3.31780059638289	3.80568689953717
572.039	0	0	0	0	0	0	0	0	0	0	0	0	0	-12.1914782262786	14.2423584834233	-21.101924896422	-8.67343824815417	17.6083129178164	2.59882584606833	2.52857879002541	-5.44450671963377	6.28112719735132	-1.40680009762726	-6.35929773688432	-4.38074969514507	-7.57613821108545	3.30218552991661	-2.72350246206695	-6.01420527651975	-7.60766975765457	0.0149764023259493	-5.12821646530743	-4.59797881693023	-0.582343420989803	-0.578068509673586	-4.88880937920172	-12.217522595625	-9.38253411065766	0.306162199662942	7.17617941286523	-0.389457823559994	-1.07394028112881	7.73696169099757	-3.72212401061643	3.31882398838054	0.794472727203095	0.989948471089533	0.0132366693232817	1.98165776151648
573.708	0	0	0	0	0	0	0	0	0	0	0	0	0	-5.80487467451359	-14.158018812386	13.9153094116307	9.83192108520309	2.13536724675047	-4.71288835337985	6.13101340768051	-0.473737369897035	-10.1369902276386	13.6852962365989	-8.57854757878712	9.69412484664113	9.33891353168305	-6.41380436404168	-11.3132800565051	1.61648745318884	-10.9006671106864	3.94588966170943	4.48455048943918	7.28939846461179	13.7467270096557	-5.18310366445163	-14.3226183098993	11.0041194011222	-6.60162645571463	-2.85148611569593	-0.252915082400058	-0.916310000008685	4.58046131377429	-0.430841067248804	-1.38385866004972	2.39969345352727	1.0530891847876	1.68343595475847	1.53227365382178	-1.45959162146109
575.377	0	0	0	0	0	0	0	0	0	0	0	0	17.3057012163467	25.7020196900986	9.69677361039797	20.6317309199058	11.9952819575174	13.9146265422271	14.13578661458	43.8939327541658	11.9375440602701	24.2690450977321	-2.30276390958135	-0.426071207906684	17.1220038942265	10.5793925149185	-4.89693874091122	4.75501863479576	1.1356031326094	10.9667031914319	11.3669835031372	18.2183715511435	4.32191158123532	19.8297321038825	4.93640407494618	11.2718205795482	23.8105874405114	7.68387244402469	11.530476367839	3.09937678027489	10.3469183307522	9.99319505572456	7.29953830004987	7.8354469750088	7.25517011995217	7.14998029186378	6.42518712395048	7.56141788145196	-0.648676852959863
577.046	0	0	0	0	0	0	0	0	0	0	0	13.4014161204597	-1.78733229646682	15.1540476264663	29.0141011891505	21.7331878012563	14.6880874255903	17.633089598779	11.4758623243104	7.65033306928981	1.9709523981799	10.1885822451525	13.1616572811124	16.7817183229635	11.3492920046429	26.9459179172925	11.2709605564764	8.61703257619442	11.6633654117684	9.88874183902657	7.38463771147012	19.2038296581827	10.2623093970985	13.3919330556042	0.613108183442645	9.19055817530571	-0.5586853888266	10.4644160049195	7.29159403698412	7.73683481458337	2.75421506778044	16.3133627684749	2.632118207525	-0.12030569568108	3.28316273094623	4.01893301196336	6.24540509754603	6.93095981145074	6.75109353548698
578.715	0	0	0	0	0	0	0	0	0	0	0	-1.19193655800711	-8.35289291195707	13.4501012008941	7.4226735089885	0.0311467249784685	8.74884580367221	-3.7408709360631	14.6600746158261	5.62981330858486	19.8863827215406	-5.81895474495974	3.82685648269078	10.4943828649898	3.56327463412492	-2.82616007975712	0.494679946591392	5.15958043504196	-8.27945144248912	-2.51467263924726	0.756124549129426	5.54408559829515	-5.26259452070189	6.3893157338692	-7.3830031408176	6.98136688621255	7.36271914911794	-4.2126957571577	1.49388693111848	-2.52965928847883	9.55862093047066	0.0801912281860345	2.7913134806783	-0.379328845815141	-4.68153850833311	1.97750326303348	4.89279990689356	-4.02524912132941	6.45017998729453
580.384	0	0	0	0	0	0	0	0	0	0	3.77367952271832	-10.8880586181527	2.96640894679334	-1.72789859540062	-3.96982525220081	-6.08683855787742	-34.1721457970902	-24.4863732834299	3.12783708231597	-17.2327875461786	1.01638999206899	-4.81904928324892	-23.3619677401279	-23.0725045425977	2.20238608925013	0.102037184532016	4.98236766554423	-6.99185776313849	6.09644966896886	-2.11417731738628	-1.37384257406982	3.42937025945489	3.64612700501523	-7.21667307412441	-6.1334886589092	-13.4184632341845	-13.9722864336848	-0.415851013106956	-7.15966420608095	-3.38818156337486	-2.52473797222529	2.99375531445406	-0.649845454047293	2.86733196875286	3.54299652194666	0.0127517806003236	-4.68097366591472	2.39333918832365	-0.64720035801489
582.054	0	0	0	0	0	0	0	0	0	0	19.1072695175418	17.4956413613835	2.36414052191976	16.7759329272532	5.65887862098067	3.30470716701025	-2.18096163007403	19.0858443904445	-3.10653575529797	24.7659809929681	2.96437686715092	-14.3933254940877	8.85767650359567	-6.31692624221731	13.9141522688082	6.71809486441685	0.0256086798941017	3.88477202345689	-16.1782712671216	11.238690537103	10.8919839921231	-8.50382903935832	-2.60073692016843	11.7253554536895	-5.47645676653243	-4.53157881278819	10.4267008386072	6.92167532002639	7.13643542322165	-1.42827289186228	15.4753581448947	8.52346073085871	-2.2376891286637	4.16422607717011	-0.885848822379369	3.77698293309783	-2.19017318261815	7.15955985783214	-4.89301555046711
583.723	0	0	0	0	0	0	0	0	0	25.095696623638	8.56495936602848	22.2364835280788	27.1080463525776	23.6225370495608	23.637343890518	14.28582627718	5.90279515652086	2.11288280189404	25.8071410415062	20.645123420949	14.2183361161087	15.301588945884	32.5260006651781	18.8382757749925	9.92660100362043	9.10303858709443	8.41861631934033	17.0399462631491	18.667524045928	23.0023117803335	29.3583647504024	18.0079401039742	4.55700572417935	15.0692965986754	-0.0287509621607856	5.14376072593324	9.83631784287592	13.1885113196881	2.2649476941141	12.915174409535	15.1202261574229	4.66134035563273	6.84337908541938	7.67388681661354	6.46738368630968	5.36022602664255	4.53090503540682	9.50577603973045	11.8794670728947
585.393	0	0	0	0	0	0	0	0	0	27.0226595869297	-12.2632231304512	0.0179848023790289	12.9872493167244	55.4341741288246	24.2467097185492	14.3343010572129	-7.53502187540478	12.1721857970359	4.66273253480765	3.05526185736965	11.8251003729273	-13.8909624388796	11.1943915655407	-0.914015269390245	10.8983171914866	-3.33665559496263	9.28460937048614	14.0259452844066	12.4277892824722	6.16315577754993	5.28625567898695	9.52014213219578	5.9085919397738	1.2517711248543	1.25510448733587	12.5537577778202	4.23601487365598	4.95081462781687	12.6148158734267	5.47592623946946	6.44968714714503	10.1913180957241	4.25453274271116	0.876199693437767	8.0495770046441	4.51861621578517	8.40972280827188	13.7142789042496	1.65287052871073
587.063	0	0	0	0	0	0	0	0	17.9542961838334	16.929081198528	-0.574389173904492	-21.0130119523406	-1.76883797066269	-12.0763997782712	1.71395325028607	-12.6221218355586	0.587612204343563	-15.3130820790119	9.31010497512166	3.54637577884365	-15.1839638101589	-2.86022313640113	-11.0737082333869	-0.412307630794212	-12.9661611477606	-8.69202502746636	-13.1565391052608	-1.89882267691044	8.26766770715671	-6.05514581641885	-0.985034597538407	-2.66611327158732	-0.929196561623451	3.19381430529797	-2.39645779466791	2.65724269648776	-5.50645050863187	1.73580511363843	5.98721140161245	5.22566018676784	1.76371024157747	6.21333418877323	1.43161973352199	-1.72738765280504	0.679679757577326	4.49119609553102	-1.75430374267658	3.41986954175687	-2.74927105851664
588.733	0	0	0	0	0	0	0	0	-28.7813805264004	1.87899226705733	-4.90547319424673	-2.40767366797648	10.5969009369522	-14.401205545818	-12.3783591249035	-12.6479998610162	13.4572043549726	-12.6695560107319	-3.60788906065454	-13.5663254195591	-1.98430837380448	5.73863138182713	13.4622351583116	-13.9053072541236	-20.395351430056	-2.94016377480411	2.81664241922291	-1.56200753677951	-4.13394500088941	-10.4469350127811	1.0080368470134	-3.74950848456969	-1.65781415426904	2.21787862119672	-10.0608443698557	-8.44038388863312	-0.869621406985506	-4.84510743621805	4.93401435892975	-3.09559913244019	7.33620128455857	-0.00986928542721891	-1.41739054035255	-0.858922223054634	1.687788517261	1.01217532971931	0.00757929406397327	-2.95783064661645	-0.650259676100479
590.403	0	0	0	0	0	0	0	27.5396154150492	28.8197593737171	1.25462566679517	42.3540921761451	15.0389357581102	18.2828475592278	14.4329191519798	26.4615059476895	36.8641193106547	10.2533677014793	16.3913080713848	22.2387899811882	28.7161573447013	6.86618855947391	2.87896599126685	17.1892213092915	26.5170084908911	11.7331631958452	13.3528379530735	25.331601218207	22.9208172969239	21.3643999292822	17.6882917035426	11.8982044367748	9.86629547768114	13.7293180205994	22.7110170094206	15.6153714585349	0.955380342925136	11.5316342099351	21.6033839442817	10.8007675488183	4.29143925596392	8.35289164957102	7.73382430694049	3.70959786859879	3.99484735042417	9.84120247812216	10.0019942783773	3.5884938919216	9.51928921421776	5.54568063494702
592.073	0	0	0	0	0	0	12.74082266175	16.3708852532004	-20.4740930054003	-15.0709916805743	9.84948659266174	22.2636362501885	-5.30993485930093	13.275887648315	-3.91129583776681	4.96994537433367	-11.31555506026	10.5733280242027	13.981919052948	9.60140751117201	4.92284343634963	19.6566734239811	13.4704385092903	3.6052102349272	0.918027920047245	9.58383643643951	0.42971206886461	6.22883680971949	11.5831400009997	4.37154641767938	12.979684398058	-1.97595790544706	2.30568982520292	8.8303163776576	0.975022658190859	9.22889109127893	-2.85300265024344	5.47332231178482	-1.52517659779085	0.0890973390420363	8.11491148571212	10.9537318242045	2.45461377569308	4.8723984085374	0.529044522526427	2.06923061647197	0.151393132409734	4.33637497799456	0.830768677825821
593.743	0	0	0	0	0	0	30.9217120924843	-13.1683376522831	32.1827861739816	31.5849316637841	-9.26851034750643	18.1395731129124	15.4238647719596	19.1403319893133	20.3669405945225	-6.10765088056588	-3.81316732520293	24.4614616003429	-4.16577234056142	11.1590879423052	4.43685948106567	1.39717734773919	-3.29351876645743	4.04823202847159	-0.0475928896196166	3.7557793283768	16.146883638394	25.344351602295	21.0280044691074	-4.77547362647176	20.3627866571389	5.45694655913163	-1.01928890754021	5.7204020569214	10.1570138290196	-0.706699173707137	-0.845073311454771	-3.36973913124457	7.054794559536	8.15195131450043	4.07044904208097	4.77437250265185	7.93908685673061	4.30677221993241	5.84775296924493	1.53819398316211	4.82917630124318	2.54812213168762	3.43882289217475
595.413	0	0	0	0	0	16.7224891459122	4.08247415422198	30.0447866008757	24.196951295438	3.84631042478245	-0.634135458877023	11.6583218671751	18.0495726869209	15.8785729816375	14.924035788945	8.39121416633773	21.4164994110727	5.93205746127183	11.5900611410043	5.62489119478229	-4.03028288557643	13.6864668726777	13.2608514195209	8.67189681621451	9.26396685839591	-0.493824967643402	11.0544855370325	-6.75328953416303	4.99506546197764	11.7438124236188	1.04929895272651	4.4513380941597	11.9972415120415	0.316940987877461	2.85625317633218	13.8179232159932	6.80517794033391	19.9184995804141	3.59413123206445	4.924893062382	6.81914002794121	9.69238402418409	13.0907333211425	3.75777189270719	4.23178443404148	4.03041696767607	4.35025972034605	7.11690661483932	4.32839140002268
597.084	0	0	0	0	0	-12.508662930055	12.2461544182875	-18.016851764362	1.94093830501569	-24.3177359338464	-15.0026349144168	-11.643821419019	-36.6523943563524	-18.2207471995166	-9.20082831342272	-30.2894199199247	-11.5490662170094	-28.5507704682945	-3.15765878346555	-15.9332880861213	-8.03538922903586	-3.92894275306324	-0.955173798983518	-11.9317022839197	-11.0608205225379	-7.69742772263515	-30.3211442367815	-3.17248234898712	-7.32042804609625	-8.47803827103864	-14.9803448594882	-3.44750290818108	-3.33245665982836	-5.73980805975377	-1.46334958523588	-0.984703286501594	-5.33204963858925	-10.1459107955548	0.532318855386182	-3.09400824033904	-4.95393827555171	-8.08214790381148	-7.37072082184941	2.41055378970355	-3.5769166623725	-3.25200509978331	-1.25693892699014	0.607538690420095	-2.65031217622939
598.754	0	0	0	0	-12.2177999858863	0.707311261221246	5.4910631870436	4.72215141487534	1.31879196456537	11.6297161264152	-11.9976980028738	-19.1889811392437	-1.20876741056138	5.92480911741719	1.16239322576433	1.1254092771075	19.9425318277074	11.418789806526	-3.72178663969354	-3.59889035775768	7.57599964656818	3.44407623125799	-1.43942698668223	-6.94010490662904	0.419564174752874	5.99263477287926	-4.12216189317402	-7.9933118523702	-1.15913858926098	5.91180256258976	-3.58681178516187	-9.43133619370186	4.04823780744365	6.57767568395823	-2.08705288784584	9.88760932768788	-0.0667024361780857	4.2465904541728	-0.713995541694056	1.81312845558252	3.2962584976673	-0.813932118534781	1.60848746327367	3.05026011339074	1.86768261018615	-1.31544585001915	6.7889349417295	1.53684047628082	2.52329436776659
600.425	0	0	0	0	14.4986065056635	-8.45107421463753	6.21283501549847	-2.69964907099568	-11.2304523607938	-5.83727685989841	3.82205015477776	-12.4202424371762	3.04222306183256	0.590968211508791	4.64542942229255	5.1230870375814	5.57294843622275	7.64319761014265	0.0231648148812382	4.14304673591951	-8.64407945380869	-9.37854661416022	-5.25696149012681	-11.1506913122436	13.8853404221135	-11.5549713931015	-3.22920136520555	4.39745801722424	3.91133481995747	1.47960878460756	-3.95890234062935	8.44441281677562	16.5904137653751	11.1535276408457	1.73290286076977	2.28805708832951	-6.48566933952719	0.334922670979462	1.26693791574593	3.17971451289833	1.49278076979414	2.68437754530847	2.7325324425812	0.175950874797218	1.48090750863345	1.3272582529791	1.29341110768666	3.39084153931192	4.04767329009504
602.096	0	0	0	56.7864631942368	13.1963279235327	29.9248079030644	24.4110815103517	23.2648800932306	25.4046492766334	18.3668440230792	33.9681477606582	29.5270989250171	4.311137609263	36.7550894842386	11.7672871453721	7.46240857378857	11.8044619223214	19.3234599137402	19.4241820250921	3.69454456455643	17.443644408271	24.5268774834016	10.6760634376442	21.1249797818958	19.4648207125554	21.3353845874388	29.4007039498298	22.6829499277659	5.46811483807775	18.4571934398252	-0.363970704954612	9.2422445371829	17.1113690107698	15.2740164469722	14.4964875286367	17.4422113807209	14.1732501528417	16.3509751906229	8.95813542280147	6.63193449766093	1.69182804532621	6.4225252911384	3.85609262247322	7.42111164286334	8.77906790831228	7.88326835640415	9.90279364309537	10.2510530336799	4.76742102185306
603.766	0	0	0	-30.8809846843253	-14.5768766060767	-28.3602177669309	-5.56475994818151	-4.08671518677063	-11.3348912990507	2.61384731823337	6.38401682122155	-26.8932626450385	-11.6406614570985	-25.7800213907038	-14.0460828084763	-21.7524664157352	-25.2157546284316	-7.14194238342921	-17.2082961812707	-8.93186678671462	-2.54799045692572	1.98991408761301	-5.84084473572866	-12.6176208459023	-9.97314383568363	-14.777827842346	-7.5649057765456	-10.5078076943946	-11.3399518862799	-8.65361604072435	-12.7577486675003	-16.2357361064109	-6.74954810722324	-0.206528443109827	-5.56603641114652	-7.53575461722343	-9.03165125893955	-0.515055092796327	-3.85050727519949	-3.40498956440536	-4.83265170151548	-1.6584307411201	-2.54943903947727	-1.54459967933861	-4.4379408229821	-3.99546367248555	-3.84405776644557	1.08050223331836	4.2280999837154
605.437	0	0	-38.7452286448315	-16.767609791332	-61.2013035805279	-45.1953207435648	-33.7313914812566	-34.4188887465283	-33.6676617260738	-24.4382052779892	-46.4856988242927	-39.8595988285335	-31.0084096905055	-10.9207376499501	-42.6645574838683	-4.61023181906462	-19.2708822047525	-25.5784393022879	-12.5077944605994	-36.5921290394697	-22.2077811950039	-24.707451837616	-21.51863690793	-11.8307983024533	-41.0476139294206	-15.790499783151	-6.76616041708507	-28.9488876504146	-3.94032741166527	-33.7564211694271	-18.7665663038475	-17.4691892802642	-16.4418461558365	-17.4839240566537	-22.2860937772216	-11.8189425558113	-12.1750197154712	-13.4735430752216	-8.22716874205851	-8.23589454204208	-7.03265165841535	-4.1651967383234	-4.06610249959338	-3.72596281972969	-5.02984852994293	-10.1002848747441	-7.35956834017521	-7.50770753931587	-6.16661344858842
607.108	0	-2.4491842373205	-22.1402004160737	-0.763975546322636	-0.00488317743657703	24.3998262938843	2.1121311088295	-23.4147249169828	7.40928594346092	-2.6416778832176	12.914582749057	-14.5524196278267	-15.5082068852535	-8.4906146505083	-7.12881976010673	-9.2691453910363	-6.79396009061275	-11.1241511182062	4.35726421533307	-12.2049828522162	7.21693249072961	-1.50186104140323	2.46461258756482	-2.82742544582565	-8.63439636869667	-9.65264020913683	-8.85861698214081	3.32366449888988	-10.2217968654537	-6.10449631703278	-7.69587657465786	0.41475725745152	-3.00563442000464	8.12943876662954	-7.22098777606927	-1.98020509553532	-1.58281964676642	-2.37233476441736	-4.60713512131802	-3.88523353859026	1.70443417729817	-7.08832812010692	-0.347515985100394	-3.09583352139935	1.50355603360134	-2.15797104215687	-0.295414638186442	-0.638030998456751	-0.681045496723182
608.779	0	-7.42476027934502	-25.4754037539604	21.4964310898134	2.96291418300409	-7.94586227060527	-24.7533124339126	-22.8595207489084	9.5181752038622	-16.628486108611	-8.44483638701836	-7.64994859675394	-33.7201395120353	-9.17223891225124	-4.7474965501641	-5.24160278296206	0.00842418494025695	-11.1970954248545	-17.5240356723701	-2.15082435189186	6.75063996930667	6.58661756331915	2.96017842628338	-0.0291635924590591	-26.6171651392264	-9.7095797571084	-16.9682432126595	5.73144811919015	-6.3214429781144	-15.2462245547228	-5.50260973804734	-5.32405383958558	-0.622938398403265	-1.15665372345657	-1.80171692190833	-8.6283546926556	-3.54423238887595	-6.11226463598398	2.58766022859021	-2.94801353138524	-1.06559670327997	0.425131524555269	-2.58340234045476	0.950406477679566	-1.36716241058786	-3.7664098519284	-2.02839985751644	-1.88188308801195	-0.171549469090734
610.45	33.3853337725844	8.29501278624489	13.5937247817736	2.31222071064674	6.71297483559856	15.9600439817364	2.13421066379569	8.35728894629209	0.0236297748679631	6.00860569559721	1.9642087026576	21.7456100106683	-0.627702067098804	-12.8796500706839	-13.7629287409729	6.45220263468772	10.3122973065965	-12.3693843059187	6.60959208988965	1.602436926801	17.2423668054014	-7.13567725425363	-12.8280612530315	5.29436461761552	1.38605086187453	8.92414504172832	0.0452645830335449	11.5671790106257	4.00899331007484	2.71316755293903	3.02162462070395	6.21100253891502	-1.93463361801017	4.87843015935051	2.40642985749525	-9.60754371262713	0	0.0358058021915463	8.85257917205364	7.19453137878899	2.80552432682693	6.32004699745945	2.08367518514942	-0.305656649889491	3.84205914236387	5.86273570870827	1.174287365777	0.788749954859424	8.33455299781657
612.121	-32.2128638420709	-16.4453466186423	-18.246287159756	10.7052083712311	-23.6593819410615	-10.7977519136344	-16.1990105337108	-22.0845758109484	-16.22796118548	-4.63526185530165	-9.05555972914943	-8.25200245265069	-5.59351393607257	4.25732292144687	-1.18246728687677	-18.5823973757299	-5.69231209188187	-13.38301179662	7.08308335319472	2.11843977745936	-4.65015296461698	-8.07900004373934	-28.454915813611	-11.8556838819364	-12.3279187978526	-17.6385864573836	-13.2609526202178	-0.813538099573537	-14.2399912323467	-9.88570882481209	-5.07944473502162	-11.0030572913665	-7.47421381465403	1.12766553405641	-9.90024800079032	-13.7425123943923	-6.2565518114684	-9.57786830648061	8.26342472429604	-11.0003167793199	-2.55603706635743	-2.32365478559155	-7.9766066714866	-3.43228643747328	-3.81221011036494	-3.64524121641888	-3.05084116396668	-0.944861626418221	-6.36863742705639
613.792	19.6068312751638	4.13283593287131	3.98669556961349	-18.4315374901411	16.3498283498486	-4.32945216960057	-14.1477406927136	8.32970655364433	-8.13147665326888	-1.33055249149727	2.59832303790814	7.01256928598454	-8.12680570530776	-7.32784430778112	11.3198706570509	-4.06432579767379	6.86801164832023	3.92221564851389	-0.54738982622504	5.92928839353608	-17.7088344704747	9.13922624651199	5.43530191661055	4.76820565459047	-7.32063646582389	-5.27220767240979	-5.10895976564626	16.84880398166	4.7667854672537	3.52565895981703	5.65751692593355	5.16169197731168	-6.80788060416106	-5.90870933691901	-2.51421014745696	-8.41002841664706	-2.72536738132347	4.83146370052988	-10.0787748365441	1.18778137440895	0.458548429363121	-0.207497268525316	-2.23098634697892	1.26216921308508	-0.693839503225101	-2.4214531557964	3.36634095719894	1.28081298313362	-1.53827278602982
615.464	-0.841202594634719	27.9254674869699	0.000657050575584535	32.0795224262507	11.1048903042111	-0.70860414717714	23.9466952961064	14.4920203354339	9.47791448112417	5.94558104980226	12.9395956965637	-4.43319254970993	8.07163984634061	16.4242324352381	9.49223708491517	-0.00946671488389616	13.6539160966872	6.68348361358127	14.7294432254333	-1.58057799470943	0.0249509122422065	-2.50208123048742	11.2924647506224	13.2844818030015	-3.17378904014788	10.6164049627261	-9.25588446160622	10.2429508923213	-1.51494439719891	12.5964191484343	1.98771730631932	5.16000065354401	0.815777122882037	-8.8151686053244	8.43256391697919	1.82554017168705	1.14238018046257	1.60516046709385	-0.946967277371709	4.8612391866704	6.62187010809529	7.74257689500346	-2.00720710752196	4.98454828104604	7.9221259213039	4.46018617461813	1.17203788530357	8.31664667928935	6.01493911827714
617.135	1.69762025734723	-18.8035325369384	-4.72755255072371	-12.9264589215133	-17.6511855201017	-5.01166784541396	-14.0148972613266	-13.0486153518684	-4.05945820570431	-30.9586792326114	3.21694043768363	-10.0959057642354	-40.8218631990731	-18.7470460662661	-19.4728231639752	-17.8787433252309	0.00238400974718707	-4.43659736857991	-9.75935258032446	-6.33196484202465	2.58962341136799	-2.01767844851107	-4.38223299656828	-4.71568433994562	4.55481329246323	-12.6745171390906	-15.5750861682104	-5.71337539358863	-9.79413045048897	-7.51467157043719	-7.9670262860637	-6.28888016852289	5.25753479790609	5.03010454885946	0.980156848021062	-5.63425855145203	-1.63451035477565	4.77205777926062	3.0894483274429	2.10476518030357	-6.57196637914437	-5.20656217789771	7.91938832520896	-4.02044180184884	0.950180722322282	-2.40979074187317	-0.145270197899143	-0.93122482029782	-0.515899158675101
618.806	-16.0701006930512	13.1446064414519	4.76716049502865	-9.92502149316372	-1.47834595518588	-8.63259235853707	-35.1834835966308	-11.0031725081092	6.07423572162609	-1.98321779664539	9.04360536948394	10.7794916558782	11.1812813682613	-23.0769996612432	-5.91282438711842	-24.3336180194222	-11.8964767135496	-17.8247218519262	-15.781245365608	-1.06062735019082	1.05285438978942	-7.57507779591068	-26.9299681845149	-8.97729451409313	-4.54533510665932	0.0188420379251283	-10.0952376374386	-15.9259227942947	-1.87278059148466	8.45746350674853	4.58971424271141	-3.43718837965824	-4.37625339367975	-7.92361063062579	-7.03759128854014	1.23657899094898	-5.41067670681776	-3.4363280763298	4.171676786798	-1.1301236854119	1.30578052598863	1.88082706479694	-3.31592407160404	3.90669935543633	-0.53812194020586	-1.18820060565518	-0.569291896404393	-6.56624132034687	3.44103501439253
[truncated: 85 more columns]
