# Supplementary material for: Physicochemical and major ion data for springs in the Black Forest National Park, Germany
Source: Data Brief. 2020 Apr 30;30:105645. doi: 10.1016/j.dib.2020.105645 (PMC7218150; doi:10.1016/j.dib.2020.105645)
Supplement: Supplementary file 4 [file mmc4.zip › Fluorescence/D816_1_2016-06-02.csv]

wavelength	600	597	594	591	588	585	582	579	576	573	570	567	564	561	558	555	552	549	546	543	540	537	534	531	528	525	522	519	516	513	510	507	504	501	498	495	492	489	486	483	480	477	474	471	468	465	462	459	456
210.862	0	0	0	0	0	0	0	0	0	0	0	0	0	0	0	0	0	0	0	0	0	0	0	0	0	0	0	0	0	0	0	0	0	0	0	0	0	0	0	0	0	0	0	0	0	0	0	0	0
212.444	0	0	0	0	0	0	0	0	0	0	0	0	0	0	0	0	0	0	0	0	0	0	0	0	0	0	0	0	0	0	0	0	0	0	0	0	0	0	0	0	0	0	0	0	0	0	0	0	0
214.027	0	0	0	0	0	0	0	0	0	0	0	0	0	0	0	0	0	0	0	0	0	0	0	0	0	0	0	0	0	0	0	0	0	0	0	0	0	0	0	0	0	0	0	0	0	0	0	0	0
215.61	0	0	0	0	0	0	0	0	0	0	0	0	0	0	0	0	0	0	0	0	0	0	0	0	0	0	0	0	0	0	0	0	0	0	0	0	0	0	0	0	0	0	0	0	0	0	0	0	0
217.194	0	0	0	0	0	0	0	0	0	0	0	0	0	0	0	0	0	0	0	0	0	0	0	0	0	0	0	0	0	0	0	0	0	0	0	0	0	0	0	0	0	0	0	0	0	0	0	0	0
218.779	0	0	0	0	0	0	0	0	0	0	0	0	0	0	0	0	0	0	0	0	0	0	0	0	0	0	0	0	0	0	0	0	0	0	0	0	0	0	0	0	0	0	0	0	0	0	0	0	0
220.364	0	0	0	0	0	0	0	0	0	0	0	0	0	0	0	0	0	0	0	0	0	0	0	0	0	0	0	0	0	0	0	0	0	0	0	0	0	0	0	0	0	0	0	0	0	0	0	0	0
221.95	0	0	0	0	0	0	0	0	0	0	0	0	0	0	0	0	0	0	0	0	0	0	0	0	0	0	0	0	0	0	0	0	0	0	0	0	0	0	0	0	0	0	0	0	0	0	0	0	0
223.536	0	0	0	0	0	0	0	0	0	0	0	0	0	0	0	0	0	0	0	0	0	0	0	0	0	0	0	0	0	0	0	0	0	0	0	0	0	0	0	0	0	0	0	0	0	0	0	0	0
225.123	0	0	0	0	0	0	0	0	0	0	0	0	0	0	0	0	0	0	0	0	0	0	0	0	0	0	0	0	0	0	0	0	0	0	0	0	0	0	0	0	0	0	0	0	0	0	0	0	0
226.71	0	0	0	0	0	0	0	0	0	0	0	0	0	0	0	0	0	0	0	0	0	0	0	0	0	0	0	0	0	0	0	0	0	0	0	0	0	0	0	0	0	0	0	0	0	0	0	0	0
228.299	0	0	0	0	0	0	0	0	0	0	0	0	0	0	0	0	0	0	0	0	0	0	0	0	0	0	0	0	0	0	0	0	0	0	0	0	0	0	0	0	0	0	0	0	0	0	0	0	0
229.887	0	0	0	0	0	0	0	0	0	0	0	0	0	0	0	0	0	0	0	0	0	0	0	0	0	0	0	0	0	0	0	0	0	0	0	0	0	0	0	0	0	0	0	0	0	0	0	0	0
231.477	0	0	0	0	0	0	0	0	0	0	0	0	0	0	0	0	0	0	0	0	0	0	0	0	0	0	0	0	0	0	0	0	0	0	0	0	0	0	0	0	0	0	0	0	0	0	0	0	0
233.067	0	0	0	0	0	0	0	0	0	0	0	0	0	0	0	0	0	0	0	0	0	0	0	0	0	0	0	0	0	0	0	0	0	0	0	0	0	0	0	0	0	0	0	0	0	0	0	0	0
234.657	0	0	0	0	0	0	0	0	0	0	0	0	0	0	0	0	0	0	0	0	0	0	0	0	0	0	0	0	0	0	0	0	0	0	0	0	0	0	0	0	0	0	0	0	0	0	0	0	0
236.248	0	0	0	0	0	0	0	0	0	0	0	0	0	0	0	0	0	0	0	0	0	0	0	0	0	0	0	0	0	0	0	0	0	0	0	0	0	0	0	0	0	0	0	0	0	0	0	0	0
237.84	0	0	0	0	0	0	0	0	0	0	0	0	0	0	0	0	0	0	0	0	0	0	0	0	0	0	0	0	0	0	0	0	0	0	0	0	0	0	0	0	0	0	0	0	0	0	0	0	0
239.432	0	0	0	0	0	0	0	0	0	0	0	0	0	0	0	0	0	0	0	0	0	0	0	0	0	0	0	0	0	0	0	0	0	0	0	0	0	0	0	0	0	0	0	0	0	0	0	0	0
241.025	0	0	0	0	0	0	0	0	0	0	0	0	0	0	0	0	0	0	0	0	0	0	0	0	0	0	0	0	0	0	0	0	0	0	0	0	0	0	0	0	0	0	0	0	0	0	0	0	0
242.619	0	0	0	0	0	0	0	0	0	0	0	0	0	0	0	0	0	0	0	0	0	0	0	0	0	0	0	0	0	0	0	0	0	0	0	0	0	0	0	0	0	0	0	0	0	0	0	0	0
244.213	0	0	0	0	0	0	0	0	0	0	0	0	0	0	0	0	0	0	0	0	0	0	0	0	0	0	0	0	0	0	0	0	0	0	0	0	0	0	0	0	0	0	0	0	0	0	0	0	0
245.808	0	0	0	0	0	0	0	0	0	0	0	0	0	0	0	0	0	0	0	0	0	0	0	0	0	0	0	0	0	0	0	0	0	0	0	0	0	0	0	0	0	0	0	0	0	0	0	0	0
247.403	0	0	0	0	0	0	0	0	0	0	0	0	0	0	0	0	0	0	0	0	0	0	0	0	0	0	0	0	0	0	0	0	0	0	0	0	0	0	0	0	0	0	0	0	0	0	0	0	0
248.999	0	0	0	0	0	0	0	0	0	0	0	0	0	0	0	0	0	0	0	0	0	0	0	0	0	0	0	0	0	0	0	0	0	0	0	0	0	0	0	0	0	0	0	0	0	0	0	0	0
250.595	0	0	0	0	0	0	0	0	0	0	0	0	0	0	0	0	0	0	0	0	0	0	0	0	0	0	0	0	0	0	0	0	0	0	0	0	0	0	0	0	0	0	0	0	0	0	0	0	0
252.192	0	0	0	0	0	0	0	0	0	0	0	0	0	0	0	0	0	0	0	0	0	0	0	0	0	0	0	0	0	0	0	0	0	0	0	0	0	0	0	0	0	0	0	0	0	0	0	0	0
253.79	0	0	0	0	0	0	0	0	0	0	0	0	0	0	0	0	0	0	0	0	0	0	0	0	0	0	0	0	0	0	0	0	0	0	0	0	0	0	0	0	0	0	0	0	0	0	0	0	0
255.388	0	0	0	0	0	0	0	0	0	0	0	0	0	0	0	0	0	0	0	0	0	0	0	0	0	0	0	0	0	0	0	0	0	0	0	0	0	0	0	0	0	0	0	0	0	0	0	0	0
256.986	0	0	0	0	0	0	0	0	0	0	0	0	0	0	0	0	0	0	0	0	0	0	0	0	0	0	0	0	0	0	0	0	0	0	0	0	0	0	0	0	0	0	0	0	0	0	0	0	0
258.586	0	0	0	0	0	0	0	0	0	0	0	0	0	0	0	0	0	0	0	0	0	0	0	0	0	0	0	0	0	0	0	0	0	0	0	0	0	0	0	0	0	0	0	0	0	0	0	0	0
260.186	0	0	0	0	0	0	0	0	0	0	0	0	0	0	0	0	0	0	0	0	0	0	0	0	0	0	0	0	0	0	0	0	0	0	0	0	0	0	0	0	0	0	0	0	0	0	0	0	0
261.786	0	0	0	0	0	0	0	0	0	0	0	0	0	0	0	0	0	0	0	0	0	0	0	0	0	0	0	0	0	0	0	0	0	0	0	0	0	0	0	0	0	0	0	0	0	0	0	0	0
263.387	0	0	0	0	0	0	0	0	0	0	0	0	0	0	0	0	0	0	0	0	0	0	0	0	0	0	0	0	0	0	0	0	0	0	0	0	0	0	0	0	0	0	0	0	0	0	0	0	0
264.988	0	0	0	0	0	0	0	0	0	0	0	0	0	0	0	0	0	0	0	0	0	0	0	0	0	0	0	0	0	0	0	0	0	0	0	0	0	0	0	0	0	0	0	0	0	0	0	0	0
266.591	0	0	0	0	0	0	0	0	0	0	0	0	0	0	0	0	0	0	0	0	0	0	0	0	0	0	0	0	0	0	0	0	0	0	0	0	0	0	0	0	0	0	0	0	0	0	0	0	0
268.193	0	0	0	0	0	0	0	0	0	0	0	0	0	0	0	0	0	0	0	0	0	0	0	0	0	0	0	0	0	0	0	0	0	0	0	0	0	0	0	0	0	0	0	0	0	0	0	0	0
269.796	0	0	0	0	0	0	0	0	0	0	0	0	0	0	0	0	0	0	0	0	0	0	0	0	0	0	0	0	0	0	0	0	0	0	0	0	0	0	0	0	0	0	0	0	0	0	0	0	0
271.4	0	0	0	0	0	0	0	0	0	0	0	0	0	0	0	0	0	0	0	0	0	0	0	0	0	0	0	0	0	0	0	0	0	0	0	0	0	0	0	0	0	0	0	0	0	0	0	0	0
273.004	0	0	0	0	0	0	0	0	0	0	0	0	0	0	0	0	0	0	0	0	0	0	0	0	0	0	0	0	0	0	0	0	0	0	0	0	0	0	0	0	0	0	0	0	0	0	0	0	0
274.609	0	0	0	0	0	0	0	0	0	0	0	0	0	0	0	0	0	0	0	0	0	0	0	0	0	0	0	0	0	0	0	0	0	0	0	0	0	0	0	0	0	0	0	0	0	0	0	0	0
276.215	0	0	0	0	0	0	0	0	0	0	0	0	0	0	0	0	0	0	0	0	0	0	0	0	0	0	0	0	0	0	0	0	0	0	0	0	0	0	0	0	0	0	0	0	0	0	0	0	0
277.821	0	0	0	0	0	0	0	0	0	0	0	0	0	0	0	0	0	0	0	0	0	0	0	0	0	0	0	0	0	0	0	0	0	0	0	0	0	0	0	0	0	0	0	0	0	0	0	0	0
279.427	0	0	0	0	0	0	0	0	0	0	0	0	0	0	0	0	0	0	0	0	0	0	0	0	0	0	0	0	0	0	0	0	0	0	0	0	0	0	0	0	0	0	0	0	0	0	0	0	0
281.034	0	0	0	0	0	0	0	0	0	0	0	0	0	0	0	0	0	0	0	0	0	0	0	0	0	0	0	0	0	0	0	0	0	0	0	0	0	0	0	0	0	0	0	0	0	0	0	0	0
282.642	0	0	0	0	0	0	0	0	0	0	0	0	0	0	0	0	0	0	0	0	0	0	0	0	0	0	0	0	0	0	0	0	0	0	0	0	0	0	0	0	0	0	0	0	0	0	0	0	0
284.25	0	0	0	0	0	0	0	0	0	0	0	0	0	0	0	0	0	0	0	0	0	0	0	0	0	0	0	0	0	0	0	0	0	0	0	0	0	0	0	0	0	0	0	0	0	0	0	0	0
285.858	0	0	0	0	0	0	0	0	0	0	0	0	0	0	0	0	0	0	0	0	0	0	0	0	0	0	0	0	0	0	0	0	0	0	0	0	0	0	0	0	0	0	0	0	0	0	0	0	0
287.468	0	0	0	0	0	0	0	0	0	0	0	0	0	0	0	0	0	0	0	0	0	0	0	0	0	0	0	0	0	0	0	0	0	0	0	0	0	0	0	0	0	0	0	0	0	0	0	0	0
289.077	0	0	0	0	0	0	0	0	0	0	0	0	0	0	0	0	0	0	0	0	0	0	0	0	0	0	0	0	0	0	0	0	0	0	0	0	0	0	0	0	0	0	0	0	0	0	0	0	0
290.688	0	0	0	0	0	0	0	0	0	0	0	0	0	0	0	0	0	0	0	0	0	0	0	0	0	0	0	0	0	0	0	0	0	0	0	0	0	0	0	0	0	0	0	0	0	0	0	0	0
292.298	0	0	0	0	0	0	0	0	0	0	0	0	0	0	0	0	0	0	0	0	0	0	0	0	0	0	0	0	0	0	0	0	0	0	0	0	0	0	0	0	0	0	0	0	0	0	0	0	0
293.91	0	0	0	0	0	0	0	0	0	0	0	0	0	0	0	0	0	0	0	0	0	0	0	0	0	0	0	0	0	0	0	0	0	0	0	0	0	0	0	0	0	0	0	0	0	0	0	0	0
295.521	0	0	0	0	0	0	0	0	0	0	0	0	0	0	0	0	0	0	0	0	0	0	0	0	0	0	0	0	0	0	0	0	0	0	0	0	0	0	0	0	0	0	0	0	0	0	0	0	0
297.134	0	0	0	0	0	0	0	0	0	0	0	0	0	0	0	0	0	0	0	0	0	0	0	0	0	0	0	0	0	0	0	0	0	0	0	0	0	0	0	0	0	0	0	0	0	0	0	0	0
298.747	0	0	0	0	0	0	0	0	0	0	0	0	0	0	0	0	0	0	0	0	0	0	0	0	0	0	0	0	0	0	0	0	0	0	0	0	0	0	0	0	0	0	0	0	0	0	0	0	0
300.36	0	0	0	0	0	0	0	0	0	0	0	0	0	0	0	0	0	0	0	0	0	0	0	0	0	0	0	0	0	0	0	0	0	0	0	0	0	0	0	0	0	0	0	0	0	0	0	0	0
301.974	0	0	0	0	0	0	0	0	0	0	0	0	0	0	0	0	0	0	0	0	0	0	0	0	0	0	0	0	0	0	0	0	0	0	0	0	0	0	0	0	0	0	0	0	0	0	0	0	0
303.588	0	0	0	0	0	0	0	0	0	0	0	0	0	0	0	0	0	0	0	0	0	0	0	0	0	0	0	0	0	0	0	0	0	0	0	0	0	0	0	0	0	0	0	0	0	0	0	0	0
305.203	0	0	0	0	0	0	0	0	0	0	0	0	0	0	0	0	0	0	0	0	0	0	0	0	0	0	0	0	0	0	0	0	0	0	0	0	0	0	0	0	0	0	0	0	0	0	0	0	0
306.819	0	0	0	0	0	0	0	0	0	0	0	0	0	0	0	0	0	0	0	0	0	0	0	0	0	0	0	0	0	0	0	0	0	0	0	0	0	0	0	0	0	0	0	0	0	0	0	0	0
308.435	0	0	0	0	0	0	0	0	0	0	0	0	0	0	0	0	0	0	0	0	0	0	0	0	0	0	0	0	0	0	0	0	0	0	0	0	0	0	0	0	0	0	0	0	0	0	0	0	0
310.051	0	0	0	0	0	0	0	0	0	0	0	0	0	0	0	0	0	0	0	0	0	0	0	0	0	0	0	0	0	0	0	0	0	0	0	0	0	0	0	0	0	0	0	0	0	0	0	0	0
311.668	0	0	0	0	0	0	0	0	0	0	0	0	0	0	0	0	0	0	0	0	0	0	0	0	0	0	0	0	0	0	0	0	0	0	0	0	0	0	0	0	0	0	0	0	0	0	0	0	0
313.286	0	0	0	0	0	0	0	0	0	0	0	0	0	0	0	0	0	0	0	0	0	0	0	0	0	0	0	0	0	0	0	0	0	0	0	0	0	0	0	0	0	0	0	0	0	0	0	0	0
314.904	0	0	0	0	0	0	0	0	0	0	0	0	0	0	0	0	0	0	0	0	0	0	0	0	0	0	0	0	0	0	0	0	0	0	0	0	0	0	0	0	0	0	0	0	0	0	0	0	0
316.522	0	0	0	0	0	0	0	0	0	0	0	0	0	0	0	0	0	0	0	0	0	0	0	0	0	0	0	0	0	0	0	0	0	0	0	0	0	0	0	0	0	0	0	0	0	0	0	0	0
318.141	0	0	0	0	0	0	0	0	0	0	0	0	0	0	0	0	0	0	0	0	0	0	0	0	0	0	0	0	0	0	0	0	0	0	0	0	0	0	0	0	0	0	0	0	0	0	0	0	0
319.761	0	0	0	0	0	0	0	0	0	0	0	0	0	0	0	0	0	0	0	0	0	0	0	0	0	0	0	0	0	0	0	0	0	0	0	0	0	0	0	0	0	0	0	0	0	0	0	0	0
321.381	0	0	0	0	0	0	0	0	0	0	0	0	0	0	0	0	0	0	0	0	0	0	0	0	0	0	0	0	0	0	0	0	0	0	0	0	0	0	0	0	0	0	0	0	0	0	0	0	0
323.001	0	0	0	0	0	0	0	0	0	0	0	0	0	0	0	0	0	0	0	0	0	0	0	0	0	0	0	0	0	0	0	0	0	0	0	0	0	0	0	0	0	0	0	0	0	0	0	0	0
324.622	0	0	0	0	0	0	0	0	0	0	0	0	0	0	0	0	0	0	0	0	0	0	0	0	0	0	0	0	0	0	0	0	0	0	0	0	0	0	0	0	0	0	0	0	0	0	0	0	0
326.243	0	0	0	0	0	0	0	0	0	0	0	0	0	0	0	0	0	0	0	0	0	0	0	0	0	0	0	0	0	0	0	0	0	0	0	0	0	0	0	0	0	0	0	0	0	0	0	0	0
327.865	0	0	0	0	0	0	0	0	0	0	0	0	0	0	0	0	0	0	0	0	0	0	0	0	0	0	0	0	0	0	0	0	0	0	0	0	0	0	0	0	0	0	0	0	0	0	0	0	0
329.488	0	0	0	0	0	0	0	0	0	0	0	0	0	0	0	0	0	0	0	0	0	0	0	0	0	0	0	0	0	0	0	0	0	0	0	0	0	0	0	0	0	0	0	0	0	0	0	0	0
331.111	0	0	0	0	0	0	0	0	0	0	0	0	0	0	0	0	0	0	0	0	0	0	0	0	0	0	0	0	0	0	0	0	0	0	0	0	0	0	0	0	0	0	0	0	0	0	0	0	0
332.734	0	0	0	0	0	0	0	0	0	0	0	0	0	0	0	0	0	0	0	0	0	0	0	0	0	0	0	0	0	0	0	0	0	0	0	0	0	0	0	0	0	0	0	0	0	0	0	0	0
334.358	0	0	0	0	0	0	0	0	0	0	0	0	0	0	0	0	0	0	0	0	0	0	0	0	0	0	0	0	0	0	0	0	0	0	0	0	0	0	0	0	0	0	0	0	0	0	0	0	0
335.982	0	0	0	0	0	0	0	0	0	0	0	0	0	0	0	0	0	0	0	0	0	0	0	0	0	0	0	0	0	0	0	0	0	0	0	0	0	0	0	0	0	0	0	0	0	0	0	0	0
337.607	0	0	0	0	0	0	0	0	0	0	0	0	0	0	0	0	0	0	0	0	0	0	0	0	0	0	0	0	0	0	0	0	0	0	0	0	0	0	0	0	0	0	0	0	0	0	0	0	0
339.232	0	0	0	0	0	0	0	0	0	0	0	0	0	0	0	0	0	0	0	0	0	0	0	0	0	0	0	0	0	0	0	0	0	0	0	0	0	0	0	0	0	0	0	0	0	0	0	0	0
340.858	0	0	0	0	0	0	0	0	0	0	0	0	0	0	0	0	0	0	0	0	0	0	0	0	0	0	0	0	0	0	0	0	0	0	0	0	0	0	0	0	0	0	0	0	0	0	0	0	0
342.484	0	0	0	0	0	0	0	0	0	0	0	0	0	0	0	0	0	0	0	0	0	0	0	0	0	0	0	0	0	0	0	0	0	0	0	0	0	0	0	0	0	0	0	0	0	0	0	0	0
344.111	0	0	0	0	0	0	0	0	0	0	0	0	0	0	0	0	0	0	0	0	0	0	0	0	0	0	0	0	0	0	0	0	0	0	0	0	0	0	0	0	0	0	0	0	0	0	0	0	0
345.738	0	0	0	0	0	0	0	0	0	0	0	0	0	0	0	0	0	0	0	0	0	0	0	0	0	0	0	0	0	0	0	0	0	0	0	0	0	0	0	0	0	0	0	0	0	0	0	0	0
347.365	0	0	0	0	0	0	0	0	0	0	0	0	0	0	0	0	0	0	0	0	0	0	0	0	0	0	0	0	0	0	0	0	0	0	0	0	0	0	0	0	0	0	0	0	0	0	0	0	0
348.993	0	0	0	0	0	0	0	0	0	0	0	0	0	0	0	0	0	0	0	0	0	0	0	0	0	0	0	0	0	0	0	0	0	0	0	0	0	0	0	0	0	0	0	0	0	0	0	0	0
350.622	0	0	0	0	0	0	0	0	0	0	0	0	0	0	0	0	0	0	0	0	0	0	0	0	0	0	0	0	0	0	0	0	0	0	0	0	0	0	0	0	0	0	0	0	0	0	0	0	0
352.251	0	0	0	0	0	0	0	0	0	0	0	0	0	0	0	0	0	0	0	0	0	0	0	0	0	0	0	0	0	0	0	0	0	0	0	0	0	0	0	0	0	0	0	0	0	0	0	0	0
353.88	0	0	0	0	0	0	0	0	0	0	0	0	0	0	0	0	0	0	0	0	0	0	0	0	0	0	0	0	0	0	0	0	0	0	0	0	0	0	0	0	0	0	0	0	0	0	0	0	0
355.51	0	0	0	0	0	0	0	0	0	0	0	0	0	0	0	0	0	0	0	0	0	0	0	0	0	0	0	0	0	0	0	0	0	0	0	0	0	0	0	0	0	0	0	0	0	0	0	0	0
357.14	0	0	0	0	0	0	0	0	0	0	0	0	0	0	0	0	0	0	0	0	0	0	0	0	0	0	0	0	0	0	0	0	0	0	0	0	0	0	0	0	0	0	0	0	0	0	0	0	0
358.771	0	0	0	0	0	0	0	0	0	0	0	0	0	0	0	0	0	0	0	0	0	0	0	0	0	0	0	0	0	0	0	0	0	0	0	0	0	0	0	0	0	0	0	0	0	0	0	0	0
360.402	0	0	0	0	0	0	0	0	0	0	0	0	0	0	0	0	0	0	0	0	0	0	0	0	0	0	0	0	0	0	0	0	0	0	0	0	0	0	0	0	0	0	0	0	0	0	0	0	0
362.034	0	0	0	0	0	0	0	0	0	0	0	0	0	0	0	0	0	0	0	0	0	0	0	0	0	0	0	0	0	0	0	0	0	0	0	0	0	0	0	0	0	0	0	0	0	0	0	0	0
363.666	0	0	0	0	0	0	0	0	0	0	0	0	0	0	0	0	0	0	0	0	0	0	0	0	0	0	0	0	0	0	0	0	0	0	0	0	0	0	0	0	0	0	0	0	0	0	0	0	0
365.299	0	0	0	0	0	0	0	0	0	0	0	0	0	0	0	0	0	0	0	0	0	0	0	0	0	0	0	0	0	0	0	0	0	0	0	0	0	0	0	0	0	0	0	0	0	0	0	0	0
366.932	0	0	0	0	0	0	0	0	0	0	0	0	0	0	0	0	0	0	0	0	0	0	0	0	0	0	0	0	0	0	0	0	0	0	0	0	0	0	0	0	0	0	0	0	0	0	0	0	0
368.565	0	0	0	0	0	0	0	0	0	0	0	0	0	0	0	0	0	0	0	0	0	0	0	0	0	0	0	0	0	0	0	0	0	0	0	0	0	0	0	0	0	0	0	0	0	0	0	0	0
370.199	0	0	0	0	0	0	0	0	0	0	0	0	0	0	0	0	0	0	0	0	0	0	0	0	0	0	0	0	0	0	0	0	0	0	0	0	0	0	0	0	0	0	0	0	0	0	0	0	0
371.833	0	0	0	0	0	0	0	0	0	0	0	0	0	0	0	0	0	0	0	0	0	0	0	0	0	0	0	0	0	0	0	0	0	0	0	0	0	0	0	0	0	0	0	0	0	0	0	0	0
373.468	0	0	0	0	0	0	0	0	0	0	0	0	0	0	0	0	0	0	0	0	0	0	0	0	0	0	0	0	0	0	0	0	0	0	0	0	0	0	0	0	0	0	0	0	0	0	0	0	0
375.103	0	0	0	0	0	0	0	0	0	0	0	0	0	0	0	0	0	0	0	0	0	0	0	0	0	0	0	0	0	0	0	0	0	0	0	0	0	0	0	0	0	0	0	0	0	0	0	0	0
376.738	0	0	0	0	0	0	0	0	0	0	0	0	0	0	0	0	0	0	0	0	0	0	0	0	0	0	0	0	0	0	0	0	0	0	0	0	0	0	0	0	0	0	0	0	0	0	0	0	0
378.374	0	0	0	0	0	0	0	0	0	0	0	0	0	0	0	0	0	0	0	0	0	0	0	0	0	0	0	0	0	0	0	0	0	0	0	0	0	0	0	0	0	0	0	0	0	0	0	0	0
380.01	0	0	0	0	0	0	0	0	0	0	0	0	0	0	0	0	0	0	0	0	0	0	0	0	0	0	0	0	0	0	0	0	0	0	0	0	0	0	0	0	0	0	0	0	0	0	0	0	0
381.647	0	0	0	0	0	0	0	0	0	0	0	0	0	0	0	0	0	0	0	0	0	0	0	0	0	0	0	0	0	0	0	0	0	0	0	0	0	0	0	0	0	0	0	0	0	0	0	0	0
383.284	0	0	0	0	0	0	0	0	0	0	0	0	0	0	0	0	0	0	0	0	0	0	0	0	0	0	0	0	0	0	0	0	0	0	0	0	0	0	0	0	0	0	0	0	0	0	0	0	0
384.922	0	0	0	0	0	0	0	0	0	0	0	0	0	0	0	0	0	0	0	0	0	0	0	0	0	0	0	0	0	0	0	0	0	0	0	0	0	0	0	0	0	0	0	0	0	0	0	0	0
386.56	0	0	0	0	0	0	0	0	0	0	0	0	0	0	0	0	0	0	0	0	0	0	0	0	0	0	0	0	0	0	0	0	0	0	0	0	0	0	0	0	0	0	0	0	0	0	0	0	0
388.198	0	0	0	0	0	0	0	0	0	0	0	0	0	0	0	0	0	0	0	0	0	0	0	0	0	0	0	0	0	0	0	0	0	0	0	0	0	0	0	0	0	0	0	0	0	0	0	0	0
389.837	0	0	0	0	0	0	0	0	0	0	0	0	0	0	0	0	0	0	0	0	0	0	0	0	0	0	0	0	0	0	0	0	0	0	0	0	0	0	0	0	0	0	0	0	0	0	0	0	0
391.476	0	0	0	0	0	0	0	0	0	0	0	0	0	0	0	0	0	0	0	0	0	0	0	0	0	0	0	0	0	0	0	0	0	0	0	0	0	0	0	0	0	0	0	0	0	0	0	0	0
393.116	0	0	0	0	0	0	0	0	0	0	0	0	0	0	0	0	0	0	0	0	0	0	0	0	0	0	0	0	0	0	0	0	0	0	0	0	0	0	0	0	0	0	0	0	0	0	0	0	0
394.756	0	0	0	0	0	0	0	0	0	0	0	0	0	0	0	0	0	0	0	0	0	0	0	0	0	0	0	0	0	0	0	0	0	0	0	0	0	0	0	0	0	0	0	0	0	0	0	0	0
396.396	0	0	0	0	0	0	0	0	0	0	0	0	0	0	0	0	0	0	0	0	0	0	0	0	0	0	0	0	0	0	0	0	0	0	0	0	0	0	0	0	0	0	0	0	0	0	0	0	0
398.037	0	0	0	0	0	0	0	0	0	0	0	0	0	0	0	0	0	0	0	0	0	0	0	0	0	0	0	0	0	0	0	0	0	0	0	0	0	0	0	0	0	0	0	0	0	0	0	0	0
399.678	0	0	0	0	0	0	0	0	0	0	0	0	0	0	0	0	0	0	0	0	0	0	0	0	0	0	0	0	0	0	0	0	0	0	0	0	0	0	0	0	0	0	0	0	0	0	0	0	0
401.32	0	0	0	0	0	0	0	0	0	0	0	0	0	0	0	0	0	0	0	0	0	0	0	0	0	0	0	0	0	0	0	0	0	0	0	0	0	0	0	0	0	0	0	0	0	0	0	0	0
402.962	0	0	0	0	0	0	0	0	0	0	0	0	0	0	0	0	0	0	0	0	0	0	0	0	0	0	0	0	0	0	0	0	0	0	0	0	0	0	0	0	0	0	0	0	0	0	0	0	0
404.604	0	0	0	0	0	0	0	0	0	0	0	0	0	0	0	0	0	0	0	0	0	0	0	0	0	0	0	0	0	0	0	0	0	0	0	0	0	0	0	0	0	0	0	0	0	0	0	0	0
406.247	0	0	0	0	0	0	0	0	0	0	0	0	0	0	0	0	0	0	0	0	0	0	0	0	0	0	0	0	0	0	0	0	0	0	0	0	0	0	0	0	0	0	0	0	0	0	0	0	0
407.89	0	0	0	0	0	0	0	0	0	0	0	0	0	0	0	0	0	0	0	0	0	0	0	0	0	0	0	0	0	0	0	0	0	0	0	0	0	0	0	0	0	0	0	0	0	0	0	0	0
409.534	0	0	0	0	0	0	0	0	0	0	0	0	0	0	0	0	0	0	0	0	0	0	0	0	0	0	0	0	0	0	0	0	0	0	0	0	0	0	0	0	0	0	0	0	0	0	0	0	0
411.177	0	0	0	0	0	0	0	0	0	0	0	0	0	0	0	0	0	0	0	0	0	0	0	0	0	0	0	0	0	0	0	0	0	0	0	0	0	0	0	0	0	0	0	0	0	0	0	0	0
412.822	0	0	0	0	0	0	0	0	0	0	0	0	0	0	0	0	0	0	0	0	0	0	0	0	0	0	0	0	0	0	0	0	0	0	0	0	0	0	0	0	0	0	0	0	0	0	0	0	0
414.466	0	0	0	0	0	0	0	0	0	0	0	0	0	0	0	0	0	0	0	0	0	0	0	0	0	0	0	0	0	0	0	0	0	0	0	0	0	0	0	0	0	0	0	0	0	0	0	0	0
416.111	0	0	0	0	0	0	0	0	0	0	0	0	0	0	0	0	0	0	0	0	0	0	0	0	0	0	0	0	0	0	0	0	0	0	0	0	0	0	0	0	0	0	0	0	0	0	0	0	0
417.757	0	0	0	0	0	0	0	0	0	0	0	0	0	0	0	0	0	0	0	0	0	0	0	0	0	0	0	0	0	0	0	0	0	0	0	0	0	0	0	0	0	0	0	0	0	0	0	0	0
419.402	0	0	0	0	0	0	0	0	0	0	0	0	0	0	0	0	0	0	0	0	0	0	0	0	0	0	0	0	0	0	0	0	0	0	0	0	0	0	0	0	0	0	0	0	0	0	0	0	0
421.048	0	0	0	0	0	0	0	0	0	0	0	0	0	0	0	0	0	0	0	0	0	0	0	0	0	0	0	0	0	0	0	0	0	0	0	0	0	0	0	0	0	0	0	0	0	0	0	0	0
422.695	0	0	0	0	0	0	0	0	0	0	0	0	0	0	0	0	0	0	0	0	0	0	0	0	0	0	0	0	0	0	0	0	0	0	0	0	0	0	0	0	0	0	0	0	0	0	0	0	0
424.342	0	0	0	0	0	0	0	0	0	0	0	0	0	0	0	0	0	0	0	0	0	0	0	0	0	0	0	0	0	0	0	0	0	0	0	0	0	0	0	0	0	0	0	0	0	0	0	0	0
425.989	0	0	0	0	0	0	0	0	0	0	0	0	0	0	0	0	0	0	0	0	0	0	0	0	0	0	0	0	0	0	0	0	0	0	0	0	0	0	0	0	0	0	0	0	0	0	0	0	0
427.636	0	0	0	0	0	0	0	0	0	0	0	0	0	0	0	0	0	0	0	0	0	0	0	0	0	0	0	0	0	0	0	0	0	0	0	0	0	0	0	0	0	0	0	0	0	0	0	0	0
429.284	0	0	0	0	0	0	0	0	0	0	0	0	0	0	0	0	0	0	0	0	0	0	0	0	0	0	0	0	0	0	0	0	0	0	0	0	0	0	0	0	0	0	0	0	0	0	0	0	0
430.932	0	0	0	0	0	0	0	0	0	0	0	0	0	0	0	0	0	0	0	0	0	0	0	0	0	0	0	0	0	0	0	0	0	0	0	0	0	0	0	0	0	0	0	0	0	0	0	0	0
432.581	0	0	0	0	0	0	0	0	0	0	0	0	0	0	0	0	0	0	0	0	0	0	0	0	0	0	0	0	0	0	0	0	0	0	0	0	0	0	0	0	0	0	0	0	0	0	0	0	0
434.23	0	0	0	0	0	0	0	0	0	0	0	0	0	0	0	0	0	0	0	0	0	0	0	0	0	0	0	0	0	0	0	0	0	0	0	0	0	0	0	0	0	0	0	0	0	0	0	0	0
435.879	0	0	0	0	0	0	0	0	0	0	0	0	0	0	0	0	0	0	0	0	0	0	0	0	0	0	0	0	0	0	0	0	0	0	0	0	0	0	0	0	0	0	0	0	0	0	0	0	0
437.528	0	0	0	0	0	0	0	0	0	0	0	0	0	0	0	0	0	0	0	0	0	0	0	0	0	0	0	0	0	0	0	0	0	0	0	0	0	0	0	0	0	0	0	0	0	0	0	0	0
439.178	0	0	0	0	0	0	0	0	0	0	0	0	0	0	0	0	0	0	0	0	0	0	0	0	0	0	0	0	0	0	0	0	0	0	0	0	0	0	0	0	0	0	0	0	0	0	0	0	0
440.828	0	0	0	0	0	0	0	0	0	0	0	0	0	0	0	0	0	0	0	0	0	0	0	0	0	0	0	0	0	0	0	0	0	0	0	0	0	0	0	0	0	0	0	0	0	0	0	0	0
442.479	0	0	0	0	0	0	0	0	0	0	0	0	0	0	0	0	0	0	0	0	0	0	0	0	0	0	0	0	0	0	0	0	0	0	0	0	0	0	0	0	0	0	0	0	0	0	0	0	0
444.13	0	0	0	0	0	0	0	0	0	0	0	0	0	0	0	0	0	0	0	0	0	0	0	0	0	0	0	0	0	0	0	0	0	0	0	0	0	0	0	0	0	0	0	0	0	0	0	0	0
445.781	0	0	0	0	0	0	0	0	0	0	0	0	0	0	0	0	0	0	0	0	0	0	0	0	0	0	0	0	0	0	0	0	0	0	0	0	0	0	0	0	0	0	0	0	0	0	0	0	0
447.432	0	0	0	0	0	0	0	0	0	0	0	0	0	0	0	0	0	0	0	0	0	0	0	0	0	0	0	0	0	0	0	0	0	0	0	0	0	0	0	0	0	0	0	0	0	0	0	0	0
449.084	0	0	0	0	0	0	0	0	0	0	0	0	0	0	0	0	0	0	0	0	0	0	0	0	0	0	0	0	0	0	0	0	0	0	0	0	0	0	0	0	0	0	0	0	0	0	0	0	0
450.736	0	0	0	0	0	0	0	0	0	0	0	0	0	0	0	0	0	0	0	0	0	0	0	0	0	0	0	0	0	0	0	0	0	0	0	0	0	0	0	0	0	0	0	0	0	0	0	0	0
452.389	0	0	0	0	0	0	0	0	0	0	0	0	0	0	0	0	0	0	0	0	0	0	0	0	0	0	0	0	0	0	0	0	0	0	0	0	0	0	0	0	0	0	0	0	0	0	0	0	0
454.042	0	0	0	0	0	0	0	0	0	0	0	0	0	0	0	0	0	0	0	0	0	0	0	0	0	0	0	0	0	0	0	0	0	0	0	0	0	0	0	0	0	0	0	0	0	0	0	0	0
455.695	0	0	0	0	0	0	0	0	0	0	0	0	0	0	0	0	0	0	0	0	0	0	0	0	0	0	0	0	0	0	0	0	0	0	0	0	0	0	0	0	0	0	0	0	0	0	0	0	0
457.348	0	0	0	0	0	0	0	0	0	0	0	0	0	0	0	0	0	0	0	0	0	0	0	0	0	0	0	0	0	0	0	0	0	0	0	0	0	0	0	0	0	0	0	0	0	0	0	0	0
459.002	0	0	0	0	0	0	0	0	0	0	0	0	0	0	0	0	0	0	0	0	0	0	0	0	0	0	0	0	0	0	0	0	0	0	0	0	0	0	0	0	0	0	0	0	0	0	0	0	0
460.656	0	0	0	0	0	0	0	0	0	0	0	0	0	0	0	0	0	0	0	0	0	0	0	0	0	0	0	0	0	0	0	0	0	0	0	0	0	0	0	0	0	0	0	0	0	0	0	0	0
462.31	0	0	0	0	0	0	0	0	0	0	0	0	0	0	0	0	0	0	0	0	0	0	0	0	0	0	0	0	0	0	0	0	0	0	0	0	0	0	0	0	0	0	0	0	0	0	0	0	0
463.965	0	0	0	0	0	0	0	0	0	0	0	0	0	0	0	0	0	0	0	0	0	0	0	0	0	0	0	0	0	0	0	0	0	0	0	0	0	0	0	0	0	0	0	0	0	0	0	0	0
465.62	0	0	0	0	0	0	0	0	0	0	0	0	0	0	0	0	0	0	0	0	0	0	0	0	0	0	0	0	0	0	0	0	0	0	0	0	0	0	0	0	0	0	0	0	0	0	0	0	0
467.275	0	0	0	0	0	0	0	0	0	0	0	0	0	0	0	0	0	0	0	0	0	0	0	0	0	0	0	0	0	0	0	0	0	0	0	0	0	0	0	0	0	0	0	0	0	0	0	0	291.053125211383
468.931	0	0	0	0	0	0	0	0	0	0	0	0	0	0	0	0	0	0	0	0	0	0	0	0	0	0	0	0	0	0	0	0	0	0	0	0	0	0	0	0	0	0	0	0	0	0	0	0	336.549729276375
470.586	0	0	0	0	0	0	0	0	0	0	0	0	0	0	0	0	0	0	0	0	0	0	0	0	0	0	0	0	0	0	0	0	0	0	0	0	0	0	0	0	0	0	0	0	0	0	0	296.416513798414	349.726660288035
472.242	0	0	0	0	0	0	0	0	0	0	0	0	0	0	0	0	0	0	0	0	0	0	0	0	0	0	0	0	0	0	0	0	0	0	0	0	0	0	0	0	0	0	0	0	0	0	276.646530381037	318.932033270943	377.582147386533
473.899	0	0	0	0	0	0	0	0	0	0	0	0	0	0	0	0	0	0	0	0	0	0	0	0	0	0	0	0	0	0	0	0	0	0	0	0	0	0	0	0	0	0	0	0	0	0	293.382806458319	345.170601083251	403.376791173751
475.555	0	0	0	0	0	0	0	0	0	0	0	0	0	0	0	0	0	0	0	0	0	0	0	0	0	0	0	0	0	0	0	0	0	0	0	0	0	0	0	0	0	0	0	0	0	275.409613798061	325.369290705692	382.862175629939	449.905757639986
477.212	0	0	0	0	0	0	0	0	0	0	0	0	0	0	0	0	0	0	0	0	0	0	0	0	0	0	0	0	0	0	0	0	0	0	0	0	0	0	0	0	0	0	0	0	0	297.51636758585	350.089484373993	401.364926737381	469.40653504157
478.87	0	0	0	0	0	0	0	0	0	0	0	0	0	0	0	0	0	0	0	0	0	0	0	0	0	0	0	0	0	0	0	0	0	0	0	0	0	0	0	0	0	0	0	0	279.703459192478	316.145892932	368.053025473896	436.471434650459	496.280943164392
480.527	0	0	0	0	0	0	0	0	0	0	0	0	0	0	0	0	0	0	0	0	0	0	0	0	0	0	0	0	0	0	0	0	0	0	0	0	0	0	0	0	0	0	0	0	300.926902894631	352.206002862991	404.680764826349	467.097185137176	525.223023309864
482.185	0	0	0	0	0	0	0	0	0	0	0	0	0	0	0	0	0	0	0	0	0	0	0	0	0	0	0	0	0	0	0	0	0	0	0	0	0	0	0	0	0	0	0	294.984785156554	330.43427252795	372.873632274741	436.525259790481	486.936072477185	560.111689682372
483.843	0	0	0	0	0	0	0	0	0	0	0	0	0	0	0	0	0	0	0	0	0	0	0	0	0	0	0	0	0	0	0	0	0	0	0	0	0	0	0	0	0	0	0	314.862766992995	362.335855781125	397.358986072884	460.837217232135	524.108986264203	593.06196584896
485.501	0	0	0	0	0	0	0	0	0	0	0	0	0	0	0	0	0	0	0	0	0	0	0	0	0	0	0	0	0	0	0	0	0	0	0	0	0	0	0	0	0	0	298.062186259731	341.68714368919	390.850905302325	442.837076561303	498.694723026717	559.681840074453	627.816042817291
487.16	0	0	0	0	0	0	0	0	0	0	0	0	0	0	0	0	0	0	0	0	0	0	0	0	0	0	0	0	0	0	0	0	0	0	0	0	0	0	0	0	0	275.729786405698	307.758496331326	354.355977775817	402.219553739318	453.430815013058	511.832921316583	565.993999544701	636.100866678131
488.819	0	0	0	0	0	0	0	0	0	0	0	0	0	0	0	0	0	0	0	0	0	0	0	0	0	0	0	0	0	0	0	0	0	0	0	0	0	0	0	0	0	299.552803903352	352.664469964335	390.804335057227	442.813076526492	481.966427652272	539.489485225838	616.830579841629	682.593033012272
490.478	0	0	0	0	0	0	0	0	0	0	0	0	0	0	0	0	0	0	0	0	0	0	0	0	0	0	0	0	0	0	0	0	0	0	0	0	0	0	0	0	264.952003591702	315.399510048171	369.140647502743	415.001774595282	461.776158121475	506.047403238468	564.13863902385	630.919525010447	708.344019012344
492.137	0	0	0	0	0	0	0	0	0	0	0	0	0	0	0	0	0	0	0	0	0	0	0	0	0	0	0	0	0	0	0	0	0	0	0	0	0	0	0	0	287.127150268988	340.361466523869	387.721655573012	435.555921197366	487.702533277322	539.084300913451	594.823646152903	654.099360004457	730.957407888728
493.797	0	0	0	0	0	0	0	0	0	0	0	0	0	0	0	0	0	0	0	0	0	0	0	0	0	0	0	0	0	0	0	0	0	0	0	0	0	0	0	275.411922081975	321.628238574741	359.369052733059	410.400125847791	460.421858387997	503.887093585291	560.525081641956	620.186091825405	682.941605170061	752.021237338881
495.456	0	0	0	0	0	0	0	0	0	0	0	0	0	0	0	0	0	0	0	0	0	0	0	0	0	0	0	0	0	0	0	0	0	0	0	0	0	0	0	289.867598513045	325.303328133731	382.978598419675	429.113987598033	491.449313805469	530.660755407397	582.328433142332	655.520183356852	710.207537005302	776.753067500816
497.117	0	0	0	0	0	0	0	0	0	0	0	0	0	0	0	0	0	0	0	0	0	0	0	0	0	0	0	0	0	0	0	0	0	0	0	0	0	0	269.918055763767	310.477828855186	357.037965071551	412.246855437935	456.481546043063	510.602818882047	553.838774048707	604.412725928886	674.804891503422	733.475090813343	805.157357801127
498.777	0	0	0	0	0	0	0	0	0	0	0	0	0	0	0	0	0	0	0	0	0	0	0	0	0	0	0	0	0	0	0	0	0	0	0	0	0	0	278.710812989027	337.59467836407	379.649972775658	422.350376380685	476.994897916009	535.015684685784	583.330982019447	628.67931074803	690.90855821884	751.977516445566	828.093826622704
500.438	0	0	0	0	0	0	0	0	0	0	0	0	0	0	0	0	0	0	0	0	0	0	0	0	0	0	0	0	0	0	0	0	0	0	0	0	0	271.708206808697	315.33929474214	358.259165549955	396.619717346403	447.440802701825	504.765672517289	548.688243581514	599.306835901405	651.570151687964	713.766828503253	779.459649596744	852.739758991051
502.098	0	0	0	0	0	0	0	0	0	0	0	0	0	0	0	0	0	0	0	0	0	0	0	0	0	0	0	0	0	0	0	0	0	0	0	0	255.908089509973	286.053801954554	340.46091844225	384.854798258471	405.087969480427	466.336581809469	528.745229094063	569.26894275333	617.507765088226	676.159292201709	734.614087448383	791.483152426557	878.953241046677
503.759	0	0	0	0	0	0	0	0	0	0	0	0	0	0	0	0	0	0	0	0	0	0	0	0	0	0	0	0	0	0	0	0	0	0	0	0	277.632059650606	305.681689658099	366.543737731872	408.933454849264	438.138848850523	495.334109218052	547.810518346681	601.94890175181	649.640809054651	698.897180535296	757.579359812235	829.915799123608	884.459833619724
505.421	0	0	0	0	0	0	0	0	0	0	0	0	0	0	0	0	0	0	0	0	0	0	0	0	0	0	0	0	0	0	0	0	0	0	0	271.273333778804	300.428897235349	340.260381378566	397.411875419908	436.196885760883	471.806846077456	515.744538386885	577.110645062955	617.843594464941	673.442902315346	718.225755854755	794.470819558017	858.213204137021	903.020504616237
507.082	0	0	0	0	0	0	0	0	0	0	0	0	0	0	0	0	0	0	0	0	0	0	0	0	0	0	0	0	0	0	0	0	0	0	0	272.019001352707	303.138739217915	348.239595889911	398.606587432726	438.986172819764	480.575685228392	528.220431528523	590.531950259005	631.684803105274	685.242829174182	739.708691559676	802.833032839565	867.522430577948	928.692159683911
508.744	0	0	0	0	0	0	0	0	0	0	0	0	0	0	0	0	0	0	0	0	0	0	0	0	0	0	0	0	0	0	0	0	0	0	258.378502098465	294.670095324257	323.696662973228	356.540250088109	412.48622536493	461.65771374459	496.441255074239	546.621387933154	607.592378462522	659.222391240512	712.156646855767	754.602347911271	814.156616997334	871.142592210837	929.757899921469
510.406	0	0	0	0	0	0	0	0	0	0	0	0	0	0	0	0	0	0	0	0	0	0	0	0	0	0	0	0	0	0	0	0	0	0	270.798582257193	297.673960068787	354.621860194647	385.804675335286	430.25329479274	466.905308477811	514.622544491499	577.817219656932	608.943235875468	673.973432913153	714.118860925737	765.449934502318	831.667779618595	880.578496628014	951.661147759478
512.068	0	0	0	0	0	0	0	0	0	0	0	0	0	0	0	0	0	0	0	0	0	0	0	0	0	0	0	0	0	0	0	0	0	243.097806164508	301.763669676502	319.521795095337	368.142093914754	403.681675203317	449.001295588035	492.217091057467	535.530610346505	584.657722527521	634.637668559334	687.379426507536	724.341035741278	795.855914188513	839.479779882866	907.020808390792	964.223908584323
513.731	0	0	0	0	0	0	0	0	0	0	0	0	0	0	0	0	0	0	0	0	0	0	0	0	0	0	0	0	0	0	0	0	0	262.032091395338	300.06369015337	337.811559518753	370.020786549191	413.902591402899	461.26771145706	498.35932998154	542.372382195508	586.633764028186	644.424920783669	717.105787704324	744.47039730618	786.949781365527	845.069599905932	909.050224867642	960.414920684736
515.394	0	0	0	0	0	0	0	0	0	0	0	0	0	0	0	0	0	0	0	0	0	0	0	0	0	0	0	0	0	0	0	0	242.930237017203	273.187093143955	313.331853873391	349.872613915758	389.780803950329	442.152545459653	484.246130602521	514.73440877164	560.047796975688	611.042451845808	675.182648700872	710.830188150124	762.014876638124	808.810155107104	862.299713051279	918.860682745674	977.021797214994
517.056	0	0	0	0	0	0	0	0	0	0	0	0	0	0	0	0	0	0	0	0	0	0	0	0	0	0	0	0	0	0	0	246.557181527753	232.380188062602	269.106461848481	319.433574454289	368.002913834854	399.829581719816	430.959368907801	499.489902395386	524.887805288133	568.782180938745	618.505766717849	671.444242399802	726.64342628006	774.815366619088	807.363056150119	880.257101223938	914.8655277881	986.243363201631
518.72	0	0	0	0	0	0	0	0	0	0	0	0	0	0	0	0	0	0	0	0	0	0	0	0	0	0	0	0	0	0	0	228.218689989075	258.045697697486	302.096840533258	340.361291822948	387.872456884903	421.813331374905	463.630493412098	515.76114876013	545.509376471325	596.492134435069	640.151042519896	700.7699276928	740.130170076622	788.852568291092	829.119198837857	885.958071283202	935.853257133091	996.215257013799
520.383	0	0	0	0	0	0	0	0	0	0	0	0	0	0	0	0	0	0	0	0	0	0	0	0	0	0	0	0	0	0	236.088729837812	241.15535761271	271.767264706734	327.188847540255	365.004069746296	389.045383322323	434.874761366915	466.901515091654	536.324091196246	580.394550446946	597.500045521722	647.291385129001	709.333124106827	765.530993691702	793.497468369004	838.301945317542	900.914112937378	951.77750975654	1019.08191872694
522.046	0	0	0	0	0	0	0	0	0	0	0	0	0	0	0	0	0	0	0	0	0	0	0	0	0	0	0	0	0	0	229.006054545185	240.951120957524	290.440850720706	344.485340073886	364.204567626341	413.73177476055	465.382181035346	497.97420329739	547.739288613805	581.338739136425	630.696072365926	667.419860679495	724.571896299132	766.860669931728	807.143202127413	857.867983694179	903.984342237861	955.775078930748	1005.61356975283
523.71	0	0	0	0	0	0	0	0	0	0	0	0	0	0	0	0	0	0	0	0	0	0	0	0	0	0	0	0	0	222.225550574612	242.024776584244	270.318175641588	299.544561082424	348.432008988056	386.702182374652	416.273263315364	459.84649888589	497.576525124684	563.274331331759	595.327805513265	629.573930573458	674.753885445552	714.805385243009	774.491646212145	807.880707641188	849.823489461155	898.485614634494	957.573663277769	1021.93100865694
525.374	0	0	0	0	0	0	0	0	0	0	0	0	0	0	0	0	0	0	0	0	0	0	0	0	0	0	0	0	0	209.307162236244	248.461379359614	284.146766672978	315.217686193045	349.990194844629	383.647218347987	432.07712641739	466.374881442355	515.380418525698	556.863489875486	597.350591515569	633.848643696026	694.274019890684	728.347758249927	780.865122359132	815.07016406293	856.581052046655	911.479424936883	951.894609362093	1013.35768415405
527.038	0	0	0	0	0	0	0	0	0	0	0	0	0	0	0	0	0	0	0	0	0	0	0	0	0	0	0	0	219.338855851946	252.197005220249	257.898378985837	300.726731526993	337.35202529037	375.61059208674	410.038334701413	446.357903261479	488.581622564792	527.294619642164	565.70762821434	599.671318228573	640.080726655977	695.78723936515	747.388340487684	782.526750018163	821.259605363444	867.938601535833	899.533311399609	944.584173164605	1006.03829091131
528.703	0	0	0	0	0	0	0	0	0	0	0	0	0	0	0	0	0	0	0	0	0	0	0	0	0	0	0	0	216.233113617535	252.080934852647	276.744565119064	310.653976884898	337.922337235488	372.156646690105	408.82839279636	451.866178265366	486.866636127516	529.157747066412	574.321277465688	621.485678902578	650.680672555858	697.462935052298	735.995701837863	771.608111594009	820.378742935463	855.926251977216	900.873803217959	949.805515276766	1005.42696319837
530.367	0	0	0	0	0	0	0	0	0	0	0	0	0	0	0	0	0	0	0	0	0	0	0	0	0	0	0	211.200984289365	237.649503882633	240.381621255124	288.350045053171	313.855664378301	342.765505244521	386.70499706289	414.84294435969	472.789828588064	498.212771839485	541.400424557213	570.188295766612	615.936086557198	647.54848298809	700.489319910754	746.024208355517	774.651516027718	812.711304390386	852.65182078972	898.341208160342	947.881587756142	995.567928463623
532.032	0	0	0	0	0	0	0	0	0	0	0	0	0	0	0	0	0	0	0	0	0	0	0	0	0	0	288.257977996181	226.783765725688	230.673469433261	270.877327551988	294.14029736993	323.560675726035	356.605777896829	391.183043476512	427.457589799114	468.54817999153	499.958780362661	531.833536183165	583.673318848791	628.145110775557	652.031994992401	691.47725569834	735.84244569821	769.995357359408	810.178151240167	843.492453986023	892.109217431276	939.121553674127	979.815809351888
533.697	0	0	0	0	0	0	0	0	0	0	0	0	0	0	0	0	0	0	0	0	0	0	0	0	0	0	234.563447745398	253.205571472846	287.55728021688	296.649501394142	325.220932115212	349.074602626432	382.822024825701	421.54241628179	446.920254549626	486.991581885564	530.034512421615	564.520384910842	597.925174815358	639.262750392546	677.24209248563	707.135179163683	745.065569604002	784.728726171661	818.669212754572	851.539791894699	879.890282720846	935.388673254191	995.575287369793
535.362	0	0	0	0	0	0	0	0	0	0	0	0	0	0	0	0	0	0	0	0	0	0	0	0	0	271.496940853044	241.917501314026	269.256630811307	290.628841763084	311.191626655295	337.624259426936	360.236719993748	390.993755742361	412.501345217939	454.234799475079	490.268236123888	523.02573781908	567.529272907914	609.510925061616	633.436108345511	656.227701273862	711.372627009231	740.972824104203	775.540969462128	808.421527431555	835.910512657207	873.520102730377	930.158010405488	980.46155149781
537.028	0	0	0	0	0	0	0	0	0	0	0	0	0	0	0	0	0	0	0	0	0	0	0	0	0	246.763420113349	258.548853271343	287.649701853639	305.776553301087	318.509853320433	342.818425974944	367.885308068897	390.360123632342	433.177360352148	449.534073463936	505.931952797618	531.277632371869	572.422240242772	604.472475333522	639.996883437597	660.977153608041	700.627863632624	742.549030961701	771.390333727637	806.175173669177	848.433206940682	887.338928751899	940.18093366315	968.251421642659
538.693	0	0	0	0	0	0	0	0	0	0	0	0	0	0	0	0	0	0	0	0	0	0	0	0	263.52696672987	258.886226945745	282.541877082219	303.024669090601	312.417848178171	319.326831893395	345.665465751865	359.909424465967	396.96555024101	433.77079936622	464.985952457345	516.925730990587	548.533529664058	572.340716715652	624.074531584177	648.776519242625	664.498184350217	719.275106202371	744.431664609777	783.731649663721	800.300359578168	842.938762145657	882.984807318473	912.886243596151	968.459951578181
540.359	0	0	0	0	0	0	0	0	0	0	0	0	0	0	0	0	0	0	0	0	0	0	0	0	251.055225222672	272.649130709751	291.93563187543	323.17572046187	323.926770163042	350.949135187367	385.523597710882	396.281851492391	408.870363701704	447.743079050333	489.928354638793	510.467486837265	548.185958029839	589.024428350703	615.127519130231	651.734207482541	691.560744424305	705.840662786085	749.586154664223	773.251831942113	809.42408328712	839.759999029462	879.739679274024	915.919937372376	971.968767223811
542.025	0	0	0	0	0	0	0	0	0	0	0	0	0	0	0	0	0	0	0	0	0	0	0	287.015897258636	278.763627871852	307.057894599287	322.1094088775	324.86707256857	374.287920267223	386.259527851995	391.408070062331	409.989340895971	437.065265292805	463.503124294945	511.41275130995	528.820524720129	573.502139819116	600.809984613744	640.307413784556	656.216138673286	680.181438890275	717.261947210006	745.474849259987	785.432513277387	813.304029536833	841.156657095949	887.965554309998	938.102533821282	960.345442975609
543.691	0	0	0	0	0	0	0	0	0	0	0	0	0	0	0	0	0	0	0	0	0	0	0	270.331697290592	283.117762948047	311.430047917596	338.640549041333	347.837149136058	390.92992161326	379.158864596054	410.963673930046	415.782229735498	444.672101873305	471.338455196598	506.596445225923	539.699604333709	565.470774128172	599.501037049607	645.702363177933	676.189808548333	680.868116339018	719.376951578395	747.516174316166	770.822834645867	804.945633933234	838.068988397626	886.550775349707	919.21889453831	949.150790487655
545.357	0	0	0	0	0	0	0	0	0	0	0	0	0	0	0	0	0	0	0	0	0	0	274.060744855593	284.983188280702	314.529068299169	364.087769689546	362.957261290658	392.657009420607	382.619764431714	395.28421475382	418.959516864252	424.62104993909	450.765440354939	490.991479876234	507.674155466748	554.614974533349	578.468640533051	604.866030777519	628.558757748666	665.033236658056	691.707427765735	719.931454560764	749.184390095467	785.954904015259	804.242428352235	835.980144094881	883.118505106909	914.98130028963	953.191379297144
547.023	0	0	0	0	0	0	0	0	0	0	0	0	0	0	0	0	0	0	0	0	0	334.216626713735	256.623192130804	318.028131610931	371.612114624165	378.892158566743	382.369366896026	386.922565036655	414.891642252508	444.805380670855	438.258468833666	443.065252444764	466.229434848264	504.026776885262	532.782921496401	569.10950725852	591.111958410526	619.139407636569	653.837271671847	680.609034794564	702.299273092315	733.261754866156	761.915391763172	784.059029499484	806.145921667022	844.226038835445	873.183762753522	921.248774251514	945.888373955383
548.69	0	0	0	0	0	0	0	0	0	0	0	0	0	0	0	0	0	0	0	0	0	234.350887647241	267.493896966587	312.492470921558	349.44413722866	362.077827789304	379.795370438831	387.965743361896	401.901735461253	423.764867312132	412.153222560477	443.428650946079	459.104438017709	487.981340884346	529.310922910158	561.449535992268	570.799776410203	604.495858713163	633.151820130965	659.392082205744	688.153959869129	714.364038666096	741.594869114377	779.592476747201	802.617465065469	820.457111217481	869.734664382292	895.836683598403	927.665034777343
550.357	0	0	0	0	0	0	0	0	0	0	0	0	0	0	0	0	0	0	0	0	245.294578282885	246.959130190209	307.197366183805	311.934091945176	338.93454118416	378.101702826332	385.560934088556	386.996725455815	397.805800624136	432.420481363657	440.692489093267	458.816543728354	466.220753804545	495.439863998768	529.736551778117	555.598647716745	588.154074980847	634.759001401296	642.947414301296	672.438866112383	686.019646100623	721.216524848117	749.382010930369	768.312832868782	798.556100051962	816.416974108699	855.944409480405	878.450620884177	922.088793542848
552.024	0	0	0	0	0	0	0	0	0	0	0	0	0	0	0	0	0	0	0	0	222.370051707743	266.026350263665	298.932225235771	326.055190120645	375.820144328796	390.208288826451	408.562305189616	415.840109290438	419.955385670062	437.668512682061	447.256340214383	452.939511766007	475.310746421307	496.759831486136	531.471473259747	564.42268310207	572.983113354706	628.292818958647	634.31551285658	663.848169387353	686.221071588084	713.522791619808	735.890863179027	753.360740263243	791.760631403289	810.131059395249	841.490266363024	868.970221045642	914.939623577254
553.691	0	0	0	0	0	0	0	0	0	0	0	0	0	0	0	0	0	0	0	219.786490447516	205.320432001623	235.220493570812	286.378582930904	328.171344526417	366.002284542415	386.283310288056	395.190388396073	402.912224929224	428.580687121238	431.181711054868	439.680264751341	444.61951483255	474.816009385998	489.445551300501	522.668042963699	554.201707616719	576.023136281883	603.180556836979	604.901316374446	661.064275333682	671.040201064002	711.569625360049	732.867975979719	746.822664905656	771.569791842948	796.678966943822	829.538346052572	859.517289878887	892.516752754004
555.358	0	0	0	0	0	0	0	0	0	0	0	0	0	0	0	0	0	0	0	181.198778145004	214.567121979493	271.537333702551	301.493828835348	347.726585373151	356.649221610456	392.944065342809	409.993737960049	411.310395343887	424.121046079538	438.585850096256	444.226270728391	453.511795046139	461.926192792054	502.281068211697	517.693365310178	534.806838275092	570.886528558365	582.470873930399	635.496685622571	643.33267148343	668.661878023201	689.267258182391	719.196178461001	739.924390067094	763.65032554392	777.334520787301	812.998968042567	850.326137805261	872.400127473459
557.026	0	0	0	0	0	0	0	0	0	0	0	0	0	0	0	0	0	0	175.455551763801	170.263305881524	219.766078722634	251.351102142999	290.903046426976	357.38350064242	360.882876020748	378.32676563367	411.509466652066	399.682791550496	415.761057745676	421.363540240409	436.497206472883	463.659647134157	463.826046896182	476.409173073111	498.822949942467	549.336401527101	564.719177450922	588.276252465486	612.495840969647	633.1253479046	648.913954752332	672.813365488655	705.477919230203	723.124641053239	751.884511608843	770.920968546855	792.69698153382	840.050894915266	855.40576150526
558.693	0	0	0	0	0	0	0	0	0	0	0	0	0	0	0	0	0	0	149.467174190654	192.565594793465	216.354787120501	260.46610437296	296.066328368481	355.082155951793	377.143454523269	383.414793332142	393.064533292275	414.910379194937	426.670816434887	446.574814875779	433.950744563282	457.278766450784	482.216841322632	484.206183599708	506.342688196911	524.175728023696	563.475211622457	572.988680198178	605.516064959588	623.244664171804	647.758921547532	669.185567682609	694.783085220377	725.690056059969	740.902872485569	761.98639084207	786.074168143063	815.953638737904	847.626188305402
560.361	0	0	0	0	0	0	0	0	0	0	0	0	0	0	0	0	0	176.624438317576	180.922900717359	199.351702166736	243.469312429253	258.696824757477	326.867007653513	366.575877557423	381.404050541104	387.886153464899	398.314692066942	428.666330938736	441.808234640505	447.141375065187	466.967270102004	464.988679263308	470.194401864644	486.026049527517	509.198284263667	540.732001458881	558.3792590813	569.795845347523	613.247522891845	625.820909665994	647.210150392249	660.991279746484	684.692175773022	713.788347662612	718.65687735569	747.920885274422	778.446763520987	807.059641359567	849.833794995169
562.029	0	0	0	0	0	0	0	0	0	0	0	0	0	0	0	0	195.532609673872	92.9083263514939	115.095606971475	183.857869369613	207.30219576952	225.806761031405	261.908007678506	305.069380413381	345.221128438412	354.670772037667	387.721484081349	384.205635848501	375.761017767849	415.056683696312	423.3185373508	429.645536312415	441.297249912001	470.288245442097	486.640112261364	509.604122624986	523.734575611243	571.333218953375	583.876686729017	604.115199654673	613.755456789649	633.796917529551	671.577604625645	685.325544455995	696.626963316735	718.859175577268	752.105200159708	777.543059437244	813.393841868557
563.697	0	0	0	0	0	0	0	0	0	0	0	0	0	0	0	0	141.712425149914	161.295383801073	184.80746585088	195.874501889238	233.941420140628	266.842874557202	301.380044165402	338.728831704141	371.719914050192	391.630793593125	399.924080319029	389.405694629639	398.461267207231	415.828320693579	416.980303519036	447.541963204884	447.655348062315	465.152805692793	487.175477228563	524.6846116018	538.746402895966	562.498037440027	574.318258592151	605.042382540748	613.34394147681	636.011833321321	661.606355571406	680.249370149091	694.404525909698	715.002279169745	752.822783335759	778.568160336811	795.130394552522
565.365	0	0	0	0	0	0	0	0	0	0	0	0	0	0	0	166.781070139081	119.170712217197	144.18467411512	162.677459131675	198.420230306193	232.70307710672	264.835761890105	308.20133723268	329.500732208823	367.646283685899	361.90986957115	360.613536346976	391.740866902447	419.806722836189	404.271845971554	428.24009607034	443.365475069133	433.703858966139	463.179309077265	465.137063956076	516.683286293983	523.391314726432	543.844829055989	573.22223467178	579.351590480284	613.485655483145	612.210513472488	648.262217564007	663.209002700989	685.443884611045	696.492261755101	723.987880610448	750.308103210283	793.146063074826
567.033	0	0	0	0	0	0	0	0	0	0	0	0	0	0	0	126.932933974999	136.530197573886	182.646359383299	175.374619070254	222.386631317699	248.140460775555	240.638621374187	302.448579675761	338.891984333896	370.438026650153	367.794399659455	401.483863110383	388.896868124353	409.221940199968	422.466471465866	422.755937810897	437.368098612014	437.490713581867	456.828978538468	486.097670972274	506.950196694922	524.344045526692	548.676750565255	555.480206775747	597.063207699805	595.431269919859	626.658590363162	641.123367956732	662.075330523458	678.722187939882	687.81325717093	730.68218563979	747.046088055671	766.027311586466
568.702	0	0	0	0	0	0	0	0	0	0	0	0	0	0	152.971703773494	120.443266469575	137.340690123273	148.065711287317	191.199402183052	211.129506022569	222.719763295409	274.866102410988	292.21426850398	325.500415294389	339.202663957321	352.461434095025	385.257466359596	371.52624656036	393.986525596193	407.391423921104	427.232967999832	450.164085101115	441.660856430309	456.39398004742	461.629302111994	489.066523956964	507.771245589298	543.742222933588	568.259723485934	570.758936518979	587.205091866235	597.038113839955	627.82917705853	654.645801964245	669.077696961677	681.683741485243	705.968770562927	729.779617362658	767.522940824476
570.37	0	0	0	0	0	0	0	0	0	0	0	0	0	0	97.4160031993248	136.978588428584	158.994296188306	174.643504827495	178.041493132492	217.768707202662	221.626973918236	302.743632242665	306.891991364145	335.539651424052	340.162410497788	366.027145177632	389.555689696433	391.417796041545	411.477573626457	419.586176670775	440.603946137399	427.180334454717	442.800204809688	454.157375196203	452.621651689439	485.259140442806	512.602404278974	542.889209391376	545.446457310632	576.687112150885	590.472646727261	606.680075115396	634.630977070922	631.298410982982	659.37103874865	677.943106307397	703.466883906196	737.031857586597	749.11562891175
572.039	0	0	0	0	0	0	0	0	0	0	0	0	0	132.031208383861	118.494822867233	122.819509280002	120.612133149973	178.979970016004	189.163951628163	219.804448937485	233.142930354535	276.507111660046	307.376370648891	331.255040799779	335.895926553071	379.886399839207	400.757318381565	402.854793147368	410.901828189914	407.167442431995	414.591265374645	419.466403065681	451.224951900252	445.592903190366	454.675310029347	491.67933474133	505.405984888311	513.242107038829	545.774618217561	556.958866702759	584.691323610568	584.028649680097	626.642697296293	634.410460671276	645.92430686206	662.1009141024	694.196294712692	712.470790211221	736.419701802882
573.708	0	0	0	0	0	0	0	0	0	0	0	0	0	103.429076783778	105.655436179175	102.466732560889	165.196951751773	152.362849911733	189.262724479101	177.387195559499	244.670907525724	264.125248218028	295.418098974761	308.527646607612	335.953623056346	368.157846295472	374.214355766919	371.925315773561	388.933517783367	406.238158930776	394.323928253576	398.331259023763	430.417446500941	447.697847175639	448.214617120719	468.3437467405	479.97596707051	509.436636117968	527.255256608652	561.727420657945	553.259124485722	586.320419137551	596.334317472968	611.191356236743	630.182902892315	639.774260337025	668.245408919756	686.121083945338	732.05849672829
575.377	0	0	0	0	0	0	0	0	0	0	0	0	129.548865420874	95.5425876003086	143.352913459225	131.46917818829	149.5610571583	157.496529871669	199.432010492416	200.865449656656	217.454181815037	259.637524571216	293.102548491584	289.383066799804	312.052525449804	334.85523573444	358.58899540788	364.190652702299	366.889643580261	395.891199088145	397.047313379246	418.837408025054	432.120097405621	422.343873617014	452.379678611398	464.771308793882	478.946000669935	499.927573534832	528.519187714561	526.862418048084	560.493486722373	574.306145999654	585.323635232657	608.694947571714	616.55940762509	631.999260116117	655.937153665131	677.899900118124	705.593359258141
577.046	0	0	0	0	0	0	0	0	0	0	0	200.759698702469	108.927114587445	112.195685631117	125.914881062669	159.48343872114	134.870920534774	159.125671766067	188.158171867565	193.014612867629	227.124847253282	256.757332930023	258.985250317917	296.131505983806	325.028577302417	338.37942309578	350.748896713837	361.111048909043	356.721388262996	383.301355571501	376.873655097598	373.773605488058	433.059563601209	421.608276690429	424.307029067735	461.939462333963	473.846303831675	491.276637738267	509.151883680872	513.163473835778	529.524906792476	549.48978041359	573.232644681613	591.780969019828	605.911053833451	620.747228271827	646.325723946234	668.197590930258	691.764198266292
578.715	0	0	0	0	0	0	0	0	0	0	0	75.0157838577402	100.862772871873	105.073510903122	137.299798152979	126.703836912173	147.242239692988	157.185053871948	168.916393600199	183.438708460139	222.663957222599	235.400431335722	276.853695723294	323.71539003947	325.178122411457	325.033255837543	337.711694069143	350.13361794262	366.168896126812	362.128666697525	369.780554539158	388.844130239804	394.751233859706	421.453673301838	425.023099317585	449.076262020731	464.969930766632	454.741010545825	510.948593401452	505.736991881183	526.683428965584	540.206184096788	554.765326955152	574.305049099168	582.888531603249	608.946421752747	624.020157129139	639.368936564647	661.502588764582
580.384	0	0	0	0	0	0	0	0	0	0	141.759086115077	90.568487712987	86.1443902742249	108.152176003916	130.935106036511	142.601277027004	129.853726991035	171.642328884562	189.763395690099	203.765831715216	216.775683698359	223.554884756883	268.382677848008	296.960800921746	307.194387818813	323.141515437132	343.44542868093	329.73881907865	343.776322029955	368.78507212054	364.989994945679	379.785904364924	375.577262732857	390.321047236532	410.021079397305	439.713629906868	451.844540345892	460.193830773603	474.209922072774	504.533011214017	511.264780447234	531.228876968341	549.974588401965	561.455543192262	574.279173988357	595.229256062859	618.335293661632	626.276833725343	647.661240210297
582.054	0	0	0	0	0	0	0	0	0	0	88.2105274219007	72.5103141647717	98.4398996074787	-88.6282978022804	120.61514546176	134.266804835001	139.407819129193	139.69943349605	184.585519773873	168.76881973416	210.046427365026	235.619061525053	270.747636586721	279.807716915765	293.820169436983	319.189609824213	311.684937967694	340.601242364198	337.636387410918	356.906222103296	365.023909881321	356.196757688901	376.823524966895	406.16232602349	411.376606768801	418.237627870613	433.025241114297	448.960925088934	474.524539722896	486.770987245129	498.386169960651	523.566962391084	534.244088241521	556.700867141705	563.961862170376	573.905171832926	586.257214815952	618.430843406851	639.837651268645
583.723	0	0	0	0	0	0	0	0	0	83.6218485122168	55.9668569637791	88.8410063458148	74.9857965615886	67.5197412646445	106.703293290752	137.905187225592	142.776934575075	173.23083126743	172.899056475124	197.200668404603	207.118113065404	231.389577615225	262.565548227248	265.47872742202	277.133871185086	300.179633446153	292.618041911733	333.549216692549	327.877026526214	338.85328730627	336.056888285986	357.051882421277	360.864583395944	375.495367261372	401.998738315584	409.684518892843	424.201009555639	437.684237844954	465.968543967968	481.86117738889	482.596288207831	504.152673052275	519.385342545462	529.629696403773	542.902539295078	557.166087712868	575.836730693832	592.319043567681	612.780498568279
585.393	0	0	0	0	0	0	0	0	0	65.5919748785034	71.5804381511582	88.9689223909323	111.011766917977	112.000808743487	143.943026960815	123.037100030733	157.166700926272	144.5345678138	171.520607213555	199.180857022641	231.306095883478	224.645493773774	247.377904918853	274.434211453697	299.966290459114	304.065718082961	330.79042255564	314.273007176843	341.088830508039	348.090849656405	347.391719670687	364.296469269007	369.057286563125	385.108444260816	394.316619223258	405.485401024519	407.930599378745	454.67094812222	449.252153871989	474.593876200799	484.502231390122	501.042882180951	502.526636651059	519.294108552034	527.207492903547	540.575361018627	561.720928857506	585.209392859166	607.327042737637
587.063	0	0	0	0	0	0	0	0	78.1537386569077	45.8961539364307	36.7379817977512	82.8162856103479	85.9148811923675	109.936927711551	113.270648693801	130.956693474345	137.432952631879	144.02740528047	168.314864667994	176.711106065101	207.312905407908	211.289501188538	244.042118757627	281.63507640729	278.014099344923	299.455623888561	286.980852474313	316.047669172576	315.021091367002	337.039150042329	335.887680830879	336.236622598318	353.926838986218	360.726405127008	375.502720468016	398.320586884809	417.531585588312	436.837312968993	446.45231325465	447.458462077105	458.544467990704	485.83650802214	494.384595398902	501.342649219202	514.343922490778	522.064581701994	553.879784283953	569.255408081394	586.355681850902
588.733	0	0	0	0	0	0	0	0	55.0595913830435	56.130375709299	66.0955441520561	87.640598678726	85.3623138646658	106.536072750374	109.975174667037	121.19447757471	134.222373455019	129.41642676114	176.366174748063	186.183352545042	188.265948231509	207.289267120375	228.655299613699	245.484596923523	263.801723925637	264.300925940396	301.565655819402	304.91708580904	295.577168143311	318.372982807449	312.056538521415	345.571171428639	336.693051803305	357.621863219836	382.520242778138	384.927563193785	402.15046446214	413.961937453518	417.145239617053	444.726124325551	459.886876637966	464.40453745852	465.294569750553	498.017839757839	499.97908044878	519.729007939709	526.593693163411	551.983608058978	574.422040453271
590.403	0	0	0	0	0	0	0	44.8802531875353	43.6279261452572	57.1426943704673	49.1253117120131	71.9807838090678	76.379755080827	88.4225266806757	96.5296470600815	131.147422115337	122.294678040155	155.278964941325	143.208043792671	141.975325854517	185.679757969643	215.992321041934	216.367203205957	244.882781795798	270.729869497873	288.93552577132	300.505098694852	273.255878736319	306.643873088205	291.719224593823	316.66519769225	321.772623311146	339.19809338458	341.310527791875	367.108718313658	384.693865583183	373.175658831529	400.274317902371	419.249646090763	427.304631871986	433.63367466182	453.993894900082	472.992630386449	475.566578080689	489.90541733461	502.664317510705	519.272853711953	537.348017140175	546.412291476546
592.073	0	0	0	0	0	0	151.590884549147	66.3396497651732	70.7032057239478	91.7928682837136	92.649357625224	84.3376816489498	98.8141526121734	91.7199435962731	108.567860125108	134.485981214372	131.029164703338	168.718372945523	197.601907154176	187.816441468957	206.338023065889	207.076083954225	251.226637923868	251.614052323347	281.074045399609	281.595614645173	278.659993232075	291.441850874381	317.672217972663	314.232949549248	307.914988876641	336.872579673794	336.530001391064	359.756515120933	356.983717855618	380.44464851232	407.049836727056	418.056015833937	411.835403806752	423.552864372037	429.338921251643	451.85638501194	450.387678508543	475.732185127172	487.028525642762	496.101464249873	516.199280595691	531.557476575646	539.523500116831
593.743	0	0	0	0	0	0	77.5738179398774	53.8031271065188	42.5102766206496	67.1360698847459	62.4274651082172	80.7762959232373	94.8713588979766	103.714036685947	122.557904154668	136.467937917271	142.880082277098	128.769154822402	166.712044654652	174.326360108089	192.821562145705	208.444653074279	241.565116734182	247.904581596911	243.64205247414	269.38406653708	285.278156203628	282.395099991896	276.567560497717	307.789856355445	301.481220366874	324.309146133613	327.311654003683	328.038495990371	348.649778504231	364.198407214282	385.604947826462	383.008877175866	403.537442789457	423.56253167168	414.065300604741	449.679650601822	455.553981635088	460.95611854618	470.787124993354	482.287872133764	496.851292437259	513.742174059425	532.49087885421
595.413	0	0	0	0	0	148.958599150075	35.4386878091582	46.3303336928664	52.5603006008518	59.7618505071374	72.240656601447	74.7033997148158	111.656546025597	108.385819704905	118.937791910084	122.479386382212	139.247743759047	153.201269251901	158.375350682169	183.557122616811	197.495550895628	211.744855079284	233.962685789093	240.109950762954	272.917841616644	269.62509434716	273.375571658333	286.246042340453	304.062224733055	315.200948164956	311.551091337911	321.50791541855	332.813688747285	339.42137217501	349.436707948991	358.543243502109	374.279623350824	385.211892502513	397.676109450159	402.229317873503	426.788636056863	431.51820460111	453.440969636886	459.400296841922	466.681459634246	474.798125802623	497.467766834155	513.648192906838	520.717203233691
597.084	0	0	0	0	0	48.7580600843024	56.651283440522	44.3665257634273	50.7099333681837	57.5604149342861	63.9478169189901	85.9573230544458	82.6041187176937	93.0387812981491	115.491690178266	121.526325332821	118.631380035664	123.407819151826	152.613551116698	155.448249460098	191.674954328687	208.572578915646	222.163056852804	226.393740119665	251.943670929524	265.012498870203	270.523177508154	271.894384591303	285.605438750978	289.376794982933	283.734412394163	304.104504236526	330.953200015443	322.394751124201	356.839743778071	344.636858157679	355.515803597775	373.979142459404	398.126795181303	405.074733518986	404.886243074688	416.441072634938	426.657379711975	439.535552318413	460.730972024843	460.783388696252	477.899056020034	493.453652897771	501.071039245494
598.754	0	0	0	0	116.313766674253	29.5470904504806	40.7518908488215	69.7361701250225	54.3926080814876	67.485461595233	75.8866920652558	84.4949795298167	109.122498616226	96.6869424831133	113.956665000838	112.816839399115	130.590283550216	149.990075099675	136.429759560703	167.65264627561	202.160665602689	208.140555443263	212.898640063832	238.968017505546	252.270291617613	253.843809325028	270.475287525199	260.422615370103	270.860573231837	306.211520750629	302.716286536587	302.104733143972	317.775787875757	331.702134515865	339.914656277888	350.187210006245	358.361953440733	367.451910317898	383.688005214042	402.993640602695	409.929297792286	408.32091631167	430.975039460901	436.127978853824	450.723859339851	462.185854482254	467.018091942473	478.773996248448	503.19003246704
600.425	0	0	0	0	37.7471997265947	16.7612497858959	38.9995718215365	51.1309138403451	50.7947641857879	51.2258283647596	80.5347015027407	90.3094771193848	89.436443900224	82.5199271691269	86.6338322882474	106.610464341323	113.765257874151	131.008635383777	149.858203168908	142.923580266233	149.073096502741	186.536954374006	215.446044989347	220.801794183318	233.374490648407	245.668931284532	248.745465466134	258.693701102797	265.840686510379	277.787828704448	284.007152944692	298.407639216779	306.377580803378	325.339711692559	331.527566775842	348.792937322979	349.838621828495	354.166905763958	364.324562383112	397.391365229514	384.542429212482	398.445743764697	406.900762072241	423.503883156076	433.816978175776	450.381638353107	453.064886651611	474.260311860013	493.277121222538
602.096	0	0	0	94.1299407797545	-6.10180205675871	14.1175228133682	18.0632769108081	48.0873261741053	47.4649768340095	48.7447777359846	59.2260293749764	66.4270642806199	59.7212293556014	65.4195563316383	87.5230349258268	119.815023297022	103.204181765406	130.286686357958	132.209371306905	166.264946344123	162.518975653685	196.811738189877	200.738225657838	218.797447562842	220.641180045601	246.590032706407	247.351265255178	248.449360946742	259.027397208459	271.482249205952	275.770749277772	285.155224167251	301.140351739652	295.081676831996	305.816879158602	328.666713699676	353.552401810329	349.273869718835	364.908006094751	375.27405649121	378.239493214046	395.162071208527	414.26627992095	419.213381489645	426.381053783452	430.357649364441	448.283866054873	464.377485199054	476.867327835255
603.766	0	0	0	11.6589861264031	11.9693525801743	33.3351302518809	13.3814247324186	41.3313189760916	44.4931606522701	49.2186822849202	48.302682647499	57.2437090831803	83.8597811235208	87.5567791800012	93.8164458459416	96.8460067744511	99.0941209001036	101.150070248848	150.913641739748	149.812765832128	176.612176642515	172.833831368501	192.043457815466	207.233087223661	216.088262946192	217.25034330816	227.270109198766	237.559203193497	257.566660198875	256.136971481805	270.691736519795	278.302708397065	275.13931697626	298.004957668359	298.656182515014	310.684872152665	330.941017856506	332.642152434881	352.287483025682	362.830546230318	367.13911224192	382.211736692738	398.156436699033	401.092117924257	416.91837965727	423.054113454635	431.872324987528	450.014793936491	464.80183954557
605.437	0	0	89.6309906770193	31.7449130184499	29.7034898778039	35.6926953159743	28.9378906245929	33.8904902737518	54.9853802143047	71.6522069095812	63.1191772790131	74.7008434119284	75.8430036401231	84.9138355545717	91.9023200143634	107.197760792707	119.050533672546	116.112894060859	116.182046066656	141.956088547407	168.642267732205	176.707817991819	195.247614520571	211.791693723706	221.683259720968	239.67348874618	232.824038043453	237.744229181748	251.705782163575	261.481958299644	264.194861057348	283.770702882622	299.73757527095	292.589935076249	290.871360354026	326.948236453838	326.462403559668	339.753943274536	338.100319886914	367.244368771874	371.233810498169	380.91257486037	389.583425900675	394.071270465059	406.544187146323	415.310803651708	430.455448118854	436.496339243221	451.009920916122
607.108	0	211.640844892696	15.3756704560164	20.9819805666763	49.0314739858774	45.7272960102509	36.9590107960033	51.358433331453	81.6455864043325	50.0275946986957	81.0331526631096	65.5174058526617	88.0380691075426	97.9756385493273	92.1499957009456	90.6303675882305	106.06560336428	104.49452719992	137.393371570874	161.483543146829	163.389500171973	189.787734501118	194.276755522611	202.341419858405	208.71197065215	209.819237031791	250.981091258448	232.551682584367	253.310898540635	261.245941509516	261.734638400009	268.590828575982	289.044480351834	288.229809672681	297.120903784324	306.486674268555	317.111842365922	323.904188590855	327.776843428937	358.079313323239	352.609731057348	376.111453455185	380.695540312979	381.407459091614	389.120791572686	398.4359690905	410.348873288195	437.990923817609	444.967565129794
608.779	0	63.621531852181	35.7685533641533	32.7468035791766	47.1706876882577	80.0389151512807	49.8255639281384	67.74002454853	63.6169012875624	88.4578237634014	83.4719681587858	87.8206230045946	97.2305731233712	102.213844388544	104.395754514638	108.229375780723	123.275682941711	125.566040463355	147.008279875487	160.579363960321	177.267154990324	181.961013230934	211.206309193378	215.750187326476	227.973170076625	220.956222130016	232.220519932569	246.024061105524	235.820276683722	271.172348092836	264.915108147345	284.828390284917	272.66106166911	277.999361255006	295.308321751279	298.555616957498	314.93155165017	312.747595364493	336.38912702331	337.039911091548	351.745108447126	374.339616215982	379.831157310881	385.497409653846	390.261071009987	390.075637048374	400.98657190916	427.464981955161	436.632787951183
610.45	195.070631871071	32.8354344762804	46.6378144858176	78.1575970096819	59.2405109917703	41.1219158064324	63.4464021901723	62.4415976452292	68.7557708458648	79.7444456532094	81.5577625848863	85.8093861280506	101.909469511662	110.319273414068	112.032757340894	114.850842046313	137.357339607946	130.937040419855	151.143225146989	156.17626700082	161.578773069639	192.859199437958	190.153889943551	198.919036022396	217.587706450213	232.805829858986	240.888650132209	242.989809081373	258.5073187679	246.056116889853	253.322605701152	257.93693506396	279.975604756835	279.568541204809	289.399500572553	300.129627749026	310.281214463777	307.746903252945	330.737637755842	352.230059787899	348.210410429699	351.06544611442	363.339782438073	376.039594769864	380.556249696815	386.908750073085	405.743254918991	414.746866465021	428.387479121392
612.121	35.6432042446785	-11.3937117217871	1.5427935627732	16.9609670376169	19.4606645637009	28.8891837867433	18.1453887567201	26.1775344244849	16.2517866257783	49.8859364050091	34.8414344434527	36.5367349959215	51.2584080035383	70.0209152736933	68.4250598989669	80.5011528735091	86.2513695725438	118.017226352827	127.859915673453	136.033355566596	160.055175830215	140.11205259514	152.648884314964	183.213703200185	182.257481879199	204.779918172068	212.862650681438	202.978115674628	222.853324878908	229.488094320223	231.448328409699	240.022627856311	239.485336715592	249.479676907117	251.842150601675	283.010024770064	282.12159275589	304.5497389639	307.232002905318	317.45159442409	318.092449906193	322.950397239973	339.736052068302	354.570529861343	361.062855823524	366.957324919683	382.313854682835	385.560377913901	401.301450094056
613.792	31.6758980556794	39.141918604378	3.92286215782904	19.2878390709303	29.4211885670255	40.4531347663075	57.282801066963	43.5034995474024	54.3688413851578	46.4487955767495	78.9435537714921	72.1222011485152	60.2363304706283	104.379554243833	108.269953522207	96.1627953970642	108.837595076202	121.305465029586	124.543520368369	174.294383126636	161.91938791702	155.303878295415	179.51813593966	175.712352588422	209.409991228378	199.392294780935	217.619410586732	216.104687589941	225.375839153483	223.334269668249	232.587188677801	251.640564794209	249.35995992626	268.67486850922	269.428086092986	284.547944090602	277.000046167654	294.728569341518	314.251632970461	310.801607532687	327.199957723106	324.041187224935	339.557700609778	351.453416652876	356.628079604139	367.695443467572	367.543245843874	382.170089557266	393.570105393649
615.464	30.3999899353644	32.1019958582647	46.454366547045	10.2449047501407	48.7640957896695	32.6144550168468	43.7305224559673	47.4752518972751	68.0299163754103	62.6990906105648	66.729335211511	80.2848158576476	77.4810149686841	90.7926197636519	107.298919635397	110.499172452309	111.424564260314	117.431636729896	146.205496789698	139.493544903298	151.29429180488	150.554981653572	171.872584451465	198.341199682051	186.617175836689	208.585503460342	203.733667038125	209.786977665884	222.814134904482	230.592139630586	231.368364626263	244.935300438021	246.761258689755	247.187348298098	257.44598906033	275.194202606957	284.911741905551	295.033845518617	305.409147831835	308.185120049938	312.865090704466	317.019365175464	325.967331390566	336.084751954282	345.433562507976	351.177489552028	361.767204436432	372.120411708155	389.355692439796
617.135	-6.84929309282572	23.6976161277969	8.49048283425424	0.150361483093177	14.5558581209348	2.50948790225384	41.8255150510213	19.0382732894676	13.8062682505031	55.6500405385815	44.0486051542614	41.3536301442026	55.5497960547997	63.2454479344998	64.6514756240026	67.6731939837272	92.7454211864411	114.227814150378	102.51916063131	112.407635192987	112.783688614767	154.939017856487	157.320476427565	157.189959895046	184.359528718615	180.695502554237	188.558568697695	193.35038387814	203.446029629345	209.328841029008	211.422555966927	211.462297719793	229.387010270529	237.557818410591	232.80529101307	260.211292921475	255.82258725692	275.63869754814	278.000608431666	292.41762723038	294.161885367116	295.797776764053	310.850671794591	320.540217995601	326.500390698879	325.762244126677	344.459702798663	355.543319030711	359.98302616902
618.806	51.2913514529195	33.7170723857404	31.1713537861231	34.1328967357675	42.4555425730997	67.1467994080575	65.2084168934758	45.3580506347481	61.6842263277979	64.4258193318787	79.7093768477804	80.8005578963964	69.1137630338456	97.8865373010982	89.2863139268387	111.474122034541	97.0840988599921	133.432507127242	120.356011141242	161.027986742832	151.090927864124	153.335509979562	150.442830901219	183.014105332611	178.114839874016	191.963603867062	204.638552535248	194.714303978088	211.275523565999	223.127842309815	227.330396459309	237.792384611234	240.4007167271	234.412742771964	249.539391143844	258.827654017833	259.723226064354	277.682158452451	296.434188452292	288.080516322243	301.669452487934	294.169386984221	306.908972972988	319.766728290838	318.311784511453	328.964105528058	342.514481292045	349.169849798932	355.142387083838
[truncated: 85 more columns]
