# Supplementary material for: Physicochemical and major ion data for springs in the Black Forest National Park, Germany
Source: Data Brief. 2020 Apr 30;30:105645. doi: 10.1016/j.dib.2020.105645 (PMC7218150; doi:10.1016/j.dib.2020.105645)
Supplement: Supplementary file 4 [file mmc4.zip › Fluorescence/D816_3_2016-09-07.csv]

wavelength	600	597	594	591	588	585	582	579	576	573	570	567	564	561	558	555	552	549	546	543	540	537	534	531	528	525	522	519	516	513	510	507	504	501	498	495	492	489	486	483	480	477	474	471	468	465	462	459	456
210.862	0	0	0	0	0	0	0	0	0	0	0	0	0	0	0	0	0	0	0	0	0	0	0	0	0	0	0	0	0	0	0	0	0	0	0	0	0	0	0	0	0	0	0	0	0	0	0	0	0
212.444	0	0	0	0	0	0	0	0	0	0	0	0	0	0	0	0	0	0	0	0	0	0	0	0	0	0	0	0	0	0	0	0	0	0	0	0	0	0	0	0	0	0	0	0	0	0	0	0	0
214.027	0	0	0	0	0	0	0	0	0	0	0	0	0	0	0	0	0	0	0	0	0	0	0	0	0	0	0	0	0	0	0	0	0	0	0	0	0	0	0	0	0	0	0	0	0	0	0	0	0
215.61	0	0	0	0	0	0	0	0	0	0	0	0	0	0	0	0	0	0	0	0	0	0	0	0	0	0	0	0	0	0	0	0	0	0	0	0	0	0	0	0	0	0	0	0	0	0	0	0	0
217.194	0	0	0	0	0	0	0	0	0	0	0	0	0	0	0	0	0	0	0	0	0	0	0	0	0	0	0	0	0	0	0	0	0	0	0	0	0	0	0	0	0	0	0	0	0	0	0	0	0
218.779	0	0	0	0	0	0	0	0	0	0	0	0	0	0	0	0	0	0	0	0	0	0	0	0	0	0	0	0	0	0	0	0	0	0	0	0	0	0	0	0	0	0	0	0	0	0	0	0	0
220.364	0	0	0	0	0	0	0	0	0	0	0	0	0	0	0	0	0	0	0	0	0	0	0	0	0	0	0	0	0	0	0	0	0	0	0	0	0	0	0	0	0	0	0	0	0	0	0	0	0
221.95	0	0	0	0	0	0	0	0	0	0	0	0	0	0	0	0	0	0	0	0	0	0	0	0	0	0	0	0	0	0	0	0	0	0	0	0	0	0	0	0	0	0	0	0	0	0	0	0	0
223.536	0	0	0	0	0	0	0	0	0	0	0	0	0	0	0	0	0	0	0	0	0	0	0	0	0	0	0	0	0	0	0	0	0	0	0	0	0	0	0	0	0	0	0	0	0	0	0	0	0
225.123	0	0	0	0	0	0	0	0	0	0	0	0	0	0	0	0	0	0	0	0	0	0	0	0	0	0	0	0	0	0	0	0	0	0	0	0	0	0	0	0	0	0	0	0	0	0	0	0	0
226.71	0	0	0	0	0	0	0	0	0	0	0	0	0	0	0	0	0	0	0	0	0	0	0	0	0	0	0	0	0	0	0	0	0	0	0	0	0	0	0	0	0	0	0	0	0	0	0	0	0
228.299	0	0	0	0	0	0	0	0	0	0	0	0	0	0	0	0	0	0	0	0	0	0	0	0	0	0	0	0	0	0	0	0	0	0	0	0	0	0	0	0	0	0	0	0	0	0	0	0	0
229.887	0	0	0	0	0	0	0	0	0	0	0	0	0	0	0	0	0	0	0	0	0	0	0	0	0	0	0	0	0	0	0	0	0	0	0	0	0	0	0	0	0	0	0	0	0	0	0	0	0
231.477	0	0	0	0	0	0	0	0	0	0	0	0	0	0	0	0	0	0	0	0	0	0	0	0	0	0	0	0	0	0	0	0	0	0	0	0	0	0	0	0	0	0	0	0	0	0	0	0	0
233.067	0	0	0	0	0	0	0	0	0	0	0	0	0	0	0	0	0	0	0	0	0	0	0	0	0	0	0	0	0	0	0	0	0	0	0	0	0	0	0	0	0	0	0	0	0	0	0	0	0
234.657	0	0	0	0	0	0	0	0	0	0	0	0	0	0	0	0	0	0	0	0	0	0	0	0	0	0	0	0	0	0	0	0	0	0	0	0	0	0	0	0	0	0	0	0	0	0	0	0	0
236.248	0	0	0	0	0	0	0	0	0	0	0	0	0	0	0	0	0	0	0	0	0	0	0	0	0	0	0	0	0	0	0	0	0	0	0	0	0	0	0	0	0	0	0	0	0	0	0	0	0
237.84	0	0	0	0	0	0	0	0	0	0	0	0	0	0	0	0	0	0	0	0	0	0	0	0	0	0	0	0	0	0	0	0	0	0	0	0	0	0	0	0	0	0	0	0	0	0	0	0	0
239.432	0	0	0	0	0	0	0	0	0	0	0	0	0	0	0	0	0	0	0	0	0	0	0	0	0	0	0	0	0	0	0	0	0	0	0	0	0	0	0	0	0	0	0	0	0	0	0	0	0
241.025	0	0	0	0	0	0	0	0	0	0	0	0	0	0	0	0	0	0	0	0	0	0	0	0	0	0	0	0	0	0	0	0	0	0	0	0	0	0	0	0	0	0	0	0	0	0	0	0	0
242.619	0	0	0	0	0	0	0	0	0	0	0	0	0	0	0	0	0	0	0	0	0	0	0	0	0	0	0	0	0	0	0	0	0	0	0	0	0	0	0	0	0	0	0	0	0	0	0	0	0
244.213	0	0	0	0	0	0	0	0	0	0	0	0	0	0	0	0	0	0	0	0	0	0	0	0	0	0	0	0	0	0	0	0	0	0	0	0	0	0	0	0	0	0	0	0	0	0	0	0	0
245.808	0	0	0	0	0	0	0	0	0	0	0	0	0	0	0	0	0	0	0	0	0	0	0	0	0	0	0	0	0	0	0	0	0	0	0	0	0	0	0	0	0	0	0	0	0	0	0	0	0
247.403	0	0	0	0	0	0	0	0	0	0	0	0	0	0	0	0	0	0	0	0	0	0	0	0	0	0	0	0	0	0	0	0	0	0	0	0	0	0	0	0	0	0	0	0	0	0	0	0	0
248.999	0	0	0	0	0	0	0	0	0	0	0	0	0	0	0	0	0	0	0	0	0	0	0	0	0	0	0	0	0	0	0	0	0	0	0	0	0	0	0	0	0	0	0	0	0	0	0	0	0
250.595	0	0	0	0	0	0	0	0	0	0	0	0	0	0	0	0	0	0	0	0	0	0	0	0	0	0	0	0	0	0	0	0	0	0	0	0	0	0	0	0	0	0	0	0	0	0	0	0	0
252.192	0	0	0	0	0	0	0	0	0	0	0	0	0	0	0	0	0	0	0	0	0	0	0	0	0	0	0	0	0	0	0	0	0	0	0	0	0	0	0	0	0	0	0	0	0	0	0	0	0
253.79	0	0	0	0	0	0	0	0	0	0	0	0	0	0	0	0	0	0	0	0	0	0	0	0	0	0	0	0	0	0	0	0	0	0	0	0	0	0	0	0	0	0	0	0	0	0	0	0	0
255.388	0	0	0	0	0	0	0	0	0	0	0	0	0	0	0	0	0	0	0	0	0	0	0	0	0	0	0	0	0	0	0	0	0	0	0	0	0	0	0	0	0	0	0	0	0	0	0	0	0
256.986	0	0	0	0	0	0	0	0	0	0	0	0	0	0	0	0	0	0	0	0	0	0	0	0	0	0	0	0	0	0	0	0	0	0	0	0	0	0	0	0	0	0	0	0	0	0	0	0	0
258.586	0	0	0	0	0	0	0	0	0	0	0	0	0	0	0	0	0	0	0	0	0	0	0	0	0	0	0	0	0	0	0	0	0	0	0	0	0	0	0	0	0	0	0	0	0	0	0	0	0
260.186	0	0	0	0	0	0	0	0	0	0	0	0	0	0	0	0	0	0	0	0	0	0	0	0	0	0	0	0	0	0	0	0	0	0	0	0	0	0	0	0	0	0	0	0	0	0	0	0	0
261.786	0	0	0	0	0	0	0	0	0	0	0	0	0	0	0	0	0	0	0	0	0	0	0	0	0	0	0	0	0	0	0	0	0	0	0	0	0	0	0	0	0	0	0	0	0	0	0	0	0
263.387	0	0	0	0	0	0	0	0	0	0	0	0	0	0	0	0	0	0	0	0	0	0	0	0	0	0	0	0	0	0	0	0	0	0	0	0	0	0	0	0	0	0	0	0	0	0	0	0	0
264.988	0	0	0	0	0	0	0	0	0	0	0	0	0	0	0	0	0	0	0	0	0	0	0	0	0	0	0	0	0	0	0	0	0	0	0	0	0	0	0	0	0	0	0	0	0	0	0	0	0
266.591	0	0	0	0	0	0	0	0	0	0	0	0	0	0	0	0	0	0	0	0	0	0	0	0	0	0	0	0	0	0	0	0	0	0	0	0	0	0	0	0	0	0	0	0	0	0	0	0	0
268.193	0	0	0	0	0	0	0	0	0	0	0	0	0	0	0	0	0	0	0	0	0	0	0	0	0	0	0	0	0	0	0	0	0	0	0	0	0	0	0	0	0	0	0	0	0	0	0	0	0
269.796	0	0	0	0	0	0	0	0	0	0	0	0	0	0	0	0	0	0	0	0	0	0	0	0	0	0	0	0	0	0	0	0	0	0	0	0	0	0	0	0	0	0	0	0	0	0	0	0	0
271.4	0	0	0	0	0	0	0	0	0	0	0	0	0	0	0	0	0	0	0	0	0	0	0	0	0	0	0	0	0	0	0	0	0	0	0	0	0	0	0	0	0	0	0	0	0	0	0	0	0
273.004	0	0	0	0	0	0	0	0	0	0	0	0	0	0	0	0	0	0	0	0	0	0	0	0	0	0	0	0	0	0	0	0	0	0	0	0	0	0	0	0	0	0	0	0	0	0	0	0	0
274.609	0	0	0	0	0	0	0	0	0	0	0	0	0	0	0	0	0	0	0	0	0	0	0	0	0	0	0	0	0	0	0	0	0	0	0	0	0	0	0	0	0	0	0	0	0	0	0	0	0
276.215	0	0	0	0	0	0	0	0	0	0	0	0	0	0	0	0	0	0	0	0	0	0	0	0	0	0	0	0	0	0	0	0	0	0	0	0	0	0	0	0	0	0	0	0	0	0	0	0	0
277.821	0	0	0	0	0	0	0	0	0	0	0	0	0	0	0	0	0	0	0	0	0	0	0	0	0	0	0	0	0	0	0	0	0	0	0	0	0	0	0	0	0	0	0	0	0	0	0	0	0
279.427	0	0	0	0	0	0	0	0	0	0	0	0	0	0	0	0	0	0	0	0	0	0	0	0	0	0	0	0	0	0	0	0	0	0	0	0	0	0	0	0	0	0	0	0	0	0	0	0	0
281.034	0	0	0	0	0	0	0	0	0	0	0	0	0	0	0	0	0	0	0	0	0	0	0	0	0	0	0	0	0	0	0	0	0	0	0	0	0	0	0	0	0	0	0	0	0	0	0	0	0
282.642	0	0	0	0	0	0	0	0	0	0	0	0	0	0	0	0	0	0	0	0	0	0	0	0	0	0	0	0	0	0	0	0	0	0	0	0	0	0	0	0	0	0	0	0	0	0	0	0	0
284.25	0	0	0	0	0	0	0	0	0	0	0	0	0	0	0	0	0	0	0	0	0	0	0	0	0	0	0	0	0	0	0	0	0	0	0	0	0	0	0	0	0	0	0	0	0	0	0	0	0
285.858	0	0	0	0	0	0	0	0	0	0	0	0	0	0	0	0	0	0	0	0	0	0	0	0	0	0	0	0	0	0	0	0	0	0	0	0	0	0	0	0	0	0	0	0	0	0	0	0	0
287.468	0	0	0	0	0	0	0	0	0	0	0	0	0	0	0	0	0	0	0	0	0	0	0	0	0	0	0	0	0	0	0	0	0	0	0	0	0	0	0	0	0	0	0	0	0	0	0	0	0
289.077	0	0	0	0	0	0	0	0	0	0	0	0	0	0	0	0	0	0	0	0	0	0	0	0	0	0	0	0	0	0	0	0	0	0	0	0	0	0	0	0	0	0	0	0	0	0	0	0	0
290.688	0	0	0	0	0	0	0	0	0	0	0	0	0	0	0	0	0	0	0	0	0	0	0	0	0	0	0	0	0	0	0	0	0	0	0	0	0	0	0	0	0	0	0	0	0	0	0	0	0
292.298	0	0	0	0	0	0	0	0	0	0	0	0	0	0	0	0	0	0	0	0	0	0	0	0	0	0	0	0	0	0	0	0	0	0	0	0	0	0	0	0	0	0	0	0	0	0	0	0	0
293.91	0	0	0	0	0	0	0	0	0	0	0	0	0	0	0	0	0	0	0	0	0	0	0	0	0	0	0	0	0	0	0	0	0	0	0	0	0	0	0	0	0	0	0	0	0	0	0	0	0
295.521	0	0	0	0	0	0	0	0	0	0	0	0	0	0	0	0	0	0	0	0	0	0	0	0	0	0	0	0	0	0	0	0	0	0	0	0	0	0	0	0	0	0	0	0	0	0	0	0	0
297.134	0	0	0	0	0	0	0	0	0	0	0	0	0	0	0	0	0	0	0	0	0	0	0	0	0	0	0	0	0	0	0	0	0	0	0	0	0	0	0	0	0	0	0	0	0	0	0	0	0
298.747	0	0	0	0	0	0	0	0	0	0	0	0	0	0	0	0	0	0	0	0	0	0	0	0	0	0	0	0	0	0	0	0	0	0	0	0	0	0	0	0	0	0	0	0	0	0	0	0	0
300.36	0	0	0	0	0	0	0	0	0	0	0	0	0	0	0	0	0	0	0	0	0	0	0	0	0	0	0	0	0	0	0	0	0	0	0	0	0	0	0	0	0	0	0	0	0	0	0	0	0
301.974	0	0	0	0	0	0	0	0	0	0	0	0	0	0	0	0	0	0	0	0	0	0	0	0	0	0	0	0	0	0	0	0	0	0	0	0	0	0	0	0	0	0	0	0	0	0	0	0	0
303.588	0	0	0	0	0	0	0	0	0	0	0	0	0	0	0	0	0	0	0	0	0	0	0	0	0	0	0	0	0	0	0	0	0	0	0	0	0	0	0	0	0	0	0	0	0	0	0	0	0
305.203	0	0	0	0	0	0	0	0	0	0	0	0	0	0	0	0	0	0	0	0	0	0	0	0	0	0	0	0	0	0	0	0	0	0	0	0	0	0	0	0	0	0	0	0	0	0	0	0	0
306.819	0	0	0	0	0	0	0	0	0	0	0	0	0	0	0	0	0	0	0	0	0	0	0	0	0	0	0	0	0	0	0	0	0	0	0	0	0	0	0	0	0	0	0	0	0	0	0	0	0
308.435	0	0	0	0	0	0	0	0	0	0	0	0	0	0	0	0	0	0	0	0	0	0	0	0	0	0	0	0	0	0	0	0	0	0	0	0	0	0	0	0	0	0	0	0	0	0	0	0	0
310.051	0	0	0	0	0	0	0	0	0	0	0	0	0	0	0	0	0	0	0	0	0	0	0	0	0	0	0	0	0	0	0	0	0	0	0	0	0	0	0	0	0	0	0	0	0	0	0	0	0
311.668	0	0	0	0	0	0	0	0	0	0	0	0	0	0	0	0	0	0	0	0	0	0	0	0	0	0	0	0	0	0	0	0	0	0	0	0	0	0	0	0	0	0	0	0	0	0	0	0	0
313.286	0	0	0	0	0	0	0	0	0	0	0	0	0	0	0	0	0	0	0	0	0	0	0	0	0	0	0	0	0	0	0	0	0	0	0	0	0	0	0	0	0	0	0	0	0	0	0	0	0
314.904	0	0	0	0	0	0	0	0	0	0	0	0	0	0	0	0	0	0	0	0	0	0	0	0	0	0	0	0	0	0	0	0	0	0	0	0	0	0	0	0	0	0	0	0	0	0	0	0	0
316.522	0	0	0	0	0	0	0	0	0	0	0	0	0	0	0	0	0	0	0	0	0	0	0	0	0	0	0	0	0	0	0	0	0	0	0	0	0	0	0	0	0	0	0	0	0	0	0	0	0
318.141	0	0	0	0	0	0	0	0	0	0	0	0	0	0	0	0	0	0	0	0	0	0	0	0	0	0	0	0	0	0	0	0	0	0	0	0	0	0	0	0	0	0	0	0	0	0	0	0	0
319.761	0	0	0	0	0	0	0	0	0	0	0	0	0	0	0	0	0	0	0	0	0	0	0	0	0	0	0	0	0	0	0	0	0	0	0	0	0	0	0	0	0	0	0	0	0	0	0	0	0
321.381	0	0	0	0	0	0	0	0	0	0	0	0	0	0	0	0	0	0	0	0	0	0	0	0	0	0	0	0	0	0	0	0	0	0	0	0	0	0	0	0	0	0	0	0	0	0	0	0	0
323.001	0	0	0	0	0	0	0	0	0	0	0	0	0	0	0	0	0	0	0	0	0	0	0	0	0	0	0	0	0	0	0	0	0	0	0	0	0	0	0	0	0	0	0	0	0	0	0	0	0
324.622	0	0	0	0	0	0	0	0	0	0	0	0	0	0	0	0	0	0	0	0	0	0	0	0	0	0	0	0	0	0	0	0	0	0	0	0	0	0	0	0	0	0	0	0	0	0	0	0	0
326.243	0	0	0	0	0	0	0	0	0	0	0	0	0	0	0	0	0	0	0	0	0	0	0	0	0	0	0	0	0	0	0	0	0	0	0	0	0	0	0	0	0	0	0	0	0	0	0	0	0
327.865	0	0	0	0	0	0	0	0	0	0	0	0	0	0	0	0	0	0	0	0	0	0	0	0	0	0	0	0	0	0	0	0	0	0	0	0	0	0	0	0	0	0	0	0	0	0	0	0	0
329.488	0	0	0	0	0	0	0	0	0	0	0	0	0	0	0	0	0	0	0	0	0	0	0	0	0	0	0	0	0	0	0	0	0	0	0	0	0	0	0	0	0	0	0	0	0	0	0	0	0
331.111	0	0	0	0	0	0	0	0	0	0	0	0	0	0	0	0	0	0	0	0	0	0	0	0	0	0	0	0	0	0	0	0	0	0	0	0	0	0	0	0	0	0	0	0	0	0	0	0	0
332.734	0	0	0	0	0	0	0	0	0	0	0	0	0	0	0	0	0	0	0	0	0	0	0	0	0	0	0	0	0	0	0	0	0	0	0	0	0	0	0	0	0	0	0	0	0	0	0	0	0
334.358	0	0	0	0	0	0	0	0	0	0	0	0	0	0	0	0	0	0	0	0	0	0	0	0	0	0	0	0	0	0	0	0	0	0	0	0	0	0	0	0	0	0	0	0	0	0	0	0	0
335.982	0	0	0	0	0	0	0	0	0	0	0	0	0	0	0	0	0	0	0	0	0	0	0	0	0	0	0	0	0	0	0	0	0	0	0	0	0	0	0	0	0	0	0	0	0	0	0	0	0
337.607	0	0	0	0	0	0	0	0	0	0	0	0	0	0	0	0	0	0	0	0	0	0	0	0	0	0	0	0	0	0	0	0	0	0	0	0	0	0	0	0	0	0	0	0	0	0	0	0	0
339.232	0	0	0	0	0	0	0	0	0	0	0	0	0	0	0	0	0	0	0	0	0	0	0	0	0	0	0	0	0	0	0	0	0	0	0	0	0	0	0	0	0	0	0	0	0	0	0	0	0
340.858	0	0	0	0	0	0	0	0	0	0	0	0	0	0	0	0	0	0	0	0	0	0	0	0	0	0	0	0	0	0	0	0	0	0	0	0	0	0	0	0	0	0	0	0	0	0	0	0	0
342.484	0	0	0	0	0	0	0	0	0	0	0	0	0	0	0	0	0	0	0	0	0	0	0	0	0	0	0	0	0	0	0	0	0	0	0	0	0	0	0	0	0	0	0	0	0	0	0	0	0
344.111	0	0	0	0	0	0	0	0	0	0	0	0	0	0	0	0	0	0	0	0	0	0	0	0	0	0	0	0	0	0	0	0	0	0	0	0	0	0	0	0	0	0	0	0	0	0	0	0	0
345.738	0	0	0	0	0	0	0	0	0	0	0	0	0	0	0	0	0	0	0	0	0	0	0	0	0	0	0	0	0	0	0	0	0	0	0	0	0	0	0	0	0	0	0	0	0	0	0	0	0
347.365	0	0	0	0	0	0	0	0	0	0	0	0	0	0	0	0	0	0	0	0	0	0	0	0	0	0	0	0	0	0	0	0	0	0	0	0	0	0	0	0	0	0	0	0	0	0	0	0	0
348.993	0	0	0	0	0	0	0	0	0	0	0	0	0	0	0	0	0	0	0	0	0	0	0	0	0	0	0	0	0	0	0	0	0	0	0	0	0	0	0	0	0	0	0	0	0	0	0	0	0
350.622	0	0	0	0	0	0	0	0	0	0	0	0	0	0	0	0	0	0	0	0	0	0	0	0	0	0	0	0	0	0	0	0	0	0	0	0	0	0	0	0	0	0	0	0	0	0	0	0	0
352.251	0	0	0	0	0	0	0	0	0	0	0	0	0	0	0	0	0	0	0	0	0	0	0	0	0	0	0	0	0	0	0	0	0	0	0	0	0	0	0	0	0	0	0	0	0	0	0	0	0
353.88	0	0	0	0	0	0	0	0	0	0	0	0	0	0	0	0	0	0	0	0	0	0	0	0	0	0	0	0	0	0	0	0	0	0	0	0	0	0	0	0	0	0	0	0	0	0	0	0	0
355.51	0	0	0	0	0	0	0	0	0	0	0	0	0	0	0	0	0	0	0	0	0	0	0	0	0	0	0	0	0	0	0	0	0	0	0	0	0	0	0	0	0	0	0	0	0	0	0	0	0
357.14	0	0	0	0	0	0	0	0	0	0	0	0	0	0	0	0	0	0	0	0	0	0	0	0	0	0	0	0	0	0	0	0	0	0	0	0	0	0	0	0	0	0	0	0	0	0	0	0	0
358.771	0	0	0	0	0	0	0	0	0	0	0	0	0	0	0	0	0	0	0	0	0	0	0	0	0	0	0	0	0	0	0	0	0	0	0	0	0	0	0	0	0	0	0	0	0	0	0	0	0
360.402	0	0	0	0	0	0	0	0	0	0	0	0	0	0	0	0	0	0	0	0	0	0	0	0	0	0	0	0	0	0	0	0	0	0	0	0	0	0	0	0	0	0	0	0	0	0	0	0	0
362.034	0	0	0	0	0	0	0	0	0	0	0	0	0	0	0	0	0	0	0	0	0	0	0	0	0	0	0	0	0	0	0	0	0	0	0	0	0	0	0	0	0	0	0	0	0	0	0	0	0
363.666	0	0	0	0	0	0	0	0	0	0	0	0	0	0	0	0	0	0	0	0	0	0	0	0	0	0	0	0	0	0	0	0	0	0	0	0	0	0	0	0	0	0	0	0	0	0	0	0	0
365.299	0	0	0	0	0	0	0	0	0	0	0	0	0	0	0	0	0	0	0	0	0	0	0	0	0	0	0	0	0	0	0	0	0	0	0	0	0	0	0	0	0	0	0	0	0	0	0	0	0
366.932	0	0	0	0	0	0	0	0	0	0	0	0	0	0	0	0	0	0	0	0	0	0	0	0	0	0	0	0	0	0	0	0	0	0	0	0	0	0	0	0	0	0	0	0	0	0	0	0	0
368.565	0	0	0	0	0	0	0	0	0	0	0	0	0	0	0	0	0	0	0	0	0	0	0	0	0	0	0	0	0	0	0	0	0	0	0	0	0	0	0	0	0	0	0	0	0	0	0	0	0
370.199	0	0	0	0	0	0	0	0	0	0	0	0	0	0	0	0	0	0	0	0	0	0	0	0	0	0	0	0	0	0	0	0	0	0	0	0	0	0	0	0	0	0	0	0	0	0	0	0	0
371.833	0	0	0	0	0	0	0	0	0	0	0	0	0	0	0	0	0	0	0	0	0	0	0	0	0	0	0	0	0	0	0	0	0	0	0	0	0	0	0	0	0	0	0	0	0	0	0	0	0
373.468	0	0	0	0	0	0	0	0	0	0	0	0	0	0	0	0	0	0	0	0	0	0	0	0	0	0	0	0	0	0	0	0	0	0	0	0	0	0	0	0	0	0	0	0	0	0	0	0	0
375.103	0	0	0	0	0	0	0	0	0	0	0	0	0	0	0	0	0	0	0	0	0	0	0	0	0	0	0	0	0	0	0	0	0	0	0	0	0	0	0	0	0	0	0	0	0	0	0	0	0
376.738	0	0	0	0	0	0	0	0	0	0	0	0	0	0	0	0	0	0	0	0	0	0	0	0	0	0	0	0	0	0	0	0	0	0	0	0	0	0	0	0	0	0	0	0	0	0	0	0	0
378.374	0	0	0	0	0	0	0	0	0	0	0	0	0	0	0	0	0	0	0	0	0	0	0	0	0	0	0	0	0	0	0	0	0	0	0	0	0	0	0	0	0	0	0	0	0	0	0	0	0
380.01	0	0	0	0	0	0	0	0	0	0	0	0	0	0	0	0	0	0	0	0	0	0	0	0	0	0	0	0	0	0	0	0	0	0	0	0	0	0	0	0	0	0	0	0	0	0	0	0	0
381.647	0	0	0	0	0	0	0	0	0	0	0	0	0	0	0	0	0	0	0	0	0	0	0	0	0	0	0	0	0	0	0	0	0	0	0	0	0	0	0	0	0	0	0	0	0	0	0	0	0
383.284	0	0	0	0	0	0	0	0	0	0	0	0	0	0	0	0	0	0	0	0	0	0	0	0	0	0	0	0	0	0	0	0	0	0	0	0	0	0	0	0	0	0	0	0	0	0	0	0	0
384.922	0	0	0	0	0	0	0	0	0	0	0	0	0	0	0	0	0	0	0	0	0	0	0	0	0	0	0	0	0	0	0	0	0	0	0	0	0	0	0	0	0	0	0	0	0	0	0	0	0
386.56	0	0	0	0	0	0	0	0	0	0	0	0	0	0	0	0	0	0	0	0	0	0	0	0	0	0	0	0	0	0	0	0	0	0	0	0	0	0	0	0	0	0	0	0	0	0	0	0	0
388.198	0	0	0	0	0	0	0	0	0	0	0	0	0	0	0	0	0	0	0	0	0	0	0	0	0	0	0	0	0	0	0	0	0	0	0	0	0	0	0	0	0	0	0	0	0	0	0	0	0
389.837	0	0	0	0	0	0	0	0	0	0	0	0	0	0	0	0	0	0	0	0	0	0	0	0	0	0	0	0	0	0	0	0	0	0	0	0	0	0	0	0	0	0	0	0	0	0	0	0	0
391.476	0	0	0	0	0	0	0	0	0	0	0	0	0	0	0	0	0	0	0	0	0	0	0	0	0	0	0	0	0	0	0	0	0	0	0	0	0	0	0	0	0	0	0	0	0	0	0	0	0
393.116	0	0	0	0	0	0	0	0	0	0	0	0	0	0	0	0	0	0	0	0	0	0	0	0	0	0	0	0	0	0	0	0	0	0	0	0	0	0	0	0	0	0	0	0	0	0	0	0	0
394.756	0	0	0	0	0	0	0	0	0	0	0	0	0	0	0	0	0	0	0	0	0	0	0	0	0	0	0	0	0	0	0	0	0	0	0	0	0	0	0	0	0	0	0	0	0	0	0	0	0
396.396	0	0	0	0	0	0	0	0	0	0	0	0	0	0	0	0	0	0	0	0	0	0	0	0	0	0	0	0	0	0	0	0	0	0	0	0	0	0	0	0	0	0	0	0	0	0	0	0	0
398.037	0	0	0	0	0	0	0	0	0	0	0	0	0	0	0	0	0	0	0	0	0	0	0	0	0	0	0	0	0	0	0	0	0	0	0	0	0	0	0	0	0	0	0	0	0	0	0	0	0
399.678	0	0	0	0	0	0	0	0	0	0	0	0	0	0	0	0	0	0	0	0	0	0	0	0	0	0	0	0	0	0	0	0	0	0	0	0	0	0	0	0	0	0	0	0	0	0	0	0	0
401.32	0	0	0	0	0	0	0	0	0	0	0	0	0	0	0	0	0	0	0	0	0	0	0	0	0	0	0	0	0	0	0	0	0	0	0	0	0	0	0	0	0	0	0	0	0	0	0	0	0
402.962	0	0	0	0	0	0	0	0	0	0	0	0	0	0	0	0	0	0	0	0	0	0	0	0	0	0	0	0	0	0	0	0	0	0	0	0	0	0	0	0	0	0	0	0	0	0	0	0	0
404.604	0	0	0	0	0	0	0	0	0	0	0	0	0	0	0	0	0	0	0	0	0	0	0	0	0	0	0	0	0	0	0	0	0	0	0	0	0	0	0	0	0	0	0	0	0	0	0	0	0
406.247	0	0	0	0	0	0	0	0	0	0	0	0	0	0	0	0	0	0	0	0	0	0	0	0	0	0	0	0	0	0	0	0	0	0	0	0	0	0	0	0	0	0	0	0	0	0	0	0	0
407.89	0	0	0	0	0	0	0	0	0	0	0	0	0	0	0	0	0	0	0	0	0	0	0	0	0	0	0	0	0	0	0	0	0	0	0	0	0	0	0	0	0	0	0	0	0	0	0	0	0
409.534	0	0	0	0	0	0	0	0	0	0	0	0	0	0	0	0	0	0	0	0	0	0	0	0	0	0	0	0	0	0	0	0	0	0	0	0	0	0	0	0	0	0	0	0	0	0	0	0	0
411.177	0	0	0	0	0	0	0	0	0	0	0	0	0	0	0	0	0	0	0	0	0	0	0	0	0	0	0	0	0	0	0	0	0	0	0	0	0	0	0	0	0	0	0	0	0	0	0	0	0
412.822	0	0	0	0	0	0	0	0	0	0	0	0	0	0	0	0	0	0	0	0	0	0	0	0	0	0	0	0	0	0	0	0	0	0	0	0	0	0	0	0	0	0	0	0	0	0	0	0	0
414.466	0	0	0	0	0	0	0	0	0	0	0	0	0	0	0	0	0	0	0	0	0	0	0	0	0	0	0	0	0	0	0	0	0	0	0	0	0	0	0	0	0	0	0	0	0	0	0	0	0
416.111	0	0	0	0	0	0	0	0	0	0	0	0	0	0	0	0	0	0	0	0	0	0	0	0	0	0	0	0	0	0	0	0	0	0	0	0	0	0	0	0	0	0	0	0	0	0	0	0	0
417.757	0	0	0	0	0	0	0	0	0	0	0	0	0	0	0	0	0	0	0	0	0	0	0	0	0	0	0	0	0	0	0	0	0	0	0	0	0	0	0	0	0	0	0	0	0	0	0	0	0
419.402	0	0	0	0	0	0	0	0	0	0	0	0	0	0	0	0	0	0	0	0	0	0	0	0	0	0	0	0	0	0	0	0	0	0	0	0	0	0	0	0	0	0	0	0	0	0	0	0	0
421.048	0	0	0	0	0	0	0	0	0	0	0	0	0	0	0	0	0	0	0	0	0	0	0	0	0	0	0	0	0	0	0	0	0	0	0	0	0	0	0	0	0	0	0	0	0	0	0	0	0
422.695	0	0	0	0	0	0	0	0	0	0	0	0	0	0	0	0	0	0	0	0	0	0	0	0	0	0	0	0	0	0	0	0	0	0	0	0	0	0	0	0	0	0	0	0	0	0	0	0	0
424.342	0	0	0	0	0	0	0	0	0	0	0	0	0	0	0	0	0	0	0	0	0	0	0	0	0	0	0	0	0	0	0	0	0	0	0	0	0	0	0	0	0	0	0	0	0	0	0	0	0
425.989	0	0	0	0	0	0	0	0	0	0	0	0	0	0	0	0	0	0	0	0	0	0	0	0	0	0	0	0	0	0	0	0	0	0	0	0	0	0	0	0	0	0	0	0	0	0	0	0	0
427.636	0	0	0	0	0	0	0	0	0	0	0	0	0	0	0	0	0	0	0	0	0	0	0	0	0	0	0	0	0	0	0	0	0	0	0	0	0	0	0	0	0	0	0	0	0	0	0	0	0
429.284	0	0	0	0	0	0	0	0	0	0	0	0	0	0	0	0	0	0	0	0	0	0	0	0	0	0	0	0	0	0	0	0	0	0	0	0	0	0	0	0	0	0	0	0	0	0	0	0	0
430.932	0	0	0	0	0	0	0	0	0	0	0	0	0	0	0	0	0	0	0	0	0	0	0	0	0	0	0	0	0	0	0	0	0	0	0	0	0	0	0	0	0	0	0	0	0	0	0	0	0
432.581	0	0	0	0	0	0	0	0	0	0	0	0	0	0	0	0	0	0	0	0	0	0	0	0	0	0	0	0	0	0	0	0	0	0	0	0	0	0	0	0	0	0	0	0	0	0	0	0	0
434.23	0	0	0	0	0	0	0	0	0	0	0	0	0	0	0	0	0	0	0	0	0	0	0	0	0	0	0	0	0	0	0	0	0	0	0	0	0	0	0	0	0	0	0	0	0	0	0	0	0
435.879	0	0	0	0	0	0	0	0	0	0	0	0	0	0	0	0	0	0	0	0	0	0	0	0	0	0	0	0	0	0	0	0	0	0	0	0	0	0	0	0	0	0	0	0	0	0	0	0	0
437.528	0	0	0	0	0	0	0	0	0	0	0	0	0	0	0	0	0	0	0	0	0	0	0	0	0	0	0	0	0	0	0	0	0	0	0	0	0	0	0	0	0	0	0	0	0	0	0	0	0
439.178	0	0	0	0	0	0	0	0	0	0	0	0	0	0	0	0	0	0	0	0	0	0	0	0	0	0	0	0	0	0	0	0	0	0	0	0	0	0	0	0	0	0	0	0	0	0	0	0	0
440.828	0	0	0	0	0	0	0	0	0	0	0	0	0	0	0	0	0	0	0	0	0	0	0	0	0	0	0	0	0	0	0	0	0	0	0	0	0	0	0	0	0	0	0	0	0	0	0	0	0
442.479	0	0	0	0	0	0	0	0	0	0	0	0	0	0	0	0	0	0	0	0	0	0	0	0	0	0	0	0	0	0	0	0	0	0	0	0	0	0	0	0	0	0	0	0	0	0	0	0	0
444.13	0	0	0	0	0	0	0	0	0	0	0	0	0	0	0	0	0	0	0	0	0	0	0	0	0	0	0	0	0	0	0	0	0	0	0	0	0	0	0	0	0	0	0	0	0	0	0	0	0
445.781	0	0	0	0	0	0	0	0	0	0	0	0	0	0	0	0	0	0	0	0	0	0	0	0	0	0	0	0	0	0	0	0	0	0	0	0	0	0	0	0	0	0	0	0	0	0	0	0	0
447.432	0	0	0	0	0	0	0	0	0	0	0	0	0	0	0	0	0	0	0	0	0	0	0	0	0	0	0	0	0	0	0	0	0	0	0	0	0	0	0	0	0	0	0	0	0	0	0	0	0
449.084	0	0	0	0	0	0	0	0	0	0	0	0	0	0	0	0	0	0	0	0	0	0	0	0	0	0	0	0	0	0	0	0	0	0	0	0	0	0	0	0	0	0	0	0	0	0	0	0	0
450.736	0	0	0	0	0	0	0	0	0	0	0	0	0	0	0	0	0	0	0	0	0	0	0	0	0	0	0	0	0	0	0	0	0	0	0	0	0	0	0	0	0	0	0	0	0	0	0	0	0
452.389	0	0	0	0	0	0	0	0	0	0	0	0	0	0	0	0	0	0	0	0	0	0	0	0	0	0	0	0	0	0	0	0	0	0	0	0	0	0	0	0	0	0	0	0	0	0	0	0	0
454.042	0	0	0	0	0	0	0	0	0	0	0	0	0	0	0	0	0	0	0	0	0	0	0	0	0	0	0	0	0	0	0	0	0	0	0	0	0	0	0	0	0	0	0	0	0	0	0	0	0
455.695	0	0	0	0	0	0	0	0	0	0	0	0	0	0	0	0	0	0	0	0	0	0	0	0	0	0	0	0	0	0	0	0	0	0	0	0	0	0	0	0	0	0	0	0	0	0	0	0	0
457.348	0	0	0	0	0	0	0	0	0	0	0	0	0	0	0	0	0	0	0	0	0	0	0	0	0	0	0	0	0	0	0	0	0	0	0	0	0	0	0	0	0	0	0	0	0	0	0	0	0
459.002	0	0	0	0	0	0	0	0	0	0	0	0	0	0	0	0	0	0	0	0	0	0	0	0	0	0	0	0	0	0	0	0	0	0	0	0	0	0	0	0	0	0	0	0	0	0	0	0	0
460.656	0	0	0	0	0	0	0	0	0	0	0	0	0	0	0	0	0	0	0	0	0	0	0	0	0	0	0	0	0	0	0	0	0	0	0	0	0	0	0	0	0	0	0	0	0	0	0	0	0
462.31	0	0	0	0	0	0	0	0	0	0	0	0	0	0	0	0	0	0	0	0	0	0	0	0	0	0	0	0	0	0	0	0	0	0	0	0	0	0	0	0	0	0	0	0	0	0	0	0	0
463.965	0	0	0	0	0	0	0	0	0	0	0	0	0	0	0	0	0	0	0	0	0	0	0	0	0	0	0	0	0	0	0	0	0	0	0	0	0	0	0	0	0	0	0	0	0	0	0	0	0
465.62	0	0	0	0	0	0	0	0	0	0	0	0	0	0	0	0	0	0	0	0	0	0	0	0	0	0	0	0	0	0	0	0	0	0	0	0	0	0	0	0	0	0	0	0	0	0	0	0	0
467.275	0	0	0	0	0	0	0	0	0	0	0	0	0	0	0	0	0	0	0	0	0	0	0	0	0	0	0	0	0	0	0	0	0	0	0	0	0	0	0	0	0	0	0	0	0	0	0	0	122.876526976095
468.931	0	0	0	0	0	0	0	0	0	0	0	0	0	0	0	0	0	0	0	0	0	0	0	0	0	0	0	0	0	0	0	0	0	0	0	0	0	0	0	0	0	0	0	0	0	0	0	0	136.402664291274
470.586	0	0	0	0	0	0	0	0	0	0	0	0	0	0	0	0	0	0	0	0	0	0	0	0	0	0	0	0	0	0	0	0	0	0	0	0	0	0	0	0	0	0	0	0	0	0	0	123.142300924701	145.369102522114
472.242	0	0	0	0	0	0	0	0	0	0	0	0	0	0	0	0	0	0	0	0	0	0	0	0	0	0	0	0	0	0	0	0	0	0	0	0	0	0	0	0	0	0	0	0	0	0	93.4063197740525	133.148736977577	153.586702856043
473.899	0	0	0	0	0	0	0	0	0	0	0	0	0	0	0	0	0	0	0	0	0	0	0	0	0	0	0	0	0	0	0	0	0	0	0	0	0	0	0	0	0	0	0	0	0	0	129.496747568317	155.983573591544	177.320769134857
475.555	0	0	0	0	0	0	0	0	0	0	0	0	0	0	0	0	0	0	0	0	0	0	0	0	0	0	0	0	0	0	0	0	0	0	0	0	0	0	0	0	0	0	0	0	0	111.225363179153	137.26291510758	160.340183585677	179.470249976342
477.212	0	0	0	0	0	0	0	0	0	0	0	0	0	0	0	0	0	0	0	0	0	0	0	0	0	0	0	0	0	0	0	0	0	0	0	0	0	0	0	0	0	0	0	0	0	131.021543723881	153.748172265299	180.504675585113	203.557496595128
478.87	0	0	0	0	0	0	0	0	0	0	0	0	0	0	0	0	0	0	0	0	0	0	0	0	0	0	0	0	0	0	0	0	0	0	0	0	0	0	0	0	0	0	0	0	125.46358952313	150.229680762163	171.494836407539	194.361561222352	224.055129894011
480.527	0	0	0	0	0	0	0	0	0	0	0	0	0	0	0	0	0	0	0	0	0	0	0	0	0	0	0	0	0	0	0	0	0	0	0	0	0	0	0	0	0	0	0	0	134.894843525448	150.679009540979	182.930967927387	201.479251308034	219.899401079208
482.185	0	0	0	0	0	0	0	0	0	0	0	0	0	0	0	0	0	0	0	0	0	0	0	0	0	0	0	0	0	0	0	0	0	0	0	0	0	0	0	0	0	0	0	138.708094286974	151.538510333922	172.841922447833	200.523397825649	216.262741891576	239.261277969571
483.843	0	0	0	0	0	0	0	0	0	0	0	0	0	0	0	0	0	0	0	0	0	0	0	0	0	0	0	0	0	0	0	0	0	0	0	0	0	0	0	0	0	0	0	137.731942550862	166.612724403165	186.796170058362	211.263403936988	233.921370854231	257.107151691236
485.501	0	0	0	0	0	0	0	0	0	0	0	0	0	0	0	0	0	0	0	0	0	0	0	0	0	0	0	0	0	0	0	0	0	0	0	0	0	0	0	0	0	0	142.235309479267	154.89660537961	172.775370822009	197.463501930886	218.796190420227	243.84482079797	272.061134261189
487.16	0	0	0	0	0	0	0	0	0	0	0	0	0	0	0	0	0	0	0	0	0	0	0	0	0	0	0	0	0	0	0	0	0	0	0	0	0	0	0	0	0	101.732271130602	142.511573203573	167.563840084347	182.926053068329	207.04897940566	225.665208021463	252.566371966475	277.70293821117
488.819	0	0	0	0	0	0	0	0	0	0	0	0	0	0	0	0	0	0	0	0	0	0	0	0	0	0	0	0	0	0	0	0	0	0	0	0	0	0	0	0	0	132.000000670351	160.43191724331	181.840937274067	197.583821671169	219.995214372922	241.840296728082	266.303448900215	294.970901482123
490.478	0	0	0	0	0	0	0	0	0	0	0	0	0	0	0	0	0	0	0	0	0	0	0	0	0	0	0	0	0	0	0	0	0	0	0	0	0	0	0	0	117.736403608337	147.710833285353	169.456115931149	196.665874661004	206.394016831965	236.251916765915	252.68409880094	279.022576692787	307.277429057031
492.137	0	0	0	0	0	0	0	0	0	0	0	0	0	0	0	0	0	0	0	0	0	0	0	0	0	0	0	0	0	0	0	0	0	0	0	0	0	0	0	0	133.42193071794	160.532644491693	177.819536175204	201.343809957044	218.829579847745	246.017221794043	267.989390481028	300.098319958882	330.396540904226
493.797	0	0	0	0	0	0	0	0	0	0	0	0	0	0	0	0	0	0	0	0	0	0	0	0	0	0	0	0	0	0	0	0	0	0	0	0	0	0	0	116.416957867754	141.323639962373	162.267859217076	185.827834250842	210.859231703101	230.433665897993	251.042093717337	271.17103378881	303.864397195003	335.338013640808
495.456	0	0	0	0	0	0	0	0	0	0	0	0	0	0	0	0	0	0	0	0	0	0	0	0	0	0	0	0	0	0	0	0	0	0	0	0	0	0	0	149.035197310795	163.645196212829	183.688471236767	207.319506558983	227.887375917898	249.012449632225	266.068235661709	295.874673520633	324.44211127758	340.301114249168
497.117	0	0	0	0	0	0	0	0	0	0	0	0	0	0	0	0	0	0	0	0	0	0	0	0	0	0	0	0	0	0	0	0	0	0	0	0	0	0	109.152150064029	144.610258738015	159.060467787124	186.110090813659	210.597705684876	229.273951756886	248.124256589639	279.334348492363	297.085089604868	325.218582458164	349.522226967478
498.777	0	0	0	0	0	0	0	0	0	0	0	0	0	0	0	0	0	0	0	0	0	0	0	0	0	0	0	0	0	0	0	0	0	0	0	0	0	0	124.273474744471	148.715574113931	165.288095113378	189.021970241941	215.776741727407	237.249934062099	248.332034792192	276.741642811338	304.015559853707	331.905653815076	352.114324599714
500.438	0	0	0	0	0	0	0	0	0	0	0	0	0	0	0	0	0	0	0	0	0	0	0	0	0	0	0	0	0	0	0	0	0	0	0	0	0	115.29786462233	143.527961709376	171.552074298201	180.55384381057	205.63596142103	233.446455720153	254.328522670944	271.507006149903	290.756405889567	323.370056240328	339.549631919407	373.833351941007
502.098	0	0	0	0	0	0	0	0	0	0	0	0	0	0	0	0	0	0	0	0	0	0	0	0	0	0	0	0	0	0	0	0	0	0	0	0	102.505204448347	145.170659501398	175.842877683969	189.998416938914	202.303819451362	221.715624712553	247.692079354389	273.484090289773	286.503226770576	311.07229712035	333.954827348241	360.99580199129	379.120516566998
503.759	0	0	0	0	0	0	0	0	0	0	0	0	0	0	0	0	0	0	0	0	0	0	0	0	0	0	0	0	0	0	0	0	0	0	0	0	126.727236794653	154.828274628309	164.674574382988	187.860060895097	203.419286635493	229.929643487732	256.149734206684	277.002956847914	295.351422830154	314.014987039115	345.504261046839	356.1448632165	395.081095659967
505.421	0	0	0	0	0	0	0	0	0	0	0	0	0	0	0	0	0	0	0	0	0	0	0	0	0	0	0	0	0	0	0	0	0	0	0	80.9172732377439	131.605992925592	149.890816425155	176.602543849877	192.296403081067	211.646417239085	237.102993747764	266.073926954103	278.718717786321	307.328348988746	322.816967504709	348.607483652226	372.174691357981	392.125985030761
507.082	0	0	0	0	0	0	0	0	0	0	0	0	0	0	0	0	0	0	0	0	0	0	0	0	0	0	0	0	0	0	0	0	0	0	0	108.055930932993	134.536541448357	153.917860472757	174.308160013769	195.711232495282	214.626576790851	234.735954108501	262.723977856898	284.044238469474	302.55648602882	327.724433874629	354.215771091008	378.217839940153	390.716376167642
508.744	0	0	0	0	0	0	0	0	0	0	0	0	0	0	0	0	0	0	0	0	0	0	0	0	0	0	0	0	0	0	0	0	0	0	102.823138636657	138.806411938473	155.174432272433	169.80413019208	201.177711605646	215.516321369992	224.474025590045	258.561777655824	279.046324768344	291.753433836765	312.822498977297	342.426504839292	367.044781975015	387.176234382138	410.658223818126
510.406	0	0	0	0	0	0	0	0	0	0	0	0	0	0	0	0	0	0	0	0	0	0	0	0	0	0	0	0	0	0	0	0	0	0	127.336200118772	143.442000893861	156.424884655164	179.949393374605	200.887033538941	216.441044697917	234.789574974876	268.11056273168	277.367140695325	302.394199105914	329.176757411017	336.859364748667	371.888168706147	395.654226557224	409.775693920363
512.068	0	0	0	0	0	0	0	0	0	0	0	0	0	0	0	0	0	0	0	0	0	0	0	0	0	0	0	0	0	0	0	0	0	94.9297791585701	123.962335367066	148.156860202912	152.388297612102	178.437961454694	198.78281793523	222.508520414643	241.392696906734	264.431957485771	292.796501397581	310.396964371239	325.377478459605	348.959528047006	373.407896167397	397.166418754692	413.450699833308
513.731	0	0	0	0	0	0	0	0	0	0	0	0	0	0	0	0	0	0	0	0	0	0	0	0	0	0	0	0	0	0	0	0	0	99.9038544962509	130.283513260525	141.10930469463	157.434012793531	177.913723441338	201.73969243165	225.439583141499	241.364524113913	257.299931944688	288.632886306791	309.915228732607	330.096517180354	345.694554462697	374.406649283121	390.159605851074	409.802272956782
515.394	0	0	0	0	0	0	0	0	0	0	0	0	0	0	0	0	0	0	0	0	0	0	0	0	0	0	0	0	0	0	0	0	97.1270023173962	114.300552186801	137.220673229278	163.81204230574	184.324233697639	190.371545204702	223.284384292787	231.567548049566	263.888357532192	278.968438304525	303.338298746852	321.795620114888	348.474386916621	357.946004097531	381.456352849211	406.323357978698	420.927381586346
517.056	0	0	0	0	0	0	0	0	0	0	0	0	0	0	0	0	0	0	0	0	0	0	0	0	0	0	0	0	0	0	0	33.8797721274267	113.035084656656	127.177867337918	152.713086579212	167.611482501508	188.574317524682	210.777603860786	234.043203567816	253.469993109311	261.917665897249	284.599813708295	309.208534318506	334.583516777141	344.682290603928	368.038780159927	383.813629331007	411.621256641071	434.948297679982
518.72	0	0	0	0	0	0	0	0	0	0	0	0	0	0	0	0	0	0	0	0	0	0	0	0	0	0	0	0	0	0	0	85.7612961000621	103.226953141266	122.894725113007	141.310399764463	161.778316709879	188.990330461408	197.141374664677	231.427832212685	242.364675153067	260.224139957663	283.497479514546	310.86360957758	331.751187107466	350.977123983036	366.728647024499	388.638438490063	411.6381530707	422.074158184174
520.383	0	0	0	0	0	0	0	0	0	0	0	0	0	0	0	0	0	0	0	0	0	0	0	0	0	0	0	0	0	0	44.7565726276401	122.058658466151	126.420673181714	150.292478135551	161.464884367241	185.979202797002	196.779867355011	222.369118174012	243.304351369923	260.164494428987	274.917713113915	303.34389152835	319.099542034149	339.172613677144	360.812439926706	371.784700929903	394.879224952348	411.161442932343	433.441345171832
522.046	0	0	0	0	0	0	0	0	0	0	0	0	0	0	0	0	0	0	0	0	0	0	0	0	0	0	0	0	0	0	89.7922107332928	102.246258661449	119.907147206914	153.984598930441	160.666870663661	173.577234002917	200.4623797193	211.983496936485	241.084931927371	257.840060044053	276.033829013922	303.373408920079	327.171801003565	337.741860372127	353.852545316287	379.06799986729	395.459733959008	415.043601326478	439.925304362195
523.71	0	0	0	0	0	0	0	0	0	0	0	0	0	0	0	0	0	0	0	0	0	0	0	0	0	0	0	0	0	54.010590284916	97.280207461268	127.268724083366	134.139938184439	147.819768582677	181.007973912571	199.367460450914	212.507361502136	232.219204747913	257.026969193275	265.494986850622	288.126054832365	307.229918690637	334.069637884319	345.070585620535	365.364384259563	378.745833557985	396.840857803143	423.089103546564	447.196137351677
525.374	0	0	0	0	0	0	0	0	0	0	0	0	0	0	0	0	0	0	0	0	0	0	0	0	0	0	0	0	0	99.1257505005215	110.899548955574	115.526647216317	132.411391598674	163.192551817655	177.356210062738	191.030791177795	217.325272091825	233.655670488925	263.056678016322	270.591558448342	283.17310255839	310.508561853946	327.995693689322	351.475830596445	370.239865507082	377.07330850873	407.466209233174	413.291120613398	438.741146816383
527.038	0	0	0	0	0	0	0	0	0	0	0	0	0	0	0	0	0	0	0	0	0	0	0	0	0	0	0	0	49.7652603814152	82.673435885462	95.0892759922568	127.968737554882	141.298399736025	162.381844022243	173.46508708252	192.208121652188	210.912111419097	236.496117968689	247.39756839726	264.40467196848	281.303078519353	304.545325779879	322.683757421365	343.012503588307	359.587868819337	370.579370013781	388.896311538124	413.74530478736	435.377321014635
528.703	0	0	0	0	0	0	0	0	0	0	0	0	0	0	0	0	0	0	0	0	0	0	0	0	0	0	0	0	87.0098852027675	99.9983666186361	126.825048040763	141.45965725829	148.034581508444	175.112835697319	179.329624668449	206.994648439599	225.229457427683	252.598097468078	268.375211809497	279.314811268257	289.169037400986	314.983033290043	327.724029834951	354.463022848355	364.898444617149	370.662866397763	405.753942342257	418.516433558648	433.52253832369
530.367	0	0	0	0	0	0	0	0	0	0	0	0	0	0	0	0	0	0	0	0	0	0	0	0	0	0	0	42.3880963573226	72.9402474613248	86.6830445898292	109.059777283115	120.740722251719	143.16005935374	157.985858336475	179.590178930071	204.070676763321	219.199801056121	232.111616590635	260.093293602496	268.307055023944	288.462829191998	305.61404226061	325.7646423532	341.899345226815	360.104132899601	373.103121573418	390.297017593993	408.934626158869	432.507474666922
532.032	0	0	0	0	0	0	0	0	0	0	0	0	0	0	0	0	0	0	0	0	0	0	0	0	0	0	-25.346296296888	69.0297221971373	94.8325820070732	95.8716321716891	122.668004095355	128.444682925856	141.921288758429	169.322387181003	188.571034991806	199.785358984481	220.125337354196	235.020951057632	265.67013497697	281.013021249017	286.015428664959	308.192607472797	320.896376353157	349.401804146831	359.014718696748	367.846295770261	389.354020852593	400.670787926923	423.820358181149
533.697	0	0	0	0	0	0	0	0	0	0	0	0	0	0	0	0	0	0	0	0	0	0	0	0	0	0	56.3449699932562	78.9663620880361	110.17600269153	107.373842116588	123.791424900177	134.678537273481	159.412988192939	171.062093029318	197.069385361439	210.940477733817	231.608016008034	240.168875489713	264.58843475824	284.461801241473	294.906164593389	322.873628935251	326.761253296769	343.796942513603	354.208055242585	369.783568176228	389.710052071619	404.019094548021	419.960253663302
535.362	0	0	0	0	0	0	0	0	0	0	0	0	0	0	0	0	0	0	0	0	0	0	0	0	0	4.24034052559097	73.5854773139976	88.5783243365349	109.07415687889	108.56276684182	123.361847124644	144.36213533489	163.416900550724	166.989726314669	187.894815553236	210.025049684118	224.943832824066	248.650248349264	259.136509312026	277.644068475036	286.474795159431	307.302761326258	326.201817889112	344.951046128238	356.812420297117	367.583277202427	393.816521258388	393.421419637475	418.343081798762
537.028	0	0	0	0	0	0	0	0	0	0	0	0	0	0	0	0	0	0	0	0	0	0	0	0	0	43.0588825258366	56.3254481770411	80.0743322055421	90.8453863015995	105.271057725736	115.842838315009	125.204637658279	148.3505007519	169.03216440285	179.527939664397	204.571510102411	221.104700489889	226.905976587266	262.391977033246	280.807502454772	282.949174499765	298.340464811353	323.246741083063	346.040919903987	354.058030582894	365.457008340003	383.309983740566	393.985652632621	412.668647678816
538.693	0	0	0	0	0	0	0	0	0	0	0	0	0	0	0	0	0	0	0	0	0	0	0	0	26.2963885879797	92.9667716357005	104.909416304161	103.68216919477	106.002080929151	131.169535305056	152.252412384435	156.666680013252	176.132898062079	169.586552321079	209.914217443222	211.834950015927	240.846168719247	241.77903239443	265.436525972684	281.058325621029	298.728799659827	307.106273477124	337.632390776812	347.482978885671	358.902781825264	374.306214719259	377.006783217303	402.779224524345	425.448443509537
540.359	0	0	0	0	0	0	0	0	0	0	0	0	0	0	0	0	0	0	0	0	0	0	0	0	74.0860563437721	76.9286720112056	93.1398269857427	109.178665245837	116.836811933875	133.278279143595	141.631360251089	160.083103021426	162.1809323156	189.992055817676	195.51548041819	217.003427872764	237.580394827768	254.858825456411	276.657687249982	291.278968574362	296.233487831188	316.614251188082	339.207802002703	343.256716270246	358.509643548074	368.546039336632	389.998715879182	398.769469150385	418.086677543626
542.025	0	0	0	0	0	0	0	0	0	0	0	0	0	0	0	0	0	0	0	0	0	0	0	31.0815850649442	57.7608770305881	82.0554302566891	93.8299906736079	115.678599622486	120.848189946349	124.97147801294	133.011655987291	166.308052992725	174.855398520849	193.157470054497	216.105274515025	222.997233307518	234.808241377209	259.75744590546	266.730840094002	294.401862370186	298.926033034289	311.068568209976	331.972409618562	338.417374122814	358.293050266305	366.651447477815	381.524656242493	395.684930752326	413.91042089331
543.691	0	0	0	0	0	0	0	0	0	0	0	0	0	0	0	0	0	0	0	0	0	0	0	54.4401731828763	66.8155104754132	76.0133675057896	99.5355150337444	104.592650928302	110.804314877044	127.358769504063	152.650144841341	153.135450281778	174.120536455183	203.144881035983	208.949798295922	226.233081944946	237.227431721786	254.073327804951	270.916875816003	282.189670411641	295.36801775896	316.50963945275	332.127209778755	341.202305684872	346.600857109583	370.260116502059	381.874744294093	395.015534196695	407.785761769474
545.357	0	0	0	0	0	0	0	0	0	0	0	0	0	0	0	0	0	0	0	0	0	0	59.5633272154184	72.2110410826064	73.7313036020294	92.0766516578389	94.3865063331685	112.948712969926	125.909925299357	136.09186948388	153.495521815646	166.686815830169	188.31030031342	195.854776287541	215.391404467556	237.217516277413	256.875406918469	257.436910581594	278.217350544205	295.48049476979	297.239309627738	322.444175433887	329.163572189123	342.591651961406	360.557850997552	365.924488807884	378.15998793539	399.383484222353	409.578823217806
547.023	0	0	0	0	0	0	0	0	0	0	0	0	0	0	0	0	0	0	0	0	0	-28.1452899212683	42.7906371692287	68.3653734783492	71.6452695752439	77.3336396255419	70.0592812812739	90.3413047886297	121.28263216025	131.927661569119	147.886014271392	150.795766770653	172.878085588527	191.927882928588	207.450374000446	225.214956131481	234.024607206496	251.862574245658	265.189643948333	279.248265771888	298.132497919844	310.975983973598	329.242637655771	342.143804952432	346.280940399589	359.941464286006	374.364278879148	385.831896388308	399.509145913644
548.69	0	0	0	0	0	0	0	0	0	0	0	0	0	0	0	0	0	0	0	0	0	58.8330570386769	58.7383288415664	78.0164352642069	80.1584686771185	104.191546679854	107.980683173201	119.718454760532	131.909895670895	138.897508671887	144.162718442272	167.008276038661	188.741611178949	190.987456110364	213.755922063727	232.964129979767	250.094384747319	253.408304462631	282.326700947823	286.147779068818	303.1201237833	314.374205256152	326.942539404492	337.295358554397	352.135071113978	363.632370455984	380.619108365029	386.087272403416	400.115503756097
550.357	0	0	0	0	0	0	0	0	0	0	0	0	0	0	0	0	0	0	0	0	-67.7792746474972	34.9803977235409	45.9084038680241	56.0429467574862	75.086936638089	62.3869934118971	86.7967492309133	96.0349093035035	102.606813262515	131.057461201432	146.376573499748	155.132447999422	165.94956320004	194.346368620356	212.413053601895	219.539302294274	229.414344578401	245.262682029703	253.379326381735	271.183316070675	290.06351195651	303.211518133155	316.155083821553	332.7313277868	339.335080579629	341.443947910729	361.190562786333	370.566456068022	395.791938330322
552.024	0	0	0	0	0	0	0	0	0	0	0	0	0	0	0	0	0	0	0	0	29.4785697168515	39.0844643755905	71.4990047478388	60.7899589818104	90.9325231283985	91.3743283219344	106.909337685784	124.558479562915	123.625329776577	125.533816067707	152.292342195802	154.149468812763	182.712433246699	203.383194597697	208.790765634791	218.694543929743	237.203339186805	251.068436363164	275.645393918649	281.983164112488	291.079843637774	313.599813061548	327.292703807442	334.380177029881	337.162448694409	346.257415300977	364.051565019167	380.252898097574	382.096831294771
553.691	0	0	0	0	0	0	0	0	0	0	0	0	0	0	0	0	0	0	0	-39.8526856229572	53.7053721140715	49.2628008609133	55.0340874894104	65.6979633955551	85.6115895361608	81.1006268415384	103.390179119103	113.148841896533	121.023954556948	134.895717384337	159.3973262219	159.475473751846	184.983133838114	193.700859615994	193.94812442715	218.795411135738	230.727268077909	256.360666002444	265.726432736058	272.801120593889	290.657870205614	296.526764048331	319.548233927088	334.416387649611	333.157169249246	341.551593306631	351.081338841016	367.192174654389	381.376968775874
555.358	0	0	0	0	0	0	0	0	0	0	0	0	0	0	0	0	0	0	0	33.459090362201	41.2777053850502	66.4987142405425	65.7552372721079	81.0530773986652	94.7483077898606	94.637117022894	117.550492119254	114.107588500306	138.361910363656	135.685283767317	159.833814425662	176.511741090628	175.425753609107	181.458887210518	206.322814305377	214.954425427258	238.582987024454	242.871092594369	268.280146427841	270.910253184616	276.562365836369	295.471107057619	306.968579174565	326.716120715324	327.523514788464	331.015629064778	355.148656759077	364.819763195714	371.014288059165
557.026	0	0	0	0	0	0	0	0	0	0	0	0	0	0	0	0	0	0	5.32269904753841	51.6188954730092	58.4783436008776	64.5757918951802	59.5845932146224	72.9686297698154	96.1131363397662	99.0682650168438	116.117159129706	118.901062756283	128.247065353106	132.330165842002	145.674610157326	155.365484281492	187.413583343837	191.772100799895	201.545257146774	210.253859175823	222.336797835281	233.480110807859	259.879463929142	264.61684340291	278.845474965776	292.025465452089	302.703907505211	313.860963826389	318.281680344512	329.941083434118	340.459077682268	351.256588178301	365.580223835727
558.693	0	0	0	0	0	0	0	0	0	0	0	0	0	0	0	0	0	0	86.7658319451503	92.1451467378194	95.71434718253	90.7165200962294	100.319421618614	92.0281083061136	114.113576579785	141.642005804257	129.913376042016	155.984585845849	163.163879213445	165.354712432525	184.733729497326	192.962266398946	203.591115233446	211.851287093425	222.665070651438	237.183131953259	243.000625718612	262.915904322871	276.270169715313	285.021980113194	286.738330793798	301.731769218013	311.930752589301	319.788437394142	329.940188348799	330.493185329874	345.300077632069	358.224487232651	359.693057541383
560.361	0	0	0	0	0	0	0	0	0	0	0	0	0	0	0	0	0	12.4935391282276	61.6227622200871	36.3094560852653	69.5298060789795	72.6918859936206	71.6958284051721	72.6585531101523	91.1099653068692	94.9616341756097	130.184426237348	132.808416501944	121.851934943614	135.312575084269	148.54515203886	166.15442081069	174.762199367743	200.680260068638	211.637549283503	218.815091806324	235.244710080718	236.963059300801	253.369224635522	267.268549746939	260.301700741502	282.005459267042	302.283098208252	316.328497882802	322.230960419618	320.912639771603	329.662834039286	342.205044542887	361.779138780083
562.029	0	0	0	0	0	0	0	0	0	0	0	0	0	0	0	0	-53.2632868957204	15.9928156463584	30.4580820116386	20.4005202716571	58.0686783669165	46.394498720103	72.0708117822012	51.3614144568842	74.0607013657761	84.7271285099488	92.9363401910254	111.67760272076	121.305407102077	146.201784448751	140.777138674362	158.567121439048	158.460462937002	170.965093602717	188.067805317538	206.54816406033	224.74840969008	227.103023750846	235.536194324033	248.973500257883	257.423207362474	267.609769395288	282.350008002501	294.91322910791	307.899426608229	312.846411884772	320.399392948683	330.574105171168	344.770670657126
563.697	0	0	0	0	0	0	0	0	0	0	0	0	0	0	0	0	19.312315105293	44.0881410208902	23.3680114018269	33.5851651982076	40.9117638460355	49.7713422393625	76.6792796872612	82.9108775153205	83.2487133038336	79.6642896407527	108.031098778321	105.668825384493	103.50979094964	142.116921012074	129.49084697368	157.375690564424	168.190923765424	188.474825997913	198.159330166086	209.127956063026	214.834572612875	214.202164185656	240.312629950452	249.29935091593	255.920737642051	265.454725764258	279.692361597044	294.085244556609	299.721878441534	307.700667129833	316.230433459988	330.163316397994	339.138454202396
565.365	0	0	0	0	0	0	0	0	0	0	0	0	0	0	0	-29.6936837772902	25.6363555306857	29.0392713462537	52.5840813771095	55.5095933754781	80.2337713025826	78.698500529568	84.517845667237	85.502853064038	92.2602127091993	78.5217175219924	118.439198280323	113.542415254809	124.28942685134	131.688759095318	161.428139853653	160.458624755036	172.226574167989	207.821072242017	203.310966555002	220.962820348504	222.383056079115	231.020047848941	260.218982283729	257.840921125431	267.712213492083	278.547886437082	290.397294250877	286.337072429488	302.233552762184	306.127934054424	313.963752792153	324.161372991196	333.845914590736
567.033	0	0	0	0	0	0	0	0	0	0	0	0	0	0	0	36.4156002290823	14.5688700128954	36.5964181936933	49.7847749364613	39.0890398832474	74.1055904911251	55.6389772626302	74.4058347828626	84.1382948974134	85.3663427610894	115.478368072164	101.102765065552	115.907094378097	140.047828973598	148.042039577528	158.846589342547	155.414847261773	165.83542215729	196.423198240279	195.808688009843	221.9955573495	219.483383827362	218.568010573918	238.80890054947	247.094306496743	259.467476503888	271.150705621466	273.120088845832	280.368761794939	291.92013860052	298.508398961029	305.854578668611	321.101548978025	327.374889351682
568.702	0	0	0	0	0	0	0	0	0	0	0	0	0	0	5.80762107185371	51.9965671691064	36.195644332619	69.5789410070045	66.9854792142161	73.0151012892515	67.4382619983071	60.3030967362642	65.8615040814677	100.79210653997	86.2143034568232	120.255791415815	117.542074262988	132.644200514629	134.72478401827	156.807937473608	172.65151801325	158.315847943205	170.404192960793	186.860437631957	191.070901589951	211.230598043365	211.806652568372	230.374883491056	253.303107256729	241.496374169068	263.500533225106	263.065864055748	284.278266796883	287.235542734949	296.79486162462	295.738331304689	310.21522352442	322.174863357434	324.475094577566
570.37	0	0	0	0	0	0	0	0	0	0	0	0	0	0	11.5782574322054	15.55926340296	44.4743736791994	52.1793250038482	51.4639674414644	59.752812789739	63.8329667726582	79.6053962955996	88.570805858326	77.5761482898966	83.9966992544916	96.5950464069176	115.882790354795	114.406833287872	126.066801355044	138.823944334057	142.993932798052	168.526202403798	178.407370578917	169.889634840137	175.889572211454	194.841313600287	203.364359563573	216.735309153061	227.961304669632	236.433355461284	241.082971930478	244.71992030239	265.971960091424	278.017690417163	283.280088213245	288.730539825917	293.997574138876	302.462765946107	319.267573369032
572.039	0	0	0	0	0	0	0	0	0	0	0	0	0	16.1264109477118	33.2413059707115	29.3298799223954	24.1030134274366	38.3029897804956	65.510003542732	51.8416114349171	61.381821232058	71.3296936547702	76.2176724565793	74.5391520322846	73.2359144760326	88.769553468642	118.817432146307	137.040844343594	125.319425633473	138.942638745001	161.753090305102	145.715930298911	154.566849425121	179.165511517734	163.768994444838	203.289719127917	216.267187460754	219.346906767458	213.735019054935	233.084532344068	246.744387783742	262.434910227222	268.619721304366	275.494033091957	277.801584178487	280.939175980979	285.060523485376	303.843084062795	307.872385941423
573.708	0	0	0	0	0	0	0	0	0	0	0	0	0	18.578862884194	15.4794797626543	45.6169422599997	56.0362235707575	64.0988771892906	42.3246554127537	37.9006494076259	89.0450091959551	71.3050492898004	85.9018448909536	91.3167361753867	101.060091314726	119.284165512338	108.389484340403	129.22189442924	128.649493171707	129.859160750712	157.735863691968	159.626749119383	155.874127493519	193.63289924138	189.664195760891	193.792818629334	207.794520243475	215.974598102369	220.674220065237	234.197041820776	247.026066582051	247.679708754023	254.807777480713	270.435360379466	279.618158198308	278.946762195801	287.013753763562	294.585374892869	314.938495103458
575.377	0	0	0	0	0	0	0	0	0	0	0	0	22.1203697983448	51.2217785027425	53.7935908719206	38.8669673214487	62.9344503385854	34.8684372015112	68.7332540885562	58.2745532318556	85.5766433444105	86.2573586265349	86.2329936764465	95.8595037253677	99.6695202391684	127.167929033382	130.812455560878	103.782901176801	141.606827140811	143.127088863653	159.890850235403	170.97402400373	168.404652140494	179.396536395659	191.691729101443	191.787349508789	202.554660625744	214.578746125241	236.729289648474	235.002810671332	248.832392376515	252.974662612354	257.696243524603	266.360561525916	273.02696420125	279.775308819208	290.260882162038	295.476487286014	300.676772369673
577.046	0	0	0	0	0	0	0	0	0	0	0	81.4564610036891	29.1628070948137	31.2629040887056	30.0122729965047	45.5361943868213	42.2033917699925	59.6243963076673	64.1347331850737	58.2606297904794	74.6103178102482	83.3526924958006	95.8890362467412	110.746127712244	107.393559641194	110.13260761343	122.905068983189	118.171666972419	135.204837048761	132.415759039355	140.54277456977	153.51953598205	164.988711786744	183.057874242763	183.897626798782	198.09307788564	208.023496816091	214.741194802253	220.413126771028	219.894500908377	235.987180531081	238.916170325073	257.526516062811	251.84035029238	265.925756861875	264.145768925145	280.028533519908	278.514261375302	288.11110680355
578.715	0	0	0	0	0	0	0	0	0	0	0	45.6967330172137	37.6342819405844	57.7757606255007	24.6418842491356	30.4207392268748	49.9724804935651	78.3744021763932	37.494116388871	63.5406692126858	98.1434546701733	68.210088161001	106.545993751595	95.728906234831	98.6707027543835	112.958114234738	117.476644083222	131.310018251844	149.441541175317	140.855559618454	146.723454629297	149.919124118513	163.114374627718	190.835165773545	180.767818162301	198.9498546579	202.078290699488	194.792045763094	213.563195528963	228.575743441035	229.91684100994	239.569833455492	258.601343126099	257.30186555707	256.083845144737	267.177364342558	271.125162442089	280.449671892285	280.293185806573
580.384	0	0	0	0	0	0	0	0	0	0	46.0397184707559	16.4217922191143	35.1858254112258	12.0400096771245	-8.13478933248833	25.5255303064314	32.770641802189	46.7665393240228	45.2092426232521	48.4295377773296	48.6220393825397	73.4368203618625	83.9717310419556	82.0724654617589	80.5336284862896	92.9371739784181	96.1811741908536	102.863383529761	125.030908672515	113.880957116466	136.311174347565	147.342144691006	150.368476171263	159.376446798917	152.169664645266	169.692128717224	200.029125685717	197.420155930269	214.829965191457	219.887718189651	216.968830783533	220.194535157575	235.652747003238	241.110141151786	251.466992061594	254.657866046099	258.684897914662	264.830531218331	269.724153007809
582.054	0	0	0	0	0	0	0	0	0	0	0.255401664400897	-2.31905557844397	2.15042184823406	7.0539086117799	22.893847637072	-15.2750991615394	18.3516678322204	30.018253748082	12.6439898919959	39.6144663603754	45.1580112138592	39.9489855237186	72.1598711182229	43.328786606046	52.9962281088846	82.9939795036061	85.8264294867143	90.9526138654324	102.638885988217	125.133623145708	127.638267776379	111.269484355223	144.73649001295	136.159864176663	159.507974583144	172.537283082119	179.491377087082	183.878712188021	193.619631055021	194.129191740997	199.210095581693	221.773331377066	220.344594560252	232.572385784524	243.052938749972	239.134126963683	248.685783464663	258.110169690634	267.983524909293
583.723	0	0	0	0	0	0	0	0	0	31.1410516044518	16.5694663197083	23.6669167676041	15.4006359596866	39.0619316050204	22.1823312502621	31.0268230954807	45.7010892835437	53.886810178799	48.7400820044884	42.2577281226831	64.4238084048919	66.482251943472	69.6270384556272	72.9188972735089	88.0517588886706	95.7629360360358	119.935002460849	122.009319641501	112.215304320888	135.756078545344	123.104978692746	137.36857014635	154.870537731443	165.780460047813	159.801892177576	174.101505939131	185.539157183816	194.398786936783	193.840831410972	203.439202011026	209.095915212731	225.214671562922	226.716646901121	234.697647340446	229.228484527587	235.987841212859	250.98182288563	255.398629278872	260.323404825181
585.393	0	0	0	0	0	0	0	0	0	23.4363387613415	14.8776648809023	25.4606247518141	15.4596749223282	40.2280647935152	25.9802590655422	38.3957221472349	46.8767273266203	56.446436172624	78.7006307522682	54.7757807785555	71.5482671983975	81.1438780130564	64.967175855412	77.7173595588889	91.0938248587805	94.3474974168215	105.57842084071	108.145762251632	114.97444937915	130.120262563568	133.110886079235	144.5021659626	145.102413618828	139.894567706378	175.377204571921	174.128574312518	186.141972277037	179.370071067871	203.160691229777	197.348295258454	207.932467797782	207.834256566055	210.974033475614	225.45926889596	235.650369598616	232.736561777553	243.808672941703	247.808197357851	250.948521506521
587.063	0	0	0	0	0	0	0	0	49.4564851134035	39.354117251221	22.3642034659257	40.1568785373393	75.9066184551885	43.4252278504085	74.3301890124322	65.3320184477721	35.0359952534542	64.3067301379756	52.0708297216571	81.3657955332578	81.6136507264113	67.3852477600555	109.623525991647	90.2985567144483	99.9081796416542	132.969254288195	121.406156376495	123.419979372882	131.155142357661	127.410467723471	148.631229944565	153.605431199342	164.892534500246	177.239933097043	173.828587997665	162.877595762687	180.966141116242	186.69503586378	193.075351523704	199.816856429203	215.309605886735	212.71116715859	221.467315448873	220.925553239638	230.814147238584	230.738579154084	241.700728595859	246.129524095994	256.673191443857
588.733	0	0	0	0	0	0	0	0	34.7136252543334	15.2512412788267	24.1229091234493	24.2336872691635	34.8923326488136	51.0422917085788	35.498010632089	57.5527867059926	46.7077974257195	63.3396737057538	76.5283905737335	50.808572211698	73.1478702181346	82.7446790166455	75.7335782248625	95.3543272253041	85.1225546124552	92.5487966350717	98.4291431692591	97.9165760972163	112.886961202627	128.082779891617	127.401276956671	145.4251481577	152.522538829808	147.725595396268	152.056877287308	165.78171763412	188.311198416479	181.787525524188	195.382838328243	195.60547652485	205.110353060449	215.512453954055	208.937425487259	221.568626489873	216.543026938412	225.526571411037	234.038129506725	251.378504836998	238.669835960814
590.403	0	0	0	0	0	0	0	-6.96086526652492	1.72629536294811	12.424261383336	15.5298608985764	25.4897912383213	36.0767242093762	3.23675434518075	25.5265292639744	18.1867893952535	29.5658679878083	62.4980038208418	53.2336944898159	56.2597341005913	57.5297981086528	79.7355101420214	54.8393248281807	64.9043525241965	86.9486011930422	96.2949682101735	87.5239941975849	106.579629887127	114.220342766212	113.417227045804	120.572311079577	136.215283975138	143.120031680016	154.080349367338	164.327480129029	158.728474463198	167.794842272861	175.275027168984	178.086285149586	188.665769781636	187.455023557562	200.016599124963	211.93426319062	209.629725566082	213.711226304	222.598447702991	228.008800030112	235.032185400786	237.188951655186
592.073	0	0	0	0	0	0	-61.1192301230278	18.8975431198972	23.3370716770482	29.4360188904774	12.5708798034638	14.6043910115325	35.4788755138677	28.2436340637839	42.4128655515017	19.6336050741709	46.8062961628051	38.9059955495162	57.5350768847349	59.9712906910098	68.1682790682787	76.9587512004368	82.0564784017716	85.69418090503	88.0867662629008	103.359481259654	95.4995446748526	88.094067501146	101.944060090828	115.08100405399	132.294637304793	120.079028429001	148.362157149555	146.086050754551	150.715696677823	162.979393019943	164.758166929072	177.628268115273	188.157683058962	194.424305499656	189.94081915668	199.395687796844	199.580165405356	201.095942897221	208.628370581095	203.591724613501	218.127154947568	225.683061663065	240.330681834483
593.743	0	0	0	0	0	0	-24.8451292062613	11.6315713289068	-7.99786932230699	7.03435052070447	13.7856899828101	23.3126081404787	26.71046283185	17.4566256888356	32.5077483050532	55.7852263059608	28.1139454741711	29.0563183447775	34.2787264635755	54.0463012015707	62.0333493218037	60.5203061786037	81.6147317479559	82.3107829082034	69.2071900640532	83.1949216692511	97.1917466393328	94.1405026456499	109.046508505117	121.00098537662	116.157306895216	117.849299516527	129.582280980369	137.129050059993	148.077990213789	143.16228276909	163.720519497749	164.496442631657	168.468382090506	174.65540299127	190.649096643449	189.261769243749	188.244309869334	201.72481198322	205.1830261591	210.213757311212	216.529715203109	221.922743748898	224.804220848118
595.413	0	0	0	0	0	-45.6744152895139	20.3131458806963	52.6105056801517	15.8925603031886	23.3945390229512	54.192982354079	36.3522979501181	44.1161010051655	52.1457523735308	59.5786097236949	62.5093196758487	61.3385123225165	44.3164525656899	49.2331925412649	66.054924210584	84.3246773108732	103.030522695896	88.1992501213027	86.1218427299104	99.1003501480609	113.132477431339	106.423458738718	105.304643446899	121.571335262667	128.683524616365	136.697461453571	135.556734158174	145.915658796582	147.823075958939	166.350462671396	166.83493475086	162.507760241519	166.073792611456	171.625482142369	184.140370598661	187.20651209286	189.806858633144	195.008219748427	201.464092299912	203.236443604527	216.68743763858	220.402053094838	222.226424877768	221.594268191734
597.084	0	0	0	0	0	6.38916289140727	29.9811345856779	27.5560024627257	46.0026933351127	28.8736353417816	30.6807959352017	47.4334388301268	46.4720048708444	33.2763688020309	54.7600928884831	50.3280482971652	49.3620354256364	53.5255141000337	58.2498498600063	61.1812435781845	56.8048586353629	72.9402982931607	79.666066601737	80.8966124339614	84.0044909881419	88.442583531405	116.878816239029	114.665760416338	102.560171355543	129.349093507463	124.592087789992	139.762464743673	134.551774957334	147.637786772132	152.457940021902	156.972486921022	159.354829454215	168.71226895568	173.407888780025	190.957612047669	178.644579042207	191.94679095173	194.466174858787	197.709379770235	200.883758266096	204.000982011836	214.187823733425	214.089942164486	211.659594878888
598.754	0	0	0	0	-35.8566774847371	37.9486988372491	46.2089924578498	52.3467567109612	61.1278978761238	44.8118671620341	35.4946769007443	46.0294108226576	30.6919604135121	60.9783452984135	56.7897612153716	48.5323621731334	48.6725394090203	51.3398643939588	63.2216530683289	82.2982055933906	70.6313747262548	82.4360951358064	68.4933126260317	99.086164408559	85.1298224598413	80.9853791575557	107.645406845177	112.236115052273	113.681923338146	111.300097895109	133.319626325762	137.662835697746	139.626900229836	144.540106977789	146.219501147875	156.173662575062	163.112095691174	170.502849319603	171.589778988331	176.870789074363	182.507539274057	191.355347725494	190.259053739764	196.526567388756	193.285851415669	203.247069267641	211.980822371961	215.916600822026	214.40103126822
600.425	0	0	0	0	-7.55179643852414	8.54951944627211	16.8144518334806	50.1222840628276	40.9715274704373	37.153779981659	31.5740374376836	31.6079993579035	44.6879381438493	22.9766279376981	37.8519822343614	48.2537818238162	55.244220104056	74.8401795961254	54.9294131570336	53.1320942558119	70.4599525954558	66.400206109382	86.5461706185862	67.0075953373002	82.9715600491006	88.3422458396262	91.9459402720434	107.795311591297	106.88203418679	108.607763616412	123.481032726377	124.729460962404	151.259233148624	137.638094552345	140.758522390822	143.921400949025	151.510797040238	157.874590342415	159.940243470019	172.417844393826	176.16329698399	173.619858874811	191.711956001733	188.557333521958	190.026059907193	194.723620351811	199.20701026163	209.541235610229	207.530703426271
602.096	0	0	0	-20.2785977730058	28.660632400963	24.6256181116915	31.9350983086938	28.1755351144735	40.7625799657496	33.810503775024	45.1504488896719	28.3585666451168	38.1962999616615	57.9015556705733	44.9090619770004	54.670943344494	64.322130857839	66.2235593742843	93.7994062381045	57.6403572260584	56.5925485200817	79.4182059237316	73.775044601919	91.2726756513204	95.8868285317387	92.6409373213008	78.1630621152561	107.396539513085	106.888819561705	115.51147842563	127.61976360011	129.521022866578	129.247292329065	140.076914802586	138.013330170889	157.414259441971	159.922223407601	158.144162982801	162.706278329613	168.495157779825	172.195069030933	179.342864920997	179.116452699881	182.379328874727	187.680579578362	193.075264928691	198.558546803837	201.165139316605	202.948967909017
603.766	0	0	0	13.2058371837791	7.32606569321291	-22.035114268843	5.71185214606291	-1.39289994374304	-11.9837771677181	11.4948721126503	5.79489786605837	25.7710206108273	18.9403089375646	25.3569976974607	31.9310214291366	37.079130344378	45.4077502246605	53.3844690398872	45.5350639784274	59.2834481151715	38.4380593710371	57.3080828082134	51.8403849799882	71.7821276176407	76.1361024209264	69.8520421388872	86.8446177918083	84.2057209150909	103.710909754755	100.160513384142	102.795835393851	110.831658658486	125.308675157938	129.545441531454	136.665946208588	129.251652202226	138.802049992365	143.400443774503	157.953556497903	162.438893439405	169.286348534501	165.185616941368	171.820289404025	175.793193951223	169.536750178286	180.30652393231	189.967071425174	195.162000144377	195.684380460553
605.437	0	0	-33.6654008969073	35.4919500069936	18.5479663838683	28.8046367657967	47.9122468897578	38.0312008342222	37.8660078647547	12.3201825361629	30.2669327576735	39.8313396993871	56.01908796674	41.1439284988792	43.5271766079074	44.6832647796734	55.6831824403221	59.2857295187112	66.6859012947935	41.9942579057341	65.8552593953739	75.2224185551462	64.0893373114045	77.5843964297776	93.5389985706115	91.9935863127397	86.3215179424605	91.8415753715833	105.023677875037	108.368840057589	106.939790182947	125.946926623296	115.890568604101	121.545293826245	130.349520256263	147.994760445351	145.476466966271	154.15111297461	159.145862259094	157.429879464166	167.033244222915	162.771575753584	176.371785262223	180.434131927571	183.208759868371	180.052849144755	189.091816266395	196.36470434244	202.110212710746
607.108	0	-104.46988194073	2.12268761024267	3.51551638035194	3.40633782286792	3.27657954769683	-11.875144889911	27.7000644164847	22.0385088178771	32.16147578521	0.42892506368269	26.1106830371396	23.8707310454249	17.6195880049001	18.8848547587548	45.2453404783218	24.5463633300028	36.7483600955477	53.8342033249337	56.0456168352101	43.8373312801947	63.7895729768345	65.4502296085703	66.0212512820536	67.1889923490187	76.1618250066525	80.3296475214114	85.6796231618473	86.9386329386047	106.550815155337	104.853840389027	105.00050797701	120.50742836745	122.214357001181	125.462428983807	126.912635059459	145.485865363386	140.065792999877	160.678143979174	157.874648018201	161.505399066871	157.401351216583	161.532524098183	173.881739568216	177.327142282766	174.306930089892	182.540609073557	189.740153803563	191.190498790203
608.779	0	-59.6715081858563	-32.0661377685845	-27.2894541151728	-12.5608585744963	-23.7412245253786	11.1918432421117	6.40033880819984	-10.2806576668275	6.77161788861416	12.7063725044898	16.091220297925	1.64428674358046	18.9242519089086	12.2537115541732	30.650168094338	15.5239195651845	17.3323136053283	21.09952669497	40.7364599752402	36.7633312828114	42.1478622811613	40.288273894107	47.949394167435	68.913738528921	61.9556954712876	70.2888864203543	69.7936946276736	84.4903352822021	95.9243298703285	85.1831561465128	103.886048934868	110.308366705029	107.528200500012	111.013904989736	127.426292200201	132.527774958812	128.817031861641	130.104487685595	138.639540426904	148.244137626278	155.397970882219	155.560527597694	164.992108799839	165.241442155769	172.841115092852	172.933383693399	175.339465396837	185.630559557799
610.45	-129.479890636134	-3.16698103682376	-14.2922976692585	9.31879029755011	3.42332224703903	20.9049654429788	-10.7418828895504	5.15309249222635	9.471335295837	9.91013127602779	5.9563038135393	19.7580939076871	24.7630997394692	2.219794416073	41.7381514352635	16.3940152564539	33.9841923269991	33.9518842520527	29.4830525344755	44.985038883328	52.2385209837112	54.32143386159	61.0371700784292	58.1651956778009	61.3868344433717	69.7993864832487	73.8601004144705	80.6543339492059	87.5038997906955	84.5130619637804	84.0970184364705	109.894630210649	107.422400533429	112.53434591831	114.330336058101	118.170752083866	129.14410435163	129.899071010424	143.148121569888	146.951701047279	142.242591905518	157.869163753806	158.336303219012	161.983022610792	165.291378413886	164.872724698568	171.713222258482	172.487300408326	179.549232309785
612.121	-26.4443106866618	-17.7832806379681	8.07695551485529	10.6958760096096	24.1169000784587	5.97806361859351	38.1827827282433	27.7368641101664	11.3129840297551	21.0782068022238	48.0578471986475	28.576360083836	42.6287114636271	37.8287548179446	38.0585649077277	40.9417627276406	49.9196972412519	41.0247541837994	36.9503142108997	66.7279996761799	51.3022199482915	55.8167029772163	57.7858665047055	72.4446456962546	59.5674392503481	70.0840965470938	87.7705598411668	86.9968614672888	87.1793335888859	96.9727547816349	112.154699570827	101.061739310126	112.484942171264	127.301677364905	116.812164789933	125.222603176929	129.132253742712	136.307919395569	138.528474223302	149.044327917938	147.261595638696	148.923097334717	158.253798672285	152.725225781417	159.51717758283	158.1047292899	161.34713580495	169.584983239818	176.295450005806
613.792	-10.4172254401769	7.60655806438521	14.0747273039564	17.8645213021492	1.28035584170723	16.7523536745476	17.8027509130582	22.0301633554384	20.3027466446656	24.8475566509115	23.7226661611949	23.33293111446	23.4157819906467	29.31053277686	33.6908845117613	52.7027921489874	34.4533613346785	33.2534407146762	47.4850934766811	58.9247600096331	54.0273822357131	76.7343186327702	63.5965801672711	67.8448457074878	65.1209946253507	74.6024705981558	80.0590500139229	85.5002322546059	90.5960550416769	92.6512228678124	101.238798563723	102.56691035105	106.668545463556	117.943375301654	120.167503575273	126.972152123899	130.275708489921	130.979837839316	134.685322390055	135.63853406065	141.101647307605	140.743771411768	150.021834640339	154.76564286547	151.324884661667	160.408496814389	159.056661231659	160.997658623379	168.859749783122
615.464	-25.3512965251752	-13.8583239187755	-1.50234964395973	24.1799750050223	11.0042349004301	-12.8555417284539	1.93390027839939	-7.78387812967938	25.9394511504292	29.142522935716	14.5575518932796	24.9842833948123	9.85974617621564	5.63396896150493	35.1744742906557	33.2281630054847	43.9180110154201	26.7831491520873	51.8182064083329	47.0485380145043	40.9805318058772	60.5230188096952	66.0112472028428	56.2246892742839	63.3969761275824	76.6869528142619	88.0705684981923	77.9562630046002	79.5223452556404	100.085002101725	92.1291024508048	99.9137778133108	114.00769416543	95.8027488453329	108.958942072478	114.487031172255	108.881293728544	126.102413460262	121.766682071494	130.459121511115	142.121834114264	140.698851945529	147.913433247992	144.757771652207	153.902095513987	154.552224398235	153.418361153085	159.726823485891	158.633534170984
617.135	4.66886993482159	-19.8448058857837	22.0001970079945	14.090121880151	6.13404889623587	-4.08162600099524	25.4744861606335	7.02501938214001	38.3976826241267	27.6634883241124	22.9174480226471	38.606971241408	44.7183524132431	21.0345557097145	31.1161958089696	28.7502409294199	28.230468342257	39.2128560710909	57.8164801765387	52.8185609144738	75.4124444869372	62.1485659747452	62.0367242964779	64.464594427597	66.1002289869866	65.1096874777822	65.6081315115504	82.6611098355054	83.6326193563306	84.8202091247818	98.7748220555377	101.50760549277	104.97520504506	103.364463798727	106.623907614123	120.536999248951	120.086437491341	120.712245413902	124.904032507223	131.610808908437	130.838410904043	134.497488650139	141.003358710811	144.709611565711	141.031890938269	150.924037733491	150.278085139998	151.209480476245	162.751283604574
618.806	52.1375639267086	30.5994619083613	12.5578977684862	53.3123205836014	34.4058035185236	28.139224100137	21.0547998999694	23.2083806886754	36.5966301371185	52.0597239142247	46.0797569023247	36.3408785141832	42.0514989981029	36.5737426303434	42.5002050212378	40.9120456897344	50.3741642997549	68.8451344936308	50.3182622528453	63.1326889374672	75.7623264537049	71.4821251036299	79.0031956088265	68.316669072535	83.2817524157163	91.2925234166821	90.0953312000178	91.5882559388493	91.9378228864476	93.5225791496624	99.2291599335228	110.558880814928	112.418958384433	113.480270064345	124.443843943955	111.933910345704	121.415401194149	124.059784630337	122.741843920284	123.875731737712	149.957068313213	129.676680987583	145.480217542718	141.685272241033	144.879898691339	146.837279748815	149.849571659144	151.756329813755	152.021653825129
[truncated: 85 more columns]
