# Supplementary material for: Physicochemical and major ion data for springs in the Black Forest National Park, Germany
Source: Data Brief. 2020 Apr 30;30:105645. doi: 10.1016/j.dib.2020.105645 (PMC7218150; doi:10.1016/j.dib.2020.105645)
Supplement: Supplementary file 4 [file mmc4.zip › Fluorescence/D816_4_2016-11-07.csv]

wavelength	600	597	594	591	588	585	582	579	576	573	570	567	564	561	558	555	552	549	546	543	540	537	534	531	528	525	522	519	516	513	510	507	504	501	498	495	492	489	486	483	480	477	474	471	468	465	462	459	456
210.862	0	0	0	0	0	0	0	0	0	0	0	0	0	0	0	0	0	0	0	0	0	0	0	0	0	0	0	0	0	0	0	0	0	0	0	0	0	0	0	0	0	0	0	0	0	0	0	0	0
212.444	0	0	0	0	0	0	0	0	0	0	0	0	0	0	0	0	0	0	0	0	0	0	0	0	0	0	0	0	0	0	0	0	0	0	0	0	0	0	0	0	0	0	0	0	0	0	0	0	0
214.027	0	0	0	0	0	0	0	0	0	0	0	0	0	0	0	0	0	0	0	0	0	0	0	0	0	0	0	0	0	0	0	0	0	0	0	0	0	0	0	0	0	0	0	0	0	0	0	0	0
215.61	0	0	0	0	0	0	0	0	0	0	0	0	0	0	0	0	0	0	0	0	0	0	0	0	0	0	0	0	0	0	0	0	0	0	0	0	0	0	0	0	0	0	0	0	0	0	0	0	0
217.194	0	0	0	0	0	0	0	0	0	0	0	0	0	0	0	0	0	0	0	0	0	0	0	0	0	0	0	0	0	0	0	0	0	0	0	0	0	0	0	0	0	0	0	0	0	0	0	0	0
218.779	0	0	0	0	0	0	0	0	0	0	0	0	0	0	0	0	0	0	0	0	0	0	0	0	0	0	0	0	0	0	0	0	0	0	0	0	0	0	0	0	0	0	0	0	0	0	0	0	0
220.364	0	0	0	0	0	0	0	0	0	0	0	0	0	0	0	0	0	0	0	0	0	0	0	0	0	0	0	0	0	0	0	0	0	0	0	0	0	0	0	0	0	0	0	0	0	0	0	0	0
221.95	0	0	0	0	0	0	0	0	0	0	0	0	0	0	0	0	0	0	0	0	0	0	0	0	0	0	0	0	0	0	0	0	0	0	0	0	0	0	0	0	0	0	0	0	0	0	0	0	0
223.536	0	0	0	0	0	0	0	0	0	0	0	0	0	0	0	0	0	0	0	0	0	0	0	0	0	0	0	0	0	0	0	0	0	0	0	0	0	0	0	0	0	0	0	0	0	0	0	0	0
225.123	0	0	0	0	0	0	0	0	0	0	0	0	0	0	0	0	0	0	0	0	0	0	0	0	0	0	0	0	0	0	0	0	0	0	0	0	0	0	0	0	0	0	0	0	0	0	0	0	0
226.71	0	0	0	0	0	0	0	0	0	0	0	0	0	0	0	0	0	0	0	0	0	0	0	0	0	0	0	0	0	0	0	0	0	0	0	0	0	0	0	0	0	0	0	0	0	0	0	0	0
228.299	0	0	0	0	0	0	0	0	0	0	0	0	0	0	0	0	0	0	0	0	0	0	0	0	0	0	0	0	0	0	0	0	0	0	0	0	0	0	0	0	0	0	0	0	0	0	0	0	0
229.887	0	0	0	0	0	0	0	0	0	0	0	0	0	0	0	0	0	0	0	0	0	0	0	0	0	0	0	0	0	0	0	0	0	0	0	0	0	0	0	0	0	0	0	0	0	0	0	0	0
231.477	0	0	0	0	0	0	0	0	0	0	0	0	0	0	0	0	0	0	0	0	0	0	0	0	0	0	0	0	0	0	0	0	0	0	0	0	0	0	0	0	0	0	0	0	0	0	0	0	0
233.067	0	0	0	0	0	0	0	0	0	0	0	0	0	0	0	0	0	0	0	0	0	0	0	0	0	0	0	0	0	0	0	0	0	0	0	0	0	0	0	0	0	0	0	0	0	0	0	0	0
234.657	0	0	0	0	0	0	0	0	0	0	0	0	0	0	0	0	0	0	0	0	0	0	0	0	0	0	0	0	0	0	0	0	0	0	0	0	0	0	0	0	0	0	0	0	0	0	0	0	0
236.248	0	0	0	0	0	0	0	0	0	0	0	0	0	0	0	0	0	0	0	0	0	0	0	0	0	0	0	0	0	0	0	0	0	0	0	0	0	0	0	0	0	0	0	0	0	0	0	0	0
237.84	0	0	0	0	0	0	0	0	0	0	0	0	0	0	0	0	0	0	0	0	0	0	0	0	0	0	0	0	0	0	0	0	0	0	0	0	0	0	0	0	0	0	0	0	0	0	0	0	0
239.432	0	0	0	0	0	0	0	0	0	0	0	0	0	0	0	0	0	0	0	0	0	0	0	0	0	0	0	0	0	0	0	0	0	0	0	0	0	0	0	0	0	0	0	0	0	0	0	0	0
241.025	0	0	0	0	0	0	0	0	0	0	0	0	0	0	0	0	0	0	0	0	0	0	0	0	0	0	0	0	0	0	0	0	0	0	0	0	0	0	0	0	0	0	0	0	0	0	0	0	0
242.619	0	0	0	0	0	0	0	0	0	0	0	0	0	0	0	0	0	0	0	0	0	0	0	0	0	0	0	0	0	0	0	0	0	0	0	0	0	0	0	0	0	0	0	0	0	0	0	0	0
244.213	0	0	0	0	0	0	0	0	0	0	0	0	0	0	0	0	0	0	0	0	0	0	0	0	0	0	0	0	0	0	0	0	0	0	0	0	0	0	0	0	0	0	0	0	0	0	0	0	0
245.808	0	0	0	0	0	0	0	0	0	0	0	0	0	0	0	0	0	0	0	0	0	0	0	0	0	0	0	0	0	0	0	0	0	0	0	0	0	0	0	0	0	0	0	0	0	0	0	0	0
247.403	0	0	0	0	0	0	0	0	0	0	0	0	0	0	0	0	0	0	0	0	0	0	0	0	0	0	0	0	0	0	0	0	0	0	0	0	0	0	0	0	0	0	0	0	0	0	0	0	0
248.999	0	0	0	0	0	0	0	0	0	0	0	0	0	0	0	0	0	0	0	0	0	0	0	0	0	0	0	0	0	0	0	0	0	0	0	0	0	0	0	0	0	0	0	0	0	0	0	0	0
250.595	0	0	0	0	0	0	0	0	0	0	0	0	0	0	0	0	0	0	0	0	0	0	0	0	0	0	0	0	0	0	0	0	0	0	0	0	0	0	0	0	0	0	0	0	0	0	0	0	0
252.192	0	0	0	0	0	0	0	0	0	0	0	0	0	0	0	0	0	0	0	0	0	0	0	0	0	0	0	0	0	0	0	0	0	0	0	0	0	0	0	0	0	0	0	0	0	0	0	0	0
253.79	0	0	0	0	0	0	0	0	0	0	0	0	0	0	0	0	0	0	0	0	0	0	0	0	0	0	0	0	0	0	0	0	0	0	0	0	0	0	0	0	0	0	0	0	0	0	0	0	0
255.388	0	0	0	0	0	0	0	0	0	0	0	0	0	0	0	0	0	0	0	0	0	0	0	0	0	0	0	0	0	0	0	0	0	0	0	0	0	0	0	0	0	0	0	0	0	0	0	0	0
256.986	0	0	0	0	0	0	0	0	0	0	0	0	0	0	0	0	0	0	0	0	0	0	0	0	0	0	0	0	0	0	0	0	0	0	0	0	0	0	0	0	0	0	0	0	0	0	0	0	0
258.586	0	0	0	0	0	0	0	0	0	0	0	0	0	0	0	0	0	0	0	0	0	0	0	0	0	0	0	0	0	0	0	0	0	0	0	0	0	0	0	0	0	0	0	0	0	0	0	0	0
260.186	0	0	0	0	0	0	0	0	0	0	0	0	0	0	0	0	0	0	0	0	0	0	0	0	0	0	0	0	0	0	0	0	0	0	0	0	0	0	0	0	0	0	0	0	0	0	0	0	0
261.786	0	0	0	0	0	0	0	0	0	0	0	0	0	0	0	0	0	0	0	0	0	0	0	0	0	0	0	0	0	0	0	0	0	0	0	0	0	0	0	0	0	0	0	0	0	0	0	0	0
263.387	0	0	0	0	0	0	0	0	0	0	0	0	0	0	0	0	0	0	0	0	0	0	0	0	0	0	0	0	0	0	0	0	0	0	0	0	0	0	0	0	0	0	0	0	0	0	0	0	0
264.988	0	0	0	0	0	0	0	0	0	0	0	0	0	0	0	0	0	0	0	0	0	0	0	0	0	0	0	0	0	0	0	0	0	0	0	0	0	0	0	0	0	0	0	0	0	0	0	0	0
266.591	0	0	0	0	0	0	0	0	0	0	0	0	0	0	0	0	0	0	0	0	0	0	0	0	0	0	0	0	0	0	0	0	0	0	0	0	0	0	0	0	0	0	0	0	0	0	0	0	0
268.193	0	0	0	0	0	0	0	0	0	0	0	0	0	0	0	0	0	0	0	0	0	0	0	0	0	0	0	0	0	0	0	0	0	0	0	0	0	0	0	0	0	0	0	0	0	0	0	0	0
269.796	0	0	0	0	0	0	0	0	0	0	0	0	0	0	0	0	0	0	0	0	0	0	0	0	0	0	0	0	0	0	0	0	0	0	0	0	0	0	0	0	0	0	0	0	0	0	0	0	0
271.4	0	0	0	0	0	0	0	0	0	0	0	0	0	0	0	0	0	0	0	0	0	0	0	0	0	0	0	0	0	0	0	0	0	0	0	0	0	0	0	0	0	0	0	0	0	0	0	0	0
273.004	0	0	0	0	0	0	0	0	0	0	0	0	0	0	0	0	0	0	0	0	0	0	0	0	0	0	0	0	0	0	0	0	0	0	0	0	0	0	0	0	0	0	0	0	0	0	0	0	0
274.609	0	0	0	0	0	0	0	0	0	0	0	0	0	0	0	0	0	0	0	0	0	0	0	0	0	0	0	0	0	0	0	0	0	0	0	0	0	0	0	0	0	0	0	0	0	0	0	0	0
276.215	0	0	0	0	0	0	0	0	0	0	0	0	0	0	0	0	0	0	0	0	0	0	0	0	0	0	0	0	0	0	0	0	0	0	0	0	0	0	0	0	0	0	0	0	0	0	0	0	0
277.821	0	0	0	0	0	0	0	0	0	0	0	0	0	0	0	0	0	0	0	0	0	0	0	0	0	0	0	0	0	0	0	0	0	0	0	0	0	0	0	0	0	0	0	0	0	0	0	0	0
279.427	0	0	0	0	0	0	0	0	0	0	0	0	0	0	0	0	0	0	0	0	0	0	0	0	0	0	0	0	0	0	0	0	0	0	0	0	0	0	0	0	0	0	0	0	0	0	0	0	0
281.034	0	0	0	0	0	0	0	0	0	0	0	0	0	0	0	0	0	0	0	0	0	0	0	0	0	0	0	0	0	0	0	0	0	0	0	0	0	0	0	0	0	0	0	0	0	0	0	0	0
282.642	0	0	0	0	0	0	0	0	0	0	0	0	0	0	0	0	0	0	0	0	0	0	0	0	0	0	0	0	0	0	0	0	0	0	0	0	0	0	0	0	0	0	0	0	0	0	0	0	0
284.25	0	0	0	0	0	0	0	0	0	0	0	0	0	0	0	0	0	0	0	0	0	0	0	0	0	0	0	0	0	0	0	0	0	0	0	0	0	0	0	0	0	0	0	0	0	0	0	0	0
285.858	0	0	0	0	0	0	0	0	0	0	0	0	0	0	0	0	0	0	0	0	0	0	0	0	0	0	0	0	0	0	0	0	0	0	0	0	0	0	0	0	0	0	0	0	0	0	0	0	0
287.468	0	0	0	0	0	0	0	0	0	0	0	0	0	0	0	0	0	0	0	0	0	0	0	0	0	0	0	0	0	0	0	0	0	0	0	0	0	0	0	0	0	0	0	0	0	0	0	0	0
289.077	0	0	0	0	0	0	0	0	0	0	0	0	0	0	0	0	0	0	0	0	0	0	0	0	0	0	0	0	0	0	0	0	0	0	0	0	0	0	0	0	0	0	0	0	0	0	0	0	0
290.688	0	0	0	0	0	0	0	0	0	0	0	0	0	0	0	0	0	0	0	0	0	0	0	0	0	0	0	0	0	0	0	0	0	0	0	0	0	0	0	0	0	0	0	0	0	0	0	0	0
292.298	0	0	0	0	0	0	0	0	0	0	0	0	0	0	0	0	0	0	0	0	0	0	0	0	0	0	0	0	0	0	0	0	0	0	0	0	0	0	0	0	0	0	0	0	0	0	0	0	0
293.91	0	0	0	0	0	0	0	0	0	0	0	0	0	0	0	0	0	0	0	0	0	0	0	0	0	0	0	0	0	0	0	0	0	0	0	0	0	0	0	0	0	0	0	0	0	0	0	0	0
295.521	0	0	0	0	0	0	0	0	0	0	0	0	0	0	0	0	0	0	0	0	0	0	0	0	0	0	0	0	0	0	0	0	0	0	0	0	0	0	0	0	0	0	0	0	0	0	0	0	0
297.134	0	0	0	0	0	0	0	0	0	0	0	0	0	0	0	0	0	0	0	0	0	0	0	0	0	0	0	0	0	0	0	0	0	0	0	0	0	0	0	0	0	0	0	0	0	0	0	0	0
298.747	0	0	0	0	0	0	0	0	0	0	0	0	0	0	0	0	0	0	0	0	0	0	0	0	0	0	0	0	0	0	0	0	0	0	0	0	0	0	0	0	0	0	0	0	0	0	0	0	0
300.36	0	0	0	0	0	0	0	0	0	0	0	0	0	0	0	0	0	0	0	0	0	0	0	0	0	0	0	0	0	0	0	0	0	0	0	0	0	0	0	0	0	0	0	0	0	0	0	0	0
301.974	0	0	0	0	0	0	0	0	0	0	0	0	0	0	0	0	0	0	0	0	0	0	0	0	0	0	0	0	0	0	0	0	0	0	0	0	0	0	0	0	0	0	0	0	0	0	0	0	0
303.588	0	0	0	0	0	0	0	0	0	0	0	0	0	0	0	0	0	0	0	0	0	0	0	0	0	0	0	0	0	0	0	0	0	0	0	0	0	0	0	0	0	0	0	0	0	0	0	0	0
305.203	0	0	0	0	0	0	0	0	0	0	0	0	0	0	0	0	0	0	0	0	0	0	0	0	0	0	0	0	0	0	0	0	0	0	0	0	0	0	0	0	0	0	0	0	0	0	0	0	0
306.819	0	0	0	0	0	0	0	0	0	0	0	0	0	0	0	0	0	0	0	0	0	0	0	0	0	0	0	0	0	0	0	0	0	0	0	0	0	0	0	0	0	0	0	0	0	0	0	0	0
308.435	0	0	0	0	0	0	0	0	0	0	0	0	0	0	0	0	0	0	0	0	0	0	0	0	0	0	0	0	0	0	0	0	0	0	0	0	0	0	0	0	0	0	0	0	0	0	0	0	0
310.051	0	0	0	0	0	0	0	0	0	0	0	0	0	0	0	0	0	0	0	0	0	0	0	0	0	0	0	0	0	0	0	0	0	0	0	0	0	0	0	0	0	0	0	0	0	0	0	0	0
311.668	0	0	0	0	0	0	0	0	0	0	0	0	0	0	0	0	0	0	0	0	0	0	0	0	0	0	0	0	0	0	0	0	0	0	0	0	0	0	0	0	0	0	0	0	0	0	0	0	0
313.286	0	0	0	0	0	0	0	0	0	0	0	0	0	0	0	0	0	0	0	0	0	0	0	0	0	0	0	0	0	0	0	0	0	0	0	0	0	0	0	0	0	0	0	0	0	0	0	0	0
314.904	0	0	0	0	0	0	0	0	0	0	0	0	0	0	0	0	0	0	0	0	0	0	0	0	0	0	0	0	0	0	0	0	0	0	0	0	0	0	0	0	0	0	0	0	0	0	0	0	0
316.522	0	0	0	0	0	0	0	0	0	0	0	0	0	0	0	0	0	0	0	0	0	0	0	0	0	0	0	0	0	0	0	0	0	0	0	0	0	0	0	0	0	0	0	0	0	0	0	0	0
318.141	0	0	0	0	0	0	0	0	0	0	0	0	0	0	0	0	0	0	0	0	0	0	0	0	0	0	0	0	0	0	0	0	0	0	0	0	0	0	0	0	0	0	0	0	0	0	0	0	0
319.761	0	0	0	0	0	0	0	0	0	0	0	0	0	0	0	0	0	0	0	0	0	0	0	0	0	0	0	0	0	0	0	0	0	0	0	0	0	0	0	0	0	0	0	0	0	0	0	0	0
321.381	0	0	0	0	0	0	0	0	0	0	0	0	0	0	0	0	0	0	0	0	0	0	0	0	0	0	0	0	0	0	0	0	0	0	0	0	0	0	0	0	0	0	0	0	0	0	0	0	0
323.001	0	0	0	0	0	0	0	0	0	0	0	0	0	0	0	0	0	0	0	0	0	0	0	0	0	0	0	0	0	0	0	0	0	0	0	0	0	0	0	0	0	0	0	0	0	0	0	0	0
324.622	0	0	0	0	0	0	0	0	0	0	0	0	0	0	0	0	0	0	0	0	0	0	0	0	0	0	0	0	0	0	0	0	0	0	0	0	0	0	0	0	0	0	0	0	0	0	0	0	0
326.243	0	0	0	0	0	0	0	0	0	0	0	0	0	0	0	0	0	0	0	0	0	0	0	0	0	0	0	0	0	0	0	0	0	0	0	0	0	0	0	0	0	0	0	0	0	0	0	0	0
327.865	0	0	0	0	0	0	0	0	0	0	0	0	0	0	0	0	0	0	0	0	0	0	0	0	0	0	0	0	0	0	0	0	0	0	0	0	0	0	0	0	0	0	0	0	0	0	0	0	0
329.488	0	0	0	0	0	0	0	0	0	0	0	0	0	0	0	0	0	0	0	0	0	0	0	0	0	0	0	0	0	0	0	0	0	0	0	0	0	0	0	0	0	0	0	0	0	0	0	0	0
331.111	0	0	0	0	0	0	0	0	0	0	0	0	0	0	0	0	0	0	0	0	0	0	0	0	0	0	0	0	0	0	0	0	0	0	0	0	0	0	0	0	0	0	0	0	0	0	0	0	0
332.734	0	0	0	0	0	0	0	0	0	0	0	0	0	0	0	0	0	0	0	0	0	0	0	0	0	0	0	0	0	0	0	0	0	0	0	0	0	0	0	0	0	0	0	0	0	0	0	0	0
334.358	0	0	0	0	0	0	0	0	0	0	0	0	0	0	0	0	0	0	0	0	0	0	0	0	0	0	0	0	0	0	0	0	0	0	0	0	0	0	0	0	0	0	0	0	0	0	0	0	0
335.982	0	0	0	0	0	0	0	0	0	0	0	0	0	0	0	0	0	0	0	0	0	0	0	0	0	0	0	0	0	0	0	0	0	0	0	0	0	0	0	0	0	0	0	0	0	0	0	0	0
337.607	0	0	0	0	0	0	0	0	0	0	0	0	0	0	0	0	0	0	0	0	0	0	0	0	0	0	0	0	0	0	0	0	0	0	0	0	0	0	0	0	0	0	0	0	0	0	0	0	0
339.232	0	0	0	0	0	0	0	0	0	0	0	0	0	0	0	0	0	0	0	0	0	0	0	0	0	0	0	0	0	0	0	0	0	0	0	0	0	0	0	0	0	0	0	0	0	0	0	0	0
340.858	0	0	0	0	0	0	0	0	0	0	0	0	0	0	0	0	0	0	0	0	0	0	0	0	0	0	0	0	0	0	0	0	0	0	0	0	0	0	0	0	0	0	0	0	0	0	0	0	0
342.484	0	0	0	0	0	0	0	0	0	0	0	0	0	0	0	0	0	0	0	0	0	0	0	0	0	0	0	0	0	0	0	0	0	0	0	0	0	0	0	0	0	0	0	0	0	0	0	0	0
344.111	0	0	0	0	0	0	0	0	0	0	0	0	0	0	0	0	0	0	0	0	0	0	0	0	0	0	0	0	0	0	0	0	0	0	0	0	0	0	0	0	0	0	0	0	0	0	0	0	0
345.738	0	0	0	0	0	0	0	0	0	0	0	0	0	0	0	0	0	0	0	0	0	0	0	0	0	0	0	0	0	0	0	0	0	0	0	0	0	0	0	0	0	0	0	0	0	0	0	0	0
347.365	0	0	0	0	0	0	0	0	0	0	0	0	0	0	0	0	0	0	0	0	0	0	0	0	0	0	0	0	0	0	0	0	0	0	0	0	0	0	0	0	0	0	0	0	0	0	0	0	0
348.993	0	0	0	0	0	0	0	0	0	0	0	0	0	0	0	0	0	0	0	0	0	0	0	0	0	0	0	0	0	0	0	0	0	0	0	0	0	0	0	0	0	0	0	0	0	0	0	0	0
350.622	0	0	0	0	0	0	0	0	0	0	0	0	0	0	0	0	0	0	0	0	0	0	0	0	0	0	0	0	0	0	0	0	0	0	0	0	0	0	0	0	0	0	0	0	0	0	0	0	0
352.251	0	0	0	0	0	0	0	0	0	0	0	0	0	0	0	0	0	0	0	0	0	0	0	0	0	0	0	0	0	0	0	0	0	0	0	0	0	0	0	0	0	0	0	0	0	0	0	0	0
353.88	0	0	0	0	0	0	0	0	0	0	0	0	0	0	0	0	0	0	0	0	0	0	0	0	0	0	0	0	0	0	0	0	0	0	0	0	0	0	0	0	0	0	0	0	0	0	0	0	0
355.51	0	0	0	0	0	0	0	0	0	0	0	0	0	0	0	0	0	0	0	0	0	0	0	0	0	0	0	0	0	0	0	0	0	0	0	0	0	0	0	0	0	0	0	0	0	0	0	0	0
357.14	0	0	0	0	0	0	0	0	0	0	0	0	0	0	0	0	0	0	0	0	0	0	0	0	0	0	0	0	0	0	0	0	0	0	0	0	0	0	0	0	0	0	0	0	0	0	0	0	0
358.771	0	0	0	0	0	0	0	0	0	0	0	0	0	0	0	0	0	0	0	0	0	0	0	0	0	0	0	0	0	0	0	0	0	0	0	0	0	0	0	0	0	0	0	0	0	0	0	0	0
360.402	0	0	0	0	0	0	0	0	0	0	0	0	0	0	0	0	0	0	0	0	0	0	0	0	0	0	0	0	0	0	0	0	0	0	0	0	0	0	0	0	0	0	0	0	0	0	0	0	0
362.034	0	0	0	0	0	0	0	0	0	0	0	0	0	0	0	0	0	0	0	0	0	0	0	0	0	0	0	0	0	0	0	0	0	0	0	0	0	0	0	0	0	0	0	0	0	0	0	0	0
363.666	0	0	0	0	0	0	0	0	0	0	0	0	0	0	0	0	0	0	0	0	0	0	0	0	0	0	0	0	0	0	0	0	0	0	0	0	0	0	0	0	0	0	0	0	0	0	0	0	0
365.299	0	0	0	0	0	0	0	0	0	0	0	0	0	0	0	0	0	0	0	0	0	0	0	0	0	0	0	0	0	0	0	0	0	0	0	0	0	0	0	0	0	0	0	0	0	0	0	0	0
366.932	0	0	0	0	0	0	0	0	0	0	0	0	0	0	0	0	0	0	0	0	0	0	0	0	0	0	0	0	0	0	0	0	0	0	0	0	0	0	0	0	0	0	0	0	0	0	0	0	0
368.565	0	0	0	0	0	0	0	0	0	0	0	0	0	0	0	0	0	0	0	0	0	0	0	0	0	0	0	0	0	0	0	0	0	0	0	0	0	0	0	0	0	0	0	0	0	0	0	0	0
370.199	0	0	0	0	0	0	0	0	0	0	0	0	0	0	0	0	0	0	0	0	0	0	0	0	0	0	0	0	0	0	0	0	0	0	0	0	0	0	0	0	0	0	0	0	0	0	0	0	0
371.833	0	0	0	0	0	0	0	0	0	0	0	0	0	0	0	0	0	0	0	0	0	0	0	0	0	0	0	0	0	0	0	0	0	0	0	0	0	0	0	0	0	0	0	0	0	0	0	0	0
373.468	0	0	0	0	0	0	0	0	0	0	0	0	0	0	0	0	0	0	0	0	0	0	0	0	0	0	0	0	0	0	0	0	0	0	0	0	0	0	0	0	0	0	0	0	0	0	0	0	0
375.103	0	0	0	0	0	0	0	0	0	0	0	0	0	0	0	0	0	0	0	0	0	0	0	0	0	0	0	0	0	0	0	0	0	0	0	0	0	0	0	0	0	0	0	0	0	0	0	0	0
376.738	0	0	0	0	0	0	0	0	0	0	0	0	0	0	0	0	0	0	0	0	0	0	0	0	0	0	0	0	0	0	0	0	0	0	0	0	0	0	0	0	0	0	0	0	0	0	0	0	0
378.374	0	0	0	0	0	0	0	0	0	0	0	0	0	0	0	0	0	0	0	0	0	0	0	0	0	0	0	0	0	0	0	0	0	0	0	0	0	0	0	0	0	0	0	0	0	0	0	0	0
380.01	0	0	0	0	0	0	0	0	0	0	0	0	0	0	0	0	0	0	0	0	0	0	0	0	0	0	0	0	0	0	0	0	0	0	0	0	0	0	0	0	0	0	0	0	0	0	0	0	0
381.647	0	0	0	0	0	0	0	0	0	0	0	0	0	0	0	0	0	0	0	0	0	0	0	0	0	0	0	0	0	0	0	0	0	0	0	0	0	0	0	0	0	0	0	0	0	0	0	0	0
383.284	0	0	0	0	0	0	0	0	0	0	0	0	0	0	0	0	0	0	0	0	0	0	0	0	0	0	0	0	0	0	0	0	0	0	0	0	0	0	0	0	0	0	0	0	0	0	0	0	0
384.922	0	0	0	0	0	0	0	0	0	0	0	0	0	0	0	0	0	0	0	0	0	0	0	0	0	0	0	0	0	0	0	0	0	0	0	0	0	0	0	0	0	0	0	0	0	0	0	0	0
386.56	0	0	0	0	0	0	0	0	0	0	0	0	0	0	0	0	0	0	0	0	0	0	0	0	0	0	0	0	0	0	0	0	0	0	0	0	0	0	0	0	0	0	0	0	0	0	0	0	0
388.198	0	0	0	0	0	0	0	0	0	0	0	0	0	0	0	0	0	0	0	0	0	0	0	0	0	0	0	0	0	0	0	0	0	0	0	0	0	0	0	0	0	0	0	0	0	0	0	0	0
389.837	0	0	0	0	0	0	0	0	0	0	0	0	0	0	0	0	0	0	0	0	0	0	0	0	0	0	0	0	0	0	0	0	0	0	0	0	0	0	0	0	0	0	0	0	0	0	0	0	0
391.476	0	0	0	0	0	0	0	0	0	0	0	0	0	0	0	0	0	0	0	0	0	0	0	0	0	0	0	0	0	0	0	0	0	0	0	0	0	0	0	0	0	0	0	0	0	0	0	0	0
393.116	0	0	0	0	0	0	0	0	0	0	0	0	0	0	0	0	0	0	0	0	0	0	0	0	0	0	0	0	0	0	0	0	0	0	0	0	0	0	0	0	0	0	0	0	0	0	0	0	0
394.756	0	0	0	0	0	0	0	0	0	0	0	0	0	0	0	0	0	0	0	0	0	0	0	0	0	0	0	0	0	0	0	0	0	0	0	0	0	0	0	0	0	0	0	0	0	0	0	0	0
396.396	0	0	0	0	0	0	0	0	0	0	0	0	0	0	0	0	0	0	0	0	0	0	0	0	0	0	0	0	0	0	0	0	0	0	0	0	0	0	0	0	0	0	0	0	0	0	0	0	0
398.037	0	0	0	0	0	0	0	0	0	0	0	0	0	0	0	0	0	0	0	0	0	0	0	0	0	0	0	0	0	0	0	0	0	0	0	0	0	0	0	0	0	0	0	0	0	0	0	0	0
399.678	0	0	0	0	0	0	0	0	0	0	0	0	0	0	0	0	0	0	0	0	0	0	0	0	0	0	0	0	0	0	0	0	0	0	0	0	0	0	0	0	0	0	0	0	0	0	0	0	0
401.32	0	0	0	0	0	0	0	0	0	0	0	0	0	0	0	0	0	0	0	0	0	0	0	0	0	0	0	0	0	0	0	0	0	0	0	0	0	0	0	0	0	0	0	0	0	0	0	0	0
402.962	0	0	0	0	0	0	0	0	0	0	0	0	0	0	0	0	0	0	0	0	0	0	0	0	0	0	0	0	0	0	0	0	0	0	0	0	0	0	0	0	0	0	0	0	0	0	0	0	0
404.604	0	0	0	0	0	0	0	0	0	0	0	0	0	0	0	0	0	0	0	0	0	0	0	0	0	0	0	0	0	0	0	0	0	0	0	0	0	0	0	0	0	0	0	0	0	0	0	0	0
406.247	0	0	0	0	0	0	0	0	0	0	0	0	0	0	0	0	0	0	0	0	0	0	0	0	0	0	0	0	0	0	0	0	0	0	0	0	0	0	0	0	0	0	0	0	0	0	0	0	0
407.89	0	0	0	0	0	0	0	0	0	0	0	0	0	0	0	0	0	0	0	0	0	0	0	0	0	0	0	0	0	0	0	0	0	0	0	0	0	0	0	0	0	0	0	0	0	0	0	0	0
409.534	0	0	0	0	0	0	0	0	0	0	0	0	0	0	0	0	0	0	0	0	0	0	0	0	0	0	0	0	0	0	0	0	0	0	0	0	0	0	0	0	0	0	0	0	0	0	0	0	0
411.177	0	0	0	0	0	0	0	0	0	0	0	0	0	0	0	0	0	0	0	0	0	0	0	0	0	0	0	0	0	0	0	0	0	0	0	0	0	0	0	0	0	0	0	0	0	0	0	0	0
412.822	0	0	0	0	0	0	0	0	0	0	0	0	0	0	0	0	0	0	0	0	0	0	0	0	0	0	0	0	0	0	0	0	0	0	0	0	0	0	0	0	0	0	0	0	0	0	0	0	0
414.466	0	0	0	0	0	0	0	0	0	0	0	0	0	0	0	0	0	0	0	0	0	0	0	0	0	0	0	0	0	0	0	0	0	0	0	0	0	0	0	0	0	0	0	0	0	0	0	0	0
416.111	0	0	0	0	0	0	0	0	0	0	0	0	0	0	0	0	0	0	0	0	0	0	0	0	0	0	0	0	0	0	0	0	0	0	0	0	0	0	0	0	0	0	0	0	0	0	0	0	0
417.757	0	0	0	0	0	0	0	0	0	0	0	0	0	0	0	0	0	0	0	0	0	0	0	0	0	0	0	0	0	0	0	0	0	0	0	0	0	0	0	0	0	0	0	0	0	0	0	0	0
419.402	0	0	0	0	0	0	0	0	0	0	0	0	0	0	0	0	0	0	0	0	0	0	0	0	0	0	0	0	0	0	0	0	0	0	0	0	0	0	0	0	0	0	0	0	0	0	0	0	0
421.048	0	0	0	0	0	0	0	0	0	0	0	0	0	0	0	0	0	0	0	0	0	0	0	0	0	0	0	0	0	0	0	0	0	0	0	0	0	0	0	0	0	0	0	0	0	0	0	0	0
422.695	0	0	0	0	0	0	0	0	0	0	0	0	0	0	0	0	0	0	0	0	0	0	0	0	0	0	0	0	0	0	0	0	0	0	0	0	0	0	0	0	0	0	0	0	0	0	0	0	0
424.342	0	0	0	0	0	0	0	0	0	0	0	0	0	0	0	0	0	0	0	0	0	0	0	0	0	0	0	0	0	0	0	0	0	0	0	0	0	0	0	0	0	0	0	0	0	0	0	0	0
425.989	0	0	0	0	0	0	0	0	0	0	0	0	0	0	0	0	0	0	0	0	0	0	0	0	0	0	0	0	0	0	0	0	0	0	0	0	0	0	0	0	0	0	0	0	0	0	0	0	0
427.636	0	0	0	0	0	0	0	0	0	0	0	0	0	0	0	0	0	0	0	0	0	0	0	0	0	0	0	0	0	0	0	0	0	0	0	0	0	0	0	0	0	0	0	0	0	0	0	0	0
429.284	0	0	0	0	0	0	0	0	0	0	0	0	0	0	0	0	0	0	0	0	0	0	0	0	0	0	0	0	0	0	0	0	0	0	0	0	0	0	0	0	0	0	0	0	0	0	0	0	0
430.932	0	0	0	0	0	0	0	0	0	0	0	0	0	0	0	0	0	0	0	0	0	0	0	0	0	0	0	0	0	0	0	0	0	0	0	0	0	0	0	0	0	0	0	0	0	0	0	0	0
432.581	0	0	0	0	0	0	0	0	0	0	0	0	0	0	0	0	0	0	0	0	0	0	0	0	0	0	0	0	0	0	0	0	0	0	0	0	0	0	0	0	0	0	0	0	0	0	0	0	0
434.23	0	0	0	0	0	0	0	0	0	0	0	0	0	0	0	0	0	0	0	0	0	0	0	0	0	0	0	0	0	0	0	0	0	0	0	0	0	0	0	0	0	0	0	0	0	0	0	0	0
435.879	0	0	0	0	0	0	0	0	0	0	0	0	0	0	0	0	0	0	0	0	0	0	0	0	0	0	0	0	0	0	0	0	0	0	0	0	0	0	0	0	0	0	0	0	0	0	0	0	0
437.528	0	0	0	0	0	0	0	0	0	0	0	0	0	0	0	0	0	0	0	0	0	0	0	0	0	0	0	0	0	0	0	0	0	0	0	0	0	0	0	0	0	0	0	0	0	0	0	0	0
439.178	0	0	0	0	0	0	0	0	0	0	0	0	0	0	0	0	0	0	0	0	0	0	0	0	0	0	0	0	0	0	0	0	0	0	0	0	0	0	0	0	0	0	0	0	0	0	0	0	0
440.828	0	0	0	0	0	0	0	0	0	0	0	0	0	0	0	0	0	0	0	0	0	0	0	0	0	0	0	0	0	0	0	0	0	0	0	0	0	0	0	0	0	0	0	0	0	0	0	0	0
442.479	0	0	0	0	0	0	0	0	0	0	0	0	0	0	0	0	0	0	0	0	0	0	0	0	0	0	0	0	0	0	0	0	0	0	0	0	0	0	0	0	0	0	0	0	0	0	0	0	0
444.13	0	0	0	0	0	0	0	0	0	0	0	0	0	0	0	0	0	0	0	0	0	0	0	0	0	0	0	0	0	0	0	0	0	0	0	0	0	0	0	0	0	0	0	0	0	0	0	0	0
445.781	0	0	0	0	0	0	0	0	0	0	0	0	0	0	0	0	0	0	0	0	0	0	0	0	0	0	0	0	0	0	0	0	0	0	0	0	0	0	0	0	0	0	0	0	0	0	0	0	0
447.432	0	0	0	0	0	0	0	0	0	0	0	0	0	0	0	0	0	0	0	0	0	0	0	0	0	0	0	0	0	0	0	0	0	0	0	0	0	0	0	0	0	0	0	0	0	0	0	0	0
449.084	0	0	0	0	0	0	0	0	0	0	0	0	0	0	0	0	0	0	0	0	0	0	0	0	0	0	0	0	0	0	0	0	0	0	0	0	0	0	0	0	0	0	0	0	0	0	0	0	0
450.736	0	0	0	0	0	0	0	0	0	0	0	0	0	0	0	0	0	0	0	0	0	0	0	0	0	0	0	0	0	0	0	0	0	0	0	0	0	0	0	0	0	0	0	0	0	0	0	0	0
452.389	0	0	0	0	0	0	0	0	0	0	0	0	0	0	0	0	0	0	0	0	0	0	0	0	0	0	0	0	0	0	0	0	0	0	0	0	0	0	0	0	0	0	0	0	0	0	0	0	0
454.042	0	0	0	0	0	0	0	0	0	0	0	0	0	0	0	0	0	0	0	0	0	0	0	0	0	0	0	0	0	0	0	0	0	0	0	0	0	0	0	0	0	0	0	0	0	0	0	0	0
455.695	0	0	0	0	0	0	0	0	0	0	0	0	0	0	0	0	0	0	0	0	0	0	0	0	0	0	0	0	0	0	0	0	0	0	0	0	0	0	0	0	0	0	0	0	0	0	0	0	0
457.348	0	0	0	0	0	0	0	0	0	0	0	0	0	0	0	0	0	0	0	0	0	0	0	0	0	0	0	0	0	0	0	0	0	0	0	0	0	0	0	0	0	0	0	0	0	0	0	0	0
459.002	0	0	0	0	0	0	0	0	0	0	0	0	0	0	0	0	0	0	0	0	0	0	0	0	0	0	0	0	0	0	0	0	0	0	0	0	0	0	0	0	0	0	0	0	0	0	0	0	0
460.656	0	0	0	0	0	0	0	0	0	0	0	0	0	0	0	0	0	0	0	0	0	0	0	0	0	0	0	0	0	0	0	0	0	0	0	0	0	0	0	0	0	0	0	0	0	0	0	0	0
462.31	0	0	0	0	0	0	0	0	0	0	0	0	0	0	0	0	0	0	0	0	0	0	0	0	0	0	0	0	0	0	0	0	0	0	0	0	0	0	0	0	0	0	0	0	0	0	0	0	0
463.965	0	0	0	0	0	0	0	0	0	0	0	0	0	0	0	0	0	0	0	0	0	0	0	0	0	0	0	0	0	0	0	0	0	0	0	0	0	0	0	0	0	0	0	0	0	0	0	0	0
465.62	0	0	0	0	0	0	0	0	0	0	0	0	0	0	0	0	0	0	0	0	0	0	0	0	0	0	0	0	0	0	0	0	0	0	0	0	0	0	0	0	0	0	0	0	0	0	0	0	0
467.275	0	0	0	0	0	0	0	0	0	0	0	0	0	0	0	0	0	0	0	0	0	0	0	0	0	0	0	0	0	0	0	0	0	0	0	0	0	0	0	0	0	0	0	0	0	0	0	0	387.846084331284
468.931	0	0	0	0	0	0	0	0	0	0	0	0	0	0	0	0	0	0	0	0	0	0	0	0	0	0	0	0	0	0	0	0	0	0	0	0	0	0	0	0	0	0	0	0	0	0	0	0	426.236953349566
470.586	0	0	0	0	0	0	0	0	0	0	0	0	0	0	0	0	0	0	0	0	0	0	0	0	0	0	0	0	0	0	0	0	0	0	0	0	0	0	0	0	0	0	0	0	0	0	0	395.219631521724	476.226036071512
472.242	0	0	0	0	0	0	0	0	0	0	0	0	0	0	0	0	0	0	0	0	0	0	0	0	0	0	0	0	0	0	0	0	0	0	0	0	0	0	0	0	0	0	0	0	0	0	406.959817789416	425.905081751574	494.871225096186
473.899	0	0	0	0	0	0	0	0	0	0	0	0	0	0	0	0	0	0	0	0	0	0	0	0	0	0	0	0	0	0	0	0	0	0	0	0	0	0	0	0	0	0	0	0	0	0	388.447496837748	463.003142165778	542.105914854668
475.555	0	0	0	0	0	0	0	0	0	0	0	0	0	0	0	0	0	0	0	0	0	0	0	0	0	0	0	0	0	0	0	0	0	0	0	0	0	0	0	0	0	0	0	0	0	367.739215540234	422.481100351695	499.593721188789	582.575717318864
477.212	0	0	0	0	0	0	0	0	0	0	0	0	0	0	0	0	0	0	0	0	0	0	0	0	0	0	0	0	0	0	0	0	0	0	0	0	0	0	0	0	0	0	0	0	0	386.953090045237	451.126885593256	536.876378582957	635.662501632689
478.87	0	0	0	0	0	0	0	0	0	0	0	0	0	0	0	0	0	0	0	0	0	0	0	0	0	0	0	0	0	0	0	0	0	0	0	0	0	0	0	0	0	0	0	0	374.690162514083	424.771433140532	501.211787006146	577.311366645747	672.242975712799
480.527	0	0	0	0	0	0	0	0	0	0	0	0	0	0	0	0	0	0	0	0	0	0	0	0	0	0	0	0	0	0	0	0	0	0	0	0	0	0	0	0	0	0	0	0	387.142135533201	455.48124956873	519.296091281676	617.930108281333	694.204179279384
482.185	0	0	0	0	0	0	0	0	0	0	0	0	0	0	0	0	0	0	0	0	0	0	0	0	0	0	0	0	0	0	0	0	0	0	0	0	0	0	0	0	0	0	0	365.584158549232	434.399023794509	487.506319121706	567.310423256776	654.572737403161	746.656463129906
483.843	0	0	0	0	0	0	0	0	0	0	0	0	0	0	0	0	0	0	0	0	0	0	0	0	0	0	0	0	0	0	0	0	0	0	0	0	0	0	0	0	0	0	0	401.132766801267	464.529277605668	531.663120134076	613.311642030229	695.439916962864	782.667107526173
485.501	0	0	0	0	0	0	0	0	0	0	0	0	0	0	0	0	0	0	0	0	0	0	0	0	0	0	0	0	0	0	0	0	0	0	0	0	0	0	0	0	0	0	370.030592114216	428.588815415201	500.397751764221	564.660110612267	645.66279005566	732.617005109629	835.225631907496
487.16	0	0	0	0	0	0	0	0	0	0	0	0	0	0	0	0	0	0	0	0	0	0	0	0	0	0	0	0	0	0	0	0	0	0	0	0	0	0	0	0	0	392.500004464937	410.527414560401	476.288467131173	529.257261162227	603.795391802498	685.705106319501	768.815340859181	865.507236518654
488.819	0	0	0	0	0	0	0	0	0	0	0	0	0	0	0	0	0	0	0	0	0	0	0	0	0	0	0	0	0	0	0	0	0	0	0	0	0	0	0	0	0	370.227190355259	437.901119729045	510.506781563526	566.228809571151	633.193057462325	722.329094617966	807.469254277113	909.773748201607
490.478	0	0	0	0	0	0	0	0	0	0	0	0	0	0	0	0	0	0	0	0	0	0	0	0	0	0	0	0	0	0	0	0	0	0	0	0	0	0	0	0	368.21402101387	401.937498576388	457.377961923717	529.203964468382	601.94485427217	669.669072694655	757.053829462722	850.013766925119	940.827072418392
492.137	0	0	0	0	0	0	0	0	0	0	0	0	0	0	0	0	0	0	0	0	0	0	0	0	0	0	0	0	0	0	0	0	0	0	0	0	0	0	0	0	366.16819248281	424.865089671964	501.132989261012	556.666573336306	631.632059032013	693.087500079389	795.629390408726	883.204728058023	974.035230818731
493.797	0	0	0	0	0	0	0	0	0	0	0	0	0	0	0	0	0	0	0	0	0	0	0	0	0	0	0	0	0	0	0	0	0	0	0	0	0	0	0	346.631546036259	401.047377138359	461.585363344136	534.486915500049	597.350597340062	665.377004076604	738.635052257392	824.406695223472	916.803150294672	1028.45512555281
495.456	0	0	0	0	0	0	0	0	0	0	0	0	0	0	0	0	0	0	0	0	0	0	0	0	0	0	0	0	0	0	0	0	0	0	0	0	0	0	0	379.73390525616	427.188724151638	495.86545108514	564.501878023337	634.797820464106	710.633230388822	779.1293948819	864.668418824999	961.148100454391	1048.82495268638
497.117	0	0	0	0	0	0	0	0	0	0	0	0	0	0	0	0	0	0	0	0	0	0	0	0	0	0	0	0	0	0	0	0	0	0	0	0	0	0	347.794090547868	390.438196792783	442.091344865534	512.193749324455	584.963518144083	660.348759008684	727.283341134309	801.67303803114	890.489658481105	972.846934877146	1082.00879105704
498.777	0	0	0	0	0	0	0	0	0	0	0	0	0	0	0	0	0	0	0	0	0	0	0	0	0	0	0	0	0	0	0	0	0	0	0	0	0	0	367.137471579174	416.617471964296	474.409811340941	544.309138894755	635.616451201099	689.048438888279	765.869155285833	824.991770827828	924.634051843138	1013.76742247492	1102.49164881814
500.438	0	0	0	0	0	0	0	0	0	0	0	0	0	0	0	0	0	0	0	0	0	0	0	0	0	0	0	0	0	0	0	0	0	0	0	0	0	337.5890924727	398.915209845852	465.22548555439	526.873031803395	582.489922136184	655.483831702238	722.107145980918	800.106274310421	863.306300835001	958.928535826089	1058.3982355222	1158.78901996652
502.098	0	0	0	0	0	0	0	0	0	0	0	0	0	0	0	0	0	0	0	0	0	0	0	0	0	0	0	0	0	0	0	0	0	0	0	0	387.859660702142	372.520473062703	429.550695233093	477.006694691665	541.817453856515	605.921288118003	697.390182434574	750.363457618635	826.986201460232	902.331709562691	982.846237504804	1077.85699331571	1163.2812743462
503.759	0	0	0	0	0	0	0	0	0	0	0	0	0	0	0	0	0	0	0	0	0	0	0	0	0	0	0	0	0	0	0	0	0	0	0	0	343.387634111453	370.974224717367	448.836628060901	504.016108888651	558.802751662595	626.630431334815	700.460181839813	779.683648737553	847.992416590183	916.610823559586	1012.17285837264	1097.69985331357	1196.01646284299
505.421	0	0	0	0	0	0	0	0	0	0	0	0	0	0	0	0	0	0	0	0	0	0	0	0	0	0	0	0	0	0	0	0	0	0	0	360.479115358552	373.39739364678	409.257246340888	479.193598413971	535.275545260581	603.035330526975	673.492484283336	745.117652686359	818.012899429886	891.351520933678	964.338120074039	1043.99349261153	1133.88576986626	1228.74059870146
507.082	0	0	0	0	0	0	0	0	0	0	0	0	0	0	0	0	0	0	0	0	0	0	0	0	0	0	0	0	0	0	0	0	0	0	0	342.683969676656	383.374580560066	435.841523642413	507.727783992393	559.249588457001	632.09801857341	699.185075339196	768.321542910412	842.476596706715	910.313391879589	976.430359409452	1074.47484676548	1150.22454263167	1248.5679774171
508.744	0	0	0	0	0	0	0	0	0	0	0	0	0	0	0	0	0	0	0	0	0	0	0	0	0	0	0	0	0	0	0	0	0	0	346.003888775955	349.552803728797	405.65084448788	466.344115202686	533.664398425107	585.957830598425	645.278081426248	709.707737306563	792.547256686693	860.457568930955	935.904932795268	1004.13681121683	1087.91952168322	1168.07957711009	1270.84249173105
510.406	0	0	0	0	0	0	0	0	0	0	0	0	0	0	0	0	0	0	0	0	0	0	0	0	0	0	0	0	0	0	0	0	0	0	331.710935654165	403.771943018996	455.12530113897	499.893071045821	554.760126175585	623.238771543231	681.756247635903	742.22276709992	828.377444763856	891.018387204839	959.455117510062	1036.99250011571	1109.30603900503	1198.41983663177	1299.4533477183
512.068	0	0	0	0	0	0	0	0	0	0	0	0	0	0	0	0	0	0	0	0	0	0	0	0	0	0	0	0	0	0	0	0	0	299.644392446804	348.48763017252	398.58502390585	446.875860955048	510.436190127386	560.366803211968	633.382250081799	684.411422333119	755.012146417451	841.043522528412	900.79680115672	973.032340755449	1031.74653934937	1123.37586980918	1216.47891818135	1290.84175414721
513.731	0	0	0	0	0	0	0	0	0	0	0	0	0	0	0	0	0	0	0	0	0	0	0	0	0	0	0	0	0	0	0	0	0	318.428107993226	357.402651013896	436.262076687666	460.466059328982	543.851008763966	584.503028830201	654.150935210146	707.057239672247	782.774946869245	859.765843563312	932.559580229589	994.970522349572	1071.2866769651	1142.37866440267	1234.0234143303	1315.11075542939
515.394	0	0	0	0	0	0	0	0	0	0	0	0	0	0	0	0	0	0	0	0	0	0	0	0	0	0	0	0	0	0	0	0	315.632071143147	341.002642399441	386.524978372432	446.048080110266	496.083280324141	544.235309666343	618.897245749548	667.740825231985	749.737276408988	802.129377901967	867.626572955515	945.791208216541	1014.77875516037	1084.76744091089	1167.23513657058	1240.36892840373	1348.88976576732
517.056	0	0	0	0	0	0	0	0	0	0	0	0	0	0	0	0	0	0	0	0	0	0	0	0	0	0	0	0	0	0	0	515.358246480437	296.196772330617	339.477849336633	389.844984396064	444.900905232246	508.955124140159	558.707206071793	620.064358837434	689.721758198094	740.120030337931	825.741874699318	890.94093462387	953.705742070646	1015.41396380842	1078.26289277976	1158.37856672612	1240.66262151713	1345.51959860197
518.72	0	0	0	0	0	0	0	0	0	0	0	0	0	0	0	0	0	0	0	0	0	0	0	0	0	0	0	0	0	0	0	281.072438427084	300.646012333549	360.571093075623	416.50316088208	471.781497409291	532.573561835749	584.023868428828	650.684728268558	704.106527021432	755.362268042228	823.331716340931	917.169362661527	984.519673332938	1034.28812291644	1108.94378853412	1182.77927880383	1282.10382632839	1354.54022982849
520.383	0	0	0	0	0	0	0	0	0	0	0	0	0	0	0	0	0	0	0	0	0	0	0	0	0	0	0	0	0	0	413.472191815289	273.658340364785	332.648494594769	377.177574818036	446.398745866563	508.307205986037	549.222860312508	595.022400406014	663.675027059699	720.0468138471	781.993079545939	856.480992625103	936.541148040006	993.458956133789	1059.59071325329	1109.02146567047	1191.12149328388	1281.99638235501	1366.04889319651
522.046	0	0	0	0	0	0	0	0	0	0	0	0	0	0	0	0	0	0	0	0	0	0	0	0	0	0	0	0	0	0	267.668367756678	287.32396765664	345.722333048769	395.263485739202	449.763458696063	510.161936073048	560.133608901125	622.263078268691	670.410986490475	732.819922663764	798.343201967358	874.245215556852	950.574536627336	1013.95501394049	1077.08679208092	1146.45646028881	1205.99759215106	1278.04282368387	1378.85090650626
523.71	0	0	0	0	0	0	0	0	0	0	0	0	0	0	0	0	0	0	0	0	0	0	0	0	0	0	0	0	0	345.251551202842	269.571841611349	308.987281228823	372.568603271526	417.950219123748	471.911762385336	530.892706197186	577.38018393612	631.310261278256	701.925591436073	754.469222966155	817.352604354055	889.039004224303	959.330094468761	1021.99423179653	1077.93841277422	1149.69368015792	1215.61990350539	1314.39314631697	1382.36022010008
525.374	0	0	0	0	0	0	0	0	0	0	0	0	0	0	0	0	0	0	0	0	0	0	0	0	0	0	0	0	0	244.847409489399	276.324606840025	317.902170872194	373.143124755906	415.980435719494	476.231615067833	525.909130637522	588.452460225272	642.679992021368	709.984617274915	761.198351792249	819.008590046762	881.879379460816	957.380728520176	1029.4215168575	1094.56518971012	1148.17523495172	1219.29801258021	1303.60729154837	1388.159128946
527.038	0	0	0	0	0	0	0	0	0	0	0	0	0	0	0	0	0	0	0	0	0	0	0	0	0	0	0	0	293.522666523267	242.726137048034	280.883179727573	330.058074475498	385.035978958137	432.363745096757	490.667672507025	544.405279187496	597.1541053192	662.949635504382	718.832104935669	776.316735030554	821.509130910454	882.128426581692	965.755178936751	1016.91594862595	1066.74254192666	1130.22592447592	1215.02366927942	1294.72940463904	1358.11475254919
528.703	0	0	0	0	0	0	0	0	0	0	0	0	0	0	0	0	0	0	0	0	0	0	0	0	0	0	0	0	220.020146527206	237.17149284255	292.143684082716	351.499312084481	390.524703350798	418.356385047738	508.370839370946	549.48665313957	608.084680025932	654.522918737626	714.562597533815	779.281627754469	831.692836832543	906.508078597775	961.547361678667	1025.71696649769	1072.93300591881	1150.4762808642	1209.30840514023	1288.45413108421	1371.90107402759
530.367	0	0	0	0	0	0	0	0	0	0	0	0	0	0	0	0	0	0	0	0	0	0	0	0	0	0	0	233.437862249222	214.808536337395	266.443152152328	295.699255478491	353.409070023993	394.045221525168	435.990756003826	512.307581276709	570.078903927687	610.865821233533	655.177144432467	723.785562310357	788.427066550764	838.41183964174	887.489844439131	963.572044837951	1018.85565597286	1077.28367838321	1126.57331115266	1207.24854431531	1274.17481427199	1357.1142879232
532.032	0	0	0	0	0	0	0	0	0	0	0	0	0	0	0	0	0	0	0	0	0	0	0	0	0	0	531.825563770382	217.564147604172	231.72341141466	278.579688618244	314.762121013534	372.394310834762	422.10744492457	461.779090326568	502.19198023298	553.760556565268	625.12840441657	673.055898923149	735.839271847967	786.952079098217	831.131990724358	895.822558849243	962.500614436319	1008.46126322305	1062.53779965725	1115.48056778663	1209.64075894555	1260.59486267186	1338.86484977722
533.697	0	0	0	0	0	0	0	0	0	0	0	0	0	0	0	0	0	0	0	0	0	0	0	0	0	0	216.381475120663	209.847723145347	236.773070453984	291.749665768732	321.690820916466	363.820249742638	416.860095379637	475.611915496989	527.396293989993	562.772773646762	621.609925818845	664.553814697148	729.466261754744	791.589644248253	828.262780686666	890.359657015063	957.568798490907	1009.94271883646	1066.68989526456	1112.88408664465	1187.08105921445	1246.88870120147	1314.75273881789
535.362	0	0	0	0	0	0	0	0	0	0	0	0	0	0	0	0	0	0	0	0	0	0	0	0	0	398.130550150277	180.912821902734	213.545865601473	260.049119145346	296.298054416896	323.849112006742	386.254033131934	424.223981334884	452.964729792811	517.193503281258	580.363664223121	626.943068787562	678.185431857694	749.924706038473	796.778423890788	833.411281596419	889.936403551782	956.198229362254	1021.86141195274	1062.091336468	1116.28814255444	1184.10916368358	1245.90329999245	1309.04727632021
537.028	0	0	0	0	0	0	0	0	0	0	0	0	0	0	0	0	0	0	0	0	0	0	0	0	0	191.12925578656	214.128778265699	236.649442620684	259.465320049011	311.894301587616	337.441344902194	389.889952893279	433.642510998281	491.127746075864	518.350921710222	588.186905253364	630.105382234513	688.045947461344	751.753813672649	805.63360593207	833.013637479641	894.677214461803	954.500814046541	1023.26978152663	1059.27025429706	1115.0433862096	1178.90464576477	1250.90811715596	1314.55707756357
538.693	0	0	0	0	0	0	0	0	0	0	0	0	0	0	0	0	0	0	0	0	0	0	0	0	360.855451453456	175.952268084209	216.391759569381	244.352776324171	277.323806869596	321.972044072353	355.466827670273	406.88066320913	446.592192798941	505.027313057135	540.158831346596	588.307633152842	637.452852935763	706.385155916502	752.210685899966	798.24488931983	832.024985181453	892.929645747226	969.876815573386	1013.6684804735	1074.80480636481	1117.09526665212	1182.82369293544	1249.78574192487	1306.7910118134
540.359	0	0	0	0	0	0	0	0	0	0	0	0	0	0	0	0	0	0	0	0	0	0	0	0	153.096003981449	199.584439552912	223.205958822959	237.360422571049	284.20384939956	332.187811357698	353.862235463725	399.892403515119	444.467376768082	501.568230080561	537.51593236531	591.939410662729	654.112176634074	693.213688458207	737.892765341026	821.651074916391	839.330690653427	894.246943699462	964.324505362243	1008.1872068935	1060.1258342873	1115.78363076175	1167.4664240893	1233.07352255095	1307.45003288245
542.025	0	0	0	0	0	0	0	0	0	0	0	0	0	0	0	0	0	0	0	0	0	0	0	230.018684422073	137.23729273797	170.837270088087	197.796609962168	253.908507275494	284.930023765811	326.026270422862	361.677295901317	410.018781810816	447.262092939883	491.72142915669	538.762711906859	589.11996640535	641.619766432183	678.849831016584	757.447349321695	801.64917656365	844.38842115306	898.508576229532	960.551029821654	1008.95334958465	1067.21409735278	1108.77386081749	1173.1707571787	1233.63764886391	1292.41309912027
543.691	0	0	0	0	0	0	0	0	0	0	0	0	0	0	0	0	0	0	0	0	0	0	0	145.191918637932	149.704969983981	184.579563372923	219.662695845062	254.990391157049	283.063050950056	319.82384550082	368.949816415488	386.515245168643	442.953343874573	489.82808547364	548.268696710717	603.774894920078	661.190806078158	688.930498392189	749.497297908478	813.46104968446	846.4221354465	902.167909677062	946.391322490376	1014.02146811465	1068.58784507791	1107.40264094438	1164.24385272685	1217.21830308663	1280.81126820765
545.357	0	0	0	0	0	0	0	0	0	0	0	0	0	0	0	0	0	0	0	0	0	0	205.70835764799	155.583500460671	180.622532929374	209.143769905502	245.913046247544	262.689860495586	301.74654058052	354.775794681757	377.546660190538	433.738950381185	455.987736292129	519.776994496293	575.157364945449	620.78410533474	653.840802300458	714.118528766463	773.770581531949	803.273900596249	849.179382404213	896.033075148975	958.080992529952	1006.88634513162	1053.34343217394	1099.25554716232	1158.35147018181	1216.57700839386	1281.17170231209
547.023	0	0	0	0	0	0	0	0	0	0	0	0	0	0	0	0	0	0	0	0	0	553.570048363474	130.578000509189	154.132497073745	182.768842644257	208.056205755757	250.489488762234	268.669336718353	304.512970921453	355.795427452715	373.9199899709	432.584877295756	476.89521100376	513.85071509931	570.594034226953	625.778261778044	660.920349457072	699.239142418582	772.55331888613	811.582074066936	847.291028437664	915.471740895707	946.621521378998	1001.8743269362	1051.47830259341	1096.04524479509	1151.25783078488	1199.63502341603	1273.61063163882
548.69	0	0	0	0	0	0	0	0	0	0	0	0	0	0	0	0	0	0	0	0	0	155.047978690921	130.279968630277	157.683433981873	176.964129181149	212.475032009549	244.451164933765	276.235140198741	314.950886950876	350.479033232384	393.670175014014	441.760436161509	476.806349906008	520.070645083384	574.690319174199	607.135570685649	663.690050879852	715.393021566815	764.34871630854	800.745771714268	841.970642233246	896.49109819825	941.560978467929	985.683019425652	1039.62929043516	1079.77191588036	1135.17699151164	1201.07839117008	1264.17314412438
550.357	0	0	0	0	0	0	0	0	0	0	0	0	0	0	0	0	0	0	0	0	393.120571749677	127.900709132557	152.207722062279	170.66062467027	196.444675198923	229.523890436193	253.840898742329	296.366842710105	314.570914186766	353.995416902669	397.644005312377	446.923871588636	477.306329528564	531.5208866941	572.547897583044	637.474643031237	665.083447218859	691.699512658138	747.195983501353	790.434079572479	842.566037324698	865.822487070922	948.071185762686	996.919353244957	1039.37377158543	1063.9027534281	1113.65257818266	1190.68675554774	1247.29593736234
552.024	0	0	0	0	0	0	0	0	0	0	0	0	0	0	0	0	0	0	0	0	140.942572351671	133.6491594441	166.195581008049	184.625275203846	216.323627764152	229.351584622367	264.166324642138	284.944928171628	324.236160209001	367.164951134832	406.036258748266	443.675717533215	487.089441153659	527.674103333177	583.188386400647	618.606822687232	677.832185157861	704.023216921876	745.014668290844	796.756366482283	820.64614369339	877.917278258016	935.111150448003	982.700109011119	1018.713459915	1054.85694903917	1109.94732858265	1174.59228034111	1204.43317234777
553.691	0	0	0	0	0	0	0	0	0	0	0	0	0	0	0	0	0	0	0	256.297454428353	105.160295856751	115.781463155061	122.28699458477	170.382362855681	187.571285242193	207.812366773052	251.044747848569	274.905467725132	311.790266806749	347.711347259694	391.417929455104	442.328286776537	486.165755293129	511.451171081673	556.561954274895	596.663402347791	643.561179554639	682.683352349682	724.29271185838	777.637862692101	820.47965736424	859.892994949124	909.298491464437	967.718903730501	995.048014923413	1037.15239278045	1097.86780056968	1141.10362961944	1194.34347915285
555.358	0	0	0	0	0	0	0	0	0	0	0	0	0	0	0	0	0	0	0	103.241303827011	112.9401060979	107.973078698269	152.541548681788	175.503592825612	190.448282181206	205.935321977426	249.095837936336	280.12500818223	308.342134422064	352.101676131891	382.961187861453	420.342702806292	458.106198814241	526.943922335781	557.41024237866	604.572474711357	644.061646391713	679.003158130067	705.163056511388	768.386857962814	803.452504011551	841.409881021089	896.426914884937	939.344640951772	980.726811723256	1018.43742966691	1061.39626601104	1107.66245513538	1171.66126781842
557.026	0	0	0	0	0	0	0	0	0	0	0	0	0	0	0	0	0	0	205.844048523363	95.007600790513	120.517641745744	134.557077933924	165.676776708535	187.870728234823	197.495683781761	233.581802062501	260.108002633287	293.187159727917	306.345948674773	366.985080302421	394.701997859704	426.620680787633	474.979031885612	496.282165789894	556.012555897432	600.92415696548	640.842100604184	668.516911072659	710.426697058335	757.562673707458	789.458460181167	842.538076077167	893.211528231543	931.775986077398	971.733274982358	991.871905230942	1043.88058415885	1105.04895901254	1153.32196160658
558.693	0	0	0	0	0	0	0	0	0	0	0	0	0	0	0	0	0	0	102.666842720413	108.919957992407	118.047037455217	137.354192868386	171.793378553736	175.989777217135	209.262985404249	239.352758968146	262.126105339934	299.921450662842	328.174686773088	349.793120695608	400.06614187448	423.969667811594	478.941639526929	515.669529613146	558.133261223408	601.560082005321	617.601327340683	665.81520776005	716.052396499261	750.637057298335	785.388631349306	831.578310338893	867.025966944472	901.17482933961	945.720823633616	989.262222663941	1036.10605517783	1091.05610492317	1125.5053581635
560.361	0	0	0	0	0	0	0	0	0	0	0	0	0	0	0	0	0	252.878130139849	122.73731345631	135.189591753878	130.65014069069	162.218533608452	178.29276770438	198.601219419619	234.841121193599	255.573413447701	274.369083678538	314.317037027138	332.780684979731	378.879590126129	401.836740113941	426.423715561993	477.449303498679	526.571201776877	542.004977002886	598.267808922465	638.210607772841	666.309914683777	707.405790491292	745.978483067356	783.120490543996	814.683192820515	861.146514618966	902.216596530382	942.278451919046	961.318618782885	1019.07970754201	1075.88371880667	1117.35098542745
562.029	0	0	0	0	0	0	0	0	0	0	0	0	0	0	0	0	458.559432012341	101.409858661718	90.0098741094367	112.15371474462	116.276543396503	119.490595027681	141.513889979427	186.433386301689	211.020656303343	242.959182362903	259.497164568168	284.295161153467	327.107890366584	352.597775852843	394.585498500734	434.328978768538	474.202711115811	505.316400167519	532.445486892047	571.193980316003	614.861490328805	654.34059864735	683.783889928677	723.309906027486	761.274376555058	804.879385803323	832.749470066979	889.803235117281	921.879139721486	946.993104872063	993.758642553136	1039.5313934898	1092.47520187423
563.697	0	0	0	0	0	0	0	0	0	0	0	0	0	0	0	0	94.4822991728937	109.076734746448	99.5794905013564	92.5775247463843	138.03074568088	144.852535119065	167.034883526845	178.004617310436	194.709272171076	241.983492843648	263.613057442318	292.737014402693	308.778209584924	352.682996723023	391.56146695349	407.796102681556	458.298719953544	487.592239512567	525.841303029267	577.211392816605	596.015047538285	624.9942447122	672.566474094049	713.021430592364	740.131707736526	779.995362569053	840.996123293991	868.11118188223	904.449700430097	929.448523643287	971.971568619002	1024.46648607442	1068.54279134407
565.365	0	0	0	0	0	0	0	0	0	0	0	0	0	0	0	353.19370875072	64.0303613061496	72.722843733821	115.622225562147	114.456583394166	114.338049522128	155.272865247753	153.986416593466	194.361476759609	194.626132713958	224.414759301405	275.185807708886	294.208358700104	332.560121524452	343.363128742265	383.941557540097	422.925549273884	451.494470080871	497.883108888631	536.166642461137	549.697259873836	612.483326972621	630.49898728465	686.725216951658	704.860805183847	734.328133678451	777.392653671924	808.214136776614	863.356355735958	885.138833251362	911.640568104239	947.152052375896	1005.93005352468	1050.81889348712
567.033	0	0	0	0	0	0	0	0	0	0	0	0	0	0	0	106.339071127682	96.9697640525479	126.718496350198	96.5301974454896	122.071200587466	133.525995945575	157.234350552048	184.004737418999	191.083135517752	225.551256100298	239.304225608056	273.058031325557	301.572134606639	354.042316040192	366.728291822383	394.700563736184	404.397840040698	455.097641129662	492.037183537374	515.037887046398	553.721451211379	592.551418397705	623.013908418934	672.096441250214	692.358878371916	736.763750313513	771.837867371005	808.595096846219	837.457068410703	869.343794091702	898.721730648212	944.085172542336	980.27769887307	1047.56309992542
568.702	0	0	0	0	0	0	0	0	0	0	0	0	0	0	263.855583857204	97.5865499151123	82.8242524747944	128.49798800255	102.528921684297	141.606347010641	145.375593468914	155.187226307277	182.148296078788	183.008206672639	228.114032491224	265.197413368932	265.169582238846	315.308466280266	329.994014751458	350.750417185271	395.669778810267	440.469217864547	454.275557812404	500.166154213215	501.702550811225	559.797101192351	591.147708047647	593.684356583238	661.852710038903	687.764938129647	714.545380517963	761.961546476833	795.272773148613	832.120678085423	852.970195756375	892.791270219591	940.682380037592	976.224624395645	1011.86885166366
570.37	0	0	0	0	0	0	0	0	0	0	0	0	0	0	76.6966011501554	65.648241957715	83.6979918104635	90.0899218293254	113.761216958816	99.6236801763137	136.680460284925	161.762769925858	147.159149650073	179.243693240078	188.575372813436	227.962354572613	244.250408416086	301.261943736193	310.537639059327	356.957193927223	381.118968011515	418.162135287062	443.121426172095	481.379807072006	491.139947220872	554.409899554582	561.575779227115	608.096194451338	641.151478418221	672.183304914068	700.324139436088	744.789226770926	782.723310750153	821.479591586056	845.992478917169	870.408999205625	918.3530102988	954.641267355239	988.292615334996
572.039	0	0	0	0	0	0	0	0	0	0	0	0	0	178.612732987323	70.4879463194088	61.358436212276	86.3459659095806	84.5178277151807	99.6706556117867	106.101490877754	146.523140457563	107.238251064872	188.905025611384	201.315566404647	217.130278183539	247.781616923594	271.853384888581	297.70759633149	315.013664657495	336.698572602685	382.388637597532	397.481251315156	454.181332747374	466.508710293177	502.561918769216	532.579464058174	563.706369564971	600.351375548737	630.212122756752	662.798937578116	693.814713714168	736.132703309312	766.024489463907	808.689938182401	828.199339721057	860.598351346116	893.207129731989	922.362458262721	982.190654773148
573.708	0	0	0	0	0	0	0	0	0	0	0	0	0	46.7113955081489	39.5327083150462	74.6003442237806	75.6368624651469	125.143049095815	114.509356985155	123.641608511748	141.487846350162	159.183465116216	191.081364300046	204.1137180123	228.142645548485	225.05376136829	255.136498603875	292.550868878127	328.552918740909	351.544320333569	366.62996584019	410.152781646651	439.582830276542	466.312301162558	514.256679829104	524.349568643086	550.655769098512	588.512683325485	627.040648196833	665.283082664635	668.805752739945	703.376084152944	755.174227549185	774.570801021608	811.18654476381	838.873937405743	875.26939986982	911.312761230715	959.906413134371
575.377	0	0	0	0	0	0	0	0	0	0	0	0	154.305500737385	78.3123571072807	77.9065308838184	101.585789517814	122.430553072148	122.59599821331	123.435312977028	143.544269267685	160.344705681839	160.683863806753	201.326737275498	221.911574873955	230.414372323646	259.424529284014	297.427833230689	291.202028425333	331.00450107865	371.30984232318	369.678576270595	410.128591710563	448.465498101737	475.781717581586	494.065654707355	528.000462002525	581.635833588303	601.547955007699	626.533232811601	648.599239203074	674.933452091678	721.013238235941	752.167828210563	781.748232575466	802.628146430978	828.158475874499	868.399672144755	903.008539130222	929.930298528642
577.046	0	0	0	0	0	0	0	0	0	0	0	440.943242756973	74.7912321021987	72.6209576363997	87.9345784456083	87.4058479072436	111.60747990426	101.700191051975	108.443932878788	154.40780522917	141.933863478918	201.215510831121	193.678707402937	200.223110512562	228.901543009969	240.996979604783	263.521727629499	317.199186633811	315.908737519802	345.436749208684	369.459451558715	417.276260195955	437.708207903409	447.326930047699	503.325365813145	515.016474874425	553.191805518409	573.254334246921	632.173826150305	642.166850901952	654.799800779686	689.41446589199	733.809488931363	755.311560830148	786.013071041632	809.210166095158	850.887937427013	888.743620832464	919.066670468751
578.715	0	0	0	0	0	0	0	0	0	0	0	101.603264121767	48.7320631181344	107.041012730327	91.1336381575763	100.345541696186	91.561509783095	107.332030510009	131.521097228087	133.726018506729	167.445120407475	179.657603170255	192.204812116821	208.498041628158	206.453741158381	231.75280988741	277.611638704327	299.582853283034	326.333825847346	361.503335055925	379.257194762018	413.166537986414	425.637933588532	447.553034652699	477.681813429502	520.868165284032	551.296640096865	571.976887724854	587.465407839043	617.890075404165	642.641642895687	680.380352183453	715.944832177268	737.721949064405	767.22752574221	787.52153364444	817.046105694471	863.930942706302	895.399202970191
580.384	0	0	0	0	0	0	0	0	0	0	281.652120049434	15.2459794375336	42.4697762858695	31.2215327430607	46.1721733112118	63.7887513900629	88.7237129739344	90.8016876616874	113.885340804946	101.016272317304	127.102016070978	146.784611451578	159.997935965838	187.192745449289	212.824030658332	223.933218556764	258.952364265719	275.094343274748	301.172104091613	308.635154282747	361.455099324522	373.418346790883	409.572438418518	424.397580724251	464.328829513142	471.895774844254	520.230052425141	543.25019724773	577.328322171616	590.869442992923	612.128909374832	653.607783158064	691.052513609874	711.331524292163	731.61346490559	768.664118889225	800.097996304653	837.153451502619	868.275199313894
582.054	0	0	0	0	0	0	0	0	0	0	53.0464973187477	59.9291115935302	26.9301831454429	39.5357080616833	51.1171045771901	57.5720662744306	94.4633049017114	123.490086149428	119.364693686429	128.144798946603	113.706058307338	133.599442257102	152.803093885364	167.920371631042	186.596757016439	229.344465224219	273.107034145775	253.619337641533	293.957790421594	339.014427142727	353.564495715334	371.844653783467	413.986324104982	434.29604110643	443.806595768083	475.434614807493	503.167261346501	527.956646425339	549.902947630038	584.642229834577	606.396337121297	638.272411043901	663.940517852576	701.30954218493	725.853325834132	750.966740053869	777.387574384855	805.414024963181	848.889578393468
583.723	0	0	0	0	0	0	0	0	0	216.132361179108	58.0571897223417	49.1046801382177	69.7943055885222	86.016351443028	81.423527363922	95.6613928393309	77.6887316504796	119.853239057727	123.420411515972	130.502739752933	121.868681207342	172.931903248803	191.077556764015	186.902539173777	200.256222250135	238.204805908868	265.911993639454	290.426861930221	304.176912505165	313.059710391749	338.71840727265	377.371574012118	411.230322115508	421.16459129582	453.404889658942	478.366386801602	493.360249264849	526.446373350397	568.465780946585	571.002481402522	593.666429889252	632.860902621039	663.294528384031	683.89822987168	696.951742532106	725.803657917274	760.22659355709	786.973098583383	815.431737658244
585.393	0	0	0	0	0	0	0	0	0	43.3022657522987	41.8391684261372	41.8187761791678	49.4831527028216	81.5717016072736	84.9574210933246	61.7112165541509	95.5060167634662	99.5516768037482	115.608362367362	132.984715518231	134.687931013481	144.994978401182	159.594012706122	198.138165389127	208.224705971158	229.350256298747	265.048156014961	270.536839857889	301.317392738051	302.629283838339	334.686330737457	362.067538885131	392.491135307997	410.554941271039	439.760883762757	460.160591393424	479.949667562757	504.674686794746	541.125922982476	569.543866248267	595.812489066341	605.19259465548	636.383865606598	664.397862899499	699.785360028108	703.985717103393	728.570017168787	765.942120215026	791.277664323416
587.063	0	0	0	0	0	0	0	0	196.831803996671	56.6270482607112	63.3555753732339	69.0562829422565	22.1121602119899	65.187136051248	67.98722804721	112.743887516218	107.886731981254	111.12222007637	101.001304617874	147.2128977703	148.785233836916	158.528202609051	168.605562813444	214.005027533742	216.947833797891	232.120037847624	247.153518889403	296.532577461951	300.361775988271	322.95004704166	344.947337135114	340.918682684185	371.992030720435	417.004003080913	431.395973686503	463.719348034059	467.457154782462	497.302106894173	529.659056773583	555.175904636461	577.23173942346	597.19373712629	628.791849835917	648.32594709947	662.55815251038	689.559703971883	718.274116705967	750.55038720932	775.756800901527
588.733	0	0	0	0	0	0	0	0	31.6487159269549	48.4282473241475	71.3853407645371	65.7164794109533	78.4817907059305	73.7981696671643	86.734545679065	86.5165870724792	75.6255852414315	104.071079054312	101.256669215586	137.741326155756	135.248044382125	176.51813743219	174.146313680315	189.123897913369	208.109100830406	214.195630764561	253.184399024848	272.9840054287	288.484264581962	309.599051335307	330.30022206633	339.539417294547	372.001437663	401.575742013457	415.160627936764	449.792306659064	465.140356398337	479.5787821701	528.601663901003	550.313720489589	536.79413250894	586.580465475138	608.424876389151	634.622165248317	655.726248847172	672.003161227778	704.344184981668	721.399064855621	751.250236259974
590.403	0	0	0	0	0	0	0	113.605196761	52.1991387384886	53.4451725502268	50.0876324053234	56.3976793822109	93.9856813709674	66.1299351276518	75.005502561774	75.8685887109338	127.349041226498	117.857271550428	106.584293892621	141.87582075416	144.137026898982	173.870315562577	177.740756289655	192.952844334791	198.413099425062	225.331446479572	253.819730772004	261.331503693992	291.219988844575	289.511335437423	316.669203301111	354.763000218631	367.946469950765	396.578356132781	416.049669837784	442.343963284685	457.75014456365	472.874620741296	509.553411406847	526.618720740467	544.09773138641	574.071390124841	587.23195798566	619.181173974515	639.15509915204	657.124406837927	689.06615201981	716.766030826912	738.377055769714
592.073	0	0	0	0	0	0	421.478588112536	46.1460382582836	74.7922943623973	44.3722725113139	75.1370119804975	83.9215236755353	88.4989680162952	86.885982647024	107.368573250537	98.5772415427436	98.6216704760303	113.64571081774	126.019604621665	145.96776828351	166.166010207914	160.230482337894	189.417015186595	186.058316609224	221.832772243698	225.265069919767	241.130460503112	274.213657712493	293.056580955223	321.906578580332	322.528361115125	349.376344346292	377.769471330535	386.050229697897	424.361014020168	431.368861736091	452.265048274907	472.918436098354	488.199860764296	514.934267333552	535.745013852402	557.160960505627	579.329375953633	610.326718330414	616.735017827087	648.679659031692	667.887728121408	697.736103503438	732.985352592094
593.743	0	0	0	0	0	0	90.9947624017404	6.63238874415298	15.3542127308585	28.3548240373448	13.7525552148416	61.2810674279701	40.7921125065897	34.1807517842793	80.7876182684883	80.1721628083229	85.297969278023	88.4928619649773	99.9969419391849	109.202697872021	108.936493779752	149.471725541752	146.727873981212	178.39223435238	184.359236265116	218.28192277623	230.888974698679	252.130050001584	266.220251880624	274.564649067914	289.410636960053	317.633724817084	353.957073601664	367.436376951011	391.232837345659	423.180204645829	434.521082227504	459.515929985859	473.869834113053	500.577312287846	505.607021699259	531.723662106361	561.720059224753	585.364193130825	605.615092967774	612.466512055789	641.184577282556	677.003652127604	701.815868926418
595.413	0	0	0	0	0	329.544786056835	39.0550542248765	24.8528155154476	43.5479885128603	44.7167613229333	69.9620561439504	52.9989394300928	54.4709590018931	79.340034800793	87.8769209454021	75.3343354700749	109.675443547717	87.4503010488003	112.375775266775	126.54859172808	158.660518837742	163.180612084954	160.810646854687	182.3334110676	202.65088249405	202.279351901138	233.969353799413	253.130073662294	258.043104122721	304.707800849039	301.906530678094	328.466613716021	363.658676088767	372.597529364281	387.101901112795	413.160232404073	445.530730893476	444.637985791535	469.515523178778	490.671739887418	512.655195053128	543.034193578871	567.727443965026	589.824191530515	608.959271050754	620.692138576396	633.675888001808	668.617240705031	688.162460716571
597.084	0	0	0	0	0	75.4511283332644	38.9094070129753	37.2140495650034	20.5234794730723	35.7964631835537	37.9849434346401	64.6157457454828	60.1986814814998	54.0718536255615	67.9678602928712	90.7616162621451	84.9757796512177	111.141506043042	113.591580866062	116.983036701836	131.008631476997	137.2810548827	161.47740683993	175.458732031985	189.040661101223	204.075362548143	209.605938846722	250.219841108743	261.5403821092	269.727487467097	287.070863433203	330.510412520608	334.777943627849	359.022169433318	380.079975701094	403.620834207206	422.460996744686	425.162434049949	459.601953864731	485.403072726507	505.932941371312	511.977135114845	533.266954950763	563.250004404088	583.116529506471	597.313287105652	619.439888912224	648.485132397585	671.747111516741
598.754	0	0	0	0	282.685151241218	8.84172506822886	0.95529875988343	36.3967388696733	26.5139818031149	38.968870901059	47.6647423398135	57.4860896304754	28.1035908199518	66.3571413381771	63.4814067630613	84.3888406568488	97.2628309858646	113.609852205081	127.515398660741	116.701341293505	128.581402830131	138.104857216293	167.486551658189	158.505971443122	169.837076849074	197.910719368096	226.957019471198	233.501540135028	243.695529841529	266.783471160806	290.776464887308	318.0490327873	312.031525206456	353.530271244448	360.674212007613	383.108546008288	411.450800758367	430.266410918047	449.600420344758	463.51579962132	483.634226949256	502.6801204681	527.2936296873	549.117332709786	564.976912430697	580.144169517474	602.234658341471	624.881951082032	644.840300614775
600.425	0	0	0	0	99.2215300716863	53.2021269906185	50.2373391490268	72.3632857986643	59.8405216127972	76.4960340380407	83.2273501798206	95.6957081975144	97.1822425969512	99.9462552361044	119.635736303925	118.631531122736	106.143138340333	144.86957738872	154.112311958147	151.776354132252	175.74259690673	184.065011033497	184.368130640407	192.834431731618	206.75015440638	214.119791155398	243.64805617538	260.867894970311	275.796884557744	290.255606975133	313.061320342535	321.964449454857	342.788633525159	370.622105420013	381.062188446089	391.856274841601	421.471580471704	435.919228496714	449.148466801103	473.165750579079	493.783793364803	516.612084931178	516.044024959698	549.985070800295	569.282417174783	586.445895712798	597.856622992143	628.518616417922	644.830148929664
602.096	0	0	0	209.970508665067	19.3218692959003	-3.27554133921898	35.3478383337146	21.6283073650769	40.1263128862275	21.1875727862548	50.0814627783925	32.3597977852275	33.586604653653	52.5078923887385	48.6670982558828	65.089852968912	96.3124574553851	88.8371595822427	99.9834299799902	124.899338461419	131.190627366026	156.598246485398	166.043195467735	166.525914689987	179.939351077441	194.293688072306	217.996248912161	209.7941056179	244.265285525331	283.363492310671	296.73410843466	301.496662997274	305.401511505868	339.948533810779	349.217362904794	382.790607971332	387.903495933312	404.067531622008	437.626849962084	450.810750816882	464.3124644785	486.100886109272	511.611403376498	526.515291805218	546.973410744805	563.687482074034	585.991948731667	603.936894551063	632.803045041301
603.766	0	0	0	85.3277238149666	70.3010606258294	53.3371444801156	44.7838722294744	67.9116526775836	84.1720738452544	75.7868126049329	64.2972739569516	58.9972207967561	62.0497844786348	96.0055716543867	104.146024275481	100.634423550119	95.6617122544682	130.409155627952	145.767686847361	122.283361347991	159.917569460416	175.539214543126	164.634408351263	183.3133336384	194.356869483397	213.966277448048	226.44504278561	241.446881853012	262.821400983336	273.411800900638	272.284240184876	306.330169928715	324.753717044448	338.737154808762	375.694837748637	371.135881770472	390.796432769305	414.51624073574	453.809557554524	453.448807266375	469.91351129255	478.548021764209	496.349843602896	525.927515902067	528.889879631231	550.321264202882	572.726145391512	599.010082052547	612.05193944592
605.437	0	0	170.707722266265	2.24384100124174	40.8525282086737	40.5029006850841	38.2830048505949	52.0731463715835	47.1299146116666	47.9937432475038	74.7833461132469	44.0879804735885	68.4284163272227	82.2445467414239	98.6474316046375	92.9578021977102	107.59713718021	123.556214333226	117.690143510844	134.782490013023	126.430855054297	143.682626229322	169.258892368079	176.247562902339	191.767387100227	207.442135072875	224.901640587175	230.394867680561	238.854955120007	254.66533152694	284.114643740095	304.388371622527	331.904429786309	333.010180066064	343.833888625958	377.709400827001	377.781959193755	393.947627725844	429.367246407945	441.668650454602	456.466472316119	473.981117745688	492.77149189257	503.701419559279	528.515571299567	539.918991020579	558.546424277958	578.736314379919	596.87696682833
607.108	0	650.501818546792	40.4118781931309	25.4630694519771	31.1141388185335	19.1826763914699	57.7256911847802	51.7755097621988	77.5425964936186	54.307228276347	26.9323289362308	67.2385367570995	67.2058761682623	78.7685873108262	75.040570512361	79.9065743528007	85.7019710658494	99.5921264017358	111.930891621597	125.23738252119	132.320542728871	141.203543498712	166.670560297683	150.708756622723	186.889440787967	189.659814848202	204.995430065432	218.289818509814	244.306183544705	254.322489616687	265.327916176935	283.06014011268	312.035562316866	320.761141314691	337.789474690149	351.564970015706	382.159965593832	403.6605382148	402.025170537388	429.330489678557	440.447455806286	453.913353195468	470.559604402435	492.753655289901	502.948117068742	520.753638807879	537.082630297527	557.396485766471	581.12682833433
608.779	0	177.817493225324	-5.42951566863314	1.28004778129729	-7.98495181977611	18.7715764978948	34.0449071986224	42.2744263313517	26.9764418551195	44.7881484874964	44.0445688760829	56.6631901829736	58.4525813309465	40.4183787194724	53.3597127139743	68.0592055599481	70.9659368676523	107.225768625018	101.975482651462	103.702454634752	117.529858510325	126.816715074276	161.380423256333	152.678070685564	165.621092251082	188.025841555665	191.035756876286	198.939442394491	216.25388791833	238.225520207275	261.932657136975	266.64333845715	298.27626899641	319.416037120276	313.9632862973	337.491652565363	341.8562557252	379.390734287737	393.718244537578	418.422236730839	421.363335767221	443.163332600727	453.928703588168	477.096521410546	496.435711917151	506.718990681722	534.468252155282	543.167374651263	555.971287700614
610.45	452.564930045928	57.1403692822397	37.5692585706269	40.1106357728111	35.8034725750737	24.1787980851873	70.0909221764343	59.4190798761003	74.811906997207	57.0522654385248	74.2534914391467	88.9663334643282	87.0865795868887	91.1577324630856	90.2969843484363	98.8073503353453	99.9695007018495	112.386453402775	120.807472911517	122.752913318605	137.04274631147	152.825564263127	154.174381169788	193.451289293036	192.166707145093	205.064298625052	200.027792345623	230.788817326193	240.995365389063	241.861562215437	257.410358101932	289.152352017343	304.138802944338	316.747350288167	316.453975126921	332.053779957866	355.453877181128	380.831162481534	398.51671431649	421.233968354372	417.146256988643	441.848047819245	455.387796633154	474.439984723876	482.448166622558	504.896868310623	519.564887685482	536.029998685977	554.19714499437
612.121	104.837062508761	38.1228589823991	26.465070236926	10.0497670762813	17.5509801532438	11.6125218950397	23.5162082268465	39.0086464319532	35.5275779589489	38.4473240843272	52.6325544473843	54.1810368306027	61.8595301820966	63.58134470426	65.435064012972	96.9160182353831	104.200696531342	90.523423450689	96.2958518033999	114.619119215097	130.657098915759	137.641024509563	136.209318280237	178.298831503041	166.953261338775	187.983797763573	207.597905734494	201.93165481111	226.210741339207	253.983280148098	259.23905403419	278.96744085587	284.47919751805	286.863285820705	314.171584060449	326.158714485112	341.731032468853	368.153293354217	379.015000777371	388.874707514355	409.941868276859	421.532514491662	425.412123744592	452.091889164501	452.46989203355	475.126395611455	490.238775680026	514.566334243096	532.497577945145
613.792	29.1380535293092	55.8287627433491	48.9545812185872	52.5764680293288	53.3722188624229	28.4300749452372	64.4123989127885	64.4261063440397	37.1055779658166	66.0315359176451	63.732318822652	82.0312114084893	95.0221531394134	63.8457116387644	94.3537063650416	106.319209981538	105.90812610931	89.3756472607244	104.936620487805	131.016374342747	135.255603293602	142.427662261649	167.171639385988	164.865204826999	174.041615430917	179.111662063529	199.289867640128	200.178720970671	242.098124761	234.830580629558	248.931533792566	252.507337887107	287.282670104978	305.964459389073	309.533749290927	327.711643156203	332.311888350005	353.871336622279	380.082856108332	380.501610522203	387.092784806594	415.805839251569	427.589960508346	450.641260152293	461.844838128496	474.675484611736	486.462760171152	509.222663315968	514.846043224321
615.464	-12.6876803521792	33.0630593800283	31.1108534026989	30.4010801360809	8.00850749635318	10.2072857950512	22.6602542519238	31.5759151362424	40.4402592170597	41.6073750830963	37.4395587815769	33.6830669656694	57.9477590227798	63.840364867915	68.0450937530486	84.1302766429678	85.4118795317747	84.1420172330531	96.2628398602871	122.236422177375	115.554011864395	112.088291684438	141.704579591082	140.75226192982	167.791594132397	178.151697218354	179.707588523367	199.690667152313	189.177082990833	236.897824745614	232.948570390567	253.886880530066	265.484825874133	275.822357538766	287.180163941376	302.346545104187	316.395188005774	331.985357456617	347.078980147554	368.239156218295	381.58354452742	400.950054776483	407.349239143417	422.663367016612	438.835203214152	442.988699101777	458.697285755952	478.766529026921	495.564814525125
617.135	18.9813676916171	76.394688276339	47.051243394011	46.9193450173318	66.9055868110859	44.1876769913781	70.9514728576677	59.8012061160386	62.3223823770031	69.0452845678027	78.0313740203713	96.1617129671649	109.898901706189	98.0237746507199	101.029710745764	90.7302746575843	104.932440473524	111.829161904256	112.284250665019	128.773994357104	108.873889099017	151.464388620837	147.011717251784	174.793290133123	172.468934837534	184.938948737882	201.681426935595	202.755947179717	208.713977042522	251.272472886543	230.913928526913	265.975660546224	270.749055713805	277.645181996326	287.043992492645	302.855840053274	320.955955635807	319.654787426424	355.135797928455	355.119975740564	374.747216843937	390.686197536269	405.552544646695	421.760780127611	422.326977540264	438.590526436184	450.196277856845	472.227402394605	478.790663435307
618.806	3.98508695011241	-7.56184452665913	-20.9316149588055	-6.7025984420265	-19.8039187955501	-1.92669969337903	-12.3819842559339	15.7397974289761	44.4483846072921	3.00611836324739	19.0520230419597	43.3728869200566	39.5408135841813	52.0763922180319	50.717379471651	53.8219842659199	67.591758856453	74.8976278415187	88.710381429464	92.3964526114722	95.0048405150673	109.127303524497	115.709939399884	141.838451817972	139.943355987965	154.918074332425	156.463906871979	168.373918335631	189.856772958394	188.174670357743	220.110604874814	223.099232935424	242.56228411918	263.861314040829	260.52917892411	293.424470183337	288.404825419963	315.250894659898	327.360263746774	337.512224913796	349.266642159331	351.287778587517	387.917613143355	396.206429056899	410.546865894979	415.256696969402	429.563839661671	442.105089095921	465.862883155611
[truncated: 85 more columns]
