# Supplementary material for: Physicochemical and major ion data for springs in the Black Forest National Park, Germany
Source: Data Brief. 2020 Apr 30;30:105645. doi: 10.1016/j.dib.2020.105645 (PMC7218150; doi:10.1016/j.dib.2020.105645)
Supplement: Supplementary file 4 [file mmc4.zip › Fluorescence/D816_5_2017-05-09.csv]

wavelength	600	597	594	591	588	585	582	579	576	573	570	567	564	561	558	555	552	549	546	543	540	537	534	531	528	525	522	519	516	513	510	507	504	501	498	495	492	489	486	483	480	477	474	471	468	465	462	459	456
210.862	0	0	0	0	0	0	0	0	0	0	0	0	0	0	0	0	0	0	0	0	0	0	0	0	0	0	0	0	0	0	0	0	0	0	0	0	0	0	0	0	0	0	0	0	0	0	0	0	0
212.444	0	0	0	0	0	0	0	0	0	0	0	0	0	0	0	0	0	0	0	0	0	0	0	0	0	0	0	0	0	0	0	0	0	0	0	0	0	0	0	0	0	0	0	0	0	0	0	0	0
214.027	0	0	0	0	0	0	0	0	0	0	0	0	0	0	0	0	0	0	0	0	0	0	0	0	0	0	0	0	0	0	0	0	0	0	0	0	0	0	0	0	0	0	0	0	0	0	0	0	0
215.61	0	0	0	0	0	0	0	0	0	0	0	0	0	0	0	0	0	0	0	0	0	0	0	0	0	0	0	0	0	0	0	0	0	0	0	0	0	0	0	0	0	0	0	0	0	0	0	0	0
217.194	0	0	0	0	0	0	0	0	0	0	0	0	0	0	0	0	0	0	0	0	0	0	0	0	0	0	0	0	0	0	0	0	0	0	0	0	0	0	0	0	0	0	0	0	0	0	0	0	0
218.779	0	0	0	0	0	0	0	0	0	0	0	0	0	0	0	0	0	0	0	0	0	0	0	0	0	0	0	0	0	0	0	0	0	0	0	0	0	0	0	0	0	0	0	0	0	0	0	0	0
220.364	0	0	0	0	0	0	0	0	0	0	0	0	0	0	0	0	0	0	0	0	0	0	0	0	0	0	0	0	0	0	0	0	0	0	0	0	0	0	0	0	0	0	0	0	0	0	0	0	0
221.95	0	0	0	0	0	0	0	0	0	0	0	0	0	0	0	0	0	0	0	0	0	0	0	0	0	0	0	0	0	0	0	0	0	0	0	0	0	0	0	0	0	0	0	0	0	0	0	0	0
223.536	0	0	0	0	0	0	0	0	0	0	0	0	0	0	0	0	0	0	0	0	0	0	0	0	0	0	0	0	0	0	0	0	0	0	0	0	0	0	0	0	0	0	0	0	0	0	0	0	0
225.123	0	0	0	0	0	0	0	0	0	0	0	0	0	0	0	0	0	0	0	0	0	0	0	0	0	0	0	0	0	0	0	0	0	0	0	0	0	0	0	0	0	0	0	0	0	0	0	0	0
226.71	0	0	0	0	0	0	0	0	0	0	0	0	0	0	0	0	0	0	0	0	0	0	0	0	0	0	0	0	0	0	0	0	0	0	0	0	0	0	0	0	0	0	0	0	0	0	0	0	0
228.299	0	0	0	0	0	0	0	0	0	0	0	0	0	0	0	0	0	0	0	0	0	0	0	0	0	0	0	0	0	0	0	0	0	0	0	0	0	0	0	0	0	0	0	0	0	0	0	0	0
229.887	0	0	0	0	0	0	0	0	0	0	0	0	0	0	0	0	0	0	0	0	0	0	0	0	0	0	0	0	0	0	0	0	0	0	0	0	0	0	0	0	0	0	0	0	0	0	0	0	0
231.477	0	0	0	0	0	0	0	0	0	0	0	0	0	0	0	0	0	0	0	0	0	0	0	0	0	0	0	0	0	0	0	0	0	0	0	0	0	0	0	0	0	0	0	0	0	0	0	0	0
233.067	0	0	0	0	0	0	0	0	0	0	0	0	0	0	0	0	0	0	0	0	0	0	0	0	0	0	0	0	0	0	0	0	0	0	0	0	0	0	0	0	0	0	0	0	0	0	0	0	0
234.657	0	0	0	0	0	0	0	0	0	0	0	0	0	0	0	0	0	0	0	0	0	0	0	0	0	0	0	0	0	0	0	0	0	0	0	0	0	0	0	0	0	0	0	0	0	0	0	0	0
236.248	0	0	0	0	0	0	0	0	0	0	0	0	0	0	0	0	0	0	0	0	0	0	0	0	0	0	0	0	0	0	0	0	0	0	0	0	0	0	0	0	0	0	0	0	0	0	0	0	0
237.84	0	0	0	0	0	0	0	0	0	0	0	0	0	0	0	0	0	0	0	0	0	0	0	0	0	0	0	0	0	0	0	0	0	0	0	0	0	0	0	0	0	0	0	0	0	0	0	0	0
239.432	0	0	0	0	0	0	0	0	0	0	0	0	0	0	0	0	0	0	0	0	0	0	0	0	0	0	0	0	0	0	0	0	0	0	0	0	0	0	0	0	0	0	0	0	0	0	0	0	0
241.025	0	0	0	0	0	0	0	0	0	0	0	0	0	0	0	0	0	0	0	0	0	0	0	0	0	0	0	0	0	0	0	0	0	0	0	0	0	0	0	0	0	0	0	0	0	0	0	0	0
242.619	0	0	0	0	0	0	0	0	0	0	0	0	0	0	0	0	0	0	0	0	0	0	0	0	0	0	0	0	0	0	0	0	0	0	0	0	0	0	0	0	0	0	0	0	0	0	0	0	0
244.213	0	0	0	0	0	0	0	0	0	0	0	0	0	0	0	0	0	0	0	0	0	0	0	0	0	0	0	0	0	0	0	0	0	0	0	0	0	0	0	0	0	0	0	0	0	0	0	0	0
245.808	0	0	0	0	0	0	0	0	0	0	0	0	0	0	0	0	0	0	0	0	0	0	0	0	0	0	0	0	0	0	0	0	0	0	0	0	0	0	0	0	0	0	0	0	0	0	0	0	0
247.403	0	0	0	0	0	0	0	0	0	0	0	0	0	0	0	0	0	0	0	0	0	0	0	0	0	0	0	0	0	0	0	0	0	0	0	0	0	0	0	0	0	0	0	0	0	0	0	0	0
248.999	0	0	0	0	0	0	0	0	0	0	0	0	0	0	0	0	0	0	0	0	0	0	0	0	0	0	0	0	0	0	0	0	0	0	0	0	0	0	0	0	0	0	0	0	0	0	0	0	0
250.595	0	0	0	0	0	0	0	0	0	0	0	0	0	0	0	0	0	0	0	0	0	0	0	0	0	0	0	0	0	0	0	0	0	0	0	0	0	0	0	0	0	0	0	0	0	0	0	0	0
252.192	0	0	0	0	0	0	0	0	0	0	0	0	0	0	0	0	0	0	0	0	0	0	0	0	0	0	0	0	0	0	0	0	0	0	0	0	0	0	0	0	0	0	0	0	0	0	0	0	0
253.79	0	0	0	0	0	0	0	0	0	0	0	0	0	0	0	0	0	0	0	0	0	0	0	0	0	0	0	0	0	0	0	0	0	0	0	0	0	0	0	0	0	0	0	0	0	0	0	0	0
255.388	0	0	0	0	0	0	0	0	0	0	0	0	0	0	0	0	0	0	0	0	0	0	0	0	0	0	0	0	0	0	0	0	0	0	0	0	0	0	0	0	0	0	0	0	0	0	0	0	0
256.986	0	0	0	0	0	0	0	0	0	0	0	0	0	0	0	0	0	0	0	0	0	0	0	0	0	0	0	0	0	0	0	0	0	0	0	0	0	0	0	0	0	0	0	0	0	0	0	0	0
258.586	0	0	0	0	0	0	0	0	0	0	0	0	0	0	0	0	0	0	0	0	0	0	0	0	0	0	0	0	0	0	0	0	0	0	0	0	0	0	0	0	0	0	0	0	0	0	0	0	0
260.186	0	0	0	0	0	0	0	0	0	0	0	0	0	0	0	0	0	0	0	0	0	0	0	0	0	0	0	0	0	0	0	0	0	0	0	0	0	0	0	0	0	0	0	0	0	0	0	0	0
261.786	0	0	0	0	0	0	0	0	0	0	0	0	0	0	0	0	0	0	0	0	0	0	0	0	0	0	0	0	0	0	0	0	0	0	0	0	0	0	0	0	0	0	0	0	0	0	0	0	0
263.387	0	0	0	0	0	0	0	0	0	0	0	0	0	0	0	0	0	0	0	0	0	0	0	0	0	0	0	0	0	0	0	0	0	0	0	0	0	0	0	0	0	0	0	0	0	0	0	0	0
264.988	0	0	0	0	0	0	0	0	0	0	0	0	0	0	0	0	0	0	0	0	0	0	0	0	0	0	0	0	0	0	0	0	0	0	0	0	0	0	0	0	0	0	0	0	0	0	0	0	0
266.591	0	0	0	0	0	0	0	0	0	0	0	0	0	0	0	0	0	0	0	0	0	0	0	0	0	0	0	0	0	0	0	0	0	0	0	0	0	0	0	0	0	0	0	0	0	0	0	0	0
268.193	0	0	0	0	0	0	0	0	0	0	0	0	0	0	0	0	0	0	0	0	0	0	0	0	0	0	0	0	0	0	0	0	0	0	0	0	0	0	0	0	0	0	0	0	0	0	0	0	0
269.796	0	0	0	0	0	0	0	0	0	0	0	0	0	0	0	0	0	0	0	0	0	0	0	0	0	0	0	0	0	0	0	0	0	0	0	0	0	0	0	0	0	0	0	0	0	0	0	0	0
271.4	0	0	0	0	0	0	0	0	0	0	0	0	0	0	0	0	0	0	0	0	0	0	0	0	0	0	0	0	0	0	0	0	0	0	0	0	0	0	0	0	0	0	0	0	0	0	0	0	0
273.004	0	0	0	0	0	0	0	0	0	0	0	0	0	0	0	0	0	0	0	0	0	0	0	0	0	0	0	0	0	0	0	0	0	0	0	0	0	0	0	0	0	0	0	0	0	0	0	0	0
274.609	0	0	0	0	0	0	0	0	0	0	0	0	0	0	0	0	0	0	0	0	0	0	0	0	0	0	0	0	0	0	0	0	0	0	0	0	0	0	0	0	0	0	0	0	0	0	0	0	0
276.215	0	0	0	0	0	0	0	0	0	0	0	0	0	0	0	0	0	0	0	0	0	0	0	0	0	0	0	0	0	0	0	0	0	0	0	0	0	0	0	0	0	0	0	0	0	0	0	0	0
277.821	0	0	0	0	0	0	0	0	0	0	0	0	0	0	0	0	0	0	0	0	0	0	0	0	0	0	0	0	0	0	0	0	0	0	0	0	0	0	0	0	0	0	0	0	0	0	0	0	0
279.427	0	0	0	0	0	0	0	0	0	0	0	0	0	0	0	0	0	0	0	0	0	0	0	0	0	0	0	0	0	0	0	0	0	0	0	0	0	0	0	0	0	0	0	0	0	0	0	0	0
281.034	0	0	0	0	0	0	0	0	0	0	0	0	0	0	0	0	0	0	0	0	0	0	0	0	0	0	0	0	0	0	0	0	0	0	0	0	0	0	0	0	0	0	0	0	0	0	0	0	0
282.642	0	0	0	0	0	0	0	0	0	0	0	0	0	0	0	0	0	0	0	0	0	0	0	0	0	0	0	0	0	0	0	0	0	0	0	0	0	0	0	0	0	0	0	0	0	0	0	0	0
284.25	0	0	0	0	0	0	0	0	0	0	0	0	0	0	0	0	0	0	0	0	0	0	0	0	0	0	0	0	0	0	0	0	0	0	0	0	0	0	0	0	0	0	0	0	0	0	0	0	0
285.858	0	0	0	0	0	0	0	0	0	0	0	0	0	0	0	0	0	0	0	0	0	0	0	0	0	0	0	0	0	0	0	0	0	0	0	0	0	0	0	0	0	0	0	0	0	0	0	0	0
287.468	0	0	0	0	0	0	0	0	0	0	0	0	0	0	0	0	0	0	0	0	0	0	0	0	0	0	0	0	0	0	0	0	0	0	0	0	0	0	0	0	0	0	0	0	0	0	0	0	0
289.077	0	0	0	0	0	0	0	0	0	0	0	0	0	0	0	0	0	0	0	0	0	0	0	0	0	0	0	0	0	0	0	0	0	0	0	0	0	0	0	0	0	0	0	0	0	0	0	0	0
290.688	0	0	0	0	0	0	0	0	0	0	0	0	0	0	0	0	0	0	0	0	0	0	0	0	0	0	0	0	0	0	0	0	0	0	0	0	0	0	0	0	0	0	0	0	0	0	0	0	0
292.298	0	0	0	0	0	0	0	0	0	0	0	0	0	0	0	0	0	0	0	0	0	0	0	0	0	0	0	0	0	0	0	0	0	0	0	0	0	0	0	0	0	0	0	0	0	0	0	0	0
293.91	0	0	0	0	0	0	0	0	0	0	0	0	0	0	0	0	0	0	0	0	0	0	0	0	0	0	0	0	0	0	0	0	0	0	0	0	0	0	0	0	0	0	0	0	0	0	0	0	0
295.521	0	0	0	0	0	0	0	0	0	0	0	0	0	0	0	0	0	0	0	0	0	0	0	0	0	0	0	0	0	0	0	0	0	0	0	0	0	0	0	0	0	0	0	0	0	0	0	0	0
297.134	0	0	0	0	0	0	0	0	0	0	0	0	0	0	0	0	0	0	0	0	0	0	0	0	0	0	0	0	0	0	0	0	0	0	0	0	0	0	0	0	0	0	0	0	0	0	0	0	0
298.747	0	0	0	0	0	0	0	0	0	0	0	0	0	0	0	0	0	0	0	0	0	0	0	0	0	0	0	0	0	0	0	0	0	0	0	0	0	0	0	0	0	0	0	0	0	0	0	0	0
300.36	0	0	0	0	0	0	0	0	0	0	0	0	0	0	0	0	0	0	0	0	0	0	0	0	0	0	0	0	0	0	0	0	0	0	0	0	0	0	0	0	0	0	0	0	0	0	0	0	0
301.974	0	0	0	0	0	0	0	0	0	0	0	0	0	0	0	0	0	0	0	0	0	0	0	0	0	0	0	0	0	0	0	0	0	0	0	0	0	0	0	0	0	0	0	0	0	0	0	0	0
303.588	0	0	0	0	0	0	0	0	0	0	0	0	0	0	0	0	0	0	0	0	0	0	0	0	0	0	0	0	0	0	0	0	0	0	0	0	0	0	0	0	0	0	0	0	0	0	0	0	0
305.203	0	0	0	0	0	0	0	0	0	0	0	0	0	0	0	0	0	0	0	0	0	0	0	0	0	0	0	0	0	0	0	0	0	0	0	0	0	0	0	0	0	0	0	0	0	0	0	0	0
306.819	0	0	0	0	0	0	0	0	0	0	0	0	0	0	0	0	0	0	0	0	0	0	0	0	0	0	0	0	0	0	0	0	0	0	0	0	0	0	0	0	0	0	0	0	0	0	0	0	0
308.435	0	0	0	0	0	0	0	0	0	0	0	0	0	0	0	0	0	0	0	0	0	0	0	0	0	0	0	0	0	0	0	0	0	0	0	0	0	0	0	0	0	0	0	0	0	0	0	0	0
310.051	0	0	0	0	0	0	0	0	0	0	0	0	0	0	0	0	0	0	0	0	0	0	0	0	0	0	0	0	0	0	0	0	0	0	0	0	0	0	0	0	0	0	0	0	0	0	0	0	0
311.668	0	0	0	0	0	0	0	0	0	0	0	0	0	0	0	0	0	0	0	0	0	0	0	0	0	0	0	0	0	0	0	0	0	0	0	0	0	0	0	0	0	0	0	0	0	0	0	0	0
313.286	0	0	0	0	0	0	0	0	0	0	0	0	0	0	0	0	0	0	0	0	0	0	0	0	0	0	0	0	0	0	0	0	0	0	0	0	0	0	0	0	0	0	0	0	0	0	0	0	0
314.904	0	0	0	0	0	0	0	0	0	0	0	0	0	0	0	0	0	0	0	0	0	0	0	0	0	0	0	0	0	0	0	0	0	0	0	0	0	0	0	0	0	0	0	0	0	0	0	0	0
316.522	0	0	0	0	0	0	0	0	0	0	0	0	0	0	0	0	0	0	0	0	0	0	0	0	0	0	0	0	0	0	0	0	0	0	0	0	0	0	0	0	0	0	0	0	0	0	0	0	0
318.141	0	0	0	0	0	0	0	0	0	0	0	0	0	0	0	0	0	0	0	0	0	0	0	0	0	0	0	0	0	0	0	0	0	0	0	0	0	0	0	0	0	0	0	0	0	0	0	0	0
319.761	0	0	0	0	0	0	0	0	0	0	0	0	0	0	0	0	0	0	0	0	0	0	0	0	0	0	0	0	0	0	0	0	0	0	0	0	0	0	0	0	0	0	0	0	0	0	0	0	0
321.381	0	0	0	0	0	0	0	0	0	0	0	0	0	0	0	0	0	0	0	0	0	0	0	0	0	0	0	0	0	0	0	0	0	0	0	0	0	0	0	0	0	0	0	0	0	0	0	0	0
323.001	0	0	0	0	0	0	0	0	0	0	0	0	0	0	0	0	0	0	0	0	0	0	0	0	0	0	0	0	0	0	0	0	0	0	0	0	0	0	0	0	0	0	0	0	0	0	0	0	0
324.622	0	0	0	0	0	0	0	0	0	0	0	0	0	0	0	0	0	0	0	0	0	0	0	0	0	0	0	0	0	0	0	0	0	0	0	0	0	0	0	0	0	0	0	0	0	0	0	0	0
326.243	0	0	0	0	0	0	0	0	0	0	0	0	0	0	0	0	0	0	0	0	0	0	0	0	0	0	0	0	0	0	0	0	0	0	0	0	0	0	0	0	0	0	0	0	0	0	0	0	0
327.865	0	0	0	0	0	0	0	0	0	0	0	0	0	0	0	0	0	0	0	0	0	0	0	0	0	0	0	0	0	0	0	0	0	0	0	0	0	0	0	0	0	0	0	0	0	0	0	0	0
329.488	0	0	0	0	0	0	0	0	0	0	0	0	0	0	0	0	0	0	0	0	0	0	0	0	0	0	0	0	0	0	0	0	0	0	0	0	0	0	0	0	0	0	0	0	0	0	0	0	0
331.111	0	0	0	0	0	0	0	0	0	0	0	0	0	0	0	0	0	0	0	0	0	0	0	0	0	0	0	0	0	0	0	0	0	0	0	0	0	0	0	0	0	0	0	0	0	0	0	0	0
332.734	0	0	0	0	0	0	0	0	0	0	0	0	0	0	0	0	0	0	0	0	0	0	0	0	0	0	0	0	0	0	0	0	0	0	0	0	0	0	0	0	0	0	0	0	0	0	0	0	0
334.358	0	0	0	0	0	0	0	0	0	0	0	0	0	0	0	0	0	0	0	0	0	0	0	0	0	0	0	0	0	0	0	0	0	0	0	0	0	0	0	0	0	0	0	0	0	0	0	0	0
335.982	0	0	0	0	0	0	0	0	0	0	0	0	0	0	0	0	0	0	0	0	0	0	0	0	0	0	0	0	0	0	0	0	0	0	0	0	0	0	0	0	0	0	0	0	0	0	0	0	0
337.607	0	0	0	0	0	0	0	0	0	0	0	0	0	0	0	0	0	0	0	0	0	0	0	0	0	0	0	0	0	0	0	0	0	0	0	0	0	0	0	0	0	0	0	0	0	0	0	0	0
339.232	0	0	0	0	0	0	0	0	0	0	0	0	0	0	0	0	0	0	0	0	0	0	0	0	0	0	0	0	0	0	0	0	0	0	0	0	0	0	0	0	0	0	0	0	0	0	0	0	0
340.858	0	0	0	0	0	0	0	0	0	0	0	0	0	0	0	0	0	0	0	0	0	0	0	0	0	0	0	0	0	0	0	0	0	0	0	0	0	0	0	0	0	0	0	0	0	0	0	0	0
342.484	0	0	0	0	0	0	0	0	0	0	0	0	0	0	0	0	0	0	0	0	0	0	0	0	0	0	0	0	0	0	0	0	0	0	0	0	0	0	0	0	0	0	0	0	0	0	0	0	0
344.111	0	0	0	0	0	0	0	0	0	0	0	0	0	0	0	0	0	0	0	0	0	0	0	0	0	0	0	0	0	0	0	0	0	0	0	0	0	0	0	0	0	0	0	0	0	0	0	0	0
345.738	0	0	0	0	0	0	0	0	0	0	0	0	0	0	0	0	0	0	0	0	0	0	0	0	0	0	0	0	0	0	0	0	0	0	0	0	0	0	0	0	0	0	0	0	0	0	0	0	0
347.365	0	0	0	0	0	0	0	0	0	0	0	0	0	0	0	0	0	0	0	0	0	0	0	0	0	0	0	0	0	0	0	0	0	0	0	0	0	0	0	0	0	0	0	0	0	0	0	0	0
348.993	0	0	0	0	0	0	0	0	0	0	0	0	0	0	0	0	0	0	0	0	0	0	0	0	0	0	0	0	0	0	0	0	0	0	0	0	0	0	0	0	0	0	0	0	0	0	0	0	0
350.622	0	0	0	0	0	0	0	0	0	0	0	0	0	0	0	0	0	0	0	0	0	0	0	0	0	0	0	0	0	0	0	0	0	0	0	0	0	0	0	0	0	0	0	0	0	0	0	0	0
352.251	0	0	0	0	0	0	0	0	0	0	0	0	0	0	0	0	0	0	0	0	0	0	0	0	0	0	0	0	0	0	0	0	0	0	0	0	0	0	0	0	0	0	0	0	0	0	0	0	0
353.88	0	0	0	0	0	0	0	0	0	0	0	0	0	0	0	0	0	0	0	0	0	0	0	0	0	0	0	0	0	0	0	0	0	0	0	0	0	0	0	0	0	0	0	0	0	0	0	0	0
355.51	0	0	0	0	0	0	0	0	0	0	0	0	0	0	0	0	0	0	0	0	0	0	0	0	0	0	0	0	0	0	0	0	0	0	0	0	0	0	0	0	0	0	0	0	0	0	0	0	0
357.14	0	0	0	0	0	0	0	0	0	0	0	0	0	0	0	0	0	0	0	0	0	0	0	0	0	0	0	0	0	0	0	0	0	0	0	0	0	0	0	0	0	0	0	0	0	0	0	0	0
358.771	0	0	0	0	0	0	0	0	0	0	0	0	0	0	0	0	0	0	0	0	0	0	0	0	0	0	0	0	0	0	0	0	0	0	0	0	0	0	0	0	0	0	0	0	0	0	0	0	0
360.402	0	0	0	0	0	0	0	0	0	0	0	0	0	0	0	0	0	0	0	0	0	0	0	0	0	0	0	0	0	0	0	0	0	0	0	0	0	0	0	0	0	0	0	0	0	0	0	0	0
362.034	0	0	0	0	0	0	0	0	0	0	0	0	0	0	0	0	0	0	0	0	0	0	0	0	0	0	0	0	0	0	0	0	0	0	0	0	0	0	0	0	0	0	0	0	0	0	0	0	0
363.666	0	0	0	0	0	0	0	0	0	0	0	0	0	0	0	0	0	0	0	0	0	0	0	0	0	0	0	0	0	0	0	0	0	0	0	0	0	0	0	0	0	0	0	0	0	0	0	0	0
365.299	0	0	0	0	0	0	0	0	0	0	0	0	0	0	0	0	0	0	0	0	0	0	0	0	0	0	0	0	0	0	0	0	0	0	0	0	0	0	0	0	0	0	0	0	0	0	0	0	0
366.932	0	0	0	0	0	0	0	0	0	0	0	0	0	0	0	0	0	0	0	0	0	0	0	0	0	0	0	0	0	0	0	0	0	0	0	0	0	0	0	0	0	0	0	0	0	0	0	0	0
368.565	0	0	0	0	0	0	0	0	0	0	0	0	0	0	0	0	0	0	0	0	0	0	0	0	0	0	0	0	0	0	0	0	0	0	0	0	0	0	0	0	0	0	0	0	0	0	0	0	0
370.199	0	0	0	0	0	0	0	0	0	0	0	0	0	0	0	0	0	0	0	0	0	0	0	0	0	0	0	0	0	0	0	0	0	0	0	0	0	0	0	0	0	0	0	0	0	0	0	0	0
371.833	0	0	0	0	0	0	0	0	0	0	0	0	0	0	0	0	0	0	0	0	0	0	0	0	0	0	0	0	0	0	0	0	0	0	0	0	0	0	0	0	0	0	0	0	0	0	0	0	0
373.468	0	0	0	0	0	0	0	0	0	0	0	0	0	0	0	0	0	0	0	0	0	0	0	0	0	0	0	0	0	0	0	0	0	0	0	0	0	0	0	0	0	0	0	0	0	0	0	0	0
375.103	0	0	0	0	0	0	0	0	0	0	0	0	0	0	0	0	0	0	0	0	0	0	0	0	0	0	0	0	0	0	0	0	0	0	0	0	0	0	0	0	0	0	0	0	0	0	0	0	0
376.738	0	0	0	0	0	0	0	0	0	0	0	0	0	0	0	0	0	0	0	0	0	0	0	0	0	0	0	0	0	0	0	0	0	0	0	0	0	0	0	0	0	0	0	0	0	0	0	0	0
378.374	0	0	0	0	0	0	0	0	0	0	0	0	0	0	0	0	0	0	0	0	0	0	0	0	0	0	0	0	0	0	0	0	0	0	0	0	0	0	0	0	0	0	0	0	0	0	0	0	0
380.01	0	0	0	0	0	0	0	0	0	0	0	0	0	0	0	0	0	0	0	0	0	0	0	0	0	0	0	0	0	0	0	0	0	0	0	0	0	0	0	0	0	0	0	0	0	0	0	0	0
381.647	0	0	0	0	0	0	0	0	0	0	0	0	0	0	0	0	0	0	0	0	0	0	0	0	0	0	0	0	0	0	0	0	0	0	0	0	0	0	0	0	0	0	0	0	0	0	0	0	0
383.284	0	0	0	0	0	0	0	0	0	0	0	0	0	0	0	0	0	0	0	0	0	0	0	0	0	0	0	0	0	0	0	0	0	0	0	0	0	0	0	0	0	0	0	0	0	0	0	0	0
384.922	0	0	0	0	0	0	0	0	0	0	0	0	0	0	0	0	0	0	0	0	0	0	0	0	0	0	0	0	0	0	0	0	0	0	0	0	0	0	0	0	0	0	0	0	0	0	0	0	0
386.56	0	0	0	0	0	0	0	0	0	0	0	0	0	0	0	0	0	0	0	0	0	0	0	0	0	0	0	0	0	0	0	0	0	0	0	0	0	0	0	0	0	0	0	0	0	0	0	0	0
388.198	0	0	0	0	0	0	0	0	0	0	0	0	0	0	0	0	0	0	0	0	0	0	0	0	0	0	0	0	0	0	0	0	0	0	0	0	0	0	0	0	0	0	0	0	0	0	0	0	0
389.837	0	0	0	0	0	0	0	0	0	0	0	0	0	0	0	0	0	0	0	0	0	0	0	0	0	0	0	0	0	0	0	0	0	0	0	0	0	0	0	0	0	0	0	0	0	0	0	0	0
391.476	0	0	0	0	0	0	0	0	0	0	0	0	0	0	0	0	0	0	0	0	0	0	0	0	0	0	0	0	0	0	0	0	0	0	0	0	0	0	0	0	0	0	0	0	0	0	0	0	0
393.116	0	0	0	0	0	0	0	0	0	0	0	0	0	0	0	0	0	0	0	0	0	0	0	0	0	0	0	0	0	0	0	0	0	0	0	0	0	0	0	0	0	0	0	0	0	0	0	0	0
394.756	0	0	0	0	0	0	0	0	0	0	0	0	0	0	0	0	0	0	0	0	0	0	0	0	0	0	0	0	0	0	0	0	0	0	0	0	0	0	0	0	0	0	0	0	0	0	0	0	0
396.396	0	0	0	0	0	0	0	0	0	0	0	0	0	0	0	0	0	0	0	0	0	0	0	0	0	0	0	0	0	0	0	0	0	0	0	0	0	0	0	0	0	0	0	0	0	0	0	0	0
398.037	0	0	0	0	0	0	0	0	0	0	0	0	0	0	0	0	0	0	0	0	0	0	0	0	0	0	0	0	0	0	0	0	0	0	0	0	0	0	0	0	0	0	0	0	0	0	0	0	0
399.678	0	0	0	0	0	0	0	0	0	0	0	0	0	0	0	0	0	0	0	0	0	0	0	0	0	0	0	0	0	0	0	0	0	0	0	0	0	0	0	0	0	0	0	0	0	0	0	0	0
401.32	0	0	0	0	0	0	0	0	0	0	0	0	0	0	0	0	0	0	0	0	0	0	0	0	0	0	0	0	0	0	0	0	0	0	0	0	0	0	0	0	0	0	0	0	0	0	0	0	0
402.962	0	0	0	0	0	0	0	0	0	0	0	0	0	0	0	0	0	0	0	0	0	0	0	0	0	0	0	0	0	0	0	0	0	0	0	0	0	0	0	0	0	0	0	0	0	0	0	0	0
404.604	0	0	0	0	0	0	0	0	0	0	0	0	0	0	0	0	0	0	0	0	0	0	0	0	0	0	0	0	0	0	0	0	0	0	0	0	0	0	0	0	0	0	0	0	0	0	0	0	0
406.247	0	0	0	0	0	0	0	0	0	0	0	0	0	0	0	0	0	0	0	0	0	0	0	0	0	0	0	0	0	0	0	0	0	0	0	0	0	0	0	0	0	0	0	0	0	0	0	0	0
407.89	0	0	0	0	0	0	0	0	0	0	0	0	0	0	0	0	0	0	0	0	0	0	0	0	0	0	0	0	0	0	0	0	0	0	0	0	0	0	0	0	0	0	0	0	0	0	0	0	0
409.534	0	0	0	0	0	0	0	0	0	0	0	0	0	0	0	0	0	0	0	0	0	0	0	0	0	0	0	0	0	0	0	0	0	0	0	0	0	0	0	0	0	0	0	0	0	0	0	0	0
411.177	0	0	0	0	0	0	0	0	0	0	0	0	0	0	0	0	0	0	0	0	0	0	0	0	0	0	0	0	0	0	0	0	0	0	0	0	0	0	0	0	0	0	0	0	0	0	0	0	0
412.822	0	0	0	0	0	0	0	0	0	0	0	0	0	0	0	0	0	0	0	0	0	0	0	0	0	0	0	0	0	0	0	0	0	0	0	0	0	0	0	0	0	0	0	0	0	0	0	0	0
414.466	0	0	0	0	0	0	0	0	0	0	0	0	0	0	0	0	0	0	0	0	0	0	0	0	0	0	0	0	0	0	0	0	0	0	0	0	0	0	0	0	0	0	0	0	0	0	0	0	0
416.111	0	0	0	0	0	0	0	0	0	0	0	0	0	0	0	0	0	0	0	0	0	0	0	0	0	0	0	0	0	0	0	0	0	0	0	0	0	0	0	0	0	0	0	0	0	0	0	0	0
417.757	0	0	0	0	0	0	0	0	0	0	0	0	0	0	0	0	0	0	0	0	0	0	0	0	0	0	0	0	0	0	0	0	0	0	0	0	0	0	0	0	0	0	0	0	0	0	0	0	0
419.402	0	0	0	0	0	0	0	0	0	0	0	0	0	0	0	0	0	0	0	0	0	0	0	0	0	0	0	0	0	0	0	0	0	0	0	0	0	0	0	0	0	0	0	0	0	0	0	0	0
421.048	0	0	0	0	0	0	0	0	0	0	0	0	0	0	0	0	0	0	0	0	0	0	0	0	0	0	0	0	0	0	0	0	0	0	0	0	0	0	0	0	0	0	0	0	0	0	0	0	0
422.695	0	0	0	0	0	0	0	0	0	0	0	0	0	0	0	0	0	0	0	0	0	0	0	0	0	0	0	0	0	0	0	0	0	0	0	0	0	0	0	0	0	0	0	0	0	0	0	0	0
424.342	0	0	0	0	0	0	0	0	0	0	0	0	0	0	0	0	0	0	0	0	0	0	0	0	0	0	0	0	0	0	0	0	0	0	0	0	0	0	0	0	0	0	0	0	0	0	0	0	0
425.989	0	0	0	0	0	0	0	0	0	0	0	0	0	0	0	0	0	0	0	0	0	0	0	0	0	0	0	0	0	0	0	0	0	0	0	0	0	0	0	0	0	0	0	0	0	0	0	0	0
427.636	0	0	0	0	0	0	0	0	0	0	0	0	0	0	0	0	0	0	0	0	0	0	0	0	0	0	0	0	0	0	0	0	0	0	0	0	0	0	0	0	0	0	0	0	0	0	0	0	0
429.284	0	0	0	0	0	0	0	0	0	0	0	0	0	0	0	0	0	0	0	0	0	0	0	0	0	0	0	0	0	0	0	0	0	0	0	0	0	0	0	0	0	0	0	0	0	0	0	0	0
430.932	0	0	0	0	0	0	0	0	0	0	0	0	0	0	0	0	0	0	0	0	0	0	0	0	0	0	0	0	0	0	0	0	0	0	0	0	0	0	0	0	0	0	0	0	0	0	0	0	0
432.581	0	0	0	0	0	0	0	0	0	0	0	0	0	0	0	0	0	0	0	0	0	0	0	0	0	0	0	0	0	0	0	0	0	0	0	0	0	0	0	0	0	0	0	0	0	0	0	0	0
434.23	0	0	0	0	0	0	0	0	0	0	0	0	0	0	0	0	0	0	0	0	0	0	0	0	0	0	0	0	0	0	0	0	0	0	0	0	0	0	0	0	0	0	0	0	0	0	0	0	0
435.879	0	0	0	0	0	0	0	0	0	0	0	0	0	0	0	0	0	0	0	0	0	0	0	0	0	0	0	0	0	0	0	0	0	0	0	0	0	0	0	0	0	0	0	0	0	0	0	0	0
437.528	0	0	0	0	0	0	0	0	0	0	0	0	0	0	0	0	0	0	0	0	0	0	0	0	0	0	0	0	0	0	0	0	0	0	0	0	0	0	0	0	0	0	0	0	0	0	0	0	0
439.178	0	0	0	0	0	0	0	0	0	0	0	0	0	0	0	0	0	0	0	0	0	0	0	0	0	0	0	0	0	0	0	0	0	0	0	0	0	0	0	0	0	0	0	0	0	0	0	0	0
440.828	0	0	0	0	0	0	0	0	0	0	0	0	0	0	0	0	0	0	0	0	0	0	0	0	0	0	0	0	0	0	0	0	0	0	0	0	0	0	0	0	0	0	0	0	0	0	0	0	0
442.479	0	0	0	0	0	0	0	0	0	0	0	0	0	0	0	0	0	0	0	0	0	0	0	0	0	0	0	0	0	0	0	0	0	0	0	0	0	0	0	0	0	0	0	0	0	0	0	0	0
444.13	0	0	0	0	0	0	0	0	0	0	0	0	0	0	0	0	0	0	0	0	0	0	0	0	0	0	0	0	0	0	0	0	0	0	0	0	0	0	0	0	0	0	0	0	0	0	0	0	0
445.781	0	0	0	0	0	0	0	0	0	0	0	0	0	0	0	0	0	0	0	0	0	0	0	0	0	0	0	0	0	0	0	0	0	0	0	0	0	0	0	0	0	0	0	0	0	0	0	0	0
447.432	0	0	0	0	0	0	0	0	0	0	0	0	0	0	0	0	0	0	0	0	0	0	0	0	0	0	0	0	0	0	0	0	0	0	0	0	0	0	0	0	0	0	0	0	0	0	0	0	0
449.084	0	0	0	0	0	0	0	0	0	0	0	0	0	0	0	0	0	0	0	0	0	0	0	0	0	0	0	0	0	0	0	0	0	0	0	0	0	0	0	0	0	0	0	0	0	0	0	0	0
450.736	0	0	0	0	0	0	0	0	0	0	0	0	0	0	0	0	0	0	0	0	0	0	0	0	0	0	0	0	0	0	0	0	0	0	0	0	0	0	0	0	0	0	0	0	0	0	0	0	0
452.389	0	0	0	0	0	0	0	0	0	0	0	0	0	0	0	0	0	0	0	0	0	0	0	0	0	0	0	0	0	0	0	0	0	0	0	0	0	0	0	0	0	0	0	0	0	0	0	0	0
454.042	0	0	0	0	0	0	0	0	0	0	0	0	0	0	0	0	0	0	0	0	0	0	0	0	0	0	0	0	0	0	0	0	0	0	0	0	0	0	0	0	0	0	0	0	0	0	0	0	0
455.695	0	0	0	0	0	0	0	0	0	0	0	0	0	0	0	0	0	0	0	0	0	0	0	0	0	0	0	0	0	0	0	0	0	0	0	0	0	0	0	0	0	0	0	0	0	0	0	0	0
457.348	0	0	0	0	0	0	0	0	0	0	0	0	0	0	0	0	0	0	0	0	0	0	0	0	0	0	0	0	0	0	0	0	0	0	0	0	0	0	0	0	0	0	0	0	0	0	0	0	0
459.002	0	0	0	0	0	0	0	0	0	0	0	0	0	0	0	0	0	0	0	0	0	0	0	0	0	0	0	0	0	0	0	0	0	0	0	0	0	0	0	0	0	0	0	0	0	0	0	0	0
460.656	0	0	0	0	0	0	0	0	0	0	0	0	0	0	0	0	0	0	0	0	0	0	0	0	0	0	0	0	0	0	0	0	0	0	0	0	0	0	0	0	0	0	0	0	0	0	0	0	0
462.31	0	0	0	0	0	0	0	0	0	0	0	0	0	0	0	0	0	0	0	0	0	0	0	0	0	0	0	0	0	0	0	0	0	0	0	0	0	0	0	0	0	0	0	0	0	0	0	0	0
463.965	0	0	0	0	0	0	0	0	0	0	0	0	0	0	0	0	0	0	0	0	0	0	0	0	0	0	0	0	0	0	0	0	0	0	0	0	0	0	0	0	0	0	0	0	0	0	0	0	0
465.62	0	0	0	0	0	0	0	0	0	0	0	0	0	0	0	0	0	0	0	0	0	0	0	0	0	0	0	0	0	0	0	0	0	0	0	0	0	0	0	0	0	0	0	0	0	0	0	0	0
467.275	0	0	0	0	0	0	0	0	0	0	0	0	0	0	0	0	0	0	0	0	0	0	0	0	0	0	0	0	0	0	0	0	0	0	0	0	0	0	0	0	0	0	0	0	0	0	0	0	464.416698490918
468.931	0	0	0	0	0	0	0	0	0	0	0	0	0	0	0	0	0	0	0	0	0	0	0	0	0	0	0	0	0	0	0	0	0	0	0	0	0	0	0	0	0	0	0	0	0	0	0	0	509.566428563761
470.586	0	0	0	0	0	0	0	0	0	0	0	0	0	0	0	0	0	0	0	0	0	0	0	0	0	0	0	0	0	0	0	0	0	0	0	0	0	0	0	0	0	0	0	0	0	0	0	454.309312987091	540.487136985106
472.242	0	0	0	0	0	0	0	0	0	0	0	0	0	0	0	0	0	0	0	0	0	0	0	0	0	0	0	0	0	0	0	0	0	0	0	0	0	0	0	0	0	0	0	0	0	0	470.859541292546	497.363817871769	601.514577453588
473.899	0	0	0	0	0	0	0	0	0	0	0	0	0	0	0	0	0	0	0	0	0	0	0	0	0	0	0	0	0	0	0	0	0	0	0	0	0	0	0	0	0	0	0	0	0	0	465.051147851788	547.881588243374	651.287845925125
475.555	0	0	0	0	0	0	0	0	0	0	0	0	0	0	0	0	0	0	0	0	0	0	0	0	0	0	0	0	0	0	0	0	0	0	0	0	0	0	0	0	0	0	0	0	0	432.29015475506	507.056332727988	591.175217991996	700.887096754975
477.212	0	0	0	0	0	0	0	0	0	0	0	0	0	0	0	0	0	0	0	0	0	0	0	0	0	0	0	0	0	0	0	0	0	0	0	0	0	0	0	0	0	0	0	0	0	462.841475118064	546.943709037233	646.271012848151	745.161042437203
478.87	0	0	0	0	0	0	0	0	0	0	0	0	0	0	0	0	0	0	0	0	0	0	0	0	0	0	0	0	0	0	0	0	0	0	0	0	0	0	0	0	0	0	0	0	444.275864448582	511.22092040351	595.357927554206	693.781668161257	780.459098671395
480.527	0	0	0	0	0	0	0	0	0	0	0	0	0	0	0	0	0	0	0	0	0	0	0	0	0	0	0	0	0	0	0	0	0	0	0	0	0	0	0	0	0	0	0	0	476.125726531231	542.544601711216	637.773574859145	748.240302005998	834.98005362853
482.185	0	0	0	0	0	0	0	0	0	0	0	0	0	0	0	0	0	0	0	0	0	0	0	0	0	0	0	0	0	0	0	0	0	0	0	0	0	0	0	0	0	0	0	452.85707340501	529.084497690776	599.614387708438	683.856970982114	778.36842485005	907.090593042634
483.843	0	0	0	0	0	0	0	0	0	0	0	0	0	0	0	0	0	0	0	0	0	0	0	0	0	0	0	0	0	0	0	0	0	0	0	0	0	0	0	0	0	0	0	475.425401325564	548.337194502387	633.25202249683	735.188349423694	821.532158777037	926.137912174568
485.501	0	0	0	0	0	0	0	0	0	0	0	0	0	0	0	0	0	0	0	0	0	0	0	0	0	0	0	0	0	0	0	0	0	0	0	0	0	0	0	0	0	0	449.642529784786	533.072228523976	601.217841183873	681.032059119714	777.938995571109	877.511312920044	985.936486156227
487.16	0	0	0	0	0	0	0	0	0	0	0	0	0	0	0	0	0	0	0	0	0	0	0	0	0	0	0	0	0	0	0	0	0	0	0	0	0	0	0	0	0	458.182936226222	494.484882084974	580.446746538948	654.544667836299	722.921089740028	828.817038053285	926.948822788051	1044.10630825618
488.819	0	0	0	0	0	0	0	0	0	0	0	0	0	0	0	0	0	0	0	0	0	0	0	0	0	0	0	0	0	0	0	0	0	0	0	0	0	0	0	0	0	443.770560692458	542.574115301339	604.16243633466	694.084589491381	767.281243434936	869.59089503991	978.832704466977	1082.8662478463
490.478	0	0	0	0	0	0	0	0	0	0	0	0	0	0	0	0	0	0	0	0	0	0	0	0	0	0	0	0	0	0	0	0	0	0	0	0	0	0	0	0	456.404701897386	494.757063433269	572.526391627391	658.868185978693	740.978897534895	815.136260223029	922.189623293064	1019.15458250295	1154.83968009173
492.137	0	0	0	0	0	0	0	0	0	0	0	0	0	0	0	0	0	0	0	0	0	0	0	0	0	0	0	0	0	0	0	0	0	0	0	0	0	0	0	0	453.991276786437	528.453573683809	613.782909424826	703.908708731717	777.319795571121	858.069123135902	954.147565705876	1062.7401332097	1205.56373409935
493.797	0	0	0	0	0	0	0	0	0	0	0	0	0	0	0	0	0	0	0	0	0	0	0	0	0	0	0	0	0	0	0	0	0	0	0	0	0	0	0	442.495048332555	489.773086824013	568.549146153377	655.296441698426	747.380386060009	824.074936637978	896.662550557439	1007.53267392012	1117.74845380993	1228.06483051874
495.456	0	0	0	0	0	0	0	0	0	0	0	0	0	0	0	0	0	0	0	0	0	0	0	0	0	0	0	0	0	0	0	0	0	0	0	0	0	0	0	459.230791642481	527.711371474872	612.639759922433	693.768650768634	782.987436846436	841.635836669857	930.8504091463	1046.57107877107	1157.00502343998	1266.89072492097
497.117	0	0	0	0	0	0	0	0	0	0	0	0	0	0	0	0	0	0	0	0	0	0	0	0	0	0	0	0	0	0	0	0	0	0	0	0	0	0	432.468448217979	497.333555171105	552.067624465723	647.079739087788	740.46008419885	810.555045893078	886.213636152916	966.5716580278	1081.10807811702	1191.35511923552	1313.21687597702
498.777	0	0	0	0	0	0	0	0	0	0	0	0	0	0	0	0	0	0	0	0	0	0	0	0	0	0	0	0	0	0	0	0	0	0	0	0	0	0	449.693861112865	525.808696247454	590.338300908727	676.245321600053	763.670731416085	853.60937958386	924.829712072517	1017.74666469897	1116.9783451603	1225.63729816027	1344.79436407515
500.438	0	0	0	0	0	0	0	0	0	0	0	0	0	0	0	0	0	0	0	0	0	0	0	0	0	0	0	0	0	0	0	0	0	0	0	0	0	427.048715287265	497.37613114432	567.491867863993	630.396988218813	714.472854083686	810.806829870011	883.969113700342	969.215734680311	1050.03364983074	1154.43920693033	1265.40779963389	1386.49671432972
502.098	0	0	0	0	0	0	0	0	0	0	0	0	0	0	0	0	0	0	0	0	0	0	0	0	0	0	0	0	0	0	0	0	0	0	0	0	480.780804388536	452.331000185103	533.231148678804	600.728473336805	671.110111786422	745.569153244803	845.7432842949	911.803327135819	1006.44281820241	1094.74066856612	1192.27970275843	1306.50204182162	1422.88192577037
503.759	0	0	0	0	0	0	0	0	0	0	0	0	0	0	0	0	0	0	0	0	0	0	0	0	0	0	0	0	0	0	0	0	0	0	0	0	422.451333361156	483.14309858082	557.345809035438	642.926908089994	691.030695727211	785.660251215189	864.778451554399	959.859406415494	1037.69697920597	1129.3892367583	1233.74144679021	1335.38461448273	1451.45420286151
505.421	0	0	0	0	0	0	0	0	0	0	0	0	0	0	0	0	0	0	0	0	0	0	0	0	0	0	0	0	0	0	0	0	0	0	0	447.050823467982	450.087308029756	513.228979386727	612.939598620726	669.011329730863	728.202796561284	809.721323707991	911.067853609586	1000.45196174138	1085.58589473343	1158.99379850563	1277.59683389148	1375.81071057839	1488.59066393893
507.082	0	0	0	0	0	0	0	0	0	0	0	0	0	0	0	0	0	0	0	0	0	0	0	0	0	0	0	0	0	0	0	0	0	0	0	404.105620432135	484.165919922028	566.022805187939	622.944459034702	706.972755528765	772.994228439238	844.058558004454	941.938243515062	1022.35062358232	1094.41010191554	1180.94020187921	1281.38422502994	1405.93004338833	1515.59300261
508.744	0	0	0	0	0	0	0	0	0	0	0	0	0	0	0	0	0	0	0	0	0	0	0	0	0	0	0	0	0	0	0	0	0	0	426.816407314461	453.414502729632	517.262584329024	575.995477259201	666.067089253149	725.789218397778	791.592790052038	883.473191524341	966.90034031622	1072.10681592948	1146.78174470511	1214.71843437292	1326.08748365717	1444.13258422777	1529.30964673906
510.406	0	0	0	0	0	0	0	0	0	0	0	0	0	0	0	0	0	0	0	0	0	0	0	0	0	0	0	0	0	0	0	0	0	0	410.085246024521	480.06636292614	546.589994740626	597.159490737187	688.66335446407	758.414207827204	822.520843328304	900.320987797499	1001.78665459295	1088.32555811558	1162.18010968236	1248.83453330028	1354.99637817662	1466.549021507	1559.32223058021
512.068	0	0	0	0	0	0	0	0	0	0	0	0	0	0	0	0	0	0	0	0	0	0	0	0	0	0	0	0	0	0	0	0	0	396.789320650499	420.821617244727	508.414418433518	572.244622221771	627.36535692778	716.337680109764	786.07415830105	846.0837619142	945.592790737151	1034.77121199199	1104.4888765022	1195.26884148956	1261.44481300927	1369.66817267983	1477.15225416027	1571.93562276762
513.731	0	0	0	0	0	0	0	0	0	0	0	0	0	0	0	0	0	0	0	0	0	0	0	0	0	0	0	0	0	0	0	0	0	379.94306229169	449.335198066978	525.570952961028	592.969954416355	648.657625945908	727.541353173383	810.552021357229	873.791208898982	965.717964130611	1050.69441258241	1126.32850051594	1210.5565200537	1294.38346034427	1383.34046961169	1493.03036399937	1582.96132951103
515.394	0	0	0	0	0	0	0	0	0	0	0	0	0	0	0	0	0	0	0	0	0	0	0	0	0	0	0	0	0	0	0	0	371.897237360655	423.284648616593	489.74742603482	546.409548540352	621.85492071898	684.325265122987	755.021702197949	832.53018232658	907.984979608382	978.765057966991	1075.85019285575	1156.87244879754	1238.82100260461	1305.48336440451	1410.64407674442	1523.08898642105	1599.79810561223
517.056	0	0	0	0	0	0	0	0	0	0	0	0	0	0	0	0	0	0	0	0	0	0	0	0	0	0	0	0	0	0	0	561.523147466024	358.609008297834	445.498232416893	502.438143812678	570.755929631353	651.182919419469	707.927594914737	791.562138657038	852.144746718038	908.028563327973	1022.30571340307	1094.14041471567	1178.13571921551	1262.27303598858	1325.96294240947	1444.41865225599	1520.82871336335	1628.33673287657
518.72	0	0	0	0	0	0	0	0	0	0	0	0	0	0	0	0	0	0	0	0	0	0	0	0	0	0	0	0	0	0	0	367.328755831977	406.121865707361	472.433838217949	535.747117390828	604.31174638003	670.754500823434	735.870566118459	803.949037999184	887.227907380141	961.166620172927	1048.67522521597	1134.40822371401	1221.12641430978	1282.53847479319	1359.43575164847	1462.12674453171	1549.28397154509	1652.62877674035
520.383	0	0	0	0	0	0	0	0	0	0	0	0	0	0	0	0	0	0	0	0	0	0	0	0	0	0	0	0	0	0	463.35901257359	336.339437160378	412.912956549141	490.740887796954	550.231006990475	611.514096967503	692.246266393506	745.977622297168	847.704143913316	910.551506117238	964.78995286804	1056.19980877042	1144.33787934362	1246.18447689991	1308.52525778392	1369.92926986511	1470.06274840211	1571.0342828678	1674.42830001028
522.046	0	0	0	0	0	0	0	0	0	0	0	0	0	0	0	0	0	0	0	0	0	0	0	0	0	0	0	0	0	0	305.873043369467	367.94440347124	439.009102032678	501.59364257632	569.895182541658	641.459183655968	708.340739575674	766.7786620817	834.757744028798	937.072236214476	991.135919869176	1083.43637448712	1171.5334786195	1254.99748138881	1332.47109645393	1392.05853688094	1481.71998807235	1570.6370450654	1665.07821745275
523.71	0	0	0	0	0	0	0	0	0	0	0	0	0	0	0	0	0	0	0	0	0	0	0	0	0	0	0	0	0	372.968187811984	318.70717726846	376.830233454881	460.359255032478	515.017111143322	597.305047543083	654.599927134531	726.38967293357	788.767379883779	888.06711324091	938.205787300734	1005.72753097417	1085.0705289087	1181.18582911081	1273.14221199646	1325.20878727313	1398.9818127876	1474.9908095073	1583.1939270933	1694.01644837596
525.374	0	0	0	0	0	0	0	0	0	0	0	0	0	0	0	0	0	0	0	0	0	0	0	0	0	0	0	0	0	306.048401514574	368.251464581621	425.447686206888	484.849717862628	545.517677688343	605.558425916004	671.205562536518	739.426191046806	788.975451533448	892.9230283029	966.136495975515	1026.3497682527	1089.67746126529	1195.52873686196	1263.87510113123	1343.04079392576	1395.94506963435	1501.2513548529	1582.9425775723	1668.14715705137
527.038	0	0	0	0	0	0	0	0	0	0	0	0	0	0	0	0	0	0	0	0	0	0	0	0	0	0	0	0	347.725516492797	318.545208823562	358.871631394271	444.736929669981	501.046745500831	549.831016223702	616.006658039509	702.977007876058	748.965141278713	793.633319282441	888.55586908248	966.873946584861	1030.66897877776	1093.52670441491	1191.23966104688	1285.68907780343	1328.60924493297	1400.17163937773	1485.54021115552	1586.79622860343	1671.71331311378
528.703	0	0	0	0	0	0	0	0	0	0	0	0	0	0	0	0	0	0	0	0	0	0	0	0	0	0	0	0	261.984313149252	311.49611447145	375.683088611294	435.859672538093	479.071377441473	549.287469915407	620.405467107835	678.492741862325	747.035443919106	798.13374682623	897.421233538355	957.23094562946	1013.81426781973	1103.26139380579	1190.38718784626	1251.21517710162	1322.33621988974	1381.98600791253	1471.71353459521	1555.29120676204	1662.99260363097
530.367	0	0	0	0	0	0	0	0	0	0	0	0	0	0	0	0	0	0	0	0	0	0	0	0	0	0	0	306.840814803517	285.237856501668	344.36556383948	392.288471772217	455.769892789706	509.632517835801	571.347944671017	631.230666485631	711.837719234798	773.333157585415	823.311089709044	915.7414799612	979.928519971172	1026.64129285837	1107.81246975269	1185.80448422692	1266.10790946969	1312.11524965874	1364.86837096252	1480.67554672593	1567.4185910203	1646.35300256588
532.032	0	0	0	0	0	0	0	0	0	0	0	0	0	0	0	0	0	0	0	0	0	0	0	0	0	0	552.786309408761	266.987339010107	306.95251750795	377.853915926758	412.638675396024	469.723065438866	529.336474947213	583.92119634215	649.507270528314	720.477836247764	777.641133906551	848.631292351296	925.604440805646	974.747767660174	1050.04596792327	1109.8542445452	1192.37871986376	1264.63032917253	1320.0725836399	1378.70260490481	1464.09679727854	1543.69894421025	1633.47842777352
533.697	0	0	0	0	0	0	0	0	0	0	0	0	0	0	0	0	0	0	0	0	0	0	0	0	0	0	253.686760058615	264.241497110542	302.075057589109	342.282916884103	412.571805014454	464.244343266604	523.92070310305	588.521794528262	645.972588371699	705.47240590573	790.922158920305	849.074911255304	917.90830338874	983.103671363196	1037.67991409948	1103.65448263057	1186.9980680899	1241.16778543466	1309.7432326133	1376.76393890709	1450.93548374027	1534.43091063148	1628.347018676
535.362	0	0	0	0	0	0	0	0	0	0	0	0	0	0	0	0	0	0	0	0	0	0	0	0	0	433.19336716095	236.420116520467	289.66498447932	321.895968990271	379.304158705291	422.46204182864	469.403214355985	540.706503430628	603.342768977349	665.36588652705	720.07714407701	780.940585295353	854.916433881965	929.497753824981	984.867952081336	1034.24250366709	1111.61859609207	1186.84936761104	1252.58232437005	1306.72943847482	1366.55066188503	1443.67329978915	1522.72521764853	1608.23330313138
537.028	0	0	0	0	0	0	0	0	0	0	0	0	0	0	0	0	0	0	0	0	0	0	0	0	0	224.17278982719	240.114958102163	298.483082887405	346.760224583796	396.285942304572	428.94456305135	501.838342995869	561.117079544654	619.518042422675	670.588830332128	731.446066287964	796.045793249278	860.668617528053	931.554124061706	994.526624309681	1042.02157181591	1123.55354695267	1180.33433715261	1248.32375798317	1311.82461245476	1358.78317547522	1450.09834663247	1536.37696518955	1619.07165843855
538.693	0	0	0	0	0	0	0	0	0	0	0	0	0	0	0	0	0	0	0	0	0	0	0	0	326.344559750166	214.001182807177	237.280460487385	274.327000424253	337.129662593484	388.408165231857	431.23216456825	476.652415350823	539.935420583279	617.945081856515	672.273275736607	718.9461870343	804.550804010489	863.946141647368	922.607814310371	993.8850142305	1046.39997577925	1109.90669017176	1211.91182017015	1248.62751356083	1299.36950020472	1356.14300956175	1434.55583366264	1496.31102394313	1595.67909059326
540.359	0	0	0	0	0	0	0	0	0	0	0	0	0	0	0	0	0	0	0	0	0	0	0	0	226.195656840215	241.210379408687	299.920528313631	324.349152188089	371.415482573593	417.066681292734	480.256158627963	518.923598640587	581.781494538262	637.252576484581	694.128302333786	756.650929534507	831.657145324804	880.998553303811	949.311484120384	1007.66653774302	1063.99478346982	1140.32750032202	1193.12606640984	1268.75226874505	1315.7931773952	1369.15968160423	1452.46543199223	1512.03147400883	1600.63191945111
542.025	0	0	0	0	0	0	0	0	0	0	0	0	0	0	0	0	0	0	0	0	0	0	0	297.884232874995	224.291065227947	260.362352887754	306.794419722872	320.786581279393	366.401905054785	417.193732927118	466.482991475469	521.580915232559	574.094633298129	650.654135000283	698.067273960977	763.918544100787	812.741354788553	871.938290916854	953.200951087081	1011.21151753749	1080.06431049796	1128.93135383872	1200.61393643061	1254.94895876552	1315.29497237107	1362.25441395806	1440.67608848306	1520.73129808126	1575.76117571022
543.691	0	0	0	0	0	0	0	0	0	0	0	0	0	0	0	0	0	0	0	0	0	0	0	156.41435390544	204.027146048976	241.193775413877	279.784013607286	308.799320804615	361.337931028981	422.334734146794	474.708264779467	538.855555857643	575.913844933036	641.22884470616	695.55167238361	760.559556925579	830.042473011984	869.615589720951	955.537092293786	994.293925129453	1057.37265780241	1116.59136073475	1203.0429011065	1257.61163798836	1295.78306746732	1364.77439832375	1433.05421556696	1515.00153962552	1569.17231806848
545.357	0	0	0	0	0	0	0	0	0	0	0	0	0	0	0	0	0	0	0	0	0	0	227.266501972484	213.653916755385	239.180345177079	277.041509379899	292.912108970628	362.530953858303	384.068667474716	448.532059815377	483.911753397331	532.170323761709	589.169603847076	667.52593896445	718.423556555291	815.462410584276	832.665425271976	890.157009615984	965.825404210289	1030.48409870361	1055.96760033135	1116.34203415149	1193.60543742984	1258.60059869253	1307.06319817561	1356.8154519686	1424.06352233261	1502.31352099257	1590.37944239983
547.023	0	0	0	0	0	0	0	0	0	0	0	0	0	0	0	0	0	0	0	0	0	527.510136935833	177.922972250351	225.818089671934	249.763094313615	293.771500277957	309.188131429661	378.966861276737	389.784734473627	433.090884716691	507.27605256247	561.619967669707	617.963677963245	658.217722450942	729.354566273746	794.25411198399	841.066801273239	899.393529911996	976.968601528216	1016.10524868354	1060.58106161171	1123.69738484808	1193.55719479391	1242.81991634976	1295.98735261434	1347.85330646927	1414.15223728335	1488.87516935337	1544.75479721805
548.69	0	0	0	0	0	0	0	0	0	0	0	0	0	0	0	0	0	0	0	0	0	186.523573616625	164.942302773931	204.265951419783	242.995458327895	281.419810010646	310.989224912082	362.336993169668	403.496179604364	460.681409417891	490.708357751896	553.900404427446	609.537262706377	657.639341458582	724.212992906382	777.582594485658	829.736658449916	884.812653701067	934.332010103018	999.196965416215	1028.29279994991	1109.27103658203	1192.09905669576	1226.92656035963	1287.81062078914	1326.92805687093	1391.60186793724	1473.61883752109	1537.6335466447
550.357	0	0	0	0	0	0	0	0	0	0	0	0	0	0	0	0	0	0	0	0	378.453440831645	156.740535562747	173.233696025249	215.969510309876	232.860661344762	307.40531840381	326.692183342962	357.889698420657	411.909890503229	472.198233485162	512.200912884188	554.544362861548	618.641178757439	674.270479608153	723.2062026872	778.036968439802	833.525144644423	889.395772534136	949.788044501652	1003.58340782152	1034.95855611641	1114.0130551838	1171.16516572955	1230.25970417241	1266.53390983823	1317.4808191177	1378.20558808843	1444.91014862197	1519.61611691401
552.024	0	0	0	0	0	0	0	0	0	0	0	0	0	0	0	0	0	0	0	0	157.98068206481	154.652438085619	178.291034893062	202.285069070502	243.927724924427	276.558116277101	307.384877737144	352.682679040739	398.179871814375	458.75138936802	500.339317109261	551.801225445006	591.712298067695	641.315189547393	714.637850412336	773.421712049083	807.476486459039	875.356894817649	938.054931938597	982.335310781241	1035.38243966236	1082.669081115	1147.33925298323	1214.8315707539	1255.17120366254	1302.476274478	1379.48002916608	1447.6815036604	1501.32352742931
553.691	0	0	0	0	0	0	0	0	0	0	0	0	0	0	0	0	0	0	0	291.483134157727	135.913842469511	171.479133476182	187.52826941084	200.718566934887	250.26754895773	304.771968026209	312.372925206764	372.112684212739	413.089898473164	460.540458063187	479.511068871525	542.258328030086	597.491491136569	666.267207816021	715.273714559351	780.582464958276	825.040674223705	871.878815787628	926.514516393011	986.558741685305	1024.9837162	1065.05973922554	1136.12335402145	1195.77088798544	1230.885456898	1284.27836349634	1355.26283384186	1410.477895725	1458.69272572333
555.358	0	0	0	0	0	0	0	0	0	0	0	0	0	0	0	0	0	0	0	132.440510423336	132.143138154319	184.200741488855	194.203995189088	226.214749679637	259.875307255873	299.811537165669	331.667095819204	396.931250319358	408.75232039306	453.2722371886	512.446844407708	562.649235215046	611.690904530718	661.575697113684	710.885109238091	775.451829182047	821.479265577099	851.183067737604	924.835447231533	966.27415865332	1005.49349281536	1072.77189783998	1122.39478847987	1171.68280605679	1213.20942901048	1260.11356672324	1329.96351411674	1387.29862207977	1453.99947389085
557.026	0	0	0	0	0	0	0	0	0	0	0	0	0	0	0	0	0	0	244.193497318664	123.485902635935	173.424861672358	171.200232945642	225.61430635873	231.121414130004	282.931469044436	295.791057008284	332.648189036014	381.847651075702	414.620923402958	441.535745343683	496.192372106988	543.937781207087	610.146790321388	669.668033155112	729.147939734197	774.477751533319	802.83225666909	855.064967721205	908.963231072717	958.982160983552	991.934892387995	1049.8742403451	1126.19249852055	1155.79229301012	1198.70974055078	1225.07410855399	1295.69358173997	1365.0173368146	1424.09712165722
558.693	0	0	0	0	0	0	0	0	0	0	0	0	0	0	0	0	0	0	146.194587950338	159.911697109817	160.927007320373	196.170529274398	224.979076347564	251.801864606233	272.155287446418	304.006462578946	343.34698218423	398.458709246577	415.852076697846	474.264654823626	499.351819630837	557.30776587395	611.34296723709	671.367406405404	698.651625737723	758.964541553576	805.31299183746	840.394629878537	891.861747691474	952.774862563849	979.034906873953	1045.73607629035	1094.38243112172	1146.63945979232	1180.01086015622	1228.94123985187	1282.54927391209	1331.8567737511	1386.61886508428
560.361	0	0	0	0	0	0	0	0	0	0	0	0	0	0	0	0	0	218.511390214305	138.635106058293	144.461595392811	174.101620735129	211.052803462936	217.402558763847	257.286992045875	267.438540657071	324.458143439584	370.632442823083	396.04139770738	426.096135121798	466.985718791329	522.748338960552	563.567183965993	619.046496151768	664.897587559375	712.963503271284	747.4981057342	805.67719835557	844.496867261846	884.137895955751	949.826022085826	964.51629977083	1016.01874193339	1082.21622032893	1119.71826476403	1158.31361460879	1205.02737947994	1257.87259665788	1321.16322564037	1374.91064761335
562.029	0	0	0	0	0	0	0	0	0	0	0	0	0	0	0	0	447.911756638798	117.589913466099	127.490476045682	154.879779364941	162.440965347261	193.307150737409	205.328221723618	251.8373265784	272.646593717203	293.078924292685	357.67575842567	381.596763010544	413.960959178573	443.884438211149	509.362298586048	534.600565662401	588.377783688104	635.002849128717	683.425801711446	730.565796479475	790.085330955691	811.863395063953	863.768050085842	926.032272887522	944.201243643793	983.835055906791	1045.74432197548	1096.26762382761	1133.1260656062	1171.65513944239	1229.13621898428	1291.75386963746	1351.36376654976
563.697	0	0	0	0	0	0	0	0	0	0	0	0	0	0	0	0	147.319537934984	94.6241124899238	127.028945194534	151.003293726603	140.29850636988	165.061125692479	207.669280965907	250.267847407442	274.815207800131	305.991961410262	330.703537286664	389.714905390574	412.924427054399	468.319566817985	498.073052714745	543.960048990201	592.403317700623	634.335296018205	665.506644324223	740.537483694883	768.141800491553	816.26751780855	854.03390520257	897.929893070815	943.792067953943	975.912209900359	1029.13401291228	1089.56219465018	1116.76091420003	1161.3036022767	1216.73895696594	1264.87695100556	1327.18786553043
565.365	0	0	0	0	0	0	0	0	0	0	0	0	0	0	0	314.660371608332	93.7195196925216	119.786454800103	133.441940203375	152.2634920588	159.992299764614	204.422151372604	211.083660856895	242.827291612972	280.573648917887	314.678556319337	324.879879820327	360.225285033249	413.702762415682	475.189985777681	499.509011142996	560.674838341214	579.096087157186	650.886754728962	660.62874004609	705.507622711728	762.105807401754	805.249568384692	851.17731736832	902.898540194133	920.589517478441	968.329490879928	1020.42450865013	1068.43150559531	1096.62855670848	1140.45196708302	1184.47125841181	1237.26960630193	1304.50967140982
567.033	0	0	0	0	0	0	0	0	0	0	0	0	0	0	0	117.890345535985	102.424251286385	135.446381443012	165.696437839289	152.936020166517	165.228271521279	211.236033667256	218.217883050963	270.120459328709	279.60761723417	329.360984571507	352.006653290399	387.703825526411	431.004286003862	453.038040568264	501.356040325741	537.569587224343	559.811743380813	623.356837651388	687.649635008609	706.604888124307	764.48353505414	805.75606845575	853.412353153267	868.109133668093	918.231374424608	947.565181299089	1019.67497203052	1052.06276911976	1089.3482700549	1111.3356904658	1154.56692740172	1231.50586519899	1273.36932918973
568.702	0	0	0	0	0	0	0	0	0	0	0	0	0	0	275.517278158512	117.33207916749	132.871163271948	128.641601073791	162.571496630743	193.510091478736	210.538110711207	213.866032066641	244.908581050495	266.343964189969	290.095964412341	322.718871202025	357.688811550951	388.851371282006	450.565995070673	491.545327569651	515.267681555482	527.69986090576	579.439071072055	649.788594699045	676.435991022501	719.452862272906	743.725031943107	791.963875670209	834.294322354538	871.803075522513	904.512468851635	951.718613177785	1016.2473266853	1048.65269148149	1078.30320586936	1113.58282150756	1169.75124087072	1207.67496294881	1270.03695637676
570.37	0	0	0	0	0	0	0	0	0	0	0	0	0	0	87.8684326730848	94.3654096546943	117.070760189752	103.277880351908	130.912769339085	152.261637212897	172.399890954295	192.058899635265	224.789281495584	288.852172019288	267.831319554289	293.20513241924	331.420978264909	389.889626260301	415.760023988668	426.771812810006	505.925431613469	531.768229449908	543.451545253688	604.677658156743	653.917701493516	684.357910910294	753.343279354211	757.796607355308	808.871348187767	863.700949662345	893.2964092388	915.273037680961	966.10542074106	1028.30758178995	1053.55238389464	1072.05894739177	1119.67573691994	1170.57642381423	1221.67922118539
572.039	0	0	0	0	0	0	0	0	0	0	0	0	0	197.572602583932	81.8218477347441	91.4302332457181	88.0160888286208	138.397252140249	140.701566778001	163.508570132495	188.616594604407	202.504089137718	235.630637574811	237.467406699489	293.190406170358	307.280588790478	339.292812364297	370.298774204456	428.136265586384	436.149965228278	472.755144430105	511.990721127968	565.221377249915	581.161794851022	635.78560157871	681.913894558625	704.60662490468	760.676091773657	806.282678152256	839.735481335895	874.360115333756	907.52837399396	982.751886991511	992.634842515787	1038.92761196525	1058.04690328114	1121.12967266003	1160.36800109382	1199.73300006672
573.708	0	0	0	0	0	0	0	0	0	0	0	0	0	91.939892836203	57.3491364385063	115.998208491566	102.028051622249	139.525351683655	169.201570406724	167.230523968375	178.436253961885	205.066232338401	226.496936555674	254.883494701602	282.416187037805	318.72508079447	349.987837751968	373.687703417372	400.729908619971	451.039732101183	485.432408822886	529.273399921424	585.315065729421	603.889210441925	641.428905202499	661.673775657284	715.360250641194	761.613522109233	800.269448104042	834.648151796556	857.608951863132	902.235601562767	940.534438799307	982.299990686294	1011.64732628492	1045.35845941748	1088.84320035728	1131.26236180592	1174.82430327516
575.377	0	0	0	0	0	0	0	0	0	0	0	0	191.403147602547	113.111336283134	115.403014896287	132.872811893948	144.331532842751	143.712004530924	183.065723165311	206.467165367031	200.359897861128	237.029945425419	226.070109488187	268.153254005294	298.462322742257	326.874101166111	368.066123639782	390.029028539529	433.121422954673	480.173576607061	506.107086977294	540.489313598846	561.456472536918	615.639167339571	654.814893166898	687.887478710236	726.040460700372	747.38422229894	789.358855010454	821.558628529349	866.960534847642	895.642591435532	939.829681489447	985.961235940466	1012.37445102424	1030.22911207076	1076.76869529784	1121.88191012977	1159.25114802372
577.046	0	0	0	0	0	0	0	0	0	0	0	430.29867689666	98.2872519717768	112.911597210149	129.190053194946	108.64270729784	152.463399171965	162.684410300719	196.164739896608	171.516122397725	212.785719180822	213.157744598485	255.179544011315	302.315070750452	320.092960351453	328.791774339597	379.060016083538	394.558033915895	443.652597533032	444.040933123414	489.993935859293	530.176705610184	561.469354094296	608.525433224052	623.981137108421	670.087656471484	700.970989420532	737.770272228718	785.874013602772	818.703013968525	839.135135418895	884.409140522456	920.848015841298	945.343704560247	975.816081726951	1002.84364671195	1049.97792705583	1091.28931230882	1147.63647245658
578.715	0	0	0	0	0	0	0	0	0	0	0	103.192699179284	37.2004675556336	83.6260697662565	105.8545551859	97.7902315963161	109.366270809132	124.218527377992	141.357329762626	169.945969760877	224.553976548831	227.125478841719	241.63690141681	264.38205923017	281.669868734853	312.004295784026	348.462002351793	378.7492911378	409.585720328661	420.887742120831	477.581172593807	517.764480068394	539.41301200498	569.503267744374	605.935389234754	647.873369048378	685.406379701204	727.437524593618	764.392866140557	770.067489125393	807.016255536954	847.365233732902	879.268054705418	918.390909970849	945.115686860397	967.668335806682	1015.07395869318	1050.03969828949	1109.91675671535
580.384	0	0	0	0	0	0	0	0	0	0	289.574126466719	56.3222116820457	75.9713568925347	93.9806116230448	94.9147488366233	113.868723655574	100.005893998392	144.494152738403	158.413084497738	150.445570435867	198.15219231583	208.271602058815	230.014761547899	244.128880448916	293.976150979001	302.36799224494	337.743794435963	371.474111300098	401.536869807426	408.165826264776	469.665932206428	497.663171518404	527.803742715003	563.25483654461	607.523726741089	636.766280545595	669.773142511287	706.252689048661	725.136524162268	787.598953030063	788.576430518398	821.733798615868	864.810661555267	892.644301338208	933.187385451819	949.182185413302	984.13022809158	1036.39970957584	1073.44855469253
582.054	0	0	0	0	0	0	0	0	0	0	130.676242770916	109.748366163917	98.6490560481836	110.758526232182	122.917564095372	138.862188114872	155.071475592928	162.385423142137	171.05850892883	202.783955094206	221.629391144345	210.36224921003	255.394270757636	276.518624183973	306.602525350374	321.344122110983	358.832035497398	393.616538568329	415.401904131287	446.606902203575	478.917194597268	502.332368053915	528.296139256631	573.240493973184	579.028070685002	630.123055637859	658.690774280063	696.074074143329	745.478120245086	742.098424304629	788.702280312243	811.645778665075	861.656719085571	896.792325719386	910.739050594766	920.901060179705	973.292693650424	1003.29263721936	1044.39815571545
583.723	0	0	0	0	0	0	0	0	0	267.329789381991	62.005344731941	82.9447934928714	100.722055251495	118.027615924397	102.795534592303	132.122554628396	149.503445348343	169.386316165184	181.016992798759	185.98001410249	205.629486427336	226.806196619281	246.790210692389	266.211567471712	296.064027250605	327.401133625473	334.487492142818	380.054233318945	411.014207557751	438.428986252159	460.67524757597	485.518508738905	504.443608577373	561.460792920167	575.225352204404	613.818750689002	649.759602284315	664.780727860785	684.704198132258	750.291065453302	765.061736171397	796.68971220997	830.947554834891	860.876063140454	885.124846063771	911.764171911799	945.154009304519	990.243637920589	1025.0112795691
585.393	0	0	0	0	0	0	0	0	0	69.3333315512952	52.6280002482991	51.0385275079851	93.0152837899454	109.931412468317	119.152741737369	93.3176513376162	97.6624599566799	134.848407009935	161.111235307158	167.09799655661	190.788522537885	190.642905451021	232.809998692157	262.923599686825	266.10348252248	292.098730655452	317.482335791919	369.424810194899	382.16290616866	406.199058703553	435.600176404598	480.221766020746	503.195062223227	532.05683705088	551.579094556143	604.596784859424	617.259742221985	655.28565519175	673.637116990113	711.46351045303	735.113671342855	769.529588144878	802.501184506544	851.042229368892	854.306653078106	874.449020665188	928.877685550637	951.564088368892	984.60701448901
587.063	0	0	0	0	0	0	0	0	190.580966560124	69.1690192565789	51.2475209282037	66.252845904204	80.7245462183676	80.7689369272542	98.1404976644441	102.728510491224	136.204290969858	133.99114548281	164.978353250598	173.947969862827	186.828056818208	211.85939348504	230.380718465896	261.410020268471	275.325157332191	300.122526184919	311.497698210334	348.496988155968	399.522104718179	399.346816978569	423.354474512199	440.286739062942	474.47982665582	534.487491766658	557.94228388567	597.023916084651	605.908926482519	637.480851548419	667.967922021391	697.862433997785	723.799697220947	760.630776067703	793.568098929386	813.588892897892	837.392970910026	869.120080075854	880.0278318832	946.482386096084	967.514500246022
588.733	0	0	0	0	0	0	0	0	53.2704788981393	32.0054503414667	61.8925982990773	60.1234122819633	68.6520297300297	89.5771691826686	82.501808160061	103.781732662015	102.869865397509	164.289494091502	140.515679572551	155.777163405505	182.659892373047	201.901159370495	226.89206425534	237.701383349125	256.846284981605	290.383535134433	313.687591649984	328.997263789255	372.903302812046	394.594696762162	434.288386338439	440.346335147011	483.351233372229	511.829581549758	538.875041537674	547.219987531953	589.696942694723	621.111825451159	648.85473100808	667.319905664274	694.668616357305	727.417359817301	770.565823931543	799.268868940008	814.097756486874	845.136051084275	871.578904011804	900.794398673487	948.799357155611
590.403	0	0	0	0	0	0	0	145.386355369035	71.0649928617571	58.9819701483817	105.21752780568	82.3309233328328	101.328641057928	106.821688420821	131.100570851094	145.103187738785	145.13197287494	151.490181543282	162.47127606979	191.685390059869	214.253534867868	207.619841168258	234.862832499155	261.154305007969	281.376128661003	318.857045473781	329.031090230104	358.812508637008	382.333023770636	406.328345912453	439.668995397004	444.867025873788	493.909420710878	503.882450377776	545.380739651476	569.979876652583	593.750926915619	620.372905089579	651.285401656107	665.936327054573	708.427091526361	743.711799518728	759.251713612648	784.849087916842	792.040347517972	826.676895810928	858.362441485428	892.35345200513	927.516794428612
592.073	0	0	0	0	0	0	389.291649121186	51.8046041286722	22.0449394225743	24.3416312166963	44.4125358168475	73.0824753613519	59.6670360222532	90.264298797362	79.7313727642052	123.09558416908	122.945698557043	142.213268483535	143.850175979329	161.100774185267	179.338686648381	209.507780565947	228.565591810817	234.702192755557	254.476631406027	297.144318083619	304.047179022625	326.149480188511	363.129265969939	390.1435026597	407.873344874799	417.561455670342	458.000647650009	484.981738696467	514.328864017862	555.513128894205	556.37689101245	598.040466327344	628.654861357836	652.366135771666	666.633760560654	696.204105278803	733.355223372395	764.972819207987	779.036165032446	798.461174706543	819.802528911864	858.471753564358	894.328020215743
593.743	0	0	0	0	0	0	116.531970991436	47.3823772149432	72.8148418524263	89.6367943867554	83.7183532292307	90.2001987350157	97.6382192430901	121.641217538585	128.313398344175	126.051721608385	169.835113410225	152.847572679299	165.491160047479	175.557921864633	196.611678407174	234.000449760713	239.02536009158	249.998548337388	260.819530785683	296.254371536022	335.436741486377	356.636563799575	377.649683836893	394.928277128501	418.499244566208	435.49172903318	450.622497757308	487.795006746614	525.872328053762	529.474808733132	570.112914488829	588.234727460029	615.917440675264	646.589434873669	666.813834657507	697.64077546969	731.384516359393	754.404151122287	768.568988413851	792.928912653612	822.85998506499	840.104731371731	885.60785025854
595.413	0	0	0	0	0	337.200520193864	73.2730145178522	68.468616373926	75.6897979868922	83.6770134985928	81.7033205163938	90.8159695855343	120.526458727379	105.291088926821	120.113814316255	121.452349425142	140.540798028287	164.947654921264	179.15701291244	175.881539241159	200.386564029288	211.140203843144	241.377868917282	252.058975210057	285.899882718191	305.642143049615	323.573529650988	330.126384900886	352.559158251268	386.649166654103	411.075833387948	443.319707731183	463.163421574759	495.62167517221	506.625191543511	544.421904186939	568.984666051035	591.528893716266	613.986796362822	637.63544085801	661.584972866122	690.507622541696	716.632818899702	740.176081306129	765.620872731928	779.09350166516	797.736350420005	846.950341564527	869.954238685738
597.084	0	0	0	0	0	102.121768726081	51.8139024513921	66.2536723700127	70.3242266469957	57.4121032756397	79.018327108547	83.1742159276355	71.816308014105	108.750373060438	122.327409752218	113.304152975039	149.999274353259	136.550881468172	159.475921724776	189.398923160404	202.178259940781	217.390536219095	233.279372654717	259.294995370759	284.187805582463	293.848919409501	298.312787811559	338.707243786303	353.606791451761	395.388547062011	400.958404621208	417.981736481508	459.494507257989	465.860987355319	509.904102558919	526.79863553861	552.013604106717	558.318588608	603.698908459551	625.369558052364	648.590122392469	670.508986916067	698.514771422323	719.756241165202	744.206883899374	748.264713887765	789.107777324333	817.775246287111	827.53438003755
598.754	0	0	0	0	256.304712888163	26.2779746391305	74.5458957483725	57.9880339616389	67.583732646955	85.664143579468	65.6076007496419	71.9570475144798	103.498243473057	115.213753483188	108.032813548194	128.24174220717	156.464708927071	151.744586335941	165.307349127896	155.483324328042	190.545916253434	212.807183189185	226.089721892633	239.802713822441	278.048831999902	286.773205600736	295.367970601981	326.542260887062	350.522156623097	384.325442893607	392.288703544883	402.910602967826	451.450424102077	458.637670685973	490.714622993394	509.984978536886	535.42867290765	557.184171625294	579.943563552014	604.031995062786	615.131137144743	653.217091468371	687.578432973098	713.51281409103	726.814385504573	745.10518391103	767.687020388888	799.074986978704	824.94859833441
600.425	0	0	0	0	74.0524516605762	37.0834463618018	43.3293440651941	45.8794384687838	40.2491330885749	60.8293304872583	52.9330728371136	69.0534619888524	82.7185387973585	98.6106607420964	109.624018704925	121.170831392263	118.836662621873	136.648724525411	143.497850819869	187.039058584694	209.518341210622	178.042171399993	215.621389116519	234.513484053939	257.434565878107	262.18472700444	284.525309443341	306.188033832991	327.429287634553	359.516958009072	387.787899279384	406.978792818511	427.501774598681	458.323952033391	460.426060534091	492.960568703012	512.681512432945	546.254612973707	576.553643923419	594.296601859381	609.434475660861	639.541853478395	663.444486994363	686.05830476076	707.532153146053	715.076720021225	747.154415875714	786.111457098009	794.897950202212
602.096	0	0	0	229.994670045695	16.2832137405149	42.6544232031668	51.6967627217137	55.3952457113144	76.1523136708469	96.9872629032519	89.4810292619879	78.1761015701132	81.1377907883816	110.789316801874	111.451338668088	128.391074106046	155.356517019593	146.656193104457	178.843675480612	166.98455364023	192.875338866348	219.592057165651	228.477977409508	231.794833280765	286.877896939783	282.465727101918	305.717249334355	329.688699157539	328.981881235605	349.382389238514	377.258375436291	395.982745991575	436.873724221474	449.370092667383	474.157592227485	503.348736833966	524.216747601308	546.50445775763	566.057133538455	589.430870551896	601.535697550488	622.184782240078	660.949553353903	684.339885938512	691.755306445244	719.055816448855	747.361884707088	769.027853147137	803.012654723096
603.766	0	0	0	55.5616662725876	39.8345097816238	31.5437809548578	80.9001794496841	53.0727749523031	79.0804418356318	74.5236467551424	81.1986742879001	77.1278987022131	95.1155164025455	96.7477721539192	103.114144415333	116.036816686069	134.502768432347	135.777621093951	166.382104328655	190.856237687157	182.996509862092	210.811120226727	239.224467110645	228.233077618796	274.277980132976	283.365903993623	286.54910633997	319.730528933979	324.082634991274	351.1654266769	366.255104246629	378.23671738057	403.598096619094	446.804859461693	455.905105694036	477.068196659473	506.422807004079	521.29414488364	565.846633139738	574.061398312077	579.492029162453	604.70309121647	631.417118067565	654.034628702973	669.342098695559	685.570812207208	720.409867005399	739.465123275709	764.599357654047
605.437	0	0	142.573762828363	9.91430691075301	8.78845460670922	10.7186011896955	39.0604004948726	39.6569647936467	44.3415136938017	56.5281332473941	78.8536899071824	81.2519836204434	94.977006547637	110.918844368187	87.9847303003066	116.259217489726	110.534671073539	140.824000302507	151.094314862664	143.666292478122	163.449139678843	191.600492302613	198.914261983674	229.499665959045	227.381181073096	258.222242058746	275.121743718463	290.714976396427	319.41540838169	325.962000298154	356.166020614898	365.337318371641	402.398996914205	421.390666273823	437.685622168149	479.351133294046	484.926937204105	510.696022565534	540.54845408575	564.122278244411	578.590512848111	589.769369615637	626.299265427537	643.128154853622	659.777970878366	672.842895903534	695.2909220644	732.518462227151	753.864810855037
607.108	0	552.184329536299	50.4067644645322	79.5367475834236	44.8327149613743	59.6922856105493	48.3765128097063	70.3908322815884	77.9875137314385	75.4100096083139	80.8769610778723	69.0143917590519	107.660952759372	101.016126806638	104.334379369159	133.454663665637	126.830470930819	158.518956875982	158.913638386614	156.720824739025	194.20482674952	196.796138903963	205.963007151271	219.809421302241	239.136189030746	260.953726454131	267.305695031964	278.451063638029	296.630178545861	350.278222963216	359.284161386437	383.94081796991	397.78180173932	426.264034122926	437.679353112182	457.517076354664	483.254829724136	506.011938005677	533.868773203564	542.032049151354	562.327741065485	576.450017029466	616.451618292398	623.310406934457	652.779340986584	656.242034277105	678.621929619814	708.092771175506	733.293453016615
608.779	0	137.221085471897	7.16926405885303	48.1888213362524	38.369705769204	27.0368720155714	39.2755991699806	48.3302956273079	46.0846446883084	62.9889912561223	84.0171255846054	87.6481790344157	72.006046198002	104.782049290823	100.155920379883	117.000043041269	121.773339353373	133.133287016841	141.416936956081	181.800378729225	194.38099679193	203.768370963555	214.855373697879	245.654515336968	219.399028959219	248.925428292647	268.64853137035	299.261143816383	315.776140443526	323.286171827798	334.264048598783	366.968649948734	391.98651973091	408.140442668104	434.361004338142	443.491643322133	471.461333653234	497.555983703315	515.474336114715	522.02915149903	552.201326223075	567.490695688133	591.559030493256	605.574282531985	627.365622562593	633.218265547378	657.345483260771	684.484540218387	715.892173654658
610.45	451.563880952431	62.9994363345436	44.6022205966884	34.3389918891139	48.3100751341109	63.2195742416362	61.1127264844093	72.602793613076	60.0712665008494	66.6711259918916	85.696288819195	98.4525655254329	87.6694210018948	80.1573576531793	101.789916537687	108.485623078186	139.283139357092	136.55713767959	149.877506173696	161.651095567023	176.409887136297	189.440308799584	184.787398079276	208.857843170726	240.187051993169	254.507363877532	263.001048339231	288.128543015024	309.601950036278	332.098983643039	351.824613622279	360.902071151858	375.617197921965	391.597226524583	430.033193477415	436.452116901416	463.045999096249	464.34637046793	511.286543121273	518.246805879621	532.533389195934	559.781044254936	578.017654043628	607.884447675269	621.450037713526	624.970101034837	646.689334084331	669.927124629219	701.084027093423
612.121	90.4074366107932	28.327213463443	24.0808130897155	29.4048039457767	32.8500356772386	45.8843005411735	26.2961503550139	48.1440263267195	64.4126596909793	70.8378410631718	70.473167221607	78.861559079796	93.9326682476221	90.0442238819182	93.0120268213166	111.146902996071	139.879555044479	147.977895364954	160.900674584128	175.558141462434	180.270886578277	180.070776667602	179.709566252136	219.274918867453	221.254995701564	235.998294817899	271.679897160261	262.451337783712	298.828251659559	318.668917899089	319.439625898882	343.828106218953	375.298234770254	389.993423204726	401.234254363797	418.719375860087	446.958076620889	467.909640126498	497.525520624397	496.139750999923	515.75158446215	540.345135296023	555.192082958655	574.25422218038	576.717640316529	595.463904624852	620.04486568711	650.788037530932	661.506248134613
613.792	11.2465023238578	27.6161754490593	16.1434297707946	-4.80211052721779	18.0762603333815	22.6132346598683	8.4878987309192	36.5147611153164	35.7504159180299	50.1559302071842	43.0247598301645	81.1801760432584	68.8370139468995	81.7245591422985	98.8999892516855	91.9692116333979	120.04880487568	125.129567623704	143.694105874924	136.966586202079	156.5292523194	200.69902082039	178.001646403105	204.13031676043	210.934655988488	227.535924578974	245.672964336479	277.212337872155	281.259018178867	296.003453411617	321.67099678166	339.021116858746	340.269514191225	358.357035774978	385.21386451333	393.614670587206	430.460203950138	439.997191721436	459.172855871372	481.921915322998	490.927684550169	524.732335825418	541.87297579934	554.391280207529	576.028250678165	585.193310372506	602.24138986145	619.970591694371	648.222997403397
615.464	7.73579990797065	36.6159795118526	24.0630472699648	35.5258995619163	26.8256909126507	39.9270986893646	32.0116099679583	54.4294233040742	60.1625141174599	43.7551557628514	88.7998378248424	67.7626503755077	82.985722605124	90.5239811594946	109.238888818177	107.987355765998	119.321112621825	147.747090884643	134.446426061483	147.540621316656	155.046562261823	160.108716130923	186.958567910259	201.908401214156	217.146285255776	231.567466457982	231.091425431404	268.380480886027	269.811633198821	300.421048197421	297.576344891655	328.792959017414	341.023983946188	355.53626589959	374.445783126999	403.64963567812	415.066635522618	441.993707806422	446.902719411689	471.968515874929	486.980635659577	500.157983433922	524.723124602834	546.51339193238	558.356674192432	569.170202657676	590.5603711009	615.127802610533	629.025838410525
617.135	7.69924697856522	6.57291054569956	26.3181400862011	23.8144946788188	31.2027569720899	36.1998518531018	35.3976019165037	51.3849940577176	82.4706111020323	66.358197850821	72.0309610618523	81.5919367609602	73.777252163103	69.125546565681	89.4639982836724	96.3195817360283	114.129519572383	127.201262726893	139.949452578577	143.62677501132	164.905010508274	186.190522893495	169.607094199316	206.804949686456	207.721492262757	220.149713093991	230.918965107056	255.804294035353	258.814859850468	294.815075816792	288.588816843331	325.091433765653	330.526258642742	357.89175174634	355.373518638653	386.623663078342	401.836567346454	425.932244238332	439.413723566322	460.503427149024	472.116916865915	484.35872639363	511.608759783732	514.919223140424	539.475753582759	545.890512144077	565.113295759845	593.123623610823	605.799036812533
618.806	9.44338108475578	27.4374719667215	27.2144939952792	3.01115362742757	24.6530955035162	43.6466964244583	21.1984754717566	29.1751521449206	67.733787468158	59.2684869634613	79.5881747028905	63.881393559156	91.8468232105462	71.9009516477063	90.4414935195212	70.049080972021	93.7304927602204	108.366961724371	126.620965377319	144.234157766477	156.597173893987	169.906534176412	177.390166138543	195.553673347261	207.230799551473	226.050828174991	214.399993340736	246.409389533095	253.041217215571	266.129542757425	289.494692518224	309.765087124525	318.712206161953	345.623105193274	355.272786820417	371.108508654716	392.265177787324	415.323093011488	431.077113276277	440.80735621021	452.903326834244	476.095211907412	490.285549378821	509.048517288216	521.78089471579	526.455374532419	552.526966959428	559.399188395106	610.059870032287
[truncated: 85 more columns]
