# Supplementary material for: Physicochemical and major ion data for springs in the Black Forest National Park, Germany
Source: Data Brief. 2020 Apr 30;30:105645. doi: 10.1016/j.dib.2020.105645 (PMC7218150; doi:10.1016/j.dib.2020.105645)
Supplement: Supplementary file 4 [file mmc4.zip › Fluorescence/D818_1_2016-06-02.csv]

wavelength	600	597	594	591	588	585	582	579	576	573	570	567	564	561	558	555	552	549	546	543	540	537	534	531	528	525	522	519	516	513	510	507	504	501	498	495	492	489	486	483	480	477	474	471	468	465	462	459	456
210.862	0	0	0	0	0	0	0	0	0	0	0	0	0	0	0	0	0	0	0	0	0	0	0	0	0	0	0	0	0	0	0	0	0	0	0	0	0	0	0	0	0	0	0	0	0	0	0	0	0
212.444	0	0	0	0	0	0	0	0	0	0	0	0	0	0	0	0	0	0	0	0	0	0	0	0	0	0	0	0	0	0	0	0	0	0	0	0	0	0	0	0	0	0	0	0	0	0	0	0	0
214.027	0	0	0	0	0	0	0	0	0	0	0	0	0	0	0	0	0	0	0	0	0	0	0	0	0	0	0	0	0	0	0	0	0	0	0	0	0	0	0	0	0	0	0	0	0	0	0	0	0
215.61	0	0	0	0	0	0	0	0	0	0	0	0	0	0	0	0	0	0	0	0	0	0	0	0	0	0	0	0	0	0	0	0	0	0	0	0	0	0	0	0	0	0	0	0	0	0	0	0	0
217.194	0	0	0	0	0	0	0	0	0	0	0	0	0	0	0	0	0	0	0	0	0	0	0	0	0	0	0	0	0	0	0	0	0	0	0	0	0	0	0	0	0	0	0	0	0	0	0	0	0
218.779	0	0	0	0	0	0	0	0	0	0	0	0	0	0	0	0	0	0	0	0	0	0	0	0	0	0	0	0	0	0	0	0	0	0	0	0	0	0	0	0	0	0	0	0	0	0	0	0	0
220.364	0	0	0	0	0	0	0	0	0	0	0	0	0	0	0	0	0	0	0	0	0	0	0	0	0	0	0	0	0	0	0	0	0	0	0	0	0	0	0	0	0	0	0	0	0	0	0	0	0
221.95	0	0	0	0	0	0	0	0	0	0	0	0	0	0	0	0	0	0	0	0	0	0	0	0	0	0	0	0	0	0	0	0	0	0	0	0	0	0	0	0	0	0	0	0	0	0	0	0	0
223.536	0	0	0	0	0	0	0	0	0	0	0	0	0	0	0	0	0	0	0	0	0	0	0	0	0	0	0	0	0	0	0	0	0	0	0	0	0	0	0	0	0	0	0	0	0	0	0	0	0
225.123	0	0	0	0	0	0	0	0	0	0	0	0	0	0	0	0	0	0	0	0	0	0	0	0	0	0	0	0	0	0	0	0	0	0	0	0	0	0	0	0	0	0	0	0	0	0	0	0	0
226.71	0	0	0	0	0	0	0	0	0	0	0	0	0	0	0	0	0	0	0	0	0	0	0	0	0	0	0	0	0	0	0	0	0	0	0	0	0	0	0	0	0	0	0	0	0	0	0	0	0
228.299	0	0	0	0	0	0	0	0	0	0	0	0	0	0	0	0	0	0	0	0	0	0	0	0	0	0	0	0	0	0	0	0	0	0	0	0	0	0	0	0	0	0	0	0	0	0	0	0	0
229.887	0	0	0	0	0	0	0	0	0	0	0	0	0	0	0	0	0	0	0	0	0	0	0	0	0	0	0	0	0	0	0	0	0	0	0	0	0	0	0	0	0	0	0	0	0	0	0	0	0
231.477	0	0	0	0	0	0	0	0	0	0	0	0	0	0	0	0	0	0	0	0	0	0	0	0	0	0	0	0	0	0	0	0	0	0	0	0	0	0	0	0	0	0	0	0	0	0	0	0	0
233.067	0	0	0	0	0	0	0	0	0	0	0	0	0	0	0	0	0	0	0	0	0	0	0	0	0	0	0	0	0	0	0	0	0	0	0	0	0	0	0	0	0	0	0	0	0	0	0	0	0
234.657	0	0	0	0	0	0	0	0	0	0	0	0	0	0	0	0	0	0	0	0	0	0	0	0	0	0	0	0	0	0	0	0	0	0	0	0	0	0	0	0	0	0	0	0	0	0	0	0	0
236.248	0	0	0	0	0	0	0	0	0	0	0	0	0	0	0	0	0	0	0	0	0	0	0	0	0	0	0	0	0	0	0	0	0	0	0	0	0	0	0	0	0	0	0	0	0	0	0	0	0
237.84	0	0	0	0	0	0	0	0	0	0	0	0	0	0	0	0	0	0	0	0	0	0	0	0	0	0	0	0	0	0	0	0	0	0	0	0	0	0	0	0	0	0	0	0	0	0	0	0	0
239.432	0	0	0	0	0	0	0	0	0	0	0	0	0	0	0	0	0	0	0	0	0	0	0	0	0	0	0	0	0	0	0	0	0	0	0	0	0	0	0	0	0	0	0	0	0	0	0	0	0
241.025	0	0	0	0	0	0	0	0	0	0	0	0	0	0	0	0	0	0	0	0	0	0	0	0	0	0	0	0	0	0	0	0	0	0	0	0	0	0	0	0	0	0	0	0	0	0	0	0	0
242.619	0	0	0	0	0	0	0	0	0	0	0	0	0	0	0	0	0	0	0	0	0	0	0	0	0	0	0	0	0	0	0	0	0	0	0	0	0	0	0	0	0	0	0	0	0	0	0	0	0
244.213	0	0	0	0	0	0	0	0	0	0	0	0	0	0	0	0	0	0	0	0	0	0	0	0	0	0	0	0	0	0	0	0	0	0	0	0	0	0	0	0	0	0	0	0	0	0	0	0	0
245.808	0	0	0	0	0	0	0	0	0	0	0	0	0	0	0	0	0	0	0	0	0	0	0	0	0	0	0	0	0	0	0	0	0	0	0	0	0	0	0	0	0	0	0	0	0	0	0	0	0
247.403	0	0	0	0	0	0	0	0	0	0	0	0	0	0	0	0	0	0	0	0	0	0	0	0	0	0	0	0	0	0	0	0	0	0	0	0	0	0	0	0	0	0	0	0	0	0	0	0	0
248.999	0	0	0	0	0	0	0	0	0	0	0	0	0	0	0	0	0	0	0	0	0	0	0	0	0	0	0	0	0	0	0	0	0	0	0	0	0	0	0	0	0	0	0	0	0	0	0	0	0
250.595	0	0	0	0	0	0	0	0	0	0	0	0	0	0	0	0	0	0	0	0	0	0	0	0	0	0	0	0	0	0	0	0	0	0	0	0	0	0	0	0	0	0	0	0	0	0	0	0	0
252.192	0	0	0	0	0	0	0	0	0	0	0	0	0	0	0	0	0	0	0	0	0	0	0	0	0	0	0	0	0	0	0	0	0	0	0	0	0	0	0	0	0	0	0	0	0	0	0	0	0
253.79	0	0	0	0	0	0	0	0	0	0	0	0	0	0	0	0	0	0	0	0	0	0	0	0	0	0	0	0	0	0	0	0	0	0	0	0	0	0	0	0	0	0	0	0	0	0	0	0	0
255.388	0	0	0	0	0	0	0	0	0	0	0	0	0	0	0	0	0	0	0	0	0	0	0	0	0	0	0	0	0	0	0	0	0	0	0	0	0	0	0	0	0	0	0	0	0	0	0	0	0
256.986	0	0	0	0	0	0	0	0	0	0	0	0	0	0	0	0	0	0	0	0	0	0	0	0	0	0	0	0	0	0	0	0	0	0	0	0	0	0	0	0	0	0	0	0	0	0	0	0	0
258.586	0	0	0	0	0	0	0	0	0	0	0	0	0	0	0	0	0	0	0	0	0	0	0	0	0	0	0	0	0	0	0	0	0	0	0	0	0	0	0	0	0	0	0	0	0	0	0	0	0
260.186	0	0	0	0	0	0	0	0	0	0	0	0	0	0	0	0	0	0	0	0	0	0	0	0	0	0	0	0	0	0	0	0	0	0	0	0	0	0	0	0	0	0	0	0	0	0	0	0	0
261.786	0	0	0	0	0	0	0	0	0	0	0	0	0	0	0	0	0	0	0	0	0	0	0	0	0	0	0	0	0	0	0	0	0	0	0	0	0	0	0	0	0	0	0	0	0	0	0	0	0
263.387	0	0	0	0	0	0	0	0	0	0	0	0	0	0	0	0	0	0	0	0	0	0	0	0	0	0	0	0	0	0	0	0	0	0	0	0	0	0	0	0	0	0	0	0	0	0	0	0	0
264.988	0	0	0	0	0	0	0	0	0	0	0	0	0	0	0	0	0	0	0	0	0	0	0	0	0	0	0	0	0	0	0	0	0	0	0	0	0	0	0	0	0	0	0	0	0	0	0	0	0
266.591	0	0	0	0	0	0	0	0	0	0	0	0	0	0	0	0	0	0	0	0	0	0	0	0	0	0	0	0	0	0	0	0	0	0	0	0	0	0	0	0	0	0	0	0	0	0	0	0	0
268.193	0	0	0	0	0	0	0	0	0	0	0	0	0	0	0	0	0	0	0	0	0	0	0	0	0	0	0	0	0	0	0	0	0	0	0	0	0	0	0	0	0	0	0	0	0	0	0	0	0
269.796	0	0	0	0	0	0	0	0	0	0	0	0	0	0	0	0	0	0	0	0	0	0	0	0	0	0	0	0	0	0	0	0	0	0	0	0	0	0	0	0	0	0	0	0	0	0	0	0	0
271.4	0	0	0	0	0	0	0	0	0	0	0	0	0	0	0	0	0	0	0	0	0	0	0	0	0	0	0	0	0	0	0	0	0	0	0	0	0	0	0	0	0	0	0	0	0	0	0	0	0
273.004	0	0	0	0	0	0	0	0	0	0	0	0	0	0	0	0	0	0	0	0	0	0	0	0	0	0	0	0	0	0	0	0	0	0	0	0	0	0	0	0	0	0	0	0	0	0	0	0	0
274.609	0	0	0	0	0	0	0	0	0	0	0	0	0	0	0	0	0	0	0	0	0	0	0	0	0	0	0	0	0	0	0	0	0	0	0	0	0	0	0	0	0	0	0	0	0	0	0	0	0
276.215	0	0	0	0	0	0	0	0	0	0	0	0	0	0	0	0	0	0	0	0	0	0	0	0	0	0	0	0	0	0	0	0	0	0	0	0	0	0	0	0	0	0	0	0	0	0	0	0	0
277.821	0	0	0	0	0	0	0	0	0	0	0	0	0	0	0	0	0	0	0	0	0	0	0	0	0	0	0	0	0	0	0	0	0	0	0	0	0	0	0	0	0	0	0	0	0	0	0	0	0
279.427	0	0	0	0	0	0	0	0	0	0	0	0	0	0	0	0	0	0	0	0	0	0	0	0	0	0	0	0	0	0	0	0	0	0	0	0	0	0	0	0	0	0	0	0	0	0	0	0	0
281.034	0	0	0	0	0	0	0	0	0	0	0	0	0	0	0	0	0	0	0	0	0	0	0	0	0	0	0	0	0	0	0	0	0	0	0	0	0	0	0	0	0	0	0	0	0	0	0	0	0
282.642	0	0	0	0	0	0	0	0	0	0	0	0	0	0	0	0	0	0	0	0	0	0	0	0	0	0	0	0	0	0	0	0	0	0	0	0	0	0	0	0	0	0	0	0	0	0	0	0	0
284.25	0	0	0	0	0	0	0	0	0	0	0	0	0	0	0	0	0	0	0	0	0	0	0	0	0	0	0	0	0	0	0	0	0	0	0	0	0	0	0	0	0	0	0	0	0	0	0	0	0
285.858	0	0	0	0	0	0	0	0	0	0	0	0	0	0	0	0	0	0	0	0	0	0	0	0	0	0	0	0	0	0	0	0	0	0	0	0	0	0	0	0	0	0	0	0	0	0	0	0	0
287.468	0	0	0	0	0	0	0	0	0	0	0	0	0	0	0	0	0	0	0	0	0	0	0	0	0	0	0	0	0	0	0	0	0	0	0	0	0	0	0	0	0	0	0	0	0	0	0	0	0
289.077	0	0	0	0	0	0	0	0	0	0	0	0	0	0	0	0	0	0	0	0	0	0	0	0	0	0	0	0	0	0	0	0	0	0	0	0	0	0	0	0	0	0	0	0	0	0	0	0	0
290.688	0	0	0	0	0	0	0	0	0	0	0	0	0	0	0	0	0	0	0	0	0	0	0	0	0	0	0	0	0	0	0	0	0	0	0	0	0	0	0	0	0	0	0	0	0	0	0	0	0
292.298	0	0	0	0	0	0	0	0	0	0	0	0	0	0	0	0	0	0	0	0	0	0	0	0	0	0	0	0	0	0	0	0	0	0	0	0	0	0	0	0	0	0	0	0	0	0	0	0	0
293.91	0	0	0	0	0	0	0	0	0	0	0	0	0	0	0	0	0	0	0	0	0	0	0	0	0	0	0	0	0	0	0	0	0	0	0	0	0	0	0	0	0	0	0	0	0	0	0	0	0
295.521	0	0	0	0	0	0	0	0	0	0	0	0	0	0	0	0	0	0	0	0	0	0	0	0	0	0	0	0	0	0	0	0	0	0	0	0	0	0	0	0	0	0	0	0	0	0	0	0	0
297.134	0	0	0	0	0	0	0	0	0	0	0	0	0	0	0	0	0	0	0	0	0	0	0	0	0	0	0	0	0	0	0	0	0	0	0	0	0	0	0	0	0	0	0	0	0	0	0	0	0
298.747	0	0	0	0	0	0	0	0	0	0	0	0	0	0	0	0	0	0	0	0	0	0	0	0	0	0	0	0	0	0	0	0	0	0	0	0	0	0	0	0	0	0	0	0	0	0	0	0	0
300.36	0	0	0	0	0	0	0	0	0	0	0	0	0	0	0	0	0	0	0	0	0	0	0	0	0	0	0	0	0	0	0	0	0	0	0	0	0	0	0	0	0	0	0	0	0	0	0	0	0
301.974	0	0	0	0	0	0	0	0	0	0	0	0	0	0	0	0	0	0	0	0	0	0	0	0	0	0	0	0	0	0	0	0	0	0	0	0	0	0	0	0	0	0	0	0	0	0	0	0	0
303.588	0	0	0	0	0	0	0	0	0	0	0	0	0	0	0	0	0	0	0	0	0	0	0	0	0	0	0	0	0	0	0	0	0	0	0	0	0	0	0	0	0	0	0	0	0	0	0	0	0
305.203	0	0	0	0	0	0	0	0	0	0	0	0	0	0	0	0	0	0	0	0	0	0	0	0	0	0	0	0	0	0	0	0	0	0	0	0	0	0	0	0	0	0	0	0	0	0	0	0	0
306.819	0	0	0	0	0	0	0	0	0	0	0	0	0	0	0	0	0	0	0	0	0	0	0	0	0	0	0	0	0	0	0	0	0	0	0	0	0	0	0	0	0	0	0	0	0	0	0	0	0
308.435	0	0	0	0	0	0	0	0	0	0	0	0	0	0	0	0	0	0	0	0	0	0	0	0	0	0	0	0	0	0	0	0	0	0	0	0	0	0	0	0	0	0	0	0	0	0	0	0	0
310.051	0	0	0	0	0	0	0	0	0	0	0	0	0	0	0	0	0	0	0	0	0	0	0	0	0	0	0	0	0	0	0	0	0	0	0	0	0	0	0	0	0	0	0	0	0	0	0	0	0
311.668	0	0	0	0	0	0	0	0	0	0	0	0	0	0	0	0	0	0	0	0	0	0	0	0	0	0	0	0	0	0	0	0	0	0	0	0	0	0	0	0	0	0	0	0	0	0	0	0	0
313.286	0	0	0	0	0	0	0	0	0	0	0	0	0	0	0	0	0	0	0	0	0	0	0	0	0	0	0	0	0	0	0	0	0	0	0	0	0	0	0	0	0	0	0	0	0	0	0	0	0
314.904	0	0	0	0	0	0	0	0	0	0	0	0	0	0	0	0	0	0	0	0	0	0	0	0	0	0	0	0	0	0	0	0	0	0	0	0	0	0	0	0	0	0	0	0	0	0	0	0	0
316.522	0	0	0	0	0	0	0	0	0	0	0	0	0	0	0	0	0	0	0	0	0	0	0	0	0	0	0	0	0	0	0	0	0	0	0	0	0	0	0	0	0	0	0	0	0	0	0	0	0
318.141	0	0	0	0	0	0	0	0	0	0	0	0	0	0	0	0	0	0	0	0	0	0	0	0	0	0	0	0	0	0	0	0	0	0	0	0	0	0	0	0	0	0	0	0	0	0	0	0	0
319.761	0	0	0	0	0	0	0	0	0	0	0	0	0	0	0	0	0	0	0	0	0	0	0	0	0	0	0	0	0	0	0	0	0	0	0	0	0	0	0	0	0	0	0	0	0	0	0	0	0
321.381	0	0	0	0	0	0	0	0	0	0	0	0	0	0	0	0	0	0	0	0	0	0	0	0	0	0	0	0	0	0	0	0	0	0	0	0	0	0	0	0	0	0	0	0	0	0	0	0	0
323.001	0	0	0	0	0	0	0	0	0	0	0	0	0	0	0	0	0	0	0	0	0	0	0	0	0	0	0	0	0	0	0	0	0	0	0	0	0	0	0	0	0	0	0	0	0	0	0	0	0
324.622	0	0	0	0	0	0	0	0	0	0	0	0	0	0	0	0	0	0	0	0	0	0	0	0	0	0	0	0	0	0	0	0	0	0	0	0	0	0	0	0	0	0	0	0	0	0	0	0	0
326.243	0	0	0	0	0	0	0	0	0	0	0	0	0	0	0	0	0	0	0	0	0	0	0	0	0	0	0	0	0	0	0	0	0	0	0	0	0	0	0	0	0	0	0	0	0	0	0	0	0
327.865	0	0	0	0	0	0	0	0	0	0	0	0	0	0	0	0	0	0	0	0	0	0	0	0	0	0	0	0	0	0	0	0	0	0	0	0	0	0	0	0	0	0	0	0	0	0	0	0	0
329.488	0	0	0	0	0	0	0	0	0	0	0	0	0	0	0	0	0	0	0	0	0	0	0	0	0	0	0	0	0	0	0	0	0	0	0	0	0	0	0	0	0	0	0	0	0	0	0	0	0
331.111	0	0	0	0	0	0	0	0	0	0	0	0	0	0	0	0	0	0	0	0	0	0	0	0	0	0	0	0	0	0	0	0	0	0	0	0	0	0	0	0	0	0	0	0	0	0	0	0	0
332.734	0	0	0	0	0	0	0	0	0	0	0	0	0	0	0	0	0	0	0	0	0	0	0	0	0	0	0	0	0	0	0	0	0	0	0	0	0	0	0	0	0	0	0	0	0	0	0	0	0
334.358	0	0	0	0	0	0	0	0	0	0	0	0	0	0	0	0	0	0	0	0	0	0	0	0	0	0	0	0	0	0	0	0	0	0	0	0	0	0	0	0	0	0	0	0	0	0	0	0	0
335.982	0	0	0	0	0	0	0	0	0	0	0	0	0	0	0	0	0	0	0	0	0	0	0	0	0	0	0	0	0	0	0	0	0	0	0	0	0	0	0	0	0	0	0	0	0	0	0	0	0
337.607	0	0	0	0	0	0	0	0	0	0	0	0	0	0	0	0	0	0	0	0	0	0	0	0	0	0	0	0	0	0	0	0	0	0	0	0	0	0	0	0	0	0	0	0	0	0	0	0	0
339.232	0	0	0	0	0	0	0	0	0	0	0	0	0	0	0	0	0	0	0	0	0	0	0	0	0	0	0	0	0	0	0	0	0	0	0	0	0	0	0	0	0	0	0	0	0	0	0	0	0
340.858	0	0	0	0	0	0	0	0	0	0	0	0	0	0	0	0	0	0	0	0	0	0	0	0	0	0	0	0	0	0	0	0	0	0	0	0	0	0	0	0	0	0	0	0	0	0	0	0	0
342.484	0	0	0	0	0	0	0	0	0	0	0	0	0	0	0	0	0	0	0	0	0	0	0	0	0	0	0	0	0	0	0	0	0	0	0	0	0	0	0	0	0	0	0	0	0	0	0	0	0
344.111	0	0	0	0	0	0	0	0	0	0	0	0	0	0	0	0	0	0	0	0	0	0	0	0	0	0	0	0	0	0	0	0	0	0	0	0	0	0	0	0	0	0	0	0	0	0	0	0	0
345.738	0	0	0	0	0	0	0	0	0	0	0	0	0	0	0	0	0	0	0	0	0	0	0	0	0	0	0	0	0	0	0	0	0	0	0	0	0	0	0	0	0	0	0	0	0	0	0	0	0
347.365	0	0	0	0	0	0	0	0	0	0	0	0	0	0	0	0	0	0	0	0	0	0	0	0	0	0	0	0	0	0	0	0	0	0	0	0	0	0	0	0	0	0	0	0	0	0	0	0	0
348.993	0	0	0	0	0	0	0	0	0	0	0	0	0	0	0	0	0	0	0	0	0	0	0	0	0	0	0	0	0	0	0	0	0	0	0	0	0	0	0	0	0	0	0	0	0	0	0	0	0
350.622	0	0	0	0	0	0	0	0	0	0	0	0	0	0	0	0	0	0	0	0	0	0	0	0	0	0	0	0	0	0	0	0	0	0	0	0	0	0	0	0	0	0	0	0	0	0	0	0	0
352.251	0	0	0	0	0	0	0	0	0	0	0	0	0	0	0	0	0	0	0	0	0	0	0	0	0	0	0	0	0	0	0	0	0	0	0	0	0	0	0	0	0	0	0	0	0	0	0	0	0
353.88	0	0	0	0	0	0	0	0	0	0	0	0	0	0	0	0	0	0	0	0	0	0	0	0	0	0	0	0	0	0	0	0	0	0	0	0	0	0	0	0	0	0	0	0	0	0	0	0	0
355.51	0	0	0	0	0	0	0	0	0	0	0	0	0	0	0	0	0	0	0	0	0	0	0	0	0	0	0	0	0	0	0	0	0	0	0	0	0	0	0	0	0	0	0	0	0	0	0	0	0
357.14	0	0	0	0	0	0	0	0	0	0	0	0	0	0	0	0	0	0	0	0	0	0	0	0	0	0	0	0	0	0	0	0	0	0	0	0	0	0	0	0	0	0	0	0	0	0	0	0	0
358.771	0	0	0	0	0	0	0	0	0	0	0	0	0	0	0	0	0	0	0	0	0	0	0	0	0	0	0	0	0	0	0	0	0	0	0	0	0	0	0	0	0	0	0	0	0	0	0	0	0
360.402	0	0	0	0	0	0	0	0	0	0	0	0	0	0	0	0	0	0	0	0	0	0	0	0	0	0	0	0	0	0	0	0	0	0	0	0	0	0	0	0	0	0	0	0	0	0	0	0	0
362.034	0	0	0	0	0	0	0	0	0	0	0	0	0	0	0	0	0	0	0	0	0	0	0	0	0	0	0	0	0	0	0	0	0	0	0	0	0	0	0	0	0	0	0	0	0	0	0	0	0
363.666	0	0	0	0	0	0	0	0	0	0	0	0	0	0	0	0	0	0	0	0	0	0	0	0	0	0	0	0	0	0	0	0	0	0	0	0	0	0	0	0	0	0	0	0	0	0	0	0	0
365.299	0	0	0	0	0	0	0	0	0	0	0	0	0	0	0	0	0	0	0	0	0	0	0	0	0	0	0	0	0	0	0	0	0	0	0	0	0	0	0	0	0	0	0	0	0	0	0	0	0
366.932	0	0	0	0	0	0	0	0	0	0	0	0	0	0	0	0	0	0	0	0	0	0	0	0	0	0	0	0	0	0	0	0	0	0	0	0	0	0	0	0	0	0	0	0	0	0	0	0	0
368.565	0	0	0	0	0	0	0	0	0	0	0	0	0	0	0	0	0	0	0	0	0	0	0	0	0	0	0	0	0	0	0	0	0	0	0	0	0	0	0	0	0	0	0	0	0	0	0	0	0
370.199	0	0	0	0	0	0	0	0	0	0	0	0	0	0	0	0	0	0	0	0	0	0	0	0	0	0	0	0	0	0	0	0	0	0	0	0	0	0	0	0	0	0	0	0	0	0	0	0	0
371.833	0	0	0	0	0	0	0	0	0	0	0	0	0	0	0	0	0	0	0	0	0	0	0	0	0	0	0	0	0	0	0	0	0	0	0	0	0	0	0	0	0	0	0	0	0	0	0	0	0
373.468	0	0	0	0	0	0	0	0	0	0	0	0	0	0	0	0	0	0	0	0	0	0	0	0	0	0	0	0	0	0	0	0	0	0	0	0	0	0	0	0	0	0	0	0	0	0	0	0	0
375.103	0	0	0	0	0	0	0	0	0	0	0	0	0	0	0	0	0	0	0	0	0	0	0	0	0	0	0	0	0	0	0	0	0	0	0	0	0	0	0	0	0	0	0	0	0	0	0	0	0
376.738	0	0	0	0	0	0	0	0	0	0	0	0	0	0	0	0	0	0	0	0	0	0	0	0	0	0	0	0	0	0	0	0	0	0	0	0	0	0	0	0	0	0	0	0	0	0	0	0	0
378.374	0	0	0	0	0	0	0	0	0	0	0	0	0	0	0	0	0	0	0	0	0	0	0	0	0	0	0	0	0	0	0	0	0	0	0	0	0	0	0	0	0	0	0	0	0	0	0	0	0
380.01	0	0	0	0	0	0	0	0	0	0	0	0	0	0	0	0	0	0	0	0	0	0	0	0	0	0	0	0	0	0	0	0	0	0	0	0	0	0	0	0	0	0	0	0	0	0	0	0	0
381.647	0	0	0	0	0	0	0	0	0	0	0	0	0	0	0	0	0	0	0	0	0	0	0	0	0	0	0	0	0	0	0	0	0	0	0	0	0	0	0	0	0	0	0	0	0	0	0	0	0
383.284	0	0	0	0	0	0	0	0	0	0	0	0	0	0	0	0	0	0	0	0	0	0	0	0	0	0	0	0	0	0	0	0	0	0	0	0	0	0	0	0	0	0	0	0	0	0	0	0	0
384.922	0	0	0	0	0	0	0	0	0	0	0	0	0	0	0	0	0	0	0	0	0	0	0	0	0	0	0	0	0	0	0	0	0	0	0	0	0	0	0	0	0	0	0	0	0	0	0	0	0
386.56	0	0	0	0	0	0	0	0	0	0	0	0	0	0	0	0	0	0	0	0	0	0	0	0	0	0	0	0	0	0	0	0	0	0	0	0	0	0	0	0	0	0	0	0	0	0	0	0	0
388.198	0	0	0	0	0	0	0	0	0	0	0	0	0	0	0	0	0	0	0	0	0	0	0	0	0	0	0	0	0	0	0	0	0	0	0	0	0	0	0	0	0	0	0	0	0	0	0	0	0
389.837	0	0	0	0	0	0	0	0	0	0	0	0	0	0	0	0	0	0	0	0	0	0	0	0	0	0	0	0	0	0	0	0	0	0	0	0	0	0	0	0	0	0	0	0	0	0	0	0	0
391.476	0	0	0	0	0	0	0	0	0	0	0	0	0	0	0	0	0	0	0	0	0	0	0	0	0	0	0	0	0	0	0	0	0	0	0	0	0	0	0	0	0	0	0	0	0	0	0	0	0
393.116	0	0	0	0	0	0	0	0	0	0	0	0	0	0	0	0	0	0	0	0	0	0	0	0	0	0	0	0	0	0	0	0	0	0	0	0	0	0	0	0	0	0	0	0	0	0	0	0	0
394.756	0	0	0	0	0	0	0	0	0	0	0	0	0	0	0	0	0	0	0	0	0	0	0	0	0	0	0	0	0	0	0	0	0	0	0	0	0	0	0	0	0	0	0	0	0	0	0	0	0
396.396	0	0	0	0	0	0	0	0	0	0	0	0	0	0	0	0	0	0	0	0	0	0	0	0	0	0	0	0	0	0	0	0	0	0	0	0	0	0	0	0	0	0	0	0	0	0	0	0	0
398.037	0	0	0	0	0	0	0	0	0	0	0	0	0	0	0	0	0	0	0	0	0	0	0	0	0	0	0	0	0	0	0	0	0	0	0	0	0	0	0	0	0	0	0	0	0	0	0	0	0
399.678	0	0	0	0	0	0	0	0	0	0	0	0	0	0	0	0	0	0	0	0	0	0	0	0	0	0	0	0	0	0	0	0	0	0	0	0	0	0	0	0	0	0	0	0	0	0	0	0	0
401.32	0	0	0	0	0	0	0	0	0	0	0	0	0	0	0	0	0	0	0	0	0	0	0	0	0	0	0	0	0	0	0	0	0	0	0	0	0	0	0	0	0	0	0	0	0	0	0	0	0
402.962	0	0	0	0	0	0	0	0	0	0	0	0	0	0	0	0	0	0	0	0	0	0	0	0	0	0	0	0	0	0	0	0	0	0	0	0	0	0	0	0	0	0	0	0	0	0	0	0	0
404.604	0	0	0	0	0	0	0	0	0	0	0	0	0	0	0	0	0	0	0	0	0	0	0	0	0	0	0	0	0	0	0	0	0	0	0	0	0	0	0	0	0	0	0	0	0	0	0	0	0
406.247	0	0	0	0	0	0	0	0	0	0	0	0	0	0	0	0	0	0	0	0	0	0	0	0	0	0	0	0	0	0	0	0	0	0	0	0	0	0	0	0	0	0	0	0	0	0	0	0	0
407.89	0	0	0	0	0	0	0	0	0	0	0	0	0	0	0	0	0	0	0	0	0	0	0	0	0	0	0	0	0	0	0	0	0	0	0	0	0	0	0	0	0	0	0	0	0	0	0	0	0
409.534	0	0	0	0	0	0	0	0	0	0	0	0	0	0	0	0	0	0	0	0	0	0	0	0	0	0	0	0	0	0	0	0	0	0	0	0	0	0	0	0	0	0	0	0	0	0	0	0	0
411.177	0	0	0	0	0	0	0	0	0	0	0	0	0	0	0	0	0	0	0	0	0	0	0	0	0	0	0	0	0	0	0	0	0	0	0	0	0	0	0	0	0	0	0	0	0	0	0	0	0
412.822	0	0	0	0	0	0	0	0	0	0	0	0	0	0	0	0	0	0	0	0	0	0	0	0	0	0	0	0	0	0	0	0	0	0	0	0	0	0	0	0	0	0	0	0	0	0	0	0	0
414.466	0	0	0	0	0	0	0	0	0	0	0	0	0	0	0	0	0	0	0	0	0	0	0	0	0	0	0	0	0	0	0	0	0	0	0	0	0	0	0	0	0	0	0	0	0	0	0	0	0
416.111	0	0	0	0	0	0	0	0	0	0	0	0	0	0	0	0	0	0	0	0	0	0	0	0	0	0	0	0	0	0	0	0	0	0	0	0	0	0	0	0	0	0	0	0	0	0	0	0	0
417.757	0	0	0	0	0	0	0	0	0	0	0	0	0	0	0	0	0	0	0	0	0	0	0	0	0	0	0	0	0	0	0	0	0	0	0	0	0	0	0	0	0	0	0	0	0	0	0	0	0
419.402	0	0	0	0	0	0	0	0	0	0	0	0	0	0	0	0	0	0	0	0	0	0	0	0	0	0	0	0	0	0	0	0	0	0	0	0	0	0	0	0	0	0	0	0	0	0	0	0	0
421.048	0	0	0	0	0	0	0	0	0	0	0	0	0	0	0	0	0	0	0	0	0	0	0	0	0	0	0	0	0	0	0	0	0	0	0	0	0	0	0	0	0	0	0	0	0	0	0	0	0
422.695	0	0	0	0	0	0	0	0	0	0	0	0	0	0	0	0	0	0	0	0	0	0	0	0	0	0	0	0	0	0	0	0	0	0	0	0	0	0	0	0	0	0	0	0	0	0	0	0	0
424.342	0	0	0	0	0	0	0	0	0	0	0	0	0	0	0	0	0	0	0	0	0	0	0	0	0	0	0	0	0	0	0	0	0	0	0	0	0	0	0	0	0	0	0	0	0	0	0	0	0
425.989	0	0	0	0	0	0	0	0	0	0	0	0	0	0	0	0	0	0	0	0	0	0	0	0	0	0	0	0	0	0	0	0	0	0	0	0	0	0	0	0	0	0	0	0	0	0	0	0	0
427.636	0	0	0	0	0	0	0	0	0	0	0	0	0	0	0	0	0	0	0	0	0	0	0	0	0	0	0	0	0	0	0	0	0	0	0	0	0	0	0	0	0	0	0	0	0	0	0	0	0
429.284	0	0	0	0	0	0	0	0	0	0	0	0	0	0	0	0	0	0	0	0	0	0	0	0	0	0	0	0	0	0	0	0	0	0	0	0	0	0	0	0	0	0	0	0	0	0	0	0	0
430.932	0	0	0	0	0	0	0	0	0	0	0	0	0	0	0	0	0	0	0	0	0	0	0	0	0	0	0	0	0	0	0	0	0	0	0	0	0	0	0	0	0	0	0	0	0	0	0	0	0
432.581	0	0	0	0	0	0	0	0	0	0	0	0	0	0	0	0	0	0	0	0	0	0	0	0	0	0	0	0	0	0	0	0	0	0	0	0	0	0	0	0	0	0	0	0	0	0	0	0	0
434.23	0	0	0	0	0	0	0	0	0	0	0	0	0	0	0	0	0	0	0	0	0	0	0	0	0	0	0	0	0	0	0	0	0	0	0	0	0	0	0	0	0	0	0	0	0	0	0	0	0
435.879	0	0	0	0	0	0	0	0	0	0	0	0	0	0	0	0	0	0	0	0	0	0	0	0	0	0	0	0	0	0	0	0	0	0	0	0	0	0	0	0	0	0	0	0	0	0	0	0	0
437.528	0	0	0	0	0	0	0	0	0	0	0	0	0	0	0	0	0	0	0	0	0	0	0	0	0	0	0	0	0	0	0	0	0	0	0	0	0	0	0	0	0	0	0	0	0	0	0	0	0
439.178	0	0	0	0	0	0	0	0	0	0	0	0	0	0	0	0	0	0	0	0	0	0	0	0	0	0	0	0	0	0	0	0	0	0	0	0	0	0	0	0	0	0	0	0	0	0	0	0	0
440.828	0	0	0	0	0	0	0	0	0	0	0	0	0	0	0	0	0	0	0	0	0	0	0	0	0	0	0	0	0	0	0	0	0	0	0	0	0	0	0	0	0	0	0	0	0	0	0	0	0
442.479	0	0	0	0	0	0	0	0	0	0	0	0	0	0	0	0	0	0	0	0	0	0	0	0	0	0	0	0	0	0	0	0	0	0	0	0	0	0	0	0	0	0	0	0	0	0	0	0	0
444.13	0	0	0	0	0	0	0	0	0	0	0	0	0	0	0	0	0	0	0	0	0	0	0	0	0	0	0	0	0	0	0	0	0	0	0	0	0	0	0	0	0	0	0	0	0	0	0	0	0
445.781	0	0	0	0	0	0	0	0	0	0	0	0	0	0	0	0	0	0	0	0	0	0	0	0	0	0	0	0	0	0	0	0	0	0	0	0	0	0	0	0	0	0	0	0	0	0	0	0	0
447.432	0	0	0	0	0	0	0	0	0	0	0	0	0	0	0	0	0	0	0	0	0	0	0	0	0	0	0	0	0	0	0	0	0	0	0	0	0	0	0	0	0	0	0	0	0	0	0	0	0
449.084	0	0	0	0	0	0	0	0	0	0	0	0	0	0	0	0	0	0	0	0	0	0	0	0	0	0	0	0	0	0	0	0	0	0	0	0	0	0	0	0	0	0	0	0	0	0	0	0	0
450.736	0	0	0	0	0	0	0	0	0	0	0	0	0	0	0	0	0	0	0	0	0	0	0	0	0	0	0	0	0	0	0	0	0	0	0	0	0	0	0	0	0	0	0	0	0	0	0	0	0
452.389	0	0	0	0	0	0	0	0	0	0	0	0	0	0	0	0	0	0	0	0	0	0	0	0	0	0	0	0	0	0	0	0	0	0	0	0	0	0	0	0	0	0	0	0	0	0	0	0	0
454.042	0	0	0	0	0	0	0	0	0	0	0	0	0	0	0	0	0	0	0	0	0	0	0	0	0	0	0	0	0	0	0	0	0	0	0	0	0	0	0	0	0	0	0	0	0	0	0	0	0
455.695	0	0	0	0	0	0	0	0	0	0	0	0	0	0	0	0	0	0	0	0	0	0	0	0	0	0	0	0	0	0	0	0	0	0	0	0	0	0	0	0	0	0	0	0	0	0	0	0	0
457.348	0	0	0	0	0	0	0	0	0	0	0	0	0	0	0	0	0	0	0	0	0	0	0	0	0	0	0	0	0	0	0	0	0	0	0	0	0	0	0	0	0	0	0	0	0	0	0	0	0
459.002	0	0	0	0	0	0	0	0	0	0	0	0	0	0	0	0	0	0	0	0	0	0	0	0	0	0	0	0	0	0	0	0	0	0	0	0	0	0	0	0	0	0	0	0	0	0	0	0	0
460.656	0	0	0	0	0	0	0	0	0	0	0	0	0	0	0	0	0	0	0	0	0	0	0	0	0	0	0	0	0	0	0	0	0	0	0	0	0	0	0	0	0	0	0	0	0	0	0	0	0
462.31	0	0	0	0	0	0	0	0	0	0	0	0	0	0	0	0	0	0	0	0	0	0	0	0	0	0	0	0	0	0	0	0	0	0	0	0	0	0	0	0	0	0	0	0	0	0	0	0	0
463.965	0	0	0	0	0	0	0	0	0	0	0	0	0	0	0	0	0	0	0	0	0	0	0	0	0	0	0	0	0	0	0	0	0	0	0	0	0	0	0	0	0	0	0	0	0	0	0	0	0
465.62	0	0	0	0	0	0	0	0	0	0	0	0	0	0	0	0	0	0	0	0	0	0	0	0	0	0	0	0	0	0	0	0	0	0	0	0	0	0	0	0	0	0	0	0	0	0	0	0	0
467.275	0	0	0	0	0	0	0	0	0	0	0	0	0	0	0	0	0	0	0	0	0	0	0	0	0	0	0	0	0	0	0	0	0	0	0	0	0	0	0	0	0	0	0	0	0	0	0	0	352.501596075668
468.931	0	0	0	0	0	0	0	0	0	0	0	0	0	0	0	0	0	0	0	0	0	0	0	0	0	0	0	0	0	0	0	0	0	0	0	0	0	0	0	0	0	0	0	0	0	0	0	0	383.731996969969
470.586	0	0	0	0	0	0	0	0	0	0	0	0	0	0	0	0	0	0	0	0	0	0	0	0	0	0	0	0	0	0	0	0	0	0	0	0	0	0	0	0	0	0	0	0	0	0	0	351.770416778359	410.270921768468
472.242	0	0	0	0	0	0	0	0	0	0	0	0	0	0	0	0	0	0	0	0	0	0	0	0	0	0	0	0	0	0	0	0	0	0	0	0	0	0	0	0	0	0	0	0	0	0	325.855597055083	381.967698074707	454.442792227246
473.899	0	0	0	0	0	0	0	0	0	0	0	0	0	0	0	0	0	0	0	0	0	0	0	0	0	0	0	0	0	0	0	0	0	0	0	0	0	0	0	0	0	0	0	0	0	0	348.163696606737	413.826392276991	476.241969289081
475.555	0	0	0	0	0	0	0	0	0	0	0	0	0	0	0	0	0	0	0	0	0	0	0	0	0	0	0	0	0	0	0	0	0	0	0	0	0	0	0	0	0	0	0	0	0	327.540641650369	389.294432126889	455.53042946512	529.078526530868
477.212	0	0	0	0	0	0	0	0	0	0	0	0	0	0	0	0	0	0	0	0	0	0	0	0	0	0	0	0	0	0	0	0	0	0	0	0	0	0	0	0	0	0	0	0	0	351.680631951954	413.700956584387	479.467693653365	558.973652623581
478.87	0	0	0	0	0	0	0	0	0	0	0	0	0	0	0	0	0	0	0	0	0	0	0	0	0	0	0	0	0	0	0	0	0	0	0	0	0	0	0	0	0	0	0	0	336.078582676085	383.553483302033	444.883821521894	522.434050439271	590.936658264997
480.527	0	0	0	0	0	0	0	0	0	0	0	0	0	0	0	0	0	0	0	0	0	0	0	0	0	0	0	0	0	0	0	0	0	0	0	0	0	0	0	0	0	0	0	0	364.470430130226	416.968462139706	494.230068359566	555.448938509947	633.074202546732
482.185	0	0	0	0	0	0	0	0	0	0	0	0	0	0	0	0	0	0	0	0	0	0	0	0	0	0	0	0	0	0	0	0	0	0	0	0	0	0	0	0	0	0	0	348.199121524589	396.228671804154	450.098275753899	517.178456654679	580.734032303727	662.535239230683
483.843	0	0	0	0	0	0	0	0	0	0	0	0	0	0	0	0	0	0	0	0	0	0	0	0	0	0	0	0	0	0	0	0	0	0	0	0	0	0	0	0	0	0	0	379.263099484539	423.97141924784	481.418655623858	550.088632926714	617.9820587505	709.896216097682
485.501	0	0	0	0	0	0	0	0	0	0	0	0	0	0	0	0	0	0	0	0	0	0	0	0	0	0	0	0	0	0	0	0	0	0	0	0	0	0	0	0	0	0	350.355636059273	410.47315082645	458.599992682893	520.245334824321	592.955836320104	665.354704769362	741.258465739776
487.16	0	0	0	0	0	0	0	0	0	0	0	0	0	0	0	0	0	0	0	0	0	0	0	0	0	0	0	0	0	0	0	0	0	0	0	0	0	0	0	0	0	323.564505484176	375.980381749238	431.924201190547	493.534393388799	543.864097455346	613.292063385018	686.93409431052	771.016619524992
488.819	0	0	0	0	0	0	0	0	0	0	0	0	0	0	0	0	0	0	0	0	0	0	0	0	0	0	0	0	0	0	0	0	0	0	0	0	0	0	0	0	0	355.365603592861	413.798031140998	458.801109922994	520.964245986626	578.033124646918	648.634426823441	731.100972823314	805.665660522756
490.478	0	0	0	0	0	0	0	0	0	0	0	0	0	0	0	0	0	0	0	0	0	0	0	0	0	0	0	0	0	0	0	0	0	0	0	0	0	0	0	0	318.481923860591	372.254436809204	436.114610880508	493.432256780399	553.894775485865	611.833965523596	680.092340587269	763.011067606868	825.932989922839
492.137	0	0	0	0	0	0	0	0	0	0	0	0	0	0	0	0	0	0	0	0	0	0	0	0	0	0	0	0	0	0	0	0	0	0	0	0	0	0	0	0	342.316610398456	407.753440878867	468.426418609666	528.578957147916	589.111005357562	649.116111039323	722.219067304334	796.558516681245	882.097189191971
493.797	0	0	0	0	0	0	0	0	0	0	0	0	0	0	0	0	0	0	0	0	0	0	0	0	0	0	0	0	0	0	0	0	0	0	0	0	0	0	0	324.061665984698	373.42270416623	429.295303407054	494.445001241739	548.681206337957	623.163110178244	673.081408521418	741.130778270574	819.050763158644	895.279065276287
495.456	0	0	0	0	0	0	0	0	0	0	0	0	0	0	0	0	0	0	0	0	0	0	0	0	0	0	0	0	0	0	0	0	0	0	0	0	0	0	0	345.214342183727	383.957636636981	461.88896029381	515.45794179752	580.598906618584	631.988739928769	695.281837735154	776.130756946528	849.270132788762	936.005781789343
497.117	0	0	0	0	0	0	0	0	0	0	0	0	0	0	0	0	0	0	0	0	0	0	0	0	0	0	0	0	0	0	0	0	0	0	0	0	0	0	328.470701029779	382.473435249894	430.375755158076	505.235942110736	563.277589239368	605.811589788241	675.804365369326	717.538112918624	797.033562545859	887.759029148716	970.663450532048
498.777	0	0	0	0	0	0	0	0	0	0	0	0	0	0	0	0	0	0	0	0	0	0	0	0	0	0	0	0	0	0	0	0	0	0	0	0	0	0	342.148178280216	395.691994729352	454.279680821847	507.811902072594	569.879993319914	633.933970424408	700.146515305291	756.876681431893	832.153562590511	917.225023030069	997.846848478193
500.438	0	0	0	0	0	0	0	0	0	0	0	0	0	0	0	0	0	0	0	0	0	0	0	0	0	0	0	0	0	0	0	0	0	0	0	0	0	332.069634256157	381.766431081151	439.843140669819	486.901172869523	546.397907744979	607.607625510855	672.561245218944	735.5409726697	777.899014030299	866.215647245367	932.25554879147	1019.49436629857
502.098	0	0	0	0	0	0	0	0	0	0	0	0	0	0	0	0	0	0	0	0	0	0	0	0	0	0	0	0	0	0	0	0	0	0	0	0	312.319076149828	341.988744416338	411.295095460761	461.597972914318	498.718239645272	580.073650855483	624.436360130772	693.721805266523	751.545008467582	813.28607316053	887.402279470937	964.376121978684	1042.09990716522
503.759	0	0	0	0	0	0	0	0	0	0	0	0	0	0	0	0	0	0	0	0	0	0	0	0	0	0	0	0	0	0	0	0	0	0	0	0	318.72324742071	367.086396319335	427.175578479043	484.430069241819	528.875300490866	596.538285497756	648.733463534047	713.081766141018	776.436074248907	834.601788374055	904.733030670095	989.134817583977	1072.67297496908
505.421	0	0	0	0	0	0	0	0	0	0	0	0	0	0	0	0	0	0	0	0	0	0	0	0	0	0	0	0	0	0	0	0	0	0	0	319.468717529455	352.552589749999	399.174095381415	457.194975406138	515.392731620662	576.309657806023	626.852885124205	683.954343011844	743.871981735758	808.577190525237	868.493239317716	940.42683480967	1007.30302790906	1091.05311484087
507.082	0	0	0	0	0	0	0	0	0	0	0	0	0	0	0	0	0	0	0	0	0	0	0	0	0	0	0	0	0	0	0	0	0	0	0	326.881814307364	369.314393361647	429.872214030426	488.432250282915	535.108861680911	593.435402961969	647.730415241256	699.670421147826	770.302222931893	834.529970595219	895.784803084828	967.538287523706	1041.16860357366	1115.77349891007
508.744	0	0	0	0	0	0	0	0	0	0	0	0	0	0	0	0	0	0	0	0	0	0	0	0	0	0	0	0	0	0	0	0	0	0	298.948913527324	348.162669097244	396.056518169697	433.895021331418	502.929387801716	560.017232741889	602.316861660592	668.627216834282	743.986457492023	791.340047989717	850.008118922014	895.867481397357	984.342157023232	1053.17476431573	1126.45774294987
510.406	0	0	0	0	0	0	0	0	0	0	0	0	0	0	0	0	0	0	0	0	0	0	0	0	0	0	0	0	0	0	0	0	0	0	328.988251492778	365.610142080969	415.630895561868	471.693776575957	529.895890966182	577.711708610676	619.198013747246	687.856376268501	751.822674542158	815.390413429511	870.424584807882	926.829332757131	1000.32527473867	1074.13946236012	1151.43969712131
512.068	0	0	0	0	0	0	0	0	0	0	0	0	0	0	0	0	0	0	0	0	0	0	0	0	0	0	0	0	0	0	0	0	0	286.975467889045	337.847410874792	374.935720911469	431.373537554993	486.366397626352	532.242995153786	582.558259290911	636.140238183908	702.937020271992	776.065486034046	826.022626223976	872.862152236477	939.180810093454	1017.21362675803	1078.31788245013	1151.70903731056
513.731	0	0	0	0	0	0	0	0	0	0	0	0	0	0	0	0	0	0	0	0	0	0	0	0	0	0	0	0	0	0	0	0	0	299.90242473761	340.715673296704	406.688818158205	445.127771850569	498.006984059265	557.816205509244	608.341409476962	660.587834729779	719.855258373153	780.834816001238	838.635932066004	901.14248300638	955.839968214928	1018.45388407236	1085.39175893994	1165.34127419458
515.394	0	0	0	0	0	0	0	0	0	0	0	0	0	0	0	0	0	0	0	0	0	0	0	0	0	0	0	0	0	0	0	0	280.60391247124	329.707954141566	373.033029592726	414.031026706666	476.682556757053	523.385552999448	562.874522104225	634.598403032788	677.751619492037	724.700190181296	801.485596420418	861.875285450743	915.242426066195	980.233297174404	1027.37533334427	1107.64263793809	1179.14774066498
517.056	0	0	0	0	0	0	0	0	0	0	0	0	0	0	0	0	0	0	0	0	0	0	0	0	0	0	0	0	0	0	0	294.934430062228	290.240433580086	333.770008267745	388.598450993141	439.946273437673	480.49145087882	527.608183433468	597.797573342786	639.776266033851	697.961407627665	763.958783020919	821.608245163023	874.812138247678	934.231008174175	990.948081787131	1065.98032862546	1128.69938885851	1184.09718555242
518.72	0	0	0	0	0	0	0	0	0	0	0	0	0	0	0	0	0	0	0	0	0	0	0	0	0	0	0	0	0	0	0	271.486190720378	316.679856992003	354.387497706834	400.027130105671	466.971898662054	494.769313495718	539.835449255558	618.745351581233	662.549143675596	720.353999516906	788.134659039752	835.300171415212	898.040446294664	950.268265310001	1005.83666774577	1070.28152651199	1141.8304184979	1216.96264589135
520.383	0	0	0	0	0	0	0	0	0	0	0	0	0	0	0	0	0	0	0	0	0	0	0	0	0	0	0	0	0	0	256.270789178505	273.463771514239	321.345847050037	361.172962585257	424.392635016033	464.996594008002	520.734015510369	569.300880707789	628.058814337812	669.646299531864	731.595133147845	786.767384214441	855.199323700488	908.940593969437	961.104047325979	1018.45834499714	1077.20764373985	1159.73514601256	1208.68817722947
522.046	0	0	0	0	0	0	0	0	0	0	0	0	0	0	0	0	0	0	0	0	0	0	0	0	0	0	0	0	0	0	256.164012354934	294.260511090636	334.413604889039	391.583146697841	442.87186846185	477.496702645996	530.885137082787	586.463284948279	647.747067462499	703.529372204384	743.914290734581	820.700839986572	873.285065278519	930.500667227505	971.983050295805	1023.80924038419	1098.51937578136	1159.30349639162	1221.21722025763
523.71	0	0	0	0	0	0	0	0	0	0	0	0	0	0	0	0	0	0	0	0	0	0	0	0	0	0	0	0	0	255.903187705221	271.366706776318	322.114036073596	357.246622084957	407.123505534766	455.858505372671	501.622473741164	549.580108498082	599.152919841123	668.333827447229	717.785842308114	754.649200469353	830.427299012089	879.407593584626	937.19694129066	978.34991474297	1029.54398744936	1096.54943190944	1163.32509563279	1227.44676333915
525.374	0	0	0	0	0	0	0	0	0	0	0	0	0	0	0	0	0	0	0	0	0	0	0	0	0	0	0	0	0	233.627901623375	291.9949486313	326.397056436204	356.677146721737	413.533221733649	447.728737955417	515.704843987529	573.408051535475	608.457270004269	670.573546821697	703.624180789782	754.003832823532	825.722003643596	896.418321297973	941.362388930236	976.028793976211	1038.07593620247	1090.72663591927	1161.05445699862	1221.04494988518
527.038	0	0	0	0	0	0	0	0	0	0	0	0	0	0	0	0	0	0	0	0	0	0	0	0	0	0	0	0	224.192919820155	265.836786882061	291.555781257986	322.847537378724	383.179779859492	433.448159226275	476.407349681752	515.566495455801	563.574864483843	604.408567016286	665.130744615578	721.268832234462	765.614575155734	827.556213845654	885.027276448192	937.795672513437	979.273390428498	1028.36053787473	1100.2180129306	1142.22743300455	1219.33775361644
528.703	0	0	0	0	0	0	0	0	0	0	0	0	0	0	0	0	0	0	0	0	0	0	0	0	0	0	0	0	228.609114728898	278.290258652437	325.319099480774	358.726037103548	393.104995064283	433.635020544656	479.204712750213	529.923191627051	569.749471362813	625.210880496876	689.319745059163	728.013113839915	794.554415148889	836.789643952617	889.642685085105	939.626556137653	983.586140367758	1026.95941653766	1091.58540750258	1151.38311639335	1208.13397160693
530.367	0	0	0	0	0	0	0	0	0	0	0	0	0	0	0	0	0	0	0	0	0	0	0	0	0	0	0	212.93155226506	236.791195700073	255.686295781895	313.611720877906	350.596988874029	389.01073816554	432.82628610931	496.160482546048	532.452693701242	573.895812915159	634.289862801794	684.232872755267	722.178381256366	767.851895468488	830.444029067728	884.898923060588	929.112764208679	981.686988525754	1017.06954334889	1088.60100845039	1143.91474443726	1196.50310805814
532.032	0	0	0	0	0	0	0	0	0	0	0	0	0	0	0	0	0	0	0	0	0	0	0	0	0	0	647.237592212922	219.720330782418	241.187443690648	276.908422587139	322.066889270829	360.761299884272	396.64173818786	436.850064600951	486.004407844632	539.318077777888	583.091935988174	634.298097475061	680.185730500348	731.551604071981	763.397067383214	827.277201657418	889.570370932587	936.901892092989	973.746715496623	1005.44153167299	1068.49762215893	1128.94367475784	1189.45577516526
533.697	0	0	0	0	0	0	0	0	0	0	0	0	0	0	0	0	0	0	0	0	0	0	0	0	0	0	223.091495032382	241.01458464103	266.646380700138	291.250603967945	341.035833045154	370.348885043192	411.492013577747	466.756259961018	494.339199323415	555.612516211103	595.456927007344	644.93998843972	686.68872319451	732.332862806078	778.761296713145	836.89231386223	885.287057476269	930.788761640557	975.748986143105	1010.36540758307	1067.98553785687	1132.88905399763	1173.52328212826
535.362	0	0	0	0	0	0	0	0	0	0	0	0	0	0	0	0	0	0	0	0	0	0	0	0	0	249.287177464277	207.142621719955	239.517206935719	283.676968769166	309.172233891486	339.318562326611	391.233171661274	424.203752492518	469.830172333612	506.868718031513	557.515660756538	595.342712959342	647.123616230167	691.05670039615	746.113282676586	790.888672009137	836.418550360449	880.351344304546	928.162096222124	969.759672188903	1004.62954400312	1075.61915399633	1120.49750837279	1181.57028010882
537.028	0	0	0	0	0	0	0	0	0	0	0	0	0	0	0	0	0	0	0	0	0	0	0	0	0	179.672463832967	211.211029030538	246.809997310773	291.164919282596	316.732915522361	356.410857241956	387.58569307883	416.445462163871	476.772680982437	512.034858544718	569.777767826339	608.469939898407	651.035538913622	714.797537309433	733.32074011243	776.070321324189	848.471552479271	867.70771000021	925.775343109384	966.256161452034	1009.7269731063	1061.54312847476	1108.97093715137	1158.69987801565
538.693	0	0	0	0	0	0	0	0	0	0	0	0	0	0	0	0	0	0	0	0	0	0	0	0	201.483928656614	214.266075241978	216.514940014305	258.475146584756	277.589629383595	325.434599240789	359.001850715962	409.786013981913	438.269646791155	492.763831145082	521.867543724319	565.667717268813	614.440842059715	659.570141461195	709.231407660506	750.092921890431	784.266757757734	842.991779775023	893.144728330793	934.275439988902	971.685130315833	1007.77779138853	1062.21807841883	1114.64753840537	1173.11152768878
540.359	0	0	0	0	0	0	0	0	0	0	0	0	0	0	0	0	0	0	0	0	0	0	0	0	185.29041250508	218.134685619349	221.173058645961	276.827562257729	300.697805113043	332.958118239231	383.276895130479	410.952036391109	451.477043061309	484.997238910675	537.265952162841	564.685820600164	623.629558376013	667.983399676213	722.516544987341	770.819334095797	801.47947140708	837.769929161003	888.272191541253	935.492218625459	963.032696209642	1015.08254581663	1079.48139759395	1101.08405103334	1163.7102655903
542.025	0	0	0	0	0	0	0	0	0	0	0	0	0	0	0	0	0	0	0	0	0	0	0	189.513659605948	203.241988844884	242.445262232722	266.798728006088	295.048141751592	328.072599972456	372.2134629291	387.219974727648	435.961595656784	457.589966854421	515.976935474222	555.986564509465	602.266199903342	648.925990314068	679.556717984592	732.570959859947	759.661240041009	806.382066604624	861.284088486194	891.458382599814	949.133077978785	972.897271845473	1008.84357071504	1065.5000449757	1124.22422524701	1175.33247190063
543.691	0	0	0	0	0	0	0	0	0	0	0	0	0	0	0	0	0	0	0	0	0	0	0	165.115251315144	194.767353054534	215.89001563397	248.453706996505	285.495169345393	323.221935909383	354.661137851278	393.720920535491	429.882346128502	450.752648703375	509.179705601401	542.840624935696	599.318278296034	634.779685779958	679.611472867632	709.496615481924	768.263935064105	799.898369126072	838.017888571644	881.978485552991	941.121782920085	954.646201291831	1006.41127369629	1057.5276898059	1102.02160225027	1144.91654020969
545.357	0	0	0	0	0	0	0	0	0	0	0	0	0	0	0	0	0	0	0	0	0	0	170.787794901353	169.710703258161	214.566501723539	258.696507577238	274.174288412792	296.280357318464	331.638873774662	360.366417270374	418.327976703483	434.783570045095	464.594135242461	512.368612981645	557.487074342609	594.693824832479	632.208845512791	676.221651063581	723.943000845727	765.640903710196	803.298434778858	842.617972947969	886.913239791066	938.026056064533	964.611362000955	1001.3216894176	1055.88971438749	1101.97624595911	1149.47591380409
547.023	0	0	0	0	0	0	0	0	0	0	0	0	0	0	0	0	0	0	0	0	0	257.334780917413	164.22770223874	217.046227853583	237.988852550503	261.712552609745	292.767428562799	322.305746566702	340.516840930229	389.956521543436	405.379645701906	442.339160651012	488.418174654583	535.841903300369	570.709499988557	607.242645079621	647.368790115871	697.453475508942	732.361993418837	764.910226928249	812.394588046514	847.708396594605	892.811454791648	925.340302272802	967.918676174021	1002.17632948106	1042.58294229916	1089.47763892936	1132.80924447929
548.69	0	0	0	0	0	0	0	0	0	0	0	0	0	0	0	0	0	0	0	0	0	142.923456029643	175.355719722252	195.671318497415	218.791233832464	242.157591963488	289.684693288093	312.745479119021	345.747434384026	375.073340075312	402.535008505224	440.487987569121	491.433911119593	514.58247195988	571.161895923159	601.902673461333	639.854540284241	682.164198974144	719.956678353696	755.645052574428	789.983104197735	831.737101369651	872.368264786328	927.151025313559	949.55257943826	987.953803518941	1036.4181817587	1073.9829549566	1124.73571793007
550.357	0	0	0	0	0	0	0	0	0	0	0	0	0	0	0	0	0	0	0	0	178.654258843799	160.064718529726	198.510960325576	178.755728839836	229.539997155745	263.910303258813	282.930360099328	308.839208948635	329.352812717397	371.790973985194	413.072046988053	460.778243780883	471.91659865024	537.419852034218	562.954710834369	590.176125366969	641.185969021416	672.649488267671	729.893004692824	753.095822009134	793.087564486284	825.287240214101	879.245731776987	912.479044168057	946.854965852263	970.421780046977	1026.36407091166	1070.471755704	1101.46305640928
552.024	0	0	0	0	0	0	0	0	0	0	0	0	0	0	0	0	0	0	0	0	152.816574311847	160.311514296977	185.430618207585	208.712239901629	245.739839379872	271.216358578146	304.883623092604	340.876312254631	347.848459635299	391.715776760691	418.91058074034	465.50954170003	502.296739671089	541.397271092874	582.351957835405	621.415909779923	637.989219183043	688.547450335462	707.470053751217	760.169210503114	783.030614981024	832.147709296612	857.629713051235	906.206824617789	937.755848320268	965.285688702609	1012.82983941731	1043.73001036967	1095.32296952999
553.691	0	0	0	0	0	0	0	0	0	0	0	0	0	0	0	0	0	0	0	146.265927104292	145.552825719602	156.424023727974	200.545103986459	223.402349126946	236.41803431562	268.883542341982	290.899939706312	337.153763718717	354.773039246485	398.064935229855	416.767129230734	463.949608042544	484.929823795123	520.376946124897	554.477882906113	603.6357393596	629.256917377694	665.654601578539	718.288629941794	739.324389154304	776.011547858382	811.443601152429	856.911114702836	893.724506463272	916.343442658281	946.312665650753	1011.01426473297	1042.84146454412	1076.68028338341
555.358	0	0	0	0	0	0	0	0	0	0	0	0	0	0	0	0	0	0	0	126.176998570143	144.300667674759	176.385121467461	194.894219223612	217.658689548936	255.35053389236	290.752564158674	309.774271804206	321.056514067786	351.070261197242	395.261898251803	424.164223224599	455.689148451837	483.368157918515	525.552101284428	551.32471473238	588.50190871657	628.707747228736	645.250974020088	707.418495411955	740.65895647402	767.887601812964	805.019251042494	835.866639930159	879.710018197556	900.10721256879	930.398149668217	967.703621993631	1007.57044181792	1061.90740109995
557.026	0	0	0	0	0	0	0	0	0	0	0	0	0	0	0	0	0	0	134.867729983705	123.488343158867	140.790955901173	174.065307671389	189.576934914079	215.482441370195	234.15057027063	272.252604988148	314.043435164488	335.225066457889	358.194165718903	387.337443608123	409.795778788154	438.574259322977	480.421456543519	499.067735379749	548.536615164781	598.486443909517	615.554619957252	645.986978612974	671.533865459632	713.969291767124	751.647178336362	789.346138312847	829.634050110444	862.383940868195	891.747616299521	914.697242438051	959.430059871805	999.589086958177	1030.38666098333
558.693	0	0	0	0	0	0	0	0	0	0	0	0	0	0	0	0	0	0	112.34587467699	134.896301852677	151.927181736006	182.742411269371	193.503535297045	249.879355752782	243.053470739244	268.370869284418	300.075005424699	333.313175417474	353.832069729536	416.126649783277	414.895503957351	438.045401738184	473.05743498475	514.875334477706	547.373937661156	575.883611688861	619.688829294048	641.863324463249	675.840577318864	715.271826726153	740.955064908605	781.78151620592	822.844767619051	844.004704100996	875.425350548682	900.882709003843	943.198154457535	985.550476810921	1011.48967768863
560.361	0	0	0	0	0	0	0	0	0	0	0	0	0	0	0	0	0	145.036830693114	151.425272611804	157.829661016168	180.145701950926	198.873630415294	225.735102469462	245.018615711168	268.863818703988	307.211230930128	321.464979495762	357.036195151463	380.331989408309	404.800544283815	450.71127732002	467.094024967932	496.919095464043	526.88957376345	557.83159170571	589.697763305605	622.975525566235	648.173414542677	671.6675143117	712.473942538012	757.768790123518	785.026036095026	807.149242948534	839.260744522051	880.664611149889	896.111056083296	933.714518821361	968.152994507683	1010.93656946459
562.029	0	0	0	0	0	0	0	0	0	0	0	0	0	0	0	0	184.214667268713	98.1473528761903	103.949900063396	129.35547048821	165.311742519668	180.340007823036	192.716522400947	217.693882500719	245.383594305809	271.958930230319	295.102181679599	332.678438518371	357.203460685233	405.229125496014	435.764573025716	450.623529479932	469.209395723491	501.256962179825	536.29221214681	556.171198088365	582.564396172889	634.808921759886	671.813098136306	685.256172378709	728.766757309061	761.880965016655	798.891118303793	824.183818677	851.678063161433	877.452603917993	904.755104550932	947.6870835517	976.50754768795
563.697	0	0	0	0	0	0	0	0	0	0	0	0	0	0	0	0	147.870806325226	129.768346238945	153.79942752682	155.551079085492	188.118898555541	199.46782422522	234.599890875151	259.71123395507	256.919433394292	296.371913110646	317.365255949295	331.711763799152	362.747163916786	388.543809232523	417.328819147724	457.410528702583	491.855952028668	509.01587774066	551.849538727049	577.08054979467	603.250971873713	630.724625020439	670.016163945349	687.50855909554	719.915734525792	756.785343299909	781.260860654552	814.889665948328	839.557143143445	865.944684039836	901.567826623618	933.606347205553	960.583813558421
565.365	0	0	0	0	0	0	0	0	0	0	0	0	0	0	0	151.92085389348	89.0111207867576	109.651530915158	122.273145693853	183.226154813904	175.054602612876	193.630248210278	222.57879681541	216.391562750829	246.310148633436	270.014076302099	312.791501944302	331.875673194111	373.225145357362	371.192270761617	397.042167807943	442.607664566416	479.002151781403	510.149756447758	511.604395586001	551.463927809954	594.371771283321	616.373798802863	650.665988401211	683.16810474796	714.611559772036	726.727497423214	771.430573894875	795.673518295188	813.777758239791	838.546750041457	886.75642035165	917.515148472547	944.210675814042
567.033	0	0	0	0	0	0	0	0	0	0	0	0	0	0	0	85.0776341656351	106.145896671127	117.152478941585	148.231034774144	139.957461554999	181.690810503099	173.142308488814	213.931077473886	251.312085206704	256.441381871625	272.424029610154	323.921076871438	335.865228867845	360.014636139922	403.801598586338	423.027847428402	450.436611428853	474.226048108116	484.685860480642	511.896266043199	548.889807742717	577.935412892989	607.029072421987	648.657133016237	657.324270154428	680.922743690586	729.711105552157	751.206769398755	787.12128587399	803.897624295537	831.312210498207	868.93988633058	896.951797356994	924.129741016902
568.702	0	0	0	0	0	0	0	0	0	0	0	0	0	0	153.006766998403	92.3202144051566	100.301797480037	131.347311213502	143.884412861922	162.93973148844	153.03490298667	203.01287806502	216.503598113027	215.293016884947	249.231026494596	277.3174253479	320.375362799918	337.370754404674	356.509405393221	381.841256091766	410.257922349591	446.263995551136	461.003543239729	479.540560029856	516.480967473985	546.659477857881	579.814552455058	603.912580227963	625.789564546066	665.736942947949	675.05529443986	704.213758535297	744.89856629618	772.85708305704	795.377294195257	812.013047830632	853.699353647021	888.29170554109	919.701845577049
570.37	0	0	0	0	0	0	0	0	0	0	0	0	0	0	78.899591762225	101.607619076727	122.669822700914	123.876302513083	132.537352354162	149.542728640787	169.783575355557	213.459129372296	227.495431375791	227.537206144175	248.759095027233	264.444229579231	313.358595384902	316.562338750013	366.879176530168	380.853936121186	419.261721958855	426.730736323471	462.144383677604	492.166079790523	492.730253146948	540.327211277741	577.048930058984	601.737138780495	619.786679113641	652.096781801337	674.610926170576	697.130755353095	744.7457264902	757.311752462778	795.606533101486	808.533765723374	835.4191150971	873.907156610009	904.82871258183
572.039	0	0	0	0	0	0	0	0	0	0	0	0	0	150.419105023786	90.9832935345986	116.708980290289	119.011227738392	141.551734918096	170.509654800553	160.920137058675	197.758660183329	205.435476071616	231.008558429135	249.204890678337	264.458215732173	298.272267560032	333.778976117958	347.382690241531	378.993929623152	406.082917668703	405.36394707921	435.981127843772	470.341663672635	490.357293433824	504.172765007149	538.565063664466	586.242708920192	593.360585077373	628.798527015914	649.49149714657	659.487943823832	695.289705145067	723.484821982451	764.464815681567	768.445155781075	799.714894094497	833.029677166411	871.622785753958	899.169844600348
573.708	0	0	0	0	0	0	0	0	0	0	0	0	0	77.6250887696969	91.7078630842072	99.0024389602499	140.576356440121	133.965194421805	149.587811488626	159.591426996248	205.14878933143	198.402431267638	240.466725796148	255.548038677945	266.514767586841	292.707588556394	314.754986161634	337.480129691317	370.317058661548	386.534841250453	406.163975084948	427.630416931124	443.695732578215	474.570034571979	510.041803832853	541.688826465027	556.951988977382	588.357877880351	599.661748851311	638.510745513636	647.286071577154	690.66250127733	702.953901036508	728.752003527617	756.831284236462	777.473552539595	814.363326801529	836.477876817552	870.263535056601
575.377	0	0	0	0	0	0	0	0	0	0	0	0	99.7802767533442	74.609600691878	87.6742729954237	121.771118653193	114.03649052776	132.227532844228	139.209336547749	156.911613292178	177.562727368389	193.797379463486	216.570687230726	212.679473527843	255.026242318416	281.915704616677	296.872349909252	317.476711859469	346.967181579866	384.050066944833	393.778792141114	425.14538819658	462.43906025231	461.538630617474	493.981183929901	519.770423666071	543.167511550936	580.753042716114	601.554003460716	615.370501075555	648.6878488609	682.656535629973	697.204045080169	721.355385723317	745.927156594289	760.178868519921	795.086243309543	816.602978023951	848.107205900806
577.046	0	0	0	0	0	0	0	0	0	0	0	190.966535330239	69.0402557943395	87.8375643692785	93.1211816552656	113.568710544423	127.190997008071	139.161493750299	160.83369831185	171.81862061628	184.893759469366	197.587583179241	218.280683885506	247.271134908029	266.336812696518	271.471918733872	326.128967166836	351.526801476611	340.988065863536	386.650830437496	393.630958671342	401.844778217211	455.576652919177	466.661662214267	481.904370795254	512.317450210251	535.73940359432	552.586353978675	583.145046487661	615.750704050531	641.282339192631	652.193250485185	682.96795725934	719.003662684567	731.839741023575	747.814677934574	770.029035601386	798.681888373673	831.235266999479
578.715	0	0	0	0	0	0	0	0	0	0	0	73.1076826393999	94.1078344084465	85.0916328304604	124.664347413907	124.139489087035	113.756164469905	148.518567133795	163.659228185923	157.699139831697	169.637364425443	212.201372207323	233.06379459454	271.451523482032	267.354128280437	281.496269966947	290.346433578486	328.409698990922	345.179530003691	361.502900169376	391.488099336502	418.194828425755	424.77295173448	446.877019470712	473.776500674841	495.517674159852	520.553750865618	540.481632001883	584.498930012813	602.404101694124	621.307946664841	647.77447888584	665.446606084541	694.458849321571	700.980675917492	731.718620203122	754.349933378174	794.804036598058	806.13844618963
580.384	0	0	0	0	0	0	0	0	0	0	110.646348130077	59.4871545143769	58.9770513409039	78.7200956386777	105.462772461179	91.4161443780343	111.868046570177	135.761816183613	140.317468476465	167.336401989171	170.281213252664	180.654575297747	224.421451831333	235.097654916502	246.871924404005	263.173166582449	283.618683718835	293.774828496157	330.962776459336	348.575541568341	392.20366700003	399.459634043506	426.699441693772	440.904499193334	458.29556196203	502.266158981976	508.164938296967	530.419325893065	556.390468598804	581.832942009677	606.862277799218	628.28346821789	657.941185541228	681.228133819391	702.170411675012	700.717764434514	740.696821713631	768.860260034251	790.421636878819
582.054	0	0	0	0	0	0	0	0	0	0	77.3642874196574	72.8534040155943	70.7615101914789	-99.726905423538	102.014959144107	124.111454123644	126.831260715407	129.246106822659	148.570847141632	157.132608622891	173.686002432229	190.664430925647	222.668402284697	242.156524516391	256.448899653438	274.830147425496	310.382324705627	323.713593415036	328.341244897384	373.696798580645	377.450808852221	378.691345478528	418.211804810169	443.504731652483	465.721951790589	484.754269720848	506.298420936303	528.919994188496	557.472143579509	574.513799608217	582.969233842689	621.340776462698	629.765998558252	662.453893815242	675.823478355529	701.549465693034	716.985166891441	747.551876422357	761.085270689535
583.723	0	0	0	0	0	0	0	0	0	108.287407937578	57.6556296006294	58.0093240132817	81.2796488254505	69.9858312760652	102.578336642332	112.684027181511	143.993607460149	143.394657849828	143.1776079682	167.137055901661	178.544580868087	209.746337954218	208.325221816645	212.004875810933	269.297780690572	266.77374813266	278.835865177276	313.458489483825	317.591959164957	329.269446707258	352.063138177975	381.031161479071	402.748780667243	415.399737830775	457.226497044827	468.091266310808	494.757633050179	500.151773448546	550.847967255309	562.606793921311	567.989717849377	609.447265563002	622.447092173137	631.035868589408	653.685774356721	669.484716995065	699.560715038515	721.693869782599	743.987922080047
585.393	0	0	0	0	0	0	0	0	0	71.2122543993491	53.0925847836706	95.7334250122902	95.047865184743	85.8545128580301	101.625528615112	116.388269552216	140.126057271983	120.528925091868	136.133207293312	170.799901702949	174.654014911157	195.550798554273	206.253220382546	233.930536682427	245.588120384073	270.927657270178	299.754279930919	306.759364759151	325.850467110728	335.726505118565	368.555019317459	380.377813133975	403.60755352199	415.277289616378	425.762468714463	465.003426411814	473.742500180926	499.710516557916	511.890698573727	552.607905193575	550.935132344742	590.166903675114	598.997959898337	623.895100389325	637.94643843366	659.438267142071	686.182468047992	715.25729462996	729.874257635065
587.063	0	0	0	0	0	0	0	0	85.5016199910832	35.8151736191846	39.0858774987417	37.3369027127737	72.8218506835608	65.0054978052665	98.798043669914	84.7413339081481	113.597359848373	105.190716204375	140.027775990467	148.561731936068	155.918258289781	177.077423502653	199.669531637992	230.989293956832	249.54891039488	259.550966896876	266.224764016203	275.421808470693	307.184806033723	334.409212659707	358.35877711266	350.467350515135	382.636192079734	396.181793298341	418.250320942749	447.233128525013	468.477004840273	494.64347506996	502.838033678097	525.56602236377	545.394345883822	567.734155683079	588.39543183111	615.617047545661	631.793132993461	637.627818188353	667.262775266909	680.174791543209	703.793126907761
588.733	0	0	0	0	0	0	0	0	78.8189386996364	68.5977803027187	73.229653404154	109.605528882018	87.7858221863079	126.949089839866	97.6225126466646	110.581347054733	126.641700744835	123.33305951049	157.453768694688	170.349050574187	181.70772212198	207.170836590312	213.108490783312	228.570947958327	247.709881747693	261.187617384401	284.052507741771	302.426982495812	301.270305974214	327.492900390919	338.461468369652	363.546112873525	390.982440470525	406.89508167401	431.742775768511	436.452990511887	477.137896004834	476.778536973721	499.674628707957	520.610285727444	532.914137335305	561.232036484692	577.193089301691	598.145056041106	617.367968859492	639.24429768025	652.635306486384	669.953859529023	692.382876671895
590.403	0	0	0	0	0	0	0	72.0700672762661	32.7302846461943	52.0269062667952	70.7776709215331	69.0036611488754	94.9021166050316	82.823515476959	87.782793350707	122.443777149445	126.533083868804	148.566944706837	114.056236261357	141.062102254185	172.397924781385	187.825274458025	197.471030082597	206.20194291753	254.930766199126	262.032173317744	276.656556129028	287.64566740486	304.006439182584	313.946058641549	349.903221590262	364.445327596314	364.928054776557	386.254291212452	403.40671233489	440.710517406464	450.695131983217	477.479309570857	497.582548719433	514.235621669903	513.104973164837	543.533861637244	567.69878522588	575.559102668362	596.243302410005	612.481906410671	636.571733898046	657.229306646349	681.680539211689
592.073	0	0	0	0	0	0	175.165858014504	58.6151847623263	74.1322884820503	60.9391735684718	65.1549220478173	74.2593375155321	80.3408829129647	93.468544847507	112.607921881183	129.28348493777	131.302912474764	149.442019483286	162.575683518811	154.076659705505	181.330814799734	194.280941525183	207.194032030907	217.483466597613	231.240288216186	258.605029842695	273.813262322132	285.478665504035	296.711667290574	325.379733132482	339.247593587139	364.380950990467	365.970599254659	384.935993674103	412.828953111255	444.551625038647	460.677562779966	468.538118217957	487.253703393884	498.413723569439	513.77424616982	541.745201277282	554.442910734227	572.349158204238	582.729132072135	599.349436863391	620.5899577759	643.451542763368	669.538270699424
593.743	0	0	0	0	0	0	69.5072987145784	45.5353319458112	49.0466608908984	42.5651597660786	48.3704079312034	72.8454012718553	81.6795870140338	88.0102203894347	104.38921821936	123.696567574479	123.815426368121	134.273144705631	148.17978083938	151.966243164465	168.173697541373	180.179235306277	200.29550485482	218.526052546599	232.267902351988	236.300963709809	275.551984952965	278.260370475079	287.240321747986	326.430329001786	318.650631318173	343.117128117397	346.803583763185	371.797592620811	384.319945105596	416.866572841531	431.359678293893	438.668789825982	469.567425687156	484.844922110471	489.926594022738	525.2058768326	530.157412980666	560.131522419805	572.234555506315	585.279411935168	601.572180152075	619.882302163821	641.537324668207
595.413	0	0	0	0	0	177.554117678348	49.2044399930875	56.1032563320087	82.7271974702144	62.6927933487835	90.795106923343	83.3753274998456	107.98339680015	107.38936786875	118.836314314802	128.0254276985	143.960874134251	160.125787172216	136.796083120531	158.548753813486	175.682398814787	184.877453263668	218.083574095523	219.574115348194	253.258137585798	256.370965791205	263.231215389033	302.021051432338	306.014878406267	319.106344682582	345.487506899332	368.27071194031	367.494269112236	383.811095678248	411.061964119776	425.303561422543	449.430858693957	456.738907216409	461.659968745214	470.206528632626	498.401630846994	515.265138629462	537.663928861714	553.255181621882	565.473686216025	581.062692933031	608.515768579464	614.539419118674	641.238327746372
597.084	0	0	0	0	0	62.6300628056009	63.4535172707956	60.7434885290259	71.4291790725937	62.779166209402	65.5857605562529	96.7273057419128	81.8283061425187	99.6093053487589	107.538633395088	117.312932570772	130.467437041475	127.555163729728	177.497483926002	160.044409390695	190.933325296369	216.890081304551	195.586397551516	218.469834877781	222.71083223964	254.126553369459	264.160866819803	283.732526012046	276.729142646102	319.234169489843	314.770747150824	329.967826820621	365.555735986548	367.655065517353	392.347882028025	398.541798173684	429.883196672204	442.055303729312	466.438038995669	478.910467572266	485.211835892203	501.370955425627	531.776403788118	537.073376018017	548.212250555869	557.531997003322	582.990369672858	604.519201760448	621.81624713878
598.754	0	0	0	0	131.791370527301	28.5849014580759	49.0024309226024	56.3383063143128	37.79231274211	79.112867040257	72.9009184336043	83.6447205823738	92.2648033923618	103.827449805511	118.083574912061	112.296293077166	128.356832369352	135.288913388634	140.408889678301	155.734444756973	180.611305676676	189.603554550201	204.838727412161	219.931181114915	230.486235675469	243.311666499066	258.718898429481	259.977147710881	293.155259050669	301.967331782514	318.295184475404	339.905490535925	346.19431192492	362.208192427595	382.773910543516	403.514444709229	414.862560263982	422.22404504227	457.320060420669	468.188292866654	470.642294547316	495.166470950647	507.002353215013	527.926081430104	538.381035512499	550.102667614049	576.497094175337	591.656008708189	614.778192713775
600.425	0	0	0	0	40.5428428646807	37.4768161132289	70.275491429227	55.4797871272257	49.656030938201	54.1808053019172	63.7272389151106	99.4670245092597	65.4299348390277	74.1025582618293	89.8663737597606	136.582125457219	107.637881732195	130.726468146669	133.884192796511	141.043931069617	145.321554388052	170.281711113935	199.90330537001	211.489536294148	217.73976873233	243.017828537106	258.751572365376	257.494438001225	290.407274224546	297.368713204834	321.127752120585	327.547871072593	326.098130010627	361.400205116564	368.993814150764	397.997031649617	409.083643930554	426.866066127611	438.244709900218	448.413001375709	473.056756708245	481.605393499279	492.211157714636	511.053807209256	534.550344147754	538.226690867079	562.415159694998	579.040537909157	604.765639150115
602.096	0	0	0	94.3195756152853	41.8792839421042	45.3301071389131	38.5610217413941	75.9148991791596	60.8576512011932	65.3970002492538	88.1587390514753	73.6485725007012	86.9537058117085	93.5869785936194	103.087502124135	128.605735424374	128.207874456241	137.503480717991	146.582458912473	154.169322467058	175.043581764024	192.623883529252	198.791997172542	206.006743391931	223.864122091989	224.765925708671	233.986078113535	256.958258512115	279.918462769589	289.928601195858	313.327126759934	321.877773465888	354.751188722151	368.463569848453	380.739450513517	384.210465447648	405.409166412528	411.847694785448	428.51795185727	452.833545750169	464.908867102535	480.571895175455	494.369041654216	515.69456406389	520.181359156573	533.823980433844	548.188134792675	577.295875102861	596.043005103483
603.766	0	0	0	29.0140075133006	19.6213798665032	30.4291110208772	32.554469051155	27.3536429050084	51.8118610469006	46.917762953478	38.5495443367154	65.0489543527011	55.8797590439976	80.67195106866	95.4205147058567	93.2589156064223	107.233196436268	111.057005036135	136.294501698777	147.445812188824	153.154532991822	161.981661445572	170.381949793236	186.062341870247	193.441771156326	219.887255197219	234.760533179966	245.711064381113	261.17154757361	270.71224078845	300.287445442626	317.807135982396	313.683767999296	341.661950920839	352.608080764632	363.014005376518	389.365478875011	397.400466519217	406.822540808802	440.420918102073	438.997781940656	452.223168327683	480.635533348454	492.04907098375	507.345303676704	509.367194195536	536.058702490133	543.234785285635	563.26624187776
605.437	0	0	120.990567157059	57.341651273409	28.5910888009892	36.6024737791625	46.2828867159038	52.6838480913093	68.3717902607948	63.8190213141825	71.1691004082889	79.5601831615591	99.7744832225642	108.156109186571	87.6131757761014	101.912379668816	129.725676808893	121.960024214082	117.869047187017	153.544771119063	162.826666440181	175.356020246572	197.2915536628	191.614190039414	210.395757536268	239.803957864483	234.176495694397	255.332147176388	256.098642847802	280.410606475738	300.288740271898	312.108423195795	336.725641093131	351.640741461084	342.533672189652	371.065212289973	389.908134677522	419.056288302924	414.59137102858	428.785014943392	450.385920768452	450.182436956416	478.546209941364	487.94232132328	493.730130242834	505.061186597881	525.857350111986	533.530777773415	552.320752566168
607.108	0	217.842687550385	39.8865473386977	43.3144143693817	51.1415203161616	62.0459285562703	49.1939910357255	52.0495302403976	68.1154714046422	62.635590796602	93.0529729391259	90.5309149400278	88.8964170600199	76.7444628891108	91.0946098329933	106.485619700193	124.001682054192	127.093289336259	139.985900240549	144.494297473602	164.65129716164	186.953407687542	194.116621071772	204.175446882891	219.510967876952	214.938461205255	241.7367909382	258.013917000936	270.754094809216	284.047819436667	293.085773224423	301.641958581835	336.626479051093	323.142319040067	346.701194605971	350.688407353029	366.950444136988	387.468452526825	402.848574203198	411.998526874462	428.754216517576	454.300454794892	463.972554409593	466.528961829831	480.225639084046	487.427961853816	504.399370253897	529.249957090269	539.550180958841
608.779	0	97.53592096757	61.0842967806724	48.192573461248	63.3612134223928	74.1108465958773	59.4942371048547	65.7930515224819	81.351996914039	101.463275129201	86.7605970741962	100.720310638022	109.339677557037	121.120536907066	113.604276627079	134.147642836117	136.582895479521	137.484551170331	168.449003467395	155.64660028127	177.550742830558	190.289411476707	202.440007445491	204.540234280098	227.45865479529	228.919634134432	251.154503587228	254.673112939189	265.512899560389	307.155720627455	289.25382365055	315.693314662941	313.508045851423	332.512634842534	354.825609829602	362.428633192762	372.009575998827	386.602373244451	406.402343552083	410.807593138302	429.196275593972	443.071046754948	460.100874530376	468.32873163282	480.391830522791	485.648414314388	495.752412227889	524.805410311912	537.102301752612
610.45	194.099110249748	41.3468223613653	59.6720774756716	85.6846488170331	57.2625485547668	49.8435562108845	76.2485515354778	74.3275321323916	74.226070968309	90.3798272121527	84.2415291893449	105.056829512771	116.256426873373	107.586695372372	123.303327856421	127.567576692475	145.423588584998	136.755338275569	147.163925257379	148.811533321131	171.438782579482	185.827022806331	189.570043981854	207.740475901692	220.887781553195	237.03874710524	226.149588850092	248.260630627113	265.852412558354	267.389339362292	288.455111653633	298.054129649425	319.64120771566	318.349186610733	353.695131350414	357.57519331102	359.65454301927	370.739985070063	387.264739827824	419.809327341447	413.716503118202	416.340549050713	441.902045942473	449.356935401551	465.030290388154	474.236885757212	485.976760743547	505.89644757183	521.203448634282
612.121	35.1052972821838	-4.7459125955199	19.8671008158629	30.4179150513174	47.0945809277297	34.4153315222805	36.9062624855518	26.4320397932341	43.9821892710816	53.5428729999879	35.0036782870518	47.4489040825143	72.6183293003568	85.7341644295519	78.3495755479994	102.81073770656	96.6441976268362	105.14246863728	124.062168261722	125.974996670944	148.611010270476	137.120970912575	157.164426832885	192.475734933508	176.556097855501	204.293813075349	215.834011333809	209.920920426086	236.833071831567	244.368436761159	258.490753142433	284.808509044138	285.047770699871	283.093147372526	312.470496048997	321.908304764702	333.171430667331	347.212998268387	370.746983232183	374.547708217131	378.403975589401	407.324183900102	417.456319494077	429.233252024195	442.669003564369	457.119517016524	457.250912735044	484.714158128691	486.227524940969
613.792	20.5928408530534	-0.424283668680519	15.1235379499833	16.2932183053517	4.39691921033171	19.2022133602962	31.1865730456094	12.3993723238098	59.9063420158193	38.7192883211213	60.5223310006071	75.9110667825804	60.1337291833139	62.9441770787095	87.6630207116209	78.7559505683928	78.1344334357531	111.903553721992	131.242165766042	146.469564178391	144.264577232232	142.947694281648	169.144825094739	165.129616223556	181.771968683736	193.264309911146	204.985202466147	190.616125285708	224.045010421115	252.081218130397	248.092378879851	269.24629308998	274.164197507857	286.205787323235	309.912870796422	319.206854670507	328.064061928575	333.099159849576	359.032819758346	364.974086694195	382.07851065407	387.693076456114	403.02511258936	420.063735739811	425.111724185907	434.577305757984	444.329996696953	460.581736339481	481.986145460154
615.464	27.0700531483966	70.6719240737312	48.0602437229148	31.9797006629373	62.8175940157247	45.8243287607023	58.4445229679897	77.9878183895099	76.4614226666378	72.183511070253	101.637622699747	96.5738608689493	72.2050684328049	98.6616678055011	119.024312734616	126.765188900514	132.468105230857	127.825844892975	155.142207968993	155.996140885857	155.961749604687	174.590956160306	187.390266378406	195.453276094798	199.251894924578	202.862540885728	210.661188489987	228.28834672837	238.569693226295	255.977425456269	251.204416511534	264.081033130674	286.464089623059	292.228329008337	310.227494361661	314.06893739205	335.408499864136	347.9513388118	371.192161172511	366.066992525993	378.540911795032	380.292391177566	400.548287230669	413.727446368631	420.689927777393	429.875747041395	447.135804484647	455.221923667157	479.400886521593
617.135	46.6078931024244	71.6575892158065	36.5353307872237	34.1062867284345	42.0595794962143	50.6949507040329	59.6573031017207	63.2843510363905	60.2008068265789	91.8600482939644	67.3082631452661	51.6126574578592	94.0766943015329	93.138568714132	99.6802519019435	95.7369777950646	130.19395514404	117.047257684993	113.226266538187	127.087629799978	128.919615694566	167.885186751863	173.311586016451	176.83649171738	191.54129113136	206.353428784812	209.024228785438	208.104899453519	230.771091100267	233.623014632012	254.646237384295	253.427241657818	268.990056476512	288.281127627596	291.400229503979	308.206149713197	316.473979528074	332.80103592607	324.794946712019	345.207310855982	356.738042440352	376.362346062572	382.103891182523	390.809083155875	407.82985969979	412.721653656606	423.220110822183	443.276597170743	455.155366531208
618.806	37.9117682510775	26.031989616379	43.5426508929312	43.3184741022422	43.3010935984454	52.9547741933321	49.984053493096	57.2643604079002	50.7171166118703	76.3051328508677	73.6733544154837	68.5017088010698	71.209969939634	90.8425696506707	103.863851306936	109.846089682195	104.2877094685	145.170304242413	134.912198660444	162.382948989976	152.943893628843	150.26084621749	155.858225307959	175.485080220808	182.846962968013	189.554414286931	205.339402852536	211.395017784615	214.708213996602	233.425463491321	257.371411708404	269.90386431875	261.569524003991	287.229122349028	292.853057161366	291.403049447878	301.408492047659	325.595985504101	339.049045404881	344.29424192611	353.583241369463	374.494131059331	370.61834772007	390.614627240752	395.43249353815	403.822374389757	422.297613244761	428.180891949068	443.217730995311
[truncated: 85 more columns]
