# Supplementary material for: Physicochemical and major ion data for springs in the Black Forest National Park, Germany
Source: Data Brief. 2020 Apr 30;30:105645. doi: 10.1016/j.dib.2020.105645 (PMC7218150; doi:10.1016/j.dib.2020.105645)
Supplement: Supplementary file 4 [file mmc4.zip › Fluorescence/D818_3_2016-09-07.csv]

wavelength	600	597	594	591	588	585	582	579	576	573	570	567	564	561	558	555	552	549	546	543	540	537	534	531	528	525	522	519	516	513	510	507	504	501	498	495	492	489	486	483	480	477	474	471	468	465	462	459	456
210.862	0	0	0	0	0	0	0	0	0	0	0	0	0	0	0	0	0	0	0	0	0	0	0	0	0	0	0	0	0	0	0	0	0	0	0	0	0	0	0	0	0	0	0	0	0	0	0	0	0
212.444	0	0	0	0	0	0	0	0	0	0	0	0	0	0	0	0	0	0	0	0	0	0	0	0	0	0	0	0	0	0	0	0	0	0	0	0	0	0	0	0	0	0	0	0	0	0	0	0	0
214.027	0	0	0	0	0	0	0	0	0	0	0	0	0	0	0	0	0	0	0	0	0	0	0	0	0	0	0	0	0	0	0	0	0	0	0	0	0	0	0	0	0	0	0	0	0	0	0	0	0
215.61	0	0	0	0	0	0	0	0	0	0	0	0	0	0	0	0	0	0	0	0	0	0	0	0	0	0	0	0	0	0	0	0	0	0	0	0	0	0	0	0	0	0	0	0	0	0	0	0	0
217.194	0	0	0	0	0	0	0	0	0	0	0	0	0	0	0	0	0	0	0	0	0	0	0	0	0	0	0	0	0	0	0	0	0	0	0	0	0	0	0	0	0	0	0	0	0	0	0	0	0
218.779	0	0	0	0	0	0	0	0	0	0	0	0	0	0	0	0	0	0	0	0	0	0	0	0	0	0	0	0	0	0	0	0	0	0	0	0	0	0	0	0	0	0	0	0	0	0	0	0	0
220.364	0	0	0	0	0	0	0	0	0	0	0	0	0	0	0	0	0	0	0	0	0	0	0	0	0	0	0	0	0	0	0	0	0	0	0	0	0	0	0	0	0	0	0	0	0	0	0	0	0
221.95	0	0	0	0	0	0	0	0	0	0	0	0	0	0	0	0	0	0	0	0	0	0	0	0	0	0	0	0	0	0	0	0	0	0	0	0	0	0	0	0	0	0	0	0	0	0	0	0	0
223.536	0	0	0	0	0	0	0	0	0	0	0	0	0	0	0	0	0	0	0	0	0	0	0	0	0	0	0	0	0	0	0	0	0	0	0	0	0	0	0	0	0	0	0	0	0	0	0	0	0
225.123	0	0	0	0	0	0	0	0	0	0	0	0	0	0	0	0	0	0	0	0	0	0	0	0	0	0	0	0	0	0	0	0	0	0	0	0	0	0	0	0	0	0	0	0	0	0	0	0	0
226.71	0	0	0	0	0	0	0	0	0	0	0	0	0	0	0	0	0	0	0	0	0	0	0	0	0	0	0	0	0	0	0	0	0	0	0	0	0	0	0	0	0	0	0	0	0	0	0	0	0
228.299	0	0	0	0	0	0	0	0	0	0	0	0	0	0	0	0	0	0	0	0	0	0	0	0	0	0	0	0	0	0	0	0	0	0	0	0	0	0	0	0	0	0	0	0	0	0	0	0	0
229.887	0	0	0	0	0	0	0	0	0	0	0	0	0	0	0	0	0	0	0	0	0	0	0	0	0	0	0	0	0	0	0	0	0	0	0	0	0	0	0	0	0	0	0	0	0	0	0	0	0
231.477	0	0	0	0	0	0	0	0	0	0	0	0	0	0	0	0	0	0	0	0	0	0	0	0	0	0	0	0	0	0	0	0	0	0	0	0	0	0	0	0	0	0	0	0	0	0	0	0	0
233.067	0	0	0	0	0	0	0	0	0	0	0	0	0	0	0	0	0	0	0	0	0	0	0	0	0	0	0	0	0	0	0	0	0	0	0	0	0	0	0	0	0	0	0	0	0	0	0	0	0
234.657	0	0	0	0	0	0	0	0	0	0	0	0	0	0	0	0	0	0	0	0	0	0	0	0	0	0	0	0	0	0	0	0	0	0	0	0	0	0	0	0	0	0	0	0	0	0	0	0	0
236.248	0	0	0	0	0	0	0	0	0	0	0	0	0	0	0	0	0	0	0	0	0	0	0	0	0	0	0	0	0	0	0	0	0	0	0	0	0	0	0	0	0	0	0	0	0	0	0	0	0
237.84	0	0	0	0	0	0	0	0	0	0	0	0	0	0	0	0	0	0	0	0	0	0	0	0	0	0	0	0	0	0	0	0	0	0	0	0	0	0	0	0	0	0	0	0	0	0	0	0	0
239.432	0	0	0	0	0	0	0	0	0	0	0	0	0	0	0	0	0	0	0	0	0	0	0	0	0	0	0	0	0	0	0	0	0	0	0	0	0	0	0	0	0	0	0	0	0	0	0	0	0
241.025	0	0	0	0	0	0	0	0	0	0	0	0	0	0	0	0	0	0	0	0	0	0	0	0	0	0	0	0	0	0	0	0	0	0	0	0	0	0	0	0	0	0	0	0	0	0	0	0	0
242.619	0	0	0	0	0	0	0	0	0	0	0	0	0	0	0	0	0	0	0	0	0	0	0	0	0	0	0	0	0	0	0	0	0	0	0	0	0	0	0	0	0	0	0	0	0	0	0	0	0
244.213	0	0	0	0	0	0	0	0	0	0	0	0	0	0	0	0	0	0	0	0	0	0	0	0	0	0	0	0	0	0	0	0	0	0	0	0	0	0	0	0	0	0	0	0	0	0	0	0	0
245.808	0	0	0	0	0	0	0	0	0	0	0	0	0	0	0	0	0	0	0	0	0	0	0	0	0	0	0	0	0	0	0	0	0	0	0	0	0	0	0	0	0	0	0	0	0	0	0	0	0
247.403	0	0	0	0	0	0	0	0	0	0	0	0	0	0	0	0	0	0	0	0	0	0	0	0	0	0	0	0	0	0	0	0	0	0	0	0	0	0	0	0	0	0	0	0	0	0	0	0	0
248.999	0	0	0	0	0	0	0	0	0	0	0	0	0	0	0	0	0	0	0	0	0	0	0	0	0	0	0	0	0	0	0	0	0	0	0	0	0	0	0	0	0	0	0	0	0	0	0	0	0
250.595	0	0	0	0	0	0	0	0	0	0	0	0	0	0	0	0	0	0	0	0	0	0	0	0	0	0	0	0	0	0	0	0	0	0	0	0	0	0	0	0	0	0	0	0	0	0	0	0	0
252.192	0	0	0	0	0	0	0	0	0	0	0	0	0	0	0	0	0	0	0	0	0	0	0	0	0	0	0	0	0	0	0	0	0	0	0	0	0	0	0	0	0	0	0	0	0	0	0	0	0
253.79	0	0	0	0	0	0	0	0	0	0	0	0	0	0	0	0	0	0	0	0	0	0	0	0	0	0	0	0	0	0	0	0	0	0	0	0	0	0	0	0	0	0	0	0	0	0	0	0	0
255.388	0	0	0	0	0	0	0	0	0	0	0	0	0	0	0	0	0	0	0	0	0	0	0	0	0	0	0	0	0	0	0	0	0	0	0	0	0	0	0	0	0	0	0	0	0	0	0	0	0
256.986	0	0	0	0	0	0	0	0	0	0	0	0	0	0	0	0	0	0	0	0	0	0	0	0	0	0	0	0	0	0	0	0	0	0	0	0	0	0	0	0	0	0	0	0	0	0	0	0	0
258.586	0	0	0	0	0	0	0	0	0	0	0	0	0	0	0	0	0	0	0	0	0	0	0	0	0	0	0	0	0	0	0	0	0	0	0	0	0	0	0	0	0	0	0	0	0	0	0	0	0
260.186	0	0	0	0	0	0	0	0	0	0	0	0	0	0	0	0	0	0	0	0	0	0	0	0	0	0	0	0	0	0	0	0	0	0	0	0	0	0	0	0	0	0	0	0	0	0	0	0	0
261.786	0	0	0	0	0	0	0	0	0	0	0	0	0	0	0	0	0	0	0	0	0	0	0	0	0	0	0	0	0	0	0	0	0	0	0	0	0	0	0	0	0	0	0	0	0	0	0	0	0
263.387	0	0	0	0	0	0	0	0	0	0	0	0	0	0	0	0	0	0	0	0	0	0	0	0	0	0	0	0	0	0	0	0	0	0	0	0	0	0	0	0	0	0	0	0	0	0	0	0	0
264.988	0	0	0	0	0	0	0	0	0	0	0	0	0	0	0	0	0	0	0	0	0	0	0	0	0	0	0	0	0	0	0	0	0	0	0	0	0	0	0	0	0	0	0	0	0	0	0	0	0
266.591	0	0	0	0	0	0	0	0	0	0	0	0	0	0	0	0	0	0	0	0	0	0	0	0	0	0	0	0	0	0	0	0	0	0	0	0	0	0	0	0	0	0	0	0	0	0	0	0	0
268.193	0	0	0	0	0	0	0	0	0	0	0	0	0	0	0	0	0	0	0	0	0	0	0	0	0	0	0	0	0	0	0	0	0	0	0	0	0	0	0	0	0	0	0	0	0	0	0	0	0
269.796	0	0	0	0	0	0	0	0	0	0	0	0	0	0	0	0	0	0	0	0	0	0	0	0	0	0	0	0	0	0	0	0	0	0	0	0	0	0	0	0	0	0	0	0	0	0	0	0	0
271.4	0	0	0	0	0	0	0	0	0	0	0	0	0	0	0	0	0	0	0	0	0	0	0	0	0	0	0	0	0	0	0	0	0	0	0	0	0	0	0	0	0	0	0	0	0	0	0	0	0
273.004	0	0	0	0	0	0	0	0	0	0	0	0	0	0	0	0	0	0	0	0	0	0	0	0	0	0	0	0	0	0	0	0	0	0	0	0	0	0	0	0	0	0	0	0	0	0	0	0	0
274.609	0	0	0	0	0	0	0	0	0	0	0	0	0	0	0	0	0	0	0	0	0	0	0	0	0	0	0	0	0	0	0	0	0	0	0	0	0	0	0	0	0	0	0	0	0	0	0	0	0
276.215	0	0	0	0	0	0	0	0	0	0	0	0	0	0	0	0	0	0	0	0	0	0	0	0	0	0	0	0	0	0	0	0	0	0	0	0	0	0	0	0	0	0	0	0	0	0	0	0	0
277.821	0	0	0	0	0	0	0	0	0	0	0	0	0	0	0	0	0	0	0	0	0	0	0	0	0	0	0	0	0	0	0	0	0	0	0	0	0	0	0	0	0	0	0	0	0	0	0	0	0
279.427	0	0	0	0	0	0	0	0	0	0	0	0	0	0	0	0	0	0	0	0	0	0	0	0	0	0	0	0	0	0	0	0	0	0	0	0	0	0	0	0	0	0	0	0	0	0	0	0	0
281.034	0	0	0	0	0	0	0	0	0	0	0	0	0	0	0	0	0	0	0	0	0	0	0	0	0	0	0	0	0	0	0	0	0	0	0	0	0	0	0	0	0	0	0	0	0	0	0	0	0
282.642	0	0	0	0	0	0	0	0	0	0	0	0	0	0	0	0	0	0	0	0	0	0	0	0	0	0	0	0	0	0	0	0	0	0	0	0	0	0	0	0	0	0	0	0	0	0	0	0	0
284.25	0	0	0	0	0	0	0	0	0	0	0	0	0	0	0	0	0	0	0	0	0	0	0	0	0	0	0	0	0	0	0	0	0	0	0	0	0	0	0	0	0	0	0	0	0	0	0	0	0
285.858	0	0	0	0	0	0	0	0	0	0	0	0	0	0	0	0	0	0	0	0	0	0	0	0	0	0	0	0	0	0	0	0	0	0	0	0	0	0	0	0	0	0	0	0	0	0	0	0	0
287.468	0	0	0	0	0	0	0	0	0	0	0	0	0	0	0	0	0	0	0	0	0	0	0	0	0	0	0	0	0	0	0	0	0	0	0	0	0	0	0	0	0	0	0	0	0	0	0	0	0
289.077	0	0	0	0	0	0	0	0	0	0	0	0	0	0	0	0	0	0	0	0	0	0	0	0	0	0	0	0	0	0	0	0	0	0	0	0	0	0	0	0	0	0	0	0	0	0	0	0	0
290.688	0	0	0	0	0	0	0	0	0	0	0	0	0	0	0	0	0	0	0	0	0	0	0	0	0	0	0	0	0	0	0	0	0	0	0	0	0	0	0	0	0	0	0	0	0	0	0	0	0
292.298	0	0	0	0	0	0	0	0	0	0	0	0	0	0	0	0	0	0	0	0	0	0	0	0	0	0	0	0	0	0	0	0	0	0	0	0	0	0	0	0	0	0	0	0	0	0	0	0	0
293.91	0	0	0	0	0	0	0	0	0	0	0	0	0	0	0	0	0	0	0	0	0	0	0	0	0	0	0	0	0	0	0	0	0	0	0	0	0	0	0	0	0	0	0	0	0	0	0	0	0
295.521	0	0	0	0	0	0	0	0	0	0	0	0	0	0	0	0	0	0	0	0	0	0	0	0	0	0	0	0	0	0	0	0	0	0	0	0	0	0	0	0	0	0	0	0	0	0	0	0	0
297.134	0	0	0	0	0	0	0	0	0	0	0	0	0	0	0	0	0	0	0	0	0	0	0	0	0	0	0	0	0	0	0	0	0	0	0	0	0	0	0	0	0	0	0	0	0	0	0	0	0
298.747	0	0	0	0	0	0	0	0	0	0	0	0	0	0	0	0	0	0	0	0	0	0	0	0	0	0	0	0	0	0	0	0	0	0	0	0	0	0	0	0	0	0	0	0	0	0	0	0	0
300.36	0	0	0	0	0	0	0	0	0	0	0	0	0	0	0	0	0	0	0	0	0	0	0	0	0	0	0	0	0	0	0	0	0	0	0	0	0	0	0	0	0	0	0	0	0	0	0	0	0
301.974	0	0	0	0	0	0	0	0	0	0	0	0	0	0	0	0	0	0	0	0	0	0	0	0	0	0	0	0	0	0	0	0	0	0	0	0	0	0	0	0	0	0	0	0	0	0	0	0	0
303.588	0	0	0	0	0	0	0	0	0	0	0	0	0	0	0	0	0	0	0	0	0	0	0	0	0	0	0	0	0	0	0	0	0	0	0	0	0	0	0	0	0	0	0	0	0	0	0	0	0
305.203	0	0	0	0	0	0	0	0	0	0	0	0	0	0	0	0	0	0	0	0	0	0	0	0	0	0	0	0	0	0	0	0	0	0	0	0	0	0	0	0	0	0	0	0	0	0	0	0	0
306.819	0	0	0	0	0	0	0	0	0	0	0	0	0	0	0	0	0	0	0	0	0	0	0	0	0	0	0	0	0	0	0	0	0	0	0	0	0	0	0	0	0	0	0	0	0	0	0	0	0
308.435	0	0	0	0	0	0	0	0	0	0	0	0	0	0	0	0	0	0	0	0	0	0	0	0	0	0	0	0	0	0	0	0	0	0	0	0	0	0	0	0	0	0	0	0	0	0	0	0	0
310.051	0	0	0	0	0	0	0	0	0	0	0	0	0	0	0	0	0	0	0	0	0	0	0	0	0	0	0	0	0	0	0	0	0	0	0	0	0	0	0	0	0	0	0	0	0	0	0	0	0
311.668	0	0	0	0	0	0	0	0	0	0	0	0	0	0	0	0	0	0	0	0	0	0	0	0	0	0	0	0	0	0	0	0	0	0	0	0	0	0	0	0	0	0	0	0	0	0	0	0	0
313.286	0	0	0	0	0	0	0	0	0	0	0	0	0	0	0	0	0	0	0	0	0	0	0	0	0	0	0	0	0	0	0	0	0	0	0	0	0	0	0	0	0	0	0	0	0	0	0	0	0
314.904	0	0	0	0	0	0	0	0	0	0	0	0	0	0	0	0	0	0	0	0	0	0	0	0	0	0	0	0	0	0	0	0	0	0	0	0	0	0	0	0	0	0	0	0	0	0	0	0	0
316.522	0	0	0	0	0	0	0	0	0	0	0	0	0	0	0	0	0	0	0	0	0	0	0	0	0	0	0	0	0	0	0	0	0	0	0	0	0	0	0	0	0	0	0	0	0	0	0	0	0
318.141	0	0	0	0	0	0	0	0	0	0	0	0	0	0	0	0	0	0	0	0	0	0	0	0	0	0	0	0	0	0	0	0	0	0	0	0	0	0	0	0	0	0	0	0	0	0	0	0	0
319.761	0	0	0	0	0	0	0	0	0	0	0	0	0	0	0	0	0	0	0	0	0	0	0	0	0	0	0	0	0	0	0	0	0	0	0	0	0	0	0	0	0	0	0	0	0	0	0	0	0
321.381	0	0	0	0	0	0	0	0	0	0	0	0	0	0	0	0	0	0	0	0	0	0	0	0	0	0	0	0	0	0	0	0	0	0	0	0	0	0	0	0	0	0	0	0	0	0	0	0	0
323.001	0	0	0	0	0	0	0	0	0	0	0	0	0	0	0	0	0	0	0	0	0	0	0	0	0	0	0	0	0	0	0	0	0	0	0	0	0	0	0	0	0	0	0	0	0	0	0	0	0
324.622	0	0	0	0	0	0	0	0	0	0	0	0	0	0	0	0	0	0	0	0	0	0	0	0	0	0	0	0	0	0	0	0	0	0	0	0	0	0	0	0	0	0	0	0	0	0	0	0	0
326.243	0	0	0	0	0	0	0	0	0	0	0	0	0	0	0	0	0	0	0	0	0	0	0	0	0	0	0	0	0	0	0	0	0	0	0	0	0	0	0	0	0	0	0	0	0	0	0	0	0
327.865	0	0	0	0	0	0	0	0	0	0	0	0	0	0	0	0	0	0	0	0	0	0	0	0	0	0	0	0	0	0	0	0	0	0	0	0	0	0	0	0	0	0	0	0	0	0	0	0	0
329.488	0	0	0	0	0	0	0	0	0	0	0	0	0	0	0	0	0	0	0	0	0	0	0	0	0	0	0	0	0	0	0	0	0	0	0	0	0	0	0	0	0	0	0	0	0	0	0	0	0
331.111	0	0	0	0	0	0	0	0	0	0	0	0	0	0	0	0	0	0	0	0	0	0	0	0	0	0	0	0	0	0	0	0	0	0	0	0	0	0	0	0	0	0	0	0	0	0	0	0	0
332.734	0	0	0	0	0	0	0	0	0	0	0	0	0	0	0	0	0	0	0	0	0	0	0	0	0	0	0	0	0	0	0	0	0	0	0	0	0	0	0	0	0	0	0	0	0	0	0	0	0
334.358	0	0	0	0	0	0	0	0	0	0	0	0	0	0	0	0	0	0	0	0	0	0	0	0	0	0	0	0	0	0	0	0	0	0	0	0	0	0	0	0	0	0	0	0	0	0	0	0	0
335.982	0	0	0	0	0	0	0	0	0	0	0	0	0	0	0	0	0	0	0	0	0	0	0	0	0	0	0	0	0	0	0	0	0	0	0	0	0	0	0	0	0	0	0	0	0	0	0	0	0
337.607	0	0	0	0	0	0	0	0	0	0	0	0	0	0	0	0	0	0	0	0	0	0	0	0	0	0	0	0	0	0	0	0	0	0	0	0	0	0	0	0	0	0	0	0	0	0	0	0	0
339.232	0	0	0	0	0	0	0	0	0	0	0	0	0	0	0	0	0	0	0	0	0	0	0	0	0	0	0	0	0	0	0	0	0	0	0	0	0	0	0	0	0	0	0	0	0	0	0	0	0
340.858	0	0	0	0	0	0	0	0	0	0	0	0	0	0	0	0	0	0	0	0	0	0	0	0	0	0	0	0	0	0	0	0	0	0	0	0	0	0	0	0	0	0	0	0	0	0	0	0	0
342.484	0	0	0	0	0	0	0	0	0	0	0	0	0	0	0	0	0	0	0	0	0	0	0	0	0	0	0	0	0	0	0	0	0	0	0	0	0	0	0	0	0	0	0	0	0	0	0	0	0
344.111	0	0	0	0	0	0	0	0	0	0	0	0	0	0	0	0	0	0	0	0	0	0	0	0	0	0	0	0	0	0	0	0	0	0	0	0	0	0	0	0	0	0	0	0	0	0	0	0	0
345.738	0	0	0	0	0	0	0	0	0	0	0	0	0	0	0	0	0	0	0	0	0	0	0	0	0	0	0	0	0	0	0	0	0	0	0	0	0	0	0	0	0	0	0	0	0	0	0	0	0
347.365	0	0	0	0	0	0	0	0	0	0	0	0	0	0	0	0	0	0	0	0	0	0	0	0	0	0	0	0	0	0	0	0	0	0	0	0	0	0	0	0	0	0	0	0	0	0	0	0	0
348.993	0	0	0	0	0	0	0	0	0	0	0	0	0	0	0	0	0	0	0	0	0	0	0	0	0	0	0	0	0	0	0	0	0	0	0	0	0	0	0	0	0	0	0	0	0	0	0	0	0
350.622	0	0	0	0	0	0	0	0	0	0	0	0	0	0	0	0	0	0	0	0	0	0	0	0	0	0	0	0	0	0	0	0	0	0	0	0	0	0	0	0	0	0	0	0	0	0	0	0	0
352.251	0	0	0	0	0	0	0	0	0	0	0	0	0	0	0	0	0	0	0	0	0	0	0	0	0	0	0	0	0	0	0	0	0	0	0	0	0	0	0	0	0	0	0	0	0	0	0	0	0
353.88	0	0	0	0	0	0	0	0	0	0	0	0	0	0	0	0	0	0	0	0	0	0	0	0	0	0	0	0	0	0	0	0	0	0	0	0	0	0	0	0	0	0	0	0	0	0	0	0	0
355.51	0	0	0	0	0	0	0	0	0	0	0	0	0	0	0	0	0	0	0	0	0	0	0	0	0	0	0	0	0	0	0	0	0	0	0	0	0	0	0	0	0	0	0	0	0	0	0	0	0
357.14	0	0	0	0	0	0	0	0	0	0	0	0	0	0	0	0	0	0	0	0	0	0	0	0	0	0	0	0	0	0	0	0	0	0	0	0	0	0	0	0	0	0	0	0	0	0	0	0	0
358.771	0	0	0	0	0	0	0	0	0	0	0	0	0	0	0	0	0	0	0	0	0	0	0	0	0	0	0	0	0	0	0	0	0	0	0	0	0	0	0	0	0	0	0	0	0	0	0	0	0
360.402	0	0	0	0	0	0	0	0	0	0	0	0	0	0	0	0	0	0	0	0	0	0	0	0	0	0	0	0	0	0	0	0	0	0	0	0	0	0	0	0	0	0	0	0	0	0	0	0	0
362.034	0	0	0	0	0	0	0	0	0	0	0	0	0	0	0	0	0	0	0	0	0	0	0	0	0	0	0	0	0	0	0	0	0	0	0	0	0	0	0	0	0	0	0	0	0	0	0	0	0
363.666	0	0	0	0	0	0	0	0	0	0	0	0	0	0	0	0	0	0	0	0	0	0	0	0	0	0	0	0	0	0	0	0	0	0	0	0	0	0	0	0	0	0	0	0	0	0	0	0	0
365.299	0	0	0	0	0	0	0	0	0	0	0	0	0	0	0	0	0	0	0	0	0	0	0	0	0	0	0	0	0	0	0	0	0	0	0	0	0	0	0	0	0	0	0	0	0	0	0	0	0
366.932	0	0	0	0	0	0	0	0	0	0	0	0	0	0	0	0	0	0	0	0	0	0	0	0	0	0	0	0	0	0	0	0	0	0	0	0	0	0	0	0	0	0	0	0	0	0	0	0	0
368.565	0	0	0	0	0	0	0	0	0	0	0	0	0	0	0	0	0	0	0	0	0	0	0	0	0	0	0	0	0	0	0	0	0	0	0	0	0	0	0	0	0	0	0	0	0	0	0	0	0
370.199	0	0	0	0	0	0	0	0	0	0	0	0	0	0	0	0	0	0	0	0	0	0	0	0	0	0	0	0	0	0	0	0	0	0	0	0	0	0	0	0	0	0	0	0	0	0	0	0	0
371.833	0	0	0	0	0	0	0	0	0	0	0	0	0	0	0	0	0	0	0	0	0	0	0	0	0	0	0	0	0	0	0	0	0	0	0	0	0	0	0	0	0	0	0	0	0	0	0	0	0
373.468	0	0	0	0	0	0	0	0	0	0	0	0	0	0	0	0	0	0	0	0	0	0	0	0	0	0	0	0	0	0	0	0	0	0	0	0	0	0	0	0	0	0	0	0	0	0	0	0	0
375.103	0	0	0	0	0	0	0	0	0	0	0	0	0	0	0	0	0	0	0	0	0	0	0	0	0	0	0	0	0	0	0	0	0	0	0	0	0	0	0	0	0	0	0	0	0	0	0	0	0
376.738	0	0	0	0	0	0	0	0	0	0	0	0	0	0	0	0	0	0	0	0	0	0	0	0	0	0	0	0	0	0	0	0	0	0	0	0	0	0	0	0	0	0	0	0	0	0	0	0	0
378.374	0	0	0	0	0	0	0	0	0	0	0	0	0	0	0	0	0	0	0	0	0	0	0	0	0	0	0	0	0	0	0	0	0	0	0	0	0	0	0	0	0	0	0	0	0	0	0	0	0
380.01	0	0	0	0	0	0	0	0	0	0	0	0	0	0	0	0	0	0	0	0	0	0	0	0	0	0	0	0	0	0	0	0	0	0	0	0	0	0	0	0	0	0	0	0	0	0	0	0	0
381.647	0	0	0	0	0	0	0	0	0	0	0	0	0	0	0	0	0	0	0	0	0	0	0	0	0	0	0	0	0	0	0	0	0	0	0	0	0	0	0	0	0	0	0	0	0	0	0	0	0
383.284	0	0	0	0	0	0	0	0	0	0	0	0	0	0	0	0	0	0	0	0	0	0	0	0	0	0	0	0	0	0	0	0	0	0	0	0	0	0	0	0	0	0	0	0	0	0	0	0	0
384.922	0	0	0	0	0	0	0	0	0	0	0	0	0	0	0	0	0	0	0	0	0	0	0	0	0	0	0	0	0	0	0	0	0	0	0	0	0	0	0	0	0	0	0	0	0	0	0	0	0
386.56	0	0	0	0	0	0	0	0	0	0	0	0	0	0	0	0	0	0	0	0	0	0	0	0	0	0	0	0	0	0	0	0	0	0	0	0	0	0	0	0	0	0	0	0	0	0	0	0	0
388.198	0	0	0	0	0	0	0	0	0	0	0	0	0	0	0	0	0	0	0	0	0	0	0	0	0	0	0	0	0	0	0	0	0	0	0	0	0	0	0	0	0	0	0	0	0	0	0	0	0
389.837	0	0	0	0	0	0	0	0	0	0	0	0	0	0	0	0	0	0	0	0	0	0	0	0	0	0	0	0	0	0	0	0	0	0	0	0	0	0	0	0	0	0	0	0	0	0	0	0	0
391.476	0	0	0	0	0	0	0	0	0	0	0	0	0	0	0	0	0	0	0	0	0	0	0	0	0	0	0	0	0	0	0	0	0	0	0	0	0	0	0	0	0	0	0	0	0	0	0	0	0
393.116	0	0	0	0	0	0	0	0	0	0	0	0	0	0	0	0	0	0	0	0	0	0	0	0	0	0	0	0	0	0	0	0	0	0	0	0	0	0	0	0	0	0	0	0	0	0	0	0	0
394.756	0	0	0	0	0	0	0	0	0	0	0	0	0	0	0	0	0	0	0	0	0	0	0	0	0	0	0	0	0	0	0	0	0	0	0	0	0	0	0	0	0	0	0	0	0	0	0	0	0
396.396	0	0	0	0	0	0	0	0	0	0	0	0	0	0	0	0	0	0	0	0	0	0	0	0	0	0	0	0	0	0	0	0	0	0	0	0	0	0	0	0	0	0	0	0	0	0	0	0	0
398.037	0	0	0	0	0	0	0	0	0	0	0	0	0	0	0	0	0	0	0	0	0	0	0	0	0	0	0	0	0	0	0	0	0	0	0	0	0	0	0	0	0	0	0	0	0	0	0	0	0
399.678	0	0	0	0	0	0	0	0	0	0	0	0	0	0	0	0	0	0	0	0	0	0	0	0	0	0	0	0	0	0	0	0	0	0	0	0	0	0	0	0	0	0	0	0	0	0	0	0	0
401.32	0	0	0	0	0	0	0	0	0	0	0	0	0	0	0	0	0	0	0	0	0	0	0	0	0	0	0	0	0	0	0	0	0	0	0	0	0	0	0	0	0	0	0	0	0	0	0	0	0
402.962	0	0	0	0	0	0	0	0	0	0	0	0	0	0	0	0	0	0	0	0	0	0	0	0	0	0	0	0	0	0	0	0	0	0	0	0	0	0	0	0	0	0	0	0	0	0	0	0	0
404.604	0	0	0	0	0	0	0	0	0	0	0	0	0	0	0	0	0	0	0	0	0	0	0	0	0	0	0	0	0	0	0	0	0	0	0	0	0	0	0	0	0	0	0	0	0	0	0	0	0
406.247	0	0	0	0	0	0	0	0	0	0	0	0	0	0	0	0	0	0	0	0	0	0	0	0	0	0	0	0	0	0	0	0	0	0	0	0	0	0	0	0	0	0	0	0	0	0	0	0	0
407.89	0	0	0	0	0	0	0	0	0	0	0	0	0	0	0	0	0	0	0	0	0	0	0	0	0	0	0	0	0	0	0	0	0	0	0	0	0	0	0	0	0	0	0	0	0	0	0	0	0
409.534	0	0	0	0	0	0	0	0	0	0	0	0	0	0	0	0	0	0	0	0	0	0	0	0	0	0	0	0	0	0	0	0	0	0	0	0	0	0	0	0	0	0	0	0	0	0	0	0	0
411.177	0	0	0	0	0	0	0	0	0	0	0	0	0	0	0	0	0	0	0	0	0	0	0	0	0	0	0	0	0	0	0	0	0	0	0	0	0	0	0	0	0	0	0	0	0	0	0	0	0
412.822	0	0	0	0	0	0	0	0	0	0	0	0	0	0	0	0	0	0	0	0	0	0	0	0	0	0	0	0	0	0	0	0	0	0	0	0	0	0	0	0	0	0	0	0	0	0	0	0	0
414.466	0	0	0	0	0	0	0	0	0	0	0	0	0	0	0	0	0	0	0	0	0	0	0	0	0	0	0	0	0	0	0	0	0	0	0	0	0	0	0	0	0	0	0	0	0	0	0	0	0
416.111	0	0	0	0	0	0	0	0	0	0	0	0	0	0	0	0	0	0	0	0	0	0	0	0	0	0	0	0	0	0	0	0	0	0	0	0	0	0	0	0	0	0	0	0	0	0	0	0	0
417.757	0	0	0	0	0	0	0	0	0	0	0	0	0	0	0	0	0	0	0	0	0	0	0	0	0	0	0	0	0	0	0	0	0	0	0	0	0	0	0	0	0	0	0	0	0	0	0	0	0
419.402	0	0	0	0	0	0	0	0	0	0	0	0	0	0	0	0	0	0	0	0	0	0	0	0	0	0	0	0	0	0	0	0	0	0	0	0	0	0	0	0	0	0	0	0	0	0	0	0	0
421.048	0	0	0	0	0	0	0	0	0	0	0	0	0	0	0	0	0	0	0	0	0	0	0	0	0	0	0	0	0	0	0	0	0	0	0	0	0	0	0	0	0	0	0	0	0	0	0	0	0
422.695	0	0	0	0	0	0	0	0	0	0	0	0	0	0	0	0	0	0	0	0	0	0	0	0	0	0	0	0	0	0	0	0	0	0	0	0	0	0	0	0	0	0	0	0	0	0	0	0	0
424.342	0	0	0	0	0	0	0	0	0	0	0	0	0	0	0	0	0	0	0	0	0	0	0	0	0	0	0	0	0	0	0	0	0	0	0	0	0	0	0	0	0	0	0	0	0	0	0	0	0
425.989	0	0	0	0	0	0	0	0	0	0	0	0	0	0	0	0	0	0	0	0	0	0	0	0	0	0	0	0	0	0	0	0	0	0	0	0	0	0	0	0	0	0	0	0	0	0	0	0	0
427.636	0	0	0	0	0	0	0	0	0	0	0	0	0	0	0	0	0	0	0	0	0	0	0	0	0	0	0	0	0	0	0	0	0	0	0	0	0	0	0	0	0	0	0	0	0	0	0	0	0
429.284	0	0	0	0	0	0	0	0	0	0	0	0	0	0	0	0	0	0	0	0	0	0	0	0	0	0	0	0	0	0	0	0	0	0	0	0	0	0	0	0	0	0	0	0	0	0	0	0	0
430.932	0	0	0	0	0	0	0	0	0	0	0	0	0	0	0	0	0	0	0	0	0	0	0	0	0	0	0	0	0	0	0	0	0	0	0	0	0	0	0	0	0	0	0	0	0	0	0	0	0
432.581	0	0	0	0	0	0	0	0	0	0	0	0	0	0	0	0	0	0	0	0	0	0	0	0	0	0	0	0	0	0	0	0	0	0	0	0	0	0	0	0	0	0	0	0	0	0	0	0	0
434.23	0	0	0	0	0	0	0	0	0	0	0	0	0	0	0	0	0	0	0	0	0	0	0	0	0	0	0	0	0	0	0	0	0	0	0	0	0	0	0	0	0	0	0	0	0	0	0	0	0
435.879	0	0	0	0	0	0	0	0	0	0	0	0	0	0	0	0	0	0	0	0	0	0	0	0	0	0	0	0	0	0	0	0	0	0	0	0	0	0	0	0	0	0	0	0	0	0	0	0	0
437.528	0	0	0	0	0	0	0	0	0	0	0	0	0	0	0	0	0	0	0	0	0	0	0	0	0	0	0	0	0	0	0	0	0	0	0	0	0	0	0	0	0	0	0	0	0	0	0	0	0
439.178	0	0	0	0	0	0	0	0	0	0	0	0	0	0	0	0	0	0	0	0	0	0	0	0	0	0	0	0	0	0	0	0	0	0	0	0	0	0	0	0	0	0	0	0	0	0	0	0	0
440.828	0	0	0	0	0	0	0	0	0	0	0	0	0	0	0	0	0	0	0	0	0	0	0	0	0	0	0	0	0	0	0	0	0	0	0	0	0	0	0	0	0	0	0	0	0	0	0	0	0
442.479	0	0	0	0	0	0	0	0	0	0	0	0	0	0	0	0	0	0	0	0	0	0	0	0	0	0	0	0	0	0	0	0	0	0	0	0	0	0	0	0	0	0	0	0	0	0	0	0	0
444.13	0	0	0	0	0	0	0	0	0	0	0	0	0	0	0	0	0	0	0	0	0	0	0	0	0	0	0	0	0	0	0	0	0	0	0	0	0	0	0	0	0	0	0	0	0	0	0	0	0
445.781	0	0	0	0	0	0	0	0	0	0	0	0	0	0	0	0	0	0	0	0	0	0	0	0	0	0	0	0	0	0	0	0	0	0	0	0	0	0	0	0	0	0	0	0	0	0	0	0	0
447.432	0	0	0	0	0	0	0	0	0	0	0	0	0	0	0	0	0	0	0	0	0	0	0	0	0	0	0	0	0	0	0	0	0	0	0	0	0	0	0	0	0	0	0	0	0	0	0	0	0
449.084	0	0	0	0	0	0	0	0	0	0	0	0	0	0	0	0	0	0	0	0	0	0	0	0	0	0	0	0	0	0	0	0	0	0	0	0	0	0	0	0	0	0	0	0	0	0	0	0	0
450.736	0	0	0	0	0	0	0	0	0	0	0	0	0	0	0	0	0	0	0	0	0	0	0	0	0	0	0	0	0	0	0	0	0	0	0	0	0	0	0	0	0	0	0	0	0	0	0	0	0
452.389	0	0	0	0	0	0	0	0	0	0	0	0	0	0	0	0	0	0	0	0	0	0	0	0	0	0	0	0	0	0	0	0	0	0	0	0	0	0	0	0	0	0	0	0	0	0	0	0	0
454.042	0	0	0	0	0	0	0	0	0	0	0	0	0	0	0	0	0	0	0	0	0	0	0	0	0	0	0	0	0	0	0	0	0	0	0	0	0	0	0	0	0	0	0	0	0	0	0	0	0
455.695	0	0	0	0	0	0	0	0	0	0	0	0	0	0	0	0	0	0	0	0	0	0	0	0	0	0	0	0	0	0	0	0	0	0	0	0	0	0	0	0	0	0	0	0	0	0	0	0	0
457.348	0	0	0	0	0	0	0	0	0	0	0	0	0	0	0	0	0	0	0	0	0	0	0	0	0	0	0	0	0	0	0	0	0	0	0	0	0	0	0	0	0	0	0	0	0	0	0	0	0
459.002	0	0	0	0	0	0	0	0	0	0	0	0	0	0	0	0	0	0	0	0	0	0	0	0	0	0	0	0	0	0	0	0	0	0	0	0	0	0	0	0	0	0	0	0	0	0	0	0	0
460.656	0	0	0	0	0	0	0	0	0	0	0	0	0	0	0	0	0	0	0	0	0	0	0	0	0	0	0	0	0	0	0	0	0	0	0	0	0	0	0	0	0	0	0	0	0	0	0	0	0
462.31	0	0	0	0	0	0	0	0	0	0	0	0	0	0	0	0	0	0	0	0	0	0	0	0	0	0	0	0	0	0	0	0	0	0	0	0	0	0	0	0	0	0	0	0	0	0	0	0	0
463.965	0	0	0	0	0	0	0	0	0	0	0	0	0	0	0	0	0	0	0	0	0	0	0	0	0	0	0	0	0	0	0	0	0	0	0	0	0	0	0	0	0	0	0	0	0	0	0	0	0
465.62	0	0	0	0	0	0	0	0	0	0	0	0	0	0	0	0	0	0	0	0	0	0	0	0	0	0	0	0	0	0	0	0	0	0	0	0	0	0	0	0	0	0	0	0	0	0	0	0	0
467.275	0	0	0	0	0	0	0	0	0	0	0	0	0	0	0	0	0	0	0	0	0	0	0	0	0	0	0	0	0	0	0	0	0	0	0	0	0	0	0	0	0	0	0	0	0	0	0	0	90.157664595436
468.931	0	0	0	0	0	0	0	0	0	0	0	0	0	0	0	0	0	0	0	0	0	0	0	0	0	0	0	0	0	0	0	0	0	0	0	0	0	0	0	0	0	0	0	0	0	0	0	0	102.714789385788
470.586	0	0	0	0	0	0	0	0	0	0	0	0	0	0	0	0	0	0	0	0	0	0	0	0	0	0	0	0	0	0	0	0	0	0	0	0	0	0	0	0	0	0	0	0	0	0	0	95.3395330556122	105.612115662259
472.242	0	0	0	0	0	0	0	0	0	0	0	0	0	0	0	0	0	0	0	0	0	0	0	0	0	0	0	0	0	0	0	0	0	0	0	0	0	0	0	0	0	0	0	0	0	0	72.4021891996584	98.2465229125667	114.404075429309
473.899	0	0	0	0	0	0	0	0	0	0	0	0	0	0	0	0	0	0	0	0	0	0	0	0	0	0	0	0	0	0	0	0	0	0	0	0	0	0	0	0	0	0	0	0	0	0	96.0368560476495	112.832233693385	134.385020501778
475.555	0	0	0	0	0	0	0	0	0	0	0	0	0	0	0	0	0	0	0	0	0	0	0	0	0	0	0	0	0	0	0	0	0	0	0	0	0	0	0	0	0	0	0	0	0	86.7112550175217	99.5852900891934	119.548843652716	136.247550594918
477.212	0	0	0	0	0	0	0	0	0	0	0	0	0	0	0	0	0	0	0	0	0	0	0	0	0	0	0	0	0	0	0	0	0	0	0	0	0	0	0	0	0	0	0	0	0	89.2917083253276	109.674376057203	130.759636310759	142.373078755492
478.87	0	0	0	0	0	0	0	0	0	0	0	0	0	0	0	0	0	0	0	0	0	0	0	0	0	0	0	0	0	0	0	0	0	0	0	0	0	0	0	0	0	0	0	0	84.9371887624078	104.848014713412	120.619464907479	136.499080214701	153.636867877972
480.527	0	0	0	0	0	0	0	0	0	0	0	0	0	0	0	0	0	0	0	0	0	0	0	0	0	0	0	0	0	0	0	0	0	0	0	0	0	0	0	0	0	0	0	0	94.5307216019996	109.921950328961	131.854749185773	147.17610644863	165.887090602066
482.185	0	0	0	0	0	0	0	0	0	0	0	0	0	0	0	0	0	0	0	0	0	0	0	0	0	0	0	0	0	0	0	0	0	0	0	0	0	0	0	0	0	0	0	101.378672734946	110.955046176474	126.260064477585	144.655797370487	161.212225061245	175.954901831332
483.843	0	0	0	0	0	0	0	0	0	0	0	0	0	0	0	0	0	0	0	0	0	0	0	0	0	0	0	0	0	0	0	0	0	0	0	0	0	0	0	0	0	0	0	101.211871525658	122.151598633502	134.870677673432	150.062815590659	164.54106731493	186.52891241604
485.501	0	0	0	0	0	0	0	0	0	0	0	0	0	0	0	0	0	0	0	0	0	0	0	0	0	0	0	0	0	0	0	0	0	0	0	0	0	0	0	0	0	0	98.6465734169417	114.328942857325	128.637794013281	145.383020195552	165.154879316704	174.52768945703	207.088537314304
487.16	0	0	0	0	0	0	0	0	0	0	0	0	0	0	0	0	0	0	0	0	0	0	0	0	0	0	0	0	0	0	0	0	0	0	0	0	0	0	0	0	0	83.7946040385162	99.1456082204681	120.242831778171	130.68150286989	148.90380158613	162.042394354482	188.501954545176	200.869476171899
488.819	0	0	0	0	0	0	0	0	0	0	0	0	0	0	0	0	0	0	0	0	0	0	0	0	0	0	0	0	0	0	0	0	0	0	0	0	0	0	0	0	0	102.748012828601	118.673650802434	139.417207687506	143.885989319474	165.471461575237	182.860708822814	192.631419346904	217.167774154597
490.478	0	0	0	0	0	0	0	0	0	0	0	0	0	0	0	0	0	0	0	0	0	0	0	0	0	0	0	0	0	0	0	0	0	0	0	0	0	0	0	0	97.2039410190924	108.413860912291	121.333091619351	145.631524487132	150.525346739591	169.602927733406	184.01103253827	204.946055017702	224.088590781475
492.137	0	0	0	0	0	0	0	0	0	0	0	0	0	0	0	0	0	0	0	0	0	0	0	0	0	0	0	0	0	0	0	0	0	0	0	0	0	0	0	0	96.9318552209534	112.592109950303	127.068867747016	143.399689361216	157.999402517685	176.211154488373	193.994784051915	212.472414871768	239.523212865544
493.797	0	0	0	0	0	0	0	0	0	0	0	0	0	0	0	0	0	0	0	0	0	0	0	0	0	0	0	0	0	0	0	0	0	0	0	0	0	0	0	97.9911489776331	105.709909135183	121.709852961266	137.836316125312	160.707592605341	165.703819859377	186.759581225021	201.540389912291	221.981304055861	237.8137848266
495.456	0	0	0	0	0	0	0	0	0	0	0	0	0	0	0	0	0	0	0	0	0	0	0	0	0	0	0	0	0	0	0	0	0	0	0	0	0	0	0	109.080510555965	119.642649937387	137.766985857467	148.925304489331	165.642546100431	182.923775221582	192.741212305192	215.846937222707	234.211199150988	254.16242327083
497.117	0	0	0	0	0	0	0	0	0	0	0	0	0	0	0	0	0	0	0	0	0	0	0	0	0	0	0	0	0	0	0	0	0	0	0	0	0	0	92.4160967031051	113.895611850461	119.211444946292	137.903171125694	148.531960634786	170.374211598761	181.822636623028	202.629247232088	216.017865200729	237.385236713644	250.91703209301
498.777	0	0	0	0	0	0	0	0	0	0	0	0	0	0	0	0	0	0	0	0	0	0	0	0	0	0	0	0	0	0	0	0	0	0	0	0	0	0	95.6268568293062	105.441900839498	122.497499986417	136.904038543867	151.663849573006	172.375132719669	183.766240602976	205.973686683388	226.289043975626	238.190925951151	260.273786882603
500.438	0	0	0	0	0	0	0	0	0	0	0	0	0	0	0	0	0	0	0	0	0	0	0	0	0	0	0	0	0	0	0	0	0	0	0	0	0	102.152433366412	97.9383646645996	126.955624820614	135.255613856337	145.792425329778	171.460895684103	181.115177505471	196.111425579315	209.517372479049	235.899464199526	248.864166641792	274.538537579435
502.098	0	0	0	0	0	0	0	0	0	0	0	0	0	0	0	0	0	0	0	0	0	0	0	0	0	0	0	0	0	0	0	0	0	0	0	0	441.904385603911	107.892101111412	119.543195939424	137.445898802994	141.207815833813	159.296431993813	174.366982075727	188.167548593672	210.5130152087	223.125871382656	244.149748076422	265.989469432625	278.088314547302
503.759	0	0	0	0	0	0	0	0	0	0	0	0	0	0	0	0	0	0	0	0	0	0	0	0	0	0	0	0	0	0	0	0	0	0	0	0	109.846419082026	107.761981885708	121.35916766422	136.311204537638	154.912654994824	171.654186180397	185.624682030408	200.548208306734	209.049021537258	229.657519557947	243.356256030153	262.694277473692	282.567615208209
505.421	0	0	0	0	0	0	0	0	0	0	0	0	0	0	0	0	0	0	0	0	0	0	0	0	0	0	0	0	0	0	0	0	0	0	0	64.4044491008701	101.632204777876	111.536863773379	128.194139374325	133.885283553543	143.42233297814	163.092665426379	186.438522571294	208.178963936496	222.627427743003	235.207716131157	251.459501168465	269.003577505482	290.174395946379
507.082	0	0	0	0	0	0	0	0	0	0	0	0	0	0	0	0	0	0	0	0	0	0	0	0	0	0	0	0	0	0	0	0	0	0	0	88.2640891240941	111.59755679321	124.593141020582	130.163450290456	142.033400778391	160.487041462982	175.582938194278	190.408177537875	208.38304594162	223.066019800802	241.552851216834	264.080401336868	279.331971616027	292.299579451755
508.744	0	0	0	0	0	0	0	0	0	0	0	0	0	0	0	0	0	0	0	0	0	0	0	0	0	0	0	0	0	0	0	0	0	0	64.2764344030907	87.4192711554053	112.426063245918	119.52340057058	142.625801483893	144.655491993089	159.107843025074	183.827151115876	197.247769803157	208.985897544585	225.248185644417	239.031572922273	262.257665659382	272.640945867898	292.186333275299
510.406	0	0	0	0	0	0	0	0	0	0	0	0	0	0	0	0	0	0	0	0	0	0	0	0	0	0	0	0	0	0	0	0	0	0	110.780257178485	114.641927755517	133.844320785531	141.945920883336	158.245916756674	172.763597441127	182.626515669744	197.612846356529	214.423774553703	225.47930913092	243.82710031953	253.275080523103	268.421956248609	291.519169512662	302.082817429779
512.068	0	0	0	0	0	0	0	0	0	0	0	0	0	0	0	0	0	0	0	0	0	0	0	0	0	0	0	0	0	0	0	0	0	76.5850972150131	101.89652861325	110.280850199205	122.594695773106	136.743474417728	142.588310365161	166.242233764026	179.987710242725	193.016350711943	211.824573643552	229.605732350683	239.583909628702	250.447639158984	268.981796606679	290.572234675921	307.225675236125
513.731	0	0	0	0	0	0	0	0	0	0	0	0	0	0	0	0	0	0	0	0	0	0	0	0	0	0	0	0	0	0	0	0	0	72.9676615800848	99.7905941482365	94.4861550093188	113.947982556392	128.367734343917	148.447254803792	160.778601306065	177.141396680883	188.268999134968	207.308673813999	225.137294258331	242.611308336607	248.333464270502	271.716009290363	283.220372617266	299.88975863321
515.394	0	0	0	0	0	0	0	0	0	0	0	0	0	0	0	0	0	0	0	0	0	0	0	0	0	0	0	0	0	0	0	0	69.2061360917641	87.5626421329432	96.2706392038405	115.942132708306	136.782866481613	136.761999534244	156.634861939258	167.564704861083	183.04585555804	193.338427704158	219.298438343533	232.881040097638	251.600385346175	257.286870101976	275.026085939077	290.646878662942	307.949567363211
517.056	0	0	0	0	0	0	0	0	0	0	0	0	0	0	0	0	0	0	0	0	0	0	0	0	0	0	0	0	0	0	0	80.0319272347144	75.6921457690182	95.6032973594414	116.498812891712	130.744651613873	143.88528512343	147.488564397677	162.376802139995	183.295851201448	188.850945384653	206.337366313647	228.311430674497	240.456613621855	251.383234416303	261.993630081136	284.153765907162	301.403244846063	317.5225825291
518.72	0	0	0	0	0	0	0	0	0	0	0	0	0	0	0	0	0	0	0	0	0	0	0	0	0	0	0	0	0	0	0	66.5741126890945	75.6937834458951	80.84086680971	108.479421091692	117.070173873638	138.196599848536	148.827172460527	163.352188117289	177.395435397314	188.033653320157	213.259446331609	223.957867227021	234.131702530361	257.105614633664	267.553725339573	282.485144208652	293.480967099868	311.363093327883
520.383	0	0	0	0	0	0	0	0	0	0	0	0	0	0	0	0	0	0	0	0	0	0	0	0	0	0	0	0	0	0	68.2192823506218	87.4952995178652	96.1583588001547	115.506305171994	125.662105714802	141.04002362863	142.239942970241	165.096557053306	180.410021351125	193.325174304457	207.158729180527	223.935976730183	236.414779413138	249.960654241867	264.029366513137	268.669577584173	294.561709747593	305.636211139928	329.384149682455
522.046	0	0	0	0	0	0	0	0	0	0	0	0	0	0	0	0	0	0	0	0	0	0	0	0	0	0	0	0	0	0	63.5284625304371	77.3526274964606	90.889330956182	105.993157113269	114.339738439667	129.584351761553	155.655416021906	144.847030167759	183.588174857079	182.863481819557	200.594213334478	225.383384869055	233.603205043725	244.293128623275	257.292496138916	275.765859843618	286.368441200642	299.956273294676	320.58578874244
523.71	0	0	0	0	0	0	0	0	0	0	0	0	0	0	0	0	0	0	0	0	0	0	0	0	0	0	0	0	0	66.7545560125281	71.0078191055931	98.3765855897893	99.4374857286476	111.281006670029	129.933786213546	148.368097845119	160.384660188068	179.363518395237	180.307597838304	198.300884988761	208.351063999999	229.391225794266	231.280791758691	254.677089587456	264.485832611559	280.188933252584	291.587609402811	309.892619561328	323.057882843021
525.374	0	0	0	0	0	0	0	0	0	0	0	0	0	0	0	0	0	0	0	0	0	0	0	0	0	0	0	0	0	78.6762739699982	85.3833224881927	89.0401032745182	100.426060455477	128.76842875668	135.504733905468	134.195473434521	165.744061723956	169.543677731654	195.778051624061	204.704355976502	213.132624376435	226.106158575454	247.622877129457	253.153556630021	270.479297243397	277.069367402234	293.5887241382	304.653267558984	324.67695845021
527.038	0	0	0	0	0	0	0	0	0	0	0	0	0	0	0	0	0	0	0	0	0	0	0	0	0	0	0	0	116.671200854713	73.6711138191364	69.6326560788617	102.534026948115	104.103285716752	119.723958922659	121.575463972181	145.869149580409	161.39492397327	178.431736353993	182.850040627967	198.781141775633	203.662445228334	227.299173350859	233.141151412795	250.799350009164	267.399980404946	274.118905282394	280.837956384695	301.07316632694	314.157018412028
528.703	0	0	0	0	0	0	0	0	0	0	0	0	0	0	0	0	0	0	0	0	0	0	0	0	0	0	0	0	67.6935865777179	77.0989483494463	87.5700174497429	97.4228964563846	116.297367150993	121.779641350042	136.935545317876	145.492381459051	154.447520828937	180.756681784759	190.342401605802	194.343007573525	209.75229420605	229.57744078389	237.24487264893	251.247378897305	273.09240345277	277.134982276336	285.97606136338	307.231811258342	314.497951724105
530.367	0	0	0	0	0	0	0	0	0	0	0	0	0	0	0	0	0	0	0	0	0	0	0	0	0	0	0	83.5420841646017	60.6321044790391	57.9679310348583	72.7392636586041	85.3128499076874	113.281088937089	116.682731559753	121.617045668759	147.53327340342	162.73861215523	169.099751751773	192.8723409286	190.167213075039	205.020960262507	214.353423835224	227.546424806827	244.722848850025	255.470485925355	270.7852595512	286.035725305715	292.954080503764	314.661523455257
532.032	0	0	0	0	0	0	0	0	0	0	0	0	0	0	0	0	0	0	0	0	0	0	0	0	0	0	143.962835054393	46.5948293388393	57.8032691544791	74.6107051425585	81.9668489703883	76.9223060334473	106.741194979998	110.480155899343	126.869292886584	134.410129210512	166.537613801236	170.507145980702	192.593700676258	195.666635056546	200.365317113986	218.381401661149	232.832260187332	249.558533257	256.565905716415	262.542930073668	285.679008397631	295.803461321263	308.064710434597
533.697	0	0	0	0	0	0	0	0	0	0	0	0	0	0	0	0	0	0	0	0	0	0	0	0	0	0	56.2335551612743	54.2174130345442	70.6839443851802	92.9407357560834	95.7695145652189	106.38113640797	119.655126755139	122.253087285557	140.372261587264	152.827141171808	166.804172915668	180.597003580922	196.451283611834	207.569641517674	213.600096465821	228.428766323278	237.589416827942	255.84608450499	259.81069995692	271.373957438418	285.955611671264	297.546735282734	301.922525038243
535.362	0	0	0	0	0	0	0	0	0	0	0	0	0	0	0	0	0	0	0	0	0	0	0	0	0	84.7776028695905	71.5454376601144	68.3231298224624	84.2313518204421	72.894530065471	90.6381383255654	108.190618715591	118.129109861112	123.956551457356	143.899086988757	147.435305542473	167.344863859223	185.716322438774	189.560559128585	204.940060689466	209.827887254103	220.933337166091	237.101470573466	249.916669841469	253.61782629569	277.724044893945	285.028191151859	284.633409269282	309.668336704974
537.028	0	0	0	0	0	0	0	0	0	0	0	0	0	0	0	0	0	0	0	0	0	0	0	0	0	37.7480156966982	55.6053233816748	71.1198972465103	68.1440018055855	76.1455863570313	82.9139974939004	95.2204189334602	107.475249820391	123.041435561297	126.080634621531	140.254896602606	161.038153942584	169.280475062988	187.968752672774	200.211897060706	208.183650535285	227.010343079678	226.015256346656	245.630718818311	258.301477993892	264.176186588502	279.752351763803	292.982829959771	303.024184370707
538.693	0	0	0	0	0	0	0	0	0	0	0	0	0	0	0	0	0	0	0	0	0	0	0	0	55.8742223717607	69.8322638962128	85.529761789114	84.6355599502219	86.2167625960627	93.47520517289	111.169997436294	112.363642709568	127.27658011294	136.833107156799	151.44710737681	160.211832486074	171.077209774738	171.383474978707	200.750732865038	205.676297996405	222.450201722438	227.365279911603	243.555378828704	243.541346158965	262.19189279342	274.815058909466	277.853542505946	297.124972667455	306.773513779324
540.359	0	0	0	0	0	0	0	0	0	0	0	0	0	0	0	0	0	0	0	0	0	0	0	0	55.8064901603682	68.3294766254717	78.3155304682283	87.4353608267954	83.6872393073984	105.817780661332	110.779393548984	119.454239128202	131.769022342965	141.387130321968	147.520085092214	168.38143136714	174.860003238406	194.432590440588	197.710208169538	206.680131033199	213.311822848457	227.540070783436	251.27571850221	249.130916920551	261.865734096488	267.130140606758	286.474568925935	295.202327970412	308.092343241011
542.025	0	0	0	0	0	0	0	0	0	0	0	0	0	0	0	0	0	0	0	0	0	0	0	45.3489241996569	39.48743910741	70.3755047543684	75.6444998812331	79.0725658040183	94.3837973566507	91.3765814536504	97.5150905307354	112.715489457415	118.713651885113	128.895860117053	153.762417960841	158.723212706905	168.856791927301	176.529105841035	184.548022780319	206.665519006413	212.204022915445	239.441293258387	244.28821178284	247.916289846982	259.800978611923	261.729756572943	272.112266157673	298.437324426039	295.665939020188
543.691	0	0	0	0	0	0	0	0	0	0	0	0	0	0	0	0	0	0	0	0	0	0	0	45.1677607067397	55.4614978639114	54.642771758229	70.4645620678629	84.6505662211506	81.6227927581881	86.8131662943	109.102267607299	116.719612702446	139.969214974361	149.477121270202	143.650337059873	157.344583358691	170.560373418514	183.645858886136	199.283496051452	204.256732302018	212.835074341724	225.670960569454	236.358209561131	251.532244592423	254.194612027782	266.400662184505	279.362589775007	287.867071556761	297.914600164506
545.357	0	0	0	0	0	0	0	0	0	0	0	0	0	0	0	0	0	0	0	0	0	0	51.389064771008	50.9373889503752	58.3495750740338	74.0917672943415	83.3221021275443	83.2470537703485	87.1768276977903	101.312389244854	124.914756903822	126.787917849046	135.919368102065	148.922223515679	158.088130338254	170.463356826682	190.170967354321	186.952171309744	205.093655642451	207.309345677053	224.508963118328	227.41253629027	240.062990910897	252.396301444685	257.233862218631	262.406029536605	282.837949932136	290.858516088947	297.880849281181
547.023	0	0	0	0	0	0	0	0	0	0	0	0	0	0	0	0	0	0	0	0	0	87.8876684446049	41.2597152942542	60.2011850817383	72.9603836740631	63.8531137421618	59.9598268933542	84.9019735254277	110.969969742676	91.2634095464029	110.3440632209	125.67522595197	137.510107401458	148.634590042887	163.978039531554	170.30229560189	180.3638202502	190.339885977088	206.20039009891	203.261828152404	218.067302246589	229.114485582741	231.517275998504	249.820841630447	254.665259503622	265.098839970492	271.708388366891	289.734425937819	292.910782752703
548.69	0	0	0	0	0	0	0	0	0	0	0	0	0	0	0	0	0	0	0	0	0	63.6958723149249	42.220634347726	63.2230958254133	63.8716974449485	69.4422082565256	75.5723262304828	88.0483630639744	105.199099562867	105.626135929268	108.575607519154	120.595668725789	122.871367102911	135.189717537536	160.77403760614	165.31263171357	186.692361111549	176.840256367219	202.877807982507	215.539456013455	207.86665271614	226.817279015786	238.641696266492	251.082089527944	254.055422231593	264.557404233222	271.562475262181	285.622654851352	296.011219080074
550.357	0	0	0	0	0	0	0	0	0	0	0	0	0	0	0	0	0	0	0	0	27.876536326511	20.9522158697326	13.8969507106328	29.531995248752	56.7802818730338	44.1561496943808	65.8609742826684	61.3636389675694	66.2609272773185	107.172723023343	104.427118405536	112.40908813404	120.508783519956	153.8749261421	147.552782223394	159.097904911603	159.325093503093	172.559139853874	191.421896958562	190.694981855534	201.85963399867	224.056281500787	225.904247423626	236.007614974006	246.88583044001	249.314524434815	260.800983931772	268.837730237283	287.035643367259
552.024	0	0	0	0	0	0	0	0	0	0	0	0	0	0	0	0	0	0	0	0	39.1649645785522	27.7369447339889	40.3333086070947	58.7631913713519	58.4710528975387	67.3300305317441	85.1838286576035	91.6737827688625	86.6114453333473	83.6439336696508	102.338241508483	104.869299024227	126.113342727053	128.564832050511	151.436840714359	157.101144998842	165.236945469444	171.291734960769	201.636130663938	202.293384314125	203.453125903835	224.382294507999	228.417657259302	241.598576545416	244.478020850822	255.339004582477	266.423402676305	270.659963258456	276.957240420557
553.691	0	0	0	0	0	0	0	0	0	0	0	0	0	0	0	0	0	0	0	-1.0385066389864	29.9195718625716	11.7583788262003	34.1278199711782	31.6374311794465	48.330087344342	41.8133106975166	58.4084947640788	72.1664811327826	80.8143695174079	85.2178596111609	88.0584154668942	107.939379013426	115.701386063909	126.083836017132	127.790154880748	147.666520303774	162.951262950754	169.187365924644	181.356831401632	191.557742576435	204.190657133476	202.669646078772	225.247839778267	237.603841808704	245.589233543912	250.620177916114	255.662804612523	269.292441289571	270.449278587285
555.358	0	0	0	0	0	0	0	0	0	0	0	0	0	0	0	0	0	0	0	7.99897408328484	31.0549279897183	39.1918505784067	51.4035235530683	46.3559210520988	57.5819018293487	60.1915196987023	78.400695350345	78.7324870027815	94.4296827052723	89.463307809603	104.740521067773	121.259317600912	114.873840934389	122.575885542046	140.34660849347	142.079018936244	167.758149647247	168.811138717914	194.616553909814	191.439478923826	199.040353614479	209.050707238651	215.79188086113	230.279807091381	239.942746490859	233.658749625869	253.972639822794	266.608701587509	272.177785554667
557.026	0	0	0	0	0	0	0	0	0	0	0	0	0	0	0	0	0	0	52.5706923710821	38.829180259719	37.9234835261397	47.8879917746613	48.6586552937828	49.8804409436302	47.4021587594586	61.9717750127135	78.0694259680026	78.5610495957382	81.5963449417253	92.2302376966301	104.770886850296	124.742862336836	132.896606564025	142.483308164565	151.944809300347	150.799260220699	170.538592863086	170.93549835776	183.179955986571	191.812499932832	201.900929548646	215.632464306932	215.092127233319	230.337154895207	238.377309734506	234.144562692311	247.19164562801	259.485092041202	271.339974723138
558.693	0	0	0	0	0	0	0	0	0	0	0	0	0	0	0	0	0	0	52.8028717851146	52.0947417934502	57.6028037150675	58.7436204139355	74.4195964272783	58.6311050104494	68.6144722083575	91.055843065088	81.5291241471902	100.214208414644	122.176340997061	117.267942445409	130.799700342871	126.765702161157	140.797780065616	139.18722698359	158.5024229525	165.538264332987	175.717306706891	179.298690411267	187.498669184496	209.24902695901	213.277255621883	216.476947651019	223.008118265446	233.01243203902	234.205137336696	244.413722227405	249.483831943948	253.660770959631	262.243668767069
560.361	0	0	0	0	0	0	0	0	0	0	0	0	0	0	0	0	0	30.948537559231	44.3076458169223	37.4571067907086	65.7482043401689	60.4649914070641	57.2813706366827	57.3780834972334	73.2300278040926	74.8101483677482	95.1069104691438	99.2109980277601	101.657370964997	113.758914306718	122.646666731327	134.822421951868	137.044664434784	151.864523639968	159.11020363037	164.813226721958	169.263481038901	172.92367190883	192.354733763377	196.833919432111	194.119806876382	221.824836531386	217.953884197828	227.020741954005	237.768010565114	234.259407521972	249.012680668932	260.543358498331	269.488498056532
562.029	0	0	0	0	0	0	0	0	0	0	0	0	0	0	0	0	51.6398673697754	-1.31584165404029	9.81550824842812	6.72156130727282	53.8360134191438	23.5137382450713	53.0670591868791	53.4330472621471	43.3378821404149	65.3438670139763	54.5343003603457	76.6860977002368	90.3289650164477	98.3897688670088	99.9064595396823	100.924772645683	107.876885051191	124.626965417319	139.343042236442	145.227729416667	152.392767102619	166.488455186177	153.317836924476	178.623810249266	179.106588002936	198.933469160262	209.275438741585	213.876416025247	220.03483185629	224.854894900472	239.639029828925	244.502045524478	254.254055727143
563.697	0	0	0	0	0	0	0	0	0	0	0	0	0	0	0	0	25.3855350681481	35.0278358950461	20.7070009024938	27.6930847819672	22.0177229305223	46.8081456006836	49.7885663048367	63.4319652244071	50.7292608099874	63.2908971077575	72.0700388847229	81.3391956289895	75.4086878102846	97.1034014640378	94.6069569160558	121.803438074678	129.707930469072	135.352318770363	134.277039981274	161.106824526899	160.79311603942	149.896767733682	173.095118418896	179.829961125946	190.058906753767	191.755248994076	204.900621910377	216.478816736477	216.542157111874	220.65242488112	236.507656434969	238.877327413277	245.373366593288
565.365	0	0	0	0	0	0	0	0	0	0	0	0	0	0	0	51.4832043489383	28.5593729547679	28.3280868176903	51.5783612121427	48.8293859667589	66.3945880732527	52.1741011960726	62.3277073231281	60.6207442490016	56.0349447687954	73.7222814585038	79.6670627290695	89.1187468176612	100.734919339144	105.523286559231	116.465731728306	108.30469482723	132.035738215326	133.839460417012	144.914332202616	161.994223285201	156.705497672979	160.880731738531	184.425402526695	189.077131868553	187.633823402148	207.65144123463	213.60886399863	210.725301667163	212.483133050322	222.328689661627	233.898389402271	233.117241186416	241.424237501084
567.033	0	0	0	0	0	0	0	0	0	0	0	0	0	0	0	37.2198582777185	11.8687742896388	28.9285801823034	23.4718568180173	3.92196394570683	47.2803697682881	36.0235413470164	58.9456746830581	47.2214880295211	59.8983950226791	77.7746197178285	51.488392985412	81.1555311048881	78.1887435837826	115.228454775034	99.7340319048098	122.740611086568	117.655422303324	133.769614541901	141.158779625258	146.902218570174	156.618320834531	158.455524040045	163.3028408386	177.617132670352	191.37315429648	187.252526029474	200.689658584216	204.530544691118	214.395271991334	211.344854803663	220.108752115781	227.41100723566	234.982784987837
568.702	0	0	0	0	0	0	0	0	0	0	0	0	0	0	54.6938401732373	24.4024991723072	43.132419516594	42.9421618244232	37.5298221934498	42.8329267137275	56.1192845412197	27.8503211145858	47.060107350106	70.3058524244228	54.6993672060452	85.7267701657704	87.321179176583	98.622325726711	92.2284365612543	111.903578479653	125.346327367843	111.927700452398	124.886041216971	131.746812848592	142.040270755286	152.452616421713	149.037039079119	158.218891385044	182.664906491359	189.103398469967	187.256636220566	195.630106953893	202.351894387156	214.199002591165	212.402945215621	220.17462331883	233.279399009574	240.311487139306	234.233312562373
570.37	0	0	0	0	0	0	0	0	0	0	0	0	0	0	27.759206907062	29.4638929653125	33.5878356235908	44.9856369124125	46.3897175510548	53.2330844739608	45.9320180510794	67.4724205013915	78.9839495814885	61.4996007587077	67.2432962419952	73.3871036019942	75.6083755443231	69.5921032983146	84.5248064387015	104.537315201145	113.061383323762	116.062178472866	123.006863405395	115.554685014302	133.199127096373	145.735872498861	140.208840342234	167.83552680606	174.564511883671	171.217549573875	170.260877005786	184.671745023842	192.236482942772	201.091272831541	203.298986985786	208.476517336762	211.072150579485	220.268958845784	237.552064005609
572.039	0	0	0	0	0	0	0	0	0	0	0	0	0	25.6310207709579	27.7763845732578	33.4177542568056	23.9011938066844	57.6417519854746	42.6371292809044	31.3182499973341	45.281749436946	55.9356907025954	54.7484412126018	57.0436742334992	75.7342543671245	81.8875825161608	81.7481836366397	107.914673525513	88.9523519463728	121.559225767894	112.350213805086	115.092077810498	122.600723889151	142.644528539255	124.070601810178	144.583627121875	160.778019060893	145.346590591373	156.454688092286	180.018623904777	185.176620830277	191.550290906093	200.193531847243	195.590307542215	206.812280875667	208.898198182138	215.553604129361	221.51814704897	225.638733429644
573.708	0	0	0	0	0	0	0	0	0	0	0	0	0	14.4635267111977	14.238338204907	23.5655139547496	20.9518341547155	29.7376154353833	14.0642684175323	33.6811705453705	34.5263780302788	33.0210534641898	31.107967979653	56.7469724018822	69.7313338235371	80.9732960545769	65.4987727702758	71.8411132333263	92.3117044618806	93.2964112460489	97.1912779638758	103.342329062009	106.785669509094	112.096038881136	127.817122263643	143.911562054632	142.017341427674	147.349015105448	153.639829794273	170.58969236636	174.212188788359	170.994801781496	182.636821223675	197.742303382918	192.210417119564	203.219876732116	206.037290007629	215.10363632267	225.083935037466
575.377	0	0	0	0	0	0	0	0	0	0	0	0	-25.5765174031861	28.6180574370041	23.6448970170615	18.8373824284588	26.8080454427666	38.6719987033172	28.6861092876736	11.315211661433	54.9143466244918	39.409393430826	66.9148330792544	59.9348863640381	69.1253378046832	80.2667509613441	85.2004737480628	71.6579930637744	84.5975501352458	80.7140900779536	108.759247891081	117.865455204108	128.401762609578	127.204168516633	145.187452756087	125.895059088044	129.664747888744	155.916754780892	157.239983745013	167.909762964624	174.250114143544	185.991469134713	179.125881960518	193.440098027554	200.269522896706	200.424443539215	207.77446273427	209.711933283195	218.993730130943
577.046	0	0	0	0	0	0	0	0	0	0	0	68.1926277800988	46.884512812268	2.54207195873114	46.9235281627691	24.8969603202132	44.0726077524305	67.9697139864708	43.7265609310302	55.1219650884609	47.706868365364	68.8546981020954	93.8410401948489	85.0796219013844	73.5653829025282	80.0776685115297	101.663960304888	94.214017445332	87.9471404739862	93.3646739732924	99.5746301122672	128.443857635914	130.158975700718	137.241900002011	130.545022893012	148.138065851777	151.965565420118	162.063086373155	159.939911738748	172.356371964407	182.03171581385	184.001720842781	192.205734950168	180.980792376595	196.766150359412	188.887660747477	207.03255139416	204.516734816827	215.211010839819
578.715	0	0	0	0	0	0	0	0	0	0	0	35.5395077442746	45.9374987654222	35.2300989618805	4.67362322498933	25.0882818746217	42.1316572916292	35.9873925629716	33.3898069012802	29.6503822941269	56.7324676091335	55.0166311970761	48.7567286034261	65.3872851827256	71.8101502060862	62.1601107159474	84.2388702426629	96.6427359756778	108.401347910417	99.0412610679378	112.863825303522	107.430709892569	105.473639361211	125.500274657305	136.467611736902	128.472332975095	146.064080488192	145.283358096437	147.621397277669	167.184394910934	162.563196421356	169.914023239173	177.933215769938	183.421588741929	188.791151677686	190.297594904405	201.710441147422	197.677262614835	211.590545815673
580.384	0	0	0	0	0	0	0	0	0	0	13.8466552271804	-30.9249089892761	8.34767041299087	-4.36425810776055	-15.1979837042284	7.12904155750526	-6.25570420906808	19.4932614597887	21.5224596520025	14.303948598963	25.6472586859401	30.8715472396399	25.5465298103478	37.4322944888358	59.649110874065	72.9596880704587	47.4045617048637	56.8800737892301	89.1384118364738	83.3779627877105	99.596473435637	93.9247015833842	95.1393125427084	97.0268090154427	113.01863370455	111.821676245312	140.317837369354	128.752061144461	159.051689557996	159.387061726616	149.915403297438	157.624583165538	162.096538579104	172.456907736284	174.279013767051	182.920173792746	187.051987469313	185.903184630886	196.233614340729
582.054	0	0	0	0	0	0	0	0	0	0	-9.96727620265451	10.5714197861748	5.31280288978477	16.1630490329051	7.94593872500676	-8.16628734177985	19.7430191266964	20.8232394133477	12.9344010854946	28.9093220244716	46.8501308211173	42.3787918521524	44.6498483826252	36.1151679582198	48.1620766675174	64.2820500870636	80.0252833182639	63.207493897955	66.1939690484975	83.293733470388	82.6936164726259	75.6282162426825	100.795626612893	103.569448401055	121.683650132431	120.045468961113	125.59393975402	140.59114211792	130.503369739393	142.028219333878	142.445752610365	153.942734039549	157.888174327285	167.970780303535	175.967630010293	169.532047987142	183.73808966379	190.077301940721	190.335210086574
583.723	0	0	0	0	0	0	0	0	0	14.150063828826	11.7092511035128	9.26465520085373	-16.3320141807612	18.2074859928894	7.13108035506885	11.705789614806	25.0598931519038	35.6875939065732	38.2712805197622	12.4725223590574	39.1421750244169	36.6994614627369	43.7882811214537	50.0595738598037	42.6861744303201	80.9494276916954	80.593461600304	85.8520187974723	71.1678325057303	99.5467847158111	82.559211733107	95.9661874959731	102.500463286509	111.743738716545	110.933669448735	120.655642410794	134.209045828479	131.492252869277	130.140831710539	144.620846746195	152.705070529983	163.695033835753	163.913118033554	169.194535655769	165.432559919305	171.590125925359	174.548116760698	184.100766685744	191.192414849992
585.393	0	0	0	0	0	0	0	0	0	-3.86956294601075	-12.9184473488605	12.2580797544367	15.2114943677138	9.6160099835876	10.4189853924382	23.2095912106111	26.3379046722199	37.1416285285425	52.1664408185283	25.9370133539703	44.4178684313719	22.0392686886585	27.8425796777284	42.5427155746578	53.844296818309	52.7312863049803	66.9622314278236	70.07190227859	89.9513426685608	84.9294190093904	84.8303221982143	92.6721465318621	99.3329761503418	109.187235054574	112.964131175265	118.176390714916	139.00921738235	136.837166684546	140.594022633797	137.922740969361	141.957173053306	136.920010777097	152.284479796406	160.404250571894	167.381478592859	171.209896594715	178.203364621908	175.158010116032	187.090250039058
587.063	0	0	0	0	0	0	0	0	55.3979396091193	19.7971031496112	14.6807689659608	21.9434131934266	34.790265121013	29.6896035679924	41.4028246085936	33.1302880065409	14.0249778499901	30.6351407985128	25.4916095571509	58.783057241382	49.0179806581089	52.5693446809227	69.9581818531397	58.1842553399246	68.8449229128649	69.3433790406608	77.942200374108	88.4080499690955	93.0610595216126	89.5442905991041	99.8161281847068	91.4116761022246	111.055581786383	108.746195197706	124.451718015621	121.924229435964	130.664641592567	125.499719669711	139.567072803242	144.902341816229	145.636918669669	148.078562885224	154.529908249063	158.844044844661	163.191856772497	169.250915636477	175.251286958661	176.901629063849	181.40620224126
588.733	0	0	0	0	0	0	0	0	10.6280641934402	37.347844803529	36.5220593396008	22.8108590049947	30.3273183218229	35.2011728834883	38.4835160198062	38.8355677910738	26.1492993530032	36.7497829666472	46.6622671934354	39.5311257989663	34.452274418887	64.7346143908677	48.6702492423783	56.9177855297404	64.310099646798	78.6591000030465	78.9442209332858	78.6969984158214	87.23892953382	102.28682574742	95.9892574758911	96.6711119116456	103.355412966254	110.762752269244	113.558988898562	120.482950756563	130.366697191854	133.284719622842	146.16142946878	146.385644294094	150.722118757951	153.819614755305	154.919353323805	164.690370414619	161.5391769301	161.662358698218	169.720873964109	182.041435232671	181.940538551901
590.403	0	0	0	0	0	0	0	33.5168284311145	9.98604270779294	18.9109010701743	13.6853312358021	28.1729506213875	30.9926286321094	16.6837674298066	43.4580285823321	34.196467771992	48.2644691328305	47.4321330001729	51.6247649560441	59.4461539593015	39.7164527194611	55.9632595435647	55.4517262746947	57.3058751737268	80.077244263064	73.3984002224568	78.766315566528	74.884833768628	91.4911101880206	91.0234418348569	87.5351875277515	112.54659386343	116.010044245521	116.235000332194	113.182539562424	120.758895186574	135.242296334434	134.781196052856	140.109852979884	143.29829121012	145.150659786752	153.259418345042	150.955057793089	155.71997385754	153.696126574212	165.775276430101	170.552430957881	172.662731659295	175.19333619962
592.073	0	0	0	0	0	0	30.7054539175625	-22.2643416177056	-3.15468744546848	1.79726713890291	-12.8569260530188	-9.89309883168769	10.4770767042535	10.7729447413759	8.3271355425098	10.1795983424842	12.6045829533341	12.7964973186161	17.3986334189649	24.1228928765656	34.5729003929088	40.0310302005857	60.7685423294937	37.0794818620651	38.6502524849222	64.9807708712973	53.9546360263666	79.1845707100609	67.7307897648933	60.6871583307156	80.1553629682595	68.9608444261584	95.7730474029999	93.3512567019038	96.2733257722821	102.446233904737	115.40837554325	114.734228838497	121.882466986454	125.999560784785	127.356988772174	138.978766018636	134.020666602475	143.915300329951	144.838777742694	146.655932634193	155.183716696103	156.463142941909	164.869202349927
593.743	0	0	0	0	0	0	-15.2322661760592	-0.858013968491338	-8.78229738484129	9.24134433245765	3.16258093561644	8.96347672704742	22.0201908064104	33.6034656346287	14.7268907278064	17.5863178977459	24.3377404755087	11.2616899170857	24.7151172248877	29.8051295375598	26.8618350540111	37.3868482660764	53.5259640608216	45.1988527692866	53.1752119938768	51.3029429200702	64.9014269670758	67.3471479871082	81.448592700632	76.6829819426723	93.3068274574636	77.9084202693715	90.2162772645741	92.2486602657756	103.914342268334	97.4689837162646	112.548520609792	120.108861521301	123.936158612491	123.826481536649	131.577499490881	134.983837452426	139.283396656575	142.249692105142	146.782386844095	153.917775350103	154.396743909724	157.783951118171	156.938771170355
595.413	0	0	0	0	0	49.7019101782167	17.6071534177577	50.0702359767193	18.8448467179603	19.6659450198746	52.3074024092304	3.95387928047687	32.0772496166544	48.1146474442511	38.8546246440335	51.3069757716889	45.6770359097044	32.4402106876801	41.0205219429345	54.6160201578648	75.6182216555572	52.9329242034135	56.684848498292	50.3062324811911	69.500946447046	68.7433013477362	84.6154952712191	86.4347638373823	94.712332996706	88.9633303224416	93.7569322812981	87.805202962303	107.633028354728	121.223460661186	112.57621732865	119.155977611685	122.20282372535	121.053042773875	122.49812433191	137.658946580959	141.679226315435	137.878756555147	148.097468586326	144.282148777247	153.011518680617	161.344969252129	161.917855887597	163.525802316451	167.91576362968
597.084	0	0	0	0	0	17.2162738906364	39.4754593223516	40.6418774042504	46.6319865951484	37.828797376747	35.3947975452368	74.9210952514054	60.00499981598	45.3580642471975	59.5712442188581	45.5511205752815	57.5683804748804	71.1853258850459	65.5672846482478	65.3353633762699	72.6965997112385	58.8959331707485	78.1569122350429	62.9222895265606	73.7290893487164	83.2727144063798	83.9416198429759	89.6107113233991	91.408512918709	110.478384673151	102.231032294988	103.381750579693	99.2536700564609	112.416825419675	128.356232206742	117.120309430549	125.022994356877	126.833454610367	131.354277166648	136.823609599773	134.411120251299	143.820701463888	143.965184432179	142.06377790399	146.017209667127	151.761708052843	158.0930871558	159.331793248481	162.277144300316
598.754	0	0	0	0	17.967816652137	6.48581275743784	5.74327274665163	32.7289955190154	24.0401635245856	22.3600721597301	10.4699165061035	33.6874721232173	15.599015288003	44.1480382027554	39.1776023793939	29.7518364370649	11.9539353462531	44.9267164535568	43.968004170251	52.2689349236799	53.2595283067175	48.2254673625491	28.5022024577247	60.8499867142776	69.1663125362904	48.811576426099	75.8184604073288	80.7526281352652	77.0426360915766	74.5099570002253	80.0970049630035	94.8587752791755	101.974155618649	89.8708006310699	100.40409671322	117.562350584398	118.795931231882	118.963281078582	125.229454367445	117.113187794026	139.452951722339	133.567670938205	133.655842815503	136.088451924481	139.668385989476	140.891483914804	148.769576203523	152.565336726513	154.031139318578
600.425	0	0	0	0	-15.7591323066963	5.25263156732651	16.1850841825204	38.2013239580608	21.1731031287425	14.155386345137	11.943184402026	20.4864112333875	17.7804603978199	4.38165491680448	22.4688910498406	11.8559265227113	37.8505847968296	45.4256193396856	29.1604484157329	50.520304762803	45.4394559328128	37.2675149782362	48.3540440373489	43.9388879133604	55.252752652404	66.3555641188074	85.2933585901492	66.889104375259	80.9197483078389	77.820693062504	94.3137836721396	84.5377331961155	106.383544069415	91.64444850708	105.39354537304	108.362214130125	117.320520282032	110.477947699648	126.546724594523	113.124685506789	130.557973894829	121.949321905978	135.614370436148	137.399096798416	138.911376472601	142.598314041175	148.594064450533	152.10079750954	158.836337641957
602.096	0	0	0	25.9583339272375	23.7792905640014	33.1858807167487	14.2916318854959	30.6422837517133	39.4116713780612	31.233053870172	30.59691585036	39.3241439997037	42.5948237968165	46.973537585136	48.0601742958375	29.636313614511	34.9755577590497	48.2989852959509	65.6396580712873	39.515360863025	41.7647196758872	56.8936351589689	70.7775731244086	69.2178672196104	59.7141995841767	86.8313794311701	63.0667972138245	75.4717454537706	75.7237988417577	88.5635311585101	88.959472852871	86.7900730658687	92.6725192676685	93.1402213591792	98.5466093906753	117.111457626975	106.526936774777	109.494352120123	121.843243824163	126.724173753894	125.047822459526	124.102845939345	129.331229239414	137.740531168399	138.805036903852	140.871478088311	140.426372721207	152.891139199501	148.114493666893
603.766	0	0	0	-11.4985397529142	-17.9217400410636	-36.7255488901199	-7.3930091236285	-19.3725591664576	-22.6954677256175	-8.22103069156746	-15.3368989636201	4.37946036751165	1.53090649618707	6.03058567855455	11.9525085674039	1.93508327695261	23.5069757946069	14.3327913011373	29.5617992565815	20.479541719578	9.77532186070903	26.8552600471873	22.3610291950683	23.4593362958564	31.984225610334	32.0642171329951	46.0060667607543	57.0054922837965	60.0976495662417	59.71160027444	57.6672226854684	69.9439449177219	79.1407213603639	89.3966143702633	79.1252949751933	77.4497371854731	90.1216750728901	98.2710199842807	110.205992895272	105.355551502034	109.009864785844	120.322224384316	125.0271317955	120.422696218466	123.448947316978	126.388931059092	132.835114130506	140.55877972042	136.018006792331
605.437	0	0	17.5257102362325	31.8232946617762	47.893726353349	48.0662295759382	49.6937836997886	33.4084537138306	36.4831541310027	7.86450845398696	27.6687163483153	27.6872369537819	52.9647031450025	56.3216929928458	32.7863313939682	34.723757746916	55.5011676392621	56.3128205434489	40.8822210582173	46.160309185226	47.6315813319059	63.4872711129804	61.0177863648525	56.6750034852697	71.2869588610111	61.6411645676477	62.2600500366019	66.2834471791554	81.8966678386868	82.7453121967414	82.816859873889	96.9104250603914	89.5845453223943	88.6274670812036	102.645596021072	113.25687794488	121.439919741515	117.473182301837	112.602146464571	127.851452961102	119.800673380399	125.967399417644	133.246229178725	134.930684380992	134.176574851298	136.772479945315	135.933272185389	144.850046995847	145.952502531921
607.108	0	81.1790101306853	-3.1681856646922	-4.33514999619203	14.3049796259374	11.1720050538939	15.5382661408724	7.66808693683489	30.0623245064363	8.58540155090773	-4.64062346120139	10.4189944982838	14.4107660498426	-5.43140336669718	6.99153788766725	30.3964400233014	16.313022571312	40.2138524792867	46.9095000430137	38.7865903343839	31.8913840752107	62.4711747509175	38.8810420854133	55.8711267929884	45.770770340188	55.7714390026286	64.3208199241058	63.6674834189616	62.2465632798008	64.9947003879271	82.8643579393394	79.7513736318272	84.9099501875829	93.7489918954654	98.4459188019278	100.516708237265	99.6409178939091	102.870903937606	112.924132512233	110.156319059827	114.879651625638	118.629220083832	117.366570439695	126.646644980547	127.804807863496	127.710143409004	132.000545118028	144.989542022835	141.312707721516
608.779	0	-36.5626933243601	-41.8502074883991	-36.6679116094226	-26.43890365648	-19.8451409474702	-4.03422595421326	-1.54865649496373	-33.194785820274	-14.4610091755177	-3.87544577606042	-7.38709009749008	-9.68147625096322	-0.751805278514783	-11.4553761682414	1.44683160356998	3.4787767037116	-7.16392986036437	19.3456041360129	16.3133180521204	14.5110176936463	28.0436752385625	9.86606651661163	12.6220266605662	34.378355996231	33.9527849846228	37.6386889437202	53.8216683455104	56.6528459620411	61.766211214153	63.3543585396691	62.5185457643361	75.522739935262	71.1879998055471	68.9978237783154	79.3974609419536	88.5139981221056	78.514830737163	94.4182361642703	91.5862736704099	101.320008097323	109.574456602401	112.400139326655	110.330146385029	115.17034999612	121.952924657864	120.993967755314	122.494481532664	131.769818010306
610.45	18.6838605179859	2.07745168380578	-13.016303770299	10.6992553735285	2.64944924146174	-15.644729050571	1.01434074764709	-9.89930547920519	-13.5775039451073	-15.1876668134387	-16.2355678472057	-8.64088895054097	29.3630081342818	3.14550753981529	17.4007438382749	7.9436871629873	13.1985106651608	33.7674821070538	22.0084728111062	24.5351116971307	46.5932194224342	30.4355708215123	40.277773505997	52.0112649141546	42.4030315690608	34.9646865488783	46.3707502813119	52.06563578201	51.995688730305	49.3973910812168	57.1920111324773	63.8974372349788	69.1724345222641	75.776528353817	77.1895338943218	86.9625130482038	81.325320671578	92.3301934655909	95.1431485329657	96.3584562152034	103.257114329237	108.629343593798	113.782861522887	116.374196387263	121.897615521774	124.669142752816	122.338555327097	124.499814709693	130.331094422949
612.121	6.79450281701576	-17.261507226385	3.56090352967716	22.7472589446374	32.9489301141601	5.87793819950842	24.9728840893906	12.1104443911628	-3.3255364672652	42.5668991704122	35.244144544572	25.9183617757727	24.3506593215326	46.8442974183445	33.4749016790088	39.6687521539145	38.0142190204441	37.1166995180048	23.8743678466643	39.940546271278	42.2770539906369	64.9726546738889	42.7947571704462	56.4928716677547	46.7455983446973	50.1255844734031	70.9201247618557	47.8248224985874	69.6131406676928	74.9017491659841	81.9668230980511	73.619625674636	76.1700523874288	100.0522202759	91.09927414952	91.7509854835627	94.9926404980694	102.677315279386	101.595593739759	107.666191826208	104.508694274103	107.307477028996	115.47711032999	111.487485681205	114.300147445032	115.848374769351	127.391275252491	132.504204367771	130.738194725856
613.792	-3.44298716559352	2.82492786143972	14.7221621360196	22.0599342854185	-5.07176835868662	17.9064202785741	20.967713904634	10.8836043306465	29.6837643447308	13.4429715995483	19.2530727311103	22.5138049191059	12.0739267049428	23.9376139132356	41.3423561193008	30.0659940811078	34.2384478566186	16.6664006051492	26.1238716839202	33.4403303100742	49.3981587944498	49.6910429236818	34.102534367436	51.3987394800913	51.900921701641	42.4227642833824	52.6310597237875	62.1845533139227	50.7035701538589	68.9889895068769	71.5594026438657	80.8167008882292	79.4557442385753	83.2716229922938	86.6143767569742	92.5054780427136	85.0375871778782	97.4136262283933	96.3157754569699	91.9010068976701	99.1660582858318	100.35055457106	102.703097388335	109.50731633114	110.831144680994	119.11988807982	119.833714908126	113.231367557925	127.976617647078
615.464	28.7394147117044	3.5175042255103	24.1147685809154	43.2451528909278	41.7980303655773	17.0543923191691	34.5897955453993	30.0553736314312	49.8289981056036	46.3220753716179	42.2412367240758	27.7239654606284	36.3995872266481	21.9142457645819	34.446159055644	39.043184272888	45.856554815519	46.4885152772065	55.1135514852766	49.7041513427728	56.8234447034697	65.902113935862	59.7320100168646	61.6052885733562	54.4960418892877	71.7081157725141	76.0836429810459	64.0001367997614	77.3166943078536	69.6925439526147	72.8486087120417	86.2443431438323	80.4114464766771	76.0690748983694	94.4408374753548	90.2166241336246	89.6417182577438	99.4250486198665	104.851384618339	107.764532274509	102.932914915927	106.558525626274	114.474756295427	108.575050838537	114.955934947203	114.049464833323	117.8791340919	118.152277342455	124.282168375587
617.135	-7.93724469216497	-7.74350299604812	20.4184172954169	-11.4367317268584	8.11626125356122	3.13573739223814	12.9587663702954	-6.51026285407173	20.1480926119724	-11.8737430511905	4.14851969939408	46.7493135706484	24.2516157955707	13.494695712329	24.3001486183265	17.7685989776364	28.052270926572	36.3705108404746	42.4027423863067	20.6771816757229	42.7821417803203	45.7797069213372	49.3862169344042	44.6655903194298	46.0705282360944	52.7163234006629	40.5222793992349	48.0380699510459	59.7873528595991	67.1959851667627	66.9744822589328	77.3041000604329	73.5889201182699	71.3869932141121	80.5534343822089	85.3704090610878	88.2664835066437	91.3930171435301	83.768377489839	93.7985595874532	95.5274301778433	104.736995496564	104.317174578826	103.492303148914	104.478839627378	106.162217894497	112.867405178731	109.258327835383	119.914571080336
618.806	36.349445534473	28.9799359837717	30.1497578623792	26.2505839953437	30.1743826422118	32.7204499528836	31.4925198283344	26.9451078168575	13.1315261595888	38.9434742279569	18.6935517814743	32.5865391142585	45.9978464631806	38.0531115047461	40.1776045793681	35.3222373553237	49.1437285544975	37.1638799264887	45.0067958276321	42.9018898376797	70.7484545346419	58.3324229040331	61.773271146999	39.9641834443787	66.2224211320151	54.3777485309403	72.5405779398215	69.5854102530204	59.0504776813471	74.6928987351375	78.5786184037884	81.4591147105595	87.5145333185376	87.1873584271506	84.7909755994133	91.7279443204194	97.5377267650709	98.9506359665754	92.034123043719	96.6229419231082	102.795221720424	99.2099881969254	109.510758556107	101.18067538357	105.350240082227	107.409989238355	109.556577268031	115.127836321653	115.469634795763
[truncated: 85 more columns]
