# Supplementary material for: Physicochemical and major ion data for springs in the Black Forest National Park, Germany
Source: Data Brief. 2020 Apr 30;30:105645. doi: 10.1016/j.dib.2020.105645 (PMC7218150; doi:10.1016/j.dib.2020.105645)
Supplement: Supplementary file 4 [file mmc4.zip › Fluorescence/D818_4_2016-11-07.csv]

wavelength	600	597	594	591	588	585	582	579	576	573	570	567	564	561	558	555	552	549	546	543	540	537	534	531	528	525	522	519	516	513	510	507	504	501	498	495	492	489	486	483	480	477	474	471	468	465	462	459	456
210.862	0	0	0	0	0	0	0	0	0	0	0	0	0	0	0	0	0	0	0	0	0	0	0	0	0	0	0	0	0	0	0	0	0	0	0	0	0	0	0	0	0	0	0	0	0	0	0	0	0
212.444	0	0	0	0	0	0	0	0	0	0	0	0	0	0	0	0	0	0	0	0	0	0	0	0	0	0	0	0	0	0	0	0	0	0	0	0	0	0	0	0	0	0	0	0	0	0	0	0	0
214.027	0	0	0	0	0	0	0	0	0	0	0	0	0	0	0	0	0	0	0	0	0	0	0	0	0	0	0	0	0	0	0	0	0	0	0	0	0	0	0	0	0	0	0	0	0	0	0	0	0
215.61	0	0	0	0	0	0	0	0	0	0	0	0	0	0	0	0	0	0	0	0	0	0	0	0	0	0	0	0	0	0	0	0	0	0	0	0	0	0	0	0	0	0	0	0	0	0	0	0	0
217.194	0	0	0	0	0	0	0	0	0	0	0	0	0	0	0	0	0	0	0	0	0	0	0	0	0	0	0	0	0	0	0	0	0	0	0	0	0	0	0	0	0	0	0	0	0	0	0	0	0
218.779	0	0	0	0	0	0	0	0	0	0	0	0	0	0	0	0	0	0	0	0	0	0	0	0	0	0	0	0	0	0	0	0	0	0	0	0	0	0	0	0	0	0	0	0	0	0	0	0	0
220.364	0	0	0	0	0	0	0	0	0	0	0	0	0	0	0	0	0	0	0	0	0	0	0	0	0	0	0	0	0	0	0	0	0	0	0	0	0	0	0	0	0	0	0	0	0	0	0	0	0
221.95	0	0	0	0	0	0	0	0	0	0	0	0	0	0	0	0	0	0	0	0	0	0	0	0	0	0	0	0	0	0	0	0	0	0	0	0	0	0	0	0	0	0	0	0	0	0	0	0	0
223.536	0	0	0	0	0	0	0	0	0	0	0	0	0	0	0	0	0	0	0	0	0	0	0	0	0	0	0	0	0	0	0	0	0	0	0	0	0	0	0	0	0	0	0	0	0	0	0	0	0
225.123	0	0	0	0	0	0	0	0	0	0	0	0	0	0	0	0	0	0	0	0	0	0	0	0	0	0	0	0	0	0	0	0	0	0	0	0	0	0	0	0	0	0	0	0	0	0	0	0	0
226.71	0	0	0	0	0	0	0	0	0	0	0	0	0	0	0	0	0	0	0	0	0	0	0	0	0	0	0	0	0	0	0	0	0	0	0	0	0	0	0	0	0	0	0	0	0	0	0	0	0
228.299	0	0	0	0	0	0	0	0	0	0	0	0	0	0	0	0	0	0	0	0	0	0	0	0	0	0	0	0	0	0	0	0	0	0	0	0	0	0	0	0	0	0	0	0	0	0	0	0	0
229.887	0	0	0	0	0	0	0	0	0	0	0	0	0	0	0	0	0	0	0	0	0	0	0	0	0	0	0	0	0	0	0	0	0	0	0	0	0	0	0	0	0	0	0	0	0	0	0	0	0
231.477	0	0	0	0	0	0	0	0	0	0	0	0	0	0	0	0	0	0	0	0	0	0	0	0	0	0	0	0	0	0	0	0	0	0	0	0	0	0	0	0	0	0	0	0	0	0	0	0	0
233.067	0	0	0	0	0	0	0	0	0	0	0	0	0	0	0	0	0	0	0	0	0	0	0	0	0	0	0	0	0	0	0	0	0	0	0	0	0	0	0	0	0	0	0	0	0	0	0	0	0
234.657	0	0	0	0	0	0	0	0	0	0	0	0	0	0	0	0	0	0	0	0	0	0	0	0	0	0	0	0	0	0	0	0	0	0	0	0	0	0	0	0	0	0	0	0	0	0	0	0	0
236.248	0	0	0	0	0	0	0	0	0	0	0	0	0	0	0	0	0	0	0	0	0	0	0	0	0	0	0	0	0	0	0	0	0	0	0	0	0	0	0	0	0	0	0	0	0	0	0	0	0
237.84	0	0	0	0	0	0	0	0	0	0	0	0	0	0	0	0	0	0	0	0	0	0	0	0	0	0	0	0	0	0	0	0	0	0	0	0	0	0	0	0	0	0	0	0	0	0	0	0	0
239.432	0	0	0	0	0	0	0	0	0	0	0	0	0	0	0	0	0	0	0	0	0	0	0	0	0	0	0	0	0	0	0	0	0	0	0	0	0	0	0	0	0	0	0	0	0	0	0	0	0
241.025	0	0	0	0	0	0	0	0	0	0	0	0	0	0	0	0	0	0	0	0	0	0	0	0	0	0	0	0	0	0	0	0	0	0	0	0	0	0	0	0	0	0	0	0	0	0	0	0	0
242.619	0	0	0	0	0	0	0	0	0	0	0	0	0	0	0	0	0	0	0	0	0	0	0	0	0	0	0	0	0	0	0	0	0	0	0	0	0	0	0	0	0	0	0	0	0	0	0	0	0
244.213	0	0	0	0	0	0	0	0	0	0	0	0	0	0	0	0	0	0	0	0	0	0	0	0	0	0	0	0	0	0	0	0	0	0	0	0	0	0	0	0	0	0	0	0	0	0	0	0	0
245.808	0	0	0	0	0	0	0	0	0	0	0	0	0	0	0	0	0	0	0	0	0	0	0	0	0	0	0	0	0	0	0	0	0	0	0	0	0	0	0	0	0	0	0	0	0	0	0	0	0
247.403	0	0	0	0	0	0	0	0	0	0	0	0	0	0	0	0	0	0	0	0	0	0	0	0	0	0	0	0	0	0	0	0	0	0	0	0	0	0	0	0	0	0	0	0	0	0	0	0	0
248.999	0	0	0	0	0	0	0	0	0	0	0	0	0	0	0	0	0	0	0	0	0	0	0	0	0	0	0	0	0	0	0	0	0	0	0	0	0	0	0	0	0	0	0	0	0	0	0	0	0
250.595	0	0	0	0	0	0	0	0	0	0	0	0	0	0	0	0	0	0	0	0	0	0	0	0	0	0	0	0	0	0	0	0	0	0	0	0	0	0	0	0	0	0	0	0	0	0	0	0	0
252.192	0	0	0	0	0	0	0	0	0	0	0	0	0	0	0	0	0	0	0	0	0	0	0	0	0	0	0	0	0	0	0	0	0	0	0	0	0	0	0	0	0	0	0	0	0	0	0	0	0
253.79	0	0	0	0	0	0	0	0	0	0	0	0	0	0	0	0	0	0	0	0	0	0	0	0	0	0	0	0	0	0	0	0	0	0	0	0	0	0	0	0	0	0	0	0	0	0	0	0	0
255.388	0	0	0	0	0	0	0	0	0	0	0	0	0	0	0	0	0	0	0	0	0	0	0	0	0	0	0	0	0	0	0	0	0	0	0	0	0	0	0	0	0	0	0	0	0	0	0	0	0
256.986	0	0	0	0	0	0	0	0	0	0	0	0	0	0	0	0	0	0	0	0	0	0	0	0	0	0	0	0	0	0	0	0	0	0	0	0	0	0	0	0	0	0	0	0	0	0	0	0	0
258.586	0	0	0	0	0	0	0	0	0	0	0	0	0	0	0	0	0	0	0	0	0	0	0	0	0	0	0	0	0	0	0	0	0	0	0	0	0	0	0	0	0	0	0	0	0	0	0	0	0
260.186	0	0	0	0	0	0	0	0	0	0	0	0	0	0	0	0	0	0	0	0	0	0	0	0	0	0	0	0	0	0	0	0	0	0	0	0	0	0	0	0	0	0	0	0	0	0	0	0	0
261.786	0	0	0	0	0	0	0	0	0	0	0	0	0	0	0	0	0	0	0	0	0	0	0	0	0	0	0	0	0	0	0	0	0	0	0	0	0	0	0	0	0	0	0	0	0	0	0	0	0
263.387	0	0	0	0	0	0	0	0	0	0	0	0	0	0	0	0	0	0	0	0	0	0	0	0	0	0	0	0	0	0	0	0	0	0	0	0	0	0	0	0	0	0	0	0	0	0	0	0	0
264.988	0	0	0	0	0	0	0	0	0	0	0	0	0	0	0	0	0	0	0	0	0	0	0	0	0	0	0	0	0	0	0	0	0	0	0	0	0	0	0	0	0	0	0	0	0	0	0	0	0
266.591	0	0	0	0	0	0	0	0	0	0	0	0	0	0	0	0	0	0	0	0	0	0	0	0	0	0	0	0	0	0	0	0	0	0	0	0	0	0	0	0	0	0	0	0	0	0	0	0	0
268.193	0	0	0	0	0	0	0	0	0	0	0	0	0	0	0	0	0	0	0	0	0	0	0	0	0	0	0	0	0	0	0	0	0	0	0	0	0	0	0	0	0	0	0	0	0	0	0	0	0
269.796	0	0	0	0	0	0	0	0	0	0	0	0	0	0	0	0	0	0	0	0	0	0	0	0	0	0	0	0	0	0	0	0	0	0	0	0	0	0	0	0	0	0	0	0	0	0	0	0	0
271.4	0	0	0	0	0	0	0	0	0	0	0	0	0	0	0	0	0	0	0	0	0	0	0	0	0	0	0	0	0	0	0	0	0	0	0	0	0	0	0	0	0	0	0	0	0	0	0	0	0
273.004	0	0	0	0	0	0	0	0	0	0	0	0	0	0	0	0	0	0	0	0	0	0	0	0	0	0	0	0	0	0	0	0	0	0	0	0	0	0	0	0	0	0	0	0	0	0	0	0	0
274.609	0	0	0	0	0	0	0	0	0	0	0	0	0	0	0	0	0	0	0	0	0	0	0	0	0	0	0	0	0	0	0	0	0	0	0	0	0	0	0	0	0	0	0	0	0	0	0	0	0
276.215	0	0	0	0	0	0	0	0	0	0	0	0	0	0	0	0	0	0	0	0	0	0	0	0	0	0	0	0	0	0	0	0	0	0	0	0	0	0	0	0	0	0	0	0	0	0	0	0	0
277.821	0	0	0	0	0	0	0	0	0	0	0	0	0	0	0	0	0	0	0	0	0	0	0	0	0	0	0	0	0	0	0	0	0	0	0	0	0	0	0	0	0	0	0	0	0	0	0	0	0
279.427	0	0	0	0	0	0	0	0	0	0	0	0	0	0	0	0	0	0	0	0	0	0	0	0	0	0	0	0	0	0	0	0	0	0	0	0	0	0	0	0	0	0	0	0	0	0	0	0	0
281.034	0	0	0	0	0	0	0	0	0	0	0	0	0	0	0	0	0	0	0	0	0	0	0	0	0	0	0	0	0	0	0	0	0	0	0	0	0	0	0	0	0	0	0	0	0	0	0	0	0
282.642	0	0	0	0	0	0	0	0	0	0	0	0	0	0	0	0	0	0	0	0	0	0	0	0	0	0	0	0	0	0	0	0	0	0	0	0	0	0	0	0	0	0	0	0	0	0	0	0	0
284.25	0	0	0	0	0	0	0	0	0	0	0	0	0	0	0	0	0	0	0	0	0	0	0	0	0	0	0	0	0	0	0	0	0	0	0	0	0	0	0	0	0	0	0	0	0	0	0	0	0
285.858	0	0	0	0	0	0	0	0	0	0	0	0	0	0	0	0	0	0	0	0	0	0	0	0	0	0	0	0	0	0	0	0	0	0	0	0	0	0	0	0	0	0	0	0	0	0	0	0	0
287.468	0	0	0	0	0	0	0	0	0	0	0	0	0	0	0	0	0	0	0	0	0	0	0	0	0	0	0	0	0	0	0	0	0	0	0	0	0	0	0	0	0	0	0	0	0	0	0	0	0
289.077	0	0	0	0	0	0	0	0	0	0	0	0	0	0	0	0	0	0	0	0	0	0	0	0	0	0	0	0	0	0	0	0	0	0	0	0	0	0	0	0	0	0	0	0	0	0	0	0	0
290.688	0	0	0	0	0	0	0	0	0	0	0	0	0	0	0	0	0	0	0	0	0	0	0	0	0	0	0	0	0	0	0	0	0	0	0	0	0	0	0	0	0	0	0	0	0	0	0	0	0
292.298	0	0	0	0	0	0	0	0	0	0	0	0	0	0	0	0	0	0	0	0	0	0	0	0	0	0	0	0	0	0	0	0	0	0	0	0	0	0	0	0	0	0	0	0	0	0	0	0	0
293.91	0	0	0	0	0	0	0	0	0	0	0	0	0	0	0	0	0	0	0	0	0	0	0	0	0	0	0	0	0	0	0	0	0	0	0	0	0	0	0	0	0	0	0	0	0	0	0	0	0
295.521	0	0	0	0	0	0	0	0	0	0	0	0	0	0	0	0	0	0	0	0	0	0	0	0	0	0	0	0	0	0	0	0	0	0	0	0	0	0	0	0	0	0	0	0	0	0	0	0	0
297.134	0	0	0	0	0	0	0	0	0	0	0	0	0	0	0	0	0	0	0	0	0	0	0	0	0	0	0	0	0	0	0	0	0	0	0	0	0	0	0	0	0	0	0	0	0	0	0	0	0
298.747	0	0	0	0	0	0	0	0	0	0	0	0	0	0	0	0	0	0	0	0	0	0	0	0	0	0	0	0	0	0	0	0	0	0	0	0	0	0	0	0	0	0	0	0	0	0	0	0	0
300.36	0	0	0	0	0	0	0	0	0	0	0	0	0	0	0	0	0	0	0	0	0	0	0	0	0	0	0	0	0	0	0	0	0	0	0	0	0	0	0	0	0	0	0	0	0	0	0	0	0
301.974	0	0	0	0	0	0	0	0	0	0	0	0	0	0	0	0	0	0	0	0	0	0	0	0	0	0	0	0	0	0	0	0	0	0	0	0	0	0	0	0	0	0	0	0	0	0	0	0	0
303.588	0	0	0	0	0	0	0	0	0	0	0	0	0	0	0	0	0	0	0	0	0	0	0	0	0	0	0	0	0	0	0	0	0	0	0	0	0	0	0	0	0	0	0	0	0	0	0	0	0
305.203	0	0	0	0	0	0	0	0	0	0	0	0	0	0	0	0	0	0	0	0	0	0	0	0	0	0	0	0	0	0	0	0	0	0	0	0	0	0	0	0	0	0	0	0	0	0	0	0	0
306.819	0	0	0	0	0	0	0	0	0	0	0	0	0	0	0	0	0	0	0	0	0	0	0	0	0	0	0	0	0	0	0	0	0	0	0	0	0	0	0	0	0	0	0	0	0	0	0	0	0
308.435	0	0	0	0	0	0	0	0	0	0	0	0	0	0	0	0	0	0	0	0	0	0	0	0	0	0	0	0	0	0	0	0	0	0	0	0	0	0	0	0	0	0	0	0	0	0	0	0	0
310.051	0	0	0	0	0	0	0	0	0	0	0	0	0	0	0	0	0	0	0	0	0	0	0	0	0	0	0	0	0	0	0	0	0	0	0	0	0	0	0	0	0	0	0	0	0	0	0	0	0
311.668	0	0	0	0	0	0	0	0	0	0	0	0	0	0	0	0	0	0	0	0	0	0	0	0	0	0	0	0	0	0	0	0	0	0	0	0	0	0	0	0	0	0	0	0	0	0	0	0	0
313.286	0	0	0	0	0	0	0	0	0	0	0	0	0	0	0	0	0	0	0	0	0	0	0	0	0	0	0	0	0	0	0	0	0	0	0	0	0	0	0	0	0	0	0	0	0	0	0	0	0
314.904	0	0	0	0	0	0	0	0	0	0	0	0	0	0	0	0	0	0	0	0	0	0	0	0	0	0	0	0	0	0	0	0	0	0	0	0	0	0	0	0	0	0	0	0	0	0	0	0	0
316.522	0	0	0	0	0	0	0	0	0	0	0	0	0	0	0	0	0	0	0	0	0	0	0	0	0	0	0	0	0	0	0	0	0	0	0	0	0	0	0	0	0	0	0	0	0	0	0	0	0
318.141	0	0	0	0	0	0	0	0	0	0	0	0	0	0	0	0	0	0	0	0	0	0	0	0	0	0	0	0	0	0	0	0	0	0	0	0	0	0	0	0	0	0	0	0	0	0	0	0	0
319.761	0	0	0	0	0	0	0	0	0	0	0	0	0	0	0	0	0	0	0	0	0	0	0	0	0	0	0	0	0	0	0	0	0	0	0	0	0	0	0	0	0	0	0	0	0	0	0	0	0
321.381	0	0	0	0	0	0	0	0	0	0	0	0	0	0	0	0	0	0	0	0	0	0	0	0	0	0	0	0	0	0	0	0	0	0	0	0	0	0	0	0	0	0	0	0	0	0	0	0	0
323.001	0	0	0	0	0	0	0	0	0	0	0	0	0	0	0	0	0	0	0	0	0	0	0	0	0	0	0	0	0	0	0	0	0	0	0	0	0	0	0	0	0	0	0	0	0	0	0	0	0
324.622	0	0	0	0	0	0	0	0	0	0	0	0	0	0	0	0	0	0	0	0	0	0	0	0	0	0	0	0	0	0	0	0	0	0	0	0	0	0	0	0	0	0	0	0	0	0	0	0	0
326.243	0	0	0	0	0	0	0	0	0	0	0	0	0	0	0	0	0	0	0	0	0	0	0	0	0	0	0	0	0	0	0	0	0	0	0	0	0	0	0	0	0	0	0	0	0	0	0	0	0
327.865	0	0	0	0	0	0	0	0	0	0	0	0	0	0	0	0	0	0	0	0	0	0	0	0	0	0	0	0	0	0	0	0	0	0	0	0	0	0	0	0	0	0	0	0	0	0	0	0	0
329.488	0	0	0	0	0	0	0	0	0	0	0	0	0	0	0	0	0	0	0	0	0	0	0	0	0	0	0	0	0	0	0	0	0	0	0	0	0	0	0	0	0	0	0	0	0	0	0	0	0
331.111	0	0	0	0	0	0	0	0	0	0	0	0	0	0	0	0	0	0	0	0	0	0	0	0	0	0	0	0	0	0	0	0	0	0	0	0	0	0	0	0	0	0	0	0	0	0	0	0	0
332.734	0	0	0	0	0	0	0	0	0	0	0	0	0	0	0	0	0	0	0	0	0	0	0	0	0	0	0	0	0	0	0	0	0	0	0	0	0	0	0	0	0	0	0	0	0	0	0	0	0
334.358	0	0	0	0	0	0	0	0	0	0	0	0	0	0	0	0	0	0	0	0	0	0	0	0	0	0	0	0	0	0	0	0	0	0	0	0	0	0	0	0	0	0	0	0	0	0	0	0	0
335.982	0	0	0	0	0	0	0	0	0	0	0	0	0	0	0	0	0	0	0	0	0	0	0	0	0	0	0	0	0	0	0	0	0	0	0	0	0	0	0	0	0	0	0	0	0	0	0	0	0
337.607	0	0	0	0	0	0	0	0	0	0	0	0	0	0	0	0	0	0	0	0	0	0	0	0	0	0	0	0	0	0	0	0	0	0	0	0	0	0	0	0	0	0	0	0	0	0	0	0	0
339.232	0	0	0	0	0	0	0	0	0	0	0	0	0	0	0	0	0	0	0	0	0	0	0	0	0	0	0	0	0	0	0	0	0	0	0	0	0	0	0	0	0	0	0	0	0	0	0	0	0
340.858	0	0	0	0	0	0	0	0	0	0	0	0	0	0	0	0	0	0	0	0	0	0	0	0	0	0	0	0	0	0	0	0	0	0	0	0	0	0	0	0	0	0	0	0	0	0	0	0	0
342.484	0	0	0	0	0	0	0	0	0	0	0	0	0	0	0	0	0	0	0	0	0	0	0	0	0	0	0	0	0	0	0	0	0	0	0	0	0	0	0	0	0	0	0	0	0	0	0	0	0
344.111	0	0	0	0	0	0	0	0	0	0	0	0	0	0	0	0	0	0	0	0	0	0	0	0	0	0	0	0	0	0	0	0	0	0	0	0	0	0	0	0	0	0	0	0	0	0	0	0	0
345.738	0	0	0	0	0	0	0	0	0	0	0	0	0	0	0	0	0	0	0	0	0	0	0	0	0	0	0	0	0	0	0	0	0	0	0	0	0	0	0	0	0	0	0	0	0	0	0	0	0
347.365	0	0	0	0	0	0	0	0	0	0	0	0	0	0	0	0	0	0	0	0	0	0	0	0	0	0	0	0	0	0	0	0	0	0	0	0	0	0	0	0	0	0	0	0	0	0	0	0	0
348.993	0	0	0	0	0	0	0	0	0	0	0	0	0	0	0	0	0	0	0	0	0	0	0	0	0	0	0	0	0	0	0	0	0	0	0	0	0	0	0	0	0	0	0	0	0	0	0	0	0
350.622	0	0	0	0	0	0	0	0	0	0	0	0	0	0	0	0	0	0	0	0	0	0	0	0	0	0	0	0	0	0	0	0	0	0	0	0	0	0	0	0	0	0	0	0	0	0	0	0	0
352.251	0	0	0	0	0	0	0	0	0	0	0	0	0	0	0	0	0	0	0	0	0	0	0	0	0	0	0	0	0	0	0	0	0	0	0	0	0	0	0	0	0	0	0	0	0	0	0	0	0
353.88	0	0	0	0	0	0	0	0	0	0	0	0	0	0	0	0	0	0	0	0	0	0	0	0	0	0	0	0	0	0	0	0	0	0	0	0	0	0	0	0	0	0	0	0	0	0	0	0	0
355.51	0	0	0	0	0	0	0	0	0	0	0	0	0	0	0	0	0	0	0	0	0	0	0	0	0	0	0	0	0	0	0	0	0	0	0	0	0	0	0	0	0	0	0	0	0	0	0	0	0
357.14	0	0	0	0	0	0	0	0	0	0	0	0	0	0	0	0	0	0	0	0	0	0	0	0	0	0	0	0	0	0	0	0	0	0	0	0	0	0	0	0	0	0	0	0	0	0	0	0	0
358.771	0	0	0	0	0	0	0	0	0	0	0	0	0	0	0	0	0	0	0	0	0	0	0	0	0	0	0	0	0	0	0	0	0	0	0	0	0	0	0	0	0	0	0	0	0	0	0	0	0
360.402	0	0	0	0	0	0	0	0	0	0	0	0	0	0	0	0	0	0	0	0	0	0	0	0	0	0	0	0	0	0	0	0	0	0	0	0	0	0	0	0	0	0	0	0	0	0	0	0	0
362.034	0	0	0	0	0	0	0	0	0	0	0	0	0	0	0	0	0	0	0	0	0	0	0	0	0	0	0	0	0	0	0	0	0	0	0	0	0	0	0	0	0	0	0	0	0	0	0	0	0
363.666	0	0	0	0	0	0	0	0	0	0	0	0	0	0	0	0	0	0	0	0	0	0	0	0	0	0	0	0	0	0	0	0	0	0	0	0	0	0	0	0	0	0	0	0	0	0	0	0	0
365.299	0	0	0	0	0	0	0	0	0	0	0	0	0	0	0	0	0	0	0	0	0	0	0	0	0	0	0	0	0	0	0	0	0	0	0	0	0	0	0	0	0	0	0	0	0	0	0	0	0
366.932	0	0	0	0	0	0	0	0	0	0	0	0	0	0	0	0	0	0	0	0	0	0	0	0	0	0	0	0	0	0	0	0	0	0	0	0	0	0	0	0	0	0	0	0	0	0	0	0	0
368.565	0	0	0	0	0	0	0	0	0	0	0	0	0	0	0	0	0	0	0	0	0	0	0	0	0	0	0	0	0	0	0	0	0	0	0	0	0	0	0	0	0	0	0	0	0	0	0	0	0
370.199	0	0	0	0	0	0	0	0	0	0	0	0	0	0	0	0	0	0	0	0	0	0	0	0	0	0	0	0	0	0	0	0	0	0	0	0	0	0	0	0	0	0	0	0	0	0	0	0	0
371.833	0	0	0	0	0	0	0	0	0	0	0	0	0	0	0	0	0	0	0	0	0	0	0	0	0	0	0	0	0	0	0	0	0	0	0	0	0	0	0	0	0	0	0	0	0	0	0	0	0
373.468	0	0	0	0	0	0	0	0	0	0	0	0	0	0	0	0	0	0	0	0	0	0	0	0	0	0	0	0	0	0	0	0	0	0	0	0	0	0	0	0	0	0	0	0	0	0	0	0	0
375.103	0	0	0	0	0	0	0	0	0	0	0	0	0	0	0	0	0	0	0	0	0	0	0	0	0	0	0	0	0	0	0	0	0	0	0	0	0	0	0	0	0	0	0	0	0	0	0	0	0
376.738	0	0	0	0	0	0	0	0	0	0	0	0	0	0	0	0	0	0	0	0	0	0	0	0	0	0	0	0	0	0	0	0	0	0	0	0	0	0	0	0	0	0	0	0	0	0	0	0	0
378.374	0	0	0	0	0	0	0	0	0	0	0	0	0	0	0	0	0	0	0	0	0	0	0	0	0	0	0	0	0	0	0	0	0	0	0	0	0	0	0	0	0	0	0	0	0	0	0	0	0
380.01	0	0	0	0	0	0	0	0	0	0	0	0	0	0	0	0	0	0	0	0	0	0	0	0	0	0	0	0	0	0	0	0	0	0	0	0	0	0	0	0	0	0	0	0	0	0	0	0	0
381.647	0	0	0	0	0	0	0	0	0	0	0	0	0	0	0	0	0	0	0	0	0	0	0	0	0	0	0	0	0	0	0	0	0	0	0	0	0	0	0	0	0	0	0	0	0	0	0	0	0
383.284	0	0	0	0	0	0	0	0	0	0	0	0	0	0	0	0	0	0	0	0	0	0	0	0	0	0	0	0	0	0	0	0	0	0	0	0	0	0	0	0	0	0	0	0	0	0	0	0	0
384.922	0	0	0	0	0	0	0	0	0	0	0	0	0	0	0	0	0	0	0	0	0	0	0	0	0	0	0	0	0	0	0	0	0	0	0	0	0	0	0	0	0	0	0	0	0	0	0	0	0
386.56	0	0	0	0	0	0	0	0	0	0	0	0	0	0	0	0	0	0	0	0	0	0	0	0	0	0	0	0	0	0	0	0	0	0	0	0	0	0	0	0	0	0	0	0	0	0	0	0	0
388.198	0	0	0	0	0	0	0	0	0	0	0	0	0	0	0	0	0	0	0	0	0	0	0	0	0	0	0	0	0	0	0	0	0	0	0	0	0	0	0	0	0	0	0	0	0	0	0	0	0
389.837	0	0	0	0	0	0	0	0	0	0	0	0	0	0	0	0	0	0	0	0	0	0	0	0	0	0	0	0	0	0	0	0	0	0	0	0	0	0	0	0	0	0	0	0	0	0	0	0	0
391.476	0	0	0	0	0	0	0	0	0	0	0	0	0	0	0	0	0	0	0	0	0	0	0	0	0	0	0	0	0	0	0	0	0	0	0	0	0	0	0	0	0	0	0	0	0	0	0	0	0
393.116	0	0	0	0	0	0	0	0	0	0	0	0	0	0	0	0	0	0	0	0	0	0	0	0	0	0	0	0	0	0	0	0	0	0	0	0	0	0	0	0	0	0	0	0	0	0	0	0	0
394.756	0	0	0	0	0	0	0	0	0	0	0	0	0	0	0	0	0	0	0	0	0	0	0	0	0	0	0	0	0	0	0	0	0	0	0	0	0	0	0	0	0	0	0	0	0	0	0	0	0
396.396	0	0	0	0	0	0	0	0	0	0	0	0	0	0	0	0	0	0	0	0	0	0	0	0	0	0	0	0	0	0	0	0	0	0	0	0	0	0	0	0	0	0	0	0	0	0	0	0	0
398.037	0	0	0	0	0	0	0	0	0	0	0	0	0	0	0	0	0	0	0	0	0	0	0	0	0	0	0	0	0	0	0	0	0	0	0	0	0	0	0	0	0	0	0	0	0	0	0	0	0
399.678	0	0	0	0	0	0	0	0	0	0	0	0	0	0	0	0	0	0	0	0	0	0	0	0	0	0	0	0	0	0	0	0	0	0	0	0	0	0	0	0	0	0	0	0	0	0	0	0	0
401.32	0	0	0	0	0	0	0	0	0	0	0	0	0	0	0	0	0	0	0	0	0	0	0	0	0	0	0	0	0	0	0	0	0	0	0	0	0	0	0	0	0	0	0	0	0	0	0	0	0
402.962	0	0	0	0	0	0	0	0	0	0	0	0	0	0	0	0	0	0	0	0	0	0	0	0	0	0	0	0	0	0	0	0	0	0	0	0	0	0	0	0	0	0	0	0	0	0	0	0	0
404.604	0	0	0	0	0	0	0	0	0	0	0	0	0	0	0	0	0	0	0	0	0	0	0	0	0	0	0	0	0	0	0	0	0	0	0	0	0	0	0	0	0	0	0	0	0	0	0	0	0
406.247	0	0	0	0	0	0	0	0	0	0	0	0	0	0	0	0	0	0	0	0	0	0	0	0	0	0	0	0	0	0	0	0	0	0	0	0	0	0	0	0	0	0	0	0	0	0	0	0	0
407.89	0	0	0	0	0	0	0	0	0	0	0	0	0	0	0	0	0	0	0	0	0	0	0	0	0	0	0	0	0	0	0	0	0	0	0	0	0	0	0	0	0	0	0	0	0	0	0	0	0
409.534	0	0	0	0	0	0	0	0	0	0	0	0	0	0	0	0	0	0	0	0	0	0	0	0	0	0	0	0	0	0	0	0	0	0	0	0	0	0	0	0	0	0	0	0	0	0	0	0	0
411.177	0	0	0	0	0	0	0	0	0	0	0	0	0	0	0	0	0	0	0	0	0	0	0	0	0	0	0	0	0	0	0	0	0	0	0	0	0	0	0	0	0	0	0	0	0	0	0	0	0
412.822	0	0	0	0	0	0	0	0	0	0	0	0	0	0	0	0	0	0	0	0	0	0	0	0	0	0	0	0	0	0	0	0	0	0	0	0	0	0	0	0	0	0	0	0	0	0	0	0	0
414.466	0	0	0	0	0	0	0	0	0	0	0	0	0	0	0	0	0	0	0	0	0	0	0	0	0	0	0	0	0	0	0	0	0	0	0	0	0	0	0	0	0	0	0	0	0	0	0	0	0
416.111	0	0	0	0	0	0	0	0	0	0	0	0	0	0	0	0	0	0	0	0	0	0	0	0	0	0	0	0	0	0	0	0	0	0	0	0	0	0	0	0	0	0	0	0	0	0	0	0	0
417.757	0	0	0	0	0	0	0	0	0	0	0	0	0	0	0	0	0	0	0	0	0	0	0	0	0	0	0	0	0	0	0	0	0	0	0	0	0	0	0	0	0	0	0	0	0	0	0	0	0
419.402	0	0	0	0	0	0	0	0	0	0	0	0	0	0	0	0	0	0	0	0	0	0	0	0	0	0	0	0	0	0	0	0	0	0	0	0	0	0	0	0	0	0	0	0	0	0	0	0	0
421.048	0	0	0	0	0	0	0	0	0	0	0	0	0	0	0	0	0	0	0	0	0	0	0	0	0	0	0	0	0	0	0	0	0	0	0	0	0	0	0	0	0	0	0	0	0	0	0	0	0
422.695	0	0	0	0	0	0	0	0	0	0	0	0	0	0	0	0	0	0	0	0	0	0	0	0	0	0	0	0	0	0	0	0	0	0	0	0	0	0	0	0	0	0	0	0	0	0	0	0	0
424.342	0	0	0	0	0	0	0	0	0	0	0	0	0	0	0	0	0	0	0	0	0	0	0	0	0	0	0	0	0	0	0	0	0	0	0	0	0	0	0	0	0	0	0	0	0	0	0	0	0
425.989	0	0	0	0	0	0	0	0	0	0	0	0	0	0	0	0	0	0	0	0	0	0	0	0	0	0	0	0	0	0	0	0	0	0	0	0	0	0	0	0	0	0	0	0	0	0	0	0	0
427.636	0	0	0	0	0	0	0	0	0	0	0	0	0	0	0	0	0	0	0	0	0	0	0	0	0	0	0	0	0	0	0	0	0	0	0	0	0	0	0	0	0	0	0	0	0	0	0	0	0
429.284	0	0	0	0	0	0	0	0	0	0	0	0	0	0	0	0	0	0	0	0	0	0	0	0	0	0	0	0	0	0	0	0	0	0	0	0	0	0	0	0	0	0	0	0	0	0	0	0	0
430.932	0	0	0	0	0	0	0	0	0	0	0	0	0	0	0	0	0	0	0	0	0	0	0	0	0	0	0	0	0	0	0	0	0	0	0	0	0	0	0	0	0	0	0	0	0	0	0	0	0
432.581	0	0	0	0	0	0	0	0	0	0	0	0	0	0	0	0	0	0	0	0	0	0	0	0	0	0	0	0	0	0	0	0	0	0	0	0	0	0	0	0	0	0	0	0	0	0	0	0	0
434.23	0	0	0	0	0	0	0	0	0	0	0	0	0	0	0	0	0	0	0	0	0	0	0	0	0	0	0	0	0	0	0	0	0	0	0	0	0	0	0	0	0	0	0	0	0	0	0	0	0
435.879	0	0	0	0	0	0	0	0	0	0	0	0	0	0	0	0	0	0	0	0	0	0	0	0	0	0	0	0	0	0	0	0	0	0	0	0	0	0	0	0	0	0	0	0	0	0	0	0	0
437.528	0	0	0	0	0	0	0	0	0	0	0	0	0	0	0	0	0	0	0	0	0	0	0	0	0	0	0	0	0	0	0	0	0	0	0	0	0	0	0	0	0	0	0	0	0	0	0	0	0
439.178	0	0	0	0	0	0	0	0	0	0	0	0	0	0	0	0	0	0	0	0	0	0	0	0	0	0	0	0	0	0	0	0	0	0	0	0	0	0	0	0	0	0	0	0	0	0	0	0	0
440.828	0	0	0	0	0	0	0	0	0	0	0	0	0	0	0	0	0	0	0	0	0	0	0	0	0	0	0	0	0	0	0	0	0	0	0	0	0	0	0	0	0	0	0	0	0	0	0	0	0
442.479	0	0	0	0	0	0	0	0	0	0	0	0	0	0	0	0	0	0	0	0	0	0	0	0	0	0	0	0	0	0	0	0	0	0	0	0	0	0	0	0	0	0	0	0	0	0	0	0	0
444.13	0	0	0	0	0	0	0	0	0	0	0	0	0	0	0	0	0	0	0	0	0	0	0	0	0	0	0	0	0	0	0	0	0	0	0	0	0	0	0	0	0	0	0	0	0	0	0	0	0
445.781	0	0	0	0	0	0	0	0	0	0	0	0	0	0	0	0	0	0	0	0	0	0	0	0	0	0	0	0	0	0	0	0	0	0	0	0	0	0	0	0	0	0	0	0	0	0	0	0	0
447.432	0	0	0	0	0	0	0	0	0	0	0	0	0	0	0	0	0	0	0	0	0	0	0	0	0	0	0	0	0	0	0	0	0	0	0	0	0	0	0	0	0	0	0	0	0	0	0	0	0
449.084	0	0	0	0	0	0	0	0	0	0	0	0	0	0	0	0	0	0	0	0	0	0	0	0	0	0	0	0	0	0	0	0	0	0	0	0	0	0	0	0	0	0	0	0	0	0	0	0	0
450.736	0	0	0	0	0	0	0	0	0	0	0	0	0	0	0	0	0	0	0	0	0	0	0	0	0	0	0	0	0	0	0	0	0	0	0	0	0	0	0	0	0	0	0	0	0	0	0	0	0
452.389	0	0	0	0	0	0	0	0	0	0	0	0	0	0	0	0	0	0	0	0	0	0	0	0	0	0	0	0	0	0	0	0	0	0	0	0	0	0	0	0	0	0	0	0	0	0	0	0	0
454.042	0	0	0	0	0	0	0	0	0	0	0	0	0	0	0	0	0	0	0	0	0	0	0	0	0	0	0	0	0	0	0	0	0	0	0	0	0	0	0	0	0	0	0	0	0	0	0	0	0
455.695	0	0	0	0	0	0	0	0	0	0	0	0	0	0	0	0	0	0	0	0	0	0	0	0	0	0	0	0	0	0	0	0	0	0	0	0	0	0	0	0	0	0	0	0	0	0	0	0	0
457.348	0	0	0	0	0	0	0	0	0	0	0	0	0	0	0	0	0	0	0	0	0	0	0	0	0	0	0	0	0	0	0	0	0	0	0	0	0	0	0	0	0	0	0	0	0	0	0	0	0
459.002	0	0	0	0	0	0	0	0	0	0	0	0	0	0	0	0	0	0	0	0	0	0	0	0	0	0	0	0	0	0	0	0	0	0	0	0	0	0	0	0	0	0	0	0	0	0	0	0	0
460.656	0	0	0	0	0	0	0	0	0	0	0	0	0	0	0	0	0	0	0	0	0	0	0	0	0	0	0	0	0	0	0	0	0	0	0	0	0	0	0	0	0	0	0	0	0	0	0	0	0
462.31	0	0	0	0	0	0	0	0	0	0	0	0	0	0	0	0	0	0	0	0	0	0	0	0	0	0	0	0	0	0	0	0	0	0	0	0	0	0	0	0	0	0	0	0	0	0	0	0	0
463.965	0	0	0	0	0	0	0	0	0	0	0	0	0	0	0	0	0	0	0	0	0	0	0	0	0	0	0	0	0	0	0	0	0	0	0	0	0	0	0	0	0	0	0	0	0	0	0	0	0
465.62	0	0	0	0	0	0	0	0	0	0	0	0	0	0	0	0	0	0	0	0	0	0	0	0	0	0	0	0	0	0	0	0	0	0	0	0	0	0	0	0	0	0	0	0	0	0	0	0	0
467.275	0	0	0	0	0	0	0	0	0	0	0	0	0	0	0	0	0	0	0	0	0	0	0	0	0	0	0	0	0	0	0	0	0	0	0	0	0	0	0	0	0	0	0	0	0	0	0	0	466.426078087951
468.931	0	0	0	0	0	0	0	0	0	0	0	0	0	0	0	0	0	0	0	0	0	0	0	0	0	0	0	0	0	0	0	0	0	0	0	0	0	0	0	0	0	0	0	0	0	0	0	0	500.907136258026
470.586	0	0	0	0	0	0	0	0	0	0	0	0	0	0	0	0	0	0	0	0	0	0	0	0	0	0	0	0	0	0	0	0	0	0	0	0	0	0	0	0	0	0	0	0	0	0	0	469.925738361272	557.804993418293
472.242	0	0	0	0	0	0	0	0	0	0	0	0	0	0	0	0	0	0	0	0	0	0	0	0	0	0	0	0	0	0	0	0	0	0	0	0	0	0	0	0	0	0	0	0	0	0	465.775721459801	500.045535185967	586.750972617603
473.899	0	0	0	0	0	0	0	0	0	0	0	0	0	0	0	0	0	0	0	0	0	0	0	0	0	0	0	0	0	0	0	0	0	0	0	0	0	0	0	0	0	0	0	0	0	0	465.04370806453	555.606155835043	652.757310406703
475.555	0	0	0	0	0	0	0	0	0	0	0	0	0	0	0	0	0	0	0	0	0	0	0	0	0	0	0	0	0	0	0	0	0	0	0	0	0	0	0	0	0	0	0	0	0	430.153624262884	497.726915412781	600.879734931979	693.28861464872
477.212	0	0	0	0	0	0	0	0	0	0	0	0	0	0	0	0	0	0	0	0	0	0	0	0	0	0	0	0	0	0	0	0	0	0	0	0	0	0	0	0	0	0	0	0	0	465.300344758719	535.034180011654	631.940846732986	738.954508791361
478.87	0	0	0	0	0	0	0	0	0	0	0	0	0	0	0	0	0	0	0	0	0	0	0	0	0	0	0	0	0	0	0	0	0	0	0	0	0	0	0	0	0	0	0	0	432.84108726608	503.826473184488	584.181298482362	685.119060328292	796.249423663376
480.527	0	0	0	0	0	0	0	0	0	0	0	0	0	0	0	0	0	0	0	0	0	0	0	0	0	0	0	0	0	0	0	0	0	0	0	0	0	0	0	0	0	0	0	0	475.241526620595	538.01597367046	635.865465450618	736.870506905355	840.180626318481
482.185	0	0	0	0	0	0	0	0	0	0	0	0	0	0	0	0	0	0	0	0	0	0	0	0	0	0	0	0	0	0	0	0	0	0	0	0	0	0	0	0	0	0	0	442.398727781655	515.861613265038	587.872802171929	685.636701700974	784.854458581516	893.565053560719
483.843	0	0	0	0	0	0	0	0	0	0	0	0	0	0	0	0	0	0	0	0	0	0	0	0	0	0	0	0	0	0	0	0	0	0	0	0	0	0	0	0	0	0	0	485.20352603752	549.274003749451	638.901481449135	726.530026900777	836.378665529547	944.586455239391
485.501	0	0	0	0	0	0	0	0	0	0	0	0	0	0	0	0	0	0	0	0	0	0	0	0	0	0	0	0	0	0	0	0	0	0	0	0	0	0	0	0	0	0	439.966133246461	518.272663847375	592.844727734649	679.78016745768	773.735776696272	885.118041606234	991.583369559635
487.16	0	0	0	0	0	0	0	0	0	0	0	0	0	0	0	0	0	0	0	0	0	0	0	0	0	0	0	0	0	0	0	0	0	0	0	0	0	0	0	0	0	459.449877303938	487.327454495598	569.118533643297	638.867701006389	720.957441792523	820.179144636112	922.850387628257	1045.3689368329
488.819	0	0	0	0	0	0	0	0	0	0	0	0	0	0	0	0	0	0	0	0	0	0	0	0	0	0	0	0	0	0	0	0	0	0	0	0	0	0	0	0	0	454.210493052088	539.775782805823	607.025767626427	675.549808451458	768.560434200644	869.21207868652	992.830477490754	1092.37514358449
490.478	0	0	0	0	0	0	0	0	0	0	0	0	0	0	0	0	0	0	0	0	0	0	0	0	0	0	0	0	0	0	0	0	0	0	0	0	0	0	0	0	428.275868771728	488.497771548105	562.173773886751	648.149193586112	727.83320929655	798.665151812179	906.788921861575	1017.84771385265	1128.92076239043
492.137	0	0	0	0	0	0	0	0	0	0	0	0	0	0	0	0	0	0	0	0	0	0	0	0	0	0	0	0	0	0	0	0	0	0	0	0	0	0	0	0	437.24135887112	532.007454089864	598.097989036407	677.49704474339	759.014897054233	836.449771302821	942.645305688994	1049.22560170982	1174.55758107339
493.797	0	0	0	0	0	0	0	0	0	0	0	0	0	0	0	0	0	0	0	0	0	0	0	0	0	0	0	0	0	0	0	0	0	0	0	0	0	0	0	427.751791673685	483.199327746003	553.749543208642	636.055698678528	733.288015431257	806.750652055691	874.895803820343	992.481561566252	1093.86233508447	1236.72002193894
495.456	0	0	0	0	0	0	0	0	0	0	0	0	0	0	0	0	0	0	0	0	0	0	0	0	0	0	0	0	0	0	0	0	0	0	0	0	0	0	0	440.470699823552	507.812159217101	584.953949572109	670.65248984614	758.149495775898	833.275368826775	919.904648169707	1032.58481025558	1148.87803910171	1271.21926722583
497.117	0	0	0	0	0	0	0	0	0	0	0	0	0	0	0	0	0	0	0	0	0	0	0	0	0	0	0	0	0	0	0	0	0	0	0	0	0	0	425.249881624999	472.613234209421	539.544072547059	620.677700313066	713.143777578797	800.488692193282	874.760704507122	966.449573345793	1072.9947783414	1173.01268805811	1313.00566145405
498.777	0	0	0	0	0	0	0	0	0	0	0	0	0	0	0	0	0	0	0	0	0	0	0	0	0	0	0	0	0	0	0	0	0	0	0	0	0	0	442.009209870349	509.753764534924	591.678728340676	667.245495848185	752.131561253328	831.486372786129	920.503107837789	998.572653027988	1105.39426071911	1236.52727761539	1336.29226902502
500.438	0	0	0	0	0	0	0	0	0	0	0	0	0	0	0	0	0	0	0	0	0	0	0	0	0	0	0	0	0	0	0	0	0	0	0	0	0	406.092054446799	484.207194920417	547.678984127392	624.723003341963	701.636187416139	784.578662296284	881.769571273504	949.637380384027	1040.91341432844	1152.29163300732	1254.91888765862	1379.40560068394
502.098	0	0	0	0	0	0	0	0	0	0	0	0	0	0	0	0	0	0	0	0	0	0	0	0	0	0	0	0	0	0	0	0	0	0	0	0	434.23744021148	438.617750899409	516.029834745071	591.304591088677	663.145930781023	735.614115982065	822.022108237837	911.752047799781	983.69139700186	1085.05822663971	1185.1765736083	1280.96458180914	1418.10650261098
503.759	0	0	0	0	0	0	0	0	0	0	0	0	0	0	0	0	0	0	0	0	0	0	0	0	0	0	0	0	0	0	0	0	0	0	0	0	407.596134504133	458.236788312322	557.623757634506	623.904016607322	686.619722730018	760.836119866873	849.862854698109	941.169962082568	1030.12003403614	1115.28234284666	1226.24068508299	1340.30093521176	1458.35547664224
505.421	0	0	0	0	0	0	0	0	0	0	0	0	0	0	0	0	0	0	0	0	0	0	0	0	0	0	0	0	0	0	0	0	0	0	0	420.104780677051	439.250033002541	500.259068972791	577.217566780969	650.0522292821	720.307183520156	810.48081051667	896.413651452918	987.722228829326	1074.13609313287	1153.67708322542	1258.24971672961	1370.25322246435	1475.29215083079
507.082	0	0	0	0	0	0	0	0	0	0	0	0	0	0	0	0	0	0	0	0	0	0	0	0	0	0	0	0	0	0	0	0	0	0	0	408.485369616579	463.724568422856	524.631889817976	623.389445116383	696.337657536977	764.130679282576	844.818813748779	945.802283675033	1028.43621261375	1097.48557895999	1189.90334775736	1288.44627675291	1401.83242600269	1516.47583784219
508.744	0	0	0	0	0	0	0	0	0	0	0	0	0	0	0	0	0	0	0	0	0	0	0	0	0	0	0	0	0	0	0	0	0	0	375.364025363214	425.406174448064	490.171856065734	561.266273063648	643.935926315255	716.291702031435	787.395067327334	857.492066133956	964.291613633529	1042.61126531887	1130.07536427137	1214.56613922009	1324.93916949524	1418.90893897949	1539.52631711115
510.406	0	0	0	0	0	0	0	0	0	0	0	0	0	0	0	0	0	0	0	0	0	0	0	0	0	0	0	0	0	0	0	0	0	0	392.714918989091	462.024282346751	535.13891896687	603.910244557454	660.817499890457	742.831017240734	797.862974760978	905.200009146901	997.292360604951	1066.59520072694	1145.79027660945	1238.38063067191	1338.62039757997	1456.63195884139	1577.0456113011
512.068	0	0	0	0	0	0	0	0	0	0	0	0	0	0	0	0	0	0	0	0	0	0	0	0	0	0	0	0	0	0	0	0	0	375.706260991059	413.595937577516	477.87634373624	549.864650436602	621.617134902608	694.385064752319	756.832466870491	830.353193634624	926.144867597558	1014.27649147426	1106.65971605274	1169.79237703793	1260.24815403649	1351.41048616058	1463.07279991507	1573.35096694076
513.731	0	0	0	0	0	0	0	0	0	0	0	0	0	0	0	0	0	0	0	0	0	0	0	0	0	0	0	0	0	0	0	0	0	382.042860339183	440.875113564401	525.743411464079	572.64338153279	657.814593781561	709.647777104754	793.961911181209	856.482452399543	958.504764339965	1046.81227079845	1118.51913672197	1210.21129900179	1277.02363990119	1379.56687076404	1479.20627324784	1614.00336655357
515.394	0	0	0	0	0	0	0	0	0	0	0	0	0	0	0	0	0	0	0	0	0	0	0	0	0	0	0	0	0	0	0	0	357.063914152589	399.102615095444	477.053414309116	525.44323618713	606.678657748027	665.565144789632	755.286695514035	817.59988108479	885.294023679163	977.225637212526	1064.19255341543	1133.58123928093	1229.97190353194	1315.83435428465	1414.16747753482	1508.50474409005	1624.10866215096
517.056	0	0	0	0	0	0	0	0	0	0	0	0	0	0	0	0	0	0	0	0	0	0	0	0	0	0	0	0	0	0	0	539.418672636769	366.601684700634	406.593425589498	480.503019398449	555.44819916892	612.964333906919	670.93737449201	773.818552995468	844.27788245881	897.236125783899	993.210892132432	1090.57190008667	1174.97613768374	1250.74436305768	1327.79144816548	1421.49565212996	1522.5072657088	1640.86231101696
518.72	0	0	0	0	0	0	0	0	0	0	0	0	0	0	0	0	0	0	0	0	0	0	0	0	0	0	0	0	0	0	0	322.273605947676	374.434883079462	445.30703774383	497.573007600313	568.906239270566	636.98236594078	704.014202671517	785.557372571677	868.600700366302	925.989604944613	1009.79921700362	1112.44774071087	1180.29412404008	1269.35453786463	1338.77195598572	1449.03847136486	1558.5322622134	1645.07667688417
520.383	0	0	0	0	0	0	0	0	0	0	0	0	0	0	0	0	0	0	0	0	0	0	0	0	0	0	0	0	0	0	433.115631527988	336.997318876663	402.728133508388	462.120793004167	524.903243780084	597.531510737847	656.923713592476	722.899734699159	821.037295528334	883.477352176343	950.503701552193	1044.36267642914	1137.28720418862	1206.70117868006	1301.22540859509	1365.51757115151	1454.65947679238	1553.83187835022	1660.65628685958
522.046	0	0	0	0	0	0	0	0	0	0	0	0	0	0	0	0	0	0	0	0	0	0	0	0	0	0	0	0	0	0	310.491479911314	347.807813453025	416.237599217261	462.160010983933	548.022966603061	617.547040398196	677.884171779851	757.623188487833	832.102162063928	900.477887881873	963.01082295911	1045.81014266173	1153.5480342342	1238.50081492073	1309.30711481201	1371.06108036826	1484.56550667139	1564.66177945968	1668.71221212556
523.71	0	0	0	0	0	0	0	0	0	0	0	0	0	0	0	0	0	0	0	0	0	0	0	0	0	0	0	0	0	365.095937754299	316.08354538251	371.972386057494	450.57500752156	496.301274628288	577.766709857515	647.827322283507	701.788535354449	770.179291931731	854.707487482245	927.25710168503	985.037085273903	1084.174001067	1163.24809389633	1239.56743924105	1323.57103084393	1397.77338558397	1494.69855514809	1575.72195402614	1690.12887108181
525.374	0	0	0	0	0	0	0	0	0	0	0	0	0	0	0	0	0	0	0	0	0	0	0	0	0	0	0	0	0	289.522534573386	342.866881766123	390.901232304635	452.813313362572	510.180063408908	567.7137669707	645.44468366322	708.64734857662	772.458439940857	864.333329736886	923.422903408443	990.186469471213	1065.0426794589	1168.20634263267	1246.07266064035	1329.36293927114	1398.11895768834	1491.80374538875	1579.61820017313	1675.54888275733
527.038	0	0	0	0	0	0	0	0	0	0	0	0	0	0	0	0	0	0	0	0	0	0	0	0	0	0	0	0	312.805142811587	303.56885526026	353.103237300013	397.589361287146	464.377428024423	541.029314813657	594.340230612011	654.803091886369	731.421150234704	790.786386499399	868.189308580691	938.265788996559	1004.23876567166	1091.23000355541	1173.20579218462	1252.5089484365	1320.30218963013	1388.92555776319	1473.30608441636	1576.97925258142	1677.93221898944
528.703	0	0	0	0	0	0	0	0	0	0	0	0	0	0	0	0	0	0	0	0	0	0	0	0	0	0	0	0	268.984912903605	303.542717651551	349.553655844574	418.022837722193	468.054259474585	532.198641040479	586.481479959338	675.522747422771	728.878163743983	784.433802320391	877.224109907872	950.95729329558	1011.33031145633	1095.71303640981	1180.9049490311	1246.92253903774	1314.09487165754	1388.8587388034	1472.07593583868	1562.43059567127	1667.45514405772
530.367	0	0	0	0	0	0	0	0	0	0	0	0	0	0	0	0	0	0	0	0	0	0	0	0	0	0	0	257.926317345205	271.643333305111	322.947897513487	372.793941355987	417.429254651214	469.459215118542	528.540282734523	595.097366441994	679.075325105544	739.591091533725	793.304806763682	877.959652484925	948.056138154011	1016.09421948318	1095.1121855888	1172.82898053986	1235.70722848352	1312.53143029146	1373.35843595668	1470.97971650928	1547.15406988847	1634.69598319748
532.032	0	0	0	0	0	0	0	0	0	0	0	0	0	0	0	0	0	0	0	0	0	0	0	0	0	0	488.650829817749	257.502530712621	291.028500660008	336.723988328562	378.917435865389	438.345381678501	491.705116779967	565.38985699814	603.445621436199	699.243608540767	764.220367306455	811.236839691264	879.872183903878	967.803427505207	1012.71252043725	1090.33455546751	1185.68731813542	1242.1001948064	1315.07909716972	1374.61530691685	1476.87148938265	1537.79998000841	1647.19717947539
533.697	0	0	0	0	0	0	0	0	0	0	0	0	0	0	0	0	0	0	0	0	0	0	0	0	0	0	244.303164052442	264.504149420084	296.709404094138	341.075239496676	390.736397365147	440.414289097671	503.235130729003	568.661757988468	639.112228407558	697.513577572685	740.691712468508	823.793667600043	889.010475181069	965.435705402654	1007.6370621664	1096.41729352857	1173.60543895776	1244.79116348124	1321.59029468001	1373.11651189462	1453.32794630053	1531.57623815554	1635.24774959614
535.362	0	0	0	0	0	0	0	0	0	0	0	0	0	0	0	0	0	0	0	0	0	0	0	0	0	389.301387052845	214.509905767743	269.243819883196	312.400956744164	362.190946534343	396.417812836106	460.421653290873	499.445050438231	575.836221744121	632.976025616445	715.38171030793	765.032850389694	824.838021468589	908.55330937493	964.80832072847	1024.28718165709	1105.63373057093	1162.97560410995	1239.6179511455	1315.18956653466	1368.99707697226	1461.68117914936	1521.68089334462	1610.91348700483
537.028	0	0	0	0	0	0	0	0	0	0	0	0	0	0	0	0	0	0	0	0	0	0	0	0	0	195.222597499696	259.517251464786	287.735763311883	315.928797151566	358.486138327878	424.42008172923	468.937798176237	527.335435311012	579.220476026165	641.960765165613	712.297866103569	774.559894484374	844.465076540109	904.801600710348	969.538233478772	1028.13015323732	1104.73608550931	1176.08413171246	1250.56251477975	1301.71437670091	1359.94672089915	1437.03684898345	1531.15446973663	1602.23157457416
538.693	0	0	0	0	0	0	0	0	0	0	0	0	0	0	0	0	0	0	0	0	0	0	0	0	338.391220591618	206.702718641481	258.601130061464	282.921647519843	338.889753135408	381.900662528627	444.404084413951	470.308998800662	533.362453824929	618.510062361168	658.212882333835	722.868085401468	786.467263292898	847.755520874536	920.495303055659	973.644900680985	1030.69527001679	1102.12209322656	1175.98169509255	1262.38920572372	1326.49109790704	1360.07405824648	1450.13175614009	1531.56641570041	1620.26785892933
540.359	0	0	0	0	0	0	0	0	0	0	0	0	0	0	0	0	0	0	0	0	0	0	0	0	173.671670608004	222.331027222133	262.603307709468	272.341636825292	338.259946335363	385.927472987876	431.801878173832	490.90395814138	534.780969151775	595.762735080963	674.339401964005	737.608971238367	789.829164178371	842.426376163966	903.002645312166	984.640152194288	1032.53160504895	1111.29743857363	1181.09391312776	1240.34124479098	1299.98252585591	1369.96776865807	1443.10871850988	1510.86612140959	1599.51817926842
542.025	0	0	0	0	0	0	0	0	0	0	0	0	0	0	0	0	0	0	0	0	0	0	0	259.791435633857	175.950947343119	228.90822647135	264.129759149153	299.656356334642	360.902843576515	407.437025188071	442.493528490348	501.680255349968	539.717839127154	619.115217687815	672.891507349544	739.776532795067	788.564497049443	848.551075456235	932.447653388077	981.547210251511	1039.23594684638	1102.63159446454	1183.05724438801	1241.78897295416	1310.26810351837	1362.74678205967	1434.63258480695	1503.39293845149	1592.74004491641
543.691	0	0	0	0	0	0	0	0	0	0	0	0	0	0	0	0	0	0	0	0	0	0	0	170.836058978342	182.505669482654	233.458572319558	277.261280528456	299.491350927966	352.561090237358	376.12917733445	445.545140464812	507.168216713767	556.578268893809	600.673275544414	664.759254424456	737.938213507816	791.959285151966	848.774326622096	934.019130290498	989.132433984048	1030.28242478477	1110.39179024521	1168.124799984	1246.56063065708	1285.72912845849	1347.85305802433	1436.8816087369	1498.69760977519	1587.2680453802
545.357	0	0	0	0	0	0	0	0	0	0	0	0	0	0	0	0	0	0	0	0	0	0	243.332683794786	195.344110598656	215.581163810779	266.257404510458	291.637013459222	329.799245510219	377.024421281171	436.073971572329	458.538646230128	528.116638150671	588.487340463755	637.573866850838	696.634567157917	767.807531937589	814.4283315613	868.336295147717	945.762171073446	991.033397956181	1043.01412701878	1114.11303404762	1186.36615427497	1235.53377221934	1317.13037977105	1349.5222663792	1426.03044214894	1508.67905546822	1577.97960648484
547.023	0	0	0	0	0	0	0	0	0	0	0	0	0	0	0	0	0	0	0	0	0	487.923848146819	168.798381490603	202.657274638458	231.253933672742	258.455340962759	300.714734380529	333.408866806036	393.613039008127	436.676494390582	490.894481025653	524.592472027085	578.824218208051	641.974440199676	723.471472260893	769.437813508456	828.517727498079	872.649319451533	939.754159781167	1007.23688665273	1047.44844952632	1104.85688018996	1180.77073159743	1239.00439257843	1297.4813466809	1342.90312783095	1426.38035711109	1489.62330568036	1564.20103137157
548.69	0	0	0	0	0	0	0	0	0	0	0	0	0	0	0	0	0	0	0	0	0	178.919822864728	191.804156950169	200.621425333961	231.309171535183	260.890747533969	303.278256477434	335.034963210378	386.251075317147	427.801217287268	485.767542154565	536.231329216246	602.009207287014	640.243113285096	701.445620399555	753.763760330458	804.086510892249	879.033565404124	954.019188337215	1011.37309536274	1029.98149555854	1098.30153741584	1155.76331098461	1229.47705451246	1282.64129105896	1323.20221683226	1411.01240567945	1478.16261186542	1553.18929153323
550.357	0	0	0	0	0	0	0	0	0	0	0	0	0	0	0	0	0	0	0	0	366.356312630513	154.011631978973	181.228510596064	191.148998049738	222.004253941286	264.30549027636	310.439463789684	337.584364145726	390.354813250663	430.725362996931	474.010782660088	525.476232436371	580.076781366422	649.730562460755	694.925683784845	756.456244157257	805.888786997713	848.95014260864	926.836756232171	984.46488776357	1015.69025075497	1083.42066690083	1161.00598050035	1217.6699297272	1277.59259125646	1306.68622563015	1393.38466016374	1460.21008771771	1531.98372935482
552.024	0	0	0	0	0	0	0	0	0	0	0	0	0	0	0	0	0	0	0	0	160.462602781908	176.018746614165	201.187917256853	218.280912724894	270.676733583766	283.304463760853	332.701327557898	363.706366149679	385.120126724259	462.219681690558	488.462083858562	555.828348342947	605.263891365739	642.220044861112	729.70376618937	778.109826838938	812.284407953557	870.970690407958	926.080732311739	980.417996410568	1028.40013477317	1093.54629153382	1153.75440843568	1212.79049893254	1246.16512764641	1310.94770403842	1368.89819929805	1438.84324237727	1517.95611486767
553.691	0	0	0	0	0	0	0	0	0	0	0	0	0	0	0	0	0	0	0	232.913839385738	100.801679659386	105.691443707228	168.59182206484	192.587870717525	222.288623812195	235.483256481276	293.4522170429	315.50883741236	375.417583805884	425.421679630249	470.809991160224	516.097032532353	569.594328457954	604.760640582005	671.491122206013	727.571505122101	788.223078099514	821.945597439669	904.879265580014	942.110563535924	982.667936876648	1057.38962942219	1125.50940875462	1182.63883057252	1211.49714760454	1285.7411964992	1342.48660537328	1395.14871382434	1473.42652735937
555.358	0	0	0	0	0	0	0	0	0	0	0	0	0	0	0	0	0	0	0	134.070706149436	115.69788089563	164.78643367479	172.0389883797	208.511254277326	239.784966402168	250.574533711403	303.940495411657	349.852091271399	375.428161279504	440.64103631879	464.497409077934	512.47688110057	576.547836412329	626.121882781036	686.875672618852	734.404775275591	775.356389544112	832.504332595268	892.194613066524	943.690203805771	980.523911726559	1034.2237467289	1111.98127642311	1164.96997364263	1209.86780449385	1261.23289180189	1320.03370506818	1392.71801708367	1453.14053171925
557.026	0	0	0	0	0	0	0	0	0	0	0	0	0	0	0	0	0	0	193.173874033639	123.333026071174	144.066063083256	166.985578136067	197.257016091109	215.25343761003	239.619983365109	283.157024307787	308.256218798721	358.673430666889	379.824850632265	431.084730815087	478.199306049381	528.228999771317	580.090052348778	621.653018936115	681.801191248117	731.234602851502	778.389154855796	836.557922534687	901.679993489311	934.87789322924	969.74403830107	1036.85615177189	1096.57986396303	1142.26432492727	1191.13133998879	1223.85100090519	1305.79187161273	1354.64208970205	1436.17274283946
558.693	0	0	0	0	0	0	0	0	0	0	0	0	0	0	0	0	0	0	128.668171085835	131.973180119898	144.378907926725	192.769660049833	212.787298375525	236.563101646823	263.981435078998	292.167963360545	310.60945423994	355.207104425607	414.573792683687	438.701504106045	474.919906339916	530.795492367589	588.801420732756	618.406163375744	680.50671352647	747.707679970712	770.568017095537	825.883872716848	887.935673856891	916.848376220926	971.099817325329	1012.59780072978	1081.34753800041	1140.62932728355	1167.81042064654	1219.82207097263	1268.94155125379	1330.29904474452	1393.77174326212
560.361	0	0	0	0	0	0	0	0	0	0	0	0	0	0	0	0	0	189.817249625085	138.063208369537	151.683142101074	170.765202228033	199.442238799875	203.274355758027	238.184218395782	285.642689426059	288.316407929142	348.080207115058	371.317561041112	405.433254159341	455.098384007234	499.168931937669	541.100690710526	580.357073076319	632.061415886313	689.121529410036	739.827038087315	775.803376902959	827.865007401425	881.623210707058	917.149567557131	950.97565500675	1009.27521779738	1074.2705154301	1105.64116921943	1163.20596970947	1210.11669454976	1262.18776682867	1329.9173463278	1390.19740711242
562.029	0	0	0	0	0	0	0	0	0	0	0	0	0	0	0	0	406.747993519972	103.339204240096	124.845916575208	141.030201505784	165.669424497239	162.802388368279	195.238860054679	218.503309533472	261.963019579743	291.31456551969	326.297537372419	353.749173583365	392.611980542487	435.517651884821	481.001579499365	508.536933555746	575.283849600007	613.198896750446	674.993656189116	733.796073899754	758.823144755539	794.931392529628	849.861239550285	903.215514432106	935.225442325133	1003.56844153385	1049.27250197491	1090.0009451877	1129.25373465206	1177.36615698329	1230.86418168855	1296.1601960417	1349.15487455764
563.697	0	0	0	0	0	0	0	0	0	0	0	0	0	0	0	0	145.908702541382	124.222555796037	122.183208734209	117.533273185499	170.215924828658	151.506443895658	182.079800103267	221.390539542893	238.995550680662	293.768049606405	311.035872926503	357.985436606136	390.531809689292	438.020738668237	497.623795955149	500.771988330055	561.226958578616	608.199304582997	646.803111735333	711.26035143153	743.924832844349	772.861390459923	841.112419207581	884.377721178469	921.813564453575	977.124122933714	1036.47629815001	1070.48205396643	1110.42066553993	1146.31423023665	1203.63145726367	1265.14647646608	1326.2692574734
565.365	0	0	0	0	0	0	0	0	0	0	0	0	0	0	0	289.08859913585	71.4808218699991	100.988612777883	130.994752586988	143.079659500239	138.002457128088	178.74862564699	208.73579691523	229.361696784643	267.89661445429	275.097308951549	331.99690843722	349.871214471801	392.037902367617	427.618239634375	448.861248426449	530.620330628638	562.307774128011	598.798844660945	639.890878803965	689.459197122634	739.126068228007	783.924026925488	821.801753087089	864.891070790501	890.746433535443	939.990214915558	1006.39622987363	1041.8829935582	1097.43997216001	1138.08032369741	1190.44076278635	1248.25294601551	1297.88178946999
567.033	0	0	0	0	0	0	0	0	0	0	0	0	0	0	0	131.652502370931	124.000893117604	156.963933941658	141.384551357946	167.001443554234	182.787434119501	193.431324474819	236.446723771464	243.329141753477	282.785831617766	290.72027752326	346.773160607851	363.630368119867	410.976300614555	453.314872956455	500.706579107847	522.516612404324	562.817089893692	603.427509672739	661.706670033568	680.48165847113	742.534107551517	762.771882442126	830.99785926966	871.112696815906	902.255335243782	963.055533102015	1009.34912599996	1041.7351661791	1083.94236265848	1117.01058286166	1170.64158691167	1235.03384355254	1288.71502603938
568.702	0	0	0	0	0	0	0	0	0	0	0	0	0	0	258.076636059796	91.9758170217928	98.9161252764787	146.076316868418	121.007870360158	139.596660724521	151.629814648657	198.285949817527	223.147241119239	235.647469738331	286.289086673231	310.622103806423	326.278996247104	385.785603540312	399.198424058933	445.935772010137	475.237896419515	523.813581934992	554.76289786158	600.18502716575	618.818508184078	699.26834416739	728.665312703524	766.790722186761	820.63205597501	850.828931330857	888.123389598227	930.147507033613	992.480246094254	1043.59649272833	1059.43803747588	1102.99705510442	1160.62268103949	1212.48967108597	1254.26482328208
570.37	0	0	0	0	0	0	0	0	0	0	0	0	0	0	100.04047543954	108.808389341065	110.394194890259	111.125227837428	141.470002821683	140.958208212584	177.72473104166	199.318822327415	225.635479392402	227.99633968543	261.238592804746	275.69140544485	321.800203662666	364.393397251743	390.965259958363	449.865868464661	469.882995362205	509.354258545891	551.616904438268	604.417023668304	629.369807796709	687.21008994798	716.602784597733	754.948289331967	803.724289816857	844.271364786051	874.034547375819	921.020766714298	987.324167657471	1021.08096234417	1047.0730112356	1081.3439019921	1141.68377401467	1174.38647281308	1241.76447994476
572.039	0	0	0	0	0	0	0	0	0	0	0	0	0	185.627337426377	108.901758146327	91.2370633123355	106.823325593989	131.671056501553	133.00825902892	151.143695212932	197.079657400865	183.126130237244	233.462475418788	255.781428513688	277.815167365984	296.289280600435	332.218144101526	380.588340549071	399.25954901592	446.631745227142	464.141023855776	503.718099419418	547.718691374475	599.012389560165	640.628827331413	691.801772860814	699.250838622491	752.966726878468	799.210845134322	823.521737488097	866.577516438674	917.989303098492	960.30911824776	1009.44037624118	1034.17115531845	1076.27916783867	1123.20661242088	1156.81907182822	1218.66729771183
573.708	0	0	0	0	0	0	0	0	0	0	0	0	0	63.9795632352175	54.5175644670136	85.0827211227558	82.2131664643299	118.846774872633	124.487372920621	151.406356251285	150.635067759897	183.594285708322	207.98346585559	238.954998788805	283.241016124237	273.395762524671	308.110128668648	357.066147591175	377.816971528054	426.280771931265	451.448202662903	487.582957663608	542.921153638926	573.109427773075	627.281783025225	656.584900651523	673.401903574425	716.411223528999	759.771485332556	818.403006126021	841.639780568312	881.281269847541	920.542710660918	988.092858696694	1009.19240322383	1030.76141564949	1094.29444167748	1130.54232943782	1191.67258587965
575.377	0	0	0	0	0	0	0	0	0	0	0	0	155.142616508062	103.87789171309	104.796206236299	117.070130410242	137.299444779829	124.070907402413	162.149084537255	163.038605834473	196.478170105495	195.63027855048	241.907486670145	261.857912359775	266.630069735023	306.457300703865	354.032825559102	351.161318424016	418.203339430388	444.570817999571	445.114930239981	492.190862100882	540.460843993124	566.544152824139	622.101520352906	657.400230831691	703.636827455447	732.210298815989	762.302547839813	797.347282975113	837.910803628688	885.525389274497	936.852220651051	972.671972288946	993.731417362005	1040.64610828209	1065.52869344214	1126.63708083755	1169.46697180552
577.046	0	0	0	0	0	0	0	0	0	0	0	448.174975337088	71.417984974127	55.4790050468588	88.169055070209	84.8446062050685	123.11670170561	113.983496071863	119.853899950087	129.931382208976	173.961143834093	228.67000264447	207.777664649982	230.97227200671	262.37337883502	289.418255515326	323.773943749704	369.80999017268	368.430121488304	408.461530121744	441.162535445174	487.863565864959	523.753060648908	539.848175048748	595.12354527753	621.708905848472	675.4277939308	703.302386995867	762.43893370967	782.702193413664	816.757804400761	855.240968201181	908.108526347262	931.924777931452	956.46314396572	1005.91716281601	1047.76677002681	1104.11126689593	1131.42539453322
578.715	0	0	0	0	0	0	0	0	0	0	0	137.093971452761	77.0416176693624	122.331176942923	104.182606754437	120.109250099041	109.37251252977	147.316805112652	165.030311747182	172.96072688924	175.746573411475	213.194809389951	244.619876137475	250.941994179946	274.434210894763	309.769427310837	333.954192507515	357.122832041002	394.043313779263	443.956177258169	471.233303161259	485.788838148008	528.833309465951	561.586254591679	605.29231387708	648.446773819405	661.651536208503	700.97015901506	750.136138005786	769.291561003378	809.659438034469	846.061388698559	883.252051690309	915.189932257719	952.585719322144	984.123248699543	1027.24178447533	1072.90190401836	1119.07013462378
580.384	0	0	0	0	0	0	0	0	0	0	279.202750351184	67.3392415352596	68.9627862045524	68.814401418603	62.7813994273807	95.1566861364559	91.0879766177146	126.877186752505	152.736559346495	135.963955220784	185.107838449905	197.495998171423	211.533351094103	229.722745080293	262.006751158103	270.80113747169	307.305242595545	346.545449367537	362.751755113175	405.187771173952	446.233159710069	477.957545853385	499.959274637421	526.622758042549	570.88060769322	595.311727795969	651.846019204323	675.791684096799	730.687631757565	745.134968339319	772.664769008613	810.506353516182	858.071839395867	892.370881515223	910.955125562767	952.337061529795	991.156488641762	1046.37576483945	1083.35476427853
582.054	0	0	0	0	0	0	0	0	0	0	83.3957777790932	98.5309601866486	82.4004862917891	87.6140713244843	110.465466715205	123.108030545571	125.296673252245	165.26808422	160.582226390787	156.610721726837	171.806344786722	207.082704680908	247.033859957757	247.830838100332	266.672724951557	297.175193158127	336.54920930995	351.283141358597	381.047947001697	432.489609407305	460.410864703559	464.663693354074	517.551520497226	558.44150676705	571.938109821135	600.94652697409	634.591608217148	667.4951713048	696.091554475085	733.568955636045	766.017425568097	825.138883835084	857.00940758663	882.3736897369	900.586322644353	936.26550589669	982.101861282364	1008.63289630864	1060.5124425423
583.723	0	0	0	0	0	0	0	0	0	203.591768679318	62.3441828326249	63.1200301982788	102.429847992524	84.2084107506852	105.720677762291	110.867513387007	120.919040774681	154.763164105395	146.883777688067	165.794283688011	200.000279200177	187.241167630534	224.577142230537	225.59587959763	257.077128127388	272.819610604855	333.073281520439	338.356471287302	382.080717897839	381.53486990093	434.576974463751	473.313678330597	479.96511636064	528.88338953102	552.911326043655	589.471461890161	607.311487414329	639.907215538445	688.727823298122	721.910719071938	731.673607458379	785.08940353768	811.880399797355	849.179651880466	867.493241028396	909.437195868386	938.983769958141	981.676443039198	1020.83332696265
585.393	0	0	0	0	0	0	0	0	0	45.6807453248374	62.0223453835763	51.6537534554509	58.5837168472066	101.552183211803	95.5784524522563	100.824092653871	117.307523964872	116.830543843417	145.572800259383	172.740517786806	162.426991646276	197.679538219945	207.971908869743	256.404536238265	264.303079389351	268.9010789256	304.711974232716	351.121503646236	356.139723345508	388.421342342625	414.842514709235	442.997862069697	472.930314822742	504.668476306991	525.716178753628	580.368924416393	599.638092104103	622.870545089719	694.598553445817	692.761644651122	724.47286505738	760.310055555547	795.1614378637	834.687008503576	864.29074481523	888.717825547347	923.874763350656	968.208881619621	997.198542680733
587.063	0	0	0	0	0	0	0	0	177.942490954148	67.5696408135084	112.705111375365	98.8676470842498	95.6068072310286	97.4188026938872	108.02311728085	131.187782799132	138.638349019602	156.766767391653	150.040799162264	170.254722052016	221.725439952811	227.149599970363	234.269096053798	257.707781246341	276.837107729802	295.528092637733	330.476083413132	367.154922571969	365.87259116385	398.310713710184	446.362715922845	431.70864901622	487.830778632606	538.582206087392	544.411782752404	585.704290697663	603.37920912291	622.35160530349	669.992666465409	692.564470831952	725.670633092982	751.87849077953	786.221795221531	811.675119995731	838.453197951263	867.476945568242	902.875345610985	949.865669352523	968.372050565436
588.733	0	0	0	0	0	0	0	0	30.3302994581943	47.2363624800737	56.1473870672778	64.0604798620464	89.3993841226062	80.8322898301598	79.3093889003825	90.3480344767897	92.5601894064913	123.386874085406	113.013583658952	167.543222360776	141.324845064908	196.909578941155	216.57854731645	225.101492821924	233.765066760863	274.54126059561	297.840749481258	308.760532876276	342.318066862946	366.104530067644	381.903714587672	416.677128363665	445.183583311091	474.155023126718	508.004744243315	535.889846804187	567.712176384473	586.250886561374	628.409837771986	682.079077573105	677.824060189405	721.571729825871	744.609785951454	785.085169438989	815.33034385849	833.79462830721	874.076758600046	898.134904450571	940.095778005637
590.403	0	0	0	0	0	0	0	117.436435789266	65.7932441884737	46.8288608919441	76.8363891210147	69.8096343438583	108.436109661643	105.724459711222	86.0706837625592	97.3601158159873	134.056386310358	130.581293902525	140.014221495747	152.551955431003	188.244712660673	191.915552186271	220.70843258207	225.901960660486	257.357363389356	276.368400380304	305.325554440564	324.398307903308	359.670939407827	376.879821082001	406.035519974774	426.358917693851	460.210640450998	484.777346606426	500.750783536761	537.333385010574	576.244561604965	593.173322530243	627.674496012969	648.803146674163	673.804671954339	719.223211170978	742.938181512606	772.560595310811	799.626007460691	813.066220874464	855.29753519995	889.130775601358	919.372684201593
592.073	0	0	0	0	0	0	364.758983298646	62.5160200355935	80.4488948808246	52.8546651423144	93.7215345351798	72.5035452945392	77.8148934930674	103.014282469043	116.456883230853	122.882592577131	105.193629653252	146.44435435547	146.964046796924	163.554442457798	191.179272309019	191.807148814422	217.431331097636	246.803948496443	257.829130126719	273.804661505491	308.485412086454	338.51093453859	344.727032589542	383.26657937665	395.496449891165	437.213176140432	434.358098515867	476.67174422265	520.168965426201	527.095136579194	545.415925357184	573.996079645922	617.979196022634	633.217175777063	667.372662327252	684.994019357497	727.003109615666	763.942163950469	774.064743804537	793.70099118745	824.576471210647	859.691905008069	908.577311151957
593.743	0	0	0	0	0	0	105.840275646349	52.7780437005039	69.2672443979756	53.2906672156572	69.1241719610291	81.8372588639788	78.0331800412075	88.5612577102643	117.832498490415	110.395500512744	137.762041897742	125.947782500176	135.594279647658	155.435211758724	176.788184258563	204.768536054258	228.703248292293	230.989127733917	240.914375963201	272.028416726293	282.101446612104	314.681130996641	341.197316355173	354.336266604942	397.359811246994	414.573634281182	458.472345746493	472.427396391557	486.020645702708	523.636816101974	540.582137178537	576.463132743318	603.226053736761	631.792078296988	641.94713701535	671.764923596974	712.291219358257	730.818691310432	762.837409088248	785.747689851074	818.24724035493	852.587226760351	878.662549855635
595.413	0	0	0	0	0	288.166343154441	33.1896497884149	31.8491899041669	22.1725536025512	47.2101701218579	59.8377398961821	63.1318881746117	57.3428687792225	88.3578003187675	96.4758760852183	95.072428698385	122.816635258989	106.521143714159	136.215676024676	140.366317309352	165.459938532003	187.69932995519	196.116949238532	209.098271470503	247.054480991528	237.698921223037	270.842636395656	303.566643017645	317.62203338724	356.435064782852	373.559312518057	389.018784150283	425.835335518756	442.817727906188	484.970287955789	494.172819290287	530.033598363968	541.348072112393	585.355582334897	602.566488406742	625.570281099421	663.540618632687	697.401043428778	724.226442889009	743.577905526126	766.402181961453	790.314192341903	826.944929485016	862.055680628088
597.084	0	0	0	0	0	86.0546722872919	74.2404169776504	84.0232309960878	74.4860861874454	73.4015471258913	77.2716964324185	103.786703730465	83.4638644245161	89.2328981735269	108.722920960931	118.6982254931	139.124115388811	144.475348006965	172.770232828246	154.283233668489	191.964008922226	185.538911148225	224.118901769969	239.024882605456	238.969333017513	262.149604860517	277.951402871557	321.72614970723	329.800843046055	361.407382063627	384.920778666843	410.383959575008	425.014791661459	448.731198687484	488.702098123697	505.378808089869	530.990391896615	554.126584188738	582.024710268308	621.196004734232	624.928864840219	648.457375716538	683.756703098801	708.950795339836	732.50434655921	765.433536716638	779.455492310996	806.727318932245	847.309799831339
598.754	0	0	0	0	251.078225538657	26.8952080516159	24.5333006979668	72.0127702957625	63.8908354720818	76.2674013655736	73.349708824814	82.0810034273768	70.2219056580144	82.8157059738204	101.219025375271	130.117783983708	129.866924555618	145.699196323289	154.186414764261	153.84677070395	178.70848990604	183.425758156235	219.050781772625	225.241689349977	253.846497257971	257.311309554059	286.20050082678	307.093064473823	313.933116187047	345.966568809122	366.871544666039	386.287923275843	418.374189565877	429.650045600304	474.791420451512	497.31075649989	511.20557686859	544.659313359047	576.784313273574	599.319876111773	602.091942624586	639.799657361461	670.364507519688	691.66552448446	714.83320815387	728.709936044004	767.90453749814	783.913611475501	829.179245230409
600.425	0	0	0	0	77.8915240495609	37.6885886381967	30.4379225944952	51.0694083143064	58.6287392105005	74.1450791267276	57.7428194197342	83.9226306141336	93.7838367267234	87.1513050902254	131.299960593006	123.861417055038	128.601483441812	142.167345701645	157.620769258662	175.543372887747	177.23045193231	190.100281065995	203.342284195587	224.523591306345	246.397114705874	254.688219113801	281.015987184643	300.781723225285	321.93512278858	357.653983312412	374.797938263419	382.418817002318	403.100873677135	433.070032361856	458.110490097129	477.663988981965	515.009453919481	530.231615833479	557.595206421332	582.022541799639	588.870917431375	627.799519674065	648.775210351474	679.872157013737	689.862497159611	729.477448246036	751.013671774425	782.283569624295	804.821635410212
602.096	0	0	0	181.169285787862	5.22386291376121	18.4594219156633	50.7370513764778	25.5103597373644	31.1103900388146	50.1050040766337	63.7103995630206	54.7175400335002	65.5966410820101	74.403004001199	74.3503739274491	89.1039504401769	128.270561468539	125.528855295707	118.498389317997	140.020062236172	173.562229508426	172.296681301331	185.519503094341	218.177233803369	220.268134711872	242.902607452594	268.031924258523	274.619405118285	287.131503147785	346.55346524815	356.445799111545	361.339437884316	379.341504482866	416.326615804433	438.619053048334	476.28222215553	497.28994395296	510.794810395275	540.833743631806	576.444143088439	593.463355816581	607.356040056278	638.56899056878	673.477048307243	680.47054726436	714.356079507745	737.36431534857	759.654457626564	796.619103450586
603.766	0	0	0	50.9061511352995	29.9803410072251	37.6961267842609	37.4362623969436	63.4114060780911	56.6998352650109	61.425810795833	70.5388830859412	58.40793767409	75.0294627020992	84.1659605579185	101.000667056789	109.673480272431	113.28894311645	131.32228058245	153.901622415036	160.27219312919	163.782469471428	193.681604027675	207.654439481189	207.740713545497	230.134797624608	266.316160691237	269.237647690103	278.214778761866	311.399384748874	334.68950371119	351.842719617112	357.434587580308	383.8426128258	405.155466123402	430.154787843401	457.826924232335	485.371979874191	512.864196195799	532.968652045039	559.46372150655	577.217998638429	599.321588700182	618.205604787306	645.216398946044	667.713648184097	685.268417556243	709.907557422592	738.951503503036	771.494539909735
605.437	0	0	176.001861943219	27.6411055584721	48.6274009925539	55.6004147834378	54.4466526491519	56.0708128585063	76.913308695306	69.5921281174909	76.7989456435261	105.098609597288	83.3944400784072	102.033411703528	112.087787929177	117.23782496669	122.186846392763	162.270737082736	159.672748213291	166.559875074341	173.58162879511	181.603286311531	202.731526088717	216.708992992078	233.316324639331	250.401264406746	269.874568508886	277.198054867791	308.946456091126	322.953560607975	356.225129361885	367.847513668839	393.411785862938	409.176548924904	417.985604580909	461.857694458272	470.308487365618	502.357440028041	525.570439530686	555.942679817773	572.631165667681	582.623167276393	620.997287936526	642.685826654117	661.450612882245	676.089803504412	696.886454930373	719.417485449295	755.260182934782
607.108	0	517.984891831332	46.4261823086931	42.2246988575489	51.5766215766195	45.2605318654723	66.570856548544	77.6101214919083	85.4180583053715	69.6355586948472	74.8365799658271	91.1404682933686	90.0287687360702	104.433338634417	122.25500455092	106.9451998949	137.680260427921	139.290336248172	162.351916278578	170.436280184947	162.379615337285	187.972802161655	203.551602544139	212.822544882646	242.344209419591	242.477133982799	280.4129480574	273.892797201048	315.618746770258	331.281149602991	348.689070413985	365.981198409026	373.382853062019	407.482547791727	415.132149675744	449.933232402813	453.462269651929	488.797981924006	508.900350744854	538.855129975581	557.287120931929	581.919246739072	604.299541746793	619.433466570261	638.264548410831	658.974814507994	678.006779596037	712.043370178331	727.049586244439
608.779	0	144.564829397022	7.37870994564941	20.9587957117842	22.3841310153313	26.9712339824053	42.1214371271409	46.9293851157747	41.2704757654971	50.5054703533144	72.2494074797431	59.7592874613915	70.4614121424705	88.6321683695989	64.9488584416003	94.6187311810625	101.534296328353	129.790742640382	123.384060607559	137.634871363509	154.786030347981	163.866924375152	197.439873085222	192.770188753054	218.991136225042	237.647815528258	256.269761546025	271.826519223474	285.019198221582	301.472791222664	318.764753613409	347.746576251482	366.101099485286	389.523541622312	395.136635662282	432.984389490783	445.617182710588	470.220622744923	486.695787130946	523.337343967565	526.415931319544	547.331984427632	576.719632862715	600.150281541768	628.435440844525	635.841474445351	671.178359120121	690.260190680428	700.076201856514
610.45	386.311064245354	33.4559272472298	33.789708549367	46.8072182649199	33.7104895100438	40.804673900065	79.7308002660269	70.8848566363703	86.0761989810691	60.299183610204	85.0672281394172	90.9525955274195	99.9292562846644	93.4283257097489	87.5958515814452	110.334296939952	119.132886847358	127.988857461105	133.296637982894	148.0389367575	172.535498480396	182.20147660204	193.762306299845	201.171209865353	230.997357129796	235.309178057026	245.741970610145	282.946970054657	269.864280167819	303.491142544736	323.73662617591	345.154241355432	376.460950501296	370.996663016361	393.412546875376	423.650605651093	442.670858656558	457.921378668004	490.069706491609	503.386559541203	527.162867297861	552.001785457906	564.249358439026	589.773253965381	612.658703955864	625.687187764893	647.591610194963	674.495569114382	691.340756179549
612.121	91.7493000205345	28.6607868338367	19.6635639872256	21.7070815547578	35.1922851253547	49.4283999454758	47.1174760346122	61.5330685266717	63.407448400838	55.6053648564878	73.2472005770003	56.055005651971	95.4945960487005	94.0012056845306	83.9140149153919	103.848168671781	133.150486558614	120.506491528175	132.939517875124	156.235618938569	161.765843997119	163.742217098763	184.459699443963	206.302836764989	196.751335847229	237.397369624739	242.901172828545	267.62469277497	280.229878734806	300.807050523615	321.696450104504	325.82742359734	343.618511843638	363.144300221469	384.046689724666	397.702563243417	419.616142475176	451.767000825445	462.03564268291	487.224099154579	508.078937869742	515.363549458907	548.597766763255	565.682527964924	589.055202072868	592.078881104412	613.88006162836	661.514089701097	676.121684479081
613.792	20.1911937713157	51.1709983470643	45.2015948564125	60.7342908708505	49.1576231647284	51.2363616658352	76.038924481511	49.1589076124068	57.9600164476103	76.9634427080612	68.8206952973347	92.6056464033329	108.989610743512	111.510792351307	119.412177413764	118.928564651258	124.467605729892	126.017634361844	138.597111599738	157.818521795784	164.977967044794	177.100385582705	197.981414474696	191.975627127024	215.762014897812	224.760581107945	260.387478543378	263.710484684617	285.436329921423	301.093360853912	310.10955739198	333.514265444086	339.418481395911	360.959922940007	395.25968481697	408.345140231438	428.872376833715	451.236457488011	462.937602641291	476.387376479805	498.504762528359	520.264508350674	532.822357256316	560.079619525463	563.841727882198	595.269122992767	601.043211987828	636.111678725298	650.83657812608
615.464	29.9749505897758	40.0968990727947	41.7028411936646	39.8697937042197	17.1164492628363	25.1938639841402	47.5491898137157	56.6884161739132	47.5259901657922	51.1196046599588	60.4652616177084	58.0739583213504	78.3147378419955	79.4796286095864	87.6789611541462	115.119122297587	105.401387124598	95.6497149095493	120.698870148088	147.786827401742	142.494447493295	164.635027709677	173.616620252432	184.289457285209	200.233725909962	212.691017049802	223.13665170186	253.519973884344	258.875128792319	299.746590935676	309.069738263577	316.173563368255	338.483638179341	365.571483268131	380.919528286011	396.977629479812	404.581579775146	428.276064173519	439.278108109466	459.937580443357	463.345674948104	486.057223545473	517.505430813776	548.198762154693	549.118980365934	560.932354250338	582.532686278752	606.948866187208	642.991830713006
617.135	53.446529483518	43.6559229053447	47.0156326569596	58.5276441270674	69.0541735103944	49.5927650735364	66.9188503263157	72.9767341633792	65.5278696362411	94.3853935686755	87.4253942430459	110.251475552819	98.644646562569	117.147121238036	117.225241623759	108.699311704964	106.791864858225	137.398492085033	140.859910723082	160.885219777028	159.256333535804	187.278426630456	183.573226011897	204.877678132541	204.335769035229	220.623657341904	255.866263952209	246.288424674337	265.365109973137	287.226326910302	290.586746952169	314.177076900956	336.952841355264	357.424555063592	357.248770678684	390.191653448673	403.336327146889	421.286387386043	435.562794963326	442.118843767869	474.885623823772	477.61992127347	501.735149163438	524.603219806945	536.959218057592	550.403265344422	566.690786041599	586.892143142768	612.129690652135
618.806	18.3802464222143	21.2777866668025	11.377439934769	0.481956791502344	20.2582853546258	30.9495214915592	44.0496759309705	35.4789409826777	50.8967971618581	42.9099570340897	51.964542899019	86.0591108593536	75.9927463779065	82.9787527442991	88.0805944790367	75.7073627793559	87.5075518660807	94.467006114595	122.077149118903	147.761143489682	144.026935476559	151.293031938327	170.451928527325	174.669039742579	190.621110225476	196.23122206149	204.338536921312	219.515870249415	246.226142733497	255.541649389249	271.83438750482	282.604086236275	308.820313820466	318.538039252119	339.184085346003	365.441194556332	370.285622082877	388.783814202261	413.295871428798	429.552672561409	445.161881136288	460.264687703164	490.250803806745	501.587714546819	510.60601177165	530.729201708679	553.77922970292	558.317252580657	586.104966813814
[truncated: 85 more columns]
