# Supplementary material for: Physicochemical and major ion data for springs in the Black Forest National Park, Germany
Source: Data Brief. 2020 Apr 30;30:105645. doi: 10.1016/j.dib.2020.105645 (PMC7218150; doi:10.1016/j.dib.2020.105645)
Supplement: Supplementary file 4 [file mmc4.zip › Fluorescence/D818_5_2017-05-09.csv]

wavelength	600	597	594	591	588	585	582	579	576	573	570	567	564	561	558	555	552	549	546	543	540	537	534	531	528	525	522	519	516	513	510	507	504	501	498	495	492	489	486	483	480	477	474	471	468	465	462	459	456
210.862	0	0	0	0	0	0	0	0	0	0	0	0	0	0	0	0	0	0	0	0	0	0	0	0	0	0	0	0	0	0	0	0	0	0	0	0	0	0	0	0	0	0	0	0	0	0	0	0	0
212.444	0	0	0	0	0	0	0	0	0	0	0	0	0	0	0	0	0	0	0	0	0	0	0	0	0	0	0	0	0	0	0	0	0	0	0	0	0	0	0	0	0	0	0	0	0	0	0	0	0
214.027	0	0	0	0	0	0	0	0	0	0	0	0	0	0	0	0	0	0	0	0	0	0	0	0	0	0	0	0	0	0	0	0	0	0	0	0	0	0	0	0	0	0	0	0	0	0	0	0	0
215.61	0	0	0	0	0	0	0	0	0	0	0	0	0	0	0	0	0	0	0	0	0	0	0	0	0	0	0	0	0	0	0	0	0	0	0	0	0	0	0	0	0	0	0	0	0	0	0	0	0
217.194	0	0	0	0	0	0	0	0	0	0	0	0	0	0	0	0	0	0	0	0	0	0	0	0	0	0	0	0	0	0	0	0	0	0	0	0	0	0	0	0	0	0	0	0	0	0	0	0	0
218.779	0	0	0	0	0	0	0	0	0	0	0	0	0	0	0	0	0	0	0	0	0	0	0	0	0	0	0	0	0	0	0	0	0	0	0	0	0	0	0	0	0	0	0	0	0	0	0	0	0
220.364	0	0	0	0	0	0	0	0	0	0	0	0	0	0	0	0	0	0	0	0	0	0	0	0	0	0	0	0	0	0	0	0	0	0	0	0	0	0	0	0	0	0	0	0	0	0	0	0	0
221.95	0	0	0	0	0	0	0	0	0	0	0	0	0	0	0	0	0	0	0	0	0	0	0	0	0	0	0	0	0	0	0	0	0	0	0	0	0	0	0	0	0	0	0	0	0	0	0	0	0
223.536	0	0	0	0	0	0	0	0	0	0	0	0	0	0	0	0	0	0	0	0	0	0	0	0	0	0	0	0	0	0	0	0	0	0	0	0	0	0	0	0	0	0	0	0	0	0	0	0	0
225.123	0	0	0	0	0	0	0	0	0	0	0	0	0	0	0	0	0	0	0	0	0	0	0	0	0	0	0	0	0	0	0	0	0	0	0	0	0	0	0	0	0	0	0	0	0	0	0	0	0
226.71	0	0	0	0	0	0	0	0	0	0	0	0	0	0	0	0	0	0	0	0	0	0	0	0	0	0	0	0	0	0	0	0	0	0	0	0	0	0	0	0	0	0	0	0	0	0	0	0	0
228.299	0	0	0	0	0	0	0	0	0	0	0	0	0	0	0	0	0	0	0	0	0	0	0	0	0	0	0	0	0	0	0	0	0	0	0	0	0	0	0	0	0	0	0	0	0	0	0	0	0
229.887	0	0	0	0	0	0	0	0	0	0	0	0	0	0	0	0	0	0	0	0	0	0	0	0	0	0	0	0	0	0	0	0	0	0	0	0	0	0	0	0	0	0	0	0	0	0	0	0	0
231.477	0	0	0	0	0	0	0	0	0	0	0	0	0	0	0	0	0	0	0	0	0	0	0	0	0	0	0	0	0	0	0	0	0	0	0	0	0	0	0	0	0	0	0	0	0	0	0	0	0
233.067	0	0	0	0	0	0	0	0	0	0	0	0	0	0	0	0	0	0	0	0	0	0	0	0	0	0	0	0	0	0	0	0	0	0	0	0	0	0	0	0	0	0	0	0	0	0	0	0	0
234.657	0	0	0	0	0	0	0	0	0	0	0	0	0	0	0	0	0	0	0	0	0	0	0	0	0	0	0	0	0	0	0	0	0	0	0	0	0	0	0	0	0	0	0	0	0	0	0	0	0
236.248	0	0	0	0	0	0	0	0	0	0	0	0	0	0	0	0	0	0	0	0	0	0	0	0	0	0	0	0	0	0	0	0	0	0	0	0	0	0	0	0	0	0	0	0	0	0	0	0	0
237.84	0	0	0	0	0	0	0	0	0	0	0	0	0	0	0	0	0	0	0	0	0	0	0	0	0	0	0	0	0	0	0	0	0	0	0	0	0	0	0	0	0	0	0	0	0	0	0	0	0
239.432	0	0	0	0	0	0	0	0	0	0	0	0	0	0	0	0	0	0	0	0	0	0	0	0	0	0	0	0	0	0	0	0	0	0	0	0	0	0	0	0	0	0	0	0	0	0	0	0	0
241.025	0	0	0	0	0	0	0	0	0	0	0	0	0	0	0	0	0	0	0	0	0	0	0	0	0	0	0	0	0	0	0	0	0	0	0	0	0	0	0	0	0	0	0	0	0	0	0	0	0
242.619	0	0	0	0	0	0	0	0	0	0	0	0	0	0	0	0	0	0	0	0	0	0	0	0	0	0	0	0	0	0	0	0	0	0	0	0	0	0	0	0	0	0	0	0	0	0	0	0	0
244.213	0	0	0	0	0	0	0	0	0	0	0	0	0	0	0	0	0	0	0	0	0	0	0	0	0	0	0	0	0	0	0	0	0	0	0	0	0	0	0	0	0	0	0	0	0	0	0	0	0
245.808	0	0	0	0	0	0	0	0	0	0	0	0	0	0	0	0	0	0	0	0	0	0	0	0	0	0	0	0	0	0	0	0	0	0	0	0	0	0	0	0	0	0	0	0	0	0	0	0	0
247.403	0	0	0	0	0	0	0	0	0	0	0	0	0	0	0	0	0	0	0	0	0	0	0	0	0	0	0	0	0	0	0	0	0	0	0	0	0	0	0	0	0	0	0	0	0	0	0	0	0
248.999	0	0	0	0	0	0	0	0	0	0	0	0	0	0	0	0	0	0	0	0	0	0	0	0	0	0	0	0	0	0	0	0	0	0	0	0	0	0	0	0	0	0	0	0	0	0	0	0	0
250.595	0	0	0	0	0	0	0	0	0	0	0	0	0	0	0	0	0	0	0	0	0	0	0	0	0	0	0	0	0	0	0	0	0	0	0	0	0	0	0	0	0	0	0	0	0	0	0	0	0
252.192	0	0	0	0	0	0	0	0	0	0	0	0	0	0	0	0	0	0	0	0	0	0	0	0	0	0	0	0	0	0	0	0	0	0	0	0	0	0	0	0	0	0	0	0	0	0	0	0	0
253.79	0	0	0	0	0	0	0	0	0	0	0	0	0	0	0	0	0	0	0	0	0	0	0	0	0	0	0	0	0	0	0	0	0	0	0	0	0	0	0	0	0	0	0	0	0	0	0	0	0
255.388	0	0	0	0	0	0	0	0	0	0	0	0	0	0	0	0	0	0	0	0	0	0	0	0	0	0	0	0	0	0	0	0	0	0	0	0	0	0	0	0	0	0	0	0	0	0	0	0	0
256.986	0	0	0	0	0	0	0	0	0	0	0	0	0	0	0	0	0	0	0	0	0	0	0	0	0	0	0	0	0	0	0	0	0	0	0	0	0	0	0	0	0	0	0	0	0	0	0	0	0
258.586	0	0	0	0	0	0	0	0	0	0	0	0	0	0	0	0	0	0	0	0	0	0	0	0	0	0	0	0	0	0	0	0	0	0	0	0	0	0	0	0	0	0	0	0	0	0	0	0	0
260.186	0	0	0	0	0	0	0	0	0	0	0	0	0	0	0	0	0	0	0	0	0	0	0	0	0	0	0	0	0	0	0	0	0	0	0	0	0	0	0	0	0	0	0	0	0	0	0	0	0
261.786	0	0	0	0	0	0	0	0	0	0	0	0	0	0	0	0	0	0	0	0	0	0	0	0	0	0	0	0	0	0	0	0	0	0	0	0	0	0	0	0	0	0	0	0	0	0	0	0	0
263.387	0	0	0	0	0	0	0	0	0	0	0	0	0	0	0	0	0	0	0	0	0	0	0	0	0	0	0	0	0	0	0	0	0	0	0	0	0	0	0	0	0	0	0	0	0	0	0	0	0
264.988	0	0	0	0	0	0	0	0	0	0	0	0	0	0	0	0	0	0	0	0	0	0	0	0	0	0	0	0	0	0	0	0	0	0	0	0	0	0	0	0	0	0	0	0	0	0	0	0	0
266.591	0	0	0	0	0	0	0	0	0	0	0	0	0	0	0	0	0	0	0	0	0	0	0	0	0	0	0	0	0	0	0	0	0	0	0	0	0	0	0	0	0	0	0	0	0	0	0	0	0
268.193	0	0	0	0	0	0	0	0	0	0	0	0	0	0	0	0	0	0	0	0	0	0	0	0	0	0	0	0	0	0	0	0	0	0	0	0	0	0	0	0	0	0	0	0	0	0	0	0	0
269.796	0	0	0	0	0	0	0	0	0	0	0	0	0	0	0	0	0	0	0	0	0	0	0	0	0	0	0	0	0	0	0	0	0	0	0	0	0	0	0	0	0	0	0	0	0	0	0	0	0
271.4	0	0	0	0	0	0	0	0	0	0	0	0	0	0	0	0	0	0	0	0	0	0	0	0	0	0	0	0	0	0	0	0	0	0	0	0	0	0	0	0	0	0	0	0	0	0	0	0	0
273.004	0	0	0	0	0	0	0	0	0	0	0	0	0	0	0	0	0	0	0	0	0	0	0	0	0	0	0	0	0	0	0	0	0	0	0	0	0	0	0	0	0	0	0	0	0	0	0	0	0
274.609	0	0	0	0	0	0	0	0	0	0	0	0	0	0	0	0	0	0	0	0	0	0	0	0	0	0	0	0	0	0	0	0	0	0	0	0	0	0	0	0	0	0	0	0	0	0	0	0	0
276.215	0	0	0	0	0	0	0	0	0	0	0	0	0	0	0	0	0	0	0	0	0	0	0	0	0	0	0	0	0	0	0	0	0	0	0	0	0	0	0	0	0	0	0	0	0	0	0	0	0
277.821	0	0	0	0	0	0	0	0	0	0	0	0	0	0	0	0	0	0	0	0	0	0	0	0	0	0	0	0	0	0	0	0	0	0	0	0	0	0	0	0	0	0	0	0	0	0	0	0	0
279.427	0	0	0	0	0	0	0	0	0	0	0	0	0	0	0	0	0	0	0	0	0	0	0	0	0	0	0	0	0	0	0	0	0	0	0	0	0	0	0	0	0	0	0	0	0	0	0	0	0
281.034	0	0	0	0	0	0	0	0	0	0	0	0	0	0	0	0	0	0	0	0	0	0	0	0	0	0	0	0	0	0	0	0	0	0	0	0	0	0	0	0	0	0	0	0	0	0	0	0	0
282.642	0	0	0	0	0	0	0	0	0	0	0	0	0	0	0	0	0	0	0	0	0	0	0	0	0	0	0	0	0	0	0	0	0	0	0	0	0	0	0	0	0	0	0	0	0	0	0	0	0
284.25	0	0	0	0	0	0	0	0	0	0	0	0	0	0	0	0	0	0	0	0	0	0	0	0	0	0	0	0	0	0	0	0	0	0	0	0	0	0	0	0	0	0	0	0	0	0	0	0	0
285.858	0	0	0	0	0	0	0	0	0	0	0	0	0	0	0	0	0	0	0	0	0	0	0	0	0	0	0	0	0	0	0	0	0	0	0	0	0	0	0	0	0	0	0	0	0	0	0	0	0
287.468	0	0	0	0	0	0	0	0	0	0	0	0	0	0	0	0	0	0	0	0	0	0	0	0	0	0	0	0	0	0	0	0	0	0	0	0	0	0	0	0	0	0	0	0	0	0	0	0	0
289.077	0	0	0	0	0	0	0	0	0	0	0	0	0	0	0	0	0	0	0	0	0	0	0	0	0	0	0	0	0	0	0	0	0	0	0	0	0	0	0	0	0	0	0	0	0	0	0	0	0
290.688	0	0	0	0	0	0	0	0	0	0	0	0	0	0	0	0	0	0	0	0	0	0	0	0	0	0	0	0	0	0	0	0	0	0	0	0	0	0	0	0	0	0	0	0	0	0	0	0	0
292.298	0	0	0	0	0	0	0	0	0	0	0	0	0	0	0	0	0	0	0	0	0	0	0	0	0	0	0	0	0	0	0	0	0	0	0	0	0	0	0	0	0	0	0	0	0	0	0	0	0
293.91	0	0	0	0	0	0	0	0	0	0	0	0	0	0	0	0	0	0	0	0	0	0	0	0	0	0	0	0	0	0	0	0	0	0	0	0	0	0	0	0	0	0	0	0	0	0	0	0	0
295.521	0	0	0	0	0	0	0	0	0	0	0	0	0	0	0	0	0	0	0	0	0	0	0	0	0	0	0	0	0	0	0	0	0	0	0	0	0	0	0	0	0	0	0	0	0	0	0	0	0
297.134	0	0	0	0	0	0	0	0	0	0	0	0	0	0	0	0	0	0	0	0	0	0	0	0	0	0	0	0	0	0	0	0	0	0	0	0	0	0	0	0	0	0	0	0	0	0	0	0	0
298.747	0	0	0	0	0	0	0	0	0	0	0	0	0	0	0	0	0	0	0	0	0	0	0	0	0	0	0	0	0	0	0	0	0	0	0	0	0	0	0	0	0	0	0	0	0	0	0	0	0
300.36	0	0	0	0	0	0	0	0	0	0	0	0	0	0	0	0	0	0	0	0	0	0	0	0	0	0	0	0	0	0	0	0	0	0	0	0	0	0	0	0	0	0	0	0	0	0	0	0	0
301.974	0	0	0	0	0	0	0	0	0	0	0	0	0	0	0	0	0	0	0	0	0	0	0	0	0	0	0	0	0	0	0	0	0	0	0	0	0	0	0	0	0	0	0	0	0	0	0	0	0
303.588	0	0	0	0	0	0	0	0	0	0	0	0	0	0	0	0	0	0	0	0	0	0	0	0	0	0	0	0	0	0	0	0	0	0	0	0	0	0	0	0	0	0	0	0	0	0	0	0	0
305.203	0	0	0	0	0	0	0	0	0	0	0	0	0	0	0	0	0	0	0	0	0	0	0	0	0	0	0	0	0	0	0	0	0	0	0	0	0	0	0	0	0	0	0	0	0	0	0	0	0
306.819	0	0	0	0	0	0	0	0	0	0	0	0	0	0	0	0	0	0	0	0	0	0	0	0	0	0	0	0	0	0	0	0	0	0	0	0	0	0	0	0	0	0	0	0	0	0	0	0	0
308.435	0	0	0	0	0	0	0	0	0	0	0	0	0	0	0	0	0	0	0	0	0	0	0	0	0	0	0	0	0	0	0	0	0	0	0	0	0	0	0	0	0	0	0	0	0	0	0	0	0
310.051	0	0	0	0	0	0	0	0	0	0	0	0	0	0	0	0	0	0	0	0	0	0	0	0	0	0	0	0	0	0	0	0	0	0	0	0	0	0	0	0	0	0	0	0	0	0	0	0	0
311.668	0	0	0	0	0	0	0	0	0	0	0	0	0	0	0	0	0	0	0	0	0	0	0	0	0	0	0	0	0	0	0	0	0	0	0	0	0	0	0	0	0	0	0	0	0	0	0	0	0
313.286	0	0	0	0	0	0	0	0	0	0	0	0	0	0	0	0	0	0	0	0	0	0	0	0	0	0	0	0	0	0	0	0	0	0	0	0	0	0	0	0	0	0	0	0	0	0	0	0	0
314.904	0	0	0	0	0	0	0	0	0	0	0	0	0	0	0	0	0	0	0	0	0	0	0	0	0	0	0	0	0	0	0	0	0	0	0	0	0	0	0	0	0	0	0	0	0	0	0	0	0
316.522	0	0	0	0	0	0	0	0	0	0	0	0	0	0	0	0	0	0	0	0	0	0	0	0	0	0	0	0	0	0	0	0	0	0	0	0	0	0	0	0	0	0	0	0	0	0	0	0	0
318.141	0	0	0	0	0	0	0	0	0	0	0	0	0	0	0	0	0	0	0	0	0	0	0	0	0	0	0	0	0	0	0	0	0	0	0	0	0	0	0	0	0	0	0	0	0	0	0	0	0
319.761	0	0	0	0	0	0	0	0	0	0	0	0	0	0	0	0	0	0	0	0	0	0	0	0	0	0	0	0	0	0	0	0	0	0	0	0	0	0	0	0	0	0	0	0	0	0	0	0	0
321.381	0	0	0	0	0	0	0	0	0	0	0	0	0	0	0	0	0	0	0	0	0	0	0	0	0	0	0	0	0	0	0	0	0	0	0	0	0	0	0	0	0	0	0	0	0	0	0	0	0
323.001	0	0	0	0	0	0	0	0	0	0	0	0	0	0	0	0	0	0	0	0	0	0	0	0	0	0	0	0	0	0	0	0	0	0	0	0	0	0	0	0	0	0	0	0	0	0	0	0	0
324.622	0	0	0	0	0	0	0	0	0	0	0	0	0	0	0	0	0	0	0	0	0	0	0	0	0	0	0	0	0	0	0	0	0	0	0	0	0	0	0	0	0	0	0	0	0	0	0	0	0
326.243	0	0	0	0	0	0	0	0	0	0	0	0	0	0	0	0	0	0	0	0	0	0	0	0	0	0	0	0	0	0	0	0	0	0	0	0	0	0	0	0	0	0	0	0	0	0	0	0	0
327.865	0	0	0	0	0	0	0	0	0	0	0	0	0	0	0	0	0	0	0	0	0	0	0	0	0	0	0	0	0	0	0	0	0	0	0	0	0	0	0	0	0	0	0	0	0	0	0	0	0
329.488	0	0	0	0	0	0	0	0	0	0	0	0	0	0	0	0	0	0	0	0	0	0	0	0	0	0	0	0	0	0	0	0	0	0	0	0	0	0	0	0	0	0	0	0	0	0	0	0	0
331.111	0	0	0	0	0	0	0	0	0	0	0	0	0	0	0	0	0	0	0	0	0	0	0	0	0	0	0	0	0	0	0	0	0	0	0	0	0	0	0	0	0	0	0	0	0	0	0	0	0
332.734	0	0	0	0	0	0	0	0	0	0	0	0	0	0	0	0	0	0	0	0	0	0	0	0	0	0	0	0	0	0	0	0	0	0	0	0	0	0	0	0	0	0	0	0	0	0	0	0	0
334.358	0	0	0	0	0	0	0	0	0	0	0	0	0	0	0	0	0	0	0	0	0	0	0	0	0	0	0	0	0	0	0	0	0	0	0	0	0	0	0	0	0	0	0	0	0	0	0	0	0
335.982	0	0	0	0	0	0	0	0	0	0	0	0	0	0	0	0	0	0	0	0	0	0	0	0	0	0	0	0	0	0	0	0	0	0	0	0	0	0	0	0	0	0	0	0	0	0	0	0	0
337.607	0	0	0	0	0	0	0	0	0	0	0	0	0	0	0	0	0	0	0	0	0	0	0	0	0	0	0	0	0	0	0	0	0	0	0	0	0	0	0	0	0	0	0	0	0	0	0	0	0
339.232	0	0	0	0	0	0	0	0	0	0	0	0	0	0	0	0	0	0	0	0	0	0	0	0	0	0	0	0	0	0	0	0	0	0	0	0	0	0	0	0	0	0	0	0	0	0	0	0	0
340.858	0	0	0	0	0	0	0	0	0	0	0	0	0	0	0	0	0	0	0	0	0	0	0	0	0	0	0	0	0	0	0	0	0	0	0	0	0	0	0	0	0	0	0	0	0	0	0	0	0
342.484	0	0	0	0	0	0	0	0	0	0	0	0	0	0	0	0	0	0	0	0	0	0	0	0	0	0	0	0	0	0	0	0	0	0	0	0	0	0	0	0	0	0	0	0	0	0	0	0	0
344.111	0	0	0	0	0	0	0	0	0	0	0	0	0	0	0	0	0	0	0	0	0	0	0	0	0	0	0	0	0	0	0	0	0	0	0	0	0	0	0	0	0	0	0	0	0	0	0	0	0
345.738	0	0	0	0	0	0	0	0	0	0	0	0	0	0	0	0	0	0	0	0	0	0	0	0	0	0	0	0	0	0	0	0	0	0	0	0	0	0	0	0	0	0	0	0	0	0	0	0	0
347.365	0	0	0	0	0	0	0	0	0	0	0	0	0	0	0	0	0	0	0	0	0	0	0	0	0	0	0	0	0	0	0	0	0	0	0	0	0	0	0	0	0	0	0	0	0	0	0	0	0
348.993	0	0	0	0	0	0	0	0	0	0	0	0	0	0	0	0	0	0	0	0	0	0	0	0	0	0	0	0	0	0	0	0	0	0	0	0	0	0	0	0	0	0	0	0	0	0	0	0	0
350.622	0	0	0	0	0	0	0	0	0	0	0	0	0	0	0	0	0	0	0	0	0	0	0	0	0	0	0	0	0	0	0	0	0	0	0	0	0	0	0	0	0	0	0	0	0	0	0	0	0
352.251	0	0	0	0	0	0	0	0	0	0	0	0	0	0	0	0	0	0	0	0	0	0	0	0	0	0	0	0	0	0	0	0	0	0	0	0	0	0	0	0	0	0	0	0	0	0	0	0	0
353.88	0	0	0	0	0	0	0	0	0	0	0	0	0	0	0	0	0	0	0	0	0	0	0	0	0	0	0	0	0	0	0	0	0	0	0	0	0	0	0	0	0	0	0	0	0	0	0	0	0
355.51	0	0	0	0	0	0	0	0	0	0	0	0	0	0	0	0	0	0	0	0	0	0	0	0	0	0	0	0	0	0	0	0	0	0	0	0	0	0	0	0	0	0	0	0	0	0	0	0	0
357.14	0	0	0	0	0	0	0	0	0	0	0	0	0	0	0	0	0	0	0	0	0	0	0	0	0	0	0	0	0	0	0	0	0	0	0	0	0	0	0	0	0	0	0	0	0	0	0	0	0
358.771	0	0	0	0	0	0	0	0	0	0	0	0	0	0	0	0	0	0	0	0	0	0	0	0	0	0	0	0	0	0	0	0	0	0	0	0	0	0	0	0	0	0	0	0	0	0	0	0	0
360.402	0	0	0	0	0	0	0	0	0	0	0	0	0	0	0	0	0	0	0	0	0	0	0	0	0	0	0	0	0	0	0	0	0	0	0	0	0	0	0	0	0	0	0	0	0	0	0	0	0
362.034	0	0	0	0	0	0	0	0	0	0	0	0	0	0	0	0	0	0	0	0	0	0	0	0	0	0	0	0	0	0	0	0	0	0	0	0	0	0	0	0	0	0	0	0	0	0	0	0	0
363.666	0	0	0	0	0	0	0	0	0	0	0	0	0	0	0	0	0	0	0	0	0	0	0	0	0	0	0	0	0	0	0	0	0	0	0	0	0	0	0	0	0	0	0	0	0	0	0	0	0
365.299	0	0	0	0	0	0	0	0	0	0	0	0	0	0	0	0	0	0	0	0	0	0	0	0	0	0	0	0	0	0	0	0	0	0	0	0	0	0	0	0	0	0	0	0	0	0	0	0	0
366.932	0	0	0	0	0	0	0	0	0	0	0	0	0	0	0	0	0	0	0	0	0	0	0	0	0	0	0	0	0	0	0	0	0	0	0	0	0	0	0	0	0	0	0	0	0	0	0	0	0
368.565	0	0	0	0	0	0	0	0	0	0	0	0	0	0	0	0	0	0	0	0	0	0	0	0	0	0	0	0	0	0	0	0	0	0	0	0	0	0	0	0	0	0	0	0	0	0	0	0	0
370.199	0	0	0	0	0	0	0	0	0	0	0	0	0	0	0	0	0	0	0	0	0	0	0	0	0	0	0	0	0	0	0	0	0	0	0	0	0	0	0	0	0	0	0	0	0	0	0	0	0
371.833	0	0	0	0	0	0	0	0	0	0	0	0	0	0	0	0	0	0	0	0	0	0	0	0	0	0	0	0	0	0	0	0	0	0	0	0	0	0	0	0	0	0	0	0	0	0	0	0	0
373.468	0	0	0	0	0	0	0	0	0	0	0	0	0	0	0	0	0	0	0	0	0	0	0	0	0	0	0	0	0	0	0	0	0	0	0	0	0	0	0	0	0	0	0	0	0	0	0	0	0
375.103	0	0	0	0	0	0	0	0	0	0	0	0	0	0	0	0	0	0	0	0	0	0	0	0	0	0	0	0	0	0	0	0	0	0	0	0	0	0	0	0	0	0	0	0	0	0	0	0	0
376.738	0	0	0	0	0	0	0	0	0	0	0	0	0	0	0	0	0	0	0	0	0	0	0	0	0	0	0	0	0	0	0	0	0	0	0	0	0	0	0	0	0	0	0	0	0	0	0	0	0
378.374	0	0	0	0	0	0	0	0	0	0	0	0	0	0	0	0	0	0	0	0	0	0	0	0	0	0	0	0	0	0	0	0	0	0	0	0	0	0	0	0	0	0	0	0	0	0	0	0	0
380.01	0	0	0	0	0	0	0	0	0	0	0	0	0	0	0	0	0	0	0	0	0	0	0	0	0	0	0	0	0	0	0	0	0	0	0	0	0	0	0	0	0	0	0	0	0	0	0	0	0
381.647	0	0	0	0	0	0	0	0	0	0	0	0	0	0	0	0	0	0	0	0	0	0	0	0	0	0	0	0	0	0	0	0	0	0	0	0	0	0	0	0	0	0	0	0	0	0	0	0	0
383.284	0	0	0	0	0	0	0	0	0	0	0	0	0	0	0	0	0	0	0	0	0	0	0	0	0	0	0	0	0	0	0	0	0	0	0	0	0	0	0	0	0	0	0	0	0	0	0	0	0
384.922	0	0	0	0	0	0	0	0	0	0	0	0	0	0	0	0	0	0	0	0	0	0	0	0	0	0	0	0	0	0	0	0	0	0	0	0	0	0	0	0	0	0	0	0	0	0	0	0	0
386.56	0	0	0	0	0	0	0	0	0	0	0	0	0	0	0	0	0	0	0	0	0	0	0	0	0	0	0	0	0	0	0	0	0	0	0	0	0	0	0	0	0	0	0	0	0	0	0	0	0
388.198	0	0	0	0	0	0	0	0	0	0	0	0	0	0	0	0	0	0	0	0	0	0	0	0	0	0	0	0	0	0	0	0	0	0	0	0	0	0	0	0	0	0	0	0	0	0	0	0	0
389.837	0	0	0	0	0	0	0	0	0	0	0	0	0	0	0	0	0	0	0	0	0	0	0	0	0	0	0	0	0	0	0	0	0	0	0	0	0	0	0	0	0	0	0	0	0	0	0	0	0
391.476	0	0	0	0	0	0	0	0	0	0	0	0	0	0	0	0	0	0	0	0	0	0	0	0	0	0	0	0	0	0	0	0	0	0	0	0	0	0	0	0	0	0	0	0	0	0	0	0	0
393.116	0	0	0	0	0	0	0	0	0	0	0	0	0	0	0	0	0	0	0	0	0	0	0	0	0	0	0	0	0	0	0	0	0	0	0	0	0	0	0	0	0	0	0	0	0	0	0	0	0
394.756	0	0	0	0	0	0	0	0	0	0	0	0	0	0	0	0	0	0	0	0	0	0	0	0	0	0	0	0	0	0	0	0	0	0	0	0	0	0	0	0	0	0	0	0	0	0	0	0	0
396.396	0	0	0	0	0	0	0	0	0	0	0	0	0	0	0	0	0	0	0	0	0	0	0	0	0	0	0	0	0	0	0	0	0	0	0	0	0	0	0	0	0	0	0	0	0	0	0	0	0
398.037	0	0	0	0	0	0	0	0	0	0	0	0	0	0	0	0	0	0	0	0	0	0	0	0	0	0	0	0	0	0	0	0	0	0	0	0	0	0	0	0	0	0	0	0	0	0	0	0	0
399.678	0	0	0	0	0	0	0	0	0	0	0	0	0	0	0	0	0	0	0	0	0	0	0	0	0	0	0	0	0	0	0	0	0	0	0	0	0	0	0	0	0	0	0	0	0	0	0	0	0
401.32	0	0	0	0	0	0	0	0	0	0	0	0	0	0	0	0	0	0	0	0	0	0	0	0	0	0	0	0	0	0	0	0	0	0	0	0	0	0	0	0	0	0	0	0	0	0	0	0	0
402.962	0	0	0	0	0	0	0	0	0	0	0	0	0	0	0	0	0	0	0	0	0	0	0	0	0	0	0	0	0	0	0	0	0	0	0	0	0	0	0	0	0	0	0	0	0	0	0	0	0
404.604	0	0	0	0	0	0	0	0	0	0	0	0	0	0	0	0	0	0	0	0	0	0	0	0	0	0	0	0	0	0	0	0	0	0	0	0	0	0	0	0	0	0	0	0	0	0	0	0	0
406.247	0	0	0	0	0	0	0	0	0	0	0	0	0	0	0	0	0	0	0	0	0	0	0	0	0	0	0	0	0	0	0	0	0	0	0	0	0	0	0	0	0	0	0	0	0	0	0	0	0
407.89	0	0	0	0	0	0	0	0	0	0	0	0	0	0	0	0	0	0	0	0	0	0	0	0	0	0	0	0	0	0	0	0	0	0	0	0	0	0	0	0	0	0	0	0	0	0	0	0	0
409.534	0	0	0	0	0	0	0	0	0	0	0	0	0	0	0	0	0	0	0	0	0	0	0	0	0	0	0	0	0	0	0	0	0	0	0	0	0	0	0	0	0	0	0	0	0	0	0	0	0
411.177	0	0	0	0	0	0	0	0	0	0	0	0	0	0	0	0	0	0	0	0	0	0	0	0	0	0	0	0	0	0	0	0	0	0	0	0	0	0	0	0	0	0	0	0	0	0	0	0	0
412.822	0	0	0	0	0	0	0	0	0	0	0	0	0	0	0	0	0	0	0	0	0	0	0	0	0	0	0	0	0	0	0	0	0	0	0	0	0	0	0	0	0	0	0	0	0	0	0	0	0
414.466	0	0	0	0	0	0	0	0	0	0	0	0	0	0	0	0	0	0	0	0	0	0	0	0	0	0	0	0	0	0	0	0	0	0	0	0	0	0	0	0	0	0	0	0	0	0	0	0	0
416.111	0	0	0	0	0	0	0	0	0	0	0	0	0	0	0	0	0	0	0	0	0	0	0	0	0	0	0	0	0	0	0	0	0	0	0	0	0	0	0	0	0	0	0	0	0	0	0	0	0
417.757	0	0	0	0	0	0	0	0	0	0	0	0	0	0	0	0	0	0	0	0	0	0	0	0	0	0	0	0	0	0	0	0	0	0	0	0	0	0	0	0	0	0	0	0	0	0	0	0	0
419.402	0	0	0	0	0	0	0	0	0	0	0	0	0	0	0	0	0	0	0	0	0	0	0	0	0	0	0	0	0	0	0	0	0	0	0	0	0	0	0	0	0	0	0	0	0	0	0	0	0
421.048	0	0	0	0	0	0	0	0	0	0	0	0	0	0	0	0	0	0	0	0	0	0	0	0	0	0	0	0	0	0	0	0	0	0	0	0	0	0	0	0	0	0	0	0	0	0	0	0	0
422.695	0	0	0	0	0	0	0	0	0	0	0	0	0	0	0	0	0	0	0	0	0	0	0	0	0	0	0	0	0	0	0	0	0	0	0	0	0	0	0	0	0	0	0	0	0	0	0	0	0
424.342	0	0	0	0	0	0	0	0	0	0	0	0	0	0	0	0	0	0	0	0	0	0	0	0	0	0	0	0	0	0	0	0	0	0	0	0	0	0	0	0	0	0	0	0	0	0	0	0	0
425.989	0	0	0	0	0	0	0	0	0	0	0	0	0	0	0	0	0	0	0	0	0	0	0	0	0	0	0	0	0	0	0	0	0	0	0	0	0	0	0	0	0	0	0	0	0	0	0	0	0
427.636	0	0	0	0	0	0	0	0	0	0	0	0	0	0	0	0	0	0	0	0	0	0	0	0	0	0	0	0	0	0	0	0	0	0	0	0	0	0	0	0	0	0	0	0	0	0	0	0	0
429.284	0	0	0	0	0	0	0	0	0	0	0	0	0	0	0	0	0	0	0	0	0	0	0	0	0	0	0	0	0	0	0	0	0	0	0	0	0	0	0	0	0	0	0	0	0	0	0	0	0
430.932	0	0	0	0	0	0	0	0	0	0	0	0	0	0	0	0	0	0	0	0	0	0	0	0	0	0	0	0	0	0	0	0	0	0	0	0	0	0	0	0	0	0	0	0	0	0	0	0	0
432.581	0	0	0	0	0	0	0	0	0	0	0	0	0	0	0	0	0	0	0	0	0	0	0	0	0	0	0	0	0	0	0	0	0	0	0	0	0	0	0	0	0	0	0	0	0	0	0	0	0
434.23	0	0	0	0	0	0	0	0	0	0	0	0	0	0	0	0	0	0	0	0	0	0	0	0	0	0	0	0	0	0	0	0	0	0	0	0	0	0	0	0	0	0	0	0	0	0	0	0	0
435.879	0	0	0	0	0	0	0	0	0	0	0	0	0	0	0	0	0	0	0	0	0	0	0	0	0	0	0	0	0	0	0	0	0	0	0	0	0	0	0	0	0	0	0	0	0	0	0	0	0
437.528	0	0	0	0	0	0	0	0	0	0	0	0	0	0	0	0	0	0	0	0	0	0	0	0	0	0	0	0	0	0	0	0	0	0	0	0	0	0	0	0	0	0	0	0	0	0	0	0	0
439.178	0	0	0	0	0	0	0	0	0	0	0	0	0	0	0	0	0	0	0	0	0	0	0	0	0	0	0	0	0	0	0	0	0	0	0	0	0	0	0	0	0	0	0	0	0	0	0	0	0
440.828	0	0	0	0	0	0	0	0	0	0	0	0	0	0	0	0	0	0	0	0	0	0	0	0	0	0	0	0	0	0	0	0	0	0	0	0	0	0	0	0	0	0	0	0	0	0	0	0	0
442.479	0	0	0	0	0	0	0	0	0	0	0	0	0	0	0	0	0	0	0	0	0	0	0	0	0	0	0	0	0	0	0	0	0	0	0	0	0	0	0	0	0	0	0	0	0	0	0	0	0
444.13	0	0	0	0	0	0	0	0	0	0	0	0	0	0	0	0	0	0	0	0	0	0	0	0	0	0	0	0	0	0	0	0	0	0	0	0	0	0	0	0	0	0	0	0	0	0	0	0	0
445.781	0	0	0	0	0	0	0	0	0	0	0	0	0	0	0	0	0	0	0	0	0	0	0	0	0	0	0	0	0	0	0	0	0	0	0	0	0	0	0	0	0	0	0	0	0	0	0	0	0
447.432	0	0	0	0	0	0	0	0	0	0	0	0	0	0	0	0	0	0	0	0	0	0	0	0	0	0	0	0	0	0	0	0	0	0	0	0	0	0	0	0	0	0	0	0	0	0	0	0	0
449.084	0	0	0	0	0	0	0	0	0	0	0	0	0	0	0	0	0	0	0	0	0	0	0	0	0	0	0	0	0	0	0	0	0	0	0	0	0	0	0	0	0	0	0	0	0	0	0	0	0
450.736	0	0	0	0	0	0	0	0	0	0	0	0	0	0	0	0	0	0	0	0	0	0	0	0	0	0	0	0	0	0	0	0	0	0	0	0	0	0	0	0	0	0	0	0	0	0	0	0	0
452.389	0	0	0	0	0	0	0	0	0	0	0	0	0	0	0	0	0	0	0	0	0	0	0	0	0	0	0	0	0	0	0	0	0	0	0	0	0	0	0	0	0	0	0	0	0	0	0	0	0
454.042	0	0	0	0	0	0	0	0	0	0	0	0	0	0	0	0	0	0	0	0	0	0	0	0	0	0	0	0	0	0	0	0	0	0	0	0	0	0	0	0	0	0	0	0	0	0	0	0	0
455.695	0	0	0	0	0	0	0	0	0	0	0	0	0	0	0	0	0	0	0	0	0	0	0	0	0	0	0	0	0	0	0	0	0	0	0	0	0	0	0	0	0	0	0	0	0	0	0	0	0
457.348	0	0	0	0	0	0	0	0	0	0	0	0	0	0	0	0	0	0	0	0	0	0	0	0	0	0	0	0	0	0	0	0	0	0	0	0	0	0	0	0	0	0	0	0	0	0	0	0	0
459.002	0	0	0	0	0	0	0	0	0	0	0	0	0	0	0	0	0	0	0	0	0	0	0	0	0	0	0	0	0	0	0	0	0	0	0	0	0	0	0	0	0	0	0	0	0	0	0	0	0
460.656	0	0	0	0	0	0	0	0	0	0	0	0	0	0	0	0	0	0	0	0	0	0	0	0	0	0	0	0	0	0	0	0	0	0	0	0	0	0	0	0	0	0	0	0	0	0	0	0	0
462.31	0	0	0	0	0	0	0	0	0	0	0	0	0	0	0	0	0	0	0	0	0	0	0	0	0	0	0	0	0	0	0	0	0	0	0	0	0	0	0	0	0	0	0	0	0	0	0	0	0
463.965	0	0	0	0	0	0	0	0	0	0	0	0	0	0	0	0	0	0	0	0	0	0	0	0	0	0	0	0	0	0	0	0	0	0	0	0	0	0	0	0	0	0	0	0	0	0	0	0	0
465.62	0	0	0	0	0	0	0	0	0	0	0	0	0	0	0	0	0	0	0	0	0	0	0	0	0	0	0	0	0	0	0	0	0	0	0	0	0	0	0	0	0	0	0	0	0	0	0	0	0
467.275	0	0	0	0	0	0	0	0	0	0	0	0	0	0	0	0	0	0	0	0	0	0	0	0	0	0	0	0	0	0	0	0	0	0	0	0	0	0	0	0	0	0	0	0	0	0	0	0	508.749518664601
468.931	0	0	0	0	0	0	0	0	0	0	0	0	0	0	0	0	0	0	0	0	0	0	0	0	0	0	0	0	0	0	0	0	0	0	0	0	0	0	0	0	0	0	0	0	0	0	0	0	552.481131912245
470.586	0	0	0	0	0	0	0	0	0	0	0	0	0	0	0	0	0	0	0	0	0	0	0	0	0	0	0	0	0	0	0	0	0	0	0	0	0	0	0	0	0	0	0	0	0	0	0	495.086174217601	595.799936716152
472.242	0	0	0	0	0	0	0	0	0	0	0	0	0	0	0	0	0	0	0	0	0	0	0	0	0	0	0	0	0	0	0	0	0	0	0	0	0	0	0	0	0	0	0	0	0	0	513.71740316527	555.82961190309	652.196897197091
473.899	0	0	0	0	0	0	0	0	0	0	0	0	0	0	0	0	0	0	0	0	0	0	0	0	0	0	0	0	0	0	0	0	0	0	0	0	0	0	0	0	0	0	0	0	0	0	512.598432294327	605.190039516779	713.44451069989
475.555	0	0	0	0	0	0	0	0	0	0	0	0	0	0	0	0	0	0	0	0	0	0	0	0	0	0	0	0	0	0	0	0	0	0	0	0	0	0	0	0	0	0	0	0	0	474.147582448989	559.723018001607	648.507780506604	768.493457425277
477.212	0	0	0	0	0	0	0	0	0	0	0	0	0	0	0	0	0	0	0	0	0	0	0	0	0	0	0	0	0	0	0	0	0	0	0	0	0	0	0	0	0	0	0	0	0	502.17748309231	599.898618994616	697.780301795495	825.77735833669
478.87	0	0	0	0	0	0	0	0	0	0	0	0	0	0	0	0	0	0	0	0	0	0	0	0	0	0	0	0	0	0	0	0	0	0	0	0	0	0	0	0	0	0	0	0	486.920352260277	544.000866144215	652.880282366554	756.268219815334	872.288939200931
480.527	0	0	0	0	0	0	0	0	0	0	0	0	0	0	0	0	0	0	0	0	0	0	0	0	0	0	0	0	0	0	0	0	0	0	0	0	0	0	0	0	0	0	0	0	520.807799753364	595.640187071401	699.373701962216	820.15944932217	927.738417156409
482.185	0	0	0	0	0	0	0	0	0	0	0	0	0	0	0	0	0	0	0	0	0	0	0	0	0	0	0	0	0	0	0	0	0	0	0	0	0	0	0	0	0	0	0	499.515952227966	568.920418227159	658.333105953376	758.420615800589	849.289599074734	979.200240539462
483.843	0	0	0	0	0	0	0	0	0	0	0	0	0	0	0	0	0	0	0	0	0	0	0	0	0	0	0	0	0	0	0	0	0	0	0	0	0	0	0	0	0	0	0	534.350495922099	611.656771956974	691.10509265625	809.526233633573	912.948498525812	1025.37149844473
485.501	0	0	0	0	0	0	0	0	0	0	0	0	0	0	0	0	0	0	0	0	0	0	0	0	0	0	0	0	0	0	0	0	0	0	0	0	0	0	0	0	0	0	506.17669068173	584.908370143896	671.422653676942	755.453045878927	861.748833859611	975.315637544438	1086.96974279422
487.16	0	0	0	0	0	0	0	0	0	0	0	0	0	0	0	0	0	0	0	0	0	0	0	0	0	0	0	0	0	0	0	0	0	0	0	0	0	0	0	0	0	516.732773836247	561.670757718322	642.106564187267	730.063883313709	797.02084558999	911.014251290366	1018.35722924308	1149.47792696199
488.819	0	0	0	0	0	0	0	0	0	0	0	0	0	0	0	0	0	0	0	0	0	0	0	0	0	0	0	0	0	0	0	0	0	0	0	0	0	0	0	0	0	498.814343996763	604.817859872393	680.165838664132	758.666468601437	849.031780546856	966.330132904495	1081.3185246997	1202.30410967662
490.478	0	0	0	0	0	0	0	0	0	0	0	0	0	0	0	0	0	0	0	0	0	0	0	0	0	0	0	0	0	0	0	0	0	0	0	0	0	0	0	0	494.074409422065	557.796998189832	642.579854195176	732.777856168834	817.255003676684	905.319552186272	1024.89275054323	1142.11185279623	1273.79868488707
492.137	0	0	0	0	0	0	0	0	0	0	0	0	0	0	0	0	0	0	0	0	0	0	0	0	0	0	0	0	0	0	0	0	0	0	0	0	0	0	0	0	507.650074727525	588.835826684422	684.171073983607	772.712802453401	854.35608617857	946.048272070479	1053.36486970109	1162.8974649187	1311.2607264123
493.797	0	0	0	0	0	0	0	0	0	0	0	0	0	0	0	0	0	0	0	0	0	0	0	0	0	0	0	0	0	0	0	0	0	0	0	0	0	0	0	490.650013745238	538.62932694884	638.454881366386	726.195949416716	815.707704255064	900.971598992821	991.350342819549	1108.60868037678	1223.40867470069	1359.58738428184
495.456	0	0	0	0	0	0	0	0	0	0	0	0	0	0	0	0	0	0	0	0	0	0	0	0	0	0	0	0	0	0	0	0	0	0	0	0	0	0	0	521.403016890454	582.481600971759	682.245592547682	765.513173612641	854.636886297961	940.45552704475	1035.96654996289	1147.30834664977	1277.72395749649	1408.48954821481
497.117	0	0	0	0	0	0	0	0	0	0	0	0	0	0	0	0	0	0	0	0	0	0	0	0	0	0	0	0	0	0	0	0	0	0	0	0	0	0	481.905441584104	546.034120940461	612.116354172242	713.400876189415	813.841531454876	905.177827136041	992.595913618024	1076.70383703446	1201.55578862329	1320.9340943863	1447.83299473001
498.777	0	0	0	0	0	0	0	0	0	0	0	0	0	0	0	0	0	0	0	0	0	0	0	0	0	0	0	0	0	0	0	0	0	0	0	0	0	0	511.263761641933	579.892902515569	662.611612646263	744.07853422746	852.865812162667	950.625714394829	1033.42462846632	1120.96424071405	1222.95624555601	1347.36143474844	1499.80564529677
500.438	0	0	0	0	0	0	0	0	0	0	0	0	0	0	0	0	0	0	0	0	0	0	0	0	0	0	0	0	0	0	0	0	0	0	0	0	0	458.772403424439	549.921480343065	636.459214309399	699.254772941321	782.148500808218	886.585453968377	981.889905723893	1070.78973333569	1166.4383886351	1280.32620325473	1396.46440208927	1531.38157915744
502.098	0	0	0	0	0	0	0	0	0	0	0	0	0	0	0	0	0	0	0	0	0	0	0	0	0	0	0	0	0	0	0	0	0	0	0	0	506.003048742267	495.668884621113	592.184896487555	680.760607737522	749.849452896713	823.14502763729	939.130221823285	1029.6807660066	1111.6274633454	1202.34874614622	1318.29826826124	1448.26590152823	1562.19488421701
503.759	0	0	0	0	0	0	0	0	0	0	0	0	0	0	0	0	0	0	0	0	0	0	0	0	0	0	0	0	0	0	0	0	0	0	0	0	459.376693977823	534.912449490213	627.868312671672	716.328566436855	772.990083404056	871.303347423061	967.663178021129	1073.97552474115	1153.20443766971	1249.66444309358	1368.41185922202	1480.76549394359	1612.55148081629
505.421	0	0	0	0	0	0	0	0	0	0	0	0	0	0	0	0	0	0	0	0	0	0	0	0	0	0	0	0	0	0	0	0	0	0	0	471.519001090986	495.849572662267	556.65902318126	674.427489061687	746.887382648301	810.291035563097	902.064171028133	1008.52555109645	1111.05785771302	1191.79848139513	1281.96186572128	1397.52506680666	1527.86942680476	1647.27945184345
507.082	0	0	0	0	0	0	0	0	0	0	0	0	0	0	0	0	0	0	0	0	0	0	0	0	0	0	0	0	0	0	0	0	0	0	0	474.7467885203	546.080344549606	616.705740336432	712.16300841779	794.736314283013	867.117389914754	951.422060546248	1058.1361638725	1149.96149403218	1238.41634747578	1324.28261435014	1441.525563736	1571.32217623808	1677.37734828536
508.744	0	0	0	0	0	0	0	0	0	0	0	0	0	0	0	0	0	0	0	0	0	0	0	0	0	0	0	0	0	0	0	0	0	0	460.504531357295	498.854731218873	580.114848172028	630.694166657899	739.288127739873	802.151996351097	885.723306101098	977.595802146806	1083.94358576089	1177.77079786665	1266.38250905927	1347.47009957519	1463.75323805926	1594.06252837235	1718.49321940727
510.406	0	0	0	0	0	0	0	0	0	0	0	0	0	0	0	0	0	0	0	0	0	0	0	0	0	0	0	0	0	0	0	0	0	0	447.338167279238	515.706018009806	600.853086537893	681.73202059282	769.614240548477	854.054419480611	922.686035761337	1008.51355574869	1115.1851474108	1211.51837459517	1300.5640973973	1384.67390918304	1508.59068981354	1616.13744454277	1731.51512301953
512.068	0	0	0	0	0	0	0	0	0	0	0	0	0	0	0	0	0	0	0	0	0	0	0	0	0	0	0	0	0	0	0	0	0	430.086804520454	492.047501651199	566.166966986063	637.226795037163	712.592457998456	802.085061404559	872.388541552539	949.564186049576	1050.07777806737	1147.05413966641	1253.82751079785	1323.40934083485	1409.90776219191	1539.82043325866	1649.78445093265	1764.31289095125
513.731	0	0	0	0	0	0	0	0	0	0	0	0	0	0	0	0	0	0	0	0	0	0	0	0	0	0	0	0	0	0	0	0	0	434.18785005437	489.809524043895	581.761637789272	658.380214485401	737.534451351938	821.074537573961	884.56209216398	971.790753901597	1071.06509878832	1172.56830700938	1278.39540036824	1357.97299471293	1424.49530348965	1532.47481316483	1660.11835495146	1756.54485914148
515.394	0	0	0	0	0	0	0	0	0	0	0	0	0	0	0	0	0	0	0	0	0	0	0	0	0	0	0	0	0	0	0	0	405.435697554596	451.806219913951	527.343078944043	616.233618298257	681.689901986083	766.966934834715	848.768784871808	919.179115678834	997.619520241331	1091.75912305759	1199.20536663625	1309.62921899538	1373.50438318374	1463.21315016248	1583.29534732962	1664.18940473142	1797.38174726183
517.056	0	0	0	0	0	0	0	0	0	0	0	0	0	0	0	0	0	0	0	0	0	0	0	0	0	0	0	0	0	0	0	575.568740534379	406.045569496275	476.572960095233	550.073718157536	639.116959627825	723.056237189895	786.528407166543	882.407017394517	946.757549877007	1025.2082857331	1116.72899847756	1221.75810555866	1332.12080877115	1412.83216448917	1484.0295267314	1606.84579853621	1698.69629931962	1814.65097634718
518.72	0	0	0	0	0	0	0	0	0	0	0	0	0	0	0	0	0	0	0	0	0	0	0	0	0	0	0	0	0	0	0	379.766624925433	443.282890663821	523.682751196643	604.437291904611	673.524305916776	742.668188456723	810.358163593547	902.229672163705	1009.4394798943	1056.4798182217	1165.34758519888	1262.019304718	1357.97723036189	1424.49754504844	1517.78438168635	1610.89868689523	1729.05330673576	1837.13138240783
520.383	0	0	0	0	0	0	0	0	0	0	0	0	0	0	0	0	0	0	0	0	0	0	0	0	0	0	0	0	0	0	514.80501237596	400.033509006537	475.033643625484	542.388302095897	628.9461116407	722.606808582669	782.569091719555	853.816568771367	965.321869079256	1023.74798245429	1102.39602877616	1191.38913468814	1290.34544424008	1388.00857044216	1464.34875254199	1537.72573510658	1643.08244047224	1754.7868419279	1875.98952011321
522.046	0	0	0	0	0	0	0	0	0	0	0	0	0	0	0	0	0	0	0	0	0	0	0	0	0	0	0	0	0	0	334.185967333041	415.121214212005	491.070423407974	559.90028529005	630.231677992295	711.708009572875	799.733800105729	884.07378859267	957.465108879709	1048.40346386328	1120.08209468835	1193.94747262621	1303.61012144237	1406.38969658609	1476.96356797133	1566.75761643275	1655.82139199623	1761.15565318796	1870.9469295355
523.71	0	0	0	0	0	0	0	0	0	0	0	0	0	0	0	0	0	0	0	0	0	0	0	0	0	0	0	0	0	392.50651935615	356.406515578502	420.303855880768	506.3948491351	585.669127465129	657.146402894066	735.499902595236	813.574855914983	887.10337427137	969.768574380338	1051.49406144599	1131.56060139816	1194.27573990139	1317.37488088616	1407.16320939368	1485.82552198352	1562.00431083461	1668.72694003235	1766.40491250225	1872.91693888282
525.374	0	0	0	0	0	0	0	0	0	0	0	0	0	0	0	0	0	0	0	0	0	0	0	0	0	0	0	0	0	338.4734795996	397.720387615951	467.471310021505	533.104256921358	609.361199660973	697.636865481692	767.82247789286	815.514449987057	904.473055655146	1004.77940811722	1073.36707598757	1166.96403579345	1236.63500725158	1339.96672085879	1422.09743657955	1491.48121574213	1567.16050543508	1678.14122575742	1770.85377805912	1873.32820346497
527.038	0	0	0	0	0	0	0	0	0	0	0	0	0	0	0	0	0	0	0	0	0	0	0	0	0	0	0	0	352.782881503608	342.950566874994	398.568368369842	482.298948437442	539.663384057267	598.675164897229	679.025787524144	761.888565896151	829.506438302202	903.972660448445	998.704281526967	1083.7580029146	1152.59717961894	1226.12396412375	1334.97885635397	1425.38524103408	1491.01355806119	1564.21472878666	1662.66544510115	1760.78799549479	1858.89551062286
528.703	0	0	0	0	0	0	0	0	0	0	0	0	0	0	0	0	0	0	0	0	0	0	0	0	0	0	0	0	283.809348942525	342.893431890674	428.782226357394	491.550253698113	544.43175166538	632.175526606345	690.304849167043	766.575255209945	846.264723582105	894.328605990219	1005.03410469023	1057.68748894248	1150.15211843912	1243.41370991649	1328.29998121248	1421.49696521019	1483.94208818817	1567.60509909244	1642.55526131142	1769.88992103872	1860.03164058039
530.367	0	0	0	0	0	0	0	0	0	0	0	0	0	0	0	0	0	0	0	0	0	0	0	0	0	0	0	336.807502917079	318.871578456922	400.909405416004	444.359872111624	513.561094438099	573.880993294041	634.631651331161	717.272898420451	796.726244304342	848.939509703216	929.451334269427	1020.26449190047	1111.12655621396	1178.68750689225	1252.11460907689	1343.12990182587	1417.3790835799	1494.19069460969	1556.42498100889	1654.40122061403	1754.72382316285	1854.82011922056
532.032	0	0	0	0	0	0	0	0	0	0	0	0	0	0	0	0	0	0	0	0	0	0	0	0	0	0	570.215342230541	287.470504568695	337.413469807907	399.872074066246	464.838576439835	508.876813161861	597.247582269186	658.54484968125	725.50577242987	799.550448306126	865.793076457416	939.206959199081	1039.13204976134	1106.10961685722	1173.21176739107	1250.33685184588	1356.71717699677	1433.39620849338	1490.79728607437	1546.69976910123	1641.01871044661	1739.08981129421	1848.59033914642
533.697	0	0	0	0	0	0	0	0	0	0	0	0	0	0	0	0	0	0	0	0	0	0	0	0	0	0	279.190423073656	300.753540376202	344.619818340773	416.71381631966	458.376016663751	504.547628911623	582.108677509549	664.240448382503	736.686506875636	801.474517759136	893.351767564615	956.858076634055	1044.57805434304	1122.02371825159	1177.89526005033	1258.9625769239	1345.66681074146	1420.95377371734	1489.75726506149	1544.46193353217	1641.07348882797	1730.37309103197	1819.33181818533
535.362	0	0	0	0	0	0	0	0	0	0	0	0	0	0	0	0	0	0	0	0	0	0	0	0	0	457.513728949979	261.266799735538	321.077171330704	346.436958873745	421.19284752871	460.640377513094	533.675195215906	597.370157672742	667.817009198929	750.422071347445	817.557412203694	886.334881505098	965.588633454088	1042.0739057809	1109.90305553958	1171.22869340054	1244.06194084887	1326.0817060686	1415.82169403497	1474.41971588717	1549.1820117254	1628.60894873509	1724.08511359463	1823.45031641095
537.028	0	0	0	0	0	0	0	0	0	0	0	0	0	0	0	0	0	0	0	0	0	0	0	0	0	237.045786242343	271.081290241378	325.491793757217	369.100714545346	429.553119129333	491.78350074693	537.571134405083	611.382219194113	673.656994099932	737.00328990376	807.422429126244	899.985002419431	954.05802807638	1035.35808298275	1107.10758090402	1173.45540594324	1243.92256567316	1333.29364329114	1406.54058340064	1467.68128630353	1531.33018536808	1620.63313256548	1717.34820620103	1819.70472830065
538.693	0	0	0	0	0	0	0	0	0	0	0	0	0	0	0	0	0	0	0	0	0	0	0	0	352.248606663458	242.199661490711	264.720715357519	317.794906726911	376.267565882445	441.934388799862	505.644447626642	538.799940318534	607.193637128753	691.680181268878	758.40877407268	838.19611504624	904.111619114527	966.183801227661	1045.85075792918	1126.24518345359	1221.01572541405	1268.86162515417	1343.25547275948	1427.30912303738	1476.39389459338	1552.6999251726	1613.21606549616	1711.19309649412	1818.26248934605
540.359	0	0	0	0	0	0	0	0	0	0	0	0	0	0	0	0	0	0	0	0	0	0	0	0	237.749719005404	271.125394051027	321.008970362936	374.142382134466	408.146063546576	475.966729794715	544.053055851348	600.177234826547	661.540305439317	719.241787964467	797.418758567512	849.861323350393	920.500097733715	983.682066073393	1087.81593475444	1150.21176922963	1189.43650147018	1276.82985312887	1340.67894335744	1422.98285373433	1486.74917362216	1549.79362545885	1643.63112337372	1721.10399312723	1819.74336755679
542.025	0	0	0	0	0	0	0	0	0	0	0	0	0	0	0	0	0	0	0	0	0	0	0	338.044015897858	247.657617426068	290.652137655966	348.411106085199	387.302196445696	447.322804799704	482.22035739929	543.569741710616	598.783775422922	655.117104467495	721.612817145037	807.571907947481	879.273127890682	948.027551821169	997.158658078422	1094.7410173	1127.72586770477	1197.16629539535	1263.9840500936	1352.82575709681	1416.82686539807	1481.21520560283	1560.00996170182	1635.0431480647	1719.10798380415	1805.25616490175
543.691	0	0	0	0	0	0	0	0	0	0	0	0	0	0	0	0	0	0	0	0	0	0	0	182.053947664467	218.875306878652	256.499351081977	319.988384365837	356.895087449659	397.071536970679	478.871067576905	516.08098587642	594.008888266998	656.669163008217	712.341896762338	794.517969728483	853.790272494361	911.060110575762	986.76337992455	1070.84426618848	1129.98217286202	1187.9653565189	1265.80602082069	1352.06485821843	1418.03445964395	1478.95192167402	1536.25845984054	1610.38501268543	1680.86380645908	1773.21564310345
545.357	0	0	0	0	0	0	0	0	0	0	0	0	0	0	0	0	0	0	0	0	0	0	257.813406265209	228.661462195511	262.441706446723	294.13988571093	331.034160565222	400.859023880458	426.077159345503	511.291560134851	561.337401898471	608.564599484506	673.624414959659	733.843465479464	821.197491367726	884.76440308019	956.056086413734	1012.52855730259	1087.07557097869	1158.95452809493	1187.27183803101	1279.33841570771	1349.54342652617	1425.71476248893	1490.96305741174	1528.3801682225	1626.22074214587	1693.92616088281	1785.24008358709
547.023	0	0	0	0	0	0	0	0	0	0	0	0	0	0	0	0	0	0	0	0	0	518.595044873839	178.551063298223	226.335219456828	277.199852588092	313.234628237737	341.808862737604	398.404682076142	435.440246330904	490.221312733558	551.908272584618	618.219962154263	664.695264927186	748.795355240065	784.271919121064	874.876661132875	929.599016371099	1004.08208456898	1086.38164435941	1141.1810221316	1186.95718876468	1249.16935341867	1352.27488832815	1408.43316821692	1466.21355456401	1521.92100791337	1593.88118844591	1675.53208901507	1758.74199482649
548.69	0	0	0	0	0	0	0	0	0	0	0	0	0	0	0	0	0	0	0	0	0	215.264339155723	187.74542713705	244.001295943124	287.224326796341	314.42852221066	363.546137962401	414.742904996917	462.855150582448	513.324456214501	543.048041518828	618.81508608822	711.453931238102	749.498457047237	832.100992190757	892.307297355324	946.36410152928	1008.69398115561	1085.60561599994	1145.92269907119	1184.90167459049	1259.3273373621	1337.90041974706	1416.19652822603	1457.39793614343	1513.00910860949	1587.33454074274	1675.48167083191	1753.69268253825
550.357	0	0	0	0	0	0	0	0	0	0	0	0	0	0	0	0	0	0	0	0	402.961531705118	183.767178883695	207.564198653912	258.663139061227	277.900286511807	350.585789251479	362.450278305719	412.25673484004	457.058595092057	515.649916634402	579.749563840782	609.949604186585	687.432370631604	750.986768931893	820.957146779636	875.294236599892	949.744682942418	995.511560268847	1070.82125348238	1138.08164848667	1187.54026702812	1261.30435558149	1324.79420149493	1395.64353425378	1455.32748302848	1493.36372291163	1568.46340336711	1639.89763549957	1736.28149943901
552.024	0	0	0	0	0	0	0	0	0	0	0	0	0	0	0	0	0	0	0	0	160.581890180431	131.546544467456	206.043400643247	210.722293551076	278.865540881158	303.507766073594	345.820350242305	398.603432908029	440.084884668	504.672126816893	550.687132094695	610.029774675165	656.416418228761	740.306084813698	792.862527320099	872.75844341424	921.201339634131	983.94486279229	1064.64134960945	1128.51795654619	1167.5862255719	1219.19483338334	1295.18540770865	1366.31213025882	1421.79367425145	1481.44538202377	1553.00640377813	1627.8979606057	1708.10712688659
553.691	0	0	0	0	0	0	0	0	0	0	0	0	0	0	0	0	0	0	0	294.020985204967	149.34933876262	170.174309593759	207.730601754985	248.272200083365	287.915837338882	319.078161643747	365.77772892282	409.384518779798	457.434597385717	518.730322042192	537.117163403905	606.610348663974	680.211079835464	749.67883859106	796.568938134199	867.990723639213	937.538085540824	991.599387775999	1031.09158393908	1105.49804940412	1150.82365428494	1228.14886256607	1285.76647623495	1356.40584129373	1402.28228643169	1442.27314112117	1513.78076058529	1578.49616158443	1662.13555414566
555.358	0	0	0	0	0	0	0	0	0	0	0	0	0	0	0	0	0	0	0	167.011645358232	175.632247407015	218.786897946099	238.203264487164	258.796997862407	291.314300941285	335.939859597378	389.340519505027	442.83874404365	468.03631509916	538.860326665895	565.99727073763	611.968989805051	679.796675810079	743.133555348002	811.008045763688	867.001583587574	938.777675989674	980.822591169482	1056.1164765514	1137.99219795779	1153.26820357315	1224.7274955422	1276.61246741221	1342.28737418684	1384.52144561516	1441.59372782364	1491.39519026994	1579.12876982892	1631.17009905666
557.026	0	0	0	0	0	0	0	0	0	0	0	0	0	0	0	0	0	0	261.048303033961	131.718663506721	199.195750709394	210.867599690177	243.270984989948	283.33443258362	308.714485859242	319.30084282949	382.256003747423	428.187629227221	476.856617348007	521.122976169353	563.810336125493	627.985099508091	683.762625417267	742.848602562054	802.880315875446	865.410957018442	907.053457685781	971.730978335417	1039.03561420027	1076.2867347852	1139.63236774328	1194.43814981801	1267.5525057027	1328.19524379597	1353.38094575716	1408.77654380788	1473.44025507591	1540.22581480475	1613.64142036496
558.693	0	0	0	0	0	0	0	0	0	0	0	0	0	0	0	0	0	0	161.093982063083	187.421915366046	189.513114768016	230.681032343339	257.736074498218	290.858553213916	311.966609773083	373.730256751958	401.684835794178	451.69430083	475.677500934749	538.479332529321	581.350526758372	633.329445007821	709.87290535237	749.34267051473	781.920294169195	866.942180758382	926.889342313438	968.977140270767	1026.82194989095	1066.57676780655	1103.77550488342	1183.31614875046	1249.52681117278	1302.30599586249	1347.62811206914	1392.2320438296	1455.0864775449	1524.82043246261	1580.26004582891
560.361	0	0	0	0	0	0	0	0	0	0	0	0	0	0	0	0	0	223.746273140171	152.969389493816	171.835288488436	199.357672018318	214.465358207318	242.52155439965	278.052265090864	308.522614017933	339.662932404453	401.180086650592	428.930731375415	488.048656350028	523.758359731558	590.297348193159	616.15654934374	687.662034083434	734.648290174756	795.262829597364	854.506759807887	905.56886964433	964.088048235998	1015.78241936467	1065.7322699412	1111.44540657013	1165.32372591027	1226.68458977502	1279.22975515458	1322.63410902475	1371.5144124208	1433.58866031433	1494.72728384331	1556.96620041323
562.029	0	0	0	0	0	0	0	0	0	0	0	0	0	0	0	0	458.200311870162	127.256141230191	138.006915885147	149.527564462352	164.017259445485	220.445616808003	226.948123810964	280.792861218389	313.305418655704	330.146239004968	376.455970156174	422.618787866909	472.953316130908	514.377463138209	564.693815725094	603.211451639858	659.816426504077	718.984309114095	770.809213354552	828.496400418827	890.597462347641	936.216202553561	1001.73815816815	1041.51746465746	1082.84042030761	1130.18327963699	1216.65318230052	1241.21907904816	1302.10783060368	1339.71058180379	1407.5898199531	1456.7819731727	1540.03807931711
563.697	0	0	0	0	0	0	0	0	0	0	0	0	0	0	0	0	141.879558770872	106.195928948589	134.891280116499	147.078665760837	188.335138274561	204.72375007033	239.832834643178	260.379305698329	298.22503617475	325.226103384596	369.116741038744	436.136632744964	462.762623474248	530.012496393837	565.397844543882	611.139809658571	649.815182727283	713.624574852753	760.858660891035	835.088870843636	870.510450620482	913.436716391895	985.35619649941	1029.34955782163	1052.17945886185	1127.83053302628	1179.24525193162	1243.48366985142	1280.18112883503	1323.14703832712	1381.57423737772	1448.48002589651	1503.66702680026
565.365	0	0	0	0	0	0	0	0	0	0	0	0	0	0	0	334.062751667189	101.668199747636	120.316310895709	124.457871808717	161.7787960103	171.609816936809	210.692122264934	224.771118409063	260.759768895924	311.773022642137	342.298704371863	373.816979808006	417.768141359222	460.672059248206	519.55300658361	555.079964291516	608.472529355899	678.265104199726	710.568305056907	771.957791620869	796.538042872304	847.386638159603	907.905431830905	968.499289336958	1019.21841742798	1045.44522320747	1095.40378019366	1163.23866590904	1229.1331617805	1253.8782311144	1292.59483207757	1358.53334169995	1418.42253302194	1474.24535839709
567.033	0	0	0	0	0	0	0	0	0	0	0	0	0	0	0	131.272960809141	128.209761367095	130.091593593862	177.691951439341	186.383048673874	201.265552966231	218.046490908859	242.097663189378	313.467961910664	325.265782318765	353.315529145906	394.286100912231	449.025108207738	503.329101819412	525.20254666555	584.96998988957	606.215412093921	643.95081860241	707.079170442823	777.905566438058	822.836695344203	875.681982342004	902.086869534077	965.444021936999	992.752122411822	1038.4798546419	1092.8593958488	1155.76702648112	1194.53786070162	1249.45383247977	1278.61485432186	1355.66722248559	1392.85399516201	1456.36309547194
568.702	0	0	0	0	0	0	0	0	0	0	0	0	0	0	282.891362272542	126.296569687039	146.289699513773	131.39791262406	173.570513171515	187.723299108567	206.868958779357	224.73286426617	249.374555101119	307.700069308962	334.872501101762	367.364847961022	420.262458181471	460.500707132756	490.982066783119	546.08078995908	576.447375759899	615.511806924384	662.137845379773	726.847130559208	747.769544283773	812.619787642012	854.690534103308	894.480823493733	964.991356168326	999.39120790053	1020.46857036143	1075.61826122468	1155.22670249677	1202.43482295542	1226.40191831893	1259.17569462534	1337.52345804425	1381.96391028662	1447.59394948153
570.37	0	0	0	0	0	0	0	0	0	0	0	0	0	0	96.0811077378722	89.9246766667212	106.183438643047	109.067722287736	157.765813539701	169.208189036102	194.49469022022	204.172881400806	253.812841331033	303.201459005394	302.908664328991	345.030396373548	384.446525503351	424.791510911893	460.535112628431	497.040996913451	565.185825328726	588.746337370172	649.754545233942	696.331436164523	730.19646895432	798.638727466498	847.206704806846	876.58276456138	937.487204833805	981.224978490193	1025.09670994449	1056.87014985219	1109.60759979862	1156.49586709511	1201.6194389648	1224.21414253573	1289.04337014257	1361.73522274505	1399.99919919057
572.039	0	0	0	0	0	0	0	0	0	0	0	0	0	220.983916799415	94.2106948535529	101.907242492554	127.637622013883	163.395024177748	175.946333513317	207.081815751758	209.948652803937	246.02931051292	269.794190883217	294.855303028152	331.874898524996	358.202177017979	416.124785017737	432.704697481649	481.591295445535	526.414945505026	556.87460393342	597.605272642488	641.580079327224	694.884664009313	741.870660625875	797.564281119354	848.325375310814	874.079752478555	939.125503938714	976.668911667397	1003.98043064731	1065.75375100177	1126.78132973041	1151.16917073243	1196.22830229619	1225.79950181297	1276.9132994662	1323.33947876542	1394.67767267803
573.708	0	0	0	0	0	0	0	0	0	0	0	0	0	72.2599729893246	48.3018126088432	109.403339062195	107.882263016649	121.31350798852	171.09409569886	161.665162363131	183.664981465724	203.266502460085	245.879153669348	264.642076227374	310.004408508408	328.70055758163	382.982048905551	409.355206754724	432.378201725216	503.858683463367	548.411554231601	585.707151000115	618.60058923308	670.997280023263	719.09754465883	751.316981486181	820.359542407048	865.519162830671	900.730314145142	939.615678625925	974.619703584572	1024.78801206822	1066.28439160686	1117.15565864681	1163.26032178747	1219.23596742271	1242.26235521257	1294.72487279705	1344.88629685414
575.377	0	0	0	0	0	0	0	0	0	0	0	0	174.345783977557	105.040718786044	101.516543955113	126.965848454977	144.332569400474	163.232604266566	186.137207575907	225.066306999392	222.863788347962	273.356324447849	258.200864408258	287.512367186685	334.048009300975	370.978174942215	390.186059443088	426.7465942431	475.132869788671	519.937087708894	549.619426289784	598.601504389936	642.058838134031	673.180075746385	723.926906664629	757.855695878704	826.348800810114	844.438125498133	895.607019094201	946.754070259631	971.772632906829	1018.89659079338	1068.2129401535	1122.51990583672	1156.12178709334	1182.58852272408	1226.97582069972	1279.31030534093	1327.94581755575
577.046	0	0	0	0	0	0	0	0	0	0	0	413.729289086929	107.636205788676	126.542705767088	154.931439747577	146.319328602338	187.563394571954	189.54448071009	206.390160695094	210.366756626408	248.774070528434	251.194483245107	285.104616754912	326.703451855413	343.934568222256	396.250955566988	447.334257779043	442.368136314904	505.601120166371	506.730661143519	575.383551047175	611.254426337562	615.014619783108	693.181163700961	755.329783176473	784.831632639514	816.786704787718	845.305855027297	906.905124903883	937.927929373226	956.184346067202	1019.29366461457	1043.81521116114	1097.32932619263	1125.21520738226	1164.99109245262	1201.76771868943	1252.37904037952	1317.72965197743
578.715	0	0	0	0	0	0	0	0	0	0	0	120.936786715407	81.7071884007636	94.5726055231915	82.4721720266251	115.778607750861	140.682817391118	150.71630115124	168.431426658176	199.242723603717	230.687823254027	247.644648226746	264.05488802052	307.28021826386	331.117174376529	349.619497732081	401.000313323188	416.05417068888	479.447048465217	498.264614936178	522.114523687625	560.545940188971	619.532736928183	668.175179106108	698.689910082991	739.928389875935	782.611191883373	815.518544590937	860.435681527492	904.930261348777	926.979981294946	965.615825094288	1025.50496378777	1074.16176816161	1101.21534882166	1113.9243947569	1158.86277608918	1214.81031996683	1260.96157628454
580.384	0	0	0	0	0	0	0	0	0	0	292.961895969972	60.5062247799415	66.1088240652662	76.7753729012847	102.055897605284	127.320291274091	132.775331258966	152.814782976942	168.787595042016	203.10950845284	211.708697479998	251.081037821553	252.692051397748	280.53389131201	326.5020076444	354.6765551805	376.770093385977	421.229099032272	455.167383274828	469.400789379996	529.874496898334	562.420538241155	611.620606440757	646.569393030676	686.209227292549	714.865293259291	768.797000184554	785.018409670377	836.205657475001	882.482132229963	907.496750622655	960.934285975456	1011.29180479756	1039.05795280761	1068.23728318962	1097.80227374704	1138.10761747494	1191.10097091708	1248.34867682696
582.054	0	0	0	0	0	0	0	0	0	0	116.679555208348	83.9027131063841	108.506444364721	111.69352860362	121.46502135195	127.332155918023	152.323872664287	180.184363221727	188.448648141945	232.63105061112	224.59538530515	231.009014433589	291.329969951637	298.995187360446	321.451848481867	353.493973941367	390.288157337284	438.909309636882	448.426886226363	498.085247547003	509.395218151445	567.906164315678	578.495997041039	622.586570340527	661.822234830108	701.106650753466	754.915391653902	790.711134945556	817.071722774095	854.054960428231	892.568772855393	919.755632704217	980.878400435328	1016.85728650795	1034.38922072551	1065.82294560912	1103.68330445688	1160.41749663254	1202.06905192581
583.723	0	0	0	0	0	0	0	0	0	273.702535015159	80.2574271027673	113.948745116084	99.047425462879	124.977940212881	137.883143439165	151.322575583029	161.800239405398	182.810019535107	219.351204647684	218.722602183287	222.234050009791	274.442027237574	302.325944908831	315.173096639308	350.48666312263	367.808568850914	379.087850167814	418.963162177885	468.67195820374	504.478684169729	531.38188476458	547.123069302071	608.042771034973	640.876070524581	659.944964404485	699.088309162322	730.438677095453	778.69225236	800.015732496918	864.098546639203	873.394269118587	915.890441675403	959.964630049655	985.290460006451	1026.47266117902	1042.60780407555	1098.69276860056	1154.02304178301	1175.55277447341
585.393	0	0	0	0	0	0	0	0	0	89.8464093062261	71.481514459415	73.7497960497984	105.259281916314	125.163333953663	103.707932564069	140.720413718718	140.827827334	179.775887060057	176.245146679901	188.183849577195	217.966593450435	221.530889539941	273.266173546369	295.987974054472	318.474459342138	350.090529537187	389.797268609464	412.305161742089	426.563596953832	467.767960972102	503.858711717793	529.992576041561	568.195296392146	615.853457034177	647.37562913642	673.1866582896	718.941535507517	754.969996078645	783.935177851627	833.851158291764	855.843823741606	896.718093404794	932.062709892984	968.198365994045	996.609280079991	1023.79849173508	1067.04465563041	1106.17395463021	1141.72552267362
587.063	0	0	0	0	0	0	0	0	198.071858474799	58.6691833000308	47.9493394351685	72.9370586662043	95.2422334443457	89.1509588565043	111.59978320734	98.8924286446145	121.542559293427	161.288453906216	172.069258492078	197.11046821724	220.999639373818	219.012597459868	248.961394678256	270.535942170141	314.540715688853	315.754997048769	369.211214203577	393.457526078565	429.439257788957	444.358335265605	479.860156159031	520.549021264201	555.820621265447	577.43760716967	637.413348657772	667.712827474692	681.379480336868	736.338565881505	761.176966975228	810.848938844833	824.34012648051	872.012166474346	910.140216099851	938.96037080965	973.391677964213	990.462091887361	1032.17946152486	1081.83113374188	1100.24132503898
588.733	0	0	0	0	0	0	0	0	49.3192414499468	61.2201891387091	71.2865730714149	90.2616098879068	95.211561283133	98.623933839289	108.05187566887	118.149738500032	142.619799112703	150.280613408447	166.100722161646	177.715842130517	223.93114064263	233.800714984714	244.96442161605	281.583211379011	308.066748429347	339.0172942217	354.576793217519	389.55456101687	420.564323207079	465.257927098586	492.360977418772	506.98029493831	563.038997534745	573.45481245182	609.290216583889	645.387053991867	688.394430087989	703.093453360776	753.681325905833	773.660830500125	818.201308039838	857.481741859661	888.86083065788	922.979335044566	936.12891247437	971.418460837147	1017.63921366646	1049.00006149507	1096.62474000821
590.403	0	0	0	0	0	0	0	165.343384325541	102.762076276106	100.680625315972	113.097972714018	102.156224017476	108.12383885215	141.00632072958	150.075378017404	161.535069281741	162.906362779023	174.021743956321	189.345574097909	239.571131952748	236.471249655232	258.971435982874	274.273494622726	307.187491642557	322.02211785917	346.438304561559	394.556856188456	408.767460195614	427.785845088489	474.934325433252	490.480248273376	519.132530745795	553.454499860765	596.168110967621	628.870928899557	649.583410227406	690.137095062983	721.407695464162	748.683771727074	775.849347867849	792.926442969146	850.775049143421	865.343684553436	902.338091259213	937.671100319375	950.496941941707	991.648600990233	1036.83242233773	1065.08750724346
592.073	0	0	0	0	0	0	404.301125008256	85.339668199415	40.8024341871882	66.4285545952526	95.3408484375816	106.435780017893	95.2687399778933	126.676438743569	96.5333742511697	132.480477018997	163.404050008769	159.723291639477	175.352418957068	212.330138147607	228.227873643402	258.379439222643	289.610502968068	295.86029482682	308.821261747232	349.784750039977	352.003265005965	397.259453509266	445.277814096878	447.162786970369	467.864231758456	479.996241643603	531.2149420916	571.325547963687	599.271633060977	641.176613080403	679.002655255855	692.007204650569	731.659342339178	751.755262912985	779.604754090709	808.368286775232	851.748930746181	883.456890209128	896.942251002961	925.666525257177	966.40534781301	1007.36792197697	1032.18792334204
593.743	0	0	0	0	0	0	141.313407332058	48.6479526414599	121.85800130469	90.2606736891906	86.3717032017344	116.411568687095	131.306676950633	132.196447674827	145.60704572077	146.386208202459	158.153620536676	172.199891228545	193.565263779558	204.627785640593	241.313009124942	271.360619472959	260.197285265384	296.144579042751	322.822067478294	344.340172176005	380.153750718352	394.959499366872	422.484511141648	444.32384423358	484.494580451381	517.196006217776	526.931157371769	568.575376598961	589.314423479665	608.192842408667	652.789178635446	686.826928720144	710.859211182418	750.591824126397	760.992968466007	798.839111048163	851.264267052204	863.795526391624	887.126265516317	909.241335056116	943.609996080263	986.4583484446	1015.55646988028
595.413	0	0	0	0	0	307.945516325238	79.6900435365735	88.4113917403958	74.5230350099596	82.9254052246063	118.489712210757	99.0783607634417	139.344272890061	104.324092107892	132.225567802797	147.845877350001	198.446743832705	183.525641901848	191.919483343742	221.320762460547	245.718979701441	284.761459095057	271.701351632483	303.134545727764	326.867128801964	332.684332377039	359.299301033873	386.450100117037	402.473489943635	443.172658427881	469.936310709403	509.043316467444	542.009565968891	561.912235824223	599.562250698412	614.195674521856	652.674547892524	688.173479478199	722.599127492282	747.301732214829	759.041568688467	796.522925796715	833.476629099219	862.014023697883	888.270159352102	904.012567109861	932.204692796969	976.307629882692	992.434680552563
597.084	0	0	0	0	0	85.4091142440973	68.4238257077187	59.5288915699721	77.1124825106318	70.2472894719219	76.5167408445756	102.07151706845	72.9026147193213	109.011329133634	121.393373349795	143.602264777012	166.397638523149	155.407684987724	179.665258759406	200.82318837677	230.344846881264	264.643720994009	263.966922202604	278.012430063853	307.148904118735	326.504317008312	334.135790771657	374.356040726662	398.284755786948	419.497704847916	425.126884422332	471.276473345817	510.783449093956	540.527406341532	565.258104948886	596.218502168223	625.579366538902	654.081677182482	712.024821298022	718.338699813354	742.406936009229	759.589982275178	814.876936296317	835.537636852185	856.479568202564	871.865143790597	907.324660317418	952.815481973388	979.547532536071
598.754	0	0	0	0	248.591629499385	61.0532742753776	83.1268137007378	80.0963230159229	86.603831837758	100.167003525002	102.530936823229	104.9256187709	127.309675527714	138.134337450955	129.674127232592	156.594726609233	174.206792683692	204.621689887818	189.547062660978	201.042677832537	234.017700372465	263.992306305781	255.462485014013	282.465973140011	317.362559360098	341.114272891341	360.88439997223	360.664275191088	412.451433570438	448.193214896107	444.886449977668	473.373008922231	514.022681572531	535.537474813997	548.527241643167	603.221124029888	625.642956159573	650.404235354176	677.512776823489	704.784180919498	736.245603717718	755.134541627758	805.403068674362	830.71028039554	845.198641163901	870.717622292635	905.648443515728	920.833202380249	961.470165799372
600.425	0	0	0	0	74.2636414440778	58.3957459503343	36.0547913210344	50.5928264753577	45.49182861308	56.5528366410817	78.1572379426142	63.1744483359236	77.6262950220976	123.925359661894	128.358542515701	139.002061431847	152.44313718924	164.195511972645	160.466996343664	206.654650280445	212.299636686629	210.633609603333	244.971937195503	263.790083160512	297.627088159171	307.89890359581	319.302046741922	361.157707032129	380.404133609979	412.795244302096	446.940806379056	457.036813545984	495.686495212901	528.255974978172	545.964330680255	550.139126290501	597.463856800638	628.850074263541	686.206870325365	680.058219474761	698.692401832809	731.21805386334	776.29514670921	798.476568309163	813.493114658035	830.207048685592	863.62960917493	910.790971150732	928.993161714575
602.096	0	0	0	240.10097748313	32.286018584874	62.0097878990221	111.542445093154	49.0496778680603	92.0250068008475	108.39669363584	96.8274972076351	119.410975094245	99.4094537222288	129.642485595673	131.597398325793	160.697715811435	173.888353214754	183.135880567286	211.342357895164	199.682239412252	222.083991393473	243.566261416452	259.757311737004	282.769316647724	313.610705864293	315.705249692851	355.559557598502	383.331575848472	398.896002427939	422.064425500158	430.3582023724	465.811659152824	486.057909736316	507.724159096118	553.984497941201	575.338437191426	611.701331548767	632.133973758806	681.800677719847	680.281513169155	696.014377840394	740.157128948783	759.639846502623	784.964445134166	817.198303991191	828.695135748232	860.109979272327	900.781699944205	934.253303880156
603.766	0	0	0	68.5250964377147	30.625251877261	50.0230401336899	71.8343019001352	85.7517070050439	84.0229691492824	110.482254857984	81.8962093040946	86.0313259642846	125.346285988588	113.529419642922	130.31722418762	155.148813199068	159.120274628602	176.499529487992	188.593409195811	199.734214378488	221.464828412193	229.405280616106	256.40897857547	260.482494788348	291.406124101581	338.090002522522	338.541854369584	358.218645755306	385.834248311518	406.168060325089	434.233565925273	447.113235339445	486.817167560631	509.623557591962	530.03757981112	546.730223639574	578.979670688115	607.51213623983	657.434609304424	656.471274771546	683.00521685123	704.355201137007	737.304300051592	756.576113575669	778.792509930317	803.054307613983	837.162764808432	859.927336057584	891.459108244929
605.437	0	0	159.852262254677	17.8812360282151	20.4047031827437	26.3330395263925	34.5146773159178	63.4649056021092	42.834283933855	76.5018353340973	67.6057370992186	88.3162136785652	86.661599628467	116.753922347392	117.826970480718	124.759985176857	144.621693724958	180.316005998907	182.407813282038	190.590566653219	212.330944219849	215.422939764672	244.256386183415	261.617046064993	269.313685599878	281.768510807394	320.935417553879	342.508050931491	357.871138736303	377.297523632437	416.254194243699	424.658291146119	469.835785450833	490.882524264413	500.468796028765	535.505051464021	569.426958062395	585.304005320876	628.04776702726	647.931066053483	667.725838522328	695.555386132755	734.354143247475	752.021608812375	769.563481992647	788.65761512446	811.959291496774	838.440594676877	880.265390312751
607.108	0	449.151878135161	19.1105264144825	50.6894969629356	38.5496297962656	74.9146579852947	62.5988293507185	72.6487790959347	85.0252172863726	88.0637003183433	92.1604078415464	75.9908445571728	107.074320991138	106.766181956012	130.644799582247	145.65657013639	161.02032265514	153.330544717314	172.880775464432	191.703036980531	229.985537780767	230.567437911247	243.252057101964	257.218347948378	263.644769386514	302.804629097717	311.253406536792	339.075804946014	364.520492294359	405.439340610883	409.326165269465	426.904104697273	458.992978155098	485.996216785425	502.807587333893	540.535709970704	565.396320288726	596.802959396039	614.930942504104	621.546476323018	654.120919141111	672.157214770427	703.652037402775	738.665940530487	757.253512132841	764.150299053177	800.250830230518	821.490368343211	854.75526213357
608.779	0	164.631335346239	16.831412338815	30.608176325155	59.3295938157646	47.2591066305771	59.3407236836866	61.7356838359323	71.6392913167392	78.3405076027112	82.7217616335044	101.335219780658	90.400784042405	111.217240166849	104.444073107443	121.945116610138	131.981560249802	157.186624003256	178.479745618268	197.325119544323	206.676077577009	225.734551526634	261.101723731844	264.758570608708	263.87667959999	305.176090436533	307.050107590267	348.864889008324	344.817047073838	369.666204473993	380.419499387955	412.228960390148	450.933648085544	464.816574739011	498.762781169339	524.200648925549	544.032355852578	567.82030665161	602.489800740028	618.113309458714	638.1445117231	660.639805581831	682.337917299336	718.858506070305	729.101580503021	747.375172960952	764.427222436754	810.97997530724	831.618139303269
610.45	401.381658494619	21.8706441506507	20.3921929384819	47.2722095608455	31.3107842616497	46.7474513524168	43.6175268980279	64.8621634547717	53.0659926330836	59.5349994859859	70.3299041679855	110.954959010223	88.8552658370027	102.821930303218	119.048576178664	138.717279988257	162.075654776717	156.076946112173	157.650993171303	187.046871510644	212.367502539554	195.529361925718	225.286398939402	260.36806152132	268.756222768926	282.355749544043	305.0674149381	336.491674653883	348.255488228293	367.084203032025	394.796495030532	425.61453284577	427.583602920828	456.422756758944	468.880344206728	504.842499497501	537.181395511966	556.77090873168	590.773675425215	608.416212082626	622.799865375454	644.987207350874	670.832739127567	696.017237842845	710.79174196927	732.005115319412	757.850667025355	782.336910168617	819.124688949919
612.121	75.698056017339	19.2263648759924	35.4214152677473	38.2774772147808	25.743490842994	36.7657681394829	38.8979195295212	49.4493874341534	70.6287390470387	91.6096565031204	76.3696644871131	85.2552466412253	123.900776178364	105.712374965361	114.977320829882	120.199851732191	160.707530852659	158.20797043264	190.625146852535	194.24080158352	188.066385654439	203.795996786693	227.437051288222	221.84258704549	249.409702140334	265.755989183345	301.966830757453	309.732034090726	344.485758142913	354.825140723557	372.156870149	388.963733294807	413.060670979686	443.420503263211	457.398653544009	484.071690551763	508.439823298943	544.442457010144	575.614485061485	570.288703637067	606.839917302387	627.458236627887	643.676677249235	666.287474013253	687.025115263891	701.0917733198	730.450248783299	763.980881024261	776.515294431978
613.792	47.6087996307885	20.1452298440191	37.2433972294174	13.2798427419453	55.5281916944839	47.2403800801347	40.5166882055769	66.0243930969826	70.2466339061772	72.9407143973752	96.7443941695602	104.609966752273	82.0623173935563	89.2186401369134	133.924891765282	123.752817043054	161.445410414478	163.555555280604	164.37246976326	160.940667704392	180.311664951541	224.165322399963	248.870925347174	243.070552123993	231.970801217379	272.053578617589	293.618425332371	321.396806359267	336.899156708738	349.275327912989	371.114889371227	387.686706201703	406.574512210509	437.705273222331	457.754375195546	492.292794490365	502.066143561258	521.520003756131	548.840515511317	566.206143034504	581.517895367306	622.697573296449	634.828152369504	653.31127616912	668.425131505686	684.147775650941	710.361908873487	751.436204576365	759.435234580798
615.464	10.2914683607086	39.2600661651255	49.8790242831349	38.2069536301144	51.400914646108	60.8933190357286	70.514228296534	57.1459607443116	63.5875479391474	75.1393917031784	82.8793161038398	78.6044808559794	103.85779296888	110.522254766524	133.705261324249	146.857523286957	138.778467586105	160.816018799237	156.046826981853	178.567754704079	189.887255458915	199.795914133939	218.432537054552	235.185458641198	256.085925375388	266.230758408587	286.106099273741	318.156603172689	321.259283072149	341.887435240502	349.540772997652	383.04627170106	387.742430796536	404.256516041679	432.152664244577	465.444536181486	484.576601474849	488.803962926279	532.554270227423	557.539012511682	571.281071658708	584.421181176798	602.728885651256	634.979640310172	644.743876742292	657.366917302543	683.750653018366	715.52069046578	731.561411557407
617.135	40.1925227794223	16.5320216310284	39.1796654875793	29.4857135151143	54.9270126750813	57.7262983568309	68.0365758596961	66.0072425449333	94.2778830900212	74.1230319507396	110.87775785448	95.0582616638882	86.8770991429625	119.949272739124	97.2442266453875	117.068967046827	152.121574164338	160.649808443622	167.618204529267	166.293733399977	176.765984036079	218.102477484148	212.382948998258	240.443316332199	256.319040927623	249.085397015478	275.988248510818	308.199542186426	316.077312179221	330.860431858016	366.380904320686	371.563302954301	386.29670572579	422.481327888445	436.873411665358	443.160843405542	486.596876997559	491.020328555186	508.214583277115	539.417645879752	544.720514540284	573.757956662371	602.650020491253	607.092332594769	635.061467473076	630.800465851658	666.284625483471	693.157430449587	710.753148375822
618.806	-5.32037250870067	21.677174500804	19.2034213924408	24.1302368964983	46.0926291730172	41.8374526948603	28.723998017406	26.0615159112294	71.8657982658567	60.276749649781	87.4939697676768	63.6454339189087	83.4560876832514	53.6612612254646	98.2630024879622	99.0661708648399	104.203858808465	145.243426186131	151.481428514964	173.024684331616	167.355476218077	186.687009566566	189.980988982354	218.438231005831	221.444139877466	247.369000703422	251.536690576077	268.624475829216	304.678333016084	326.695016872089	337.443802999765	350.607304741488	369.489946991761	396.682423626477	402.483525676004	438.053746706999	448.720260566528	470.948641035356	497.248703775406	502.34885533049	532.041833158418	554.967997074514	564.407931374561	591.55135069652	614.58541466771	610.557687485561	638.031724371793	657.448600210179	699.412258400531
[truncated: 85 more columns]
