# Supplementary material for: Physicochemical and major ion data for springs in the Black Forest National Park, Germany
Source: Data Brief. 2020 Apr 30;30:105645. doi: 10.1016/j.dib.2020.105645 (PMC7218150; doi:10.1016/j.dib.2020.105645)
Supplement: Supplementary file 4 [file mmc4.zip › Fluorescence/D820_1_2016-06-02.csv]

wavelength	600	597	594	591	588	585	582	579	576	573	570	567	564	561	558	555	552	549	546	543	540	537	534	531	528	525	522	519	516	513	510	507	504	501	498	495	492	489	486	483	480	477	474	471	468	465	462	459	456
210.862	0	0	0	0	0	0	0	0	0	0	0	0	0	0	0	0	0	0	0	0	0	0	0	0	0	0	0	0	0	0	0	0	0	0	0	0	0	0	0	0	0	0	0	0	0	0	0	0	0
212.444	0	0	0	0	0	0	0	0	0	0	0	0	0	0	0	0	0	0	0	0	0	0	0	0	0	0	0	0	0	0	0	0	0	0	0	0	0	0	0	0	0	0	0	0	0	0	0	0	0
214.027	0	0	0	0	0	0	0	0	0	0	0	0	0	0	0	0	0	0	0	0	0	0	0	0	0	0	0	0	0	0	0	0	0	0	0	0	0	0	0	0	0	0	0	0	0	0	0	0	0
215.61	0	0	0	0	0	0	0	0	0	0	0	0	0	0	0	0	0	0	0	0	0	0	0	0	0	0	0	0	0	0	0	0	0	0	0	0	0	0	0	0	0	0	0	0	0	0	0	0	0
217.194	0	0	0	0	0	0	0	0	0	0	0	0	0	0	0	0	0	0	0	0	0	0	0	0	0	0	0	0	0	0	0	0	0	0	0	0	0	0	0	0	0	0	0	0	0	0	0	0	0
218.779	0	0	0	0	0	0	0	0	0	0	0	0	0	0	0	0	0	0	0	0	0	0	0	0	0	0	0	0	0	0	0	0	0	0	0	0	0	0	0	0	0	0	0	0	0	0	0	0	0
220.364	0	0	0	0	0	0	0	0	0	0	0	0	0	0	0	0	0	0	0	0	0	0	0	0	0	0	0	0	0	0	0	0	0	0	0	0	0	0	0	0	0	0	0	0	0	0	0	0	0
221.95	0	0	0	0	0	0	0	0	0	0	0	0	0	0	0	0	0	0	0	0	0	0	0	0	0	0	0	0	0	0	0	0	0	0	0	0	0	0	0	0	0	0	0	0	0	0	0	0	0
223.536	0	0	0	0	0	0	0	0	0	0	0	0	0	0	0	0	0	0	0	0	0	0	0	0	0	0	0	0	0	0	0	0	0	0	0	0	0	0	0	0	0	0	0	0	0	0	0	0	0
225.123	0	0	0	0	0	0	0	0	0	0	0	0	0	0	0	0	0	0	0	0	0	0	0	0	0	0	0	0	0	0	0	0	0	0	0	0	0	0	0	0	0	0	0	0	0	0	0	0	0
226.71	0	0	0	0	0	0	0	0	0	0	0	0	0	0	0	0	0	0	0	0	0	0	0	0	0	0	0	0	0	0	0	0	0	0	0	0	0	0	0	0	0	0	0	0	0	0	0	0	0
228.299	0	0	0	0	0	0	0	0	0	0	0	0	0	0	0	0	0	0	0	0	0	0	0	0	0	0	0	0	0	0	0	0	0	0	0	0	0	0	0	0	0	0	0	0	0	0	0	0	0
229.887	0	0	0	0	0	0	0	0	0	0	0	0	0	0	0	0	0	0	0	0	0	0	0	0	0	0	0	0	0	0	0	0	0	0	0	0	0	0	0	0	0	0	0	0	0	0	0	0	0
231.477	0	0	0	0	0	0	0	0	0	0	0	0	0	0	0	0	0	0	0	0	0	0	0	0	0	0	0	0	0	0	0	0	0	0	0	0	0	0	0	0	0	0	0	0	0	0	0	0	0
233.067	0	0	0	0	0	0	0	0	0	0	0	0	0	0	0	0	0	0	0	0	0	0	0	0	0	0	0	0	0	0	0	0	0	0	0	0	0	0	0	0	0	0	0	0	0	0	0	0	0
234.657	0	0	0	0	0	0	0	0	0	0	0	0	0	0	0	0	0	0	0	0	0	0	0	0	0	0	0	0	0	0	0	0	0	0	0	0	0	0	0	0	0	0	0	0	0	0	0	0	0
236.248	0	0	0	0	0	0	0	0	0	0	0	0	0	0	0	0	0	0	0	0	0	0	0	0	0	0	0	0	0	0	0	0	0	0	0	0	0	0	0	0	0	0	0	0	0	0	0	0	0
237.84	0	0	0	0	0	0	0	0	0	0	0	0	0	0	0	0	0	0	0	0	0	0	0	0	0	0	0	0	0	0	0	0	0	0	0	0	0	0	0	0	0	0	0	0	0	0	0	0	0
239.432	0	0	0	0	0	0	0	0	0	0	0	0	0	0	0	0	0	0	0	0	0	0	0	0	0	0	0	0	0	0	0	0	0	0	0	0	0	0	0	0	0	0	0	0	0	0	0	0	0
241.025	0	0	0	0	0	0	0	0	0	0	0	0	0	0	0	0	0	0	0	0	0	0	0	0	0	0	0	0	0	0	0	0	0	0	0	0	0	0	0	0	0	0	0	0	0	0	0	0	0
242.619	0	0	0	0	0	0	0	0	0	0	0	0	0	0	0	0	0	0	0	0	0	0	0	0	0	0	0	0	0	0	0	0	0	0	0	0	0	0	0	0	0	0	0	0	0	0	0	0	0
244.213	0	0	0	0	0	0	0	0	0	0	0	0	0	0	0	0	0	0	0	0	0	0	0	0	0	0	0	0	0	0	0	0	0	0	0	0	0	0	0	0	0	0	0	0	0	0	0	0	0
245.808	0	0	0	0	0	0	0	0	0	0	0	0	0	0	0	0	0	0	0	0	0	0	0	0	0	0	0	0	0	0	0	0	0	0	0	0	0	0	0	0	0	0	0	0	0	0	0	0	0
247.403	0	0	0	0	0	0	0	0	0	0	0	0	0	0	0	0	0	0	0	0	0	0	0	0	0	0	0	0	0	0	0	0	0	0	0	0	0	0	0	0	0	0	0	0	0	0	0	0	0
248.999	0	0	0	0	0	0	0	0	0	0	0	0	0	0	0	0	0	0	0	0	0	0	0	0	0	0	0	0	0	0	0	0	0	0	0	0	0	0	0	0	0	0	0	0	0	0	0	0	0
250.595	0	0	0	0	0	0	0	0	0	0	0	0	0	0	0	0	0	0	0	0	0	0	0	0	0	0	0	0	0	0	0	0	0	0	0	0	0	0	0	0	0	0	0	0	0	0	0	0	0
252.192	0	0	0	0	0	0	0	0	0	0	0	0	0	0	0	0	0	0	0	0	0	0	0	0	0	0	0	0	0	0	0	0	0	0	0	0	0	0	0	0	0	0	0	0	0	0	0	0	0
253.79	0	0	0	0	0	0	0	0	0	0	0	0	0	0	0	0	0	0	0	0	0	0	0	0	0	0	0	0	0	0	0	0	0	0	0	0	0	0	0	0	0	0	0	0	0	0	0	0	0
255.388	0	0	0	0	0	0	0	0	0	0	0	0	0	0	0	0	0	0	0	0	0	0	0	0	0	0	0	0	0	0	0	0	0	0	0	0	0	0	0	0	0	0	0	0	0	0	0	0	0
256.986	0	0	0	0	0	0	0	0	0	0	0	0	0	0	0	0	0	0	0	0	0	0	0	0	0	0	0	0	0	0	0	0	0	0	0	0	0	0	0	0	0	0	0	0	0	0	0	0	0
258.586	0	0	0	0	0	0	0	0	0	0	0	0	0	0	0	0	0	0	0	0	0	0	0	0	0	0	0	0	0	0	0	0	0	0	0	0	0	0	0	0	0	0	0	0	0	0	0	0	0
260.186	0	0	0	0	0	0	0	0	0	0	0	0	0	0	0	0	0	0	0	0	0	0	0	0	0	0	0	0	0	0	0	0	0	0	0	0	0	0	0	0	0	0	0	0	0	0	0	0	0
261.786	0	0	0	0	0	0	0	0	0	0	0	0	0	0	0	0	0	0	0	0	0	0	0	0	0	0	0	0	0	0	0	0	0	0	0	0	0	0	0	0	0	0	0	0	0	0	0	0	0
263.387	0	0	0	0	0	0	0	0	0	0	0	0	0	0	0	0	0	0	0	0	0	0	0	0	0	0	0	0	0	0	0	0	0	0	0	0	0	0	0	0	0	0	0	0	0	0	0	0	0
264.988	0	0	0	0	0	0	0	0	0	0	0	0	0	0	0	0	0	0	0	0	0	0	0	0	0	0	0	0	0	0	0	0	0	0	0	0	0	0	0	0	0	0	0	0	0	0	0	0	0
266.591	0	0	0	0	0	0	0	0	0	0	0	0	0	0	0	0	0	0	0	0	0	0	0	0	0	0	0	0	0	0	0	0	0	0	0	0	0	0	0	0	0	0	0	0	0	0	0	0	0
268.193	0	0	0	0	0	0	0	0	0	0	0	0	0	0	0	0	0	0	0	0	0	0	0	0	0	0	0	0	0	0	0	0	0	0	0	0	0	0	0	0	0	0	0	0	0	0	0	0	0
269.796	0	0	0	0	0	0	0	0	0	0	0	0	0	0	0	0	0	0	0	0	0	0	0	0	0	0	0	0	0	0	0	0	0	0	0	0	0	0	0	0	0	0	0	0	0	0	0	0	0
271.4	0	0	0	0	0	0	0	0	0	0	0	0	0	0	0	0	0	0	0	0	0	0	0	0	0	0	0	0	0	0	0	0	0	0	0	0	0	0	0	0	0	0	0	0	0	0	0	0	0
273.004	0	0	0	0	0	0	0	0	0	0	0	0	0	0	0	0	0	0	0	0	0	0	0	0	0	0	0	0	0	0	0	0	0	0	0	0	0	0	0	0	0	0	0	0	0	0	0	0	0
274.609	0	0	0	0	0	0	0	0	0	0	0	0	0	0	0	0	0	0	0	0	0	0	0	0	0	0	0	0	0	0	0	0	0	0	0	0	0	0	0	0	0	0	0	0	0	0	0	0	0
276.215	0	0	0	0	0	0	0	0	0	0	0	0	0	0	0	0	0	0	0	0	0	0	0	0	0	0	0	0	0	0	0	0	0	0	0	0	0	0	0	0	0	0	0	0	0	0	0	0	0
277.821	0	0	0	0	0	0	0	0	0	0	0	0	0	0	0	0	0	0	0	0	0	0	0	0	0	0	0	0	0	0	0	0	0	0	0	0	0	0	0	0	0	0	0	0	0	0	0	0	0
279.427	0	0	0	0	0	0	0	0	0	0	0	0	0	0	0	0	0	0	0	0	0	0	0	0	0	0	0	0	0	0	0	0	0	0	0	0	0	0	0	0	0	0	0	0	0	0	0	0	0
281.034	0	0	0	0	0	0	0	0	0	0	0	0	0	0	0	0	0	0	0	0	0	0	0	0	0	0	0	0	0	0	0	0	0	0	0	0	0	0	0	0	0	0	0	0	0	0	0	0	0
282.642	0	0	0	0	0	0	0	0	0	0	0	0	0	0	0	0	0	0	0	0	0	0	0	0	0	0	0	0	0	0	0	0	0	0	0	0	0	0	0	0	0	0	0	0	0	0	0	0	0
284.25	0	0	0	0	0	0	0	0	0	0	0	0	0	0	0	0	0	0	0	0	0	0	0	0	0	0	0	0	0	0	0	0	0	0	0	0	0	0	0	0	0	0	0	0	0	0	0	0	0
285.858	0	0	0	0	0	0	0	0	0	0	0	0	0	0	0	0	0	0	0	0	0	0	0	0	0	0	0	0	0	0	0	0	0	0	0	0	0	0	0	0	0	0	0	0	0	0	0	0	0
287.468	0	0	0	0	0	0	0	0	0	0	0	0	0	0	0	0	0	0	0	0	0	0	0	0	0	0	0	0	0	0	0	0	0	0	0	0	0	0	0	0	0	0	0	0	0	0	0	0	0
289.077	0	0	0	0	0	0	0	0	0	0	0	0	0	0	0	0	0	0	0	0	0	0	0	0	0	0	0	0	0	0	0	0	0	0	0	0	0	0	0	0	0	0	0	0	0	0	0	0	0
290.688	0	0	0	0	0	0	0	0	0	0	0	0	0	0	0	0	0	0	0	0	0	0	0	0	0	0	0	0	0	0	0	0	0	0	0	0	0	0	0	0	0	0	0	0	0	0	0	0	0
292.298	0	0	0	0	0	0	0	0	0	0	0	0	0	0	0	0	0	0	0	0	0	0	0	0	0	0	0	0	0	0	0	0	0	0	0	0	0	0	0	0	0	0	0	0	0	0	0	0	0
293.91	0	0	0	0	0	0	0	0	0	0	0	0	0	0	0	0	0	0	0	0	0	0	0	0	0	0	0	0	0	0	0	0	0	0	0	0	0	0	0	0	0	0	0	0	0	0	0	0	0
295.521	0	0	0	0	0	0	0	0	0	0	0	0	0	0	0	0	0	0	0	0	0	0	0	0	0	0	0	0	0	0	0	0	0	0	0	0	0	0	0	0	0	0	0	0	0	0	0	0	0
297.134	0	0	0	0	0	0	0	0	0	0	0	0	0	0	0	0	0	0	0	0	0	0	0	0	0	0	0	0	0	0	0	0	0	0	0	0	0	0	0	0	0	0	0	0	0	0	0	0	0
298.747	0	0	0	0	0	0	0	0	0	0	0	0	0	0	0	0	0	0	0	0	0	0	0	0	0	0	0	0	0	0	0	0	0	0	0	0	0	0	0	0	0	0	0	0	0	0	0	0	0
300.36	0	0	0	0	0	0	0	0	0	0	0	0	0	0	0	0	0	0	0	0	0	0	0	0	0	0	0	0	0	0	0	0	0	0	0	0	0	0	0	0	0	0	0	0	0	0	0	0	0
301.974	0	0	0	0	0	0	0	0	0	0	0	0	0	0	0	0	0	0	0	0	0	0	0	0	0	0	0	0	0	0	0	0	0	0	0	0	0	0	0	0	0	0	0	0	0	0	0	0	0
303.588	0	0	0	0	0	0	0	0	0	0	0	0	0	0	0	0	0	0	0	0	0	0	0	0	0	0	0	0	0	0	0	0	0	0	0	0	0	0	0	0	0	0	0	0	0	0	0	0	0
305.203	0	0	0	0	0	0	0	0	0	0	0	0	0	0	0	0	0	0	0	0	0	0	0	0	0	0	0	0	0	0	0	0	0	0	0	0	0	0	0	0	0	0	0	0	0	0	0	0	0
306.819	0	0	0	0	0	0	0	0	0	0	0	0	0	0	0	0	0	0	0	0	0	0	0	0	0	0	0	0	0	0	0	0	0	0	0	0	0	0	0	0	0	0	0	0	0	0	0	0	0
308.435	0	0	0	0	0	0	0	0	0	0	0	0	0	0	0	0	0	0	0	0	0	0	0	0	0	0	0	0	0	0	0	0	0	0	0	0	0	0	0	0	0	0	0	0	0	0	0	0	0
310.051	0	0	0	0	0	0	0	0	0	0	0	0	0	0	0	0	0	0	0	0	0	0	0	0	0	0	0	0	0	0	0	0	0	0	0	0	0	0	0	0	0	0	0	0	0	0	0	0	0
311.668	0	0	0	0	0	0	0	0	0	0	0	0	0	0	0	0	0	0	0	0	0	0	0	0	0	0	0	0	0	0	0	0	0	0	0	0	0	0	0	0	0	0	0	0	0	0	0	0	0
313.286	0	0	0	0	0	0	0	0	0	0	0	0	0	0	0	0	0	0	0	0	0	0	0	0	0	0	0	0	0	0	0	0	0	0	0	0	0	0	0	0	0	0	0	0	0	0	0	0	0
314.904	0	0	0	0	0	0	0	0	0	0	0	0	0	0	0	0	0	0	0	0	0	0	0	0	0	0	0	0	0	0	0	0	0	0	0	0	0	0	0	0	0	0	0	0	0	0	0	0	0
316.522	0	0	0	0	0	0	0	0	0	0	0	0	0	0	0	0	0	0	0	0	0	0	0	0	0	0	0	0	0	0	0	0	0	0	0	0	0	0	0	0	0	0	0	0	0	0	0	0	0
318.141	0	0	0	0	0	0	0	0	0	0	0	0	0	0	0	0	0	0	0	0	0	0	0	0	0	0	0	0	0	0	0	0	0	0	0	0	0	0	0	0	0	0	0	0	0	0	0	0	0
319.761	0	0	0	0	0	0	0	0	0	0	0	0	0	0	0	0	0	0	0	0	0	0	0	0	0	0	0	0	0	0	0	0	0	0	0	0	0	0	0	0	0	0	0	0	0	0	0	0	0
321.381	0	0	0	0	0	0	0	0	0	0	0	0	0	0	0	0	0	0	0	0	0	0	0	0	0	0	0	0	0	0	0	0	0	0	0	0	0	0	0	0	0	0	0	0	0	0	0	0	0
323.001	0	0	0	0	0	0	0	0	0	0	0	0	0	0	0	0	0	0	0	0	0	0	0	0	0	0	0	0	0	0	0	0	0	0	0	0	0	0	0	0	0	0	0	0	0	0	0	0	0
324.622	0	0	0	0	0	0	0	0	0	0	0	0	0	0	0	0	0	0	0	0	0	0	0	0	0	0	0	0	0	0	0	0	0	0	0	0	0	0	0	0	0	0	0	0	0	0	0	0	0
326.243	0	0	0	0	0	0	0	0	0	0	0	0	0	0	0	0	0	0	0	0	0	0	0	0	0	0	0	0	0	0	0	0	0	0	0	0	0	0	0	0	0	0	0	0	0	0	0	0	0
327.865	0	0	0	0	0	0	0	0	0	0	0	0	0	0	0	0	0	0	0	0	0	0	0	0	0	0	0	0	0	0	0	0	0	0	0	0	0	0	0	0	0	0	0	0	0	0	0	0	0
329.488	0	0	0	0	0	0	0	0	0	0	0	0	0	0	0	0	0	0	0	0	0	0	0	0	0	0	0	0	0	0	0	0	0	0	0	0	0	0	0	0	0	0	0	0	0	0	0	0	0
331.111	0	0	0	0	0	0	0	0	0	0	0	0	0	0	0	0	0	0	0	0	0	0	0	0	0	0	0	0	0	0	0	0	0	0	0	0	0	0	0	0	0	0	0	0	0	0	0	0	0
332.734	0	0	0	0	0	0	0	0	0	0	0	0	0	0	0	0	0	0	0	0	0	0	0	0	0	0	0	0	0	0	0	0	0	0	0	0	0	0	0	0	0	0	0	0	0	0	0	0	0
334.358	0	0	0	0	0	0	0	0	0	0	0	0	0	0	0	0	0	0	0	0	0	0	0	0	0	0	0	0	0	0	0	0	0	0	0	0	0	0	0	0	0	0	0	0	0	0	0	0	0
335.982	0	0	0	0	0	0	0	0	0	0	0	0	0	0	0	0	0	0	0	0	0	0	0	0	0	0	0	0	0	0	0	0	0	0	0	0	0	0	0	0	0	0	0	0	0	0	0	0	0
337.607	0	0	0	0	0	0	0	0	0	0	0	0	0	0	0	0	0	0	0	0	0	0	0	0	0	0	0	0	0	0	0	0	0	0	0	0	0	0	0	0	0	0	0	0	0	0	0	0	0
339.232	0	0	0	0	0	0	0	0	0	0	0	0	0	0	0	0	0	0	0	0	0	0	0	0	0	0	0	0	0	0	0	0	0	0	0	0	0	0	0	0	0	0	0	0	0	0	0	0	0
340.858	0	0	0	0	0	0	0	0	0	0	0	0	0	0	0	0	0	0	0	0	0	0	0	0	0	0	0	0	0	0	0	0	0	0	0	0	0	0	0	0	0	0	0	0	0	0	0	0	0
342.484	0	0	0	0	0	0	0	0	0	0	0	0	0	0	0	0	0	0	0	0	0	0	0	0	0	0	0	0	0	0	0	0	0	0	0	0	0	0	0	0	0	0	0	0	0	0	0	0	0
344.111	0	0	0	0	0	0	0	0	0	0	0	0	0	0	0	0	0	0	0	0	0	0	0	0	0	0	0	0	0	0	0	0	0	0	0	0	0	0	0	0	0	0	0	0	0	0	0	0	0
345.738	0	0	0	0	0	0	0	0	0	0	0	0	0	0	0	0	0	0	0	0	0	0	0	0	0	0	0	0	0	0	0	0	0	0	0	0	0	0	0	0	0	0	0	0	0	0	0	0	0
347.365	0	0	0	0	0	0	0	0	0	0	0	0	0	0	0	0	0	0	0	0	0	0	0	0	0	0	0	0	0	0	0	0	0	0	0	0	0	0	0	0	0	0	0	0	0	0	0	0	0
348.993	0	0	0	0	0	0	0	0	0	0	0	0	0	0	0	0	0	0	0	0	0	0	0	0	0	0	0	0	0	0	0	0	0	0	0	0	0	0	0	0	0	0	0	0	0	0	0	0	0
350.622	0	0	0	0	0	0	0	0	0	0	0	0	0	0	0	0	0	0	0	0	0	0	0	0	0	0	0	0	0	0	0	0	0	0	0	0	0	0	0	0	0	0	0	0	0	0	0	0	0
352.251	0	0	0	0	0	0	0	0	0	0	0	0	0	0	0	0	0	0	0	0	0	0	0	0	0	0	0	0	0	0	0	0	0	0	0	0	0	0	0	0	0	0	0	0	0	0	0	0	0
353.88	0	0	0	0	0	0	0	0	0	0	0	0	0	0	0	0	0	0	0	0	0	0	0	0	0	0	0	0	0	0	0	0	0	0	0	0	0	0	0	0	0	0	0	0	0	0	0	0	0
355.51	0	0	0	0	0	0	0	0	0	0	0	0	0	0	0	0	0	0	0	0	0	0	0	0	0	0	0	0	0	0	0	0	0	0	0	0	0	0	0	0	0	0	0	0	0	0	0	0	0
357.14	0	0	0	0	0	0	0	0	0	0	0	0	0	0	0	0	0	0	0	0	0	0	0	0	0	0	0	0	0	0	0	0	0	0	0	0	0	0	0	0	0	0	0	0	0	0	0	0	0
358.771	0	0	0	0	0	0	0	0	0	0	0	0	0	0	0	0	0	0	0	0	0	0	0	0	0	0	0	0	0	0	0	0	0	0	0	0	0	0	0	0	0	0	0	0	0	0	0	0	0
360.402	0	0	0	0	0	0	0	0	0	0	0	0	0	0	0	0	0	0	0	0	0	0	0	0	0	0	0	0	0	0	0	0	0	0	0	0	0	0	0	0	0	0	0	0	0	0	0	0	0
362.034	0	0	0	0	0	0	0	0	0	0	0	0	0	0	0	0	0	0	0	0	0	0	0	0	0	0	0	0	0	0	0	0	0	0	0	0	0	0	0	0	0	0	0	0	0	0	0	0	0
363.666	0	0	0	0	0	0	0	0	0	0	0	0	0	0	0	0	0	0	0	0	0	0	0	0	0	0	0	0	0	0	0	0	0	0	0	0	0	0	0	0	0	0	0	0	0	0	0	0	0
365.299	0	0	0	0	0	0	0	0	0	0	0	0	0	0	0	0	0	0	0	0	0	0	0	0	0	0	0	0	0	0	0	0	0	0	0	0	0	0	0	0	0	0	0	0	0	0	0	0	0
366.932	0	0	0	0	0	0	0	0	0	0	0	0	0	0	0	0	0	0	0	0	0	0	0	0	0	0	0	0	0	0	0	0	0	0	0	0	0	0	0	0	0	0	0	0	0	0	0	0	0
368.565	0	0	0	0	0	0	0	0	0	0	0	0	0	0	0	0	0	0	0	0	0	0	0	0	0	0	0	0	0	0	0	0	0	0	0	0	0	0	0	0	0	0	0	0	0	0	0	0	0
370.199	0	0	0	0	0	0	0	0	0	0	0	0	0	0	0	0	0	0	0	0	0	0	0	0	0	0	0	0	0	0	0	0	0	0	0	0	0	0	0	0	0	0	0	0	0	0	0	0	0
371.833	0	0	0	0	0	0	0	0	0	0	0	0	0	0	0	0	0	0	0	0	0	0	0	0	0	0	0	0	0	0	0	0	0	0	0	0	0	0	0	0	0	0	0	0	0	0	0	0	0
373.468	0	0	0	0	0	0	0	0	0	0	0	0	0	0	0	0	0	0	0	0	0	0	0	0	0	0	0	0	0	0	0	0	0	0	0	0	0	0	0	0	0	0	0	0	0	0	0	0	0
375.103	0	0	0	0	0	0	0	0	0	0	0	0	0	0	0	0	0	0	0	0	0	0	0	0	0	0	0	0	0	0	0	0	0	0	0	0	0	0	0	0	0	0	0	0	0	0	0	0	0
376.738	0	0	0	0	0	0	0	0	0	0	0	0	0	0	0	0	0	0	0	0	0	0	0	0	0	0	0	0	0	0	0	0	0	0	0	0	0	0	0	0	0	0	0	0	0	0	0	0	0
378.374	0	0	0	0	0	0	0	0	0	0	0	0	0	0	0	0	0	0	0	0	0	0	0	0	0	0	0	0	0	0	0	0	0	0	0	0	0	0	0	0	0	0	0	0	0	0	0	0	0
380.01	0	0	0	0	0	0	0	0	0	0	0	0	0	0	0	0	0	0	0	0	0	0	0	0	0	0	0	0	0	0	0	0	0	0	0	0	0	0	0	0	0	0	0	0	0	0	0	0	0
381.647	0	0	0	0	0	0	0	0	0	0	0	0	0	0	0	0	0	0	0	0	0	0	0	0	0	0	0	0	0	0	0	0	0	0	0	0	0	0	0	0	0	0	0	0	0	0	0	0	0
383.284	0	0	0	0	0	0	0	0	0	0	0	0	0	0	0	0	0	0	0	0	0	0	0	0	0	0	0	0	0	0	0	0	0	0	0	0	0	0	0	0	0	0	0	0	0	0	0	0	0
384.922	0	0	0	0	0	0	0	0	0	0	0	0	0	0	0	0	0	0	0	0	0	0	0	0	0	0	0	0	0	0	0	0	0	0	0	0	0	0	0	0	0	0	0	0	0	0	0	0	0
386.56	0	0	0	0	0	0	0	0	0	0	0	0	0	0	0	0	0	0	0	0	0	0	0	0	0	0	0	0	0	0	0	0	0	0	0	0	0	0	0	0	0	0	0	0	0	0	0	0	0
388.198	0	0	0	0	0	0	0	0	0	0	0	0	0	0	0	0	0	0	0	0	0	0	0	0	0	0	0	0	0	0	0	0	0	0	0	0	0	0	0	0	0	0	0	0	0	0	0	0	0
389.837	0	0	0	0	0	0	0	0	0	0	0	0	0	0	0	0	0	0	0	0	0	0	0	0	0	0	0	0	0	0	0	0	0	0	0	0	0	0	0	0	0	0	0	0	0	0	0	0	0
391.476	0	0	0	0	0	0	0	0	0	0	0	0	0	0	0	0	0	0	0	0	0	0	0	0	0	0	0	0	0	0	0	0	0	0	0	0	0	0	0	0	0	0	0	0	0	0	0	0	0
393.116	0	0	0	0	0	0	0	0	0	0	0	0	0	0	0	0	0	0	0	0	0	0	0	0	0	0	0	0	0	0	0	0	0	0	0	0	0	0	0	0	0	0	0	0	0	0	0	0	0
394.756	0	0	0	0	0	0	0	0	0	0	0	0	0	0	0	0	0	0	0	0	0	0	0	0	0	0	0	0	0	0	0	0	0	0	0	0	0	0	0	0	0	0	0	0	0	0	0	0	0
396.396	0	0	0	0	0	0	0	0	0	0	0	0	0	0	0	0	0	0	0	0	0	0	0	0	0	0	0	0	0	0	0	0	0	0	0	0	0	0	0	0	0	0	0	0	0	0	0	0	0
398.037	0	0	0	0	0	0	0	0	0	0	0	0	0	0	0	0	0	0	0	0	0	0	0	0	0	0	0	0	0	0	0	0	0	0	0	0	0	0	0	0	0	0	0	0	0	0	0	0	0
399.678	0	0	0	0	0	0	0	0	0	0	0	0	0	0	0	0	0	0	0	0	0	0	0	0	0	0	0	0	0	0	0	0	0	0	0	0	0	0	0	0	0	0	0	0	0	0	0	0	0
401.32	0	0	0	0	0	0	0	0	0	0	0	0	0	0	0	0	0	0	0	0	0	0	0	0	0	0	0	0	0	0	0	0	0	0	0	0	0	0	0	0	0	0	0	0	0	0	0	0	0
402.962	0	0	0	0	0	0	0	0	0	0	0	0	0	0	0	0	0	0	0	0	0	0	0	0	0	0	0	0	0	0	0	0	0	0	0	0	0	0	0	0	0	0	0	0	0	0	0	0	0
404.604	0	0	0	0	0	0	0	0	0	0	0	0	0	0	0	0	0	0	0	0	0	0	0	0	0	0	0	0	0	0	0	0	0	0	0	0	0	0	0	0	0	0	0	0	0	0	0	0	0
406.247	0	0	0	0	0	0	0	0	0	0	0	0	0	0	0	0	0	0	0	0	0	0	0	0	0	0	0	0	0	0	0	0	0	0	0	0	0	0	0	0	0	0	0	0	0	0	0	0	0
407.89	0	0	0	0	0	0	0	0	0	0	0	0	0	0	0	0	0	0	0	0	0	0	0	0	0	0	0	0	0	0	0	0	0	0	0	0	0	0	0	0	0	0	0	0	0	0	0	0	0
409.534	0	0	0	0	0	0	0	0	0	0	0	0	0	0	0	0	0	0	0	0	0	0	0	0	0	0	0	0	0	0	0	0	0	0	0	0	0	0	0	0	0	0	0	0	0	0	0	0	0
411.177	0	0	0	0	0	0	0	0	0	0	0	0	0	0	0	0	0	0	0	0	0	0	0	0	0	0	0	0	0	0	0	0	0	0	0	0	0	0	0	0	0	0	0	0	0	0	0	0	0
412.822	0	0	0	0	0	0	0	0	0	0	0	0	0	0	0	0	0	0	0	0	0	0	0	0	0	0	0	0	0	0	0	0	0	0	0	0	0	0	0	0	0	0	0	0	0	0	0	0	0
414.466	0	0	0	0	0	0	0	0	0	0	0	0	0	0	0	0	0	0	0	0	0	0	0	0	0	0	0	0	0	0	0	0	0	0	0	0	0	0	0	0	0	0	0	0	0	0	0	0	0
416.111	0	0	0	0	0	0	0	0	0	0	0	0	0	0	0	0	0	0	0	0	0	0	0	0	0	0	0	0	0	0	0	0	0	0	0	0	0	0	0	0	0	0	0	0	0	0	0	0	0
417.757	0	0	0	0	0	0	0	0	0	0	0	0	0	0	0	0	0	0	0	0	0	0	0	0	0	0	0	0	0	0	0	0	0	0	0	0	0	0	0	0	0	0	0	0	0	0	0	0	0
419.402	0	0	0	0	0	0	0	0	0	0	0	0	0	0	0	0	0	0	0	0	0	0	0	0	0	0	0	0	0	0	0	0	0	0	0	0	0	0	0	0	0	0	0	0	0	0	0	0	0
421.048	0	0	0	0	0	0	0	0	0	0	0	0	0	0	0	0	0	0	0	0	0	0	0	0	0	0	0	0	0	0	0	0	0	0	0	0	0	0	0	0	0	0	0	0	0	0	0	0	0
422.695	0	0	0	0	0	0	0	0	0	0	0	0	0	0	0	0	0	0	0	0	0	0	0	0	0	0	0	0	0	0	0	0	0	0	0	0	0	0	0	0	0	0	0	0	0	0	0	0	0
424.342	0	0	0	0	0	0	0	0	0	0	0	0	0	0	0	0	0	0	0	0	0	0	0	0	0	0	0	0	0	0	0	0	0	0	0	0	0	0	0	0	0	0	0	0	0	0	0	0	0
425.989	0	0	0	0	0	0	0	0	0	0	0	0	0	0	0	0	0	0	0	0	0	0	0	0	0	0	0	0	0	0	0	0	0	0	0	0	0	0	0	0	0	0	0	0	0	0	0	0	0
427.636	0	0	0	0	0	0	0	0	0	0	0	0	0	0	0	0	0	0	0	0	0	0	0	0	0	0	0	0	0	0	0	0	0	0	0	0	0	0	0	0	0	0	0	0	0	0	0	0	0
429.284	0	0	0	0	0	0	0	0	0	0	0	0	0	0	0	0	0	0	0	0	0	0	0	0	0	0	0	0	0	0	0	0	0	0	0	0	0	0	0	0	0	0	0	0	0	0	0	0	0
430.932	0	0	0	0	0	0	0	0	0	0	0	0	0	0	0	0	0	0	0	0	0	0	0	0	0	0	0	0	0	0	0	0	0	0	0	0	0	0	0	0	0	0	0	0	0	0	0	0	0
432.581	0	0	0	0	0	0	0	0	0	0	0	0	0	0	0	0	0	0	0	0	0	0	0	0	0	0	0	0	0	0	0	0	0	0	0	0	0	0	0	0	0	0	0	0	0	0	0	0	0
434.23	0	0	0	0	0	0	0	0	0	0	0	0	0	0	0	0	0	0	0	0	0	0	0	0	0	0	0	0	0	0	0	0	0	0	0	0	0	0	0	0	0	0	0	0	0	0	0	0	0
435.879	0	0	0	0	0	0	0	0	0	0	0	0	0	0	0	0	0	0	0	0	0	0	0	0	0	0	0	0	0	0	0	0	0	0	0	0	0	0	0	0	0	0	0	0	0	0	0	0	0
437.528	0	0	0	0	0	0	0	0	0	0	0	0	0	0	0	0	0	0	0	0	0	0	0	0	0	0	0	0	0	0	0	0	0	0	0	0	0	0	0	0	0	0	0	0	0	0	0	0	0
439.178	0	0	0	0	0	0	0	0	0	0	0	0	0	0	0	0	0	0	0	0	0	0	0	0	0	0	0	0	0	0	0	0	0	0	0	0	0	0	0	0	0	0	0	0	0	0	0	0	0
440.828	0	0	0	0	0	0	0	0	0	0	0	0	0	0	0	0	0	0	0	0	0	0	0	0	0	0	0	0	0	0	0	0	0	0	0	0	0	0	0	0	0	0	0	0	0	0	0	0	0
442.479	0	0	0	0	0	0	0	0	0	0	0	0	0	0	0	0	0	0	0	0	0	0	0	0	0	0	0	0	0	0	0	0	0	0	0	0	0	0	0	0	0	0	0	0	0	0	0	0	0
444.13	0	0	0	0	0	0	0	0	0	0	0	0	0	0	0	0	0	0	0	0	0	0	0	0	0	0	0	0	0	0	0	0	0	0	0	0	0	0	0	0	0	0	0	0	0	0	0	0	0
445.781	0	0	0	0	0	0	0	0	0	0	0	0	0	0	0	0	0	0	0	0	0	0	0	0	0	0	0	0	0	0	0	0	0	0	0	0	0	0	0	0	0	0	0	0	0	0	0	0	0
447.432	0	0	0	0	0	0	0	0	0	0	0	0	0	0	0	0	0	0	0	0	0	0	0	0	0	0	0	0	0	0	0	0	0	0	0	0	0	0	0	0	0	0	0	0	0	0	0	0	0
449.084	0	0	0	0	0	0	0	0	0	0	0	0	0	0	0	0	0	0	0	0	0	0	0	0	0	0	0	0	0	0	0	0	0	0	0	0	0	0	0	0	0	0	0	0	0	0	0	0	0
450.736	0	0	0	0	0	0	0	0	0	0	0	0	0	0	0	0	0	0	0	0	0	0	0	0	0	0	0	0	0	0	0	0	0	0	0	0	0	0	0	0	0	0	0	0	0	0	0	0	0
452.389	0	0	0	0	0	0	0	0	0	0	0	0	0	0	0	0	0	0	0	0	0	0	0	0	0	0	0	0	0	0	0	0	0	0	0	0	0	0	0	0	0	0	0	0	0	0	0	0	0
454.042	0	0	0	0	0	0	0	0	0	0	0	0	0	0	0	0	0	0	0	0	0	0	0	0	0	0	0	0	0	0	0	0	0	0	0	0	0	0	0	0	0	0	0	0	0	0	0	0	0
455.695	0	0	0	0	0	0	0	0	0	0	0	0	0	0	0	0	0	0	0	0	0	0	0	0	0	0	0	0	0	0	0	0	0	0	0	0	0	0	0	0	0	0	0	0	0	0	0	0	0
457.348	0	0	0	0	0	0	0	0	0	0	0	0	0	0	0	0	0	0	0	0	0	0	0	0	0	0	0	0	0	0	0	0	0	0	0	0	0	0	0	0	0	0	0	0	0	0	0	0	0
459.002	0	0	0	0	0	0	0	0	0	0	0	0	0	0	0	0	0	0	0	0	0	0	0	0	0	0	0	0	0	0	0	0	0	0	0	0	0	0	0	0	0	0	0	0	0	0	0	0	0
460.656	0	0	0	0	0	0	0	0	0	0	0	0	0	0	0	0	0	0	0	0	0	0	0	0	0	0	0	0	0	0	0	0	0	0	0	0	0	0	0	0	0	0	0	0	0	0	0	0	0
462.31	0	0	0	0	0	0	0	0	0	0	0	0	0	0	0	0	0	0	0	0	0	0	0	0	0	0	0	0	0	0	0	0	0	0	0	0	0	0	0	0	0	0	0	0	0	0	0	0	0
463.965	0	0	0	0	0	0	0	0	0	0	0	0	0	0	0	0	0	0	0	0	0	0	0	0	0	0	0	0	0	0	0	0	0	0	0	0	0	0	0	0	0	0	0	0	0	0	0	0	0
465.62	0	0	0	0	0	0	0	0	0	0	0	0	0	0	0	0	0	0	0	0	0	0	0	0	0	0	0	0	0	0	0	0	0	0	0	0	0	0	0	0	0	0	0	0	0	0	0	0	0
467.275	0	0	0	0	0	0	0	0	0	0	0	0	0	0	0	0	0	0	0	0	0	0	0	0	0	0	0	0	0	0	0	0	0	0	0	0	0	0	0	0	0	0	0	0	0	0	0	0	208.473086426578
468.931	0	0	0	0	0	0	0	0	0	0	0	0	0	0	0	0	0	0	0	0	0	0	0	0	0	0	0	0	0	0	0	0	0	0	0	0	0	0	0	0	0	0	0	0	0	0	0	0	229.237353722411
470.586	0	0	0	0	0	0	0	0	0	0	0	0	0	0	0	0	0	0	0	0	0	0	0	0	0	0	0	0	0	0	0	0	0	0	0	0	0	0	0	0	0	0	0	0	0	0	0	210.113933253987	247.883792959909
472.242	0	0	0	0	0	0	0	0	0	0	0	0	0	0	0	0	0	0	0	0	0	0	0	0	0	0	0	0	0	0	0	0	0	0	0	0	0	0	0	0	0	0	0	0	0	0	207.842020110518	220.808649836369	256.671741083543
473.899	0	0	0	0	0	0	0	0	0	0	0	0	0	0	0	0	0	0	0	0	0	0	0	0	0	0	0	0	0	0	0	0	0	0	0	0	0	0	0	0	0	0	0	0	0	0	202.820534663846	236.055186385253	274.24748746653
475.555	0	0	0	0	0	0	0	0	0	0	0	0	0	0	0	0	0	0	0	0	0	0	0	0	0	0	0	0	0	0	0	0	0	0	0	0	0	0	0	0	0	0	0	0	0	198.173410722966	225.921186681526	259.68904135594	303.656701268319
477.212	0	0	0	0	0	0	0	0	0	0	0	0	0	0	0	0	0	0	0	0	0	0	0	0	0	0	0	0	0	0	0	0	0	0	0	0	0	0	0	0	0	0	0	0	0	206.470987659771	239.501524465462	273.364956680595	313.043907840798
478.87	0	0	0	0	0	0	0	0	0	0	0	0	0	0	0	0	0	0	0	0	0	0	0	0	0	0	0	0	0	0	0	0	0	0	0	0	0	0	0	0	0	0	0	0	193.541427979902	215.818688816359	254.586195196182	291.654206232999	336.500279603252
480.527	0	0	0	0	0	0	0	0	0	0	0	0	0	0	0	0	0	0	0	0	0	0	0	0	0	0	0	0	0	0	0	0	0	0	0	0	0	0	0	0	0	0	0	0	209.869673676121	237.979743783654	277.894340581202	317.879707372551	359.49609755138
482.185	0	0	0	0	0	0	0	0	0	0	0	0	0	0	0	0	0	0	0	0	0	0	0	0	0	0	0	0	0	0	0	0	0	0	0	0	0	0	0	0	0	0	0	196.737190234329	221.791934052403	252.578392684384	297.924178740491	333.511915489274	376.098354217817
483.843	0	0	0	0	0	0	0	0	0	0	0	0	0	0	0	0	0	0	0	0	0	0	0	0	0	0	0	0	0	0	0	0	0	0	0	0	0	0	0	0	0	0	0	212.674703609311	242.277599714552	267.176473971509	310.274285906784	352.738444994799	393.827123747066
485.501	0	0	0	0	0	0	0	0	0	0	0	0	0	0	0	0	0	0	0	0	0	0	0	0	0	0	0	0	0	0	0	0	0	0	0	0	0	0	0	0	0	0	200.068859223277	226.717804938947	260.982643443116	298.720085907454	331.224267258369	374.299623581075	421.074084903838
487.16	0	0	0	0	0	0	0	0	0	0	0	0	0	0	0	0	0	0	0	0	0	0	0	0	0	0	0	0	0	0	0	0	0	0	0	0	0	0	0	0	0	193.812816594729	209.525115111818	244.529059749229	272.44806902016	310.423470803408	350.683542755048	388.79783725244	429.783281902639
488.819	0	0	0	0	0	0	0	0	0	0	0	0	0	0	0	0	0	0	0	0	0	0	0	0	0	0	0	0	0	0	0	0	0	0	0	0	0	0	0	0	0	200.013301638839	221.316292123054	262.14417890826	291.365636958741	319.465002865836	363.033576654176	413.451684060614	459.388870124567
490.478	0	0	0	0	0	0	0	0	0	0	0	0	0	0	0	0	0	0	0	0	0	0	0	0	0	0	0	0	0	0	0	0	0	0	0	0	0	0	0	0	183.006342815586	212.199636919628	240.294854665177	272.234479448078	308.373671384534	346.525839591376	385.205883047151	433.564964543121	478.591900243875
492.137	0	0	0	0	0	0	0	0	0	0	0	0	0	0	0	0	0	0	0	0	0	0	0	0	0	0	0	0	0	0	0	0	0	0	0	0	0	0	0	0	193.680267924042	220.144606340998	254.430220647307	292.812812427607	332.499655677985	360.130821701343	401.252936464089	448.01042333015	503.120285887769
493.797	0	0	0	0	0	0	0	0	0	0	0	0	0	0	0	0	0	0	0	0	0	0	0	0	0	0	0	0	0	0	0	0	0	0	0	0	0	0	0	188.696441113271	206.060537410996	233.105896941434	273.625925089965	300.533050145964	339.506912602247	368.199025626345	415.027161242652	462.197147774536	513.003412249505
495.456	0	0	0	0	0	0	0	0	0	0	0	0	0	0	0	0	0	0	0	0	0	0	0	0	0	0	0	0	0	0	0	0	0	0	0	0	0	0	0	197.333729540509	205.659574847103	254.060110922736	279.065869669818	323.979669564176	352.72081086277	385.51253010432	438.294374665244	477.316293442713	531.987846448955
497.117	0	0	0	0	0	0	0	0	0	0	0	0	0	0	0	0	0	0	0	0	0	0	0	0	0	0	0	0	0	0	0	0	0	0	0	0	0	0	187.641027765823	208.164773181773	239.743772344218	280.96329245548	298.968927693823	338.284602073613	375.468293508376	401.557860940928	449.036710513529	494.923323309193	550.517228515564
498.777	0	0	0	0	0	0	0	0	0	0	0	0	0	0	0	0	0	0	0	0	0	0	0	0	0	0	0	0	0	0	0	0	0	0	0	0	0	0	184.902928925375	217.950709402369	245.175128386641	283.769638584687	309.737950199283	358.054164189408	384.82142445842	414.150235673647	465.624880081425	512.139533204552	564.333712118487
500.438	0	0	0	0	0	0	0	0	0	0	0	0	0	0	0	0	0	0	0	0	0	0	0	0	0	0	0	0	0	0	0	0	0	0	0	0	0	189.091386341643	208.938108716468	244.140769575132	266.173096129078	298.574099434943	331.214240553267	366.002632246934	399.270077027563	431.424501362741	485.144767571363	528.520764357147	569.84810883118
502.098	0	0	0	0	0	0	0	0	0	0	0	0	0	0	0	0	0	0	0	0	0	0	0	0	0	0	0	0	0	0	0	0	0	0	0	0	198.474778717895	188.781447856867	218.710792439234	248.555579451996	270.134685377109	316.681195081574	338.713650568989	375.497256965568	414.54290566598	446.908016060821	489.99883728551	536.347851803307	588.80984684043
503.759	0	0	0	0	0	0	0	0	0	0	0	0	0	0	0	0	0	0	0	0	0	0	0	0	0	0	0	0	0	0	0	0	0	0	0	0	179.268050323424	197.543381945415	233.29475838149	250.487796368528	284.952417298029	319.194304889844	351.026484848908	398.8491839107	421.997555194588	456.357256389939	506.646305162747	545.712811036711	599.352808619891
505.421	0	0	0	0	0	0	0	0	0	0	0	0	0	0	0	0	0	0	0	0	0	0	0	0	0	0	0	0	0	0	0	0	0	0	0	179.003786915148	190.283856638514	222.629362155189	259.112432053923	276.998834546438	298.584896376659	337.496864496067	381.061424464329	413.467933224697	441.024338599579	473.493365859184	527.634363268126	564.674154721788	613.209165283607
507.082	0	0	0	0	0	0	0	0	0	0	0	0	0	0	0	0	0	0	0	0	0	0	0	0	0	0	0	0	0	0	0	0	0	0	0	182.010160705758	189.653769823984	225.72586779497	264.428937294245	292.362531981892	310.645532273543	350.529714750824	384.432654400449	423.594672132841	453.904301611199	489.785979524495	533.572785872767	574.866057782446	628.79343343625
508.744	0	0	0	0	0	0	0	0	0	0	0	0	0	0	0	0	0	0	0	0	0	0	0	0	0	0	0	0	0	0	0	0	0	0	162.875116897592	181.846841388721	216.053799648131	237.665381998947	262.881399639668	303.243382267804	331.380829907917	359.499295604619	394.710220342482	432.407493068071	473.883744755682	501.087596970743	540.639280172378	585.00009513201	629.699686697383
510.406	0	0	0	0	0	0	0	0	0	0	0	0	0	0	0	0	0	0	0	0	0	0	0	0	0	0	0	0	0	0	0	0	0	0	177.877214308078	209.255355246921	225.405850089939	259.85578665112	292.640921058918	309.551024112314	344.2125653798	376.00076010349	417.183740886921	448.517387450011	480.80654882366	517.895260033636	547.760847452283	600.036778755161	646.553573172106
512.068	0	0	0	0	0	0	0	0	0	0	0	0	0	0	0	0	0	0	0	0	0	0	0	0	0	0	0	0	0	0	0	0	0	173.208322423453	176.927090259188	204.945226007295	229.728164985878	270.396198398494	291.206090785924	323.537261833521	348.813564840627	379.504459385476	417.424402862576	458.643065534263	484.753922518549	523.028910544895	563.405615810906	607.500974012372	646.016708275982
513.731	0	0	0	0	0	0	0	0	0	0	0	0	0	0	0	0	0	0	0	0	0	0	0	0	0	0	0	0	0	0	0	0	0	174.045620049942	194.522822880935	216.067227544531	245.781180280819	272.3700091427	308.803382468095	338.069812747684	359.730957184636	401.295092208551	432.749470653498	460.42577644484	494.927695079901	524.5992324974	567.327491384409	607.788181222075	662.273251755774
515.394	0	0	0	0	0	0	0	0	0	0	0	0	0	0	0	0	0	0	0	0	0	0	0	0	0	0	0	0	0	0	0	0	164.448356229729	177.868312550662	200.628331273732	226.823041344047	258.147965179786	276.652552685826	305.867943556864	350.279325456229	371.67576943508	398.696580857423	445.224820083028	475.65969692055	503.099993929544	542.15790692415	578.692006663848	618.681522180103	669.071167310761
517.056	0	0	0	0	0	0	0	0	0	0	0	0	0	0	0	0	0	0	0	0	0	0	0	0	0	0	0	0	0	0	0	265.006391600848	163.189546624194	185.462332674819	223.200986280573	250.947054296145	274.354148167865	298.218959702617	333.169344034207	350.446740058962	391.590473910783	418.895790598041	468.733123151204	491.264314300775	518.732890410509	552.823291806916	589.875132569005	621.100704534583	674.77635784071
518.72	0	0	0	0	0	0	0	0	0	0	0	0	0	0	0	0	0	0	0	0	0	0	0	0	0	0	0	0	0	0	0	156.619745105494	174.019720375523	198.431583217558	229.085178166609	258.829929432016	280.631541129503	303.102891200266	336.119833911271	370.90738908293	390.038596366275	438.963000794458	474.35986957848	492.696020378232	530.796832010577	558.421681626193	599.128763135525	631.921974806279	682.377632692676
520.383	0	0	0	0	0	0	0	0	0	0	0	0	0	0	0	0	0	0	0	0	0	0	0	0	0	0	0	0	0	0	212.888836423288	163.153934147195	188.135095308899	201.648993033402	232.343436489675	258.367974858554	271.453908716043	310.991733263579	352.68022147273	370.459129558635	406.050522365908	442.104989433786	475.90101264715	502.64666030142	531.528083984675	561.412242387871	592.986593192488	634.979183299068	683.798891448501
522.046	0	0	0	0	0	0	0	0	0	0	0	0	0	0	0	0	0	0	0	0	0	0	0	0	0	0	0	0	0	0	160.03212505407	179.741233619548	201.642803052918	222.439513760838	243.841678107765	274.543607079422	304.636840502843	324.050812630986	368.06549359912	390.725834219599	412.071066040978	441.886833768568	483.188856791536	519.066167067394	542.803822124279	574.804565032071	613.763915471734	650.189487437472	677.819338998264
523.71	0	0	0	0	0	0	0	0	0	0	0	0	0	0	0	0	0	0	0	0	0	0	0	0	0	0	0	0	0	218.978635378752	161.736507616291	188.091262762016	199.538258267364	229.332448530436	255.794302258929	280.414111176227	296.177230889213	336.210457705517	363.120770414233	397.296088689776	413.823655706838	458.960518378181	485.453456188546	519.599094111968	535.227910443794	569.142080121166	604.538331743954	648.63383966636	683.930267257602
525.374	0	0	0	0	0	0	0	0	0	0	0	0	0	0	0	0	0	0	0	0	0	0	0	0	0	0	0	0	0	148.921696804843	173.268983734258	191.763844956808	212.9894437972	238.399444625654	267.590828188169	294.661926900955	316.519771496957	337.858686807353	376.824681005239	396.389793406072	424.868009118793	462.074589449533	491.036667020384	519.248198147345	540.460164792694	577.050799183139	613.698610302646	641.588150586816	682.637373867778
527.038	0	0	0	0	0	0	0	0	0	0	0	0	0	0	0	0	0	0	0	0	0	0	0	0	0	0	0	0	186.96719434951	175.134670476179	185.833963350927	199.43553377864	219.912366163064	255.241357000821	274.236968753424	295.179360898518	314.679985635436	351.044915352053	377.880776351087	406.003622092065	424.076666705963	466.639765673396	498.363414271686	523.19797690538	549.995749127843	579.509712537711	616.786649663509	636.742175453796	679.777404055466
528.703	0	0	0	0	0	0	0	0	0	0	0	0	0	0	0	0	0	0	0	0	0	0	0	0	0	0	0	0	169.242604477276	179.074525574663	200.248099624185	220.135739220277	240.482172821906	249.123655054391	278.033126443949	304.378458626449	324.239960386781	360.022830501514	386.423884231113	405.237843889575	442.416765704438	468.537697940529	492.934999541024	520.90662128207	546.833016565066	576.732610443481	607.636973685036	642.158830136774	683.727065642714
530.367	0	0	0	0	0	0	0	0	0	0	0	0	0	0	0	0	0	0	0	0	0	0	0	0	0	0	0	172.371896688823	178.335099865936	181.873715684945	199.815135696494	219.163624254298	240.461746005831	267.655224808685	297.045295244854	312.433251872714	341.548653301425	356.842216009967	393.027388831629	417.597001655098	431.328874345306	472.680522074557	492.702821917768	524.546165318378	548.624826743593	572.386223465208	604.438771826134	637.187486150732	684.50301971486
532.032	0	0	0	0	0	0	0	0	0	0	0	0	0	0	0	0	0	0	0	0	0	0	0	0	0	0	304.016602530274	183.284698703316	188.781215893384	203.588329060644	229.064460143364	250.765563828228	266.236999704668	279.037608602677	298.381347430188	319.62818887441	348.386190880235	371.484238845943	398.504362453357	422.591365607278	437.705772725442	471.843297570732	505.189257801276	520.468141112365	550.185640740378	575.480824212362	604.558819257442	642.521418081331	673.55641936312
533.697	0	0	0	0	0	0	0	0	0	0	0	0	0	0	0	0	0	0	0	0	0	0	0	0	0	0	177.713045528633	195.235871953466	214.628088074598	230.956268935487	237.222183616003	254.91189313563	273.863351866201	297.821019803862	317.149784859201	334.544814397758	356.163413188977	380.76633622195	412.535921641021	434.913488268088	451.035622429826	466.457149837552	512.476811726702	526.319914132762	553.720260567665	568.68393994672	601.513128928194	636.292760977092	671.631611950743
535.362	0	0	0	0	0	0	0	0	0	0	0	0	0	0	0	0	0	0	0	0	0	0	0	0	0	276.641797328611	196.578656467923	212.627943836713	237.58730111922	247.089201826187	264.951910055682	263.752339946886	291.556826438995	300.825474024231	317.628891348524	353.896572486921	378.259215276174	388.181322289195	419.976580860391	444.084506472136	449.069217209207	484.909659143466	499.99595186067	531.480791416827	549.286242963278	574.815783718271	607.348712289187	641.750118597546	668.271527970979
537.028	0	0	0	0	0	0	0	0	0	0	0	0	0	0	0	0	0	0	0	0	0	0	0	0	0	189.731884284781	200.305618031141	228.956475167815	241.599590594546	255.931047657533	266.049163265588	267.553737389363	296.402880589955	313.570600840249	332.79314107831	362.095378973757	360.914021548035	388.465911022124	414.33880852214	438.899279042916	449.385902380661	479.227674004399	496.349591566314	529.293379746327	549.815331490529	568.177628455799	603.15976725357	638.011971211087	660.545470734397
538.693	0	0	0	0	0	0	0	0	0	0	0	0	0	0	0	0	0	0	0	0	0	0	0	0	250.453243192445	214.592876025309	224.569794593541	240.191070633532	250.124968252713	252.864920959379	281.713390814521	302.234371715043	307.630673277374	330.514182380823	328.614432179788	359.262808959587	384.138619489209	414.417743028041	433.986412563456	440.847932984367	457.432590824784	484.362547099292	508.453528172958	526.246958717739	548.785674407132	576.937309376959	617.445708865806	630.170028314449	664.348229187691
540.359	0	0	0	0	0	0	0	0	0	0	0	0	0	0	0	0	0	0	0	0	0	0	0	0	199.542742896648	217.048706407812	230.404075507236	254.779970935377	263.544310242594	277.611366175053	296.218934706143	301.303537174159	316.925168601708	328.347004656618	352.383530844486	374.631840359372	388.356964794843	416.910911043508	433.970154613428	453.973391606634	474.555879098943	481.774806211526	515.697954451526	536.570013794156	546.67513658114	571.20584250763	600.188402142926	636.760850619149	664.244775991572
542.025	0	0	0	0	0	0	0	0	0	0	0	0	0	0	0	0	0	0	0	0	0	0	0	244.94727207271	225.296769646711	255.025861000152	272.190059256767	276.993029189919	299.329756071908	301.357000244256	317.125997114021	324.95473030009	336.173287248888	355.698108107884	370.910775151802	401.28296110148	402.268039244268	424.014444026504	453.189306253371	465.800812652767	480.931460454813	499.036526492256	518.973964548194	541.00370530456	556.787993866267	578.865340763762	613.212509278696	632.978308541417	665.907009880568
543.691	0	0	0	0	0	0	0	0	0	0	0	0	0	0	0	0	0	0	0	0	0	0	0	203.757012422642	226.233418256374	236.757804735822	261.445503474554	268.767606288545	295.002182909154	313.857476456498	319.791634320591	326.530986482593	331.616537674999	355.420341275159	362.500201344794	389.081698971319	411.633824167379	438.471640698471	446.628065141021	476.517402752998	473.706620556603	494.81959225932	515.7941397686	536.761544135682	553.991139381493	576.063685556563	594.62037076392	626.228146536196	639.547327739582
545.357	0	0	0	0	0	0	0	0	0	0	0	0	0	0	0	0	0	0	0	0	0	0	215.266062163298	222.281203089097	255.589562168932	290.191455323314	302.097036129656	306.582967546301	318.428659855511	304.621766908272	337.243320564266	342.691973664447	354.38519361367	374.140409019046	389.066014733213	395.432854486079	415.680694885279	440.299154764925	452.250162130826	468.851175098938	474.916061596451	510.4144829743	516.820567293792	529.991599494149	554.007257957664	577.225294389139	614.556407260951	626.777712932508	656.405721986094
547.023	0	0	0	0	0	0	0	0	0	0	0	0	0	0	0	0	0	0	0	0	0	378.596466571476	195.553126928824	239.272004503046	299.439908135285	306.144241062056	312.855153878395	330.988691057747	325.237577002721	347.733369252139	341.820399230748	370.648596768807	373.284057891655	382.334937738004	391.643330136278	417.683555506421	415.13080643616	446.38171362235	464.476361335774	494.449155697622	488.162678854079	510.224250475607	520.345606003562	538.876283923889	553.03328807243	583.79951402265	599.841428156207	614.214513320015	650.575016724197
548.69	0	0	0	0	0	0	0	0	0	0	0	0	0	0	0	0	0	0	0	0	0	197.409689420167	198.821266196736	240.109330812638	260.090111815018	289.297821067188	313.838342756035	331.614793814948	321.010411140294	346.668736641418	336.098865130172	363.182705942832	358.308304165974	383.541371594346	393.042351770169	403.480918861924	420.189620765872	446.324241824131	453.471553586548	468.965989322692	482.126079027838	496.768841726714	520.193761270609	541.640154874165	546.656108927231	562.951956232715	592.841885714182	617.938538884126	640.101204739403
550.357	0	0	0	0	0	0	0	0	0	0	0	0	0	0	0	0	0	0	0	0	300.597931614983	211.643120920992	245.404290922515	234.976732024028	287.732928419813	310.038803259473	325.295120552148	333.360130969476	345.016356559363	370.617946862251	365.704550618215	360.064057623365	387.371839617968	384.428481297632	391.549224094407	404.813947264816	419.251963151566	454.433323442321	464.927766453126	486.577908890805	487.557116403372	493.078492976278	519.160528461052	535.387590646454	551.11062166942	572.10973780595	582.053771599403	605.154179628604	639.285269403799
552.024	0	0	0	0	0	0	0	0	0	0	0	0	0	0	0	0	0	0	0	0	195.894117209905	194.736162066009	231.591165048358	271.974322777495	289.190077558184	314.796362461017	328.045628253961	325.045449734715	333.590153060588	355.955584596528	344.874432510212	376.094099247042	386.674961392937	396.246915622334	402.773793407748	419.214372201409	428.437462092198	450.677993783389	454.629869287734	472.287625708355	481.320256506601	492.941586564079	509.631850831099	523.200416456328	538.073788650744	555.746292026128	585.691418112776	600.711259807754	636.115820923416
553.691	0	0	0	0	0	0	0	0	0	0	0	0	0	0	0	0	0	0	0	233.699047364553	165.619095698003	194.715772550828	233.763799211289	260.780073709133	300.979039289003	319.616618002431	315.872665694019	337.897967706343	346.680291258271	371.935304122893	361.71807421487	364.127863875389	389.245403029119	392.80385975021	389.651991679819	414.286485285757	412.413946278107	445.484095456285	459.680228665958	473.447286128981	472.984788564552	492.092137502707	506.035516879755	518.989781574245	532.691493712333	549.934950561972	576.04668873415	599.076466972187	626.980126267222
555.358	0	0	0	0	0	0	0	0	0	0	0	0	0	0	0	0	0	0	0	159.408373498294	172.261844514032	225.393636251493	242.674853378359	263.444740137828	292.159464801038	335.790987466646	331.132798809024	343.573956240864	338.298398779278	368.252321154824	357.774434293918	379.030640594427	378.054976354011	388.421552580168	381.599884662468	407.784529432132	423.662222487714	423.051148789442	448.71245682702	460.900514306435	470.426201136451	473.018472513812	495.494292689585	508.744568389064	522.908084931651	544.067757823306	558.963772222451	592.448320810492	602.117468744506
557.026	0	0	0	0	0	0	0	0	0	0	0	0	0	0	0	0	0	0	174.856037516971	171.602905722388	181.068193665497	210.96839665977	223.101563163819	267.640863737533	289.543376717611	295.822111833747	321.602885919407	339.517503427929	338.334031472686	336.187683564624	334.681265013596	364.89583084086	377.777214887473	376.197621235913	374.262636738923	397.520900010667	413.182594833533	440.193745102058	432.955978726498	456.925541257474	464.224037180067	466.740933997682	484.880624620518	500.458126505148	513.214784527145	533.319460108328	550.857448703751	566.863132083543	586.760989859479
558.693	0	0	0	0	0	0	0	0	0	0	0	0	0	0	0	0	0	0	113.356044856914	161.343072805662	165.806461202327	194.3395515757	213.747996099395	272.27928883527	285.597571167382	279.570953463257	308.732994145398	334.115882324116	328.611189656684	365.664577031498	339.235883754806	370.060776325258	364.276463393594	364.457769071877	381.0276586307	382.292079569355	410.668980946325	419.976267549484	431.048075669604	437.959242353812	442.217585566165	459.340308797499	487.125119086548	488.806587946034	517.142979089309	525.000182203447	533.838506123788	553.84484930346	588.787696236788
560.361	0	0	0	0	0	0	0	0	0	0	0	0	0	0	0	0	0	172.252768088261	162.267788778295	188.419884013349	193.647225388744	213.536469715638	250.582259307701	269.083533666885	304.499783233983	315.451671743818	327.62829150536	344.546759369479	364.919704206552	357.890439977758	370.08518049819	368.004416386139	367.338610888597	369.541088250543	383.118404215682	400.85170065247	416.659353416333	409.774218285602	434.229338149581	439.813948243196	461.819947804605	459.494095783327	477.651456081443	489.005968001543	500.988348368659	516.178984130868	535.136806995065	555.792378387262	586.926146996238
562.029	0	0	0	0	0	0	0	0	0	0	0	0	0	0	0	0	278.982100317048	102.991017610588	118.402123950468	165.755018710626	187.193046475456	191.550358193865	233.361632993702	270.292432200459	290.326944740926	299.344377105016	315.734265678068	323.44472201731	320.54976414819	343.733383423481	353.775970026817	354.268465144914	355.713357584262	370.189279965723	385.540127882536	379.77062623244	388.507954286023	419.251374643751	420.835876701162	427.586894692727	436.134876072504	449.689359931087	467.873675513448	476.61807479413	484.240874140627	508.202979979355	521.1367175657	549.432825956366	570.904067182217
563.697	0	0	0	0	0	0	0	0	0	0	0	0	0	0	0	0	146.948458644761	141.292619688219	168.416953149062	178.573665177926	213.232657893966	214.637151217477	244.600931428253	275.016625169463	293.848620991117	301.268346517026	310.475883997454	323.806975909113	333.077653799847	335.640172855919	352.590652924351	356.256210899588	366.779565864136	360.880389914873	370.892155753577	392.437814286397	397.204728566531	410.035489328663	418.880120194163	420.405704332234	431.186347787509	449.104772824572	451.459410422856	473.946106367272	482.655112847649	503.357535066197	519.485121371511	535.669936711692	545.166380484749
565.365	0	0	0	0	0	0	0	0	0	0	0	0	0	0	0	211.795622502416	89.4324999536434	133.188598982667	156.529324463372	188.770799931769	177.170035499408	205.424082470656	238.920967925361	248.80795683557	268.948615969096	283.292076959482	302.65668600634	292.927575566923	347.517456645418	323.695688845053	339.696823823465	347.241789210196	345.528540062015	373.800714825527	361.770577771979	365.452193955266	388.78279035077	405.016337506904	405.311256627262	413.609051377948	422.418617030777	441.730203640803	449.762290673669	456.192203741663	466.517669003616	490.78096032576	500.00930640867	514.823799377254	547.742619395035
567.033	0	0	0	0	0	0	0	0	0	0	0	0	0	0	0	126.907202277084	126.152602865975	155.166799724255	165.871894321624	207.127476501686	181.577838202822	212.812841608821	237.080221002578	267.603600146477	300.875686666282	300.218293506104	325.849712352139	322.642135367394	341.088182663015	349.769811446227	334.778663275959	375.009728884329	351.624743097728	362.959389324784	363.888126556901	370.348176000254	391.740070594695	400.436574028413	413.712146559914	418.656432360757	424.130634847569	441.246724437381	443.311710213712	457.965060536442	466.448723235996	478.820319586053	495.597362527907	514.303691263806	526.978077638074
568.702	0	0	0	0	0	0	0	0	0	0	0	0	0	0	216.199976006691	122.473194007013	145.139604002477	135.444895561915	176.815621722889	207.777213569694	197.549642059387	213.234177566057	244.12533842125	248.995699910256	267.025087074636	308.489539165754	304.470531878527	310.043834434974	327.313873763363	333.672209173065	344.230517138476	358.315380141976	338.117314767347	358.640600679342	346.271620708322	354.564702040449	367.171715386192	400.497670395196	396.550458388198	399.595373094879	417.692388196016	415.085928149434	442.871886831287	452.968959071435	456.327811518574	474.525301544236	488.231729117012	507.427302110955	522.982044553016
570.37	0	0	0	0	0	0	0	0	0	0	0	0	0	0	95.404581576658	119.231369456341	135.541599574633	160.935785369726	128.035144625326	166.159702666523	161.101502760535	209.594263581369	227.025219823736	250.570217297106	260.221200342763	252.13511893175	314.52041775212	286.610930920142	321.632438912903	316.059902896983	315.852745313638	320.896498214815	339.925500295481	357.965085482012	333.318823415855	355.708460353291	373.839337748184	376.827825843699	393.298738439718	391.716014006588	404.945789846957	404.645908732514	421.063932535975	436.135218898275	449.3293228162	465.00720073566	477.528422464033	501.108325892492	517.324934698372
572.039	0	0	0	0	0	0	0	0	0	0	0	0	0	195.797759300446	132.501190918995	152.789420129997	129.996969527936	161.766169453082	190.425130121169	203.331472019859	209.560080326761	237.43278565691	256.713359989509	264.527717901021	278.420200284474	318.042630216725	312.921812580276	316.946182861578	334.908073697769	327.456755198694	340.824317058476	353.489755191214	357.302531163367	349.798645273129	345.609023765692	369.577107534491	374.428895360188	373.824792396118	412.085055716762	393.292523315709	415.618912102713	417.666145787723	426.034820139131	438.315828221308	445.11003819106	463.222398958834	468.525850604762	496.383127309606	519.556810050362
573.708	0	0	0	0	0	0	0	0	0	0	0	0	0	123.745086074046	125.957676530733	128.44526456411	176.929009195203	151.819063781293	175.700281640177	163.82176876442	220.136491900062	223.749894588557	235.314452846738	261.374416941331	266.801721794265	281.522120918533	282.314244111963	287.176018010771	307.733929787671	311.957887980826	313.353940394889	316.437671027189	323.610788017377	354.241713036561	337.141605991997	350.509582267669	348.339859700993	370.717269353997	370.649548167252	396.765850600756	391.647807306372	408.362821224566	406.851622239394	422.05075084447	435.943197815154	448.519747529169	461.970078842226	473.178400337586	495.467893702268
575.377	0	0	0	0	0	0	0	0	0	0	0	0	158.503199173366	142.590287541077	128.171316816661	157.938953826942	178.833588789222	165.268698507506	180.08330806358	202.168627831989	202.537587606897	224.970239925445	237.608806195559	253.84126002668	277.041862206954	286.608460260591	299.930481620811	328.892597804325	323.808407293662	338.387402468676	315.887635118535	329.974255425561	341.126196766005	335.333079051637	345.645646036347	352.767756830417	346.529511477549	368.898102655545	380.0668132346	391.322881294473	393.045649307804	406.270811812799	413.423876121376	417.5133946334	422.816364744613	438.650447609058	459.924289623619	468.67415834701	492.390534860706
577.046	0	0	0	0	0	0	0	0	0	0	0	242.136020621564	87.368813210252	87.3013527216951	121.711243246215	134.921026613057	127.280785349837	126.301649021716	167.43118654256	169.602815866726	178.95068001557	204.839533812386	197.655153562452	224.457999136323	239.3821559285	251.399021014783	273.488621814692	273.094167339902	271.734724885129	304.606584689035	296.237957143246	304.376045062472	326.191055567995	315.682240789403	323.593908277898	333.230780167686	340.942148216865	344.357283022302	355.050591124191	363.416462582074	364.056750804229	383.719588394918	396.239685408708	394.92121801792	413.764657658578	424.986995713701	438.772346171009	452.349557434142	462.580042717623
578.715	0	0	0	0	0	0	0	0	0	0	0	94.1295446943338	104.878479756464	105.74131661534	132.038153268622	124.156110470185	143.110713434462	145.396965535666	156.860099467184	156.317124922263	178.608535379724	198.194474072204	213.316750943007	235.33043757163	251.578737222491	262.157639374816	254.115133034639	260.706497014693	274.150356515078	271.641925482684	288.493728471644	301.819789881173	309.27943625026	307.180982828061	319.158022002805	329.642801478165	335.988236183309	328.434330377694	358.21250650053	367.435803013125	365.484624515148	371.493452953479	379.606710164272	395.501925014743	403.089515219457	420.925943869841	426.830980148538	432.798110816665	459.041111443375
580.384	0	0	0	0	0	0	0	0	0	0	189.060037374317	96.3038875769206	94.4949805487222	102.971392888872	115.859787841261	120.21175087641	131.726593919545	171.523966955365	165.779727902971	160.429586681992	183.334467197544	177.24893775575	218.398344718225	231.364569493878	228.733623073386	255.489653513294	265.018539876051	258.008810437014	277.298439989079	279.987483970493	296.813914974678	301.089988783021	305.864231915955	306.582318088117	296.653476643358	311.591020082603	335.790230774184	325.98192564506	329.343642965907	353.381629465934	359.68415802795	359.53944279526	386.388316717596	386.540421558957	397.311770505717	408.166356605542	421.334759231091	438.621154862705	441.934225010977
582.054	0	0	0	0	0	0	0	0	0	0	76.6930104590188	103.005639583101	96.4771036646811	-90.6080081049667	130.896763477737	154.384563017073	147.644752572452	145.006142654284	175.871902593507	177.5210898551	186.242068778917	192.105849229029	214.134027124521	237.210434223525	226.478823494729	254.90234822866	254.846623307334	261.605019014798	255.134582006355	282.938192002172	281.138691534124	280.432937395874	291.799465554768	315.91161320454	316.380159313709	311.928895527048	320.187603792613	335.158005844245	338.901455729708	348.055835576854	340.765714142994	367.953031649285	367.753097899001	369.520191430298	384.059280078882	402.971233871919	413.132183953368	413.401236903992	438.698383493692
583.723	0	0	0	0	0	0	0	0	0	156.914102405962	83.6741642809284	108.762012894766	116.048223477994	122.390223030063	128.811126926196	144.347579589526	154.436597395981	175.026969858822	184.54625693184	215.052223269552	187.907189682808	202.494689704871	220.60760081555	219.362254064172	245.810661460524	249.591328439096	248.982686240355	253.763765963547	269.202453438857	285.584686164478	279.836137981507	281.542049140131	297.807395974652	292.728414415078	307.073879068597	308.461282730047	305.056043776326	326.21441319949	342.874257617743	347.070844454749	345.522154406267	353.949086315861	361.127216843314	370.746139778339	378.695819165875	382.696696470956	404.132381830329	410.784018717967	421.626638598279
585.393	0	0	0	0	0	0	0	0	0	68.2389783149374	61.2546752708536	113.315188141047	97.1813596398245	122.083232318876	130.441684092701	129.537774260509	145.141109888294	125.617131700645	176.571348405561	172.726392803727	189.442223126456	186.509611744273	210.072528631374	206.410700303508	225.955058995793	252.992024876786	243.222152795868	254.819160149179	267.37805019363	273.269263418196	264.67639356796	280.735132139538	284.218087291753	285.957938559296	283.953261283353	303.328402989059	294.91686625312	311.493997675724	321.940265577136	328.921348109328	339.532497941187	354.669211612172	348.690795598699	357.803802725638	360.193871238604	373.531741283945	383.932667611534	404.254546969458	406.450187004035
587.063	0	0	0	0	0	0	0	0	128.385114269956	48.5995464539902	51.6523265611757	86.8703113127672	86.6751418663408	101.096024013254	106.576959862256	123.843670195904	127.435355255377	107.305704012576	158.265903458072	157.757972195275	174.631140045878	169.784978642394	205.566048547676	219.505421876635	217.343614527818	228.619903985766	233.79195043435	249.235369170278	236.404337412493	266.111569566182	264.772893195842	259.285117344547	268.132811784261	278.669996310624	285.013649337431	290.181909580962	287.937887938105	314.761064484145	307.909374273651	321.805585346415	314.824900654893	336.586708660489	337.80197599617	346.344789762831	352.477367649092	366.130942054914	374.025111605266	377.270068922628	400.52446639898
588.733	0	0	0	0	0	0	0	0	89.1084228368848	74.7468220073242	75.8947918897678	97.1642636873651	102.213697185007	121.863192051409	119.725790425146	127.68963112588	132.136101733244	138.096496632906	167.720432266059	174.121314203226	163.750240736106	172.396029630784	200.003917555724	194.17004942675	218.673489994581	216.197305177549	237.272672708153	245.317192579002	242.625005615303	250.550471306479	247.220010104567	259.174067643035	263.786162782036	275.334174363889	291.491287854292	275.593841954912	288.778566652829	282.549393250198	281.537795280244	301.441838438624	320.269904824018	335.190742561479	331.840539933611	335.913708378422	347.247117281651	360.050828430418	365.159903029567	370.829656932037	396.420024339765
590.403	0	0	0	0	0	0	0	35.1998308386184	4.46279508086108	9.05840706089715	38.3321059937574	65.1333863917841	78.7976286026539	69.1553274682557	89.3836324030812	115.507471868558	110.415026074345	116.088482085714	103.480814887685	136.480380686851	142.69506245321	160.419030719913	164.34472814577	172.542358905551	189.370310773921	211.185822526137	200.600021648746	211.540074175935	222.117154718218	213.522749912175	245.551894325245	242.920857929694	240.918854975558	243.372113846895	257.904719446623	273.646360678155	265.057874394759	278.495201923553	277.554436013697	287.133413536568	299.320566424333	300.552278441335	318.125289583741	323.914556134478	339.659208705991	332.625762053841	352.290320975244	367.901250982843	369.368051304401
592.073	0	0	0	0	0	0	198.928439434976	37.0087364302428	59.3868161378628	50.4617218930445	68.3266589153509	65.9694947555393	103.843037169298	102.919636669736	106.550961839488	115.83461423784	117.653350474176	125.63861535478	151.59816959162	155.002994551165	165.110013891422	166.45662820021	180.43602575416	198.594424217854	216.792570226413	223.44688282885	206.252753675655	229.336512420783	228.302111894515	226.635605565732	230.678026967112	250.742656796624	253.529985797537	250.312098705979	264.568899977593	271.801020386412	285.375548419546	276.746724686369	290.205060915093	299.582186377002	295.481442504824	312.833185381555	317.825630430541	321.734285856977	326.694042148417	334.960176747732	343.547489033157	363.858868458458	368.189207216447
593.743	0	0	0	0	0	0	74.2560046526077	50.6211643330431	27.125001892723	56.6068176381702	60.5118447435939	83.2332532470807	74.5778736254145	82.1853576475681	108.588455349231	133.372558720194	119.472296016126	113.247681176026	142.85206735858	134.873970820885	162.704024297745	150.842973445785	181.504410124305	181.789748534052	188.28431301528	199.380728450645	220.994560044341	218.893792658	217.426664900843	246.276162234119	229.052744958913	248.203978644034	243.251675063057	251.233478910688	254.318247168846	258.143509804941	268.8899821123	274.778079659898	280.799689714673	289.361161643039	295.519478233721	313.206362732064	306.470649377146	313.413915239213	320.954418840731	333.04000280041	341.49757964249	353.295176450372	362.154526508162
595.413	0	0	0	0	0	216.461459398655	54.4768405714682	31.6309667136547	50.5720585009591	56.0878027669283	75.4018271227523	83.3615883096683	109.090873236815	101.012788812656	121.041914562544	114.796344890269	121.568074145118	148.224709617872	153.470595413222	149.641504960811	164.653971005663	172.994486965052	185.215958910087	193.206996431682	206.981929020701	202.563599389693	227.48378994893	220.760686370827	240.491925617047	228.602624579644	240.400976942111	244.361681811596	244.166659389856	264.517947761813	262.476044564259	275.512419274046	276.83687606294	272.328426202492	281.373199641822	283.330547671535	293.847268424028	302.631988526699	316.010143931733	326.578931183746	318.587219003343	327.83682948103	343.373444803492	351.971664870369	362.535508392951
597.084	0	0	0	0	0	23.3648195072411	15.0956325535598	31.5048734607019	28.0025169409008	32.4099488176526	52.918276617631	61.1124272360775	58.2648589611698	68.6125261797005	83.0671540602044	82.6167702421979	107.063194529666	90.496366585237	109.273285957792	123.529623970439	146.074459816146	161.404528161697	154.036966350263	159.096652212609	182.098472922272	195.706456325259	206.986227037231	202.534219693646	211.607147788437	217.266335758349	231.94300925224	219.391771345368	223.5091963679	237.752666892353	246.002462673759	238.37118351158	245.064514400657	260.55814341948	270.1856184624	279.736915878735	275.919682001408	286.096114178646	296.448571691451	299.22287615682	303.226960372099	314.085957888594	327.238436658266	334.745345751775	351.151375501378
598.754	0	0	0	0	142.528650716709	5.90523468007274	36.246692294863	38.357466423022	27.8641363472424	52.0344063993592	61.275216506557	72.9289129806693	75.1000782826092	84.436358634256	114.508468971553	94.2576837992346	104.712712150661	111.73066343312	108.264084274001	133.032186984959	142.688858180004	138.470704722249	162.504624122989	153.693015427564	189.531172383715	182.360834970015	191.134549990421	198.53083995821	192.67527943791	218.59898705943	217.986144102161	226.350755906143	220.033324407603	236.559034784158	241.224928045126	242.916974498164	247.125495961141	256.437999404239	269.562152121387	268.225468616437	273.062097848991	283.438352316563	293.530431994369	296.46434066212	304.379508152114	315.003073985851	317.946424309947	325.291597236051	328.090166441255
600.425	0	0	0	0	50.6663903624986	23.0632204343277	40.1102037506096	50.3275406868606	34.9721070780251	27.5263472073099	62.9636124480452	72.4571730624038	65.2973525796223	72.9618729391298	83.0297656456515	104.595557197259	91.4150380179372	110.591851761418	123.96796190037	115.37090778046	120.170813610198	124.79744273597	167.034117683969	160.250716263099	172.076460144312	193.302195999199	195.125943648042	199.506586015585	195.578352902691	211.30748373073	216.766096876835	221.3856426096	219.586630192071	237.127293285541	229.268712155176	244.871900604284	246.891667426889	253.331586724076	255.22368213064	270.847416550939	267.231345968921	278.817680011686	283.232281949759	286.252194311097	294.899191565821	306.919143194771	311.033878119298	325.128149074966	328.503491854359
602.096	0	0	0	184.693189589815	21.7063899365847	24.3669050903202	54.6708689533348	64.0152457367593	78.8093057776388	43.8251914910116	92.7808159097126	85.5854971860847	83.0106466466339	105.136408211879	111.211595640022	139.730113258706	115.014551348794	116.69330164261	122.840344510043	146.507033534087	157.661949515904	152.632963790222	164.236636397021	178.576435225908	189.359724487329	185.636702648237	199.694041425978	190.874137298022	202.066376863055	209.51153204791	218.650767465273	216.868524614507	232.460103376323	230.874921958742	227.6605931533	241.901091776383	244.931180064798	248.825609399109	259.331788936783	265.93878808062	270.446223121074	277.484689386041	293.639395107483	291.051561683179	289.592231399463	302.14686535416	310.31462372487	326.600374358775	323.906183189305
603.766	0	0	0	29.2933292740238	32.975417721159	40.8947955142478	21.5057429660992	23.9026893592411	50.932845243138	30.1142503984407	38.2622651108073	71.2167407143673	51.7919103003759	66.471389719615	96.5548398806142	81.7880089641323	109.325243499913	111.779025150495	132.205102125531	143.115645608011	142.76671809658	141.679731038515	147.804242779356	151.894674754357	158.165855474325	170.624289497714	192.973672632895	184.008860197442	196.940647623369	193.473607418175	206.441602457908	210.045209937431	207.205323961128	221.87167895775	230.89258468078	228.742417275877	238.680519147966	232.513154689853	242.098309221842	252.830290485892	258.932322571	266.891660056174	271.960984254045	272.679815564965	282.964657453772	287.379089065112	301.058803041495	305.363851513501	315.408927253888
605.437	0	0	115.595520585923	21.9915749498709	14.2140503294438	27.7448227466393	17.3643264618118	46.8494308398375	27.254975279495	51.0470484979323	56.4209310481964	62.8965975873183	68.7953481530637	86.208125161158	88.1990479883401	81.8912057166953	120.03205269689	97.9027734814479	102.817386691948	119.223651687264	137.727452000613	135.509819074214	149.574120859486	153.182752003786	163.880000246392	178.32118321084	183.717968910754	189.927716153857	190.373677976322	200.858051133867	200.559279126972	211.024681071031	211.390819989934	224.53798297704	221.153332628183	223.405969678467	235.906273072114	243.903285394379	241.453197458924	251.463664189889	256.285359610257	257.462188423188	268.740261741992	264.451449565688	276.466609503421	275.420784384535	293.263586773617	306.539281574993	313.713397808217
607.108	0	367.996495567892	24.5646933479638	51.1918592310793	38.8149990271711	26.0453580743801	34.9068975137883	39.3026588004753	47.7052603831844	42.0693095946981	70.1696367383626	84.2372142899982	82.6354471133417	88.7498543308701	72.2667307106064	96.0000078368806	95.2009932313965	114.220958589397	106.106477443929	129.961336566491	127.75706446377	138.40017538781	143.681650486178	163.605331074063	172.62805549153	166.271850590808	172.249310777858	173.108301290321	200.678945117024	196.740489833102	197.401229322355	212.130013926395	226.618878676793	201.615798226168	221.117458877957	211.220681384424	223.042781304584	232.842696797968	230.200312879892	243.369553478465	242.962144019471	251.49642256183	262.521845271215	255.749731800986	274.575616647442	269.626039615466	281.863667059896	300.833969840567	306.122171210489
608.779	0	93.82184570277	57.1525817907707	33.3154317354122	51.6676564127591	62.7185633087943	45.7912896404649	55.5448445303355	73.1882250792574	85.7423435008463	66.0384355308359	90.3696626623253	99.1418041183241	98.4677537282016	105.000849992689	112.51831641641	108.64687967886	101.584283772914	131.463796114879	150.785998748843	138.512806638754	159.467200304261	166.516258845232	164.557365095047	179.832270105998	187.222173067761	193.35078718128	188.793454267885	190.230272953978	217.527366040769	200.495703509197	213.257352765191	211.827754406019	221.370095769088	221.535411525841	219.534622099296	229.430580772808	237.759381372436	237.428632546208	240.244291626194	244.849527718563	262.163024559879	260.234817892768	270.310740732181	266.758686776982	279.726261465404	281.621666852671	292.395696761265	300.378777627351
610.45	455.742221434066	4.36616855719081	43.5561743304352	45.1757180916175	21.9296802555305	32.4133364187424	40.0413906224889	41.3915439992948	33.8916691118677	47.9878885472744	45.6817772744762	52.9120832396415	81.0151707015446	90.9058848200481	90.7788963343576	87.6631789897013	111.647510546733	118.111607343446	103.932329900443	120.41757884838	131.306292825059	137.199396878342	132.713991344556	134.926985744855	152.828483700324	167.965184126169	171.5720055627	170.36110185567	180.335459412243	174.877823844673	187.289487267293	201.581295203214	207.221079993611	204.258682707626	199.725839769448	204.70415618052	218.061117413564	210.996049757024	218.141173001388	241.89969302566	232.548256118773	237.957266160579	248.368346099948	253.75968158555	249.495510018359	258.860266065096	261.126876383097	276.8931060011	291.309006669555
612.121	62.1836107603229	-13.5755740018713	-13.4738668196484	-14.1466605118513	-2.00376819259374	4.67948134549108	-1.0729454035093	-3.94765636485803	-0.374349286237854	20.896317080697	21.7659584513217	21.9562954344402	49.3564729567182	42.6169146283953	46.9839741279774	65.8292614083211	70.2621846596648	72.2931966269114	76.6446625535624	91.896074798497	105.404933948809	94.7835579775678	91.7744182900429	118.071929794794	126.919728234512	125.651347921525	141.097213531778	143.498067482703	153.462627031314	159.298620835601	156.789734374631	171.562708757391	176.469211802203	173.050089331904	183.354505740794	185.136352899409	181.935605248864	205.346088093123	207.378214235221	209.251228623877	211.391464708139	221.373175507729	225.989232225961	229.32527460979	241.139424933447	243.501040490202	256.273966920675	252.898802269436	264.415901532998
613.792	-10.5872149332987	14.4631124672948	-14.7730280869897	13.6663788868749	19.2106201154457	12.8013931823994	33.334822216457	-1.27690727195948	44.8953825480351	14.3181734310502	65.046345541303	66.0290797889949	37.2833239686154	55.5899558331658	86.0132107252424	77.0881061294135	58.8363592140144	80.9714412206436	123.036785444724	122.506540398793	111.762349052957	105.992132100889	128.599307619544	115.929837027553	134.815363126761	146.243430264242	150.192688282732	146.090757989114	153.80812352742	175.465023802804	165.817434712331	174.128325370028	176.663541335626	174.064388826723	181.071064069084	191.170901148124	189.841780544128	196.114693111588	203.090299923279	209.373330093962	219.342571395526	221.782436354408	233.637891049571	230.580270493807	244.263117350153	242.763039872517	254.284807358488	253.52237509722	266.693243988773
615.464	1.34927300419998	16.4729881969421	7.74930111246089	0.560981249984662	27.2033945221454	12.9683955405552	4.69143280366744	26.6850596093897	35.3327792153994	28.9070641447332	57.665334495158	63.2662421611095	54.6045757427981	66.6649459006706	85.1836649526187	86.7463303804722	101.060193408085	89.5400083966295	115.837409437631	104.123426697661	107.158887154989	108.017831549532	110.563221259623	136.250449999781	155.958030173197	133.977187982365	145.324006727129	150.357522560639	155.691936269169	175.947157687925	145.867336277256	171.887477881011	177.076010332195	182.005729888605	171.764366682458	194.476371800152	198.746873616995	203.012214911098	198.059533680177	206.314007030266	211.168587640109	217.149320776382	222.906959428967	221.91360151753	230.28833863447	238.110619889813	250.428215646126	246.882603669243	257.365067668161
617.135	-1.51584582764862	28.017461967713	11.9985427223179	7.68684469053901	21.7857367157675	14.7899120854471	29.607767597107	32.0112823202053	33.8151901294764	53.654728278895	32.7599201293562	42.3083076995316	52.5201995656669	67.3532542362707	60.5545957592924	66.291409991262	85.0673438007152	87.4755446838262	84.7962029815789	103.325140231914	93.926147499724	124.492613988202	124.775374929875	134.202632657954	143.028346560484	147.422624667937	137.039828371676	130.500284759173	148.631397378082	165.489460477864	160.025651857676	157.033365561008	170.275348043859	172.084743894811	174.293624985784	180.176604794369	184.000362540191	183.60294988511	200.703317332165	197.815530392745	202.827408284029	199.361587540247	216.754988126384	219.668005229103	223.239625685998	228.5979041509	226.48250341626	241.087326194006	253.743380959605
618.806	64.7860394555429	41.7004284186837	47.4292825870354	36.7496110329422	34.2538601816711	66.8597247008852	42.0124748927621	43.9191950789627	60.7896742651354	49.2047993012776	57.6819055567069	77.0061154872975	66.0092071985846	79.239303396899	86.140286570845	102.491988664001	85.7214942440213	117.648308748285	105.957941139506	134.293259107324	114.519589801544	119.528247238689	119.114744292208	149.464267994424	140.377870457517	140.372900983616	147.385808657333	153.724579604686	146.364327786481	170.25542981349	150.716803824248	181.688902623009	167.861841876364	178.253244423997	183.250411228824	181.735204974056	192.106591610494	191.486119573025	194.614988922153	194.994180863322	204.860174621294	208.340710089956	212.754339634389	222.10765162574	216.415693612133	230.596320031577	236.686506120625	238.127625838498	256.527829016199
[truncated: 85 more columns]
