# Supplementary material for: Physicochemical and major ion data for springs in the Black Forest National Park, Germany
Source: Data Brief. 2020 Apr 30;30:105645. doi: 10.1016/j.dib.2020.105645 (PMC7218150; doi:10.1016/j.dib.2020.105645)
Supplement: Supplementary file 4 [file mmc4.zip › Fluorescence/D820_3_2016-09-06.csv]

wavelength	600	597	594	591	588	585	582	579	576	573	570	567	564	561	558	555	552	549	546	543	540	537	534	531	528	525	522	519	516	513	510	507	504	501	498	495	492	489	486	483	480	477	474	471	468	465	462	459	456
210.862	0	0	0	0	0	0	0	0	0	0	0	0	0	0	0	0	0	0	0	0	0	0	0	0	0	0	0	0	0	0	0	0	0	0	0	0	0	0	0	0	0	0	0	0	0	0	0	0	0
212.444	0	0	0	0	0	0	0	0	0	0	0	0	0	0	0	0	0	0	0	0	0	0	0	0	0	0	0	0	0	0	0	0	0	0	0	0	0	0	0	0	0	0	0	0	0	0	0	0	0
214.027	0	0	0	0	0	0	0	0	0	0	0	0	0	0	0	0	0	0	0	0	0	0	0	0	0	0	0	0	0	0	0	0	0	0	0	0	0	0	0	0	0	0	0	0	0	0	0	0	0
215.61	0	0	0	0	0	0	0	0	0	0	0	0	0	0	0	0	0	0	0	0	0	0	0	0	0	0	0	0	0	0	0	0	0	0	0	0	0	0	0	0	0	0	0	0	0	0	0	0	0
217.194	0	0	0	0	0	0	0	0	0	0	0	0	0	0	0	0	0	0	0	0	0	0	0	0	0	0	0	0	0	0	0	0	0	0	0	0	0	0	0	0	0	0	0	0	0	0	0	0	0
218.779	0	0	0	0	0	0	0	0	0	0	0	0	0	0	0	0	0	0	0	0	0	0	0	0	0	0	0	0	0	0	0	0	0	0	0	0	0	0	0	0	0	0	0	0	0	0	0	0	0
220.364	0	0	0	0	0	0	0	0	0	0	0	0	0	0	0	0	0	0	0	0	0	0	0	0	0	0	0	0	0	0	0	0	0	0	0	0	0	0	0	0	0	0	0	0	0	0	0	0	0
221.95	0	0	0	0	0	0	0	0	0	0	0	0	0	0	0	0	0	0	0	0	0	0	0	0	0	0	0	0	0	0	0	0	0	0	0	0	0	0	0	0	0	0	0	0	0	0	0	0	0
223.536	0	0	0	0	0	0	0	0	0	0	0	0	0	0	0	0	0	0	0	0	0	0	0	0	0	0	0	0	0	0	0	0	0	0	0	0	0	0	0	0	0	0	0	0	0	0	0	0	0
225.123	0	0	0	0	0	0	0	0	0	0	0	0	0	0	0	0	0	0	0	0	0	0	0	0	0	0	0	0	0	0	0	0	0	0	0	0	0	0	0	0	0	0	0	0	0	0	0	0	0
226.71	0	0	0	0	0	0	0	0	0	0	0	0	0	0	0	0	0	0	0	0	0	0	0	0	0	0	0	0	0	0	0	0	0	0	0	0	0	0	0	0	0	0	0	0	0	0	0	0	0
228.299	0	0	0	0	0	0	0	0	0	0	0	0	0	0	0	0	0	0	0	0	0	0	0	0	0	0	0	0	0	0	0	0	0	0	0	0	0	0	0	0	0	0	0	0	0	0	0	0	0
229.887	0	0	0	0	0	0	0	0	0	0	0	0	0	0	0	0	0	0	0	0	0	0	0	0	0	0	0	0	0	0	0	0	0	0	0	0	0	0	0	0	0	0	0	0	0	0	0	0	0
231.477	0	0	0	0	0	0	0	0	0	0	0	0	0	0	0	0	0	0	0	0	0	0	0	0	0	0	0	0	0	0	0	0	0	0	0	0	0	0	0	0	0	0	0	0	0	0	0	0	0
233.067	0	0	0	0	0	0	0	0	0	0	0	0	0	0	0	0	0	0	0	0	0	0	0	0	0	0	0	0	0	0	0	0	0	0	0	0	0	0	0	0	0	0	0	0	0	0	0	0	0
234.657	0	0	0	0	0	0	0	0	0	0	0	0	0	0	0	0	0	0	0	0	0	0	0	0	0	0	0	0	0	0	0	0	0	0	0	0	0	0	0	0	0	0	0	0	0	0	0	0	0
236.248	0	0	0	0	0	0	0	0	0	0	0	0	0	0	0	0	0	0	0	0	0	0	0	0	0	0	0	0	0	0	0	0	0	0	0	0	0	0	0	0	0	0	0	0	0	0	0	0	0
237.84	0	0	0	0	0	0	0	0	0	0	0	0	0	0	0	0	0	0	0	0	0	0	0	0	0	0	0	0	0	0	0	0	0	0	0	0	0	0	0	0	0	0	0	0	0	0	0	0	0
239.432	0	0	0	0	0	0	0	0	0	0	0	0	0	0	0	0	0	0	0	0	0	0	0	0	0	0	0	0	0	0	0	0	0	0	0	0	0	0	0	0	0	0	0	0	0	0	0	0	0
241.025	0	0	0	0	0	0	0	0	0	0	0	0	0	0	0	0	0	0	0	0	0	0	0	0	0	0	0	0	0	0	0	0	0	0	0	0	0	0	0	0	0	0	0	0	0	0	0	0	0
242.619	0	0	0	0	0	0	0	0	0	0	0	0	0	0	0	0	0	0	0	0	0	0	0	0	0	0	0	0	0	0	0	0	0	0	0	0	0	0	0	0	0	0	0	0	0	0	0	0	0
244.213	0	0	0	0	0	0	0	0	0	0	0	0	0	0	0	0	0	0	0	0	0	0	0	0	0	0	0	0	0	0	0	0	0	0	0	0	0	0	0	0	0	0	0	0	0	0	0	0	0
245.808	0	0	0	0	0	0	0	0	0	0	0	0	0	0	0	0	0	0	0	0	0	0	0	0	0	0	0	0	0	0	0	0	0	0	0	0	0	0	0	0	0	0	0	0	0	0	0	0	0
247.403	0	0	0	0	0	0	0	0	0	0	0	0	0	0	0	0	0	0	0	0	0	0	0	0	0	0	0	0	0	0	0	0	0	0	0	0	0	0	0	0	0	0	0	0	0	0	0	0	0
248.999	0	0	0	0	0	0	0	0	0	0	0	0	0	0	0	0	0	0	0	0	0	0	0	0	0	0	0	0	0	0	0	0	0	0	0	0	0	0	0	0	0	0	0	0	0	0	0	0	0
250.595	0	0	0	0	0	0	0	0	0	0	0	0	0	0	0	0	0	0	0	0	0	0	0	0	0	0	0	0	0	0	0	0	0	0	0	0	0	0	0	0	0	0	0	0	0	0	0	0	0
252.192	0	0	0	0	0	0	0	0	0	0	0	0	0	0	0	0	0	0	0	0	0	0	0	0	0	0	0	0	0	0	0	0	0	0	0	0	0	0	0	0	0	0	0	0	0	0	0	0	0
253.79	0	0	0	0	0	0	0	0	0	0	0	0	0	0	0	0	0	0	0	0	0	0	0	0	0	0	0	0	0	0	0	0	0	0	0	0	0	0	0	0	0	0	0	0	0	0	0	0	0
255.388	0	0	0	0	0	0	0	0	0	0	0	0	0	0	0	0	0	0	0	0	0	0	0	0	0	0	0	0	0	0	0	0	0	0	0	0	0	0	0	0	0	0	0	0	0	0	0	0	0
256.986	0	0	0	0	0	0	0	0	0	0	0	0	0	0	0	0	0	0	0	0	0	0	0	0	0	0	0	0	0	0	0	0	0	0	0	0	0	0	0	0	0	0	0	0	0	0	0	0	0
258.586	0	0	0	0	0	0	0	0	0	0	0	0	0	0	0	0	0	0	0	0	0	0	0	0	0	0	0	0	0	0	0	0	0	0	0	0	0	0	0	0	0	0	0	0	0	0	0	0	0
260.186	0	0	0	0	0	0	0	0	0	0	0	0	0	0	0	0	0	0	0	0	0	0	0	0	0	0	0	0	0	0	0	0	0	0	0	0	0	0	0	0	0	0	0	0	0	0	0	0	0
261.786	0	0	0	0	0	0	0	0	0	0	0	0	0	0	0	0	0	0	0	0	0	0	0	0	0	0	0	0	0	0	0	0	0	0	0	0	0	0	0	0	0	0	0	0	0	0	0	0	0
263.387	0	0	0	0	0	0	0	0	0	0	0	0	0	0	0	0	0	0	0	0	0	0	0	0	0	0	0	0	0	0	0	0	0	0	0	0	0	0	0	0	0	0	0	0	0	0	0	0	0
264.988	0	0	0	0	0	0	0	0	0	0	0	0	0	0	0	0	0	0	0	0	0	0	0	0	0	0	0	0	0	0	0	0	0	0	0	0	0	0	0	0	0	0	0	0	0	0	0	0	0
266.591	0	0	0	0	0	0	0	0	0	0	0	0	0	0	0	0	0	0	0	0	0	0	0	0	0	0	0	0	0	0	0	0	0	0	0	0	0	0	0	0	0	0	0	0	0	0	0	0	0
268.193	0	0	0	0	0	0	0	0	0	0	0	0	0	0	0	0	0	0	0	0	0	0	0	0	0	0	0	0	0	0	0	0	0	0	0	0	0	0	0	0	0	0	0	0	0	0	0	0	0
269.796	0	0	0	0	0	0	0	0	0	0	0	0	0	0	0	0	0	0	0	0	0	0	0	0	0	0	0	0	0	0	0	0	0	0	0	0	0	0	0	0	0	0	0	0	0	0	0	0	0
271.4	0	0	0	0	0	0	0	0	0	0	0	0	0	0	0	0	0	0	0	0	0	0	0	0	0	0	0	0	0	0	0	0	0	0	0	0	0	0	0	0	0	0	0	0	0	0	0	0	0
273.004	0	0	0	0	0	0	0	0	0	0	0	0	0	0	0	0	0	0	0	0	0	0	0	0	0	0	0	0	0	0	0	0	0	0	0	0	0	0	0	0	0	0	0	0	0	0	0	0	0
274.609	0	0	0	0	0	0	0	0	0	0	0	0	0	0	0	0	0	0	0	0	0	0	0	0	0	0	0	0	0	0	0	0	0	0	0	0	0	0	0	0	0	0	0	0	0	0	0	0	0
276.215	0	0	0	0	0	0	0	0	0	0	0	0	0	0	0	0	0	0	0	0	0	0	0	0	0	0	0	0	0	0	0	0	0	0	0	0	0	0	0	0	0	0	0	0	0	0	0	0	0
277.821	0	0	0	0	0	0	0	0	0	0	0	0	0	0	0	0	0	0	0	0	0	0	0	0	0	0	0	0	0	0	0	0	0	0	0	0	0	0	0	0	0	0	0	0	0	0	0	0	0
279.427	0	0	0	0	0	0	0	0	0	0	0	0	0	0	0	0	0	0	0	0	0	0	0	0	0	0	0	0	0	0	0	0	0	0	0	0	0	0	0	0	0	0	0	0	0	0	0	0	0
281.034	0	0	0	0	0	0	0	0	0	0	0	0	0	0	0	0	0	0	0	0	0	0	0	0	0	0	0	0	0	0	0	0	0	0	0	0	0	0	0	0	0	0	0	0	0	0	0	0	0
282.642	0	0	0	0	0	0	0	0	0	0	0	0	0	0	0	0	0	0	0	0	0	0	0	0	0	0	0	0	0	0	0	0	0	0	0	0	0	0	0	0	0	0	0	0	0	0	0	0	0
284.25	0	0	0	0	0	0	0	0	0	0	0	0	0	0	0	0	0	0	0	0	0	0	0	0	0	0	0	0	0	0	0	0	0	0	0	0	0	0	0	0	0	0	0	0	0	0	0	0	0
285.858	0	0	0	0	0	0	0	0	0	0	0	0	0	0	0	0	0	0	0	0	0	0	0	0	0	0	0	0	0	0	0	0	0	0	0	0	0	0	0	0	0	0	0	0	0	0	0	0	0
287.468	0	0	0	0	0	0	0	0	0	0	0	0	0	0	0	0	0	0	0	0	0	0	0	0	0	0	0	0	0	0	0	0	0	0	0	0	0	0	0	0	0	0	0	0	0	0	0	0	0
289.077	0	0	0	0	0	0	0	0	0	0	0	0	0	0	0	0	0	0	0	0	0	0	0	0	0	0	0	0	0	0	0	0	0	0	0	0	0	0	0	0	0	0	0	0	0	0	0	0	0
290.688	0	0	0	0	0	0	0	0	0	0	0	0	0	0	0	0	0	0	0	0	0	0	0	0	0	0	0	0	0	0	0	0	0	0	0	0	0	0	0	0	0	0	0	0	0	0	0	0	0
292.298	0	0	0	0	0	0	0	0	0	0	0	0	0	0	0	0	0	0	0	0	0	0	0	0	0	0	0	0	0	0	0	0	0	0	0	0	0	0	0	0	0	0	0	0	0	0	0	0	0
293.91	0	0	0	0	0	0	0	0	0	0	0	0	0	0	0	0	0	0	0	0	0	0	0	0	0	0	0	0	0	0	0	0	0	0	0	0	0	0	0	0	0	0	0	0	0	0	0	0	0
295.521	0	0	0	0	0	0	0	0	0	0	0	0	0	0	0	0	0	0	0	0	0	0	0	0	0	0	0	0	0	0	0	0	0	0	0	0	0	0	0	0	0	0	0	0	0	0	0	0	0
297.134	0	0	0	0	0	0	0	0	0	0	0	0	0	0	0	0	0	0	0	0	0	0	0	0	0	0	0	0	0	0	0	0	0	0	0	0	0	0	0	0	0	0	0	0	0	0	0	0	0
298.747	0	0	0	0	0	0	0	0	0	0	0	0	0	0	0	0	0	0	0	0	0	0	0	0	0	0	0	0	0	0	0	0	0	0	0	0	0	0	0	0	0	0	0	0	0	0	0	0	0
300.36	0	0	0	0	0	0	0	0	0	0	0	0	0	0	0	0	0	0	0	0	0	0	0	0	0	0	0	0	0	0	0	0	0	0	0	0	0	0	0	0	0	0	0	0	0	0	0	0	0
301.974	0	0	0	0	0	0	0	0	0	0	0	0	0	0	0	0	0	0	0	0	0	0	0	0	0	0	0	0	0	0	0	0	0	0	0	0	0	0	0	0	0	0	0	0	0	0	0	0	0
303.588	0	0	0	0	0	0	0	0	0	0	0	0	0	0	0	0	0	0	0	0	0	0	0	0	0	0	0	0	0	0	0	0	0	0	0	0	0	0	0	0	0	0	0	0	0	0	0	0	0
305.203	0	0	0	0	0	0	0	0	0	0	0	0	0	0	0	0	0	0	0	0	0	0	0	0	0	0	0	0	0	0	0	0	0	0	0	0	0	0	0	0	0	0	0	0	0	0	0	0	0
306.819	0	0	0	0	0	0	0	0	0	0	0	0	0	0	0	0	0	0	0	0	0	0	0	0	0	0	0	0	0	0	0	0	0	0	0	0	0	0	0	0	0	0	0	0	0	0	0	0	0
308.435	0	0	0	0	0	0	0	0	0	0	0	0	0	0	0	0	0	0	0	0	0	0	0	0	0	0	0	0	0	0	0	0	0	0	0	0	0	0	0	0	0	0	0	0	0	0	0	0	0
310.051	0	0	0	0	0	0	0	0	0	0	0	0	0	0	0	0	0	0	0	0	0	0	0	0	0	0	0	0	0	0	0	0	0	0	0	0	0	0	0	0	0	0	0	0	0	0	0	0	0
311.668	0	0	0	0	0	0	0	0	0	0	0	0	0	0	0	0	0	0	0	0	0	0	0	0	0	0	0	0	0	0	0	0	0	0	0	0	0	0	0	0	0	0	0	0	0	0	0	0	0
313.286	0	0	0	0	0	0	0	0	0	0	0	0	0	0	0	0	0	0	0	0	0	0	0	0	0	0	0	0	0	0	0	0	0	0	0	0	0	0	0	0	0	0	0	0	0	0	0	0	0
314.904	0	0	0	0	0	0	0	0	0	0	0	0	0	0	0	0	0	0	0	0	0	0	0	0	0	0	0	0	0	0	0	0	0	0	0	0	0	0	0	0	0	0	0	0	0	0	0	0	0
316.522	0	0	0	0	0	0	0	0	0	0	0	0	0	0	0	0	0	0	0	0	0	0	0	0	0	0	0	0	0	0	0	0	0	0	0	0	0	0	0	0	0	0	0	0	0	0	0	0	0
318.141	0	0	0	0	0	0	0	0	0	0	0	0	0	0	0	0	0	0	0	0	0	0	0	0	0	0	0	0	0	0	0	0	0	0	0	0	0	0	0	0	0	0	0	0	0	0	0	0	0
319.761	0	0	0	0	0	0	0	0	0	0	0	0	0	0	0	0	0	0	0	0	0	0	0	0	0	0	0	0	0	0	0	0	0	0	0	0	0	0	0	0	0	0	0	0	0	0	0	0	0
321.381	0	0	0	0	0	0	0	0	0	0	0	0	0	0	0	0	0	0	0	0	0	0	0	0	0	0	0	0	0	0	0	0	0	0	0	0	0	0	0	0	0	0	0	0	0	0	0	0	0
323.001	0	0	0	0	0	0	0	0	0	0	0	0	0	0	0	0	0	0	0	0	0	0	0	0	0	0	0	0	0	0	0	0	0	0	0	0	0	0	0	0	0	0	0	0	0	0	0	0	0
324.622	0	0	0	0	0	0	0	0	0	0	0	0	0	0	0	0	0	0	0	0	0	0	0	0	0	0	0	0	0	0	0	0	0	0	0	0	0	0	0	0	0	0	0	0	0	0	0	0	0
326.243	0	0	0	0	0	0	0	0	0	0	0	0	0	0	0	0	0	0	0	0	0	0	0	0	0	0	0	0	0	0	0	0	0	0	0	0	0	0	0	0	0	0	0	0	0	0	0	0	0
327.865	0	0	0	0	0	0	0	0	0	0	0	0	0	0	0	0	0	0	0	0	0	0	0	0	0	0	0	0	0	0	0	0	0	0	0	0	0	0	0	0	0	0	0	0	0	0	0	0	0
329.488	0	0	0	0	0	0	0	0	0	0	0	0	0	0	0	0	0	0	0	0	0	0	0	0	0	0	0	0	0	0	0	0	0	0	0	0	0	0	0	0	0	0	0	0	0	0	0	0	0
331.111	0	0	0	0	0	0	0	0	0	0	0	0	0	0	0	0	0	0	0	0	0	0	0	0	0	0	0	0	0	0	0	0	0	0	0	0	0	0	0	0	0	0	0	0	0	0	0	0	0
332.734	0	0	0	0	0	0	0	0	0	0	0	0	0	0	0	0	0	0	0	0	0	0	0	0	0	0	0	0	0	0	0	0	0	0	0	0	0	0	0	0	0	0	0	0	0	0	0	0	0
334.358	0	0	0	0	0	0	0	0	0	0	0	0	0	0	0	0	0	0	0	0	0	0	0	0	0	0	0	0	0	0	0	0	0	0	0	0	0	0	0	0	0	0	0	0	0	0	0	0	0
335.982	0	0	0	0	0	0	0	0	0	0	0	0	0	0	0	0	0	0	0	0	0	0	0	0	0	0	0	0	0	0	0	0	0	0	0	0	0	0	0	0	0	0	0	0	0	0	0	0	0
337.607	0	0	0	0	0	0	0	0	0	0	0	0	0	0	0	0	0	0	0	0	0	0	0	0	0	0	0	0	0	0	0	0	0	0	0	0	0	0	0	0	0	0	0	0	0	0	0	0	0
339.232	0	0	0	0	0	0	0	0	0	0	0	0	0	0	0	0	0	0	0	0	0	0	0	0	0	0	0	0	0	0	0	0	0	0	0	0	0	0	0	0	0	0	0	0	0	0	0	0	0
340.858	0	0	0	0	0	0	0	0	0	0	0	0	0	0	0	0	0	0	0	0	0	0	0	0	0	0	0	0	0	0	0	0	0	0	0	0	0	0	0	0	0	0	0	0	0	0	0	0	0
342.484	0	0	0	0	0	0	0	0	0	0	0	0	0	0	0	0	0	0	0	0	0	0	0	0	0	0	0	0	0	0	0	0	0	0	0	0	0	0	0	0	0	0	0	0	0	0	0	0	0
344.111	0	0	0	0	0	0	0	0	0	0	0	0	0	0	0	0	0	0	0	0	0	0	0	0	0	0	0	0	0	0	0	0	0	0	0	0	0	0	0	0	0	0	0	0	0	0	0	0	0
345.738	0	0	0	0	0	0	0	0	0	0	0	0	0	0	0	0	0	0	0	0	0	0	0	0	0	0	0	0	0	0	0	0	0	0	0	0	0	0	0	0	0	0	0	0	0	0	0	0	0
347.365	0	0	0	0	0	0	0	0	0	0	0	0	0	0	0	0	0	0	0	0	0	0	0	0	0	0	0	0	0	0	0	0	0	0	0	0	0	0	0	0	0	0	0	0	0	0	0	0	0
348.993	0	0	0	0	0	0	0	0	0	0	0	0	0	0	0	0	0	0	0	0	0	0	0	0	0	0	0	0	0	0	0	0	0	0	0	0	0	0	0	0	0	0	0	0	0	0	0	0	0
350.622	0	0	0	0	0	0	0	0	0	0	0	0	0	0	0	0	0	0	0	0	0	0	0	0	0	0	0	0	0	0	0	0	0	0	0	0	0	0	0	0	0	0	0	0	0	0	0	0	0
352.251	0	0	0	0	0	0	0	0	0	0	0	0	0	0	0	0	0	0	0	0	0	0	0	0	0	0	0	0	0	0	0	0	0	0	0	0	0	0	0	0	0	0	0	0	0	0	0	0	0
353.88	0	0	0	0	0	0	0	0	0	0	0	0	0	0	0	0	0	0	0	0	0	0	0	0	0	0	0	0	0	0	0	0	0	0	0	0	0	0	0	0	0	0	0	0	0	0	0	0	0
355.51	0	0	0	0	0	0	0	0	0	0	0	0	0	0	0	0	0	0	0	0	0	0	0	0	0	0	0	0	0	0	0	0	0	0	0	0	0	0	0	0	0	0	0	0	0	0	0	0	0
357.14	0	0	0	0	0	0	0	0	0	0	0	0	0	0	0	0	0	0	0	0	0	0	0	0	0	0	0	0	0	0	0	0	0	0	0	0	0	0	0	0	0	0	0	0	0	0	0	0	0
358.771	0	0	0	0	0	0	0	0	0	0	0	0	0	0	0	0	0	0	0	0	0	0	0	0	0	0	0	0	0	0	0	0	0	0	0	0	0	0	0	0	0	0	0	0	0	0	0	0	0
360.402	0	0	0	0	0	0	0	0	0	0	0	0	0	0	0	0	0	0	0	0	0	0	0	0	0	0	0	0	0	0	0	0	0	0	0	0	0	0	0	0	0	0	0	0	0	0	0	0	0
362.034	0	0	0	0	0	0	0	0	0	0	0	0	0	0	0	0	0	0	0	0	0	0	0	0	0	0	0	0	0	0	0	0	0	0	0	0	0	0	0	0	0	0	0	0	0	0	0	0	0
363.666	0	0	0	0	0	0	0	0	0	0	0	0	0	0	0	0	0	0	0	0	0	0	0	0	0	0	0	0	0	0	0	0	0	0	0	0	0	0	0	0	0	0	0	0	0	0	0	0	0
365.299	0	0	0	0	0	0	0	0	0	0	0	0	0	0	0	0	0	0	0	0	0	0	0	0	0	0	0	0	0	0	0	0	0	0	0	0	0	0	0	0	0	0	0	0	0	0	0	0	0
366.932	0	0	0	0	0	0	0	0	0	0	0	0	0	0	0	0	0	0	0	0	0	0	0	0	0	0	0	0	0	0	0	0	0	0	0	0	0	0	0	0	0	0	0	0	0	0	0	0	0
368.565	0	0	0	0	0	0	0	0	0	0	0	0	0	0	0	0	0	0	0	0	0	0	0	0	0	0	0	0	0	0	0	0	0	0	0	0	0	0	0	0	0	0	0	0	0	0	0	0	0
370.199	0	0	0	0	0	0	0	0	0	0	0	0	0	0	0	0	0	0	0	0	0	0	0	0	0	0	0	0	0	0	0	0	0	0	0	0	0	0	0	0	0	0	0	0	0	0	0	0	0
371.833	0	0	0	0	0	0	0	0	0	0	0	0	0	0	0	0	0	0	0	0	0	0	0	0	0	0	0	0	0	0	0	0	0	0	0	0	0	0	0	0	0	0	0	0	0	0	0	0	0
373.468	0	0	0	0	0	0	0	0	0	0	0	0	0	0	0	0	0	0	0	0	0	0	0	0	0	0	0	0	0	0	0	0	0	0	0	0	0	0	0	0	0	0	0	0	0	0	0	0	0
375.103	0	0	0	0	0	0	0	0	0	0	0	0	0	0	0	0	0	0	0	0	0	0	0	0	0	0	0	0	0	0	0	0	0	0	0	0	0	0	0	0	0	0	0	0	0	0	0	0	0
376.738	0	0	0	0	0	0	0	0	0	0	0	0	0	0	0	0	0	0	0	0	0	0	0	0	0	0	0	0	0	0	0	0	0	0	0	0	0	0	0	0	0	0	0	0	0	0	0	0	0
378.374	0	0	0	0	0	0	0	0	0	0	0	0	0	0	0	0	0	0	0	0	0	0	0	0	0	0	0	0	0	0	0	0	0	0	0	0	0	0	0	0	0	0	0	0	0	0	0	0	0
380.01	0	0	0	0	0	0	0	0	0	0	0	0	0	0	0	0	0	0	0	0	0	0	0	0	0	0	0	0	0	0	0	0	0	0	0	0	0	0	0	0	0	0	0	0	0	0	0	0	0
381.647	0	0	0	0	0	0	0	0	0	0	0	0	0	0	0	0	0	0	0	0	0	0	0	0	0	0	0	0	0	0	0	0	0	0	0	0	0	0	0	0	0	0	0	0	0	0	0	0	0
383.284	0	0	0	0	0	0	0	0	0	0	0	0	0	0	0	0	0	0	0	0	0	0	0	0	0	0	0	0	0	0	0	0	0	0	0	0	0	0	0	0	0	0	0	0	0	0	0	0	0
384.922	0	0	0	0	0	0	0	0	0	0	0	0	0	0	0	0	0	0	0	0	0	0	0	0	0	0	0	0	0	0	0	0	0	0	0	0	0	0	0	0	0	0	0	0	0	0	0	0	0
386.56	0	0	0	0	0	0	0	0	0	0	0	0	0	0	0	0	0	0	0	0	0	0	0	0	0	0	0	0	0	0	0	0	0	0	0	0	0	0	0	0	0	0	0	0	0	0	0	0	0
388.198	0	0	0	0	0	0	0	0	0	0	0	0	0	0	0	0	0	0	0	0	0	0	0	0	0	0	0	0	0	0	0	0	0	0	0	0	0	0	0	0	0	0	0	0	0	0	0	0	0
389.837	0	0	0	0	0	0	0	0	0	0	0	0	0	0	0	0	0	0	0	0	0	0	0	0	0	0	0	0	0	0	0	0	0	0	0	0	0	0	0	0	0	0	0	0	0	0	0	0	0
391.476	0	0	0	0	0	0	0	0	0	0	0	0	0	0	0	0	0	0	0	0	0	0	0	0	0	0	0	0	0	0	0	0	0	0	0	0	0	0	0	0	0	0	0	0	0	0	0	0	0
393.116	0	0	0	0	0	0	0	0	0	0	0	0	0	0	0	0	0	0	0	0	0	0	0	0	0	0	0	0	0	0	0	0	0	0	0	0	0	0	0	0	0	0	0	0	0	0	0	0	0
394.756	0	0	0	0	0	0	0	0	0	0	0	0	0	0	0	0	0	0	0	0	0	0	0	0	0	0	0	0	0	0	0	0	0	0	0	0	0	0	0	0	0	0	0	0	0	0	0	0	0
396.396	0	0	0	0	0	0	0	0	0	0	0	0	0	0	0	0	0	0	0	0	0	0	0	0	0	0	0	0	0	0	0	0	0	0	0	0	0	0	0	0	0	0	0	0	0	0	0	0	0
398.037	0	0	0	0	0	0	0	0	0	0	0	0	0	0	0	0	0	0	0	0	0	0	0	0	0	0	0	0	0	0	0	0	0	0	0	0	0	0	0	0	0	0	0	0	0	0	0	0	0
399.678	0	0	0	0	0	0	0	0	0	0	0	0	0	0	0	0	0	0	0	0	0	0	0	0	0	0	0	0	0	0	0	0	0	0	0	0	0	0	0	0	0	0	0	0	0	0	0	0	0
401.32	0	0	0	0	0	0	0	0	0	0	0	0	0	0	0	0	0	0	0	0	0	0	0	0	0	0	0	0	0	0	0	0	0	0	0	0	0	0	0	0	0	0	0	0	0	0	0	0	0
402.962	0	0	0	0	0	0	0	0	0	0	0	0	0	0	0	0	0	0	0	0	0	0	0	0	0	0	0	0	0	0	0	0	0	0	0	0	0	0	0	0	0	0	0	0	0	0	0	0	0
404.604	0	0	0	0	0	0	0	0	0	0	0	0	0	0	0	0	0	0	0	0	0	0	0	0	0	0	0	0	0	0	0	0	0	0	0	0	0	0	0	0	0	0	0	0	0	0	0	0	0
406.247	0	0	0	0	0	0	0	0	0	0	0	0	0	0	0	0	0	0	0	0	0	0	0	0	0	0	0	0	0	0	0	0	0	0	0	0	0	0	0	0	0	0	0	0	0	0	0	0	0
407.89	0	0	0	0	0	0	0	0	0	0	0	0	0	0	0	0	0	0	0	0	0	0	0	0	0	0	0	0	0	0	0	0	0	0	0	0	0	0	0	0	0	0	0	0	0	0	0	0	0
409.534	0	0	0	0	0	0	0	0	0	0	0	0	0	0	0	0	0	0	0	0	0	0	0	0	0	0	0	0	0	0	0	0	0	0	0	0	0	0	0	0	0	0	0	0	0	0	0	0	0
411.177	0	0	0	0	0	0	0	0	0	0	0	0	0	0	0	0	0	0	0	0	0	0	0	0	0	0	0	0	0	0	0	0	0	0	0	0	0	0	0	0	0	0	0	0	0	0	0	0	0
412.822	0	0	0	0	0	0	0	0	0	0	0	0	0	0	0	0	0	0	0	0	0	0	0	0	0	0	0	0	0	0	0	0	0	0	0	0	0	0	0	0	0	0	0	0	0	0	0	0	0
414.466	0	0	0	0	0	0	0	0	0	0	0	0	0	0	0	0	0	0	0	0	0	0	0	0	0	0	0	0	0	0	0	0	0	0	0	0	0	0	0	0	0	0	0	0	0	0	0	0	0
416.111	0	0	0	0	0	0	0	0	0	0	0	0	0	0	0	0	0	0	0	0	0	0	0	0	0	0	0	0	0	0	0	0	0	0	0	0	0	0	0	0	0	0	0	0	0	0	0	0	0
417.757	0	0	0	0	0	0	0	0	0	0	0	0	0	0	0	0	0	0	0	0	0	0	0	0	0	0	0	0	0	0	0	0	0	0	0	0	0	0	0	0	0	0	0	0	0	0	0	0	0
419.402	0	0	0	0	0	0	0	0	0	0	0	0	0	0	0	0	0	0	0	0	0	0	0	0	0	0	0	0	0	0	0	0	0	0	0	0	0	0	0	0	0	0	0	0	0	0	0	0	0
421.048	0	0	0	0	0	0	0	0	0	0	0	0	0	0	0	0	0	0	0	0	0	0	0	0	0	0	0	0	0	0	0	0	0	0	0	0	0	0	0	0	0	0	0	0	0	0	0	0	0
422.695	0	0	0	0	0	0	0	0	0	0	0	0	0	0	0	0	0	0	0	0	0	0	0	0	0	0	0	0	0	0	0	0	0	0	0	0	0	0	0	0	0	0	0	0	0	0	0	0	0
424.342	0	0	0	0	0	0	0	0	0	0	0	0	0	0	0	0	0	0	0	0	0	0	0	0	0	0	0	0	0	0	0	0	0	0	0	0	0	0	0	0	0	0	0	0	0	0	0	0	0
425.989	0	0	0	0	0	0	0	0	0	0	0	0	0	0	0	0	0	0	0	0	0	0	0	0	0	0	0	0	0	0	0	0	0	0	0	0	0	0	0	0	0	0	0	0	0	0	0	0	0
427.636	0	0	0	0	0	0	0	0	0	0	0	0	0	0	0	0	0	0	0	0	0	0	0	0	0	0	0	0	0	0	0	0	0	0	0	0	0	0	0	0	0	0	0	0	0	0	0	0	0
429.284	0	0	0	0	0	0	0	0	0	0	0	0	0	0	0	0	0	0	0	0	0	0	0	0	0	0	0	0	0	0	0	0	0	0	0	0	0	0	0	0	0	0	0	0	0	0	0	0	0
430.932	0	0	0	0	0	0	0	0	0	0	0	0	0	0	0	0	0	0	0	0	0	0	0	0	0	0	0	0	0	0	0	0	0	0	0	0	0	0	0	0	0	0	0	0	0	0	0	0	0
432.581	0	0	0	0	0	0	0	0	0	0	0	0	0	0	0	0	0	0	0	0	0	0	0	0	0	0	0	0	0	0	0	0	0	0	0	0	0	0	0	0	0	0	0	0	0	0	0	0	0
434.23	0	0	0	0	0	0	0	0	0	0	0	0	0	0	0	0	0	0	0	0	0	0	0	0	0	0	0	0	0	0	0	0	0	0	0	0	0	0	0	0	0	0	0	0	0	0	0	0	0
435.879	0	0	0	0	0	0	0	0	0	0	0	0	0	0	0	0	0	0	0	0	0	0	0	0	0	0	0	0	0	0	0	0	0	0	0	0	0	0	0	0	0	0	0	0	0	0	0	0	0
437.528	0	0	0	0	0	0	0	0	0	0	0	0	0	0	0	0	0	0	0	0	0	0	0	0	0	0	0	0	0	0	0	0	0	0	0	0	0	0	0	0	0	0	0	0	0	0	0	0	0
439.178	0	0	0	0	0	0	0	0	0	0	0	0	0	0	0	0	0	0	0	0	0	0	0	0	0	0	0	0	0	0	0	0	0	0	0	0	0	0	0	0	0	0	0	0	0	0	0	0	0
440.828	0	0	0	0	0	0	0	0	0	0	0	0	0	0	0	0	0	0	0	0	0	0	0	0	0	0	0	0	0	0	0	0	0	0	0	0	0	0	0	0	0	0	0	0	0	0	0	0	0
442.479	0	0	0	0	0	0	0	0	0	0	0	0	0	0	0	0	0	0	0	0	0	0	0	0	0	0	0	0	0	0	0	0	0	0	0	0	0	0	0	0	0	0	0	0	0	0	0	0	0
444.13	0	0	0	0	0	0	0	0	0	0	0	0	0	0	0	0	0	0	0	0	0	0	0	0	0	0	0	0	0	0	0	0	0	0	0	0	0	0	0	0	0	0	0	0	0	0	0	0	0
445.781	0	0	0	0	0	0	0	0	0	0	0	0	0	0	0	0	0	0	0	0	0	0	0	0	0	0	0	0	0	0	0	0	0	0	0	0	0	0	0	0	0	0	0	0	0	0	0	0	0
447.432	0	0	0	0	0	0	0	0	0	0	0	0	0	0	0	0	0	0	0	0	0	0	0	0	0	0	0	0	0	0	0	0	0	0	0	0	0	0	0	0	0	0	0	0	0	0	0	0	0
449.084	0	0	0	0	0	0	0	0	0	0	0	0	0	0	0	0	0	0	0	0	0	0	0	0	0	0	0	0	0	0	0	0	0	0	0	0	0	0	0	0	0	0	0	0	0	0	0	0	0
450.736	0	0	0	0	0	0	0	0	0	0	0	0	0	0	0	0	0	0	0	0	0	0	0	0	0	0	0	0	0	0	0	0	0	0	0	0	0	0	0	0	0	0	0	0	0	0	0	0	0
452.389	0	0	0	0	0	0	0	0	0	0	0	0	0	0	0	0	0	0	0	0	0	0	0	0	0	0	0	0	0	0	0	0	0	0	0	0	0	0	0	0	0	0	0	0	0	0	0	0	0
454.042	0	0	0	0	0	0	0	0	0	0	0	0	0	0	0	0	0	0	0	0	0	0	0	0	0	0	0	0	0	0	0	0	0	0	0	0	0	0	0	0	0	0	0	0	0	0	0	0	0
455.695	0	0	0	0	0	0	0	0	0	0	0	0	0	0	0	0	0	0	0	0	0	0	0	0	0	0	0	0	0	0	0	0	0	0	0	0	0	0	0	0	0	0	0	0	0	0	0	0	0
457.348	0	0	0	0	0	0	0	0	0	0	0	0	0	0	0	0	0	0	0	0	0	0	0	0	0	0	0	0	0	0	0	0	0	0	0	0	0	0	0	0	0	0	0	0	0	0	0	0	0
459.002	0	0	0	0	0	0	0	0	0	0	0	0	0	0	0	0	0	0	0	0	0	0	0	0	0	0	0	0	0	0	0	0	0	0	0	0	0	0	0	0	0	0	0	0	0	0	0	0	0
460.656	0	0	0	0	0	0	0	0	0	0	0	0	0	0	0	0	0	0	0	0	0	0	0	0	0	0	0	0	0	0	0	0	0	0	0	0	0	0	0	0	0	0	0	0	0	0	0	0	0
462.31	0	0	0	0	0	0	0	0	0	0	0	0	0	0	0	0	0	0	0	0	0	0	0	0	0	0	0	0	0	0	0	0	0	0	0	0	0	0	0	0	0	0	0	0	0	0	0	0	0
463.965	0	0	0	0	0	0	0	0	0	0	0	0	0	0	0	0	0	0	0	0	0	0	0	0	0	0	0	0	0	0	0	0	0	0	0	0	0	0	0	0	0	0	0	0	0	0	0	0	0
465.62	0	0	0	0	0	0	0	0	0	0	0	0	0	0	0	0	0	0	0	0	0	0	0	0	0	0	0	0	0	0	0	0	0	0	0	0	0	0	0	0	0	0	0	0	0	0	0	0	0
467.275	0	0	0	0	0	0	0	0	0	0	0	0	0	0	0	0	0	0	0	0	0	0	0	0	0	0	0	0	0	0	0	0	0	0	0	0	0	0	0	0	0	0	0	0	0	0	0	0	74.9366973019582
468.931	0	0	0	0	0	0	0	0	0	0	0	0	0	0	0	0	0	0	0	0	0	0	0	0	0	0	0	0	0	0	0	0	0	0	0	0	0	0	0	0	0	0	0	0	0	0	0	0	86.4499059650644
470.586	0	0	0	0	0	0	0	0	0	0	0	0	0	0	0	0	0	0	0	0	0	0	0	0	0	0	0	0	0	0	0	0	0	0	0	0	0	0	0	0	0	0	0	0	0	0	0	78.6445730197291	89.6615155266611
472.242	0	0	0	0	0	0	0	0	0	0	0	0	0	0	0	0	0	0	0	0	0	0	0	0	0	0	0	0	0	0	0	0	0	0	0	0	0	0	0	0	0	0	0	0	0	0	45.1197659533873	84.875996926524	98.5188075457521
473.899	0	0	0	0	0	0	0	0	0	0	0	0	0	0	0	0	0	0	0	0	0	0	0	0	0	0	0	0	0	0	0	0	0	0	0	0	0	0	0	0	0	0	0	0	0	0	77.9230665552656	93.5054835386572	113.370791955604
475.555	0	0	0	0	0	0	0	0	0	0	0	0	0	0	0	0	0	0	0	0	0	0	0	0	0	0	0	0	0	0	0	0	0	0	0	0	0	0	0	0	0	0	0	0	0	66.1368159760338	86.6413817896473	99.8213737694406	118.2300123482
477.212	0	0	0	0	0	0	0	0	0	0	0	0	0	0	0	0	0	0	0	0	0	0	0	0	0	0	0	0	0	0	0	0	0	0	0	0	0	0	0	0	0	0	0	0	0	73.3385905745715	92.3683262332586	105.213884896909	115.278581524889
478.87	0	0	0	0	0	0	0	0	0	0	0	0	0	0	0	0	0	0	0	0	0	0	0	0	0	0	0	0	0	0	0	0	0	0	0	0	0	0	0	0	0	0	0	0	74.6268356505244	89.7510698730638	104.045787735809	114.748832766509	135.945201904004
480.527	0	0	0	0	0	0	0	0	0	0	0	0	0	0	0	0	0	0	0	0	0	0	0	0	0	0	0	0	0	0	0	0	0	0	0	0	0	0	0	0	0	0	0	0	80.8014769792941	88.3562965447352	101.39885803417	120.738498410444	137.226850516006
482.185	0	0	0	0	0	0	0	0	0	0	0	0	0	0	0	0	0	0	0	0	0	0	0	0	0	0	0	0	0	0	0	0	0	0	0	0	0	0	0	0	0	0	0	77.0923027650699	84.9121024896276	104.168883929944	113.309880203399	126.923801732074	143.398087642764
483.843	0	0	0	0	0	0	0	0	0	0	0	0	0	0	0	0	0	0	0	0	0	0	0	0	0	0	0	0	0	0	0	0	0	0	0	0	0	0	0	0	0	0	0	82.9531704387426	95.8176023334673	110.755296221731	124.322826093176	143.98675642113	154.927165081284
485.501	0	0	0	0	0	0	0	0	0	0	0	0	0	0	0	0	0	0	0	0	0	0	0	0	0	0	0	0	0	0	0	0	0	0	0	0	0	0	0	0	0	0	71.7417199108831	85.5397541596236	99.004068891265	115.704900785737	125.167537668356	142.193876647287	161.292617668176
487.16	0	0	0	0	0	0	0	0	0	0	0	0	0	0	0	0	0	0	0	0	0	0	0	0	0	0	0	0	0	0	0	0	0	0	0	0	0	0	0	0	0	52.0922824454632	82.0002439531336	98.4530157816365	110.924441758647	121.606773391078	137.327313868628	152.513080288229	167.693627620908
488.819	0	0	0	0	0	0	0	0	0	0	0	0	0	0	0	0	0	0	0	0	0	0	0	0	0	0	0	0	0	0	0	0	0	0	0	0	0	0	0	0	0	75.4270228634532	91.0174849085625	106.834192250905	119.148691836178	129.143902787853	141.145871860542	154.745204510898	173.683785456536
490.478	0	0	0	0	0	0	0	0	0	0	0	0	0	0	0	0	0	0	0	0	0	0	0	0	0	0	0	0	0	0	0	0	0	0	0	0	0	0	0	0	64.5063013030463	88.6928081879569	95.2956914889707	111.735700444979	122.591512905468	136.252005534559	152.211199861438	164.232043742606	185.177857137334
492.137	0	0	0	0	0	0	0	0	0	0	0	0	0	0	0	0	0	0	0	0	0	0	0	0	0	0	0	0	0	0	0	0	0	0	0	0	0	0	0	0	83.9191060226149	95.0248497773935	98.0207805862248	118.711398888928	130.248947322026	146.174692336865	161.642502681885	177.629732113494	189.112661238381
493.797	0	0	0	0	0	0	0	0	0	0	0	0	0	0	0	0	0	0	0	0	0	0	0	0	0	0	0	0	0	0	0	0	0	0	0	0	0	0	0	68.7402846367243	94.994609690342	99.5834926802808	111.499346297207	134.413676664087	136.526043277764	152.939933841548	165.053382973862	185.498527542594	206.255358309432
495.456	0	0	0	0	0	0	0	0	0	0	0	0	0	0	0	0	0	0	0	0	0	0	0	0	0	0	0	0	0	0	0	0	0	0	0	0	0	0	0	79.5531833690507	92.6842222002882	103.798570002421	121.851298265014	127.091885114864	141.697102574559	150.582589432894	175.839763099819	180.221459195143	203.774909031616
497.117	0	0	0	0	0	0	0	0	0	0	0	0	0	0	0	0	0	0	0	0	0	0	0	0	0	0	0	0	0	0	0	0	0	0	0	0	0	0	61.3254380334172	83.9629642270967	84.9385446619116	102.740112913406	113.480292767055	127.614466651787	151.254941981959	159.41473050907	172.70886858858	186.247369130782	201.046987666931
498.777	0	0	0	0	0	0	0	0	0	0	0	0	0	0	0	0	0	0	0	0	0	0	0	0	0	0	0	0	0	0	0	0	0	0	0	0	0	0	65.3992000282364	87.3450355871795	92.28033728285	115.467507413783	130.315270789983	139.091484040091	143.658729066989	166.835492033538	178.31461339327	205.152348698161	214.227238087194
500.438	0	0	0	0	0	0	0	0	0	0	0	0	0	0	0	0	0	0	0	0	0	0	0	0	0	0	0	0	0	0	0	0	0	0	0	0	0	69.2859750466544	84.4117881135773	98.0488262221196	103.855147331517	124.273233625811	135.865141555538	143.834976907094	156.026416662549	169.70623562603	187.62256899247	204.04572361267	220.548769015887
502.098	0	0	0	0	0	0	0	0	0	0	0	0	0	0	0	0	0	0	0	0	0	0	0	0	0	0	0	0	0	0	0	0	0	0	0	0	34.496703773493	84.109416372816	88.2034303587271	112.213428047877	114.205889798967	124.38524149589	137.487335277915	151.792557289979	161.279095546851	180.339394201485	194.043995865709	206.277948740212	226.098188698752
503.759	0	0	0	0	0	0	0	0	0	0	0	0	0	0	0	0	0	0	0	0	0	0	0	0	0	0	0	0	0	0	0	0	0	0	0	0	64.9941969871343	79.9356893353124	92.9508022610781	100.765410036083	113.930765223372	128.553119847551	142.533925979442	157.50426174695	174.795940848708	182.180358566626	197.538988934249	213.127451031408	233.16894400432
505.421	0	0	0	0	0	0	0	0	0	0	0	0	0	0	0	0	0	0	0	0	0	0	0	0	0	0	0	0	0	0	0	0	0	0	0	28.883297539631	76.5506693237483	81.584543285763	105.70280669383	109.359327638491	121.168472816478	137.621350410163	152.971896967023	158.22781389201	173.92147237479	189.497677333321	202.112840423754	215.941819323027	235.127060551238
507.082	0	0	0	0	0	0	0	0	0	0	0	0	0	0	0	0	0	0	0	0	0	0	0	0	0	0	0	0	0	0	0	0	0	0	0	63.8295844242015	69.5854355039633	89.3409028198282	89.2870689525188	107.111361469187	113.604078797264	138.619109538066	145.951922049294	160.95829363052	177.834681140929	189.739347467846	202.962591358281	220.49380588759	231.196216003205
508.744	0	0	0	0	0	0	0	0	0	0	0	0	0	0	0	0	0	0	0	0	0	0	0	0	0	0	0	0	0	0	0	0	0	0	41.7327286018214	71.7681291345778	85.5017887766739	93.9977860663599	106.918986336636	112.282840250169	125.270103947891	140.945811164269	163.435994976715	166.516241215627	181.779560066324	194.290092044242	206.817429566106	217.741582832154	236.00413442837
510.406	0	0	0	0	0	0	0	0	0	0	0	0	0	0	0	0	0	0	0	0	0	0	0	0	0	0	0	0	0	0	0	0	0	0	89.7737447991973	85.0557344471458	96.2487167198611	109.299075004022	126.439036952262	130.783772824739	134.366139892904	159.271685919643	165.106673563356	181.14493229336	193.875191814202	200.4351048193	225.109812239446	230.72843411064	246.897409530235
512.068	0	0	0	0	0	0	0	0	0	0	0	0	0	0	0	0	0	0	0	0	0	0	0	0	0	0	0	0	0	0	0	0	0	48.4091610596988	72.0900247177512	84.1996231471557	85.9662885796698	95.3925122001482	113.9130475571	122.975900331276	133.902133449226	147.719447298434	166.308731770801	179.244076686138	185.189842417935	197.974238137582	210.923097373171	223.996315426483	241.181427795974
513.731	0	0	0	0	0	0	0	0	0	0	0	0	0	0	0	0	0	0	0	0	0	0	0	0	0	0	0	0	0	0	0	0	0	51.0154809214676	66.010558578089	75.5128683996015	75.6629568017073	90.0430041986104	109.863730949566	133.372848126224	135.243114985605	141.146204249163	167.170026591065	172.725046059734	191.599421491788	196.939992401956	210.585092324346	230.034979951181	239.182437832899
515.394	0	0	0	0	0	0	0	0	0	0	0	0	0	0	0	0	0	0	0	0	0	0	0	0	0	0	0	0	0	0	0	0	43.5512550303966	60.9241773007593	78.2642889711072	81.2459359885596	98.7970031029734	98.6251111160273	117.351674710419	124.888747071999	146.667322978766	153.995940868098	170.33794010736	182.694357459996	194.533798837169	211.388071890767	215.736619080699	229.255304407531	245.042472670208
517.056	0	0	0	0	0	0	0	0	0	0	0	0	0	0	0	0	0	0	0	0	0	0	0	0	0	0	0	0	0	0	0	-29.8920989324436	42.684377900245	60.1669703279688	77.9839199896711	80.8332132332972	102.292077865355	106.903180375576	121.190068418371	139.215978243437	145.087577117363	159.010587533137	172.868004420528	183.394485923297	190.652519041742	206.93284983067	219.297261003633	231.959164316666	244.17030078896
518.72	0	0	0	0	0	0	0	0	0	0	0	0	0	0	0	0	0	0	0	0	0	0	0	0	0	0	0	0	0	0	0	46.1765241481057	56.197225512326	64.4703178467894	85.0361749392223	90.357145167465	102.831657312669	115.460173588329	123.899391016353	127.93316633463	144.595135987708	165.99241697255	178.094672714625	182.897256110729	199.432262695286	205.617189971788	223.887938003878	234.467786794154	252.498541422334
520.383	0	0	0	0	0	0	0	0	0	0	0	0	0	0	0	0	0	0	0	0	0	0	0	0	0	0	0	0	0	0	-6.43578946827101	60.7923955227468	76.4225075982784	78.4061971448606	89.9462119843701	107.173575155696	97.7113358931156	118.71732528102	127.270052838364	144.264360606461	154.405831021862	173.861781719711	180.053189664089	193.028380115158	201.010868823286	214.956075137761	231.785414842439	231.435037755626	259.079135016583
522.046	0	0	0	0	0	0	0	0	0	0	0	0	0	0	0	0	0	0	0	0	0	0	0	0	0	0	0	0	0	0	52.9695015217103	50.2702720304059	69.3008236906879	86.9656876396847	88.9521147130343	104.988650149477	112.574412836012	118.710252998859	145.036400923296	143.733962284481	154.749118412378	159.308250405511	182.080818831507	192.700916237754	198.696807848563	215.53142539977	227.516838631189	241.478200152622	255.464105915258
523.71	0	0	0	0	0	0	0	0	0	0	0	0	0	0	0	0	0	0	0	0	0	0	0	0	0	0	0	0	0	2.67057850358675	44.6728002093449	73.563741613949	73.3446238823149	78.2276266675876	96.1714072653333	108.10635197673	120.24566506625	125.897228153869	140.68803820135	145.361992373935	158.737503998121	179.645732780242	182.542917891508	192.793567575904	205.880447886206	212.883152077533	221.112974288749	242.582040254702	256.565472252645
525.374	0	0	0	0	0	0	0	0	0	0	0	0	0	0	0	0	0	0	0	0	0	0	0	0	0	0	0	0	0	61.3734646785476	59.3179057921665	55.7520991065922	66.7090389345089	95.0705940751138	90.4984161441747	99.206287684513	115.909305078767	127.898663998199	144.409356829522	157.447399551226	153.295485013135	173.108328884037	184.085750045181	191.001621776449	204.04292985649	218.374843589987	232.162201527377	236.595497669561	257.005311824635
527.038	0	0	0	0	0	0	0	0	0	0	0	0	0	0	0	0	0	0	0	0	0	0	0	0	0	0	0	0	4.41388396858153	51.9745034599659	50.3613518408544	76.8978370244898	78.7124622505307	86.5176511663962	97.3762688951305	106.645956301026	124.472031360107	127.358780445962	137.966009818918	155.463587685028	159.513916686462	168.123348816149	183.137314696142	194.01006597549	203.567946919778	211.517831296013	227.380149745395	237.164313602925	252.332200043378
528.703	0	0	0	0	0	0	0	0	0	0	0	0	0	0	0	0	0	0	0	0	0	0	0	0	0	0	0	0	62.3592155962455	69.8809597279178	67.2874296666243	78.6101103835857	87.0946751496335	98.8464194467494	102.054481234918	118.734389483574	117.734129673681	143.659829074691	147.507720834924	149.677326379156	166.424711350949	181.896455159659	192.759126827584	194.891232948363	208.500136200132	212.099052032525	229.733087637428	243.07446522716	247.305811457894
530.367	0	0	0	0	0	0	0	0	0	0	0	0	0	0	0	0	0	0	0	0	0	0	0	0	0	0	0	10.8625409709611	41.1187127891685	45.4895415558002	53.8879730663649	50.5982702348752	78.372634843746	80.3255675406779	90.7760732486919	110.042457590424	114.133988132004	120.916369482648	151.679664019092	147.781237094862	160.961702649779	163.98191472043	175.469754844112	191.953084488403	197.369701878656	210.652273429925	223.062894730764	228.757724951364	248.111528484434
532.032	0	0	0	0	0	0	0	0	0	0	0	0	0	0	0	0	0	0	0	0	0	0	0	0	0	0	-80.4602052804239	22.2444827028609	25.1462865355909	43.494256157867	54.0614034690389	58.9575643617189	72.515004172276	83.5234347239084	97.6745291493787	83.8263090044272	116.385002819584	112.027245067609	134.546623516814	149.497866258087	155.539393299917	168.080739755545	176.234656755798	188.004861133729	195.194833370357	201.936837166445	221.031009844057	222.085856679301	239.303640100449
533.697	0	0	0	0	0	0	0	0	0	0	0	0	0	0	0	0	0	0	0	0	0	0	0	0	0	0	31.3597679744945	42.804549487791	65.7189072614529	62.9877097219947	72.1388101342504	72.5180124473541	92.0770860210505	96.0735171315325	105.957696621846	110.921784238267	123.128854018695	136.300493279358	148.390759322531	148.699451382948	162.212519114637	176.536006441027	187.738252043015	201.117295567492	195.447276300293	207.168705027638	212.345689877266	236.647829658498	245.346977897721
535.362	0	0	0	0	0	0	0	0	0	0	0	0	0	0	0	0	0	0	0	0	0	0	0	0	0	-28.1134516726209	41.3342739194092	50.680922028175	61.340460493049	57.4760018728064	62.1178144799985	69.2372882275429	93.2072073766045	99.4897347811012	105.448079235963	115.367514352104	119.816202940515	132.420010158553	143.588541882664	151.134917481554	163.582582425665	167.575859300126	177.999086909814	184.538578362655	198.963315508224	205.532087014067	216.797967445617	224.419445447836	235.527836291851
537.028	0	0	0	0	0	0	0	0	0	0	0	0	0	0	0	0	0	0	0	0	0	0	0	0	0	4.26076172074735	16.0829688848845	41.0283295030403	46.2317805433106	34.3417454748902	59.8918344655326	64.307244417909	68.7711917976305	76.4199733899009	84.8096325719043	98.4929947938429	112.14031754281	123.507519310484	133.69588854031	144.788798929752	145.164919086363	164.989943502424	170.686687924949	182.899844934815	196.272113684125	197.595143243276	209.855633201865	226.744888670459	233.368438083708
538.693	0	0	0	0	0	0	0	0	0	0	0	0	0	0	0	0	0	0	0	0	0	0	0	0	-23.774205811251	47.78108857427	54.1514362933601	64.9564490271869	59.0211977929842	68.7005212813477	74.9301773849442	73.5377102325591	99.0381841075294	99.7390279630082	115.472893123728	107.663617117847	131.270367762342	129.890949855665	148.860650494228	158.790982897921	170.813967481207	159.626912302865	180.79303359134	188.742375699437	200.436327149073	211.493579441312	220.611336832298	229.654347958096	238.657126299583
540.359	0	0	0	0	0	0	0	0	0	0	0	0	0	0	0	0	0	0	0	0	0	0	0	0	31.8014442079571	38.3432525393855	55.7769687053314	68.6196741194356	60.7171465457787	63.917813389998	74.9239032856309	72.0306761855583	84.6698696584547	96.324120021593	99.5139076724974	120.775223689822	129.415428826882	137.116619399901	140.92191461733	154.040208976459	161.999983288794	176.572476366879	181.84263981808	187.575374416789	194.922213343865	208.546226852693	221.442704173714	231.167476458175	232.936619008961
542.025	0	0	0	0	0	0	0	0	0	0	0	0	0	0	0	0	0	0	0	0	0	0	0	9.4310320875549	38.386354211251	55.5239902056683	61.3061006454071	65.8287362039692	72.5556424549468	75.4333377637743	78.065138782377	92.2514642415968	93.4652271068702	103.792625613413	113.436566717378	119.60532863608	130.91222503126	139.553420960134	143.726020766313	159.780435020114	152.222813180008	177.048561593423	180.575242489922	190.171032414692	196.013886648604	207.887758984969	218.532274388291	223.016823409013	247.104972608179
543.691	0	0	0	0	0	0	0	0	0	0	0	0	0	0	0	0	0	0	0	0	0	0	0	25.7694805085044	26.0723933035524	33.0156978979006	40.7567662783216	54.0105744188337	61.068124557203	49.4212463336615	72.4971991217588	81.1398410073275	85.9039743993508	100.290757482117	100.370408542475	114.389649291513	122.701107977032	127.547717179146	144.882857833456	141.271359319568	156.225165241209	163.040372903013	178.786660539373	191.269373376959	190.770854147348	206.847598902692	211.797962306901	216.89759588914	231.085666571607
545.357	0	0	0	0	0	0	0	0	0	0	0	0	0	0	0	0	0	0	0	0	0	0	12.419048770991	24.8504625155749	24.7939222824701	45.7335359355746	49.6390214039907	53.478977982391	43.8308899551427	62.8783770647805	67.2993827413604	85.8494848009904	89.9632710751364	107.853043040993	109.293621181828	121.901663569964	128.506874561446	136.73213054156	145.048573736484	148.244257681741	156.490414251381	172.714329786455	180.132941628721	188.774275238874	193.802339073311	198.117078047708	216.50139251743	219.077621924714	234.844978289409
547.023	0	0	0	0	0	0	0	0	0	0	0	0	0	0	0	0	0	0	0	0	0	-77.9602532343602	14.1754379161692	35.1513047338396	33.6157715680904	34.2919890826162	36.2328117974588	48.571185166819	61.40575816678	54.7503055201417	78.4639578508947	77.3355025175425	102.290967510122	101.840064878713	113.828290029618	117.088314491451	129.035541204506	135.657374691258	144.33342042039	151.387277942201	161.728368837338	163.566020308626	170.320413570558	186.919035677486	188.876037499774	202.047960126261	206.592482463294	217.410510111171	220.070561117352
548.69	0	0	0	0	0	0	0	0	0	0	0	0	0	0	0	0	0	0	0	0	0	45.2273495807572	37.1179260201637	38.1292293749525	37.6220982906895	53.5668752905767	48.0442362176259	61.6495205266271	77.3358707993098	80.9446280050797	80.575109498362	102.831542750898	98.0369456709578	98.7163126115703	126.141127993287	131.699249164391	129.30078206963	135.420182738764	143.273453756099	155.490572326608	155.720862395174	159.572078258056	174.598955827543	185.14712301017	199.873731797776	193.426685364074	211.422477559221	217.875065527507	226.622357033278
550.357	0	0	0	0	0	0	0	0	0	0	0	0	0	0	0	0	0	0	0	0	-80.0161165450451	24.6793567079432	25.5534664156928	25.9448655820644	40.460153692225	30.7010399719861	59.7904673636541	52.5808701995606	58.9746031386002	84.7694009823484	78.6605156290292	94.6585994073621	98.3551793812132	115.706671850889	125.995142816497	116.801835373918	125.953828574095	134.854342194731	140.625163835223	153.441284158019	161.382179908923	173.25347393344	171.773336550074	184.320463765047	186.637793616129	191.750840865717	202.406500884214	211.334194766632	215.390027954165
552.024	0	0	0	0	0	0	0	0	0	0	0	0	0	0	0	0	0	0	0	0	-10.7921825207979	20.4687338669534	16.1408192113324	17.9500449042392	32.9508161266665	48.3338534652683	38.5674811500399	60.1477616550771	56.7112598030076	66.406384763475	74.9168059661582	79.2198847934681	95.6734129599947	96.1307277383513	96.563892049414	110.566442096869	120.731505913494	121.032131952516	145.241432403946	145.552110950605	151.523010929354	172.944073457325	170.65872628586	179.517644917992	183.179700771022	193.118098303832	204.206536173789	204.348589259056	219.386030074779
553.691	0	0	0	0	0	0	0	0	0	0	0	0	0	0	0	0	0	0	0	-73.00444073095	29.628471506374	11.630586381439	24.8203025054412	29.2636333828674	46.7470443490935	21.449677006182	39.4180105373928	42.1915801478815	50.958694799864	66.6325848517579	76.3589941085474	80.0676687719414	91.4330482600688	89.5897590402411	101.539739835163	113.578416658527	122.58968595395	129.592518004826	137.445937210778	138.390276300637	149.260527056435	157.189257878612	172.041425840512	183.285105874867	185.851991159928	187.427250746529	189.681253279209	207.024414350358	204.236516480398
555.358	0	0	0	0	0	0	0	0	0	0	0	0	0	0	0	0	0	0	0	-2.74752172224496	11.8566505241581	22.6737236819901	38.2080273806604	34.501565388562	48.8167948360458	49.3416026135254	71.1826756202183	62.7146588351573	73.5218866743001	64.8805276500572	79.9832244351809	84.8456936918104	97.9553717359932	98.7989128792958	108.708208504825	109.414247196306	122.183430997748	142.3109123294	142.285221490993	137.581993786531	148.992767629573	154.612165030141	173.174541971774	176.786376371899	183.082487937404	180.878205965547	201.82280713812	204.247768840493	210.833203813323
557.026	0	0	0	0	0	0	0	0	0	0	0	0	0	0	0	0	0	0	-24.9038322974022	37.1072694393543	21.8930325788805	24.7856661476032	39.3059636311212	48.6499911250883	40.3065986182422	45.0262388407107	62.3657303761194	64.0098220885792	62.2102425227461	55.0234157103236	81.3475884059915	72.9516207076777	97.117229047746	102.49988446799	114.044471663853	117.106852718611	115.767141243537	133.87146088858	142.85564807544	143.487609278506	147.443294133043	157.773758199638	164.607795944533	170.258959265979	176.826052482485	184.325168166364	192.347627181117	205.353542694118	211.341744844414
558.693	0	0	0	0	0	0	0	0	0	0	0	0	0	0	0	0	0	0	24.6356700762074	46.6836946291545	48.6554024006345	52.2352108522392	53.4825061392864	33.2273946705001	43.1859644055136	65.9274476489204	66.5754430564561	79.1350615069784	92.8825698169954	78.930610357958	95.6018005408728	97.3788455146999	99.8319714282304	104.838736906877	120.315933840198	121.574968174944	120.451568696414	143.882002162162	144.49110780618	162.646730269738	158.773246517611	167.655524202446	172.00435861655	173.619077317728	175.813304526633	181.74140213685	183.989675075423	198.432755695914	207.548341253418
560.361	0	0	0	0	0	0	0	0	0	0	0	0	0	0	0	0	0	-26.3948870689839	28.4135789387231	16.4288050248024	32.9153874682168	18.9006915522342	27.0865974325939	33.9570780228595	59.2344577381072	47.0458111392398	62.2949749528308	57.0552135415623	66.5802938722059	70.0431097548878	67.9712728589869	89.8330266696461	79.3249303867426	111.173065903714	111.520915847304	111.894815366119	106.318421659823	126.665825100925	124.274135139365	140.426981654901	138.9212207077	155.013989232491	156.177674721516	167.294721579768	175.344949437259	170.640315745965	185.94562254456	187.529196590845	200.717311690862
562.029	0	0	0	0	0	0	0	0	0	0	0	0	0	0	0	0	-97.0549672336241	-23.0729980274632	7.34920876664641	2.93336521712503	23.376945312824	12.8007911455142	52.6144283476028	18.1757332941102	33.4965952245441	42.2550100056227	34.9388569798476	56.4555973583907	56.7728519162274	62.511068793897	78.1839127633601	77.3759709274931	68.6497548628046	89.7809379180085	96.4939417788908	98.0415871616159	113.069706668458	124.362557074727	112.184884410892	135.856917399171	131.85707694441	148.374735992823	147.331192419596	161.178455970332	163.423518378437	168.849873349683	172.988886395599	179.067322359019	191.48407245026
563.697	0	0	0	0	0	0	0	0	0	0	0	0	0	0	0	0	20.1083322219636	38.12220220121	11.0183654226845	15.8785282631538	18.597221075955	35.4775961497619	47.6394939776734	42.7930378812352	36.8126237678483	42.0295604110493	71.5565721238735	65.6262595598961	46.947092509296	75.435955687256	68.2437392303118	90.3895743467421	75.2228375284043	105.279093390766	106.337726774657	125.13572096599	114.501453594899	110.063938305228	130.664506143371	130.232951755939	147.237951178756	143.428110599396	142.379856925459	165.684966248773	164.592688050304	166.700630039673	176.824913254037	187.786712355577	187.018926892415
565.365	0	0	0	0	0	0	0	0	0	0	0	0	0	0	0	-54.3818008947793	31.8204953270975	12.9956457880857	36.49742246957	37.3563110021545	38.7467838044633	46.5297424290619	47.3077631221649	51.9276574667773	49.2417542260264	48.792792389841	73.1504163004039	61.4278830781783	83.8161296732249	71.2701838978369	75.4668398772233	80.9700738363121	91.3613211593809	113.727203021422	98.231941628073	116.091402175242	118.226279925077	119.351279779812	141.540243865762	141.804038416101	137.393235007107	148.018854378965	156.349023130408	160.834235321567	168.687691201666	165.143697930418	176.767210091165	182.379576926035	187.738396728425
567.033	0	0	0	0	0	0	0	0	0	0	0	0	0	0	0	1.74067864396897	8.72724901912589	26.7152578035592	14.6564411405153	13.1271297491553	35.9721215585191	32.1807573813038	57.9812807470838	21.9133435356902	52.2366160157549	55.0627019001504	56.339746194342	59.1766628305869	57.5291117509784	76.3377328225006	68.5384423492613	87.190139791557	89.8195605831554	107.894371345014	108.312034232317	101.711577370243	110.193009507143	107.204090348152	130.470139094906	142.006930809321	136.451449375126	146.49294326698	152.792176430073	145.771279196187	158.437635886774	157.941258009057	171.925326772867	170.311895409669	183.507761226076
568.702	0	0	0	0	0	0	0	0	0	0	0	0	0	0	-33.4096806869358	14.9673940495348	22.117732981269	29.8021152182639	28.5644690226182	18.9812115684672	31.7768298988638	36.5790955832453	9.26080275210563	34.1152796577595	53.8876044723084	60.3887260514286	51.1527327663295	69.7365155452226	53.6018010953606	76.4010905881566	87.3388845459944	71.271416952225	74.0363607187539	102.621140487768	97.2884830099085	104.884784780996	104.904964106478	117.576605085746	141.934085230492	136.190325502779	139.754299228795	133.526130914778	152.855503541706	146.184405750196	155.088895619922	160.875839519432	171.46586032919	175.314693494021	174.227616231911
570.37	0	0	0	0	0	0	0	0	0	0	0	0	0	0	4.24700662232679	20.9446413628958	30.2894016464888	33.2716045526199	46.5377286033686	25.4210491324231	38.6100111513808	50.3842645574146	53.9193353939781	45.0463321991989	59.8513126072274	49.2048970060021	58.0080244586666	59.4939728732135	66.7392625612095	80.6322534336203	78.6882829293361	80.1154238136102	105.407402688271	89.4891446562758	100.009463041564	109.380138355548	107.075499729088	114.676003997443	122.182253096268	130.474526163434	128.954925197476	127.550786356562	145.353168452828	145.429983236037	155.401044748937	152.772040676926	164.331083460389	166.303371963169	178.902501074091
572.039	0	0	0	0	0	0	0	0	0	0	0	0	0	-33.9825314776133	23.8541287547068	10.8663526050826	10.4620796868201	28.8086284792144	32.5709963539702	11.5455545229465	45.8028066325386	35.6646359921784	35.031335247663	40.9378732497473	39.5844827871606	40.9769834934212	57.1441038877907	75.0550557996115	61.7875408130852	78.1670903787229	79.1469850103814	80.9246096685594	87.3334552975324	89.32604909341	79.9574976194382	97.2482292114186	111.064466132016	108.125728499014	110.234018106939	124.687465350929	125.589266709204	134.67676533682	145.431458559218	141.106846628284	151.339438055836	149.983784044016	157.07283755534	163.908697677534	178.856182471152
573.708	0	0	0	0	0	0	0	0	0	0	0	0	0	9.93254746571082	19.9010016740307	20.2858716319414	19.7602177781614	29.0446358200945	-6.53950799590657	1.05698161656293	30.9698943146796	20.5488617936684	39.4921619731745	49.9723914676234	56.1506968974836	67.3361629904034	33.7336438159475	50.2682716051801	60.1512171552639	62.8191460852851	80.8343673080816	75.7783569710928	73.8314312253917	89.5928974066989	91.2925895308511	102.537628589587	98.8355336069976	102.321566030839	108.82444546694	122.342680153649	122.899245051973	128.491943756732	126.236204486472	138.831217886299	145.018765064973	149.451731303862	151.283915040501	160.62567537501	165.451480233617
575.377	0	0	0	0	0	0	0	0	0	0	0	0	-31.7270914565858	26.273338510079	24.5490227157264	17.6466978385229	36.3126958418494	16.8910887573268	47.5583517347125	19.2610060153859	29.8877383835582	64.0669807224789	51.0035422480121	51.0141384387499	53.8859714972276	49.1785999781783	63.2056181570373	67.3690307026706	68.4848430146965	81.3295954722225	86.6120386825565	83.9505233965876	95.2102532304614	102.429252328615	104.088413037621	98.3789277558452	103.063027554498	108.781321347631	127.807976927117	114.401598184183	131.417863083935	130.00522545946	136.892806226541	142.095408914696	143.747797664243	149.489966501995	158.768811172318	164.296929252306	164.946607581574
577.046	0	0	0	0	0	0	0	0	0	0	0	-65.6038151189261	32.1854693075718	-6.21864363411575	15.231140525931	11.15357571416	14.7352462514295	38.5799933547235	43.4093597988406	33.7909106438317	41.7386510254673	45.3266641563475	65.4879701588711	58.2082965377603	63.2385032164331	71.5363973418092	69.2916059693891	51.8390866050701	53.9856506810259	64.5819237330954	68.7832289441335	77.8671982750449	96.7093643936539	92.075913944775	89.5773652146776	109.398214323882	108.197053815472	109.109791065661	120.177301726599	125.702996473646	125.921654797546	131.176719010476	139.2418511927	129.535264873524	146.59238286788	145.558441952355	155.501394166007	153.60868792733	162.045725304946
578.715	0	0	0	0	0	0	0	0	0	0	0	26.206980528176	48.4575579346363	50.2414536094252	11.492589950014	35.7918252582753	50.9928640925314	52.7496862497528	42.8974299940952	37.4796595533433	46.0962751075454	30.6408361027617	61.0671937128271	54.7423356922326	51.2300428030681	57.3167891488617	59.218322540047	77.1124334184788	70.4129833913838	80.9056680707537	87.9876700499908	88.6152551305421	74.1159679281106	103.204226945904	110.719154980998	102.331943650402	112.478808987247	107.53080762222	113.818354719956	134.047230596872	118.147936961485	126.755739277871	135.837094948342	137.114496256214	141.491102405276	137.213684286718	150.101510105687	154.552929465375	161.205626680098
580.384	0	0	0	0	0	0	0	0	0	0	-61.2435796427523	13.1042625853035	26.512817434198	16.2122331175713	0.682660525689768	11.6816034273919	24.1596730739927	26.7916139039766	36.9088007087101	32.1713148257676	40.6615481180729	46.8684175086922	49.3046518623994	56.9824824842587	55.1624596381727	57.0221877805729	44.7835466061066	61.9107105191982	74.1377968581106	83.27913029178	76.9458630668415	95.4161797687797	77.4043026621527	82.8515360916315	89.2609387987314	94.5284229848574	109.899603535181	111.164689196638	129.227507562866	122.939361705256	121.151567427601	120.093305619675	130.023233835676	136.77880548832	142.248622714549	142.123593891997	148.770981770387	145.697850907001	154.25306721821
582.054	0	0	0	0	0	0	0	0	0	0	-20.3293968632539	14.3963370206412	12.9284985107592	12.2439093077153	36.292820125815	-1.51861813807625	23.6055553124008	20.1476981344816	17.1439373741819	20.1794278908081	41.8534148599478	26.81542566682	41.1963472203358	25.2742644535605	33.5812597128213	50.8125809192931	52.9541200847704	38.9376545157276	51.7835952497871	56.8797318606402	67.5793244429377	61.0317743898651	77.5051688340975	79.1679824725057	86.6574854416882	90.9643518078092	96.8063111664137	106.298037053604	92.9044263647279	107.711538338598	107.869901970561	116.614134733809	122.536745730208	125.473698915833	132.31213430288	133.71791022604	136.316629157736	142.075973032676	142.955633412221
583.723	0	0	0	0	0	0	0	0	0	-23.542978989232	16.1315807343469	21.4324447384534	24.7802424254449	33.5856251155776	-2.4404457148998	24.3914266305676	34.850817983224	44.7704582620161	35.0830569417046	29.1977331891192	52.493829239119	55.6116003295745	30.3110178314603	51.325979049681	44.3923752437357	67.384399147408	67.2120311656139	66.6066762830654	49.3324572118407	77.5155181740288	66.7757532306924	82.8988170859	83.5810170700599	94.2627669064515	90.2472235433917	94.8548856968659	100.046444484828	94.2441942564441	104.632863101649	114.490340556539	108.905469256525	118.723929929532	122.097215690595	131.076711834724	129.486943770308	133.22961883195	136.927430625631	138.955253945571	149.415156388053
585.393	0	0	0	0	0	0	0	0	0	-8.58598517846425	-35.131500003979	-0.1537303439588	-6.88334785326042	-7.690895367527	-3.36470711043035	24.5494342020553	8.99819834752235	14.6122789251838	37.8170288591036	12.5232244418398	22.0139768334273	24.5584044757077	41.8442847187931	18.7093354898091	25.8737884623452	29.2147317268473	49.108487828299	57.0921023285833	50.3175849610465	58.5724442913146	59.4408299526831	84.1597244874169	70.5010143353455	73.0991421673988	74.8926601941499	82.7416045801245	92.351667104626	102.132747858619	92.3133394390176	99.8365509225939	98.8047985048037	98.1470750220647	106.598472074547	111.468239827353	127.638954440028	128.34503062296	130.540107973025	133.776563844711	134.068681820088
587.063	0	0	0	0	0	0	0	0	-3.34706797942734	14.9957050871473	-8.77553921138205	34.6451950439942	26.9234991855486	32.148874937892	42.1960069089848	38.0234444487854	25.9370216868719	20.5238780185629	15.6206313022475	51.7790520404497	50.4445161497225	37.0000303938652	54.6791450100387	52.7259434627678	54.1950278289283	61.7863459175972	71.3832288048406	73.5258242156097	65.8363145502472	72.3808930247589	71.7415434534807	71.9659050408537	85.9188359061468	71.8705477344365	87.8241890668251	90.7858575955205	100.689321129492	89.9805594619167	102.024212521866	107.462086979171	105.461655543026	110.056465668678	113.347466007781	113.731729759864	118.381914293099	127.696115207902	131.077173900957	133.519386254224	143.060673407524
588.733	0	0	0	0	0	0	0	0	2.80852117135455	14.4300247386405	11.2493801091553	2.53419078380367	37.8052193713777	28.5429250589078	4.64930747435409	33.9554161077923	-0.723433788926851	27.6240082597336	43.9390676462571	12.892502798049	23.5756876514443	26.7716945863582	17.4828457409142	48.9660615746832	38.3633074573415	47.2184838876716	53.1353297303545	45.6860851176823	57.2314487084134	58.8651610603635	61.3161401885726	70.7833120314663	63.9979376186185	75.0631347025141	85.9706110416153	74.6835385392423	91.6414582863528	94.603450332823	100.984082788663	96.4910384901878	99.9378180704899	103.624702908896	108.686273840518	122.571600393832	112.904702113158	119.588006405704	125.485100613323	132.955625850278	132.269835213139
590.403	0	0	0	0	0	0	0	-23.8945056196652	-5.57863275053078	28.1348645066684	4.47325045454192	20.7381651396897	11.0890860237081	0.968867344614136	4.33627959658632	18.5536894733022	24.2802792710724	30.866330040425	35.3669496438947	33.6687363871164	32.9452408253364	34.5795539350978	41.0955736857753	19.1532728311135	48.3403974860731	39.64301049197	49.9142252044599	43.7028137263036	49.1266630273288	47.2784913105587	59.8747138269092	81.6976759235217	78.4296110008858	75.9900200962697	82.9706150522611	86.4125814042252	83.2496302435461	95.3414480528277	91.2573740229098	98.9536848052885	104.977885763335	104.676206876694	109.128646786769	112.927891408801	114.012715968155	121.581223509972	124.070350930073	125.129084452094	129.749848887325
592.073	0	0	0	0	0	0	-83.7698752857145	-1.00875175740511	-5.55793748074869	13.4274747449868	7.67950707086417	-0.957921974030374	1.64398497084707	-1.1260911380873	8.22517865356969	12.624006190092	9.97629756698245	6.75706122269384	28.3467714719028	17.8195493126827	32.4125834311316	22.307974516891	41.2064931133081	40.9799544320375	32.2907359646448	45.7209968343979	50.1873718750855	42.8607457731491	46.6534267673577	54.6458823140124	54.887497936365	47.4030081797439	72.293278958464	76.0379238785916	69.3309359522201	81.8378936949349	84.5621083816851	90.8571589919118	93.8527222889214	93.2693493626124	92.1798001446298	103.309929395745	97.7356617511621	107.41224250661	110.304248371762	114.057476632812	115.03091773619	122.950000143543	122.09123581835
593.743	0	0	0	0	0	0	-37.6980910015553	5.76574083161852	-13.6094070210734	5.04260391475406	-7.22334583848819	20.1291895284671	4.76051847613171	29.0088323538433	23.536880484499	10.1986608610671	11.9735815465611	14.0983056774279	15.7617948279333	19.5940116255756	39.037211850851	31.687907496773	25.5991491275479	11.1098967675629	29.9604292751498	37.103691262453	44.3179938485986	44.4294195272037	44.9141798471065	62.9601122526485	58.7540175486373	55.1947536083539	65.677774781072	63.0582033634856	70.3648464203385	73.7869859618534	79.570517741489	89.7786094690929	89.4114989636618	88.6638442546028	92.8463293530456	99.516697741734	101.264190955448	103.07697843294	115.915089633324	112.240537289352	117.139732692136	120.580347068035	120.983755949884
595.413	0	0	0	0	0	-84.7766339084933	-8.36560666749491	18.9158817290932	-5.53038501441867	19.5280265018728	16.0190056949832	-2.35289918213074	-3.33562447726435	15.5024735078889	19.3097576672497	21.6421458585585	24.3457897509175	20.1359230837196	21.0290844024596	23.0482970617325	41.3877042020027	35.7161173566238	40.7677162242404	27.2774223263568	41.7516945202958	51.0830024876927	45.155349618499	41.9225281003251	58.6773386827165	50.9845028253005	57.768710400834	60.8072541584707	75.0650832223972	78.3043957934888	79.9818817812785	79.7660726871255	73.5227588441856	70.6829553030858	81.9328195997964	83.9402176793558	91.1370190700523	99.6198788140354	97.7000360435089	102.054302515921	108.03282234712	110.942405005768	112.516974699595	121.544026947928	117.960731335823
597.084	0	0	0	0	0	21.5519379307255	35.5127366756359	47.8382771903891	35.5240577794162	32.9023910618503	49.1754666127146	57.4613552828825	51.9150541478905	30.3242055345319	42.6566397412366	42.6654224332794	38.7572645353802	51.1592898149314	41.0843914324369	52.4389829370344	46.9322470002369	59.4379932984152	66.9850666298578	59.9341663315884	55.9202278275826	59.9885527885852	64.5696340739182	70.7893094254846	74.1353141485721	75.9071824079008	74.6557655659351	72.71506734606	77.2431478686403	80.3020522815408	92.1748157288524	94.1378684160506	94.3335473527853	91.0057677021214	105.441084817666	102.84752047021	91.0905290279117	105.407111210657	111.970104788963	102.440803066463	104.234656491445	109.972287399687	119.586392006146	123.375157498874	120.294287398282
598.754	0	0	0	0	-86.4276957400395	27.8213249062936	-1.28088686835664	27.5479868060656	20.8402736334096	25.8245050682084	-4.84795739963244	17.4172116983473	-5.40771232013697	37.8292752245236	15.161569623694	16.3267707909913	8.75175586793583	28.8766320642193	30.2711070089582	43.212516206911	33.9710164399225	37.7933781800606	11.253887277531	48.3647502206238	40.7728259372851	33.927015257726	43.4668185396857	50.9147253073451	39.747375071947	52.4702417194105	63.0096739252664	62.6232605032624	65.3454587896706	69.2924677185778	66.4241554689193	84.1764571085359	75.597211739207	87.5666706996729	80.7757022952263	84.6539806682683	98.6645788626974	95.4609796293155	94.232865255125	98.6901468771034	100.900966926721	107.107048612906	107.99490091828	112.349325411656	107.373638292752
600.425	0	0	0	0	13.6623045841337	15.6334277670316	39.0822294962581	59.3303419523543	31.5052087251482	33.3411369162967	28.3572491429288	29.6219812113446	25.0550917880852	9.31419208060149	27.2034458709582	29.8175791175623	38.6579536669297	47.2067191427801	37.4380631359799	51.1454923476347	44.6155676740692	54.1067021609677	45.7328042720055	45.3325556120322	47.7823993166307	50.1296268178053	59.0118688489576	69.7965194237936	77.3543719482065	81.7315612558656	76.7178880717462	73.8851994287311	82.1062601275214	80.3010130287113	79.6145354624799	93.4422994670058	88.3501129568679	87.2629342113262	91.5064423032865	96.0271171951814	98.2653427465175	94.8581852041772	102.438617072796	102.830416417295	103.630186391262	107.555641666879	114.734444851621	114.473425394062	121.343814218218
602.096	0	0	0	-48.6877546297883	21.6083226592302	16.5613579801745	24.5306811000298	27.2849929487434	24.2886844799441	15.2560167357321	41.7269397877456	13.4071400693102	16.0119471514369	34.906964301718	22.522622059767	32.0803785466245	24.2253855743208	46.4227642156726	43.0742048053903	38.7110050183248	32.7283909797207	35.9665489541351	51.2109842225822	51.2288490663719	50.8660653563659	55.9953169948143	47.6593688573415	43.3292809464772	63.6638834023745	58.9644261351272	66.692031754396	68.5947999252166	64.9538402097702	69.7306282577064	72.2153277016782	83.5203003244407	74.2926189948277	81.2901112340415	86.9476720814596	89.8643841504628	86.3951229395733	90.42730447318	102.483166780344	98.4925207370394	102.635166979852	102.063572233915	108.959237034312	114.840519384716	115.19209756601
603.766	0	0	0	-14.3138189829409	-26.6305844710918	-21.5702721996483	-24.7418895500111	-22.5036262536016	-15.8567350211745	-31.8095181692856	-24.795733652303	-16.0240432272017	-2.50331198813087	12.079149848346	3.10578832686824	-0.805254403285984	30.5990409169333	24.4460016220589	5.25710683947572	11.4870306850189	1.49966031341791	16.3958309205668	8.56309936957774	22.8045309048024	22.8909868217189	21.6117374151045	37.0407153264799	40.2550572715979	47.8349570375529	32.921989176833	40.5159061417523	44.8888027336946	55.2003175980408	49.5947527391483	54.8543821121556	61.0083697075722	70.6173478195789	64.2880028711457	74.1174800999114	77.5600740811285	81.5091371557347	87.6234543073734	84.6080257945567	87.3365514593303	90.8271271105339	96.394504740628	110.301801560953	97.8921478385041	97.5245985497873
605.437	0	0	-41.084761322414	21.054868645214	14.2657683278341	33.8823149985375	22.7762586617701	21.0884057114483	24.3780389282595	10.8391472753974	23.3013698425247	15.744141921929	39.4314621210172	25.4562315418647	9.92777706056492	31.2084018635534	38.186020499899	23.2221662611326	55.3083703419382	12.6672404733047	41.4499295262027	51.7803964145769	44.5358399482176	41.7009671032206	51.6511346206263	46.7752355474202	41.9809355464789	51.5836867400454	48.5930435182609	73.7746428407645	64.2518371138753	68.3373494383555	60.6911363363232	66.3351736639163	73.9808689810711	86.5445809502908	85.3127874981168	83.7118469597876	84.8598072889781	88.3659304482173	84.5904266592994	86.9143873904453	99.1651563236006	89.1100402683191	98.825103357794	102.54964369846	96.8339384554275	106.91053928361	106.140629914855
607.108	0	-151.302716168692	-15.5782318001419	-5.74308855985588	-11.6572661084131	-14.7786178952504	-2.12828512995316	10.1508186782589	-2.65173289581746	-3.71278913102667	-12.4778381431996	-11.4345247218834	-5.86860504650272	-7.74470477483608	-0.302652147894425	1.0037419489169	0.78962130303995	13.9926736440877	8.519903329622	26.1193612849118	7.46855969936189	26.3003473817751	20.276457445904	26.3778090418398	26.6900716271903	33.5345664914233	44.0299726410634	40.959298680379	29.4136122784234	60.0987654142108	50.7374200478891	52.2995746510008	45.5816947053521	62.5873336047424	73.4780617379805	65.7738941393759	74.2156654610081	68.9661567810305	83.4912185951274	72.9439177670101	78.4801166926788	79.8485074763852	79.9675020579349	91.8339386912467	94.0259168636928	91.2740105036991	96.1859348599066	98.5737471716186	96.114466073123
608.779	0	-76.9589586340161	-21.9285578588209	-20.9904911286821	-6.47486988889365	-17.1509761678502	17.5502875017603	4.14461691422234	8.42728274731598	10.8271981563915	-0.277940099329511	-3.84143145311401	1.32796176648935	25.9096540380057	1.32189235247857	22.0293995176329	14.0279279790821	9.509280539868	23.2511392650574	13.1429859383559	21.6067845555402	32.5687467289835	11.0500393316527	14.6721613186319	30.2591357075386	29.5015621919726	38.9610485126507	39.488594618344	41.5695969031424	51.8223780816485	51.436556011169	48.6129044434962	65.2592805506063	56.4808425787197	48.0716090492791	60.7299296839416	66.9002479193916	61.9111736044032	62.9622850079611	79.6719292755186	75.2127377236581	83.3594456520248	81.3830706990382	88.9367814798802	93.5394189597709	88.7730956910838	96.5250932127074	95.2182057792246	108.311723022627
610.45	-136.128088674662	-15.5435953172007	-29.9602801536816	18.4133748655182	-10.4624710455971	-9.55785564865961	-2.34289153666042	-11.8194127905934	-16.7109781952926	-8.96676816598742	-5.91821241902183	-1.51439712942085	5.31058821798988	-5.52663776126243	7.78685519858997	-5.29474444088452	8.21312696862706	34.0427776603203	8.99402285662956	18.8182711040401	35.4587441648431	10.225989158046	21.0223780802369	27.5830373542482	30.9041586086236	23.8526957198725	29.9926328568726	30.7139532422475	50.3814650637567	31.4959579332917	41.0547570960378	50.6301702591632	51.9915618815435	50.4908073605552	55.2252819728461	58.5150054008092	59.7118974777842	64.5560074150608	63.0960122796169	68.6721161424818	73.966850888548	83.7174485737402	78.301568138879	78.2416098837705	92.5609883351095	87.4929656032737	94.0578023726522	96.2113797237202	92.3072395846125
612.121	-56.8456029611017	-32.4191890549	-13.2744838367664	-8.36318371665083	-6.81065805596305	-13.4537861619412	0.0950713651201456	-14.8313885495183	-13.9969854650905	-7.37963835617272	8.65016866231204	-10.7972431894719	-9.89825637322006	-8.35108738898078	26.0497822335534	3.62618074318668	11.7673649582096	8.24490039644477	-2.77453696849012	20.3178307692504	21.1156483295427	11.2569658652604	20.5098598864517	19.871170689882	26.3338374941357	24.5953511624326	37.4072285174895	20.5516695739708	32.9522007100928	41.5494070641517	44.8806878569545	44.0761030323209	41.7234753444453	55.8212360021122	53.9813148052996	48.0354304656606	58.5288503480222	60.8662771836145	72.9473675732788	71.2780080070509	72.6086706610376	67.1738764712527	72.0190343893631	78.0435879763167	76.8669934706062	87.6823503231698	90.0466201828173	89.3169674093221	91.4246515636218
613.792	4.3294113672125	3.51319994508566	23.4507767379932	22.5904459277085	14.7800704129369	0.392004796766043	12.3162910464558	9.48829776642417	8.07266805005105	15.157894419369	19.7098078296477	34.7790832605157	8.47733473996876	14.636930976999	8.78207385842323	30.3718875005806	23.2952864043951	18.071886286491	26.9376632226503	33.6380094257642	38.7747040511893	49.3708900838761	26.8832812527995	50.1367892130491	50.7039338239831	39.5824507287307	44.6661662699222	55.1434816203369	43.8854305980443	50.6510179932729	60.2653935574567	57.8918204892768	52.3640332485512	62.1577511184367	61.6153329091122	69.2432512747472	67.366831632032	72.7454593380159	68.2984143066654	68.4865008646466	70.6255837480157	70.222608493856	75.0484377900369	82.4499763302872	81.9406671449983	90.6722566323594	91.6730634117201	88.9632975871908	97.8018577343684
615.464	-13.6686666276145	-26.8103165559981	-3.7394837929342	0.0693655129196282	8.84582567859422	-32.2119506608762	22.659541010077	4.28801651807006	17.6374254755468	24.6132352101343	7.20747506376799	5.7644464231467	9.02237467682942	0.762102665616313	10.9774519511483	14.9328973288043	18.4951423586393	25.3754466994674	25.7598470890003	12.1808721896108	23.026800873499	30.150203736908	30.4849342868127	19.2272923160499	33.6457729646116	39.4836632223033	50.1412085614782	30.8885545129339	36.9081168345669	48.9577411255989	41.3953539778083	62.7586349517098	48.2754227510489	45.0403059656404	47.9298708875713	58.665612488476	52.4938217514374	64.0097408952227	67.6522309335059	73.1531095352764	75.1501107295033	66.6764321906831	78.6413530384647	74.1927688240898	78.079981717366	79.725775825164	82.1578902322131	82.8845187680441	87.9363808439251
617.135	-16.4604231800531	14.8415368210122	35.5655296232109	-5.11655226690763	6.01696181359425	3.07181715530272	-4.61702273900277	2.38504373535807	17.5496659463583	-8.1902391990647	11.8752492918127	27.7539360477995	18.3548411985018	1.55072192923939	9.25040799561452	15.4526433531592	15.1602830412054	11.2814300394919	39.6132725901866	18.5036657025092	37.6683452651045	28.5960616833389	18.5367729046482	31.1668323433431	32.5770881147783	26.0780426196112	29.5496439352961	43.0755443049751	42.2246532175349	49.7742886549457	46.4782733898086	40.8109007837702	45.9036467861073	47.1532666319636	54.6586744891137	65.786314259418	60.7663265348648	66.3051726487881	64.6441610448593	63.3110802117845	68.3337419081668	67.4222219932536	68.7430881564591	76.0622758169119	71.0145745597063	77.8589435675996	82.3511680241418	75.0940689672556	81.6973986182553
618.806	35.3926577082399	22.0245360424139	35.1204164854569	22.5590125580843	21.1427301977964	5.9918526238455	30.6764733295863	22.9169403177504	19.266744798817	27.0847839017321	10.7838406402894	22.9766430777489	33.0529054424183	26.4562337342865	43.7788942937038	20.4519434775395	31.3166261214613	36.3867855883865	26.414399280256	36.1499919532876	47.5445875609759	24.5177736160107	54.9098141340484	38.7872699675513	39.3432194982793	42.4562562457109	51.4011483593597	55.2544800931245	52.5823755387716	49.5915531633003	62.7759387128543	54.6213368907806	66.1505126483917	67.1880646910654	69.1473433031246	57.9437168540587	61.1225982952969	68.616213882992	61.7866654989357	68.7871627531707	73.6107203431272	69.4956162341959	83.1893533293252	75.5296796922863	77.7075725373732	74.6665070572624	81.3913772832839	82.091994166117	85.5683956708637
[truncated: 85 more columns]
