# Supplementary material for: Physicochemical and major ion data for springs in the Black Forest National Park, Germany
Source: Data Brief. 2020 Apr 30;30:105645. doi: 10.1016/j.dib.2020.105645 (PMC7218150; doi:10.1016/j.dib.2020.105645)
Supplement: Supplementary file 4 [file mmc4.zip › Fluorescence/D820_4_2016-11-02.csv]

wavelength	600	597	594	591	588	585	582	579	576	573	570	567	564	561	558	555	552	549	546	543	540	537	534	531	528	525	522	519	516	513	510	507	504	501	498	495	492	489	486	483	480	477	474	471	468	465	462	459	456
210.862	0	0	0	0	0	0	0	0	0	0	0	0	0	0	0	0	0	0	0	0	0	0	0	0	0	0	0	0	0	0	0	0	0	0	0	0	0	0	0	0	0	0	0	0	0	0	0	0	0
212.444	0	0	0	0	0	0	0	0	0	0	0	0	0	0	0	0	0	0	0	0	0	0	0	0	0	0	0	0	0	0	0	0	0	0	0	0	0	0	0	0	0	0	0	0	0	0	0	0	0
214.027	0	0	0	0	0	0	0	0	0	0	0	0	0	0	0	0	0	0	0	0	0	0	0	0	0	0	0	0	0	0	0	0	0	0	0	0	0	0	0	0	0	0	0	0	0	0	0	0	0
215.61	0	0	0	0	0	0	0	0	0	0	0	0	0	0	0	0	0	0	0	0	0	0	0	0	0	0	0	0	0	0	0	0	0	0	0	0	0	0	0	0	0	0	0	0	0	0	0	0	0
217.194	0	0	0	0	0	0	0	0	0	0	0	0	0	0	0	0	0	0	0	0	0	0	0	0	0	0	0	0	0	0	0	0	0	0	0	0	0	0	0	0	0	0	0	0	0	0	0	0	0
218.779	0	0	0	0	0	0	0	0	0	0	0	0	0	0	0	0	0	0	0	0	0	0	0	0	0	0	0	0	0	0	0	0	0	0	0	0	0	0	0	0	0	0	0	0	0	0	0	0	0
220.364	0	0	0	0	0	0	0	0	0	0	0	0	0	0	0	0	0	0	0	0	0	0	0	0	0	0	0	0	0	0	0	0	0	0	0	0	0	0	0	0	0	0	0	0	0	0	0	0	0
221.95	0	0	0	0	0	0	0	0	0	0	0	0	0	0	0	0	0	0	0	0	0	0	0	0	0	0	0	0	0	0	0	0	0	0	0	0	0	0	0	0	0	0	0	0	0	0	0	0	0
223.536	0	0	0	0	0	0	0	0	0	0	0	0	0	0	0	0	0	0	0	0	0	0	0	0	0	0	0	0	0	0	0	0	0	0	0	0	0	0	0	0	0	0	0	0	0	0	0	0	0
225.123	0	0	0	0	0	0	0	0	0	0	0	0	0	0	0	0	0	0	0	0	0	0	0	0	0	0	0	0	0	0	0	0	0	0	0	0	0	0	0	0	0	0	0	0	0	0	0	0	0
226.71	0	0	0	0	0	0	0	0	0	0	0	0	0	0	0	0	0	0	0	0	0	0	0	0	0	0	0	0	0	0	0	0	0	0	0	0	0	0	0	0	0	0	0	0	0	0	0	0	0
228.299	0	0	0	0	0	0	0	0	0	0	0	0	0	0	0	0	0	0	0	0	0	0	0	0	0	0	0	0	0	0	0	0	0	0	0	0	0	0	0	0	0	0	0	0	0	0	0	0	0
229.887	0	0	0	0	0	0	0	0	0	0	0	0	0	0	0	0	0	0	0	0	0	0	0	0	0	0	0	0	0	0	0	0	0	0	0	0	0	0	0	0	0	0	0	0	0	0	0	0	0
231.477	0	0	0	0	0	0	0	0	0	0	0	0	0	0	0	0	0	0	0	0	0	0	0	0	0	0	0	0	0	0	0	0	0	0	0	0	0	0	0	0	0	0	0	0	0	0	0	0	0
233.067	0	0	0	0	0	0	0	0	0	0	0	0	0	0	0	0	0	0	0	0	0	0	0	0	0	0	0	0	0	0	0	0	0	0	0	0	0	0	0	0	0	0	0	0	0	0	0	0	0
234.657	0	0	0	0	0	0	0	0	0	0	0	0	0	0	0	0	0	0	0	0	0	0	0	0	0	0	0	0	0	0	0	0	0	0	0	0	0	0	0	0	0	0	0	0	0	0	0	0	0
236.248	0	0	0	0	0	0	0	0	0	0	0	0	0	0	0	0	0	0	0	0	0	0	0	0	0	0	0	0	0	0	0	0	0	0	0	0	0	0	0	0	0	0	0	0	0	0	0	0	0
237.84	0	0	0	0	0	0	0	0	0	0	0	0	0	0	0	0	0	0	0	0	0	0	0	0	0	0	0	0	0	0	0	0	0	0	0	0	0	0	0	0	0	0	0	0	0	0	0	0	0
239.432	0	0	0	0	0	0	0	0	0	0	0	0	0	0	0	0	0	0	0	0	0	0	0	0	0	0	0	0	0	0	0	0	0	0	0	0	0	0	0	0	0	0	0	0	0	0	0	0	0
241.025	0	0	0	0	0	0	0	0	0	0	0	0	0	0	0	0	0	0	0	0	0	0	0	0	0	0	0	0	0	0	0	0	0	0	0	0	0	0	0	0	0	0	0	0	0	0	0	0	0
242.619	0	0	0	0	0	0	0	0	0	0	0	0	0	0	0	0	0	0	0	0	0	0	0	0	0	0	0	0	0	0	0	0	0	0	0	0	0	0	0	0	0	0	0	0	0	0	0	0	0
244.213	0	0	0	0	0	0	0	0	0	0	0	0	0	0	0	0	0	0	0	0	0	0	0	0	0	0	0	0	0	0	0	0	0	0	0	0	0	0	0	0	0	0	0	0	0	0	0	0	0
245.808	0	0	0	0	0	0	0	0	0	0	0	0	0	0	0	0	0	0	0	0	0	0	0	0	0	0	0	0	0	0	0	0	0	0	0	0	0	0	0	0	0	0	0	0	0	0	0	0	0
247.403	0	0	0	0	0	0	0	0	0	0	0	0	0	0	0	0	0	0	0	0	0	0	0	0	0	0	0	0	0	0	0	0	0	0	0	0	0	0	0	0	0	0	0	0	0	0	0	0	0
248.999	0	0	0	0	0	0	0	0	0	0	0	0	0	0	0	0	0	0	0	0	0	0	0	0	0	0	0	0	0	0	0	0	0	0	0	0	0	0	0	0	0	0	0	0	0	0	0	0	0
250.595	0	0	0	0	0	0	0	0	0	0	0	0	0	0	0	0	0	0	0	0	0	0	0	0	0	0	0	0	0	0	0	0	0	0	0	0	0	0	0	0	0	0	0	0	0	0	0	0	0
252.192	0	0	0	0	0	0	0	0	0	0	0	0	0	0	0	0	0	0	0	0	0	0	0	0	0	0	0	0	0	0	0	0	0	0	0	0	0	0	0	0	0	0	0	0	0	0	0	0	0
253.79	0	0	0	0	0	0	0	0	0	0	0	0	0	0	0	0	0	0	0	0	0	0	0	0	0	0	0	0	0	0	0	0	0	0	0	0	0	0	0	0	0	0	0	0	0	0	0	0	0
255.388	0	0	0	0	0	0	0	0	0	0	0	0	0	0	0	0	0	0	0	0	0	0	0	0	0	0	0	0	0	0	0	0	0	0	0	0	0	0	0	0	0	0	0	0	0	0	0	0	0
256.986	0	0	0	0	0	0	0	0	0	0	0	0	0	0	0	0	0	0	0	0	0	0	0	0	0	0	0	0	0	0	0	0	0	0	0	0	0	0	0	0	0	0	0	0	0	0	0	0	0
258.586	0	0	0	0	0	0	0	0	0	0	0	0	0	0	0	0	0	0	0	0	0	0	0	0	0	0	0	0	0	0	0	0	0	0	0	0	0	0	0	0	0	0	0	0	0	0	0	0	0
260.186	0	0	0	0	0	0	0	0	0	0	0	0	0	0	0	0	0	0	0	0	0	0	0	0	0	0	0	0	0	0	0	0	0	0	0	0	0	0	0	0	0	0	0	0	0	0	0	0	0
261.786	0	0	0	0	0	0	0	0	0	0	0	0	0	0	0	0	0	0	0	0	0	0	0	0	0	0	0	0	0	0	0	0	0	0	0	0	0	0	0	0	0	0	0	0	0	0	0	0	0
263.387	0	0	0	0	0	0	0	0	0	0	0	0	0	0	0	0	0	0	0	0	0	0	0	0	0	0	0	0	0	0	0	0	0	0	0	0	0	0	0	0	0	0	0	0	0	0	0	0	0
264.988	0	0	0	0	0	0	0	0	0	0	0	0	0	0	0	0	0	0	0	0	0	0	0	0	0	0	0	0	0	0	0	0	0	0	0	0	0	0	0	0	0	0	0	0	0	0	0	0	0
266.591	0	0	0	0	0	0	0	0	0	0	0	0	0	0	0	0	0	0	0	0	0	0	0	0	0	0	0	0	0	0	0	0	0	0	0	0	0	0	0	0	0	0	0	0	0	0	0	0	0
268.193	0	0	0	0	0	0	0	0	0	0	0	0	0	0	0	0	0	0	0	0	0	0	0	0	0	0	0	0	0	0	0	0	0	0	0	0	0	0	0	0	0	0	0	0	0	0	0	0	0
269.796	0	0	0	0	0	0	0	0	0	0	0	0	0	0	0	0	0	0	0	0	0	0	0	0	0	0	0	0	0	0	0	0	0	0	0	0	0	0	0	0	0	0	0	0	0	0	0	0	0
271.4	0	0	0	0	0	0	0	0	0	0	0	0	0	0	0	0	0	0	0	0	0	0	0	0	0	0	0	0	0	0	0	0	0	0	0	0	0	0	0	0	0	0	0	0	0	0	0	0	0
273.004	0	0	0	0	0	0	0	0	0	0	0	0	0	0	0	0	0	0	0	0	0	0	0	0	0	0	0	0	0	0	0	0	0	0	0	0	0	0	0	0	0	0	0	0	0	0	0	0	0
274.609	0	0	0	0	0	0	0	0	0	0	0	0	0	0	0	0	0	0	0	0	0	0	0	0	0	0	0	0	0	0	0	0	0	0	0	0	0	0	0	0	0	0	0	0	0	0	0	0	0
276.215	0	0	0	0	0	0	0	0	0	0	0	0	0	0	0	0	0	0	0	0	0	0	0	0	0	0	0	0	0	0	0	0	0	0	0	0	0	0	0	0	0	0	0	0	0	0	0	0	0
277.821	0	0	0	0	0	0	0	0	0	0	0	0	0	0	0	0	0	0	0	0	0	0	0	0	0	0	0	0	0	0	0	0	0	0	0	0	0	0	0	0	0	0	0	0	0	0	0	0	0
279.427	0	0	0	0	0	0	0	0	0	0	0	0	0	0	0	0	0	0	0	0	0	0	0	0	0	0	0	0	0	0	0	0	0	0	0	0	0	0	0	0	0	0	0	0	0	0	0	0	0
281.034	0	0	0	0	0	0	0	0	0	0	0	0	0	0	0	0	0	0	0	0	0	0	0	0	0	0	0	0	0	0	0	0	0	0	0	0	0	0	0	0	0	0	0	0	0	0	0	0	0
282.642	0	0	0	0	0	0	0	0	0	0	0	0	0	0	0	0	0	0	0	0	0	0	0	0	0	0	0	0	0	0	0	0	0	0	0	0	0	0	0	0	0	0	0	0	0	0	0	0	0
284.25	0	0	0	0	0	0	0	0	0	0	0	0	0	0	0	0	0	0	0	0	0	0	0	0	0	0	0	0	0	0	0	0	0	0	0	0	0	0	0	0	0	0	0	0	0	0	0	0	0
285.858	0	0	0	0	0	0	0	0	0	0	0	0	0	0	0	0	0	0	0	0	0	0	0	0	0	0	0	0	0	0	0	0	0	0	0	0	0	0	0	0	0	0	0	0	0	0	0	0	0
287.468	0	0	0	0	0	0	0	0	0	0	0	0	0	0	0	0	0	0	0	0	0	0	0	0	0	0	0	0	0	0	0	0	0	0	0	0	0	0	0	0	0	0	0	0	0	0	0	0	0
289.077	0	0	0	0	0	0	0	0	0	0	0	0	0	0	0	0	0	0	0	0	0	0	0	0	0	0	0	0	0	0	0	0	0	0	0	0	0	0	0	0	0	0	0	0	0	0	0	0	0
290.688	0	0	0	0	0	0	0	0	0	0	0	0	0	0	0	0	0	0	0	0	0	0	0	0	0	0	0	0	0	0	0	0	0	0	0	0	0	0	0	0	0	0	0	0	0	0	0	0	0
292.298	0	0	0	0	0	0	0	0	0	0	0	0	0	0	0	0	0	0	0	0	0	0	0	0	0	0	0	0	0	0	0	0	0	0	0	0	0	0	0	0	0	0	0	0	0	0	0	0	0
293.91	0	0	0	0	0	0	0	0	0	0	0	0	0	0	0	0	0	0	0	0	0	0	0	0	0	0	0	0	0	0	0	0	0	0	0	0	0	0	0	0	0	0	0	0	0	0	0	0	0
295.521	0	0	0	0	0	0	0	0	0	0	0	0	0	0	0	0	0	0	0	0	0	0	0	0	0	0	0	0	0	0	0	0	0	0	0	0	0	0	0	0	0	0	0	0	0	0	0	0	0
297.134	0	0	0	0	0	0	0	0	0	0	0	0	0	0	0	0	0	0	0	0	0	0	0	0	0	0	0	0	0	0	0	0	0	0	0	0	0	0	0	0	0	0	0	0	0	0	0	0	0
298.747	0	0	0	0	0	0	0	0	0	0	0	0	0	0	0	0	0	0	0	0	0	0	0	0	0	0	0	0	0	0	0	0	0	0	0	0	0	0	0	0	0	0	0	0	0	0	0	0	0
300.36	0	0	0	0	0	0	0	0	0	0	0	0	0	0	0	0	0	0	0	0	0	0	0	0	0	0	0	0	0	0	0	0	0	0	0	0	0	0	0	0	0	0	0	0	0	0	0	0	0
301.974	0	0	0	0	0	0	0	0	0	0	0	0	0	0	0	0	0	0	0	0	0	0	0	0	0	0	0	0	0	0	0	0	0	0	0	0	0	0	0	0	0	0	0	0	0	0	0	0	0
303.588	0	0	0	0	0	0	0	0	0	0	0	0	0	0	0	0	0	0	0	0	0	0	0	0	0	0	0	0	0	0	0	0	0	0	0	0	0	0	0	0	0	0	0	0	0	0	0	0	0
305.203	0	0	0	0	0	0	0	0	0	0	0	0	0	0	0	0	0	0	0	0	0	0	0	0	0	0	0	0	0	0	0	0	0	0	0	0	0	0	0	0	0	0	0	0	0	0	0	0	0
306.819	0	0	0	0	0	0	0	0	0	0	0	0	0	0	0	0	0	0	0	0	0	0	0	0	0	0	0	0	0	0	0	0	0	0	0	0	0	0	0	0	0	0	0	0	0	0	0	0	0
308.435	0	0	0	0	0	0	0	0	0	0	0	0	0	0	0	0	0	0	0	0	0	0	0	0	0	0	0	0	0	0	0	0	0	0	0	0	0	0	0	0	0	0	0	0	0	0	0	0	0
310.051	0	0	0	0	0	0	0	0	0	0	0	0	0	0	0	0	0	0	0	0	0	0	0	0	0	0	0	0	0	0	0	0	0	0	0	0	0	0	0	0	0	0	0	0	0	0	0	0	0
311.668	0	0	0	0	0	0	0	0	0	0	0	0	0	0	0	0	0	0	0	0	0	0	0	0	0	0	0	0	0	0	0	0	0	0	0	0	0	0	0	0	0	0	0	0	0	0	0	0	0
313.286	0	0	0	0	0	0	0	0	0	0	0	0	0	0	0	0	0	0	0	0	0	0	0	0	0	0	0	0	0	0	0	0	0	0	0	0	0	0	0	0	0	0	0	0	0	0	0	0	0
314.904	0	0	0	0	0	0	0	0	0	0	0	0	0	0	0	0	0	0	0	0	0	0	0	0	0	0	0	0	0	0	0	0	0	0	0	0	0	0	0	0	0	0	0	0	0	0	0	0	0
316.522	0	0	0	0	0	0	0	0	0	0	0	0	0	0	0	0	0	0	0	0	0	0	0	0	0	0	0	0	0	0	0	0	0	0	0	0	0	0	0	0	0	0	0	0	0	0	0	0	0
318.141	0	0	0	0	0	0	0	0	0	0	0	0	0	0	0	0	0	0	0	0	0	0	0	0	0	0	0	0	0	0	0	0	0	0	0	0	0	0	0	0	0	0	0	0	0	0	0	0	0
319.761	0	0	0	0	0	0	0	0	0	0	0	0	0	0	0	0	0	0	0	0	0	0	0	0	0	0	0	0	0	0	0	0	0	0	0	0	0	0	0	0	0	0	0	0	0	0	0	0	0
321.381	0	0	0	0	0	0	0	0	0	0	0	0	0	0	0	0	0	0	0	0	0	0	0	0	0	0	0	0	0	0	0	0	0	0	0	0	0	0	0	0	0	0	0	0	0	0	0	0	0
323.001	0	0	0	0	0	0	0	0	0	0	0	0	0	0	0	0	0	0	0	0	0	0	0	0	0	0	0	0	0	0	0	0	0	0	0	0	0	0	0	0	0	0	0	0	0	0	0	0	0
324.622	0	0	0	0	0	0	0	0	0	0	0	0	0	0	0	0	0	0	0	0	0	0	0	0	0	0	0	0	0	0	0	0	0	0	0	0	0	0	0	0	0	0	0	0	0	0	0	0	0
326.243	0	0	0	0	0	0	0	0	0	0	0	0	0	0	0	0	0	0	0	0	0	0	0	0	0	0	0	0	0	0	0	0	0	0	0	0	0	0	0	0	0	0	0	0	0	0	0	0	0
327.865	0	0	0	0	0	0	0	0	0	0	0	0	0	0	0	0	0	0	0	0	0	0	0	0	0	0	0	0	0	0	0	0	0	0	0	0	0	0	0	0	0	0	0	0	0	0	0	0	0
329.488	0	0	0	0	0	0	0	0	0	0	0	0	0	0	0	0	0	0	0	0	0	0	0	0	0	0	0	0	0	0	0	0	0	0	0	0	0	0	0	0	0	0	0	0	0	0	0	0	0
331.111	0	0	0	0	0	0	0	0	0	0	0	0	0	0	0	0	0	0	0	0	0	0	0	0	0	0	0	0	0	0	0	0	0	0	0	0	0	0	0	0	0	0	0	0	0	0	0	0	0
332.734	0	0	0	0	0	0	0	0	0	0	0	0	0	0	0	0	0	0	0	0	0	0	0	0	0	0	0	0	0	0	0	0	0	0	0	0	0	0	0	0	0	0	0	0	0	0	0	0	0
334.358	0	0	0	0	0	0	0	0	0	0	0	0	0	0	0	0	0	0	0	0	0	0	0	0	0	0	0	0	0	0	0	0	0	0	0	0	0	0	0	0	0	0	0	0	0	0	0	0	0
335.982	0	0	0	0	0	0	0	0	0	0	0	0	0	0	0	0	0	0	0	0	0	0	0	0	0	0	0	0	0	0	0	0	0	0	0	0	0	0	0	0	0	0	0	0	0	0	0	0	0
337.607	0	0	0	0	0	0	0	0	0	0	0	0	0	0	0	0	0	0	0	0	0	0	0	0	0	0	0	0	0	0	0	0	0	0	0	0	0	0	0	0	0	0	0	0	0	0	0	0	0
339.232	0	0	0	0	0	0	0	0	0	0	0	0	0	0	0	0	0	0	0	0	0	0	0	0	0	0	0	0	0	0	0	0	0	0	0	0	0	0	0	0	0	0	0	0	0	0	0	0	0
340.858	0	0	0	0	0	0	0	0	0	0	0	0	0	0	0	0	0	0	0	0	0	0	0	0	0	0	0	0	0	0	0	0	0	0	0	0	0	0	0	0	0	0	0	0	0	0	0	0	0
342.484	0	0	0	0	0	0	0	0	0	0	0	0	0	0	0	0	0	0	0	0	0	0	0	0	0	0	0	0	0	0	0	0	0	0	0	0	0	0	0	0	0	0	0	0	0	0	0	0	0
344.111	0	0	0	0	0	0	0	0	0	0	0	0	0	0	0	0	0	0	0	0	0	0	0	0	0	0	0	0	0	0	0	0	0	0	0	0	0	0	0	0	0	0	0	0	0	0	0	0	0
345.738	0	0	0	0	0	0	0	0	0	0	0	0	0	0	0	0	0	0	0	0	0	0	0	0	0	0	0	0	0	0	0	0	0	0	0	0	0	0	0	0	0	0	0	0	0	0	0	0	0
347.365	0	0	0	0	0	0	0	0	0	0	0	0	0	0	0	0	0	0	0	0	0	0	0	0	0	0	0	0	0	0	0	0	0	0	0	0	0	0	0	0	0	0	0	0	0	0	0	0	0
348.993	0	0	0	0	0	0	0	0	0	0	0	0	0	0	0	0	0	0	0	0	0	0	0	0	0	0	0	0	0	0	0	0	0	0	0	0	0	0	0	0	0	0	0	0	0	0	0	0	0
350.622	0	0	0	0	0	0	0	0	0	0	0	0	0	0	0	0	0	0	0	0	0	0	0	0	0	0	0	0	0	0	0	0	0	0	0	0	0	0	0	0	0	0	0	0	0	0	0	0	0
352.251	0	0	0	0	0	0	0	0	0	0	0	0	0	0	0	0	0	0	0	0	0	0	0	0	0	0	0	0	0	0	0	0	0	0	0	0	0	0	0	0	0	0	0	0	0	0	0	0	0
353.88	0	0	0	0	0	0	0	0	0	0	0	0	0	0	0	0	0	0	0	0	0	0	0	0	0	0	0	0	0	0	0	0	0	0	0	0	0	0	0	0	0	0	0	0	0	0	0	0	0
355.51	0	0	0	0	0	0	0	0	0	0	0	0	0	0	0	0	0	0	0	0	0	0	0	0	0	0	0	0	0	0	0	0	0	0	0	0	0	0	0	0	0	0	0	0	0	0	0	0	0
357.14	0	0	0	0	0	0	0	0	0	0	0	0	0	0	0	0	0	0	0	0	0	0	0	0	0	0	0	0	0	0	0	0	0	0	0	0	0	0	0	0	0	0	0	0	0	0	0	0	0
358.771	0	0	0	0	0	0	0	0	0	0	0	0	0	0	0	0	0	0	0	0	0	0	0	0	0	0	0	0	0	0	0	0	0	0	0	0	0	0	0	0	0	0	0	0	0	0	0	0	0
360.402	0	0	0	0	0	0	0	0	0	0	0	0	0	0	0	0	0	0	0	0	0	0	0	0	0	0	0	0	0	0	0	0	0	0	0	0	0	0	0	0	0	0	0	0	0	0	0	0	0
362.034	0	0	0	0	0	0	0	0	0	0	0	0	0	0	0	0	0	0	0	0	0	0	0	0	0	0	0	0	0	0	0	0	0	0	0	0	0	0	0	0	0	0	0	0	0	0	0	0	0
363.666	0	0	0	0	0	0	0	0	0	0	0	0	0	0	0	0	0	0	0	0	0	0	0	0	0	0	0	0	0	0	0	0	0	0	0	0	0	0	0	0	0	0	0	0	0	0	0	0	0
365.299	0	0	0	0	0	0	0	0	0	0	0	0	0	0	0	0	0	0	0	0	0	0	0	0	0	0	0	0	0	0	0	0	0	0	0	0	0	0	0	0	0	0	0	0	0	0	0	0	0
366.932	0	0	0	0	0	0	0	0	0	0	0	0	0	0	0	0	0	0	0	0	0	0	0	0	0	0	0	0	0	0	0	0	0	0	0	0	0	0	0	0	0	0	0	0	0	0	0	0	0
368.565	0	0	0	0	0	0	0	0	0	0	0	0	0	0	0	0	0	0	0	0	0	0	0	0	0	0	0	0	0	0	0	0	0	0	0	0	0	0	0	0	0	0	0	0	0	0	0	0	0
370.199	0	0	0	0	0	0	0	0	0	0	0	0	0	0	0	0	0	0	0	0	0	0	0	0	0	0	0	0	0	0	0	0	0	0	0	0	0	0	0	0	0	0	0	0	0	0	0	0	0
371.833	0	0	0	0	0	0	0	0	0	0	0	0	0	0	0	0	0	0	0	0	0	0	0	0	0	0	0	0	0	0	0	0	0	0	0	0	0	0	0	0	0	0	0	0	0	0	0	0	0
373.468	0	0	0	0	0	0	0	0	0	0	0	0	0	0	0	0	0	0	0	0	0	0	0	0	0	0	0	0	0	0	0	0	0	0	0	0	0	0	0	0	0	0	0	0	0	0	0	0	0
375.103	0	0	0	0	0	0	0	0	0	0	0	0	0	0	0	0	0	0	0	0	0	0	0	0	0	0	0	0	0	0	0	0	0	0	0	0	0	0	0	0	0	0	0	0	0	0	0	0	0
376.738	0	0	0	0	0	0	0	0	0	0	0	0	0	0	0	0	0	0	0	0	0	0	0	0	0	0	0	0	0	0	0	0	0	0	0	0	0	0	0	0	0	0	0	0	0	0	0	0	0
378.374	0	0	0	0	0	0	0	0	0	0	0	0	0	0	0	0	0	0	0	0	0	0	0	0	0	0	0	0	0	0	0	0	0	0	0	0	0	0	0	0	0	0	0	0	0	0	0	0	0
380.01	0	0	0	0	0	0	0	0	0	0	0	0	0	0	0	0	0	0	0	0	0	0	0	0	0	0	0	0	0	0	0	0	0	0	0	0	0	0	0	0	0	0	0	0	0	0	0	0	0
381.647	0	0	0	0	0	0	0	0	0	0	0	0	0	0	0	0	0	0	0	0	0	0	0	0	0	0	0	0	0	0	0	0	0	0	0	0	0	0	0	0	0	0	0	0	0	0	0	0	0
383.284	0	0	0	0	0	0	0	0	0	0	0	0	0	0	0	0	0	0	0	0	0	0	0	0	0	0	0	0	0	0	0	0	0	0	0	0	0	0	0	0	0	0	0	0	0	0	0	0	0
384.922	0	0	0	0	0	0	0	0	0	0	0	0	0	0	0	0	0	0	0	0	0	0	0	0	0	0	0	0	0	0	0	0	0	0	0	0	0	0	0	0	0	0	0	0	0	0	0	0	0
386.56	0	0	0	0	0	0	0	0	0	0	0	0	0	0	0	0	0	0	0	0	0	0	0	0	0	0	0	0	0	0	0	0	0	0	0	0	0	0	0	0	0	0	0	0	0	0	0	0	0
388.198	0	0	0	0	0	0	0	0	0	0	0	0	0	0	0	0	0	0	0	0	0	0	0	0	0	0	0	0	0	0	0	0	0	0	0	0	0	0	0	0	0	0	0	0	0	0	0	0	0
389.837	0	0	0	0	0	0	0	0	0	0	0	0	0	0	0	0	0	0	0	0	0	0	0	0	0	0	0	0	0	0	0	0	0	0	0	0	0	0	0	0	0	0	0	0	0	0	0	0	0
391.476	0	0	0	0	0	0	0	0	0	0	0	0	0	0	0	0	0	0	0	0	0	0	0	0	0	0	0	0	0	0	0	0	0	0	0	0	0	0	0	0	0	0	0	0	0	0	0	0	0
393.116	0	0	0	0	0	0	0	0	0	0	0	0	0	0	0	0	0	0	0	0	0	0	0	0	0	0	0	0	0	0	0	0	0	0	0	0	0	0	0	0	0	0	0	0	0	0	0	0	0
394.756	0	0	0	0	0	0	0	0	0	0	0	0	0	0	0	0	0	0	0	0	0	0	0	0	0	0	0	0	0	0	0	0	0	0	0	0	0	0	0	0	0	0	0	0	0	0	0	0	0
396.396	0	0	0	0	0	0	0	0	0	0	0	0	0	0	0	0	0	0	0	0	0	0	0	0	0	0	0	0	0	0	0	0	0	0	0	0	0	0	0	0	0	0	0	0	0	0	0	0	0
398.037	0	0	0	0	0	0	0	0	0	0	0	0	0	0	0	0	0	0	0	0	0	0	0	0	0	0	0	0	0	0	0	0	0	0	0	0	0	0	0	0	0	0	0	0	0	0	0	0	0
399.678	0	0	0	0	0	0	0	0	0	0	0	0	0	0	0	0	0	0	0	0	0	0	0	0	0	0	0	0	0	0	0	0	0	0	0	0	0	0	0	0	0	0	0	0	0	0	0	0	0
401.32	0	0	0	0	0	0	0	0	0	0	0	0	0	0	0	0	0	0	0	0	0	0	0	0	0	0	0	0	0	0	0	0	0	0	0	0	0	0	0	0	0	0	0	0	0	0	0	0	0
402.962	0	0	0	0	0	0	0	0	0	0	0	0	0	0	0	0	0	0	0	0	0	0	0	0	0	0	0	0	0	0	0	0	0	0	0	0	0	0	0	0	0	0	0	0	0	0	0	0	0
404.604	0	0	0	0	0	0	0	0	0	0	0	0	0	0	0	0	0	0	0	0	0	0	0	0	0	0	0	0	0	0	0	0	0	0	0	0	0	0	0	0	0	0	0	0	0	0	0	0	0
406.247	0	0	0	0	0	0	0	0	0	0	0	0	0	0	0	0	0	0	0	0	0	0	0	0	0	0	0	0	0	0	0	0	0	0	0	0	0	0	0	0	0	0	0	0	0	0	0	0	0
407.89	0	0	0	0	0	0	0	0	0	0	0	0	0	0	0	0	0	0	0	0	0	0	0	0	0	0	0	0	0	0	0	0	0	0	0	0	0	0	0	0	0	0	0	0	0	0	0	0	0
409.534	0	0	0	0	0	0	0	0	0	0	0	0	0	0	0	0	0	0	0	0	0	0	0	0	0	0	0	0	0	0	0	0	0	0	0	0	0	0	0	0	0	0	0	0	0	0	0	0	0
411.177	0	0	0	0	0	0	0	0	0	0	0	0	0	0	0	0	0	0	0	0	0	0	0	0	0	0	0	0	0	0	0	0	0	0	0	0	0	0	0	0	0	0	0	0	0	0	0	0	0
412.822	0	0	0	0	0	0	0	0	0	0	0	0	0	0	0	0	0	0	0	0	0	0	0	0	0	0	0	0	0	0	0	0	0	0	0	0	0	0	0	0	0	0	0	0	0	0	0	0	0
414.466	0	0	0	0	0	0	0	0	0	0	0	0	0	0	0	0	0	0	0	0	0	0	0	0	0	0	0	0	0	0	0	0	0	0	0	0	0	0	0	0	0	0	0	0	0	0	0	0	0
416.111	0	0	0	0	0	0	0	0	0	0	0	0	0	0	0	0	0	0	0	0	0	0	0	0	0	0	0	0	0	0	0	0	0	0	0	0	0	0	0	0	0	0	0	0	0	0	0	0	0
417.757	0	0	0	0	0	0	0	0	0	0	0	0	0	0	0	0	0	0	0	0	0	0	0	0	0	0	0	0	0	0	0	0	0	0	0	0	0	0	0	0	0	0	0	0	0	0	0	0	0
419.402	0	0	0	0	0	0	0	0	0	0	0	0	0	0	0	0	0	0	0	0	0	0	0	0	0	0	0	0	0	0	0	0	0	0	0	0	0	0	0	0	0	0	0	0	0	0	0	0	0
421.048	0	0	0	0	0	0	0	0	0	0	0	0	0	0	0	0	0	0	0	0	0	0	0	0	0	0	0	0	0	0	0	0	0	0	0	0	0	0	0	0	0	0	0	0	0	0	0	0	0
422.695	0	0	0	0	0	0	0	0	0	0	0	0	0	0	0	0	0	0	0	0	0	0	0	0	0	0	0	0	0	0	0	0	0	0	0	0	0	0	0	0	0	0	0	0	0	0	0	0	0
424.342	0	0	0	0	0	0	0	0	0	0	0	0	0	0	0	0	0	0	0	0	0	0	0	0	0	0	0	0	0	0	0	0	0	0	0	0	0	0	0	0	0	0	0	0	0	0	0	0	0
425.989	0	0	0	0	0	0	0	0	0	0	0	0	0	0	0	0	0	0	0	0	0	0	0	0	0	0	0	0	0	0	0	0	0	0	0	0	0	0	0	0	0	0	0	0	0	0	0	0	0
427.636	0	0	0	0	0	0	0	0	0	0	0	0	0	0	0	0	0	0	0	0	0	0	0	0	0	0	0	0	0	0	0	0	0	0	0	0	0	0	0	0	0	0	0	0	0	0	0	0	0
429.284	0	0	0	0	0	0	0	0	0	0	0	0	0	0	0	0	0	0	0	0	0	0	0	0	0	0	0	0	0	0	0	0	0	0	0	0	0	0	0	0	0	0	0	0	0	0	0	0	0
430.932	0	0	0	0	0	0	0	0	0	0	0	0	0	0	0	0	0	0	0	0	0	0	0	0	0	0	0	0	0	0	0	0	0	0	0	0	0	0	0	0	0	0	0	0	0	0	0	0	0
432.581	0	0	0	0	0	0	0	0	0	0	0	0	0	0	0	0	0	0	0	0	0	0	0	0	0	0	0	0	0	0	0	0	0	0	0	0	0	0	0	0	0	0	0	0	0	0	0	0	0
434.23	0	0	0	0	0	0	0	0	0	0	0	0	0	0	0	0	0	0	0	0	0	0	0	0	0	0	0	0	0	0	0	0	0	0	0	0	0	0	0	0	0	0	0	0	0	0	0	0	0
435.879	0	0	0	0	0	0	0	0	0	0	0	0	0	0	0	0	0	0	0	0	0	0	0	0	0	0	0	0	0	0	0	0	0	0	0	0	0	0	0	0	0	0	0	0	0	0	0	0	0
437.528	0	0	0	0	0	0	0	0	0	0	0	0	0	0	0	0	0	0	0	0	0	0	0	0	0	0	0	0	0	0	0	0	0	0	0	0	0	0	0	0	0	0	0	0	0	0	0	0	0
439.178	0	0	0	0	0	0	0	0	0	0	0	0	0	0	0	0	0	0	0	0	0	0	0	0	0	0	0	0	0	0	0	0	0	0	0	0	0	0	0	0	0	0	0	0	0	0	0	0	0
440.828	0	0	0	0	0	0	0	0	0	0	0	0	0	0	0	0	0	0	0	0	0	0	0	0	0	0	0	0	0	0	0	0	0	0	0	0	0	0	0	0	0	0	0	0	0	0	0	0	0
442.479	0	0	0	0	0	0	0	0	0	0	0	0	0	0	0	0	0	0	0	0	0	0	0	0	0	0	0	0	0	0	0	0	0	0	0	0	0	0	0	0	0	0	0	0	0	0	0	0	0
444.13	0	0	0	0	0	0	0	0	0	0	0	0	0	0	0	0	0	0	0	0	0	0	0	0	0	0	0	0	0	0	0	0	0	0	0	0	0	0	0	0	0	0	0	0	0	0	0	0	0
445.781	0	0	0	0	0	0	0	0	0	0	0	0	0	0	0	0	0	0	0	0	0	0	0	0	0	0	0	0	0	0	0	0	0	0	0	0	0	0	0	0	0	0	0	0	0	0	0	0	0
447.432	0	0	0	0	0	0	0	0	0	0	0	0	0	0	0	0	0	0	0	0	0	0	0	0	0	0	0	0	0	0	0	0	0	0	0	0	0	0	0	0	0	0	0	0	0	0	0	0	0
449.084	0	0	0	0	0	0	0	0	0	0	0	0	0	0	0	0	0	0	0	0	0	0	0	0	0	0	0	0	0	0	0	0	0	0	0	0	0	0	0	0	0	0	0	0	0	0	0	0	0
450.736	0	0	0	0	0	0	0	0	0	0	0	0	0	0	0	0	0	0	0	0	0	0	0	0	0	0	0	0	0	0	0	0	0	0	0	0	0	0	0	0	0	0	0	0	0	0	0	0	0
452.389	0	0	0	0	0	0	0	0	0	0	0	0	0	0	0	0	0	0	0	0	0	0	0	0	0	0	0	0	0	0	0	0	0	0	0	0	0	0	0	0	0	0	0	0	0	0	0	0	0
454.042	0	0	0	0	0	0	0	0	0	0	0	0	0	0	0	0	0	0	0	0	0	0	0	0	0	0	0	0	0	0	0	0	0	0	0	0	0	0	0	0	0	0	0	0	0	0	0	0	0
455.695	0	0	0	0	0	0	0	0	0	0	0	0	0	0	0	0	0	0	0	0	0	0	0	0	0	0	0	0	0	0	0	0	0	0	0	0	0	0	0	0	0	0	0	0	0	0	0	0	0
457.348	0	0	0	0	0	0	0	0	0	0	0	0	0	0	0	0	0	0	0	0	0	0	0	0	0	0	0	0	0	0	0	0	0	0	0	0	0	0	0	0	0	0	0	0	0	0	0	0	0
459.002	0	0	0	0	0	0	0	0	0	0	0	0	0	0	0	0	0	0	0	0	0	0	0	0	0	0	0	0	0	0	0	0	0	0	0	0	0	0	0	0	0	0	0	0	0	0	0	0	0
460.656	0	0	0	0	0	0	0	0	0	0	0	0	0	0	0	0	0	0	0	0	0	0	0	0	0	0	0	0	0	0	0	0	0	0	0	0	0	0	0	0	0	0	0	0	0	0	0	0	0
462.31	0	0	0	0	0	0	0	0	0	0	0	0	0	0	0	0	0	0	0	0	0	0	0	0	0	0	0	0	0	0	0	0	0	0	0	0	0	0	0	0	0	0	0	0	0	0	0	0	0
463.965	0	0	0	0	0	0	0	0	0	0	0	0	0	0	0	0	0	0	0	0	0	0	0	0	0	0	0	0	0	0	0	0	0	0	0	0	0	0	0	0	0	0	0	0	0	0	0	0	0
465.62	0	0	0	0	0	0	0	0	0	0	0	0	0	0	0	0	0	0	0	0	0	0	0	0	0	0	0	0	0	0	0	0	0	0	0	0	0	0	0	0	0	0	0	0	0	0	0	0	0
467.275	0	0	0	0	0	0	0	0	0	0	0	0	0	0	0	0	0	0	0	0	0	0	0	0	0	0	0	0	0	0	0	0	0	0	0	0	0	0	0	0	0	0	0	0	0	0	0	0	126.957076728752
468.931	0	0	0	0	0	0	0	0	0	0	0	0	0	0	0	0	0	0	0	0	0	0	0	0	0	0	0	0	0	0	0	0	0	0	0	0	0	0	0	0	0	0	0	0	0	0	0	0	132.869403710866
470.586	0	0	0	0	0	0	0	0	0	0	0	0	0	0	0	0	0	0	0	0	0	0	0	0	0	0	0	0	0	0	0	0	0	0	0	0	0	0	0	0	0	0	0	0	0	0	0	136.467315862628	155.465230315953
472.242	0	0	0	0	0	0	0	0	0	0	0	0	0	0	0	0	0	0	0	0	0	0	0	0	0	0	0	0	0	0	0	0	0	0	0	0	0	0	0	0	0	0	0	0	0	0	131.475094336149	135.726956267116	153.237566087228
473.899	0	0	0	0	0	0	0	0	0	0	0	0	0	0	0	0	0	0	0	0	0	0	0	0	0	0	0	0	0	0	0	0	0	0	0	0	0	0	0	0	0	0	0	0	0	0	129.381777883784	146.247223907251	176.728686148546
475.555	0	0	0	0	0	0	0	0	0	0	0	0	0	0	0	0	0	0	0	0	0	0	0	0	0	0	0	0	0	0	0	0	0	0	0	0	0	0	0	0	0	0	0	0	0	117.16182118407	133.161070168613	161.311161506547	178.461607470763
477.212	0	0	0	0	0	0	0	0	0	0	0	0	0	0	0	0	0	0	0	0	0	0	0	0	0	0	0	0	0	0	0	0	0	0	0	0	0	0	0	0	0	0	0	0	0	122.308223052015	135.933098682596	161.538959832029	193.38915297082
478.87	0	0	0	0	0	0	0	0	0	0	0	0	0	0	0	0	0	0	0	0	0	0	0	0	0	0	0	0	0	0	0	0	0	0	0	0	0	0	0	0	0	0	0	0	121.817651112365	134.261296084505	157.693695172192	185.928500260345	217.773218906203
480.527	0	0	0	0	0	0	0	0	0	0	0	0	0	0	0	0	0	0	0	0	0	0	0	0	0	0	0	0	0	0	0	0	0	0	0	0	0	0	0	0	0	0	0	0	129.476181722198	144.641503694407	170.387982193139	196.241746754896	222.520542397325
482.185	0	0	0	0	0	0	0	0	0	0	0	0	0	0	0	0	0	0	0	0	0	0	0	0	0	0	0	0	0	0	0	0	0	0	0	0	0	0	0	0	0	0	0	119.633095537799	133.62710520645	153.327382259852	174.522753411663	207.818319695055	239.001657601977
483.843	0	0	0	0	0	0	0	0	0	0	0	0	0	0	0	0	0	0	0	0	0	0	0	0	0	0	0	0	0	0	0	0	0	0	0	0	0	0	0	0	0	0	0	135.225006105518	151.121600306853	167.581294825482	195.060238231819	223.913541352722	249.155314177467
485.501	0	0	0	0	0	0	0	0	0	0	0	0	0	0	0	0	0	0	0	0	0	0	0	0	0	0	0	0	0	0	0	0	0	0	0	0	0	0	0	0	0	0	118.60934126749	140.032734273288	162.283005978285	183.210905831181	213.249089584436	241.463830247208	267.279268997642
487.16	0	0	0	0	0	0	0	0	0	0	0	0	0	0	0	0	0	0	0	0	0	0	0	0	0	0	0	0	0	0	0	0	0	0	0	0	0	0	0	0	0	126.12647540577	134.847293913302	154.006600446785	170.617194124214	189.373945120497	213.404395934745	246.906206383881	279.049632389333
488.819	0	0	0	0	0	0	0	0	0	0	0	0	0	0	0	0	0	0	0	0	0	0	0	0	0	0	0	0	0	0	0	0	0	0	0	0	0	0	0	0	0	124.10166792607	147.109216587691	162.532962649658	185.569308234183	202.272589999237	233.013313459976	259.641888467839	289.990488036153
490.478	0	0	0	0	0	0	0	0	0	0	0	0	0	0	0	0	0	0	0	0	0	0	0	0	0	0	0	0	0	0	0	0	0	0	0	0	0	0	0	0	120.321127589989	125.19872497911	145.16543236233	170.853712059405	195.247888277706	212.163970231739	238.724290952231	275.021869383199	294.437650825756
492.137	0	0	0	0	0	0	0	0	0	0	0	0	0	0	0	0	0	0	0	0	0	0	0	0	0	0	0	0	0	0	0	0	0	0	0	0	0	0	0	0	116.047367755117	136.29400938976	152.072528398828	177.494434144332	196.215585230363	220.68490689828	245.576820054763	266.829258983326	306.729835406733
493.797	0	0	0	0	0	0	0	0	0	0	0	0	0	0	0	0	0	0	0	0	0	0	0	0	0	0	0	0	0	0	0	0	0	0	0	0	0	0	0	112.732155388282	122.176188212871	140.900075177934	163.281724630367	189.936282708395	216.48674717639	226.313702874549	265.403570918309	286.361768698086	314.080976737538
495.456	0	0	0	0	0	0	0	0	0	0	0	0	0	0	0	0	0	0	0	0	0	0	0	0	0	0	0	0	0	0	0	0	0	0	0	0	0	0	0	126.264634426023	138.424907352823	156.735075476495	171.834258601615	205.923133736473	219.1846100256	242.457575221151	276.035083113616	302.329181102256	331.699904235745
497.117	0	0	0	0	0	0	0	0	0	0	0	0	0	0	0	0	0	0	0	0	0	0	0	0	0	0	0	0	0	0	0	0	0	0	0	0	0	0	99.9404153953526	121.421460339737	133.703137242209	160.282857084211	178.228936307103	203.672746351694	228.502558813936	249.379049821127	280.682443391269	307.501702140863	334.954413108304
498.777	0	0	0	0	0	0	0	0	0	0	0	0	0	0	0	0	0	0	0	0	0	0	0	0	0	0	0	0	0	0	0	0	0	0	0	0	0	0	111.356978634237	123.732557378516	140.73349614025	165.266607380054	194.743995269539	215.640493734968	238.022306419444	259.346121176445	281.765459982148	316.584513553109	342.833992829995
500.438	0	0	0	0	0	0	0	0	0	0	0	0	0	0	0	0	0	0	0	0	0	0	0	0	0	0	0	0	0	0	0	0	0	0	0	0	0	108.642407954803	136.857639110813	142.626493403727	172.304085728766	191.487800133031	205.541446594966	231.711287273855	253.097855272162	280.339373941318	301.091131719519	329.58322142582	360.432876651719
502.098	0	0	0	0	0	0	0	0	0	0	0	0	0	0	0	0	0	0	0	0	0	0	0	0	0	0	0	0	0	0	0	0	0	0	0	0	115.972514495887	114.041807638862	140.740721872466	145.504630569055	164.59289296082	189.726960892186	213.919218658087	231.869027551982	262.284898295137	282.319395976024	304.268255509039	331.828665758934	364.629738492332
503.759	0	0	0	0	0	0	0	0	0	0	0	0	0	0	0	0	0	0	0	0	0	0	0	0	0	0	0	0	0	0	0	0	0	0	0	0	114.534376546249	110.833468921599	145.76799637758	160.102902184268	170.157887757067	199.367902584391	218.449963469338	240.863141966175	264.457033709309	289.194672258846	313.333147647864	345.247750626008	380.109119452471
505.421	0	0	0	0	0	0	0	0	0	0	0	0	0	0	0	0	0	0	0	0	0	0	0	0	0	0	0	0	0	0	0	0	0	0	0	108.445083079051	109.982841376022	129.278270873286	143.220137906145	162.777305770781	186.118953100892	208.028645523098	229.672939160362	250.418764092138	273.808372804041	296.106852848658	320.41170582149	351.354328588329	374.48910706219
507.082	0	0	0	0	0	0	0	0	0	0	0	0	0	0	0	0	0	0	0	0	0	0	0	0	0	0	0	0	0	0	0	0	0	0	0	100.446172495565	113.407532365996	131.856014326559	161.12501653572	180.023104312817	195.772930758178	217.884637102026	242.79543946366	266.895990417069	281.717771815001	305.643346783413	329.443069226713	353.315637615207	386.089973144557
508.744	0	0	0	0	0	0	0	0	0	0	0	0	0	0	0	0	0	0	0	0	0	0	0	0	0	0	0	0	0	0	0	0	0	0	95.3345222253607	100.246668841269	115.33922202866	140.519001914268	161.582230807279	169.025587315451	194.549334719338	212.068327203397	237.103172378899	269.018769467378	289.261420383779	309.802221968994	328.970846871126	359.72605880003	390.546909212806
510.406	0	0	0	0	0	0	0	0	0	0	0	0	0	0	0	0	0	0	0	0	0	0	0	0	0	0	0	0	0	0	0	0	0	0	105.549364070129	128.254537025411	142.546268101367	158.743799786054	175.927959560013	199.856657149833	218.516123629385	247.65713859296	261.085830052188	286.821905751431	301.566850905693	325.842374246392	347.126573519214	379.758528014459	402.570324678228
512.068	0	0	0	0	0	0	0	0	0	0	0	0	0	0	0	0	0	0	0	0	0	0	0	0	0	0	0	0	0	0	0	0	0	79.1274059277285	98.7916821272547	120.929836024791	139.011316773803	163.58867332128	169.255387453387	195.54343250217	206.052422970428	234.788748681952	256.756810367451	277.931572466038	296.27111877739	318.720485142343	346.633314134969	374.881522991173	408.827634362588
513.731	0	0	0	0	0	0	0	0	0	0	0	0	0	0	0	0	0	0	0	0	0	0	0	0	0	0	0	0	0	0	0	0	0	94.5119523841078	104.229899232531	128.815269324417	143.349766749516	172.815292655501	171.913187020944	201.158284630871	218.679194223198	235.233143220135	263.567311423861	290.192663531174	306.428472401603	329.981377139184	355.905722867131	385.485602215011	397.098092443855
515.394	0	0	0	0	0	0	0	0	0	0	0	0	0	0	0	0	0	0	0	0	0	0	0	0	0	0	0	0	0	0	0	0	89.1150362427025	94.847265563969	125.444387455678	135.163508671162	146.31340783293	156.450522416139	184.818053888577	200.590211043743	221.505317626685	239.802105992355	275.906698791262	286.139586083551	309.716261504307	328.794668787392	356.405625388015	385.782966651662	406.667950680387
517.056	0	0	0	0	0	0	0	0	0	0	0	0	0	0	0	0	0	0	0	0	0	0	0	0	0	0	0	0	0	0	0	156.167554879294	92.2861570592924	100.105760300283	107.306143260778	134.313227750231	142.863078198461	147.385767269412	188.17201077927	209.98873979642	225.790616895299	242.052177936248	269.226217435715	285.613980449019	310.48225443414	327.239828486303	355.876659257112	387.227289662304	403.292826236585
518.72	0	0	0	0	0	0	0	0	0	0	0	0	0	0	0	0	0	0	0	0	0	0	0	0	0	0	0	0	0	0	0	78.9526613903559	87.0685651169758	102.192195634289	122.541608634655	129.964889363768	159.038302381675	179.974876988483	189.369077524719	207.492349137656	228.901164376312	247.591073220007	270.094110334959	298.555306951954	316.892384185979	336.582449194817	357.525109874192	378.50338190673	412.825851803354
520.383	0	0	0	0	0	0	0	0	0	0	0	0	0	0	0	0	0	0	0	0	0	0	0	0	0	0	0	0	0	0	131.450556154447	79.8796664418381	95.1881149199839	107.472071548075	139.629515243742	154.639397823145	158.204842285417	185.167258869951	189.829264549602	224.186263518035	231.885481449283	258.237581336938	275.06746444813	305.68783874273	328.60449706716	345.071022181774	365.793482898757	392.701430016232	416.171017650285
522.046	0	0	0	0	0	0	0	0	0	0	0	0	0	0	0	0	0	0	0	0	0	0	0	0	0	0	0	0	0	0	87.9395580177931	85.530154720505	112.267079721485	107.559493245682	127.930114500835	148.668005674187	164.386562349383	176.800608454408	200.93080434371	224.58254566978	240.337540180194	264.210238705592	282.790889220556	302.508664612525	323.14826428791	342.708992916594	366.147442655293	387.893912802253	420.191043328817
523.71	0	0	0	0	0	0	0	0	0	0	0	0	0	0	0	0	0	0	0	0	0	0	0	0	0	0	0	0	0	105.721354885451	70.7857300094765	85.4127796576446	105.221410063307	112.906886053726	135.544768490016	163.848790665416	174.209606487476	195.077734232484	210.676531561419	231.697153639514	246.125128365899	274.236352021213	289.532465709511	311.522946224974	331.301491318188	346.132721242676	368.349939272963	390.657902021779	419.789413115028
525.374	0	0	0	0	0	0	0	0	0	0	0	0	0	0	0	0	0	0	0	0	0	0	0	0	0	0	0	0	0	77.9592174593677	75.7394715431702	90.4251455535749	101.235263249753	112.786854958061	139.796340324908	152.01884764595	168.423085669205	190.844254238551	209.25196196614	233.77814438742	236.880323232256	268.764819828293	283.692453951929	312.591852447979	324.296770271647	346.033765695621	371.275962245643	397.719149090329	413.760889495753
527.038	0	0	0	0	0	0	0	0	0	0	0	0	0	0	0	0	0	0	0	0	0	0	0	0	0	0	0	0	91.7515487604725	78.6021153129585	81.9715596556335	97.8875043436235	107.030305210363	130.474126439828	141.790832841705	167.085813855628	184.296322138641	199.13883388757	219.049998280149	243.622922021644	251.575769094107	269.803433910529	296.765886626302	312.763892664489	323.846766623646	347.511629554734	362.39210117822	391.935778629449	415.970881319359
528.703	0	0	0	0	0	0	0	0	0	0	0	0	0	0	0	0	0	0	0	0	0	0	0	0	0	0	0	0	82.1951203495183	74.0712205723369	93.0587601685893	106.611178013146	116.691927809026	133.963058248011	148.791830876063	173.294230445814	183.159739619494	194.984794883585	218.450614021599	241.970910229777	255.973731310063	275.149168688836	294.318541965507	307.015342988742	327.664650660493	347.466681169938	364.931017929237	385.507001291028	409.093984673224
530.367	0	0	0	0	0	0	0	0	0	0	0	0	0	0	0	0	0	0	0	0	0	0	0	0	0	0	0	70.3082079325309	62.0611705546716	73.852769476433	85.4158158764578	99.7096656361287	117.444506160765	123.244355341596	146.022526500756	167.293857923533	183.902724740714	191.341016079009	214.681425963853	235.646080234035	249.45952458331	266.566439924803	289.305474814197	309.253918880361	322.676765357777	332.459659901941	360.405287042547	385.000205202788	397.981225292433
532.032	0	0	0	0	0	0	0	0	0	0	0	0	0	0	0	0	0	0	0	0	0	0	0	0	0	0	182.050380871106	64.934126816278	59.2140242593994	73.660385118757	77.4709691811906	95.6338283932099	120.028655470538	119.401028860622	140.971761081614	167.180444177357	186.719052219399	192.858664139585	215.217690219805	233.551531762118	242.787947646863	271.306682889066	287.377374866645	303.278407281562	320.007146047877	337.713591221951	352.146641134159	375.335146047515	398.983764561063
533.697	0	0	0	0	0	0	0	0	0	0	0	0	0	0	0	0	0	0	0	0	0	0	0	0	0	0	81.6666085767978	68.8542368245294	83.9270560605923	88.0664316554658	106.654584722436	101.888951302226	126.104480002347	140.720100493944	153.512731527516	171.633848542649	182.66543708282	210.031755077684	227.059073294443	251.17899703727	257.299089368161	268.474970851065	282.602019825467	305.053578355724	328.663111993755	336.539484596136	350.086439943564	379.479781936697	402.534186825557
535.362	0	0	0	0	0	0	0	0	0	0	0	0	0	0	0	0	0	0	0	0	0	0	0	0	0	113.533477365825	50.4208876727993	69.787718345909	78.385052279077	82.3228951699171	94.7746306537911	111.03448363378	137.096261771565	140.929815579241	155.925456218672	181.295305683112	186.440324279627	208.55419773776	212.688252837831	238.439985595563	252.330287336782	264.58095985089	291.657045007065	304.164729522195	323.218211655705	329.163822821234	359.854460670553	371.924164608008	399.743404115546
537.028	0	0	0	0	0	0	0	0	0	0	0	0	0	0	0	0	0	0	0	0	0	0	0	0	0	66.2105718219464	84.4793600609576	81.9644206753108	69.3910339202388	101.798685857019	109.251268215837	122.289150011602	144.423211829892	139.125821479461	164.83731838667	185.964043039183	204.503319999192	225.677971524653	230.591235813972	241.863015857448	268.992091059175	276.415624606592	291.86943155825	303.051624981953	324.892579943954	336.121645559306	347.620774625187	380.413458088818	401.468604929253
538.693	0	0	0	0	0	0	0	0	0	0	0	0	0	0	0	0	0	0	0	0	0	0	0	0	105.436236482132	59.1992699455548	75.323391414437	59.3059878342427	92.7322256497383	102.436978292909	116.383128022933	124.457554320523	130.992126077607	160.306140227624	166.7994809515	179.904541908309	196.185391483634	220.542184596406	228.4993227191	249.285310670565	253.979885238581	269.938913762132	293.972702394235	311.765547417134	319.639194410842	331.807837574175	349.22168495005	377.720689659603	399.249717475306
540.359	0	0	0	0	0	0	0	0	0	0	0	0	0	0	0	0	0	0	0	0	0	0	0	0	43.7666771906173	67.7125102217147	77.076155285733	64.1800337990307	85.30368394349	105.451098914607	108.33140845019	120.168660235143	127.211562733618	147.144632186017	164.701797585867	182.973143477367	190.821262067898	198.900422495831	228.554587996121	254.487612758628	252.024652933771	278.462577680093	280.824291091194	310.278651120602	314.728541125624	327.626519741141	348.519504473142	371.338869999464	388.393503484688
542.025	0	0	0	0	0	0	0	0	0	0	0	0	0	0	0	0	0	0	0	0	0	0	0	61.671369647181	15.7878447524107	40.4894055158691	53.6737888741457	70.8763871479154	85.362896356418	83.7044924157346	95.4709988179547	116.17781935447	123.558583717799	142.608031325252	168.253437653399	169.442609016717	188.438575339951	198.518224855987	222.271301230446	228.616885416716	245.351829220714	261.003898146092	286.784247583207	300.565479698559	309.008156581772	326.54933947329	350.711493633187	368.778826399358	383.889589793952
543.691	0	0	0	0	0	0	0	0	0	0	0	0	0	0	0	0	0	0	0	0	0	0	0	22.906216335313	36.7385897882959	51.1074991459114	60.300798945664	63.6993933965663	85.1973273417299	83.9847847178001	109.161392026567	104.757909510115	137.971500241947	133.539278233709	151.480297288636	169.832687760733	188.109821707479	207.200072936174	216.650444428374	240.42236446933	250.406241126887	267.092661288994	284.824989129509	300.240761042005	314.586524137986	322.654067142271	349.975916518487	362.079778364553	379.110995155109
545.357	0	0	0	0	0	0	0	0	0	0	0	0	0	0	0	0	0	0	0	0	0	0	85.5364480641003	64.2289070470596	58.7968293353351	74.0970835332883	73.3907750060916	95.545064648654	103.0599531023	119.624390280198	116.093433214745	143.731683044524	134.087825791946	149.944026241146	175.003314610347	203.47589869505	205.187347767998	216.74910270903	243.256250551395	245.415955673388	262.050766142686	283.004960384164	291.596700046082	297.017685415982	316.345085639842	330.152003984694	352.457817075226	368.040911468288	387.805019928415
547.023	0	0	0	0	0	0	0	0	0	0	0	0	0	0	0	0	0	0	0	0	0	199.561492221465	43.2811582543492	50.3267480322567	53.5212520601244	74.0479757413964	83.20640213019	82.1741682945562	100.399526733339	123.797868586661	120.827676259869	134.812824095617	150.273094596081	159.809122637414	181.489565617425	199.560008055946	199.89509030577	225.175445616128	239.47354768201	250.706765542101	251.750887031185	276.032744172768	289.419849171185	300.16736799749	310.910456482129	331.683162092588	349.127948495912	363.837538560756	380.705073132413
548.69	0	0	0	0	0	0	0	0	0	0	0	0	0	0	0	0	0	0	0	0	0	55.4430730809229	40.7518358455868	54.8988951061793	60.6704953537944	63.7240471126048	81.3278415125809	83.1659041638048	96.9374385370643	100.065402690194	128.402922049941	122.885962365152	147.413042661511	155.362972082306	176.068618689549	184.109291009599	191.909457735026	207.291661034777	230.847952191733	237.718036776147	254.152304936073	270.053122485356	277.15272285132	294.94589630473	311.939441770076	321.836477698047	334.399529029268	350.072200820936	380.856836038731
550.357	0	0	0	0	0	0	0	0	0	0	0	0	0	0	0	0	0	0	0	0	130.728081610799	52.7253720578507	48.9543324522188	58.1430917685107	58.3822974278169	67.9133286634008	94.3010533908588	84.9037533719667	95.2042225382889	113.271975732543	118.612395438548	143.062312431828	158.543836718054	156.880178964373	173.470515190644	186.181813726496	201.274285825419	199.010723126943	224.923332114532	249.06146779149	245.712189028162	273.170483381285	283.040773637054	295.338824072967	312.609147912121	321.798786131499	342.239388232572	353.707831913943	374.264235173286
552.024	0	0	0	0	0	0	0	0	0	0	0	0	0	0	0	0	0	0	0	0	56.5323017161934	44.3248247407065	63.2495469310624	68.5746932498931	65.6717333624731	70.6179355833289	77.5710020645465	94.2450961796872	92.5027690669809	109.664249486596	130.919006837289	142.622885098573	146.974880069142	152.146271851541	173.160008080013	183.59010797014	204.43978548526	216.278917003176	232.334520589821	238.23160186563	253.021524429512	261.733712985757	277.124941863071	299.531542763054	303.835091863652	310.765826642283	339.268988509669	342.344597731802	364.45007113527
553.691	0	0	0	0	0	0	0	0	0	0	0	0	0	0	0	0	0	0	0	49.7099040595565	24.1441264492561	32.2770585043869	33.58572871688	54.845337394381	51.6361773522558	56.8137489958951	78.1885795600726	86.7653749650682	93.351046168659	96.0605672443905	119.929381476192	127.403414008408	134.955971833837	148.47617265297	170.075840536652	173.281689723163	203.097237570225	197.597805911244	223.837321702037	231.732615029826	231.721755793321	252.972847022223	264.932040617644	285.937319463814	290.957569678933	307.967695322172	322.353912792883	331.894150460973	351.77055830034
555.358	0	0	0	0	0	0	0	0	0	0	0	0	0	0	0	0	0	0	0	23.8912612523718	26.3654973302351	28.035765161819	39.7964206338545	40.76231339076	56.6960002743331	59.6115164047586	69.8769879971325	85.0064710741276	73.7860383982265	96.4080868042293	105.338294008212	121.847392564925	124.555833489164	159.712988734649	174.258340817611	179.522898961519	188.364311846723	200.046833559462	207.552428948904	228.486789679723	235.414107619056	249.637141536854	266.333035996491	279.25494362111	296.650356928146	304.797796740702	313.271333927738	326.621358414771	343.299995053754
557.026	0	0	0	0	0	0	0	0	0	0	0	0	0	0	0	0	0	0	64.0744803105721	44.1146202590348	36.7398483534202	47.8576577616983	48.9639381082065	58.5635976354605	67.0903197721202	68.517088611894	81.4199583472471	91.5751985231932	83.6878558817189	111.481193785465	120.060074943808	119.055426212047	151.877224499755	144.957342207197	168.36783544284	176.579946034035	196.826784433088	199.496987116852	214.351829191278	229.88328652601	243.380679285777	256.499890331823	263.440005654812	275.496107956858	289.187240186511	296.436240097322	308.228199068491	331.426498890988	350.068818874361
558.693	0	0	0	0	0	0	0	0	0	0	0	0	0	0	0	0	0	0	39.5639571039083	39.508077800961	45.3265494566482	64.0018795748602	66.736162553449	65.8968957381687	80.6881667010478	87.9517203426303	96.2830776092391	96.8619280680275	116.709101796133	123.141106457951	123.797963943562	136.280100857722	153.244087552642	165.48880342988	173.070423918422	175.746858950685	191.359358485534	205.889283323928	226.204135629758	228.17988085525	239.162718971474	250.057479215899	259.360498609398	269.71349344743	284.567687140997	292.662322363826	310.420246227451	320.825997097936	340.785392914552
560.361	0	0	0	0	0	0	0	0	0	0	0	0	0	0	0	0	0	64.3879893467368	33.3083123360118	36.0972923796406	33.3194451357583	40.4897978724077	38.3142289799838	60.1347744369642	54.0393774876961	67.5354224340599	83.1200224703692	83.6559122443501	105.012016455587	111.312454186136	117.573867037613	125.718032097887	139.228977404805	146.05103981378	156.92964831224	166.565743144976	187.97171691381	200.136005896556	205.307841713065	226.610354076449	227.652273246816	239.135017156811	250.081701162286	260.504520355518	281.099484516384	283.353725890944	301.647932608019	317.210812137309	331.833383727482
562.029	0	0	0	0	0	0	0	0	0	0	0	0	0	0	0	0	132.658692785234	25.7806323350395	20.1320996636601	41.3332021984303	38.6204791571243	30.1223068153225	38.9581111642875	48.0849649774001	56.5510213776761	73.8913403062726	82.8349489023264	78.0214667722858	80.4911865420369	115.399015959744	111.228927596656	138.612949936854	134.785996014455	148.071786423898	166.126529971147	174.801912101422	189.699322077687	193.180817960643	201.428020220694	218.396842054078	227.51582726478	246.846600657017	247.913851943691	258.897290920992	268.462251409423	277.559030848127	293.955402159492	308.64207859381	322.732841958093
563.697	0	0	0	0	0	0	0	0	0	0	0	0	0	0	0	0	31.1371649559167	35.3932317560293	34.8323380060795	39.1539442682218	42.9497499643924	35.6137337471045	49.8391958989546	50.0774904850082	39.5596815165389	78.8787472691063	68.1995342656779	86.0592590623679	86.351684119236	105.218689997272	126.684294639508	115.475180555098	130.91147426767	133.568711138972	139.056668782886	179.962853924292	179.983728245207	186.448531645353	189.763083316488	214.84711377475	220.415667335774	236.711581319523	241.86973862226	249.39897491105	261.648987324079	269.948672419465	286.573290823424	305.492475881923	316.684940746882
565.365	0	0	0	0	0	0	0	0	0	0	0	0	0	0	0	105.274356571424	21.8612901967738	16.3623977658453	54.6025350876695	32.5053348838814	34.1359060062856	49.7742485420465	62.8257953155295	59.1456065225315	61.6623358891409	78.7271326686871	81.5762072046676	90.1995573486293	114.786483879612	112.460624147127	109.324110523329	138.466644974265	138.934576607762	156.004619906638	159.387982059567	164.204851695113	175.250755379915	184.386269264609	205.315917643843	203.804601734783	220.896296843633	220.682592301579	242.804265805189	260.935677498741	261.648325442492	271.080470892125	281.835824795493	299.022668793954	305.50458643882
567.033	0	0	0	0	0	0	0	0	0	0	0	0	0	0	0	47.855511382309	65.1871246825998	60.9677005273587	49.3110601978664	56.1689135634338	78.5452870352475	68.8721941417583	88.6150582857924	78.7071968454531	90.7854556855483	96.180682969399	101.306931676507	101.223913088491	120.139808059733	120.426443438581	132.372741864552	148.489742776103	149.539331641766	164.04835215755	167.189670260168	172.454616132415	199.095665529766	196.853652152706	209.15656828932	216.142883103893	235.095779531097	234.60162581758	256.431479408795	248.757500763389	272.782196486504	271.968272953354	284.934187864192	299.945918070043	315.32682418185
568.702	0	0	0	0	0	0	0	0	0	0	0	0	0	0	99.4834255593733	18.4520920178926	8.0530253050672	31.9407889860189	13.4601069645943	13.2444041670806	33.7569847768939	16.7904585720058	47.3427375062189	22.1640069102433	61.2502220643111	84.7831460656331	75.6892987756867	76.5450914954345	79.3340331747034	88.9427997582139	101.023265852852	114.457166850173	130.976648451178	122.334425489836	149.166524309321	167.840979281423	171.052444548237	175.576587402514	199.933047993904	190.759254335691	205.003385939012	213.448063185995	230.621419544509	238.46506760469	251.326482678632	262.889270874153	278.000231022926	287.197146724646	294.635567400591
570.37	0	0	0	0	0	0	0	0	0	0	0	0	0	0	41.0032241071762	33.4970779676656	41.5112280320629	27.3451133791303	43.9119649497072	36.7597381091238	55.5164634761806	63.0725617996266	64.8726966744795	62.8094098718949	58.5555290155791	63.7618836455375	83.6218916269918	95.5732211729526	102.857775444631	123.012003823037	122.482761698676	135.211595653096	155.574283265147	157.487530104198	155.365903299473	181.070780794658	181.388222612772	203.588372049008	197.301369716541	218.026697278063	213.572026170096	228.715316326367	243.342745201614	247.594857311548	253.295239818134	266.27764989034	268.959556397683	285.151122466075	292.624797208901
572.039	0	0	0	0	0	0	0	0	0	0	0	0	0	58.8789059130949	32.2619490033299	7.20670535067067	33.1071132958792	16.1225596441945	10.9979469757664	18.1737185911847	32.3198782862122	33.8197625565445	52.5662642344821	63.0121089691025	67.7843639699102	63.3112158743117	82.4323148403575	87.4010340015147	91.3301317987873	94.1562315677426	93.8843132852648	116.113546064869	137.890789980551	144.026127737675	145.159240434422	157.937326132093	172.571313774701	183.269665798743	182.960517333241	204.225927423945	204.547630238532	218.068407109088	222.987548589743	228.994562548623	239.652862284263	243.585593816915	266.213368761106	279.865350989975	276.939716428487
573.708	0	0	0	0	0	0	0	0	0	0	0	0	0	6.55724871485379	16.2877420231332	40.6145162927869	23.0228260083728	60.6764314679238	29.8785164086909	51.2794215847149	34.7635300315643	54.0632110469088	89.4001543149634	73.9256550651171	67.571433604555	67.3420976748032	79.735797120238	101.835747675811	100.798279777534	113.752868097154	112.932836555916	129.6445865495	130.701672300508	141.579953047268	161.189786976425	159.269270858176	169.670727321223	177.214947401703	180.744786888201	201.444832174095	209.814767022557	209.078326113309	228.27594716358	229.328934062109	243.674108455428	246.189954582063	262.602331648574	267.117219697948	273.790931552293
575.377	0	0	0	0	0	0	0	0	0	0	0	0	68.7434091350786	41.6121218580795	57.6919775566612	53.7413765886039	60.5849562706778	40.8195381052388	75.7353269139797	72.5917278036318	68.6785779338271	58.5565536750302	82.289505367179	69.3959332079907	77.4610893651854	95.7110808282739	97.1282900299945	108.815572616034	124.969557745214	131.837311993281	116.368769754328	122.734410997549	150.147573997699	149.25068039542	160.335031954187	180.109487450842	184.974201043205	195.926414065685	191.802170427008	207.558790139158	205.58957972238	225.260189191404	226.077914351843	236.700633643629	242.345553714424	247.247336953938	260.311792146044	271.406902257023	278.341293506396
577.046	0	0	0	0	0	0	0	0	0	0	0	141.459201001528	19.4613171728291	15.3782235670457	32.3634911972913	24.5072098765822	29.7963746967377	20.0137853470417	14.4097124327813	5.27304450027621	43.7057239737893	54.0248071109596	61.0371311862659	56.5972767042517	71.1064350759661	69.0348420840606	72.9485823057322	91.5168426484608	82.5201662991125	106.631230664334	97.1190041027217	126.491207895921	130.293386314351	127.060861762411	149.240391415273	158.332745562539	165.157985607709	166.712868048535	184.306891741978	177.216021400082	190.694805765947	198.428986009412	215.35216932639	220.40531419432	226.096025783001	233.25969331733	247.862424775502	257.836630751357	275.237686056324
578.715	0	0	0	0	0	0	0	0	0	0	0	65.408909802426	5.83541759961955	51.4222644818445	52.9233013699818	31.0866060991506	31.4137471458564	60.0609994740086	68.7779315149085	54.3120485734774	59.6145866249757	75.8556774363637	89.2250126605201	80.7587960373994	75.3336624546229	82.690809137539	99.2323508943077	98.9121833956538	108.05857540904	127.94796065419	126.110897764551	128.562484187524	147.019487202838	139.057232644425	160.541775693606	158.362493822404	169.668345008166	180.863442880474	181.212565048365	183.827628620406	200.978303148651	205.427910458307	215.890045519547	222.210061109512	235.005599715555	238.218466622766	248.819196173447	259.910546211106	263.118646300846
580.384	0	0	0	0	0	0	0	0	0	0	114.310306533028	7.92888567766289	15.6423678642719	-15.8027575717935	14.8709467539389	22.2887391922249	29.8426213229602	43.5271735240095	38.5037757349476	17.4228061529041	50.3987818093367	42.3818587427792	47.0781942088112	48.77958434623	67.4243236695257	59.6083387839206	83.7553176334687	79.5678682683385	86.618993800337	96.3581369215965	117.056008507383	112.897938932377	120.187965476048	134.843253891917	142.993657816078	151.565382297457	152.257078359808	158.412983901485	172.578839046597	168.906073490455	173.808724952019	192.907524095927	205.142838569461	200.872750929327	214.034323114473	222.074942998345	234.547563697141	247.611384605762	255.472958146282
582.054	0	0	0	0	0	0	0	0	0	0	-5.7720781661893	18.7435083439542	3.81019086459362	5.56078251578155	17.7525521061466	25.7759965271607	39.8616610343438	50.6899441443312	42.1835837993949	43.2097791308915	18.8073012306269	44.9725054561031	54.7035640503633	40.5141533968017	49.0747821247429	66.4084936146955	77.043357731566	73.7172359271963	97.4756989228114	90.6012839353072	114.842720294785	100.632144337255	126.69112805613	128.253552888761	145.210380403087	133.322695513836	147.279505704932	158.725857316811	158.967650318285	172.299567767308	176.103164827373	194.105186048115	194.62119038366	197.538559046243	208.960857161502	215.657546353986	223.727454571228	231.209016743125	253.281914748223
583.723	0	0	0	0	0	0	0	0	0	78.2067520636687	45.7949801201493	34.3434556934171	54.2049954722265	34.6191944846484	43.8135117360576	39.7363781060466	41.9854045334959	71.810815160615	43.9505818740678	48.2795074262907	50.9293415338486	66.84626364264	71.5903245509088	56.8952038374357	61.2400176550439	71.5674257908807	102.31179927654	101.286272878158	102.360338005029	83.8783938959294	116.434683439684	116.147993138744	131.004255907739	124.78229969245	151.97034170492	151.584869555412	146.996470336707	160.275544668331	169.903776803589	179.555231446369	191.186380677163	186.434454531499	205.254386239544	207.493321866361	206.054672875183	212.108587545177	220.985618391156	230.070697373782	248.721702837336
585.393	0	0	0	0	0	0	0	0	0	-5.14732059750003	-4.42305885407997	-9.32576777222346	2.43215835709166	18.2215591318055	19.987012871718	15.1633071032499	24.5896690765882	18.2558367436742	49.32489622536	37.6363218916078	25.9060137187842	44.3985196067395	35.7514341458059	66.8619902829008	51.8242719171513	75.0714935977025	76.4821270518873	71.8947885162897	79.813241606384	87.6919312943473	106.742007773414	105.087340759344	98.4600417489113	114.982946181965	125.883608548606	134.848567745822	151.69974845963	143.019729814361	168.177650387133	166.221674532982	172.166465690742	175.965734263945	178.935470898618	197.482986394346	204.288428146308	211.319711720371	207.880811228668	229.398420744603	227.221502161069
587.063	0	0	0	0	0	0	0	0	77.6170219382485	15.8334366431554	51.133363582936	50.6525452697084	12.0956935554308	32.314245679587	24.8543361481246	31.5680006146538	58.3407672089077	53.9314421576937	39.8365432957724	49.8961581519656	59.6827463454582	75.2501559908977	62.1796548512826	81.0219857390864	80.6426383268277	79.022572637398	86.2188035248394	95.2203613199335	85.9729778712011	112.8993401655	116.036683469366	105.845327413017	124.738924587155	136.38855998612	134.238543885213	144.603347530809	136.225795492514	150.293965198886	163.931310716581	169.647795016365	182.54564440882	179.207078273571	192.575908703455	198.203284386526	205.134952471415	208.743517430645	216.018336958125	220.909036076567	226.511251920795
588.733	0	0	0	0	0	0	0	0	-14.9529296263577	-10.5162216103081	2.81955982026837	7.56596343187382	6.67065269505945	6.39442211182642	16.0380379033021	8.33822331199727	26.2115345626566	23.9459009405077	15.0650209284737	29.146305668094	16.99992993057	54.1907222581196	43.3362769444645	37.4783171135275	60.8552338442155	52.8033310190119	73.5939434056028	66.7381314780417	77.738625146486	73.2887612991132	84.0447236282367	95.1413687017431	97.1282545559689	103.860202873253	92.4201051040611	120.58527383206	135.359085674034	134.816448398424	154.603720381301	160.82736829384	147.698690693719	165.533671976084	174.755685827408	176.528001039128	183.029975938872	194.021553435688	202.677272277574	209.638475757149	222.011078746873
590.403	0	0	0	0	0	0	0	35.4003797542939	16.1068737069736	3.19229285237927	20.6176982856907	0.614906203029069	29.6304421188406	24.6588519082948	-14.1841771385486	20.3106337091427	30.4223696991255	46.3282028179706	38.7482626879271	24.9177563702115	39.1400441710678	43.2496163973737	59.940545995219	45.7053038581394	71.5236715382558	71.5083928178605	76.7312802013436	79.3170263275463	85.1682359808401	90.6090296035488	94.1215138291751	106.08149931637	112.426933276158	116.683598093682	123.799314015113	123.380387372895	148.972553654809	144.07101104765	148.887897610845	153.940854467759	157.839159476247	165.937929026878	177.574582858224	176.887151601795	187.5115790585	195.067440209494	200.262777924951	197.693036979118	215.6934806917
592.073	0	0	0	0	0	0	167.914147207628	14.3633926919483	25.6753920450146	23.8594339017591	50.5184167686912	42.4746733846605	36.4091195574935	37.2860759140189	49.0778498105797	50.4952383635013	41.5609110970308	37.3938333528982	52.9273803414678	48.0861136130986	79.3887149738288	55.0200335717336	65.7027886371679	74.2180994440521	63.8062542575703	79.8871047053789	90.6668793922141	96.7996959983014	94.5944433480989	116.021841149612	104.019991335511	119.938315525161	122.076501499514	122.131680478932	147.640700269142	143.806561104953	131.051007464369	146.430271185779	155.962519995258	152.579635934138	162.586332857763	168.333261492636	175.40883078125	183.465938053467	186.617459613337	192.568590558975	195.742848936234	210.147194480954	219.668672711986
593.743	0	0	0	0	0	0	26.5387620710484	-7.79814084328549	-4.38947019969662	3.35177364304861	-23.2969124868045	5.20080886919528	8.37981385392192	15.1418138309919	8.33815186058506	17.4699329360848	19.1280460645757	13.1927970487948	13.2903980873598	31.3957639019639	37.9951059554324	44.9049667993714	39.8041221998777	51.4786164578794	34.6463272753649	58.6542194511684	58.9001950305306	70.6046366914127	77.5202770750048	83.4667754669362	74.4103165857576	90.8042361119311	113.49907425752	106.637113471615	108.962756803905	130.982739970884	133.468225989062	132.294789064619	130.675766292236	144.018847038168	151.700399074305	155.909292958621	165.363886773371	166.752833202172	178.251862011632	179.54277061877	183.577987433543	191.840255040926	209.142854195971
595.413	0	0	0	0	0	111.116701079136	2.40290943794737	-4.67581301103794	5.67963052344424	17.8085058151343	17.7418396977117	25.7731092967491	17.2379403799907	32.8387251578537	42.382161466039	30.9829676607188	33.090434647432	10.0854470776647	21.244151536158	29.1865434384866	59.8774123352903	34.5208272512972	42.0726219824533	47.8656557061645	66.9739694562208	51.3980022283372	65.0466382784096	71.7576947117221	61.8821476753371	92.5139208466275	73.5798755429575	95.9127801011419	92.290179771146	106.847970588584	108.355647228011	118.219998132197	123.107969184896	113.536822494149	136.427277340998	137.629072065646	149.02837168451	161.269075185451	164.872957404568	171.014182363886	178.121678685965	177.018592259882	186.647994035527	189.844626930835	196.724950846921
597.084	0	0	0	0	0	36.6625212225942	51.5910972565989	25.8196837526035	13.3131320106602	30.8532008458115	23.0470715370519	35.5386467950174	16.2697572622137	33.1922876038209	26.7126824384348	46.6985797501334	16.3594483705073	28.4056240221648	45.0307569316147	33.1416326582646	50.1372137496217	45.596883351406	51.5061534949066	53.6528853861168	69.4925747622545	67.2316712917351	72.2126725911771	80.9129986398107	93.426455390203	88.8318151135998	96.9690542322975	111.249689506144	101.256712066111	109.56778879997	121.752549737825	124.736255242409	129.882925255893	126.117262559304	144.029167323424	148.605866241185	150.668075399924	153.859996502493	162.979065880299	166.111762381084	177.84592979807	180.2321014062	185.05385665044	184.003739651271	198.626582883726
598.754	0	0	0	0	77.0567259949704	-23.7112766720354	-19.2948899199244	14.1958361303427	-6.2727404301477	4.71377032569838	22.327858978282	28.8959707569672	-2.44115931859614	5.16634030732441	14.3088063234521	27.7936572779425	32.4924037359952	37.8775527428422	34.3754770597055	19.8941339033059	35.5129715723459	34.3745811375137	54.6345031622657	38.157534503195	34.3553349145258	56.3199441303515	70.912506035707	59.3142815434103	70.8220537517694	75.8325869153488	84.6972190915984	84.088421266554	94.9579030290672	93.9189620746295	104.269548778776	120.45810567301	112.588896247886	116.154058852575	128.897456058598	129.47424127416	135.349852375348	140.607904568593	149.679013237725	157.395003026673	169.027706274635	164.936280693763	177.989755713895	180.267933091694	186.218549303676
600.425	0	0	0	0	45.8421274558079	12.4760849752088	6.49274390842505	22.7118294519834	5.1278189219936	26.2117349014628	28.9831286833425	49.2625353607797	34.1310929388652	33.3076304822332	57.2067520650561	47.1267719527237	29.3082515124341	50.0525620534019	48.9077930481852	62.7512252583612	59.1407182411528	61.039773910329	65.7108314186819	71.2464620889776	76.7564959290738	58.0120539964668	70.7169378621607	84.9635617081862	81.0853179035982	86.8827098544698	98.6569002502189	112.024925716965	104.503528773564	114.219296471823	109.102064739351	104.825611643737	132.330306118004	125.058185842069	135.715992794959	144.772169547509	149.578133682594	152.745627037732	152.89215694732	169.986097359546	166.252488775151	175.06075798382	176.590259126039	191.058460188066	188.862766000449
602.096	0	0	0	60.5606518297447	-23.7624943606749	5.34761216917734	19.5408267428414	1.79111146576353	0.854798810741332	-13.358376582983	1.22185459767006	4.24358473679355	-2.8488212517848	0.894168946282397	12.8825234824428	19.3898412349227	26.3110360294658	18.6729126002697	25.9106196296886	50.8137629474968	48.9028245237734	32.3238738484478	35.7857378910718	46.0209656998356	42.2154147718859	49.4604110086472	50.2208050411025	49.1469527702182	65.1187647237727	88.8547963856355	91.7413378189048	87.1326401336235	79.7343218777004	89.6309801572031	100.483141696311	114.431534899667	113.40640870381	116.222956102896	127.10151984401	136.852915951357	140.943347578293	138.591750475952	146.891546924234	151.270209724315	158.282701673898	164.114863009073	174.051348671806	173.252952007427	189.930610199267
603.766	0	0	0	24.5159423700375	5.50999673046503	15.6480881412906	4.68672794841702	25.0216646956446	15.4271115014165	28.7844586771226	24.4652931935344	7.54268111104425	-3.06681681197788	11.9448138608543	31.5567103211126	37.6720106763335	22.8015837403791	53.9545912772217	39.5476155996286	24.8491255508667	32.7686490390164	46.7303834743989	48.8852669359135	40.7260373860703	57.4191836287934	68.6051060181651	62.4659566139539	64.6107211530235	60.5492595724064	77.9090150878099	83.6778992119424	93.5460682165447	96.6879379678405	89.6359773826315	104.098740627505	103.348380857199	114.224046887752	120.421716532832	128.807485231715	138.088769325834	135.23259323731	137.854983069108	150.341829413	147.516307101892	158.363814732384	161.969362678345	169.843341275381	171.055798422602	177.180888437969
605.437	0	0	58.5328089309467	2.072640450865	5.54984473353445	12.1094957972629	9.14107233606124	13.50132243966	2.43308048632632	0.995400733591429	19.7636343160136	16.8366076740257	16.465264745786	17.1612674136135	55.5273423639022	39.3119348955839	27.7960533342563	39.1144113410464	44.9043519243462	42.4714089472173	31.9397448440284	51.4740112016128	44.5831537964302	53.8472656460181	49.4025546129611	62.2511425814389	66.8335474875869	57.6998421561284	65.5292036087512	76.4201361595153	87.0052438854311	98.2330193086437	98.3263939734139	104.691328864785	103.579241641537	110.726808736185	106.589407018374	117.771225080448	129.13940810455	132.899393488175	135.862251942659	130.615445695042	144.971559445957	151.105276286029	150.209883093056	157.023639762313	166.174742264263	166.996902926641	178.329780348054
607.108	0	233.86145938714	3.30061043252599	15.0061302484721	25.7107561965702	-1.39733603091585	28.9814474526586	17.8029654057345	19.0418766786861	27.1721290580762	8.6468070832254	24.7078913902628	17.7739368517652	6.92833584103862	38.5955465959912	21.6119760063298	20.9093319763267	23.5461692291598	33.1187069408261	41.2442046150897	42.1538553619326	55.2496053255283	54.7292603293223	46.4495077814645	61.2299022607951	50.3476763908708	73.3764156327932	69.7004204909925	78.0433874394695	85.1709401644768	73.6810992084293	91.2487410877893	90.6124804405614	100.474907338382	102.079612805414	116.594193478251	112.967273930618	106.839491607865	118.182887440709	135.165704845612	126.599657118753	138.835480088593	142.968339640785	139.190846269139	148.398819756672	152.127183979804	161.647618079563	164.152427762876	169.878109134208
608.779	0	31.4933395559072	-36.7948258062203	-31.9421004470196	-38.605723411993	-32.5319543784541	-5.91195957178408	-10.0539687342335	-13.8316726553662	-5.02018383879043	-15.0957025056488	-3.43072495185801	5.75732917608539	-3.40522258307885	-14.4734371487371	-15.1831806390837	-17.8183272175977	27.8562829828838	1.05703940841959	19.0925487614289	23.1349888909416	6.44098251144597	38.0125902122826	25.4881264502916	26.4491533452701	40.6702715036708	40.5401528980004	53.4833497343291	46.5936142556501	53.7599446594997	55.2509304133117	60.1834724435205	82.5392295863929	85.506505864501	83.7674213804514	84.1716264327932	84.1600155655863	105.889772968033	99.4023587924075	114.389679626077	112.925467755715	123.478885385904	121.767524075015	132.209290030245	136.619690867636	147.053300760927	145.802337005275	151.173892103237	154.736215860724
610.45	184.723222744629	28.2154284680924	33.8996202076686	54.5885906267501	37.95930507	27.0745287701823	64.1510617755132	66.217266839516	49.1510946262014	42.0542405009817	34.6351594762207	48.5719281409791	62.7369368643918	68.027090271662	33.9305920014976	51.7346251560444	53.1155781700936	43.2780993948832	47.1280254451682	40.970655945542	64.22783681598	48.840217793696	68.5667100426973	70.7781311772118	82.2573705776215	74.5891438405778	78.6795597954272	86.3529448783201	76.5084326174364	88.6775833195545	91.2450818421964	90.6851293200319	95.8240001466735	96.6324480877644	87.1877815177525	107.305993189528	115.689486381484	115.31780141223	126.113105843764	127.995043643233	127.376657115136	143.780493207385	126.78026452644	146.728901099475	145.748570458232	149.796328356139	155.61122128222	163.818761978108	160.679192140187
612.121	6.72120221579245	-10.3058184755467	10.382591816852	9.83448348450174	1.96962472943481	10.0139214233689	4.51647301750136	10.3468167049584	8.74148488253639	-7.2423689995965	-11.9143311042733	4.59088802727911	25.8766332863683	25.1994178527473	1.57452829785247	26.1953386033391	20.6053602415587	15.5763165876735	1.09548967413688	33.2322500727725	27.1109909925365	33.4188307659315	33.0481388651979	49.3381993249711	41.438270584037	53.9149781407348	59.4348380441589	64.0761708725039	57.414543751623	76.5105401124874	67.0255763608531	78.550530592853	90.6620703456605	69.157419597228	88.117834425988	89.570270370958	97.2407468385371	106.771617372923	106.723847371862	105.58688838237	119.405599953366	115.973359174817	121.06457927108	123.525997812885	134.244714090417	138.090711225926	137.961900455704	155.447772904756	155.532096558347
613.792	22.1938236721883	15.5578189420864	9.34331463886266	29.4576782314746	38.4921897720429	24.5004571675551	32.7422251550743	16.8836347959884	17.8476271146125	22.8133018656117	48.310257526069	50.3670894180737	49.3624775232802	18.3657663485446	43.8122296647233	22.3758893934179	38.6405163982271	23.6453845941967	40.1895595239786	47.91174352289	51.3343469554616	48.2454620518955	52.1180149793143	45.1036872659474	49.1747520406633	50.5506714370053	73.0993573870675	69.2483777078318	82.4337954886261	67.6964418298086	76.4559648095562	87.6507520941058	86.8592606769575	94.4836963131533	91.4033104179991	101.935616299414	102.619027542664	105.295407998389	121.33582588797	115.400631125007	106.092976895731	122.196993546498	118.978786903912	132.821390306649	134.792414544794	138.545435519341	142.098397764907	148.748247268487	149.719396867513
615.464	-8.62731419456297	24.0442698087475	27.5878512992526	0.540488800821698	-7.44641773689879	-13.078723913383	12.8984936162506	21.209338692526	13.5513517656714	23.2774928823189	7.95178517229265	11.9876954724046	20.8722631627153	28.8346728466188	23.3246416948647	49.2714732940564	22.1024170567864	16.7264631469099	39.7971486390627	49.8240311411742	44.8328296518493	35.4018282591484	49.6913360831418	54.7001640274578	60.7426731909069	49.9788320028125	53.0847956636869	71.0922864446837	59.3709100112575	76.5462952349143	69.0100925447611	90.9325821265438	73.1659549102132	91.5040747535785	95.1995924217848	93.9716120395752	100.608276066866	93.5313884544678	106.446231726751	108.219324448199	105.746539311023	122.8125831516	119.655960319987	130.617107156952	130.088955658284	129.256632352239	141.273345605371	137.260299930999	147.140680005012
617.135	-18.4756220466827	3.91457043388053	-6.26583868440205	16.1751752340614	23.0298603785657	-3.68682808318584	1.18206846101098	16.7075815074284	-0.227965080321617	23.7150077348779	8.55561092019723	28.8307807294182	18.9257660067783	23.1827894915334	34.618396320987	17.1378147084696	29.1948616334603	26.9400022994343	22.4242633429525	27.9802669659034	19.5508313707969	57.1178072838065	31.2599669276305	34.996221285926	38.0529219240937	41.2257104347747	59.7477899131467	60.2241839657964	53.744134175192	77.7827633327017	71.9983464614729	62.9114472097472	87.4059603484712	79.4920747411561	84.4604977252981	76.7885715775051	88.2310348926183	84.7119158211882	106.078825957659	101.536959469739	111.473622729734	116.733949801776	115.789687964468	122.967144454132	120.252263822294	127.680836026567	129.989387740329	135.861003781705	136.002975948409
618.806	-20.8215553713235	-21.3517815737294	-43.0414423183681	-27.4556383716789	-25.1280703350715	-6.05909647738086	-36.7632948447355	-20.9855085046689	8.62812161057742	-16.5031195980463	-30.2170521360552	-14.9425093379109	6.28498694879691	5.95619778816013	18.6817111852098	3.69660974243946	6.28002969019378	1.40327130535137	13.3737166066708	10.5950967068185	12.4650939996864	31.5732952233793	26.1894852340354	22.8983622052254	29.6877495496887	39.0693321871918	30.036548601972	34.2629896419737	65.7836599932446	45.4692564271566	58.6277333736817	59.6123240523616	66.5621889342441	65.880834890982	65.0338710664429	81.1057575994243	70.6799183439469	82.5267578890753	92.6606871626826	97.4608962365141	94.7059162076602	96.702754200341	103.87903733656	108.513866652634	116.278427757644	124.866955958687	122.370102039382	124.470182761505	129.037868291468
[truncated: 85 more columns]
