# Supplementary material for: Physicochemical and major ion data for springs in the Black Forest National Park, Germany
Source: Data Brief. 2020 Apr 30;30:105645. doi: 10.1016/j.dib.2020.105645 (PMC7218150; doi:10.1016/j.dib.2020.105645)
Supplement: Supplementary file 4 [file mmc4.zip › Fluorescence/D820_5_2017-05-08.csv]

wavelength	600	597	594	591	588	585	582	579	576	573	570	567	564	561	558	555	552	549	546	543	540	537	534	531	528	525	522	519	516	513	510	507	504	501	498	495	492	489	486	483	480	477	474	471	468	465	462	459	456
210.862	0	0	0	0	0	0	0	0	0	0	0	0	0	0	0	0	0	0	0	0	0	0	0	0	0	0	0	0	0	0	0	0	0	0	0	0	0	0	0	0	0	0	0	0	0	0	0	0	0
212.444	0	0	0	0	0	0	0	0	0	0	0	0	0	0	0	0	0	0	0	0	0	0	0	0	0	0	0	0	0	0	0	0	0	0	0	0	0	0	0	0	0	0	0	0	0	0	0	0	0
214.027	0	0	0	0	0	0	0	0	0	0	0	0	0	0	0	0	0	0	0	0	0	0	0	0	0	0	0	0	0	0	0	0	0	0	0	0	0	0	0	0	0	0	0	0	0	0	0	0	0
215.61	0	0	0	0	0	0	0	0	0	0	0	0	0	0	0	0	0	0	0	0	0	0	0	0	0	0	0	0	0	0	0	0	0	0	0	0	0	0	0	0	0	0	0	0	0	0	0	0	0
217.194	0	0	0	0	0	0	0	0	0	0	0	0	0	0	0	0	0	0	0	0	0	0	0	0	0	0	0	0	0	0	0	0	0	0	0	0	0	0	0	0	0	0	0	0	0	0	0	0	0
218.779	0	0	0	0	0	0	0	0	0	0	0	0	0	0	0	0	0	0	0	0	0	0	0	0	0	0	0	0	0	0	0	0	0	0	0	0	0	0	0	0	0	0	0	0	0	0	0	0	0
220.364	0	0	0	0	0	0	0	0	0	0	0	0	0	0	0	0	0	0	0	0	0	0	0	0	0	0	0	0	0	0	0	0	0	0	0	0	0	0	0	0	0	0	0	0	0	0	0	0	0
221.95	0	0	0	0	0	0	0	0	0	0	0	0	0	0	0	0	0	0	0	0	0	0	0	0	0	0	0	0	0	0	0	0	0	0	0	0	0	0	0	0	0	0	0	0	0	0	0	0	0
223.536	0	0	0	0	0	0	0	0	0	0	0	0	0	0	0	0	0	0	0	0	0	0	0	0	0	0	0	0	0	0	0	0	0	0	0	0	0	0	0	0	0	0	0	0	0	0	0	0	0
225.123	0	0	0	0	0	0	0	0	0	0	0	0	0	0	0	0	0	0	0	0	0	0	0	0	0	0	0	0	0	0	0	0	0	0	0	0	0	0	0	0	0	0	0	0	0	0	0	0	0
226.71	0	0	0	0	0	0	0	0	0	0	0	0	0	0	0	0	0	0	0	0	0	0	0	0	0	0	0	0	0	0	0	0	0	0	0	0	0	0	0	0	0	0	0	0	0	0	0	0	0
228.299	0	0	0	0	0	0	0	0	0	0	0	0	0	0	0	0	0	0	0	0	0	0	0	0	0	0	0	0	0	0	0	0	0	0	0	0	0	0	0	0	0	0	0	0	0	0	0	0	0
229.887	0	0	0	0	0	0	0	0	0	0	0	0	0	0	0	0	0	0	0	0	0	0	0	0	0	0	0	0	0	0	0	0	0	0	0	0	0	0	0	0	0	0	0	0	0	0	0	0	0
231.477	0	0	0	0	0	0	0	0	0	0	0	0	0	0	0	0	0	0	0	0	0	0	0	0	0	0	0	0	0	0	0	0	0	0	0	0	0	0	0	0	0	0	0	0	0	0	0	0	0
233.067	0	0	0	0	0	0	0	0	0	0	0	0	0	0	0	0	0	0	0	0	0	0	0	0	0	0	0	0	0	0	0	0	0	0	0	0	0	0	0	0	0	0	0	0	0	0	0	0	0
234.657	0	0	0	0	0	0	0	0	0	0	0	0	0	0	0	0	0	0	0	0	0	0	0	0	0	0	0	0	0	0	0	0	0	0	0	0	0	0	0	0	0	0	0	0	0	0	0	0	0
236.248	0	0	0	0	0	0	0	0	0	0	0	0	0	0	0	0	0	0	0	0	0	0	0	0	0	0	0	0	0	0	0	0	0	0	0	0	0	0	0	0	0	0	0	0	0	0	0	0	0
237.84	0	0	0	0	0	0	0	0	0	0	0	0	0	0	0	0	0	0	0	0	0	0	0	0	0	0	0	0	0	0	0	0	0	0	0	0	0	0	0	0	0	0	0	0	0	0	0	0	0
239.432	0	0	0	0	0	0	0	0	0	0	0	0	0	0	0	0	0	0	0	0	0	0	0	0	0	0	0	0	0	0	0	0	0	0	0	0	0	0	0	0	0	0	0	0	0	0	0	0	0
241.025	0	0	0	0	0	0	0	0	0	0	0	0	0	0	0	0	0	0	0	0	0	0	0	0	0	0	0	0	0	0	0	0	0	0	0	0	0	0	0	0	0	0	0	0	0	0	0	0	0
242.619	0	0	0	0	0	0	0	0	0	0	0	0	0	0	0	0	0	0	0	0	0	0	0	0	0	0	0	0	0	0	0	0	0	0	0	0	0	0	0	0	0	0	0	0	0	0	0	0	0
244.213	0	0	0	0	0	0	0	0	0	0	0	0	0	0	0	0	0	0	0	0	0	0	0	0	0	0	0	0	0	0	0	0	0	0	0	0	0	0	0	0	0	0	0	0	0	0	0	0	0
245.808	0	0	0	0	0	0	0	0	0	0	0	0	0	0	0	0	0	0	0	0	0	0	0	0	0	0	0	0	0	0	0	0	0	0	0	0	0	0	0	0	0	0	0	0	0	0	0	0	0
247.403	0	0	0	0	0	0	0	0	0	0	0	0	0	0	0	0	0	0	0	0	0	0	0	0	0	0	0	0	0	0	0	0	0	0	0	0	0	0	0	0	0	0	0	0	0	0	0	0	0
248.999	0	0	0	0	0	0	0	0	0	0	0	0	0	0	0	0	0	0	0	0	0	0	0	0	0	0	0	0	0	0	0	0	0	0	0	0	0	0	0	0	0	0	0	0	0	0	0	0	0
250.595	0	0	0	0	0	0	0	0	0	0	0	0	0	0	0	0	0	0	0	0	0	0	0	0	0	0	0	0	0	0	0	0	0	0	0	0	0	0	0	0	0	0	0	0	0	0	0	0	0
252.192	0	0	0	0	0	0	0	0	0	0	0	0	0	0	0	0	0	0	0	0	0	0	0	0	0	0	0	0	0	0	0	0	0	0	0	0	0	0	0	0	0	0	0	0	0	0	0	0	0
253.79	0	0	0	0	0	0	0	0	0	0	0	0	0	0	0	0	0	0	0	0	0	0	0	0	0	0	0	0	0	0	0	0	0	0	0	0	0	0	0	0	0	0	0	0	0	0	0	0	0
255.388	0	0	0	0	0	0	0	0	0	0	0	0	0	0	0	0	0	0	0	0	0	0	0	0	0	0	0	0	0	0	0	0	0	0	0	0	0	0	0	0	0	0	0	0	0	0	0	0	0
256.986	0	0	0	0	0	0	0	0	0	0	0	0	0	0	0	0	0	0	0	0	0	0	0	0	0	0	0	0	0	0	0	0	0	0	0	0	0	0	0	0	0	0	0	0	0	0	0	0	0
258.586	0	0	0	0	0	0	0	0	0	0	0	0	0	0	0	0	0	0	0	0	0	0	0	0	0	0	0	0	0	0	0	0	0	0	0	0	0	0	0	0	0	0	0	0	0	0	0	0	0
260.186	0	0	0	0	0	0	0	0	0	0	0	0	0	0	0	0	0	0	0	0	0	0	0	0	0	0	0	0	0	0	0	0	0	0	0	0	0	0	0	0	0	0	0	0	0	0	0	0	0
261.786	0	0	0	0	0	0	0	0	0	0	0	0	0	0	0	0	0	0	0	0	0	0	0	0	0	0	0	0	0	0	0	0	0	0	0	0	0	0	0	0	0	0	0	0	0	0	0	0	0
263.387	0	0	0	0	0	0	0	0	0	0	0	0	0	0	0	0	0	0	0	0	0	0	0	0	0	0	0	0	0	0	0	0	0	0	0	0	0	0	0	0	0	0	0	0	0	0	0	0	0
264.988	0	0	0	0	0	0	0	0	0	0	0	0	0	0	0	0	0	0	0	0	0	0	0	0	0	0	0	0	0	0	0	0	0	0	0	0	0	0	0	0	0	0	0	0	0	0	0	0	0
266.591	0	0	0	0	0	0	0	0	0	0	0	0	0	0	0	0	0	0	0	0	0	0	0	0	0	0	0	0	0	0	0	0	0	0	0	0	0	0	0	0	0	0	0	0	0	0	0	0	0
268.193	0	0	0	0	0	0	0	0	0	0	0	0	0	0	0	0	0	0	0	0	0	0	0	0	0	0	0	0	0	0	0	0	0	0	0	0	0	0	0	0	0	0	0	0	0	0	0	0	0
269.796	0	0	0	0	0	0	0	0	0	0	0	0	0	0	0	0	0	0	0	0	0	0	0	0	0	0	0	0	0	0	0	0	0	0	0	0	0	0	0	0	0	0	0	0	0	0	0	0	0
271.4	0	0	0	0	0	0	0	0	0	0	0	0	0	0	0	0	0	0	0	0	0	0	0	0	0	0	0	0	0	0	0	0	0	0	0	0	0	0	0	0	0	0	0	0	0	0	0	0	0
273.004	0	0	0	0	0	0	0	0	0	0	0	0	0	0	0	0	0	0	0	0	0	0	0	0	0	0	0	0	0	0	0	0	0	0	0	0	0	0	0	0	0	0	0	0	0	0	0	0	0
274.609	0	0	0	0	0	0	0	0	0	0	0	0	0	0	0	0	0	0	0	0	0	0	0	0	0	0	0	0	0	0	0	0	0	0	0	0	0	0	0	0	0	0	0	0	0	0	0	0	0
276.215	0	0	0	0	0	0	0	0	0	0	0	0	0	0	0	0	0	0	0	0	0	0	0	0	0	0	0	0	0	0	0	0	0	0	0	0	0	0	0	0	0	0	0	0	0	0	0	0	0
277.821	0	0	0	0	0	0	0	0	0	0	0	0	0	0	0	0	0	0	0	0	0	0	0	0	0	0	0	0	0	0	0	0	0	0	0	0	0	0	0	0	0	0	0	0	0	0	0	0	0
279.427	0	0	0	0	0	0	0	0	0	0	0	0	0	0	0	0	0	0	0	0	0	0	0	0	0	0	0	0	0	0	0	0	0	0	0	0	0	0	0	0	0	0	0	0	0	0	0	0	0
281.034	0	0	0	0	0	0	0	0	0	0	0	0	0	0	0	0	0	0	0	0	0	0	0	0	0	0	0	0	0	0	0	0	0	0	0	0	0	0	0	0	0	0	0	0	0	0	0	0	0
282.642	0	0	0	0	0	0	0	0	0	0	0	0	0	0	0	0	0	0	0	0	0	0	0	0	0	0	0	0	0	0	0	0	0	0	0	0	0	0	0	0	0	0	0	0	0	0	0	0	0
284.25	0	0	0	0	0	0	0	0	0	0	0	0	0	0	0	0	0	0	0	0	0	0	0	0	0	0	0	0	0	0	0	0	0	0	0	0	0	0	0	0	0	0	0	0	0	0	0	0	0
285.858	0	0	0	0	0	0	0	0	0	0	0	0	0	0	0	0	0	0	0	0	0	0	0	0	0	0	0	0	0	0	0	0	0	0	0	0	0	0	0	0	0	0	0	0	0	0	0	0	0
287.468	0	0	0	0	0	0	0	0	0	0	0	0	0	0	0	0	0	0	0	0	0	0	0	0	0	0	0	0	0	0	0	0	0	0	0	0	0	0	0	0	0	0	0	0	0	0	0	0	0
289.077	0	0	0	0	0	0	0	0	0	0	0	0	0	0	0	0	0	0	0	0	0	0	0	0	0	0	0	0	0	0	0	0	0	0	0	0	0	0	0	0	0	0	0	0	0	0	0	0	0
290.688	0	0	0	0	0	0	0	0	0	0	0	0	0	0	0	0	0	0	0	0	0	0	0	0	0	0	0	0	0	0	0	0	0	0	0	0	0	0	0	0	0	0	0	0	0	0	0	0	0
292.298	0	0	0	0	0	0	0	0	0	0	0	0	0	0	0	0	0	0	0	0	0	0	0	0	0	0	0	0	0	0	0	0	0	0	0	0	0	0	0	0	0	0	0	0	0	0	0	0	0
293.91	0	0	0	0	0	0	0	0	0	0	0	0	0	0	0	0	0	0	0	0	0	0	0	0	0	0	0	0	0	0	0	0	0	0	0	0	0	0	0	0	0	0	0	0	0	0	0	0	0
295.521	0	0	0	0	0	0	0	0	0	0	0	0	0	0	0	0	0	0	0	0	0	0	0	0	0	0	0	0	0	0	0	0	0	0	0	0	0	0	0	0	0	0	0	0	0	0	0	0	0
297.134	0	0	0	0	0	0	0	0	0	0	0	0	0	0	0	0	0	0	0	0	0	0	0	0	0	0	0	0	0	0	0	0	0	0	0	0	0	0	0	0	0	0	0	0	0	0	0	0	0
298.747	0	0	0	0	0	0	0	0	0	0	0	0	0	0	0	0	0	0	0	0	0	0	0	0	0	0	0	0	0	0	0	0	0	0	0	0	0	0	0	0	0	0	0	0	0	0	0	0	0
300.36	0	0	0	0	0	0	0	0	0	0	0	0	0	0	0	0	0	0	0	0	0	0	0	0	0	0	0	0	0	0	0	0	0	0	0	0	0	0	0	0	0	0	0	0	0	0	0	0	0
301.974	0	0	0	0	0	0	0	0	0	0	0	0	0	0	0	0	0	0	0	0	0	0	0	0	0	0	0	0	0	0	0	0	0	0	0	0	0	0	0	0	0	0	0	0	0	0	0	0	0
303.588	0	0	0	0	0	0	0	0	0	0	0	0	0	0	0	0	0	0	0	0	0	0	0	0	0	0	0	0	0	0	0	0	0	0	0	0	0	0	0	0	0	0	0	0	0	0	0	0	0
305.203	0	0	0	0	0	0	0	0	0	0	0	0	0	0	0	0	0	0	0	0	0	0	0	0	0	0	0	0	0	0	0	0	0	0	0	0	0	0	0	0	0	0	0	0	0	0	0	0	0
306.819	0	0	0	0	0	0	0	0	0	0	0	0	0	0	0	0	0	0	0	0	0	0	0	0	0	0	0	0	0	0	0	0	0	0	0	0	0	0	0	0	0	0	0	0	0	0	0	0	0
308.435	0	0	0	0	0	0	0	0	0	0	0	0	0	0	0	0	0	0	0	0	0	0	0	0	0	0	0	0	0	0	0	0	0	0	0	0	0	0	0	0	0	0	0	0	0	0	0	0	0
310.051	0	0	0	0	0	0	0	0	0	0	0	0	0	0	0	0	0	0	0	0	0	0	0	0	0	0	0	0	0	0	0	0	0	0	0	0	0	0	0	0	0	0	0	0	0	0	0	0	0
311.668	0	0	0	0	0	0	0	0	0	0	0	0	0	0	0	0	0	0	0	0	0	0	0	0	0	0	0	0	0	0	0	0	0	0	0	0	0	0	0	0	0	0	0	0	0	0	0	0	0
313.286	0	0	0	0	0	0	0	0	0	0	0	0	0	0	0	0	0	0	0	0	0	0	0	0	0	0	0	0	0	0	0	0	0	0	0	0	0	0	0	0	0	0	0	0	0	0	0	0	0
314.904	0	0	0	0	0	0	0	0	0	0	0	0	0	0	0	0	0	0	0	0	0	0	0	0	0	0	0	0	0	0	0	0	0	0	0	0	0	0	0	0	0	0	0	0	0	0	0	0	0
316.522	0	0	0	0	0	0	0	0	0	0	0	0	0	0	0	0	0	0	0	0	0	0	0	0	0	0	0	0	0	0	0	0	0	0	0	0	0	0	0	0	0	0	0	0	0	0	0	0	0
318.141	0	0	0	0	0	0	0	0	0	0	0	0	0	0	0	0	0	0	0	0	0	0	0	0	0	0	0	0	0	0	0	0	0	0	0	0	0	0	0	0	0	0	0	0	0	0	0	0	0
319.761	0	0	0	0	0	0	0	0	0	0	0	0	0	0	0	0	0	0	0	0	0	0	0	0	0	0	0	0	0	0	0	0	0	0	0	0	0	0	0	0	0	0	0	0	0	0	0	0	0
321.381	0	0	0	0	0	0	0	0	0	0	0	0	0	0	0	0	0	0	0	0	0	0	0	0	0	0	0	0	0	0	0	0	0	0	0	0	0	0	0	0	0	0	0	0	0	0	0	0	0
323.001	0	0	0	0	0	0	0	0	0	0	0	0	0	0	0	0	0	0	0	0	0	0	0	0	0	0	0	0	0	0	0	0	0	0	0	0	0	0	0	0	0	0	0	0	0	0	0	0	0
324.622	0	0	0	0	0	0	0	0	0	0	0	0	0	0	0	0	0	0	0	0	0	0	0	0	0	0	0	0	0	0	0	0	0	0	0	0	0	0	0	0	0	0	0	0	0	0	0	0	0
326.243	0	0	0	0	0	0	0	0	0	0	0	0	0	0	0	0	0	0	0	0	0	0	0	0	0	0	0	0	0	0	0	0	0	0	0	0	0	0	0	0	0	0	0	0	0	0	0	0	0
327.865	0	0	0	0	0	0	0	0	0	0	0	0	0	0	0	0	0	0	0	0	0	0	0	0	0	0	0	0	0	0	0	0	0	0	0	0	0	0	0	0	0	0	0	0	0	0	0	0	0
329.488	0	0	0	0	0	0	0	0	0	0	0	0	0	0	0	0	0	0	0	0	0	0	0	0	0	0	0	0	0	0	0	0	0	0	0	0	0	0	0	0	0	0	0	0	0	0	0	0	0
331.111	0	0	0	0	0	0	0	0	0	0	0	0	0	0	0	0	0	0	0	0	0	0	0	0	0	0	0	0	0	0	0	0	0	0	0	0	0	0	0	0	0	0	0	0	0	0	0	0	0
332.734	0	0	0	0	0	0	0	0	0	0	0	0	0	0	0	0	0	0	0	0	0	0	0	0	0	0	0	0	0	0	0	0	0	0	0	0	0	0	0	0	0	0	0	0	0	0	0	0	0
334.358	0	0	0	0	0	0	0	0	0	0	0	0	0	0	0	0	0	0	0	0	0	0	0	0	0	0	0	0	0	0	0	0	0	0	0	0	0	0	0	0	0	0	0	0	0	0	0	0	0
335.982	0	0	0	0	0	0	0	0	0	0	0	0	0	0	0	0	0	0	0	0	0	0	0	0	0	0	0	0	0	0	0	0	0	0	0	0	0	0	0	0	0	0	0	0	0	0	0	0	0
337.607	0	0	0	0	0	0	0	0	0	0	0	0	0	0	0	0	0	0	0	0	0	0	0	0	0	0	0	0	0	0	0	0	0	0	0	0	0	0	0	0	0	0	0	0	0	0	0	0	0
339.232	0	0	0	0	0	0	0	0	0	0	0	0	0	0	0	0	0	0	0	0	0	0	0	0	0	0	0	0	0	0	0	0	0	0	0	0	0	0	0	0	0	0	0	0	0	0	0	0	0
340.858	0	0	0	0	0	0	0	0	0	0	0	0	0	0	0	0	0	0	0	0	0	0	0	0	0	0	0	0	0	0	0	0	0	0	0	0	0	0	0	0	0	0	0	0	0	0	0	0	0
342.484	0	0	0	0	0	0	0	0	0	0	0	0	0	0	0	0	0	0	0	0	0	0	0	0	0	0	0	0	0	0	0	0	0	0	0	0	0	0	0	0	0	0	0	0	0	0	0	0	0
344.111	0	0	0	0	0	0	0	0	0	0	0	0	0	0	0	0	0	0	0	0	0	0	0	0	0	0	0	0	0	0	0	0	0	0	0	0	0	0	0	0	0	0	0	0	0	0	0	0	0
345.738	0	0	0	0	0	0	0	0	0	0	0	0	0	0	0	0	0	0	0	0	0	0	0	0	0	0	0	0	0	0	0	0	0	0	0	0	0	0	0	0	0	0	0	0	0	0	0	0	0
347.365	0	0	0	0	0	0	0	0	0	0	0	0	0	0	0	0	0	0	0	0	0	0	0	0	0	0	0	0	0	0	0	0	0	0	0	0	0	0	0	0	0	0	0	0	0	0	0	0	0
348.993	0	0	0	0	0	0	0	0	0	0	0	0	0	0	0	0	0	0	0	0	0	0	0	0	0	0	0	0	0	0	0	0	0	0	0	0	0	0	0	0	0	0	0	0	0	0	0	0	0
350.622	0	0	0	0	0	0	0	0	0	0	0	0	0	0	0	0	0	0	0	0	0	0	0	0	0	0	0	0	0	0	0	0	0	0	0	0	0	0	0	0	0	0	0	0	0	0	0	0	0
352.251	0	0	0	0	0	0	0	0	0	0	0	0	0	0	0	0	0	0	0	0	0	0	0	0	0	0	0	0	0	0	0	0	0	0	0	0	0	0	0	0	0	0	0	0	0	0	0	0	0
353.88	0	0	0	0	0	0	0	0	0	0	0	0	0	0	0	0	0	0	0	0	0	0	0	0	0	0	0	0	0	0	0	0	0	0	0	0	0	0	0	0	0	0	0	0	0	0	0	0	0
355.51	0	0	0	0	0	0	0	0	0	0	0	0	0	0	0	0	0	0	0	0	0	0	0	0	0	0	0	0	0	0	0	0	0	0	0	0	0	0	0	0	0	0	0	0	0	0	0	0	0
357.14	0	0	0	0	0	0	0	0	0	0	0	0	0	0	0	0	0	0	0	0	0	0	0	0	0	0	0	0	0	0	0	0	0	0	0	0	0	0	0	0	0	0	0	0	0	0	0	0	0
358.771	0	0	0	0	0	0	0	0	0	0	0	0	0	0	0	0	0	0	0	0	0	0	0	0	0	0	0	0	0	0	0	0	0	0	0	0	0	0	0	0	0	0	0	0	0	0	0	0	0
360.402	0	0	0	0	0	0	0	0	0	0	0	0	0	0	0	0	0	0	0	0	0	0	0	0	0	0	0	0	0	0	0	0	0	0	0	0	0	0	0	0	0	0	0	0	0	0	0	0	0
362.034	0	0	0	0	0	0	0	0	0	0	0	0	0	0	0	0	0	0	0	0	0	0	0	0	0	0	0	0	0	0	0	0	0	0	0	0	0	0	0	0	0	0	0	0	0	0	0	0	0
363.666	0	0	0	0	0	0	0	0	0	0	0	0	0	0	0	0	0	0	0	0	0	0	0	0	0	0	0	0	0	0	0	0	0	0	0	0	0	0	0	0	0	0	0	0	0	0	0	0	0
365.299	0	0	0	0	0	0	0	0	0	0	0	0	0	0	0	0	0	0	0	0	0	0	0	0	0	0	0	0	0	0	0	0	0	0	0	0	0	0	0	0	0	0	0	0	0	0	0	0	0
366.932	0	0	0	0	0	0	0	0	0	0	0	0	0	0	0	0	0	0	0	0	0	0	0	0	0	0	0	0	0	0	0	0	0	0	0	0	0	0	0	0	0	0	0	0	0	0	0	0	0
368.565	0	0	0	0	0	0	0	0	0	0	0	0	0	0	0	0	0	0	0	0	0	0	0	0	0	0	0	0	0	0	0	0	0	0	0	0	0	0	0	0	0	0	0	0	0	0	0	0	0
370.199	0	0	0	0	0	0	0	0	0	0	0	0	0	0	0	0	0	0	0	0	0	0	0	0	0	0	0	0	0	0	0	0	0	0	0	0	0	0	0	0	0	0	0	0	0	0	0	0	0
371.833	0	0	0	0	0	0	0	0	0	0	0	0	0	0	0	0	0	0	0	0	0	0	0	0	0	0	0	0	0	0	0	0	0	0	0	0	0	0	0	0	0	0	0	0	0	0	0	0	0
373.468	0	0	0	0	0	0	0	0	0	0	0	0	0	0	0	0	0	0	0	0	0	0	0	0	0	0	0	0	0	0	0	0	0	0	0	0	0	0	0	0	0	0	0	0	0	0	0	0	0
375.103	0	0	0	0	0	0	0	0	0	0	0	0	0	0	0	0	0	0	0	0	0	0	0	0	0	0	0	0	0	0	0	0	0	0	0	0	0	0	0	0	0	0	0	0	0	0	0	0	0
376.738	0	0	0	0	0	0	0	0	0	0	0	0	0	0	0	0	0	0	0	0	0	0	0	0	0	0	0	0	0	0	0	0	0	0	0	0	0	0	0	0	0	0	0	0	0	0	0	0	0
378.374	0	0	0	0	0	0	0	0	0	0	0	0	0	0	0	0	0	0	0	0	0	0	0	0	0	0	0	0	0	0	0	0	0	0	0	0	0	0	0	0	0	0	0	0	0	0	0	0	0
380.01	0	0	0	0	0	0	0	0	0	0	0	0	0	0	0	0	0	0	0	0	0	0	0	0	0	0	0	0	0	0	0	0	0	0	0	0	0	0	0	0	0	0	0	0	0	0	0	0	0
381.647	0	0	0	0	0	0	0	0	0	0	0	0	0	0	0	0	0	0	0	0	0	0	0	0	0	0	0	0	0	0	0	0	0	0	0	0	0	0	0	0	0	0	0	0	0	0	0	0	0
383.284	0	0	0	0	0	0	0	0	0	0	0	0	0	0	0	0	0	0	0	0	0	0	0	0	0	0	0	0	0	0	0	0	0	0	0	0	0	0	0	0	0	0	0	0	0	0	0	0	0
384.922	0	0	0	0	0	0	0	0	0	0	0	0	0	0	0	0	0	0	0	0	0	0	0	0	0	0	0	0	0	0	0	0	0	0	0	0	0	0	0	0	0	0	0	0	0	0	0	0	0
386.56	0	0	0	0	0	0	0	0	0	0	0	0	0	0	0	0	0	0	0	0	0	0	0	0	0	0	0	0	0	0	0	0	0	0	0	0	0	0	0	0	0	0	0	0	0	0	0	0	0
388.198	0	0	0	0	0	0	0	0	0	0	0	0	0	0	0	0	0	0	0	0	0	0	0	0	0	0	0	0	0	0	0	0	0	0	0	0	0	0	0	0	0	0	0	0	0	0	0	0	0
389.837	0	0	0	0	0	0	0	0	0	0	0	0	0	0	0	0	0	0	0	0	0	0	0	0	0	0	0	0	0	0	0	0	0	0	0	0	0	0	0	0	0	0	0	0	0	0	0	0	0
391.476	0	0	0	0	0	0	0	0	0	0	0	0	0	0	0	0	0	0	0	0	0	0	0	0	0	0	0	0	0	0	0	0	0	0	0	0	0	0	0	0	0	0	0	0	0	0	0	0	0
393.116	0	0	0	0	0	0	0	0	0	0	0	0	0	0	0	0	0	0	0	0	0	0	0	0	0	0	0	0	0	0	0	0	0	0	0	0	0	0	0	0	0	0	0	0	0	0	0	0	0
394.756	0	0	0	0	0	0	0	0	0	0	0	0	0	0	0	0	0	0	0	0	0	0	0	0	0	0	0	0	0	0	0	0	0	0	0	0	0	0	0	0	0	0	0	0	0	0	0	0	0
396.396	0	0	0	0	0	0	0	0	0	0	0	0	0	0	0	0	0	0	0	0	0	0	0	0	0	0	0	0	0	0	0	0	0	0	0	0	0	0	0	0	0	0	0	0	0	0	0	0	0
398.037	0	0	0	0	0	0	0	0	0	0	0	0	0	0	0	0	0	0	0	0	0	0	0	0	0	0	0	0	0	0	0	0	0	0	0	0	0	0	0	0	0	0	0	0	0	0	0	0	0
399.678	0	0	0	0	0	0	0	0	0	0	0	0	0	0	0	0	0	0	0	0	0	0	0	0	0	0	0	0	0	0	0	0	0	0	0	0	0	0	0	0	0	0	0	0	0	0	0	0	0
401.32	0	0	0	0	0	0	0	0	0	0	0	0	0	0	0	0	0	0	0	0	0	0	0	0	0	0	0	0	0	0	0	0	0	0	0	0	0	0	0	0	0	0	0	0	0	0	0	0	0
402.962	0	0	0	0	0	0	0	0	0	0	0	0	0	0	0	0	0	0	0	0	0	0	0	0	0	0	0	0	0	0	0	0	0	0	0	0	0	0	0	0	0	0	0	0	0	0	0	0	0
404.604	0	0	0	0	0	0	0	0	0	0	0	0	0	0	0	0	0	0	0	0	0	0	0	0	0	0	0	0	0	0	0	0	0	0	0	0	0	0	0	0	0	0	0	0	0	0	0	0	0
406.247	0	0	0	0	0	0	0	0	0	0	0	0	0	0	0	0	0	0	0	0	0	0	0	0	0	0	0	0	0	0	0	0	0	0	0	0	0	0	0	0	0	0	0	0	0	0	0	0	0
407.89	0	0	0	0	0	0	0	0	0	0	0	0	0	0	0	0	0	0	0	0	0	0	0	0	0	0	0	0	0	0	0	0	0	0	0	0	0	0	0	0	0	0	0	0	0	0	0	0	0
409.534	0	0	0	0	0	0	0	0	0	0	0	0	0	0	0	0	0	0	0	0	0	0	0	0	0	0	0	0	0	0	0	0	0	0	0	0	0	0	0	0	0	0	0	0	0	0	0	0	0
411.177	0	0	0	0	0	0	0	0	0	0	0	0	0	0	0	0	0	0	0	0	0	0	0	0	0	0	0	0	0	0	0	0	0	0	0	0	0	0	0	0	0	0	0	0	0	0	0	0	0
412.822	0	0	0	0	0	0	0	0	0	0	0	0	0	0	0	0	0	0	0	0	0	0	0	0	0	0	0	0	0	0	0	0	0	0	0	0	0	0	0	0	0	0	0	0	0	0	0	0	0
414.466	0	0	0	0	0	0	0	0	0	0	0	0	0	0	0	0	0	0	0	0	0	0	0	0	0	0	0	0	0	0	0	0	0	0	0	0	0	0	0	0	0	0	0	0	0	0	0	0	0
416.111	0	0	0	0	0	0	0	0	0	0	0	0	0	0	0	0	0	0	0	0	0	0	0	0	0	0	0	0	0	0	0	0	0	0	0	0	0	0	0	0	0	0	0	0	0	0	0	0	0
417.757	0	0	0	0	0	0	0	0	0	0	0	0	0	0	0	0	0	0	0	0	0	0	0	0	0	0	0	0	0	0	0	0	0	0	0	0	0	0	0	0	0	0	0	0	0	0	0	0	0
419.402	0	0	0	0	0	0	0	0	0	0	0	0	0	0	0	0	0	0	0	0	0	0	0	0	0	0	0	0	0	0	0	0	0	0	0	0	0	0	0	0	0	0	0	0	0	0	0	0	0
421.048	0	0	0	0	0	0	0	0	0	0	0	0	0	0	0	0	0	0	0	0	0	0	0	0	0	0	0	0	0	0	0	0	0	0	0	0	0	0	0	0	0	0	0	0	0	0	0	0	0
422.695	0	0	0	0	0	0	0	0	0	0	0	0	0	0	0	0	0	0	0	0	0	0	0	0	0	0	0	0	0	0	0	0	0	0	0	0	0	0	0	0	0	0	0	0	0	0	0	0	0
424.342	0	0	0	0	0	0	0	0	0	0	0	0	0	0	0	0	0	0	0	0	0	0	0	0	0	0	0	0	0	0	0	0	0	0	0	0	0	0	0	0	0	0	0	0	0	0	0	0	0
425.989	0	0	0	0	0	0	0	0	0	0	0	0	0	0	0	0	0	0	0	0	0	0	0	0	0	0	0	0	0	0	0	0	0	0	0	0	0	0	0	0	0	0	0	0	0	0	0	0	0
427.636	0	0	0	0	0	0	0	0	0	0	0	0	0	0	0	0	0	0	0	0	0	0	0	0	0	0	0	0	0	0	0	0	0	0	0	0	0	0	0	0	0	0	0	0	0	0	0	0	0
429.284	0	0	0	0	0	0	0	0	0	0	0	0	0	0	0	0	0	0	0	0	0	0	0	0	0	0	0	0	0	0	0	0	0	0	0	0	0	0	0	0	0	0	0	0	0	0	0	0	0
430.932	0	0	0	0	0	0	0	0	0	0	0	0	0	0	0	0	0	0	0	0	0	0	0	0	0	0	0	0	0	0	0	0	0	0	0	0	0	0	0	0	0	0	0	0	0	0	0	0	0
432.581	0	0	0	0	0	0	0	0	0	0	0	0	0	0	0	0	0	0	0	0	0	0	0	0	0	0	0	0	0	0	0	0	0	0	0	0	0	0	0	0	0	0	0	0	0	0	0	0	0
434.23	0	0	0	0	0	0	0	0	0	0	0	0	0	0	0	0	0	0	0	0	0	0	0	0	0	0	0	0	0	0	0	0	0	0	0	0	0	0	0	0	0	0	0	0	0	0	0	0	0
435.879	0	0	0	0	0	0	0	0	0	0	0	0	0	0	0	0	0	0	0	0	0	0	0	0	0	0	0	0	0	0	0	0	0	0	0	0	0	0	0	0	0	0	0	0	0	0	0	0	0
437.528	0	0	0	0	0	0	0	0	0	0	0	0	0	0	0	0	0	0	0	0	0	0	0	0	0	0	0	0	0	0	0	0	0	0	0	0	0	0	0	0	0	0	0	0	0	0	0	0	0
439.178	0	0	0	0	0	0	0	0	0	0	0	0	0	0	0	0	0	0	0	0	0	0	0	0	0	0	0	0	0	0	0	0	0	0	0	0	0	0	0	0	0	0	0	0	0	0	0	0	0
440.828	0	0	0	0	0	0	0	0	0	0	0	0	0	0	0	0	0	0	0	0	0	0	0	0	0	0	0	0	0	0	0	0	0	0	0	0	0	0	0	0	0	0	0	0	0	0	0	0	0
442.479	0	0	0	0	0	0	0	0	0	0	0	0	0	0	0	0	0	0	0	0	0	0	0	0	0	0	0	0	0	0	0	0	0	0	0	0	0	0	0	0	0	0	0	0	0	0	0	0	0
444.13	0	0	0	0	0	0	0	0	0	0	0	0	0	0	0	0	0	0	0	0	0	0	0	0	0	0	0	0	0	0	0	0	0	0	0	0	0	0	0	0	0	0	0	0	0	0	0	0	0
445.781	0	0	0	0	0	0	0	0	0	0	0	0	0	0	0	0	0	0	0	0	0	0	0	0	0	0	0	0	0	0	0	0	0	0	0	0	0	0	0	0	0	0	0	0	0	0	0	0	0
447.432	0	0	0	0	0	0	0	0	0	0	0	0	0	0	0	0	0	0	0	0	0	0	0	0	0	0	0	0	0	0	0	0	0	0	0	0	0	0	0	0	0	0	0	0	0	0	0	0	0
449.084	0	0	0	0	0	0	0	0	0	0	0	0	0	0	0	0	0	0	0	0	0	0	0	0	0	0	0	0	0	0	0	0	0	0	0	0	0	0	0	0	0	0	0	0	0	0	0	0	0
450.736	0	0	0	0	0	0	0	0	0	0	0	0	0	0	0	0	0	0	0	0	0	0	0	0	0	0	0	0	0	0	0	0	0	0	0	0	0	0	0	0	0	0	0	0	0	0	0	0	0
452.389	0	0	0	0	0	0	0	0	0	0	0	0	0	0	0	0	0	0	0	0	0	0	0	0	0	0	0	0	0	0	0	0	0	0	0	0	0	0	0	0	0	0	0	0	0	0	0	0	0
454.042	0	0	0	0	0	0	0	0	0	0	0	0	0	0	0	0	0	0	0	0	0	0	0	0	0	0	0	0	0	0	0	0	0	0	0	0	0	0	0	0	0	0	0	0	0	0	0	0	0
455.695	0	0	0	0	0	0	0	0	0	0	0	0	0	0	0	0	0	0	0	0	0	0	0	0	0	0	0	0	0	0	0	0	0	0	0	0	0	0	0	0	0	0	0	0	0	0	0	0	0
457.348	0	0	0	0	0	0	0	0	0	0	0	0	0	0	0	0	0	0	0	0	0	0	0	0	0	0	0	0	0	0	0	0	0	0	0	0	0	0	0	0	0	0	0	0	0	0	0	0	0
459.002	0	0	0	0	0	0	0	0	0	0	0	0	0	0	0	0	0	0	0	0	0	0	0	0	0	0	0	0	0	0	0	0	0	0	0	0	0	0	0	0	0	0	0	0	0	0	0	0	0
460.656	0	0	0	0	0	0	0	0	0	0	0	0	0	0	0	0	0	0	0	0	0	0	0	0	0	0	0	0	0	0	0	0	0	0	0	0	0	0	0	0	0	0	0	0	0	0	0	0	0
462.31	0	0	0	0	0	0	0	0	0	0	0	0	0	0	0	0	0	0	0	0	0	0	0	0	0	0	0	0	0	0	0	0	0	0	0	0	0	0	0	0	0	0	0	0	0	0	0	0	0
463.965	0	0	0	0	0	0	0	0	0	0	0	0	0	0	0	0	0	0	0	0	0	0	0	0	0	0	0	0	0	0	0	0	0	0	0	0	0	0	0	0	0	0	0	0	0	0	0	0	0
465.62	0	0	0	0	0	0	0	0	0	0	0	0	0	0	0	0	0	0	0	0	0	0	0	0	0	0	0	0	0	0	0	0	0	0	0	0	0	0	0	0	0	0	0	0	0	0	0	0	0
467.275	0	0	0	0	0	0	0	0	0	0	0	0	0	0	0	0	0	0	0	0	0	0	0	0	0	0	0	0	0	0	0	0	0	0	0	0	0	0	0	0	0	0	0	0	0	0	0	0	339.514601711332
468.931	0	0	0	0	0	0	0	0	0	0	0	0	0	0	0	0	0	0	0	0	0	0	0	0	0	0	0	0	0	0	0	0	0	0	0	0	0	0	0	0	0	0	0	0	0	0	0	0	362.625694470305
470.586	0	0	0	0	0	0	0	0	0	0	0	0	0	0	0	0	0	0	0	0	0	0	0	0	0	0	0	0	0	0	0	0	0	0	0	0	0	0	0	0	0	0	0	0	0	0	0	334.239451242313	393.648912983128
472.242	0	0	0	0	0	0	0	0	0	0	0	0	0	0	0	0	0	0	0	0	0	0	0	0	0	0	0	0	0	0	0	0	0	0	0	0	0	0	0	0	0	0	0	0	0	0	373.046389518068	361.334192881767	435.077027334379
473.899	0	0	0	0	0	0	0	0	0	0	0	0	0	0	0	0	0	0	0	0	0	0	0	0	0	0	0	0	0	0	0	0	0	0	0	0	0	0	0	0	0	0	0	0	0	0	336.775887529727	391.269345510353	461.570195733886
475.555	0	0	0	0	0	0	0	0	0	0	0	0	0	0	0	0	0	0	0	0	0	0	0	0	0	0	0	0	0	0	0	0	0	0	0	0	0	0	0	0	0	0	0	0	0	330.023872574032	364.164177483813	436.648043720518	506.366869774685
477.212	0	0	0	0	0	0	0	0	0	0	0	0	0	0	0	0	0	0	0	0	0	0	0	0	0	0	0	0	0	0	0	0	0	0	0	0	0	0	0	0	0	0	0	0	0	330.300289600186	395.046793069488	454.808563810854	533.429299120893
478.87	0	0	0	0	0	0	0	0	0	0	0	0	0	0	0	0	0	0	0	0	0	0	0	0	0	0	0	0	0	0	0	0	0	0	0	0	0	0	0	0	0	0	0	0	325.792529468925	369.116989365078	417.363227967542	492.739504023413	570.801855795782
480.527	0	0	0	0	0	0	0	0	0	0	0	0	0	0	0	0	0	0	0	0	0	0	0	0	0	0	0	0	0	0	0	0	0	0	0	0	0	0	0	0	0	0	0	0	340.575739021075	387.525037581332	451.687514906414	526.370824001208	600.908702527898
482.185	0	0	0	0	0	0	0	0	0	0	0	0	0	0	0	0	0	0	0	0	0	0	0	0	0	0	0	0	0	0	0	0	0	0	0	0	0	0	0	0	0	0	0	328.714565782632	387.450118995509	431.43030710896	493.939598825357	560.374099788238	644.201684072051
483.843	0	0	0	0	0	0	0	0	0	0	0	0	0	0	0	0	0	0	0	0	0	0	0	0	0	0	0	0	0	0	0	0	0	0	0	0	0	0	0	0	0	0	0	351.756760163007	397.893618312569	457.077888222269	521.292376054647	586.695475040755	662.019224584721
485.501	0	0	0	0	0	0	0	0	0	0	0	0	0	0	0	0	0	0	0	0	0	0	0	0	0	0	0	0	0	0	0	0	0	0	0	0	0	0	0	0	0	0	320.625469922922	374.071430411047	432.445212591494	482.037637828087	542.845147282237	636.782809067115	696.358227255682
487.16	0	0	0	0	0	0	0	0	0	0	0	0	0	0	0	0	0	0	0	0	0	0	0	0	0	0	0	0	0	0	0	0	0	0	0	0	0	0	0	0	0	373.319359832524	356.696396484105	415.309252432589	471.803058679317	524.76997519674	598.545482862825	659.45795713548	753.482132573425
488.819	0	0	0	0	0	0	0	0	0	0	0	0	0	0	0	0	0	0	0	0	0	0	0	0	0	0	0	0	0	0	0	0	0	0	0	0	0	0	0	0	0	324.342205123439	383.358941033815	441.261536384747	502.273006351507	556.813758612608	617.568863884429	702.72752381153	775.820877320097
490.478	0	0	0	0	0	0	0	0	0	0	0	0	0	0	0	0	0	0	0	0	0	0	0	0	0	0	0	0	0	0	0	0	0	0	0	0	0	0	0	0	327.925036730936	362.656017248651	415.288013085132	472.012406362585	531.064048516216	588.782446322645	664.126329903453	732.185614127389	826.528082788596
492.137	0	0	0	0	0	0	0	0	0	0	0	0	0	0	0	0	0	0	0	0	0	0	0	0	0	0	0	0	0	0	0	0	0	0	0	0	0	0	0	0	328.522996366635	373.160355643674	447.004281466251	503.885668007732	553.789807867683	609.008765910916	686.49316971392	765.600598768687	849.511659826607
493.797	0	0	0	0	0	0	0	0	0	0	0	0	0	0	0	0	0	0	0	0	0	0	0	0	0	0	0	0	0	0	0	0	0	0	0	0	0	0	0	328.139625584797	341.737805633954	411.341142789816	461.156038281697	531.612791122762	577.895716913982	644.06388826602	722.967121266896	795.531523059174	886.189252014573
495.456	0	0	0	0	0	0	0	0	0	0	0	0	0	0	0	0	0	0	0	0	0	0	0	0	0	0	0	0	0	0	0	0	0	0	0	0	0	0	0	328.393302657472	375.131009090165	426.080040446106	486.725064625142	551.26477163385	608.69532987275	670.911037470466	743.451139710902	830.528859021204	910.902199685083
497.117	0	0	0	0	0	0	0	0	0	0	0	0	0	0	0	0	0	0	0	0	0	0	0	0	0	0	0	0	0	0	0	0	0	0	0	0	0	0	316.380065045762	354.92174839852	400.237418144825	447.126648671429	528.29914549908	588.413523316937	628.944665149096	697.480709597999	769.410098752108	857.027322456547	947.861778636173
498.777	0	0	0	0	0	0	0	0	0	0	0	0	0	0	0	0	0	0	0	0	0	0	0	0	0	0	0	0	0	0	0	0	0	0	0	0	0	0	326.223376355758	372.200565989078	422.42588690676	484.44196539954	546.079939015315	600.798763556612	661.817367058933	723.17409466495	799.068700026971	880.532008681387	971.079306475202
500.438	0	0	0	0	0	0	0	0	0	0	0	0	0	0	0	0	0	0	0	0	0	0	0	0	0	0	0	0	0	0	0	0	0	0	0	0	0	308.888824204298	358.483930708864	401.499229841642	444.065217995686	513.130064116532	565.558394267905	630.833438250204	685.020027885296	752.450723715445	821.868389910117	903.482873774232	984.527743594156
502.098	0	0	0	0	0	0	0	0	0	0	0	0	0	0	0	0	0	0	0	0	0	0	0	0	0	0	0	0	0	0	0	0	0	0	0	0	387.16874777978	319.081422994033	387.10601512392	422.467605730563	478.61583557038	524.823421005096	602.952877827384	657.928706644764	716.154665761955	776.911446768553	855.617976489382	943.613478476233	1025.17882981797
503.759	0	0	0	0	0	0	0	0	0	0	0	0	0	0	0	0	0	0	0	0	0	0	0	0	0	0	0	0	0	0	0	0	0	0	0	0	303.799949307872	340.178540644955	396.751078002721	455.583318654964	502.389738643407	567.775276992313	632.37406775985	672.948842828958	748.532818868866	804.305768879125	884.140082114796	958.703711906782	1042.21132820174
505.421	0	0	0	0	0	0	0	0	0	0	0	0	0	0	0	0	0	0	0	0	0	0	0	0	0	0	0	0	0	0	0	0	0	0	0	345.056712536634	330.749647243648	365.299217551689	436.37150852954	472.334039971189	518.240043042115	579.944742207147	664.622746500866	716.517994551424	775.462382192808	821.961155949834	915.883071921418	986.364490779042	1066.42368278005
507.082	0	0	0	0	0	0	0	0	0	0	0	0	0	0	0	0	0	0	0	0	0	0	0	0	0	0	0	0	0	0	0	0	0	0	0	289.614339932216	345.160192349054	385.92927673257	443.998094663258	493.776876024681	551.965353925998	594.151909840963	670.247996588088	733.525558030077	793.711955353852	839.956880894427	919.363289928059	1009.96852698808	1086.21268606548
508.744	0	0	0	0	0	0	0	0	0	0	0	0	0	0	0	0	0	0	0	0	0	0	0	0	0	0	0	0	0	0	0	0	0	0	325.303584447183	318.90804090931	365.292415855552	406.403390222403	470.437553546279	526.226734952874	564.890852156333	632.825810874618	694.703495117227	763.127170267068	815.001284070853	871.288095768045	939.895164461864	1021.50425281158	1110.50821876366
510.406	0	0	0	0	0	0	0	0	0	0	0	0	0	0	0	0	0	0	0	0	0	0	0	0	0	0	0	0	0	0	0	0	0	0	296.026034949492	331.197065171223	380.251845856997	420.241997723914	484.898136180863	545.087592874291	583.820471395459	649.873508049421	722.795992692665	781.485071743382	838.239841614974	890.381269286931	968.393958823926	1048.88780735941	1131.71363582401
512.068	0	0	0	0	0	0	0	0	0	0	0	0	0	0	0	0	0	0	0	0	0	0	0	0	0	0	0	0	0	0	0	0	0	295.770108884233	300.54332557959	355.547121893841	400.039699855717	447.346898632977	511.004643402376	557.486223544444	598.624147448365	662.379775533115	736.18189160527	793.950345139204	860.48872833065	913.082300586469	982.126981464847	1050.4618734822	1144.69874414166
513.731	0	0	0	0	0	0	0	0	0	0	0	0	0	0	0	0	0	0	0	0	0	0	0	0	0	0	0	0	0	0	0	0	0	284.51677573916	320.423658080079	382.5079134158	413.879658629985	461.438552450216	518.188766581276	574.289500034096	632.630861581219	695.785866760899	760.586982423971	804.522610398874	873.984131338113	924.821846355838	1003.64320963772	1067.67775672577	1145.6455510863
515.394	0	0	0	0	0	0	0	0	0	0	0	0	0	0	0	0	0	0	0	0	0	0	0	0	0	0	0	0	0	0	0	0	260.582563069969	282.463718359687	335.248118373582	378.174045010267	420.579593435156	478.519648566021	541.135185811394	585.238701262626	644.450254564615	700.934108701357	764.762380046077	835.680362924943	887.900340254693	931.788232757847	1006.9718103913	1092.18609102902	1165.3307539142
517.056	0	0	0	0	0	0	0	0	0	0	0	0	0	0	0	0	0	0	0	0	0	0	0	0	0	0	0	0	0	0	0	560.161935159244	262.521813124843	305.999389244236	358.195983077227	393.879922139804	458.287621744196	504.39331250479	564.590217057729	610.94336798319	660.637909326032	722.853470153122	793.58707953059	839.938090917411	907.87602306456	956.622277686959	1028.25351226846	1103.1989587681	1190.24937073591
518.72	0	0	0	0	0	0	0	0	0	0	0	0	0	0	0	0	0	0	0	0	0	0	0	0	0	0	0	0	0	0	0	253.276523426728	276.52494295795	338.936189711938	371.170691615481	424.452863823654	464.456507501859	522.553002417457	573.48873965821	623.186874792638	679.245574552499	739.867968165564	817.73738756781	861.223336522085	915.410404485968	974.093004426146	1036.13016081722	1107.98396768768	1201.41305249218
520.383	0	0	0	0	0	0	0	0	0	0	0	0	0	0	0	0	0	0	0	0	0	0	0	0	0	0	0	0	0	0	426.476606255499	250.176249290857	301.365085251052	350.556753041307	392.576031263311	427.121399262002	499.358896006794	533.585265639539	607.50482566942	648.936190279683	701.83463407804	758.494937317837	829.631976239092	885.065849692293	927.932070515467	977.639560129084	1060.71974841303	1117.78224488501	1213.07530276833
522.046	0	0	0	0	0	0	0	0	0	0	0	0	0	0	0	0	0	0	0	0	0	0	0	0	0	0	0	0	0	0	240.267697626689	267.945676221326	308.829452165045	366.845324287205	421.262159115968	461.534202912035	511.52408108371	564.636371080477	623.44420978832	664.322219334992	716.900955920625	765.707852501587	833.1804935095	895.849517528119	949.319990422159	1016.27889568912	1057.95338817195	1131.33996327369	1206.56437475256
523.71	0	0	0	0	0	0	0	0	0	0	0	0	0	0	0	0	0	0	0	0	0	0	0	0	0	0	0	0	0	334.870083208535	233.942241633189	266.566708782022	315.63348083736	359.398528136981	425.926002047513	461.735316743282	513.614985599734	562.492539334055	610.693743231681	656.782797441726	726.520742040268	762.55755002703	841.08861334956	893.372814694754	948.388153885387	1002.98317496614	1061.13319962309	1140.15161577169	1215.54405553118
525.374	0	0	0	0	0	0	0	0	0	0	0	0	0	0	0	0	0	0	0	0	0	0	0	0	0	0	0	0	0	230.503406285616	247.971366427194	295.862962850521	345.730489995255	384.325464002772	433.270246990129	479.742016673202	540.056360763843	572.419768975826	631.175898387721	698.455676970207	731.193904435698	789.754168626747	853.70510191591	916.393274412641	960.835563595561	1010.43980091933	1083.21618351617	1151.28691202049	1203.75126882163
527.038	0	0	0	0	0	0	0	0	0	0	0	0	0	0	0	0	0	0	0	0	0	0	0	0	0	0	0	0	273.853574327507	206.788105755347	252.628635935069	283.799718045023	346.661300017631	371.324011642269	426.701076321179	483.574292280258	519.882524192193	572.624391811508	632.726636804931	679.550322853512	734.692941931684	788.300956808495	841.012492461277	917.085418844117	948.060545654237	1004.76231025304	1067.95621849833	1133.0665438124	1197.40762440584
528.703	0	0	0	0	0	0	0	0	0	0	0	0	0	0	0	0	0	0	0	0	0	0	0	0	0	0	0	0	163.730284068111	208.613885916878	250.115067669239	299.191800746203	326.983450748555	380.059786501705	407.392070806768	468.396619351482	516.703039689902	561.928551462666	625.914602797821	681.498720023751	720.796078622424	783.047576144648	842.536253298705	898.213202316894	943.51367605152	1003.74468625602	1049.28311756242	1118.96609950716	1183.05600478607
530.367	0	0	0	0	0	0	0	0	0	0	0	0	0	0	0	0	0	0	0	0	0	0	0	0	0	0	0	244.751797722445	212.30119675533	242.984953796274	270.072131646327	310.451512452838	356.555565277604	400.991598663535	445.159532429207	500.532128158645	537.49995341391	590.164708500194	643.784906047219	696.784070917337	727.145590278689	803.121312249919	847.721295457051	905.053141589648	956.783526452546	987.02473932654	1052.09022863379	1117.35131174784	1175.11951241447
532.032	0	0	0	0	0	0	0	0	0	0	0	0	0	0	0	0	0	0	0	0	0	0	0	0	0	0	581.213049752375	183.703941636659	224.165822377213	260.979320570065	286.450108658092	335.220246107619	371.37052633042	417.915848689226	454.831560560999	513.271069573162	554.749781849779	611.185101031629	664.342756705352	718.92151380027	748.30196931222	785.662017004493	857.003222092533	915.78153087939	954.698906521883	989.283027355349	1056.57498557733	1129.48676459625	1199.21867780195
533.697	0	0	0	0	0	0	0	0	0	0	0	0	0	0	0	0	0	0	0	0	0	0	0	0	0	0	192.65653074662	174.762451779936	220.180954180632	251.479536003595	283.582221017565	322.77578206517	361.209177365949	405.253588731994	451.710490290253	501.037657227679	542.917780982449	607.684358460289	663.475806315581	710.215728399589	742.059866628777	783.33003461334	849.465709436511	904.437236003136	941.953656671835	985.418568623461	1051.76004814559	1112.97453226753	1166.80575761591
535.362	0	0	0	0	0	0	0	0	0	0	0	0	0	0	0	0	0	0	0	0	0	0	0	0	0	473.495510243915	169.093269182221	206.434508209408	214.895144454856	277.07090265242	305.373427367005	339.282518263713	383.444417685422	442.308761192112	478.595167586407	533.238591098691	576.909123381637	612.999590330656	675.489029864776	707.590893175216	749.092385090005	793.869108525595	856.594422696295	911.569987659899	945.63749866083	990.648711571886	1052.24505489824	1105.16009786113	1157.47751028564
537.028	0	0	0	0	0	0	0	0	0	0	0	0	0	0	0	0	0	0	0	0	0	0	0	0	0	181.000504334381	172.001493604299	200.057381448407	252.863443330072	274.746953677582	303.67418383042	354.789720454684	377.898906377409	432.751097564374	481.884410305715	524.549759785121	563.935259934159	621.378625634176	663.904283171511	715.239981247677	753.297740552083	804.584726015288	855.009857913576	898.855719321092	939.299356365911	986.97908787894	1039.3782775036	1097.80139361544	1161.56348038809
538.693	0	0	0	0	0	0	0	0	0	0	0	0	0	0	0	0	0	0	0	0	0	0	0	0	336.206665562983	147.48827288886	177.032332047999	201.685236896372	231.73450782597	269.047867172718	309.338218102062	331.976910870095	383.823337529528	433.241407073231	479.465520029636	521.35087476279	568.476555822706	616.793098809116	659.572262084918	709.338402103297	735.326601987748	796.789115390438	847.89849852262	906.333331471806	941.015241922686	978.705932314873	1031.17316004691	1099.41674773429	1158.49356889051
540.359	0	0	0	0	0	0	0	0	0	0	0	0	0	0	0	0	0	0	0	0	0	0	0	0	173.778780272281	184.794804257944	208.407086099059	241.750704440575	256.302329533805	323.548228346947	342.486702500376	376.844668673927	436.837515362056	474.54522725953	504.63970781324	561.077083686953	592.289965446574	621.632575533773	675.587674259418	741.239247237784	775.69789997184	824.000456047765	868.488850921825	913.721589100593	952.488611312747	996.622049163121	1047.41994297656	1089.44106520728	1153.32390282995
542.025	0	0	0	0	0	0	0	0	0	0	0	0	0	0	0	0	0	0	0	0	0	0	0	265.739188879695	170.733579918254	191.449269721725	219.411475155821	243.834523292748	278.496589194638	305.451253365716	342.498252796217	377.830192012241	416.153682392035	454.601692031942	502.105732285725	547.673209299668	598.288335359959	628.039150067511	693.824505172147	723.522628011943	771.414573535281	819.243604372141	851.991120039228	907.923927271956	952.125953155001	989.825334069676	1036.75196184812	1102.52124909387	1152.18710653775
543.691	0	0	0	0	0	0	0	0	0	0	0	0	0	0	0	0	0	0	0	0	0	0	0	122.05487346721	141.623277366242	166.946330137509	201.647875178917	236.074908102876	241.434325607106	300.863280843655	338.69138661638	378.797142342429	429.203846248707	445.698909332348	499.394558767792	545.366342816252	593.415176019359	619.259294183021	687.496822365805	705.566401014715	750.246935946568	801.862692854771	857.935324746566	903.928312445411	940.919951824157	983.708545699011	1040.76183001931	1093.71408163235	1142.98410825214
545.357	0	0	0	0	0	0	0	0	0	0	0	0	0	0	0	0	0	0	0	0	0	0	195.818598790585	137.809405285798	173.041176694852	204.539790609389	206.407488394723	256.898537997993	264.285645770603	321.972748084707	347.915153404101	371.022816345559	436.70459865824	477.754783198834	511.13960930099	566.092875119166	590.988959799187	639.675463668354	699.321351051673	728.53569799554	762.1970509856	821.328537123639	857.348023708688	908.84559600646	943.688100720356	981.879878793605	1029.65845096389	1085.38130100047	1136.42351181095
547.023	0	0	0	0	0	0	0	0	0	0	0	0	0	0	0	0	0	0	0	0	0	626.930639688119	129.063735453745	156.884904239451	174.618444217024	225.087741674087	214.523261836675	272.395452986692	280.091465194758	326.583206865632	364.536753759014	406.895883897787	427.853124709326	471.995701205071	533.638417649743	572.172024972715	589.737004859264	644.827409394849	698.148976882417	734.578952411246	761.144375687055	809.863880373916	867.802270588587	896.115055180585	936.880223039629	966.2762547442	1016.59230492948	1072.61410994911	1130.59015375853
548.69	0	0	0	0	0	0	0	0	0	0	0	0	0	0	0	0	0	0	0	0	0	156.658832686779	137.631847612535	150.71009600636	183.973702439221	223.26131871275	234.575489684592	278.568660420838	281.13911562967	334.198578117549	360.017292358979	405.302761878219	455.233117506733	469.32843391932	509.425101118727	567.89191478602	601.709088597341	634.527424532512	681.456926344488	728.737660247908	762.242237203687	804.891850755244	855.27016150027	900.178912121384	916.521521932476	956.98805879768	1017.33067568198	1060.94852188728	1128.34355095015
550.357	0	0	0	0	0	0	0	0	0	0	0	0	0	0	0	0	0	0	0	0	460.814522728085	124.225358504269	139.725835372797	166.824149648321	193.893660653465	217.748332229671	248.390357077075	264.950123883584	287.334130501418	341.363115037524	371.586484810884	392.213378785837	434.720040610707	497.435621673377	526.136309668379	566.265612243184	605.371616903625	640.230014427318	692.868491357136	711.905627434453	752.698729521141	808.504159652092	855.328636010383	882.86292891767	924.646771339463	950.219142004617	1000.25231816872	1056.32719458043	1099.95049716485
552.024	0	0	0	0	0	0	0	0	0	0	0	0	0	0	0	0	0	0	0	0	110.332900114085	101.71034252072	133.448097435634	164.852426932524	175.017779294005	203.009674579793	229.831791764239	258.804600788736	281.079007355325	332.536766165487	359.901175593742	396.79952274021	436.639230129266	453.738069218872	513.197093604702	572.9144162529	588.354066965992	626.598575084738	662.184353827333	723.633383171688	755.689205777695	777.543191377897	829.008678526414	875.04242812442	902.074477921058	928.751685815113	981.938432755573	1041.32929740759	1083.21649242095
553.691	0	0	0	0	0	0	0	0	0	0	0	0	0	0	0	0	0	0	0	323.859051026413	118.652347009279	126.744643176948	156.744241867803	151.583578388089	191.487314910181	208.724874795085	238.559725395903	262.103876794774	301.69391552874	334.813218138964	351.45936237573	389.913387501146	435.575399535513	471.646487293005	512.172089026871	558.481945961347	590.734512109893	633.495366957572	656.348195076254	709.141686004072	745.510881208709	783.755533389501	828.980433025794	864.537829505592	900.640754954841	926.764354616051	981.077340501758	1020.72734172398	1068.59516594204
555.358	0	0	0	0	0	0	0	0	0	0	0	0	0	0	0	0	0	0	0	112.149212964175	114.005280618147	153.991755495576	165.325462026032	191.991605152201	188.070518383606	241.121955538217	247.771186149437	295.657198803047	327.985280846456	341.0857857514	390.456502019319	418.442749929254	436.056510814692	480.95281976884	515.458707428886	555.341664185372	603.794710236198	623.796635087595	676.811804256741	710.648344886764	739.895814963969	761.513034036726	812.265684428513	858.18177501076	890.941443666585	910.118603642218	964.476390458604	994.36379584135	1056.62269873247
557.026	0	0	0	0	0	0	0	0	0	0	0	0	0	0	0	0	0	0	263.926043366386	109.336016558758	133.435416160071	134.345684105497	187.292970548322	209.080328979302	206.759826731878	232.170133571804	244.407877137049	283.618806118604	323.411500542124	336.265731804533	368.99183827584	402.644561914982	438.626161521842	475.312681492702	521.031962889475	556.636477952387	581.876564171908	611.283216985257	668.690462014085	688.252585958262	730.646911052971	752.390244760804	805.799788937099	848.538489849067	874.053672253921	890.167665005507	945.170714744458	994.536366515952	1027.83185035287
558.693	0	0	0	0	0	0	0	0	0	0	0	0	0	0	0	0	0	0	115.581405426706	129.442978651855	120.521292264744	146.26982039814	151.741693597955	196.764643162007	203.13049805568	222.341096849849	245.000168652477	282.617960563013	295.619762618499	336.373407038802	368.708181972384	404.027291931222	429.683966863766	491.275384328129	504.577009617239	550.122378640951	582.980699210573	602.872149023511	647.994118536149	695.042432719274	712.127913831755	744.32021426034	796.028167065895	834.592679055676	856.271755246059	883.695675449225	928.49231487909	971.891512272876	1016.29911545267
560.361	0	0	0	0	0	0	0	0	0	0	0	0	0	0	0	0	0	202.115207723882	94.621214363969	96.8436358492839	135.054320174304	137.401027072986	153.894621974535	164.179660702073	179.525715984916	229.475970708779	248.325652405421	281.198640570601	301.077160319851	341.73823429548	375.05770893263	402.050181908493	440.407939373023	471.075628640869	501.751126386568	540.157813525824	581.429878995142	596.06136627519	623.490908016089	668.104054659261	698.997299608908	731.935918032087	772.350496899794	809.171557064063	840.600953433123	872.992115220034	900.69219415574	942.298179889212	1004.76087794877
562.029	0	0	0	0	0	0	0	0	0	0	0	0	0	0	0	0	612.966480406457	82.4215550562814	83.0862145819371	102.754684777884	104.319493066743	137.197343898991	157.380506968327	197.285120965377	203.628222436906	205.634755194763	244.653597507518	255.766409240326	320.996432171579	321.56952469444	372.331289822491	384.249354575623	414.561181025561	463.248340623235	507.498625346523	509.546734524735	563.192571006402	591.285451677893	635.214956369614	649.261131392565	680.56893412106	721.883553153036	774.751645715023	788.95757661711	828.772558757831	851.523747212859	893.058589282104	938.364298083914	976.816669401512
563.697	0	0	0	0	0	0	0	0	0	0	0	0	0	0	0	0	110.971919193535	42.8057315209991	44.4856412043381	69.2571676759534	84.0027291970532	117.504644325546	145.414570588685	158.757330221535	182.217284444498	196.053784768964	216.538764801991	244.366637660661	286.836857748197	332.128084310638	350.584041638569	372.844323774695	396.467791014272	431.58513309004	468.733308344839	503.994251312579	539.123363479821	569.772381496365	589.261613102177	628.52258863942	677.607977209136	711.506692614627	731.321231458637	782.585222089465	799.369976107723	827.480470885189	865.563411646697	899.503994152307	957.716749730441
565.365	0	0	0	0	0	0	0	0	0	0	0	0	0	0	0	429.374752225619	87.0899494237158	89.6083956448582	78.6444785050741	102.714715504306	116.752426077918	141.420624703559	154.648454409184	176.870634608721	205.588223600008	211.432388512661	248.705747740673	267.311660833422	316.098380557461	324.298196735273	360.601677968384	401.484147908837	423.899701024846	468.398260440343	485.505055284699	509.810323574849	533.91426296401	572.179751887124	611.402038499185	650.372374169194	679.864519838448	688.215094398727	735.468442493756	762.890762880831	794.240549866819	811.32946497153	864.624767709294	905.396837509497	937.749176810883
567.033	0	0	0	0	0	0	0	0	0	0	0	0	0	0	0	130.581075328155	75.9987469854577	82.4689767368372	101.03799071109	111.393551097325	124.786246132268	143.028201640105	154.892511722991	191.881384542398	200.804127728909	226.437358281664	251.062305229297	296.648752930287	312.181518977259	322.07695340638	363.677830337313	383.470769610066	406.749399360978	445.202549744967	478.918157146316	517.417809787553	530.781432717478	580.791681510816	625.811936468828	624.093728748649	654.940895309646	686.668133337977	737.570245162118	757.77903015986	789.096063107665	810.79870013397	846.709053129322	886.439208666381	930.661373329824
568.702	0	0	0	0	0	0	0	0	0	0	0	0	0	0	318.534655162171	99.8020288854738	116.013412384459	125.527215039781	115.840501799839	132.631759651047	143.691240083523	155.306337365751	171.748448854313	212.751848821233	231.809334567212	231.311714986269	272.294754183591	284.458318678024	320.751438428542	344.376181508519	377.893833888241	394.394819991002	438.010662799564	470.353172958569	493.647659691032	519.418941953039	537.75914361195	579.862764370833	598.484973454749	633.585343470673	658.232937153412	690.520641927405	725.344297480194	752.991848674037	779.520595954879	807.305886890551	831.713667363195	876.135611385974	925.641003627766
570.37	0	0	0	0	0	0	0	0	0	0	0	0	0	0	48.829624237921	61.5701151470306	63.1048227025805	43.245851446587	80.4954799103632	81.6898858193046	114.181650503045	115.674795898323	127.641454732098	199.362084301922	202.841593901375	197.8520054074	254.292649172315	275.905610980624	299.051246375308	314.9354188069	343.217236387453	366.338095099614	400.243046514332	415.931628248508	482.045839759278	506.38555009	527.686782873583	550.742870462032	583.004212114929	608.125345323638	643.193573821498	656.782341334788	698.567636489046	736.009283704969	758.523596775511	786.647240292205	826.954956168828	853.471031777131	879.466896735416
572.039	0	0	0	0	0	0	0	0	0	0	0	0	0	225.304387160991	62.5567166386427	71.5560889652654	64.5441600376076	97.6089987936794	93.8278002587712	132.634241483258	118.875516155596	161.468792136407	157.194992828138	179.478554019909	196.741236693108	217.919957981282	253.453318613996	289.855665537701	290.094688685328	318.079862495025	341.711994909608	377.509058472175	397.875811337856	428.700973611018	461.264572742728	493.229091983779	514.238453380922	541.220264168947	585.274382907465	605.378494363627	632.982643438672	666.712362943332	709.463407837	723.760926433438	760.189680738963	775.352538374789	812.830471164109	839.190985959922	878.582490396075
573.708	0	0	0	0	0	0	0	0	0	0	0	0	0	72.3203471535495	30.0147165019485	55.6756751818698	71.2455553403283	99.2588811295866	115.166353629116	112.344069011148	110.766371420606	124.781299337524	148.073347258733	160.886358745394	191.38563460224	206.708437856833	248.945571174796	277.429333889452	281.600150454446	312.887247170637	341.446176686789	373.679425889803	392.810354940226	435.044844499275	457.871131695076	485.32540839517	510.253196608604	527.327729389649	571.537352138565	595.229355581273	607.799117145234	637.372486528088	675.461652573206	701.650489629187	728.818536497698	766.175033738281	786.489326630067	820.578310451142	851.034079912131
575.377	0	0	0	0	0	0	0	0	0	0	0	0	175.604581228404	75.5639203637901	87.7439777646052	90.5574402136634	114.972025958168	122.460947145572	137.886646031086	154.40766415658	165.051152289887	166.372034816516	158.062802352665	185.063263339728	220.235534132363	241.936764708242	250.754407885656	264.347289833104	310.381710210384	333.582332045369	358.713428710572	392.336143750224	418.470953949434	447.997922880313	459.55159376767	484.351230779192	516.600497478605	550.848758560889	582.441087209727	608.414784204251	609.024603216895	661.329646201855	684.273538830176	713.796862664451	736.063284502533	754.422912045863	776.106328483948	818.112934208269	844.387424820579
577.046	0	0	0	0	0	0	0	0	0	0	0	567.423239227301	89.8147447904308	100.395932994842	112.024637166021	80.7240575102024	144.864261038693	146.318894464265	153.162541180267	144.18897051923	169.346975463316	156.139324276205	194.880085910733	222.946561193135	240.992704387197	255.355389669068	282.467423930171	297.773263235911	320.339635472505	323.988895241521	369.014570413267	413.324533854989	400.597555767161	436.619255671782	459.083080121702	507.679065835189	514.902021069472	551.738576890573	584.523992314767	590.586096494614	618.00932985446	630.6066860119	654.636232275801	695.31861253597	718.440556428489	728.554922799006	775.629070806332	802.298969247453	832.683852585928
578.715	0	0	0	0	0	0	0	0	0	0	0	124.291803440352	24.1043631203583	37.316442931925	68.4202239358744	82.9901924017599	46.2265273477125	96.0178071994231	134.942610326375	115.020693423263	142.384339803235	147.711072060844	157.306816409708	161.009018574998	185.21901279351	203.842668084662	253.285374442905	273.981050116888	291.146386575883	331.154498403089	329.250250225162	352.973821409694	377.678334639979	418.772982525471	445.99275894451	453.080316641149	490.788936225522	501.275233496625	535.13488309982	554.821091090745	588.363736207301	610.332357384449	648.869255864356	663.072956908142	689.235853725255	706.050125585606	749.39030754608	769.892492969473	809.608870865599
580.384	0	0	0	0	0	0	0	0	0	0	343.700562148051	28.8849196127878	36.2119169331057	44.2971170410337	58.9065218938046	67.3633826551164	79.3030170255091	72.200851475283	124.298746503804	106.202581798274	138.728955459338	153.000198909389	137.93954483982	184.887484269917	218.024130372686	209.450396667947	230.966550027099	249.926069966825	294.571265835877	305.790770349373	337.319153415492	344.74002147947	365.490598391296	374.580713682252	425.61555883151	442.865423502334	471.20631210153	503.364943311015	516.9782226549	555.008317281356	562.508565714857	601.878566084903	632.776191688896	650.890438872317	670.739874422239	693.208744129248	719.65886504611	756.09040511544	784.942839718844
582.054	0	0	0	0	0	0	0	0	0	0	95.7374180838475	81.639199803634	51.723711149807	90.1145283498596	64.4044755345291	86.2581068047749	110.4882999664	97.4255313459804	122.169434969127	145.077761144355	127.05926895414	141.496181540017	181.78212256704	201.193844666914	223.345793226233	241.631992950976	244.89089437389	270.455522022579	295.628579258883	302.586802577381	322.449479959289	344.350723639249	370.399698489499	401.111524293891	403.18195565671	451.320717874895	478.56883168142	491.252182612919	521.915155360059	557.867161528829	566.381393338237	587.870935247995	607.966600543194	644.67764269024	660.947223900879	657.978710605308	700.10309928169	737.029070270399	769.896182447952
583.723	0	0	0	0	0	0	0	0	0	274.275085726737	73.6603932590565	56.9270836311699	94.80234964971	93.3621849506705	92.3026437485513	122.465888732191	103.488264184909	99.2592251466357	142.928105917851	140.435322755185	150.739439371985	180.76162470689	182.572826592203	203.251061095425	205.663854031826	245.862503430479	246.442033442704	269.467054822295	297.591043348591	325.222549518017	352.285070195803	352.539210713105	387.968182265421	404.813168288634	410.837225868138	427.827332382703	460.181523040364	490.768642435126	499.940682849661	541.036085976734	553.08088289178	568.333179893355	598.17949239604	635.193038194234	643.20361964035	657.57912378249	688.333344559486	717.320141329937	743.269886826692
585.393	0	0	0	0	0	0	0	0	0	65.1373793535784	27.4017445183887	51.975663256106	54.6910773026204	87.6500118270008	83.825709297653	83.2601237800884	66.6841095883897	105.840714630658	105.035955240335	110.708640749968	142.384498249411	142.672978092952	164.723659990636	187.422580986962	209.960909079756	218.386010692405	229.027420923786	264.697434241364	267.974296850312	307.166103776048	302.623244803972	357.651349485236	363.153562615444	380.611657637814	389.015506574783	442.056829105711	450.731998004595	478.463183893267	491.783722603504	525.711506907696	535.571695500087	562.126085704053	581.832942869087	613.223256193935	624.364398711935	637.519023020426	681.590551545525	699.010832991909	713.662328088513
587.063	0	0	0	0	0	0	0	0	203.650697607667	51.5968800106023	54.7433571139667	53.0456974348553	59.8533075011239	62.6218569006493	83.5513510506809	88.0935497461048	76.413143549464	114.195764748574	130.055075487931	133.064212251431	125.464345543357	149.70970972906	159.062668298153	178.686856481009	180.17218310759	212.760933461455	224.44436640856	250.937688556921	288.916323057368	283.081476366854	319.974369410634	323.884224159676	356.253686031789	384.332966738442	394.120714110636	428.990506474096	437.680828525357	464.317802195435	493.953261551412	518.345065240749	510.918218504433	550.897184299749	574.417033552599	603.78747436643	604.902828186817	627.984182832271	651.49262744772	683.791934668181	710.276512687049
588.733	0	0	0	0	0	0	0	0	30.5358627501114	56.0408623432092	41.7304070641215	59.8599355420018	74.8347280860979	43.9192887825727	51.497077370845	82.4625347004247	80.8106763238796	104.483300444851	108.410119419086	93.9413626941041	143.015441692244	151.147129019625	173.303987810957	162.544145390718	197.852865079955	203.65197187598	235.006804178806	236.091643300937	263.755982786714	291.472815820254	313.645722543464	328.964662983257	352.659556598964	354.747935795837	401.194766342559	416.145973629171	432.658547592175	447.665113999456	474.125076741544	485.694365228407	510.421353259848	528.110577141263	554.345264299662	573.826288185639	587.159196107652	612.983246223849	626.16712439038	659.626471907123	681.717192152693
590.403	0	0	0	0	0	0	0	179.559207384402	73.6595715280452	62.5096915524943	66.2029868564238	72.1975831477053	72.0014712370621	78.036823142256	112.406807319802	101.719089650852	93.0336721559372	135.933341232289	123.913208700793	167.752448789401	158.298947574622	154.293948997316	179.275680088522	196.389340238836	201.694584114894	221.080680529741	233.638035653221	248.396181987755	284.177095577599	297.818030065378	313.75382605648	334.712716767387	349.098721200599	384.641952997781	391.974205839593	396.976027688488	432.465814172351	465.81117452814	478.10873079632	485.697989194858	507.365145695128	534.046775907115	541.762086002787	559.155329952195	588.14079058371	590.823796822866	622.328093766946	648.396281680162	678.257229305206
592.073	0	0	0	0	0	0	535.724655901316	69.1628302752095	37.061198403036	57.9940347749027	32.3727839108781	54.4194038977512	61.6602373810846	72.1441846318732	65.8294556386461	94.3450126754745	88.5931463539729	114.289576257099	112.222032329556	122.880506289258	141.147837556468	169.443508503385	169.226211843082	191.2397376379	203.39017572094	234.710577529485	224.947921142052	255.090843878571	274.437578113658	292.171368261589	306.083557010318	303.750628562104	334.123369218219	367.215000526631	358.347319117613	413.356029651085	405.84926336104	437.966244544434	465.196503523121	476.880672022694	491.772716245706	518.365592702826	545.049695197834	557.715291235605	562.197149248396	584.997111222305	598.917774866671	625.212413102999	648.877653555191
593.743	0	0	0	0	0	0	150.782632029432	48.1355219802942	83.9177701178742	63.6231709151886	58.3282660445997	90.467033053394	83.8831763109079	93.2694048862789	103.806932767289	88.6869171628572	110.149630730345	110.120741105932	99.1068003156878	111.198783411274	130.353315372478	180.302317291873	174.008143414612	180.333918088867	200.114505785367	204.614277134274	234.07692964962	250.93151043579	285.679216813165	285.217232251244	307.058383175904	311.086226510287	330.221524214258	357.830236336482	381.99567713039	374.816536242446	410.030852515447	428.662005546599	448.633511702549	466.564872805574	477.199660925907	500.730262185291	525.085984733648	542.70566559209	551.500183198961	567.996728419634	591.484757732956	624.402453204644	642.778406018212
595.413	0	0	0	0	0	397.864757196517	51.9099000261918	82.7771439887661	60.4374168180209	50.1322195701667	68.7013190149765	64.2422861541283	105.262521077879	104.747257624603	95.2954703216287	122.594269790965	129.671454062097	112.20646585864	147.836632348996	154.212553863349	162.408758088635	167.815393855971	187.130992425873	209.132370708636	213.790560217065	241.546698584634	238.221814885322	258.120637374602	254.755413880795	312.333460565184	296.682400749842	324.733968983763	340.370564356997	352.514186935095	374.807378719138	415.863388613777	415.23457287701	447.958583108595	459.573955173621	462.234192244053	473.14039830575	510.06357004436	532.268067347363	531.370755907632	557.313006689845	571.175918522048	589.35241925918	618.81743198929	622.946753654301
597.084	0	0	0	0	0	80.9889890154779	60.150374387107	54.8532205554456	63.7026391374475	46.6746134196883	35.5249486316611	58.5018268854628	37.7604048032168	61.5002937929503	78.2174604816509	78.9276300773161	109.867599259026	97.149129846803	113.773822669768	123.059205393801	154.530742685992	145.652267432371	170.413737306539	182.155708114585	175.965195948606	216.8260137746	203.07295479387	244.805837085035	261.47916396528	265.780580936562	284.205775095425	293.984354808063	326.877887643432	345.798553629445	361.485646101518	370.593293293646	406.254839619823	416.2797334382	441.077855556133	443.397992699608	462.034392551046	483.971333326523	505.99591895632	522.673497675007	537.003398363262	543.578884519761	566.161245245545	597.358285444493	608.717852942079
598.754	0	0	0	0	329.293519642064	37.6632345120792	49.5344936519662	39.6361016907138	43.5123643425009	82.6953605352243	73.7047990357856	69.1309150162966	93.1285086121074	94.7043368679116	89.521161985876	106.810774313366	113.725660998959	116.955748719017	126.746412433156	124.703989301981	149.239743759942	161.085417409524	168.077170955816	171.072456331156	200.425173375631	221.026671611629	216.794420672159	231.089132044755	252.421653157422	275.09503796818	270.501636327676	299.229010947891	334.765875519616	335.884127530099	366.139425653469	378.57402596336	392.082678526683	394.85745737441	434.429823155436	439.553631145426	457.163483579925	482.262696589422	493.676857567621	514.29960028735	527.334819465181	534.54442845036	563.24252832859	587.94192071824	595.837230510126
600.425	0	0	0	0	88.8932254852647	38.5195080924287	41.9960565324403	43.2204060300432	38.2706078006901	42.7514955950335	53.3716237654117	58.6341298274468	69.8531008558927	76.2845630684986	81.0237403039787	102.581367348413	98.8130090649322	112.939029222041	113.604607041981	132.151497815483	131.674737788873	133.856931961123	149.087767337657	182.645508553269	177.367359732653	188.778024597958	208.279708746525	241.439359556883	250.228029846471	270.033870441166	272.295320920167	290.588547443184	312.308380069075	335.137907293793	344.412667744392	374.571711843891	376.99814412917	398.803348493532	423.738779760406	430.48218970489	438.73902477872	470.469840629878	489.918491345215	498.73260844636	502.93783501807	529.004792614675	545.5025672649	559.101142241643	594.072858138313
602.096	0	0	0	259.484666508892	45.3064349139714	62.8606590506784	48.9015414211266	51.3355876893332	64.6063438938107	94.6146701557943	91.815997603668	81.7012932232759	91.3377565684882	101.649126849523	90.2917477622345	107.840609251759	120.605298458474	142.380197686545	143.579387814383	133.594205984739	167.7432021491	161.497173366802	196.415439963445	177.984973023663	205.304639853126	232.836471131462	243.279113468224	257.023098252996	255.816118465315	271.868100746349	283.986206164219	306.651020961988	317.90836291622	337.879273540955	339.655880784919	378.407497102105	374.709941324569	408.136548582798	416.23944521735	437.178101426327	438.997918608035	465.562651423084	479.482784613725	501.856231232555	513.344287648229	519.102804496126	542.267058753815	558.004794599094	582.282083744335
603.766	0	0	0	59.5035475432969	38.4336449362451	22.9372867152428	52.8410594178469	46.947942661792	45.9855965843119	64.9461252325755	50.4941717531814	79.9756859824748	85.8934653933992	57.8135512605411	63.6222712241521	80.4612229198864	93.6925155577631	110.254411695555	119.804353185392	131.331788644758	143.409469823817	156.578284095249	163.842120246942	164.177908698465	207.030878378917	201.002740989557	209.486534945931	223.039646474806	246.918779926887	256.619960864726	272.801208825518	285.810985778336	298.075782384599	313.462383196439	328.437424011323	338.528044969908	355.842580279972	387.896279920509	406.206034405584	412.815459199	420.587310991538	439.806239875098	466.395248285405	478.426261276378	486.840635522982	495.19337606122	517.241647828162	546.585773775297	559.399379114955
605.437	0	0	214.7552267127	22.3419255804249	2.15511718945743	-3.78729987527935	27.7498055672886	43.2648649839384	30.720782629875	34.776676613854	41.8609605636982	50.6666698081556	73.0244938658876	89.3366622270564	84.2244936037413	82.5939550001529	76.8869166967135	100.802318070238	111.255413294607	117.713732238717	141.417377189695	143.496004937764	144.294111987276	180.640329628012	176.357656521538	184.527292171239	208.541558982855	200.18278220591	229.641138484087	229.678251916689	269.273300679038	268.236158780018	283.189662677515	309.346199463533	314.820495070136	347.862891365648	353.60725118114	374.728221448505	391.318534988422	400.621228317353	425.626012966942	438.790240661265	456.555698477025	476.53365944826	474.878797131636	488.181918924014	511.033109309365	527.374087463348	540.169470903782
607.108	0	633.99647069898	43.2112087569781	36.3483781272287	29.9399961993282	60.4147659313239	61.2902104290611	41.8951334425169	62.2848858787037	64.3468811774594	74.7238080695148	56.487800275262	62.3557948157252	67.1479574105655	72.8688184251599	86.7496095307557	84.4187305904631	97.9787011614215	112.956653471418	119.393725854526	138.841299005224	144.052198229146	155.319937397363	164.238836035791	157.257962941783	181.848936951292	189.473209916316	206.072062572592	216.732381460876	250.36089132173	251.11553733112	270.474859673216	287.497170598818	307.317450134261	308.18652929098	338.582509410293	351.669449094687	369.825718984831	381.216668567258	387.079657689968	407.291720949113	418.215781161768	446.796833726273	458.071193123376	469.103544987348	472.621961894799	504.143774220559	509.887777997241	531.96889410994
608.779	0	187.292340723075	11.221243891235	49.809060295449	41.4357677661847	38.021782369854	47.9942891792466	54.0932433790384	53.6984365789027	33.6389125377288	71.8546985110644	68.5391271629927	61.426037049799	96.780416394379	93.2632649106609	108.091295513835	100.678251970698	108.874748119843	123.684633193049	131.604874816795	163.100472835722	154.337807163991	154.81539188475	176.010917217831	164.368144252171	191.170473865258	207.779061930331	226.770955513019	227.493921486227	248.863097933323	261.895690824358	263.316286061597	302.564339221039	289.610620884425	313.812514924129	315.802609383686	344.830749431878	369.44107162505	382.012675886266	379.980548269002	403.220698970155	423.507738260719	423.843229654807	451.175106689862	462.508306452039	463.048682500972	485.438866164147	505.560651995305	522.144701641932
610.45	511.959259186811	17.5943280786013	24.3418358276215	20.3220279987213	34.7867786793009	34.5737810526908	45.3731304395009	33.8977708126305	13.105632953675	41.9811775970131	54.9501296062102	75.3682349066375	66.1828072402484	61.0052237991737	69.3128699267944	69.7730882819115	89.4183170445417	104.177368663966	106.308373809114	115.217073513786	149.900927015238	125.297633164921	125.645254238812	151.807089722578	159.401284078948	160.112599467599	187.948310138338	195.117496402531	207.133301997079	236.441811931542	238.043877286178	258.041236230646	272.24556584742	294.956025381511	289.573396918878	302.676940608399	341.396457323784	341.275844759362	363.031097834991	385.837530473866	384.721408165673	413.373858819402	422.660293548336	427.884302823453	449.713690126171	460.246971528062	470.454049173187	493.041539150228	502.085733175467
612.121	117.191679595198	10.8156733647901	13.6418974421497	28.6717251441038	-0.0406668744639199	12.3847721149662	12.8052686714292	23.0650282642101	39.7703847443076	41.643717775225	30.1707621648046	41.1997302976221	76.4479918240793	64.250463761165	74.8015039564361	68.5941383773182	90.4019373140634	85.7173379736055	103.235394225098	121.836872921707	115.828407484912	126.299209941603	111.08505417185	149.578146402892	156.654614795075	170.0480636279	186.770287669121	196.426025848357	206.216494084657	214.117147158022	239.127676588649	237.447945584141	258.541705396289	285.915055241774	294.456263955862	288.340983470054	319.640559046114	332.355828617365	351.416982744201	354.223110854323	377.291840379342	394.023343866189	395.729381297706	413.870865412285	419.707573109088	436.642771674893	461.966363171367	469.834183421372	477.66637678339
613.792	53.339074912727	28.4321722512729	38.750772419758	-1.64374649647587	58.7756759051393	37.2698434890898	34.3803275906015	54.8736880618307	63.35074099862	57.3578312343748	71.9217157261436	82.7991253805848	53.1984142172149	79.3885749510795	104.3149168622	70.0977664862083	101.880947503706	107.234230163173	127.102794367625	115.822235339002	115.312095014896	130.561772205565	166.436267617428	164.389232400378	153.157967391179	154.53993508125	198.177223435552	211.251468184478	212.87617885443	225.360536779131	243.673357573812	261.571560366502	254.026451514041	273.06880077704	291.133247631979	302.461097784458	320.562485937715	334.742957763218	339.383419867567	352.010296128131	353.186744542026	382.962683689025	399.129688528447	408.434845373572	416.205385990429	420.115648479175	444.160457238354	448.068630125062	468.472889593559
615.464	-11.9998638067528	4.9897619951631	12.032901732047	-1.54995266969225	-3.78215845283837	4.30684482407006	0.697787431363772	25.8695989806864	17.7717311231073	3.25698560065589	47.8695006124274	40.476258088051	38.3737635465382	48.0873620981101	75.9268232015855	78.5451702137848	70.0071537629174	87.3149067827872	79.7700831303579	89.1907950704789	91.3569701050056	115.810116375893	131.434481716084	121.323916285223	129.810240332578	161.696247830844	156.133443286934	188.17335485625	188.9066132438	218.485486976368	211.095165845359	226.764024506694	244.986832667275	247.719336020004	273.041726271928	285.390277366966	297.757219143165	314.01139508071	314.292022308152	333.386800660964	352.99948005272	366.47260393914	378.365086077994	392.739585371328	401.114919279225	405.982677671064	418.26580195682	442.202781684561	455.873912586039
617.135	35.7020978737508	8.21941747045171	47.0983335281232	26.9418581569404	43.21032125342	36.9364483268575	40.4476134195997	47.3202189933107	61.3824354608957	33.9596209142558	71.1580788951209	73.5727815968196	65.1669956985392	53.3478949759058	54.5040270738244	67.5848476921286	81.7963400586004	102.171916876238	89.3313570143092	111.386677203771	130.917729547044	140.44052330556	143.275653809019	158.796502373333	158.98637041773	159.63210873098	170.148058285483	194.420596142509	204.19413163186	210.914588724503	221.850616139585	225.749177931921	249.536829705122	252.318846239431	279.071041304498	281.347158059981	300.876574551245	318.616647972869	331.75185855396	329.999465956356	346.578972584243	353.149846956184	373.167926399845	379.496334928811	394.775052869129	399.674111348719	415.480410692209	422.885073388697	448.443076578176
618.806	-6.99025951346237	33.239652861277	24.8245449291699	21.6093207828538	26.2007350952325	48.0237943052617	24.1527265796002	30.6919157303479	56.1449631379563	46.9534686290995	55.7629560099	76.4804146397811	64.2580362515953	51.0772798950715	61.9947406423293	66.101092159064	69.9813681437207	101.998587736583	96.8808072469835	117.837830848566	117.22399784713	113.750773763051	112.890130616767	141.589505751005	147.530148179288	169.319547956856	137.421758521171	179.769471305673	173.085236194283	209.485224453692	217.899466802622	235.963825704696	232.124903582105	253.093827347241	250.71857899861	272.633419329314	285.58538411844	306.273171705968	310.461799401998	319.255432065436	343.870161065791	348.585253398347	358.032061349562	366.647271486258	389.227930461246	388.734880521557	400.172255915346	411.587075906774	435.252190544268
[truncated: 85 more columns]
