# Supplementary material for: Physicochemical and major ion data for springs in the Black Forest National Park, Germany
Source: Data Brief. 2020 Apr 30;30:105645. doi: 10.1016/j.dib.2020.105645 (PMC7218150; doi:10.1016/j.dib.2020.105645)
Supplement: Supplementary file 4 [file mmc4.zip › Fluorescence/D821_1_2016-05-31.csv]

wavelength	600	597	594	591	588	585	582	579	576	573	570	567	564	561	558	555	552	549	546	543	540	537	534	531	528	525	522	519	516	513	510	507	504	501	498	495	492	489	486	483	480	477	474	471	468	465	462	459	456
210.862	0	0	0	0	0	0	0	0	0	0	0	0	0	0	0	0	0	0	0	0	0	0	0	0	0	0	0	0	0	0	0	0	0	0	0	0	0	0	0	0	0	0	0	0	0	0	0	0	0
212.444	0	0	0	0	0	0	0	0	0	0	0	0	0	0	0	0	0	0	0	0	0	0	0	0	0	0	0	0	0	0	0	0	0	0	0	0	0	0	0	0	0	0	0	0	0	0	0	0	0
214.027	0	0	0	0	0	0	0	0	0	0	0	0	0	0	0	0	0	0	0	0	0	0	0	0	0	0	0	0	0	0	0	0	0	0	0	0	0	0	0	0	0	0	0	0	0	0	0	0	0
215.61	0	0	0	0	0	0	0	0	0	0	0	0	0	0	0	0	0	0	0	0	0	0	0	0	0	0	0	0	0	0	0	0	0	0	0	0	0	0	0	0	0	0	0	0	0	0	0	0	0
217.194	0	0	0	0	0	0	0	0	0	0	0	0	0	0	0	0	0	0	0	0	0	0	0	0	0	0	0	0	0	0	0	0	0	0	0	0	0	0	0	0	0	0	0	0	0	0	0	0	0
218.779	0	0	0	0	0	0	0	0	0	0	0	0	0	0	0	0	0	0	0	0	0	0	0	0	0	0	0	0	0	0	0	0	0	0	0	0	0	0	0	0	0	0	0	0	0	0	0	0	0
220.364	0	0	0	0	0	0	0	0	0	0	0	0	0	0	0	0	0	0	0	0	0	0	0	0	0	0	0	0	0	0	0	0	0	0	0	0	0	0	0	0	0	0	0	0	0	0	0	0	0
221.95	0	0	0	0	0	0	0	0	0	0	0	0	0	0	0	0	0	0	0	0	0	0	0	0	0	0	0	0	0	0	0	0	0	0	0	0	0	0	0	0	0	0	0	0	0	0	0	0	0
223.536	0	0	0	0	0	0	0	0	0	0	0	0	0	0	0	0	0	0	0	0	0	0	0	0	0	0	0	0	0	0	0	0	0	0	0	0	0	0	0	0	0	0	0	0	0	0	0	0	0
225.123	0	0	0	0	0	0	0	0	0	0	0	0	0	0	0	0	0	0	0	0	0	0	0	0	0	0	0	0	0	0	0	0	0	0	0	0	0	0	0	0	0	0	0	0	0	0	0	0	0
226.71	0	0	0	0	0	0	0	0	0	0	0	0	0	0	0	0	0	0	0	0	0	0	0	0	0	0	0	0	0	0	0	0	0	0	0	0	0	0	0	0	0	0	0	0	0	0	0	0	0
228.299	0	0	0	0	0	0	0	0	0	0	0	0	0	0	0	0	0	0	0	0	0	0	0	0	0	0	0	0	0	0	0	0	0	0	0	0	0	0	0	0	0	0	0	0	0	0	0	0	0
229.887	0	0	0	0	0	0	0	0	0	0	0	0	0	0	0	0	0	0	0	0	0	0	0	0	0	0	0	0	0	0	0	0	0	0	0	0	0	0	0	0	0	0	0	0	0	0	0	0	0
231.477	0	0	0	0	0	0	0	0	0	0	0	0	0	0	0	0	0	0	0	0	0	0	0	0	0	0	0	0	0	0	0	0	0	0	0	0	0	0	0	0	0	0	0	0	0	0	0	0	0
233.067	0	0	0	0	0	0	0	0	0	0	0	0	0	0	0	0	0	0	0	0	0	0	0	0	0	0	0	0	0	0	0	0	0	0	0	0	0	0	0	0	0	0	0	0	0	0	0	0	0
234.657	0	0	0	0	0	0	0	0	0	0	0	0	0	0	0	0	0	0	0	0	0	0	0	0	0	0	0	0	0	0	0	0	0	0	0	0	0	0	0	0	0	0	0	0	0	0	0	0	0
236.248	0	0	0	0	0	0	0	0	0	0	0	0	0	0	0	0	0	0	0	0	0	0	0	0	0	0	0	0	0	0	0	0	0	0	0	0	0	0	0	0	0	0	0	0	0	0	0	0	0
237.84	0	0	0	0	0	0	0	0	0	0	0	0	0	0	0	0	0	0	0	0	0	0	0	0	0	0	0	0	0	0	0	0	0	0	0	0	0	0	0	0	0	0	0	0	0	0	0	0	0
239.432	0	0	0	0	0	0	0	0	0	0	0	0	0	0	0	0	0	0	0	0	0	0	0	0	0	0	0	0	0	0	0	0	0	0	0	0	0	0	0	0	0	0	0	0	0	0	0	0	0
241.025	0	0	0	0	0	0	0	0	0	0	0	0	0	0	0	0	0	0	0	0	0	0	0	0	0	0	0	0	0	0	0	0	0	0	0	0	0	0	0	0	0	0	0	0	0	0	0	0	0
242.619	0	0	0	0	0	0	0	0	0	0	0	0	0	0	0	0	0	0	0	0	0	0	0	0	0	0	0	0	0	0	0	0	0	0	0	0	0	0	0	0	0	0	0	0	0	0	0	0	0
244.213	0	0	0	0	0	0	0	0	0	0	0	0	0	0	0	0	0	0	0	0	0	0	0	0	0	0	0	0	0	0	0	0	0	0	0	0	0	0	0	0	0	0	0	0	0	0	0	0	0
245.808	0	0	0	0	0	0	0	0	0	0	0	0	0	0	0	0	0	0	0	0	0	0	0	0	0	0	0	0	0	0	0	0	0	0	0	0	0	0	0	0	0	0	0	0	0	0	0	0	0
247.403	0	0	0	0	0	0	0	0	0	0	0	0	0	0	0	0	0	0	0	0	0	0	0	0	0	0	0	0	0	0	0	0	0	0	0	0	0	0	0	0	0	0	0	0	0	0	0	0	0
248.999	0	0	0	0	0	0	0	0	0	0	0	0	0	0	0	0	0	0	0	0	0	0	0	0	0	0	0	0	0	0	0	0	0	0	0	0	0	0	0	0	0	0	0	0	0	0	0	0	0
250.595	0	0	0	0	0	0	0	0	0	0	0	0	0	0	0	0	0	0	0	0	0	0	0	0	0	0	0	0	0	0	0	0	0	0	0	0	0	0	0	0	0	0	0	0	0	0	0	0	0
252.192	0	0	0	0	0	0	0	0	0	0	0	0	0	0	0	0	0	0	0	0	0	0	0	0	0	0	0	0	0	0	0	0	0	0	0	0	0	0	0	0	0	0	0	0	0	0	0	0	0
253.79	0	0	0	0	0	0	0	0	0	0	0	0	0	0	0	0	0	0	0	0	0	0	0	0	0	0	0	0	0	0	0	0	0	0	0	0	0	0	0	0	0	0	0	0	0	0	0	0	0
255.388	0	0	0	0	0	0	0	0	0	0	0	0	0	0	0	0	0	0	0	0	0	0	0	0	0	0	0	0	0	0	0	0	0	0	0	0	0	0	0	0	0	0	0	0	0	0	0	0	0
256.986	0	0	0	0	0	0	0	0	0	0	0	0	0	0	0	0	0	0	0	0	0	0	0	0	0	0	0	0	0	0	0	0	0	0	0	0	0	0	0	0	0	0	0	0	0	0	0	0	0
258.586	0	0	0	0	0	0	0	0	0	0	0	0	0	0	0	0	0	0	0	0	0	0	0	0	0	0	0	0	0	0	0	0	0	0	0	0	0	0	0	0	0	0	0	0	0	0	0	0	0
260.186	0	0	0	0	0	0	0	0	0	0	0	0	0	0	0	0	0	0	0	0	0	0	0	0	0	0	0	0	0	0	0	0	0	0	0	0	0	0	0	0	0	0	0	0	0	0	0	0	0
261.786	0	0	0	0	0	0	0	0	0	0	0	0	0	0	0	0	0	0	0	0	0	0	0	0	0	0	0	0	0	0	0	0	0	0	0	0	0	0	0	0	0	0	0	0	0	0	0	0	0
263.387	0	0	0	0	0	0	0	0	0	0	0	0	0	0	0	0	0	0	0	0	0	0	0	0	0	0	0	0	0	0	0	0	0	0	0	0	0	0	0	0	0	0	0	0	0	0	0	0	0
264.988	0	0	0	0	0	0	0	0	0	0	0	0	0	0	0	0	0	0	0	0	0	0	0	0	0	0	0	0	0	0	0	0	0	0	0	0	0	0	0	0	0	0	0	0	0	0	0	0	0
266.591	0	0	0	0	0	0	0	0	0	0	0	0	0	0	0	0	0	0	0	0	0	0	0	0	0	0	0	0	0	0	0	0	0	0	0	0	0	0	0	0	0	0	0	0	0	0	0	0	0
268.193	0	0	0	0	0	0	0	0	0	0	0	0	0	0	0	0	0	0	0	0	0	0	0	0	0	0	0	0	0	0	0	0	0	0	0	0	0	0	0	0	0	0	0	0	0	0	0	0	0
269.796	0	0	0	0	0	0	0	0	0	0	0	0	0	0	0	0	0	0	0	0	0	0	0	0	0	0	0	0	0	0	0	0	0	0	0	0	0	0	0	0	0	0	0	0	0	0	0	0	0
271.4	0	0	0	0	0	0	0	0	0	0	0	0	0	0	0	0	0	0	0	0	0	0	0	0	0	0	0	0	0	0	0	0	0	0	0	0	0	0	0	0	0	0	0	0	0	0	0	0	0
273.004	0	0	0	0	0	0	0	0	0	0	0	0	0	0	0	0	0	0	0	0	0	0	0	0	0	0	0	0	0	0	0	0	0	0	0	0	0	0	0	0	0	0	0	0	0	0	0	0	0
274.609	0	0	0	0	0	0	0	0	0	0	0	0	0	0	0	0	0	0	0	0	0	0	0	0	0	0	0	0	0	0	0	0	0	0	0	0	0	0	0	0	0	0	0	0	0	0	0	0	0
276.215	0	0	0	0	0	0	0	0	0	0	0	0	0	0	0	0	0	0	0	0	0	0	0	0	0	0	0	0	0	0	0	0	0	0	0	0	0	0	0	0	0	0	0	0	0	0	0	0	0
277.821	0	0	0	0	0	0	0	0	0	0	0	0	0	0	0	0	0	0	0	0	0	0	0	0	0	0	0	0	0	0	0	0	0	0	0	0	0	0	0	0	0	0	0	0	0	0	0	0	0
279.427	0	0	0	0	0	0	0	0	0	0	0	0	0	0	0	0	0	0	0	0	0	0	0	0	0	0	0	0	0	0	0	0	0	0	0	0	0	0	0	0	0	0	0	0	0	0	0	0	0
281.034	0	0	0	0	0	0	0	0	0	0	0	0	0	0	0	0	0	0	0	0	0	0	0	0	0	0	0	0	0	0	0	0	0	0	0	0	0	0	0	0	0	0	0	0	0	0	0	0	0
282.642	0	0	0	0	0	0	0	0	0	0	0	0	0	0	0	0	0	0	0	0	0	0	0	0	0	0	0	0	0	0	0	0	0	0	0	0	0	0	0	0	0	0	0	0	0	0	0	0	0
284.25	0	0	0	0	0	0	0	0	0	0	0	0	0	0	0	0	0	0	0	0	0	0	0	0	0	0	0	0	0	0	0	0	0	0	0	0	0	0	0	0	0	0	0	0	0	0	0	0	0
285.858	0	0	0	0	0	0	0	0	0	0	0	0	0	0	0	0	0	0	0	0	0	0	0	0	0	0	0	0	0	0	0	0	0	0	0	0	0	0	0	0	0	0	0	0	0	0	0	0	0
287.468	0	0	0	0	0	0	0	0	0	0	0	0	0	0	0	0	0	0	0	0	0	0	0	0	0	0	0	0	0	0	0	0	0	0	0	0	0	0	0	0	0	0	0	0	0	0	0	0	0
289.077	0	0	0	0	0	0	0	0	0	0	0	0	0	0	0	0	0	0	0	0	0	0	0	0	0	0	0	0	0	0	0	0	0	0	0	0	0	0	0	0	0	0	0	0	0	0	0	0	0
290.688	0	0	0	0	0	0	0	0	0	0	0	0	0	0	0	0	0	0	0	0	0	0	0	0	0	0	0	0	0	0	0	0	0	0	0	0	0	0	0	0	0	0	0	0	0	0	0	0	0
292.298	0	0	0	0	0	0	0	0	0	0	0	0	0	0	0	0	0	0	0	0	0	0	0	0	0	0	0	0	0	0	0	0	0	0	0	0	0	0	0	0	0	0	0	0	0	0	0	0	0
293.91	0	0	0	0	0	0	0	0	0	0	0	0	0	0	0	0	0	0	0	0	0	0	0	0	0	0	0	0	0	0	0	0	0	0	0	0	0	0	0	0	0	0	0	0	0	0	0	0	0
295.521	0	0	0	0	0	0	0	0	0	0	0	0	0	0	0	0	0	0	0	0	0	0	0	0	0	0	0	0	0	0	0	0	0	0	0	0	0	0	0	0	0	0	0	0	0	0	0	0	0
297.134	0	0	0	0	0	0	0	0	0	0	0	0	0	0	0	0	0	0	0	0	0	0	0	0	0	0	0	0	0	0	0	0	0	0	0	0	0	0	0	0	0	0	0	0	0	0	0	0	0
298.747	0	0	0	0	0	0	0	0	0	0	0	0	0	0	0	0	0	0	0	0	0	0	0	0	0	0	0	0	0	0	0	0	0	0	0	0	0	0	0	0	0	0	0	0	0	0	0	0	0
300.36	0	0	0	0	0	0	0	0	0	0	0	0	0	0	0	0	0	0	0	0	0	0	0	0	0	0	0	0	0	0	0	0	0	0	0	0	0	0	0	0	0	0	0	0	0	0	0	0	0
301.974	0	0	0	0	0	0	0	0	0	0	0	0	0	0	0	0	0	0	0	0	0	0	0	0	0	0	0	0	0	0	0	0	0	0	0	0	0	0	0	0	0	0	0	0	0	0	0	0	0
303.588	0	0	0	0	0	0	0	0	0	0	0	0	0	0	0	0	0	0	0	0	0	0	0	0	0	0	0	0	0	0	0	0	0	0	0	0	0	0	0	0	0	0	0	0	0	0	0	0	0
305.203	0	0	0	0	0	0	0	0	0	0	0	0	0	0	0	0	0	0	0	0	0	0	0	0	0	0	0	0	0	0	0	0	0	0	0	0	0	0	0	0	0	0	0	0	0	0	0	0	0
306.819	0	0	0	0	0	0	0	0	0	0	0	0	0	0	0	0	0	0	0	0	0	0	0	0	0	0	0	0	0	0	0	0	0	0	0	0	0	0	0	0	0	0	0	0	0	0	0	0	0
308.435	0	0	0	0	0	0	0	0	0	0	0	0	0	0	0	0	0	0	0	0	0	0	0	0	0	0	0	0	0	0	0	0	0	0	0	0	0	0	0	0	0	0	0	0	0	0	0	0	0
310.051	0	0	0	0	0	0	0	0	0	0	0	0	0	0	0	0	0	0	0	0	0	0	0	0	0	0	0	0	0	0	0	0	0	0	0	0	0	0	0	0	0	0	0	0	0	0	0	0	0
311.668	0	0	0	0	0	0	0	0	0	0	0	0	0	0	0	0	0	0	0	0	0	0	0	0	0	0	0	0	0	0	0	0	0	0	0	0	0	0	0	0	0	0	0	0	0	0	0	0	0
313.286	0	0	0	0	0	0	0	0	0	0	0	0	0	0	0	0	0	0	0	0	0	0	0	0	0	0	0	0	0	0	0	0	0	0	0	0	0	0	0	0	0	0	0	0	0	0	0	0	0
314.904	0	0	0	0	0	0	0	0	0	0	0	0	0	0	0	0	0	0	0	0	0	0	0	0	0	0	0	0	0	0	0	0	0	0	0	0	0	0	0	0	0	0	0	0	0	0	0	0	0
316.522	0	0	0	0	0	0	0	0	0	0	0	0	0	0	0	0	0	0	0	0	0	0	0	0	0	0	0	0	0	0	0	0	0	0	0	0	0	0	0	0	0	0	0	0	0	0	0	0	0
318.141	0	0	0	0	0	0	0	0	0	0	0	0	0	0	0	0	0	0	0	0	0	0	0	0	0	0	0	0	0	0	0	0	0	0	0	0	0	0	0	0	0	0	0	0	0	0	0	0	0
319.761	0	0	0	0	0	0	0	0	0	0	0	0	0	0	0	0	0	0	0	0	0	0	0	0	0	0	0	0	0	0	0	0	0	0	0	0	0	0	0	0	0	0	0	0	0	0	0	0	0
321.381	0	0	0	0	0	0	0	0	0	0	0	0	0	0	0	0	0	0	0	0	0	0	0	0	0	0	0	0	0	0	0	0	0	0	0	0	0	0	0	0	0	0	0	0	0	0	0	0	0
323.001	0	0	0	0	0	0	0	0	0	0	0	0	0	0	0	0	0	0	0	0	0	0	0	0	0	0	0	0	0	0	0	0	0	0	0	0	0	0	0	0	0	0	0	0	0	0	0	0	0
324.622	0	0	0	0	0	0	0	0	0	0	0	0	0	0	0	0	0	0	0	0	0	0	0	0	0	0	0	0	0	0	0	0	0	0	0	0	0	0	0	0	0	0	0	0	0	0	0	0	0
326.243	0	0	0	0	0	0	0	0	0	0	0	0	0	0	0	0	0	0	0	0	0	0	0	0	0	0	0	0	0	0	0	0	0	0	0	0	0	0	0	0	0	0	0	0	0	0	0	0	0
327.865	0	0	0	0	0	0	0	0	0	0	0	0	0	0	0	0	0	0	0	0	0	0	0	0	0	0	0	0	0	0	0	0	0	0	0	0	0	0	0	0	0	0	0	0	0	0	0	0	0
329.488	0	0	0	0	0	0	0	0	0	0	0	0	0	0	0	0	0	0	0	0	0	0	0	0	0	0	0	0	0	0	0	0	0	0	0	0	0	0	0	0	0	0	0	0	0	0	0	0	0
331.111	0	0	0	0	0	0	0	0	0	0	0	0	0	0	0	0	0	0	0	0	0	0	0	0	0	0	0	0	0	0	0	0	0	0	0	0	0	0	0	0	0	0	0	0	0	0	0	0	0
332.734	0	0	0	0	0	0	0	0	0	0	0	0	0	0	0	0	0	0	0	0	0	0	0	0	0	0	0	0	0	0	0	0	0	0	0	0	0	0	0	0	0	0	0	0	0	0	0	0	0
334.358	0	0	0	0	0	0	0	0	0	0	0	0	0	0	0	0	0	0	0	0	0	0	0	0	0	0	0	0	0	0	0	0	0	0	0	0	0	0	0	0	0	0	0	0	0	0	0	0	0
335.982	0	0	0	0	0	0	0	0	0	0	0	0	0	0	0	0	0	0	0	0	0	0	0	0	0	0	0	0	0	0	0	0	0	0	0	0	0	0	0	0	0	0	0	0	0	0	0	0	0
337.607	0	0	0	0	0	0	0	0	0	0	0	0	0	0	0	0	0	0	0	0	0	0	0	0	0	0	0	0	0	0	0	0	0	0	0	0	0	0	0	0	0	0	0	0	0	0	0	0	0
339.232	0	0	0	0	0	0	0	0	0	0	0	0	0	0	0	0	0	0	0	0	0	0	0	0	0	0	0	0	0	0	0	0	0	0	0	0	0	0	0	0	0	0	0	0	0	0	0	0	0
340.858	0	0	0	0	0	0	0	0	0	0	0	0	0	0	0	0	0	0	0	0	0	0	0	0	0	0	0	0	0	0	0	0	0	0	0	0	0	0	0	0	0	0	0	0	0	0	0	0	0
342.484	0	0	0	0	0	0	0	0	0	0	0	0	0	0	0	0	0	0	0	0	0	0	0	0	0	0	0	0	0	0	0	0	0	0	0	0	0	0	0	0	0	0	0	0	0	0	0	0	0
344.111	0	0	0	0	0	0	0	0	0	0	0	0	0	0	0	0	0	0	0	0	0	0	0	0	0	0	0	0	0	0	0	0	0	0	0	0	0	0	0	0	0	0	0	0	0	0	0	0	0
345.738	0	0	0	0	0	0	0	0	0	0	0	0	0	0	0	0	0	0	0	0	0	0	0	0	0	0	0	0	0	0	0	0	0	0	0	0	0	0	0	0	0	0	0	0	0	0	0	0	0
347.365	0	0	0	0	0	0	0	0	0	0	0	0	0	0	0	0	0	0	0	0	0	0	0	0	0	0	0	0	0	0	0	0	0	0	0	0	0	0	0	0	0	0	0	0	0	0	0	0	0
348.993	0	0	0	0	0	0	0	0	0	0	0	0	0	0	0	0	0	0	0	0	0	0	0	0	0	0	0	0	0	0	0	0	0	0	0	0	0	0	0	0	0	0	0	0	0	0	0	0	0
350.622	0	0	0	0	0	0	0	0	0	0	0	0	0	0	0	0	0	0	0	0	0	0	0	0	0	0	0	0	0	0	0	0	0	0	0	0	0	0	0	0	0	0	0	0	0	0	0	0	0
352.251	0	0	0	0	0	0	0	0	0	0	0	0	0	0	0	0	0	0	0	0	0	0	0	0	0	0	0	0	0	0	0	0	0	0	0	0	0	0	0	0	0	0	0	0	0	0	0	0	0
353.88	0	0	0	0	0	0	0	0	0	0	0	0	0	0	0	0	0	0	0	0	0	0	0	0	0	0	0	0	0	0	0	0	0	0	0	0	0	0	0	0	0	0	0	0	0	0	0	0	0
355.51	0	0	0	0	0	0	0	0	0	0	0	0	0	0	0	0	0	0	0	0	0	0	0	0	0	0	0	0	0	0	0	0	0	0	0	0	0	0	0	0	0	0	0	0	0	0	0	0	0
357.14	0	0	0	0	0	0	0	0	0	0	0	0	0	0	0	0	0	0	0	0	0	0	0	0	0	0	0	0	0	0	0	0	0	0	0	0	0	0	0	0	0	0	0	0	0	0	0	0	0
358.771	0	0	0	0	0	0	0	0	0	0	0	0	0	0	0	0	0	0	0	0	0	0	0	0	0	0	0	0	0	0	0	0	0	0	0	0	0	0	0	0	0	0	0	0	0	0	0	0	0
360.402	0	0	0	0	0	0	0	0	0	0	0	0	0	0	0	0	0	0	0	0	0	0	0	0	0	0	0	0	0	0	0	0	0	0	0	0	0	0	0	0	0	0	0	0	0	0	0	0	0
362.034	0	0	0	0	0	0	0	0	0	0	0	0	0	0	0	0	0	0	0	0	0	0	0	0	0	0	0	0	0	0	0	0	0	0	0	0	0	0	0	0	0	0	0	0	0	0	0	0	0
363.666	0	0	0	0	0	0	0	0	0	0	0	0	0	0	0	0	0	0	0	0	0	0	0	0	0	0	0	0	0	0	0	0	0	0	0	0	0	0	0	0	0	0	0	0	0	0	0	0	0
365.299	0	0	0	0	0	0	0	0	0	0	0	0	0	0	0	0	0	0	0	0	0	0	0	0	0	0	0	0	0	0	0	0	0	0	0	0	0	0	0	0	0	0	0	0	0	0	0	0	0
366.932	0	0	0	0	0	0	0	0	0	0	0	0	0	0	0	0	0	0	0	0	0	0	0	0	0	0	0	0	0	0	0	0	0	0	0	0	0	0	0	0	0	0	0	0	0	0	0	0	0
368.565	0	0	0	0	0	0	0	0	0	0	0	0	0	0	0	0	0	0	0	0	0	0	0	0	0	0	0	0	0	0	0	0	0	0	0	0	0	0	0	0	0	0	0	0	0	0	0	0	0
370.199	0	0	0	0	0	0	0	0	0	0	0	0	0	0	0	0	0	0	0	0	0	0	0	0	0	0	0	0	0	0	0	0	0	0	0	0	0	0	0	0	0	0	0	0	0	0	0	0	0
371.833	0	0	0	0	0	0	0	0	0	0	0	0	0	0	0	0	0	0	0	0	0	0	0	0	0	0	0	0	0	0	0	0	0	0	0	0	0	0	0	0	0	0	0	0	0	0	0	0	0
373.468	0	0	0	0	0	0	0	0	0	0	0	0	0	0	0	0	0	0	0	0	0	0	0	0	0	0	0	0	0	0	0	0	0	0	0	0	0	0	0	0	0	0	0	0	0	0	0	0	0
375.103	0	0	0	0	0	0	0	0	0	0	0	0	0	0	0	0	0	0	0	0	0	0	0	0	0	0	0	0	0	0	0	0	0	0	0	0	0	0	0	0	0	0	0	0	0	0	0	0	0
376.738	0	0	0	0	0	0	0	0	0	0	0	0	0	0	0	0	0	0	0	0	0	0	0	0	0	0	0	0	0	0	0	0	0	0	0	0	0	0	0	0	0	0	0	0	0	0	0	0	0
378.374	0	0	0	0	0	0	0	0	0	0	0	0	0	0	0	0	0	0	0	0	0	0	0	0	0	0	0	0	0	0	0	0	0	0	0	0	0	0	0	0	0	0	0	0	0	0	0	0	0
380.01	0	0	0	0	0	0	0	0	0	0	0	0	0	0	0	0	0	0	0	0	0	0	0	0	0	0	0	0	0	0	0	0	0	0	0	0	0	0	0	0	0	0	0	0	0	0	0	0	0
381.647	0	0	0	0	0	0	0	0	0	0	0	0	0	0	0	0	0	0	0	0	0	0	0	0	0	0	0	0	0	0	0	0	0	0	0	0	0	0	0	0	0	0	0	0	0	0	0	0	0
383.284	0	0	0	0	0	0	0	0	0	0	0	0	0	0	0	0	0	0	0	0	0	0	0	0	0	0	0	0	0	0	0	0	0	0	0	0	0	0	0	0	0	0	0	0	0	0	0	0	0
384.922	0	0	0	0	0	0	0	0	0	0	0	0	0	0	0	0	0	0	0	0	0	0	0	0	0	0	0	0	0	0	0	0	0	0	0	0	0	0	0	0	0	0	0	0	0	0	0	0	0
386.56	0	0	0	0	0	0	0	0	0	0	0	0	0	0	0	0	0	0	0	0	0	0	0	0	0	0	0	0	0	0	0	0	0	0	0	0	0	0	0	0	0	0	0	0	0	0	0	0	0
388.198	0	0	0	0	0	0	0	0	0	0	0	0	0	0	0	0	0	0	0	0	0	0	0	0	0	0	0	0	0	0	0	0	0	0	0	0	0	0	0	0	0	0	0	0	0	0	0	0	0
389.837	0	0	0	0	0	0	0	0	0	0	0	0	0	0	0	0	0	0	0	0	0	0	0	0	0	0	0	0	0	0	0	0	0	0	0	0	0	0	0	0	0	0	0	0	0	0	0	0	0
391.476	0	0	0	0	0	0	0	0	0	0	0	0	0	0	0	0	0	0	0	0	0	0	0	0	0	0	0	0	0	0	0	0	0	0	0	0	0	0	0	0	0	0	0	0	0	0	0	0	0
393.116	0	0	0	0	0	0	0	0	0	0	0	0	0	0	0	0	0	0	0	0	0	0	0	0	0	0	0	0	0	0	0	0	0	0	0	0	0	0	0	0	0	0	0	0	0	0	0	0	0
394.756	0	0	0	0	0	0	0	0	0	0	0	0	0	0	0	0	0	0	0	0	0	0	0	0	0	0	0	0	0	0	0	0	0	0	0	0	0	0	0	0	0	0	0	0	0	0	0	0	0
396.396	0	0	0	0	0	0	0	0	0	0	0	0	0	0	0	0	0	0	0	0	0	0	0	0	0	0	0	0	0	0	0	0	0	0	0	0	0	0	0	0	0	0	0	0	0	0	0	0	0
398.037	0	0	0	0	0	0	0	0	0	0	0	0	0	0	0	0	0	0	0	0	0	0	0	0	0	0	0	0	0	0	0	0	0	0	0	0	0	0	0	0	0	0	0	0	0	0	0	0	0
399.678	0	0	0	0	0	0	0	0	0	0	0	0	0	0	0	0	0	0	0	0	0	0	0	0	0	0	0	0	0	0	0	0	0	0	0	0	0	0	0	0	0	0	0	0	0	0	0	0	0
401.32	0	0	0	0	0	0	0	0	0	0	0	0	0	0	0	0	0	0	0	0	0	0	0	0	0	0	0	0	0	0	0	0	0	0	0	0	0	0	0	0	0	0	0	0	0	0	0	0	0
402.962	0	0	0	0	0	0	0	0	0	0	0	0	0	0	0	0	0	0	0	0	0	0	0	0	0	0	0	0	0	0	0	0	0	0	0	0	0	0	0	0	0	0	0	0	0	0	0	0	0
404.604	0	0	0	0	0	0	0	0	0	0	0	0	0	0	0	0	0	0	0	0	0	0	0	0	0	0	0	0	0	0	0	0	0	0	0	0	0	0	0	0	0	0	0	0	0	0	0	0	0
406.247	0	0	0	0	0	0	0	0	0	0	0	0	0	0	0	0	0	0	0	0	0	0	0	0	0	0	0	0	0	0	0	0	0	0	0	0	0	0	0	0	0	0	0	0	0	0	0	0	0
407.89	0	0	0	0	0	0	0	0	0	0	0	0	0	0	0	0	0	0	0	0	0	0	0	0	0	0	0	0	0	0	0	0	0	0	0	0	0	0	0	0	0	0	0	0	0	0	0	0	0
409.534	0	0	0	0	0	0	0	0	0	0	0	0	0	0	0	0	0	0	0	0	0	0	0	0	0	0	0	0	0	0	0	0	0	0	0	0	0	0	0	0	0	0	0	0	0	0	0	0	0
411.177	0	0	0	0	0	0	0	0	0	0	0	0	0	0	0	0	0	0	0	0	0	0	0	0	0	0	0	0	0	0	0	0	0	0	0	0	0	0	0	0	0	0	0	0	0	0	0	0	0
412.822	0	0	0	0	0	0	0	0	0	0	0	0	0	0	0	0	0	0	0	0	0	0	0	0	0	0	0	0	0	0	0	0	0	0	0	0	0	0	0	0	0	0	0	0	0	0	0	0	0
414.466	0	0	0	0	0	0	0	0	0	0	0	0	0	0	0	0	0	0	0	0	0	0	0	0	0	0	0	0	0	0	0	0	0	0	0	0	0	0	0	0	0	0	0	0	0	0	0	0	0
416.111	0	0	0	0	0	0	0	0	0	0	0	0	0	0	0	0	0	0	0	0	0	0	0	0	0	0	0	0	0	0	0	0	0	0	0	0	0	0	0	0	0	0	0	0	0	0	0	0	0
417.757	0	0	0	0	0	0	0	0	0	0	0	0	0	0	0	0	0	0	0	0	0	0	0	0	0	0	0	0	0	0	0	0	0	0	0	0	0	0	0	0	0	0	0	0	0	0	0	0	0
419.402	0	0	0	0	0	0	0	0	0	0	0	0	0	0	0	0	0	0	0	0	0	0	0	0	0	0	0	0	0	0	0	0	0	0	0	0	0	0	0	0	0	0	0	0	0	0	0	0	0
421.048	0	0	0	0	0	0	0	0	0	0	0	0	0	0	0	0	0	0	0	0	0	0	0	0	0	0	0	0	0	0	0	0	0	0	0	0	0	0	0	0	0	0	0	0	0	0	0	0	0
422.695	0	0	0	0	0	0	0	0	0	0	0	0	0	0	0	0	0	0	0	0	0	0	0	0	0	0	0	0	0	0	0	0	0	0	0	0	0	0	0	0	0	0	0	0	0	0	0	0	0
424.342	0	0	0	0	0	0	0	0	0	0	0	0	0	0	0	0	0	0	0	0	0	0	0	0	0	0	0	0	0	0	0	0	0	0	0	0	0	0	0	0	0	0	0	0	0	0	0	0	0
425.989	0	0	0	0	0	0	0	0	0	0	0	0	0	0	0	0	0	0	0	0	0	0	0	0	0	0	0	0	0	0	0	0	0	0	0	0	0	0	0	0	0	0	0	0	0	0	0	0	0
427.636	0	0	0	0	0	0	0	0	0	0	0	0	0	0	0	0	0	0	0	0	0	0	0	0	0	0	0	0	0	0	0	0	0	0	0	0	0	0	0	0	0	0	0	0	0	0	0	0	0
429.284	0	0	0	0	0	0	0	0	0	0	0	0	0	0	0	0	0	0	0	0	0	0	0	0	0	0	0	0	0	0	0	0	0	0	0	0	0	0	0	0	0	0	0	0	0	0	0	0	0
430.932	0	0	0	0	0	0	0	0	0	0	0	0	0	0	0	0	0	0	0	0	0	0	0	0	0	0	0	0	0	0	0	0	0	0	0	0	0	0	0	0	0	0	0	0	0	0	0	0	0
432.581	0	0	0	0	0	0	0	0	0	0	0	0	0	0	0	0	0	0	0	0	0	0	0	0	0	0	0	0	0	0	0	0	0	0	0	0	0	0	0	0	0	0	0	0	0	0	0	0	0
434.23	0	0	0	0	0	0	0	0	0	0	0	0	0	0	0	0	0	0	0	0	0	0	0	0	0	0	0	0	0	0	0	0	0	0	0	0	0	0	0	0	0	0	0	0	0	0	0	0	0
435.879	0	0	0	0	0	0	0	0	0	0	0	0	0	0	0	0	0	0	0	0	0	0	0	0	0	0	0	0	0	0	0	0	0	0	0	0	0	0	0	0	0	0	0	0	0	0	0	0	0
437.528	0	0	0	0	0	0	0	0	0	0	0	0	0	0	0	0	0	0	0	0	0	0	0	0	0	0	0	0	0	0	0	0	0	0	0	0	0	0	0	0	0	0	0	0	0	0	0	0	0
439.178	0	0	0	0	0	0	0	0	0	0	0	0	0	0	0	0	0	0	0	0	0	0	0	0	0	0	0	0	0	0	0	0	0	0	0	0	0	0	0	0	0	0	0	0	0	0	0	0	0
440.828	0	0	0	0	0	0	0	0	0	0	0	0	0	0	0	0	0	0	0	0	0	0	0	0	0	0	0	0	0	0	0	0	0	0	0	0	0	0	0	0	0	0	0	0	0	0	0	0	0
442.479	0	0	0	0	0	0	0	0	0	0	0	0	0	0	0	0	0	0	0	0	0	0	0	0	0	0	0	0	0	0	0	0	0	0	0	0	0	0	0	0	0	0	0	0	0	0	0	0	0
444.13	0	0	0	0	0	0	0	0	0	0	0	0	0	0	0	0	0	0	0	0	0	0	0	0	0	0	0	0	0	0	0	0	0	0	0	0	0	0	0	0	0	0	0	0	0	0	0	0	0
445.781	0	0	0	0	0	0	0	0	0	0	0	0	0	0	0	0	0	0	0	0	0	0	0	0	0	0	0	0	0	0	0	0	0	0	0	0	0	0	0	0	0	0	0	0	0	0	0	0	0
447.432	0	0	0	0	0	0	0	0	0	0	0	0	0	0	0	0	0	0	0	0	0	0	0	0	0	0	0	0	0	0	0	0	0	0	0	0	0	0	0	0	0	0	0	0	0	0	0	0	0
449.084	0	0	0	0	0	0	0	0	0	0	0	0	0	0	0	0	0	0	0	0	0	0	0	0	0	0	0	0	0	0	0	0	0	0	0	0	0	0	0	0	0	0	0	0	0	0	0	0	0
450.736	0	0	0	0	0	0	0	0	0	0	0	0	0	0	0	0	0	0	0	0	0	0	0	0	0	0	0	0	0	0	0	0	0	0	0	0	0	0	0	0	0	0	0	0	0	0	0	0	0
452.389	0	0	0	0	0	0	0	0	0	0	0	0	0	0	0	0	0	0	0	0	0	0	0	0	0	0	0	0	0	0	0	0	0	0	0	0	0	0	0	0	0	0	0	0	0	0	0	0	0
454.042	0	0	0	0	0	0	0	0	0	0	0	0	0	0	0	0	0	0	0	0	0	0	0	0	0	0	0	0	0	0	0	0	0	0	0	0	0	0	0	0	0	0	0	0	0	0	0	0	0
455.695	0	0	0	0	0	0	0	0	0	0	0	0	0	0	0	0	0	0	0	0	0	0	0	0	0	0	0	0	0	0	0	0	0	0	0	0	0	0	0	0	0	0	0	0	0	0	0	0	0
457.348	0	0	0	0	0	0	0	0	0	0	0	0	0	0	0	0	0	0	0	0	0	0	0	0	0	0	0	0	0	0	0	0	0	0	0	0	0	0	0	0	0	0	0	0	0	0	0	0	0
459.002	0	0	0	0	0	0	0	0	0	0	0	0	0	0	0	0	0	0	0	0	0	0	0	0	0	0	0	0	0	0	0	0	0	0	0	0	0	0	0	0	0	0	0	0	0	0	0	0	0
460.656	0	0	0	0	0	0	0	0	0	0	0	0	0	0	0	0	0	0	0	0	0	0	0	0	0	0	0	0	0	0	0	0	0	0	0	0	0	0	0	0	0	0	0	0	0	0	0	0	0
462.31	0	0	0	0	0	0	0	0	0	0	0	0	0	0	0	0	0	0	0	0	0	0	0	0	0	0	0	0	0	0	0	0	0	0	0	0	0	0	0	0	0	0	0	0	0	0	0	0	0
463.965	0	0	0	0	0	0	0	0	0	0	0	0	0	0	0	0	0	0	0	0	0	0	0	0	0	0	0	0	0	0	0	0	0	0	0	0	0	0	0	0	0	0	0	0	0	0	0	0	0
465.62	0	0	0	0	0	0	0	0	0	0	0	0	0	0	0	0	0	0	0	0	0	0	0	0	0	0	0	0	0	0	0	0	0	0	0	0	0	0	0	0	0	0	0	0	0	0	0	0	0
467.275	0	0	0	0	0	0	0	0	0	0	0	0	0	0	0	0	0	0	0	0	0	0	0	0	0	0	0	0	0	0	0	0	0	0	0	0	0	0	0	0	0	0	0	0	0	0	0	0	50.9967958954916
468.931	0	0	0	0	0	0	0	0	0	0	0	0	0	0	0	0	0	0	0	0	0	0	0	0	0	0	0	0	0	0	0	0	0	0	0	0	0	0	0	0	0	0	0	0	0	0	0	0	56.4035103570086
470.586	0	0	0	0	0	0	0	0	0	0	0	0	0	0	0	0	0	0	0	0	0	0	0	0	0	0	0	0	0	0	0	0	0	0	0	0	0	0	0	0	0	0	0	0	0	0	0	48.1247050794768	51.5601637548721
472.242	0	0	0	0	0	0	0	0	0	0	0	0	0	0	0	0	0	0	0	0	0	0	0	0	0	0	0	0	0	0	0	0	0	0	0	0	0	0	0	0	0	0	0	0	0	0	50.5121520186639	52.5260324668918	57.7691121455131
473.899	0	0	0	0	0	0	0	0	0	0	0	0	0	0	0	0	0	0	0	0	0	0	0	0	0	0	0	0	0	0	0	0	0	0	0	0	0	0	0	0	0	0	0	0	0	0	43.8883495496586	51.6617574270757	54.9622288431505
475.555	0	0	0	0	0	0	0	0	0	0	0	0	0	0	0	0	0	0	0	0	0	0	0	0	0	0	0	0	0	0	0	0	0	0	0	0	0	0	0	0	0	0	0	0	0	45.9997436867703	50.5349858886362	57.5246019697399	70.88179433638
477.212	0	0	0	0	0	0	0	0	0	0	0	0	0	0	0	0	0	0	0	0	0	0	0	0	0	0	0	0	0	0	0	0	0	0	0	0	0	0	0	0	0	0	0	0	0	47.6464557865005	49.2426335629523	57.7634818092989	71.9495095682132
478.87	0	0	0	0	0	0	0	0	0	0	0	0	0	0	0	0	0	0	0	0	0	0	0	0	0	0	0	0	0	0	0	0	0	0	0	0	0	0	0	0	0	0	0	0	38.3220503376661	41.1175409373619	53.33394394245	59.7873440735391	76.0507388666234
480.527	0	0	0	0	0	0	0	0	0	0	0	0	0	0	0	0	0	0	0	0	0	0	0	0	0	0	0	0	0	0	0	0	0	0	0	0	0	0	0	0	0	0	0	0	44.8539233173856	48.2312252201424	60.692877990206	68.9778390891856	81.1664586428623
482.185	0	0	0	0	0	0	0	0	0	0	0	0	0	0	0	0	0	0	0	0	0	0	0	0	0	0	0	0	0	0	0	0	0	0	0	0	0	0	0	0	0	0	0	40.7659007250553	39.8174969438765	49.5314569934798	60.8934202838507	68.9671768013462	79.6782946594171
483.843	0	0	0	0	0	0	0	0	0	0	0	0	0	0	0	0	0	0	0	0	0	0	0	0	0	0	0	0	0	0	0	0	0	0	0	0	0	0	0	0	0	0	0	47.9992256392077	51.6919711531408	53.1522152996356	62.9618515139279	75.6861191133822	93.1599784188969
485.501	0	0	0	0	0	0	0	0	0	0	0	0	0	0	0	0	0	0	0	0	0	0	0	0	0	0	0	0	0	0	0	0	0	0	0	0	0	0	0	0	0	0	43.6966662096194	44.370454533956	54.3725146818849	66.9435298701401	75.130191921251	83.2110115119522	90.2302179752979
487.16	0	0	0	0	0	0	0	0	0	0	0	0	0	0	0	0	0	0	0	0	0	0	0	0	0	0	0	0	0	0	0	0	0	0	0	0	0	0	0	0	0	45.7691539007808	38.9244052118201	44.9977638410995	51.1986690837503	63.0183723984952	66.8159945272999	82.3792905207363	91.8701265937337
488.819	0	0	0	0	0	0	0	0	0	0	0	0	0	0	0	0	0	0	0	0	0	0	0	0	0	0	0	0	0	0	0	0	0	0	0	0	0	0	0	0	0	41.8718083963985	45.3524231878701	45.4995566985452	55.7850334496795	63.0459095900338	71.250763547688	84.5506445617597	95.1544168671517
490.478	0	0	0	0	0	0	0	0	0	0	0	0	0	0	0	0	0	0	0	0	0	0	0	0	0	0	0	0	0	0	0	0	0	0	0	0	0	0	0	0	31.876802644015	42.0579593972417	45.2908076887092	49.4915598388297	60.4486634048393	66.2379438545467	78.2044201153474	87.1957323529439	96.7578348591732
492.137	0	0	0	0	0	0	0	0	0	0	0	0	0	0	0	0	0	0	0	0	0	0	0	0	0	0	0	0	0	0	0	0	0	0	0	0	0	0	0	0	41.3577283899325	45.2681127023111	50.0601047752471	62.6662630618733	66.4314958153572	74.9411053676339	80.5967225524424	95.3342004015044	106.075972717294
493.797	0	0	0	0	0	0	0	0	0	0	0	0	0	0	0	0	0	0	0	0	0	0	0	0	0	0	0	0	0	0	0	0	0	0	0	0	0	0	0	32.3510257450645	38.8108133115761	44.5980245322045	50.7333856209206	58.6847108318348	65.9423506434624	71.1811304515337	80.5769998981307	97.3195327101926	103.096536604521
495.456	0	0	0	0	0	0	0	0	0	0	0	0	0	0	0	0	0	0	0	0	0	0	0	0	0	0	0	0	0	0	0	0	0	0	0	0	0	0	0	40.6491076362744	39.3172850023687	45.3364025532547	48.657106638934	63.1529786787025	69.5353710784474	75.7881792149224	83.2503305150215	91.0013637946996	109.092087286227
497.117	0	0	0	0	0	0	0	0	0	0	0	0	0	0	0	0	0	0	0	0	0	0	0	0	0	0	0	0	0	0	0	0	0	0	0	0	0	0	29.7685545234382	32.6458493290239	42.6300767633348	48.4591408699084	57.4966612731485	65.4592370362133	68.6692356695287	79.3578019952111	89.8564967638823	100.868494134414	106.951592445652
498.777	0	0	0	0	0	0	0	0	0	0	0	0	0	0	0	0	0	0	0	0	0	0	0	0	0	0	0	0	0	0	0	0	0	0	0	0	0	0	31.1822260284437	38.8914086873747	44.1888534690089	51.9106589977133	53.8875030631932	67.6865009178203	75.927933470697	79.9119030260812	84.3766769590793	94.9824129866262	113.313344270686
500.438	0	0	0	0	0	0	0	0	0	0	0	0	0	0	0	0	0	0	0	0	0	0	0	0	0	0	0	0	0	0	0	0	0	0	0	0	0	34.5225557437841	29.1681511197416	34.0125876985725	45.968739983583	52.6575849805882	53.7644650476	64.9638937848464	74.4636362476689	82.5572183601055	91.1594592671703	98.5186797551918	110.916402514896
502.098	0	0	0	0	0	0	0	0	0	0	0	0	0	0	0	0	0	0	0	0	0	0	0	0	0	0	0	0	0	0	0	0	0	0	0	0	40.130346684723	37.2304054806224	41.9517757146877	41.5763192755991	41.9323331214437	59.4259633361562	60.7057526206078	70.6620599207915	72.3873896628198	80.7530381024493	94.1599687976178	106.883732421867	113.019689023169
503.759	0	0	0	0	0	0	0	0	0	0	0	0	0	0	0	0	0	0	0	0	0	0	0	0	0	0	0	0	0	0	0	0	0	0	0	0	36.5351912884073	37.1828244380992	43.960104569274	39.1136800808593	53.3538378962232	61.470157300105	61.3501963316194	75.4978099986184	81.3754899131698	87.000695931569	97.1459635954245	106.72746562691	117.550920830814
505.421	0	0	0	0	0	0	0	0	0	0	0	0	0	0	0	0	0	0	0	0	0	0	0	0	0	0	0	0	0	0	0	0	0	0	0	38.9965167944924	40.1689787689359	36.993897436707	48.5930878582302	55.0948744211531	54.5057238008168	64.8564010061962	67.3115744586351	73.0360954489332	77.4683856495208	88.9635284051724	99.677851671348	111.188551119703	122.348362598076
507.082	0	0	0	0	0	0	0	0	0	0	0	0	0	0	0	0	0	0	0	0	0	0	0	0	0	0	0	0	0	0	0	0	0	0	0	31.3953947686051	24.7153436616281	34.0640216393194	38.9000572222716	45.4525210520954	55.8467150221914	64.075771129503	70.2578546695604	75.0918146456271	87.0532393983511	94.7764643175365	103.158656787074	111.154077312484	121.901117515002
508.744	0	0	0	0	0	0	0	0	0	0	0	0	0	0	0	0	0	0	0	0	0	0	0	0	0	0	0	0	0	0	0	0	0	0	24.705544843647	33.9865215791091	40.7645330115162	37.6881054170243	51.450383960056	52.3744300027993	61.0878414969411	64.8576827094466	74.1205055925448	81.7975428171263	93.621500083257	89.6124649273556	103.267131860457	112.673524404822	119.509625998569
510.406	0	0	0	0	0	0	0	0	0	0	0	0	0	0	0	0	0	0	0	0	0	0	0	0	0	0	0	0	0	0	0	0	0	0	41.6343914117552	37.4850167095211	44.0716291041932	49.2900450066146	63.8160915426668	57.9662976193014	65.3900910572291	74.2844065814084	80.4915675990802	82.5049688034674	90.5017782786591	101.208879834317	106.729822199887	115.431888501747	133.931367183015
512.068	0	0	0	0	0	0	0	0	0	0	0	0	0	0	0	0	0	0	0	0	0	0	0	0	0	0	0	0	0	0	0	0	0	37.7149777263826	36.7166018975357	39.5294438136062	40.5497073937038	52.6781185652352	51.7746837705852	66.8036194196249	69.0939356942473	64.9490366936561	84.0145947933716	81.3815132231909	85.5124352877672	99.0245263337115	107.612550030876	119.164438744341	124.659831941216
513.731	0	0	0	0	0	0	0	0	0	0	0	0	0	0	0	0	0	0	0	0	0	0	0	0	0	0	0	0	0	0	0	0	0	25.000395287937	29.18525939012	35.0252096264009	34.70199019973	43.8335893379231	43.4234201337802	49.5514619935311	52.907496397006	64.1011559914853	72.9392525351183	78.6965316666845	91.9211930264073	90.5850064213363	102.743708042778	112.838093804043	122.614897034364
515.394	0	0	0	0	0	0	0	0	0	0	0	0	0	0	0	0	0	0	0	0	0	0	0	0	0	0	0	0	0	0	0	0	30.8882522734787	18.4548290737852	38.6692025632497	30.4396964545268	44.7793954786952	49.2977995700086	50.2624812010241	59.2592814849086	68.8613074204623	68.393246822264	82.3047430719979	84.5021615747276	89.9336494177043	99.8339989221914	102.04950221562	116.920711215958	127.406004189364
517.056	0	0	0	0	0	0	0	0	0	0	0	0	0	0	0	0	0	0	0	0	0	0	0	0	0	0	0	0	0	0	0	64.2059937543284	36.5125060265889	29.0695925488637	40.4842227349611	46.7545084330863	35.681430800425	52.8608142515954	57.7652066070969	59.0399594529338	69.7235988445635	68.9957995802112	82.7788920595605	84.0177640976559	101.990863189385	105.756974416161	111.979132877563	117.97745314131	133.862202867708
518.72	0	0	0	0	0	0	0	0	0	0	0	0	0	0	0	0	0	0	0	0	0	0	0	0	0	0	0	0	0	0	0	32.6149280693487	33.0879789965435	34.4291532267287	35.8041332602552	39.9124404553216	51.5825100318731	51.7333918258358	59.1964426489655	59.1104265134591	67.3691819293982	75.3596442781644	86.0764104479032	87.4925029848515	96.6095110916068	101.247680654407	108.25188416151	116.684111045314	125.924741294929
520.383	0	0	0	0	0	0	0	0	0	0	0	0	0	0	0	0	0	0	0	0	0	0	0	0	0	0	0	0	0	0	37.7286066964959	26.1847847116609	23.4407438611409	33.533278779579	33.3858405354936	46.2992601027042	39.9353787066296	43.572305007758	58.4757614421008	59.4275600916933	66.0092149415683	74.9940847023055	78.6951916351142	87.9479777460053	90.1779666463938	97.7182651902946	111.483456117096	115.231717376338	122.431924820989
522.046	0	0	0	0	0	0	0	0	0	0	0	0	0	0	0	0	0	0	0	0	0	0	0	0	0	0	0	0	0	0	32.3350552015417	34.7871274732567	36.7446682622928	40.7884157342197	45.7736296554828	42.5467521042096	53.8780110246345	52.1300072651113	71.9596255568898	68.9782006876134	74.637057823394	83.8785418716234	84.533240589276	91.6810281580778	91.9623674183063	103.559507563806	108.243967049491	120.548497769543	121.049640037772
523.71	0	0	0	0	0	0	0	0	0	0	0	0	0	0	0	0	0	0	0	0	0	0	0	0	0	0	0	0	0	41.1451365183988	30.8661191026288	31.3421226417655	34.5493033684173	52.6688434208946	45.3431564924603	44.8466344496385	39.9576383441706	54.3570482510021	57.3277849770984	75.7008361829437	69.2952958653891	75.5897049681458	82.3793004288183	92.4925129096945	96.301451143679	103.407750979232	107.113319060199	122.64273618677	123.621931288799
525.374	0	0	0	0	0	0	0	0	0	0	0	0	0	0	0	0	0	0	0	0	0	0	0	0	0	0	0	0	0	20.6997927539667	30.2483055773281	28.4699152285425	37.4324928059537	30.0221909214935	39.1062130929078	45.547613282709	54.2409045394214	51.4123002754151	63.7388785539388	68.0116781253877	73.3064714202892	79.9306188952985	90.6239283541184	85.4651647608486	90.3991343902741	104.86423927538	111.726808838061	113.011970332608	129.287469646973
527.038	0	0	0	0	0	0	0	0	0	0	0	0	0	0	0	0	0	0	0	0	0	0	0	0	0	0	0	0	50.66269396505	47.5558474774792	53.151125640945	44.7323578858932	47.4422740042516	54.2303525403796	57.4509633418721	67.2384509389674	55.4456531089113	64.7605268510664	71.7998203239553	69.9166591281477	75.4014922324899	80.7097846042518	86.0902944684091	92.4621449939282	99.4185501486522	103.812167581686	111.992984482893	115.760758210931	124.163168169808
528.703	0	0	0	0	0	0	0	0	0	0	0	0	0	0	0	0	0	0	0	0	0	0	0	0	0	0	0	0	52.0138324672829	51.438848473839	59.1536782321318	62.8801721428886	62.5305018905627	56.4620523153811	57.1129250793963	58.4598329847273	67.395600146273	79.9076542738295	74.3320052990988	77.3606171871419	86.9288822990179	96.3987712350398	84.7253361559726	96.6673369834281	100.689713875463	104.895995273074	115.439643337072	120.041824603715	132.652053069261
530.367	0	0	0	0	0	0	0	0	0	0	0	0	0	0	0	0	0	0	0	0	0	0	0	0	0	0	0	53.4149058741062	58.6405178011147	50.5664298416158	64.2045097654553	51.7878733300489	54.4791109009335	58.5946374111105	63.7729470308055	67.4784882922932	71.7777963646952	81.1930514837626	78.163289307727	81.8633484461492	86.4507353211179	87.723087787144	94.3800800317483	94.4929177018448	101.33955692216	107.559245294108	110.603647878654	121.620863504631	131.545139052752
532.032	0	0	0	0	0	0	0	0	0	0	0	0	0	0	0	0	0	0	0	0	0	0	0	0	0	0	161.109739157653	65.8711223237829	55.1349407483661	60.2741991725582	61.413338080959	75.7663775099211	62.8779771363798	66.5435578405933	65.3038882862321	69.9541263145317	67.8274728177304	73.8760736359083	78.9769373544415	86.6547486917728	75.1136447301297	85.088077527567	88.6569456503719	93.9318422978665	101.750277806491	102.628438391094	110.163760248782	118.628022764747	133.808727652716
533.697	0	0	0	0	0	0	0	0	0	0	0	0	0	0	0	0	0	0	0	0	0	0	0	0	0	0	93.759993720441	86.4015587832409	86.9421212855285	79.0485052636366	78.3976237360729	79.7613390487214	80.2271200529971	80.4552142240102	77.852878473802	79.7537070007118	82.059878340485	84.1296034132856	88.6486004586679	85.3588840354732	93.1541028901659	93.1364655789944	101.699120409857	104.883904398218	102.38137123361	105.088680895739	114.917529427619	119.232695999253	127.507723458009
535.362	0	0	0	0	0	0	0	0	0	0	0	0	0	0	0	0	0	0	0	0	0	0	0	0	0	129.839265518796	85.8729772537289	77.3581236819831	91.0495188351145	70.1896276077193	78.4966071668514	82.7497061343239	90.3318006177615	70.7656280870715	80.5975938394692	78.7856365223721	81.8436239946652	85.3054670474755	89.9653871545321	88.6696334661625	96.9712149948808	95.6054233339002	98.3814609645428	99.156109726781	97.5921589910954	101.111180705049	111.981787816475	121.626692239841	132.202039868454
537.028	0	0	0	0	0	0	0	0	0	0	0	0	0	0	0	0	0	0	0	0	0	0	0	0	0	83.4812433378175	88.220732244672	79.0478560981734	90.0571666228404	81.7789081252502	78.2664520508	79.4048904144776	71.9976034188183	81.557621143958	76.4057274591837	87.6066292125052	83.6955403401771	98.0355128132183	81.7594748165859	92.2386547322667	87.2359321679018	91.7579842491413	93.3361645414986	95.508804485085	100.585839749487	107.717230760024	107.219551999166	117.904188063005	118.283531985709
538.693	0	0	0	0	0	0	0	0	0	0	0	0	0	0	0	0	0	0	0	0	0	0	0	0	142.614611999313	105.216775454684	107.328948309835	113.050574846201	105.677606154927	102.70496153601	99.1662784246962	99.0512008896319	96.0677666901898	101.953578450226	90.0865275714452	102.384010348101	95.4111348317959	101.719550603795	105.96022835153	95.0197832408823	101.421348496532	103.652019497552	97.9660245993109	105.260838323405	107.306410260079	113.726089908565	122.397124398301	112.552433580459	129.293383755108
540.359	0	0	0	0	0	0	0	0	0	0	0	0	0	0	0	0	0	0	0	0	0	0	0	0	104.893297450334	104.517803371789	97.93135419004	107.615012924062	93.5436524540894	93.9439649719176	115.800974774386	95.8649486598975	99.6482058797287	99.1382664122508	94.1861930533897	86.898243338885	92.5511219095052	103.249982324174	94.5229986293247	104.424286813622	103.573721362359	99.5475749506115	97.9870460309157	96.5304312369966	104.146931270056	105.568174247782	105.484330894206	108.744477167727	122.865476738473
542.025	0	0	0	0	0	0	0	0	0	0	0	0	0	0	0	0	0	0	0	0	0	0	0	166.637862123451	137.780080727161	143.139314541615	146.205456587889	117.842594198789	123.507699754828	119.454041898784	127.555134570962	105.902371992198	118.518919135846	110.330304059655	115.077124420584	111.167764589187	119.828803567646	107.342202941228	115.170697107162	101.880699218802	111.67404856835	108.304975786327	100.676397537437	112.531291296309	114.320033332205	115.134820772507	118.074911595593	123.948425907017	126.018198648697
543.691	0	0	0	0	0	0	0	0	0	0	0	0	0	0	0	0	0	0	0	0	0	0	0	116.963439777609	133.714476691766	133.071520009575	138.204411329307	120.350664969205	139.716435383857	124.864637253387	122.040649639682	115.912822818925	115.425307414457	108.631649506647	108.917110779878	106.504834116467	119.145740713588	117.878727476379	107.524741406028	113.477108019193	105.97991632493	110.391375353208	112.994767259498	109.203220159835	108.083926450807	110.549586777703	117.368953302229	123.894712850647	123.11845591187
545.357	0	0	0	0	0	0	0	0	0	0	0	0	0	0	0	0	0	0	0	0	0	0	149.692341542991	158.911461758694	141.653812501184	170.089296904736	156.823745257838	145.518796713495	150.217311626323	126.307990176008	133.550197909052	133.960082810891	121.287025385922	115.288586783782	123.993699655534	123.181502634504	113.998302427842	125.695736122836	119.103947265116	115.687521527711	115.558601311328	108.184158380505	113.999551221201	110.364816313844	112.150932462353	115.616656506208	121.641593601363	124.23608253087	126.576757116157
547.023	0	0	0	0	0	0	0	0	0	0	0	0	0	0	0	0	0	0	0	0	0	173.465518909971	136.00746226708	161.541759658967	174.742035377461	172.392935219306	155.843513913848	150.251512515849	158.506900361534	153.451470962546	133.847508029201	129.403141805599	134.951779667801	128.941473940512	123.356494780627	120.696996396281	129.613447023097	122.510282846105	129.220253603525	131.393652050731	115.038071021962	123.837897595814	116.032899789957	111.044189253254	112.271046922177	117.018907473657	119.885695426199	115.460570119564	126.248667560562
548.69	0	0	0	0	0	0	0	0	0	0	0	0	0	0	0	0	0	0	0	0	0	121.040458512275	142.798909672945	160.731166003833	164.427086173098	157.023164435501	164.042300321906	162.245670935249	146.372297995486	143.966980079194	128.420888665849	124.05508652139	133.820132308751	124.265187522007	121.779760534024	132.650635691499	121.703221285837	125.065976619923	113.142020313503	120.039915718453	112.303343311889	106.368124066979	112.200856296443	113.650587856295	106.164604740329	109.147152707655	112.831226021202	122.627458898038	123.488844626594
550.357	0	0	0	0	0	0	0	0	0	0	0	0	0	0	0	0	0	0	0	0	136.36428694134	136.878758657222	149.063628893347	146.619834512982	158.542620554131	172.589815744962	164.370174432449	156.211563626534	160.478973085964	142.982322907582	140.0565726908	130.585817918669	133.806563326799	135.639314164961	123.936387828332	116.438463371891	128.550719992919	134.201632920892	127.521963082403	125.185302639034	112.954397518225	106.379034447204	111.020365738424	111.629878891682	118.296118319394	117.188997946055	113.058603614613	113.087731433784	122.897598741824
552.024	0	0	0	0	0	0	0	0	0	0	0	0	0	0	0	0	0	0	0	0	107.21426525431	124.119070942349	128.973800732431	152.159848276243	159.769105794111	174.792466371716	170.311672345952	172.066217362472	156.363375635006	158.701950158432	141.509943995705	135.764385691645	145.734757385842	130.924680907573	125.683895337323	125.345400185186	124.55231022838	127.292818657487	115.04061983819	119.564676384511	113.528665940729	110.760289379341	109.040254448815	109.504110840966	106.11331534033	106.344696528572	114.229025052765	114.10687336034	119.07313912683
553.691	0	0	0	0	0	0	0	0	0	0	0	0	0	0	0	0	0	0	0	113.359151685335	103.664656009916	110.342418011353	140.129595141923	161.057992409537	154.248702497143	172.295531618445	173.500323531723	166.276704790956	155.713667654614	160.347628468501	135.100050098297	125.912732500053	128.171825806622	129.80919978849	120.811148255664	129.044945605505	115.541427403703	114.675243756252	113.125578393172	109.750535882594	108.028791767915	108.5745506671	111.642212427407	107.984684595072	106.764880273085	107.433353170672	110.741880575645	111.991275081588	114.866245882763
555.358	0	0	0	0	0	0	0	0	0	0	0	0	0	0	0	0	0	0	0	97.3119276320048	114.559667885384	136.574336449811	128.286927268036	159.537416182249	150.148288586514	187.209550516998	157.201509806283	160.881160962622	143.668769026455	158.139098549888	139.136452053697	134.796368055737	138.671824947295	127.485483528022	119.448141955213	118.123796202379	126.049492204621	110.340337468255	115.682656614093	113.610509564346	112.422340756689	108.147404583838	103.297997805791	110.122186910736	107.753228769755	101.851354065172	103.45030852322	111.952802696998	111.591094498298
557.026	0	0	0	0	0	0	0	0	0	0	0	0	0	0	0	0	0	0	48.5645857318637	71.0710823744301	70.1029166107173	98.5501148193394	117.629483838556	133.730902717663	129.79611923712	147.996966894931	157.16816418672	140.092023277629	139.923481261186	123.750874759199	125.309998186645	124.989020767216	123.093357379277	102.324767911271	107.883898090398	109.881319189752	113.906586258539	106.253966046478	104.270422780248	105.261489647901	98.5978880749126	99.8392968972715	104.134996576693	95.6686300548773	106.492411623207	98.9142647430298	98.307935278194	97.5346203900414	98.8820087703302
558.693	0	0	0	0	0	0	0	0	0	0	0	0	0	0	0	0	0	0	67.5779422126962	84.8995879783653	95.6050674399936	127.09477843566	118.320303197056	165.356579929073	161.982546703718	154.931869501051	161.683198939789	155.707187928075	150.332126885943	151.876498137715	120.644113014597	118.789999439364	113.108187190536	118.210332454204	112.484658563973	115.623648311077	117.166316891644	114.861014357497	103.31355601476	106.83476939438	104.241046878038	99.5716259589347	108.943601584971	101.971713497948	107.754946665694	100.991661368508	98.6762108472127	105.096189654005	102.141953101994
560.361	0	0	0	0	0	0	0	0	0	0	0	0	0	0	0	0	0	90.1384569762694	101.176442337646	125.680179291575	130.766185643772	133.550709994139	166.999010871628	170.311201275014	172.987461968409	179.027796536527	179.801580623878	181.524734912835	167.496807495272	151.606720670995	166.857070842307	143.976769765184	141.083073821498	129.149389705536	133.654446527696	129.649954519759	127.913283361328	116.224678922965	131.370965095501	126.350502377823	121.281030982578	113.51151690409	100.074375507063	111.1778518298	107.874115919665	104.961305566961	107.480282470953	107.849898702556	117.518803430567
562.029	0	0	0	0	0	0	0	0	0	0	0	0	0	0	0	0	115.50633141798	44.9041645619927	52.2117257575422	85.2338246658547	112.559341384844	108.950451985947	133.766037411612	139.553249948447	160.160759728287	149.355543667141	152.317759534431	149.739899831497	128.057831911255	126.453841301559	135.949453885896	124.121876889184	122.678261666642	122.331857398281	114.659651069136	110.434431706931	108.895964934201	114.580649074226	114.207579194428	108.588664801856	100.491103357401	98.3600154857526	98.8390024969165	98.3529829179595	91.9561954590583	96.265974811725	90.2728961117606	105.773971478171	103.050030896056
563.697	0	0	0	0	0	0	0	0	0	0	0	0	0	0	0	0	82.8901610315514	77.4139596726508	96.6315746020671	114.191431748577	118.266740496109	118.948058555024	154.079179873922	175.882415577906	167.656597025576	159.072676297491	171.304486744871	154.189534524557	149.986357619781	141.324163556501	130.491955600792	136.852010942943	141.720641227512	123.241029801682	123.904942826749	127.03059907858	117.064292723652	123.407721752404	109.764562311398	111.054312482466	100.316455041642	103.821365431936	100.949094226701	100.011082319689	97.0528352114107	104.699024476186	102.473833346521	110.400400934308	102.854332411317
565.365	0	0	0	0	0	0	0	0	0	0	0	0	0	0	0	107.949943386644	66.7984887688848	74.7441093755369	85.6032136259586	98.5268949973409	119.509653935584	132.715104998532	138.345255467416	132.54177390971	150.87734011817	154.187864801336	139.947095012531	138.494211417482	152.540010572207	132.010410626606	128.767545283441	119.501376194811	123.558430221165	116.306207634533	105.210283767071	107.901050628155	108.716203496668	104.005333045884	103.623549248979	98.3836025144474	94.8239702374697	96.6016339397634	94.7618160915221	87.881819003604	94.1240266460635	94.8307447556242	93.795636352637	98.4415158442614	102.076755682914
567.033	0	0	0	0	0	0	0	0	0	0	0	0	0	0	0	70.6014062635951	66.3199117234753	79.6022585915311	82.542012515114	105.334295665997	116.653336431825	117.605646106274	137.802730063376	154.353699246202	160.753656505564	137.931165879424	162.193371352292	137.783327344306	141.148960756963	144.608370968012	135.021667940102	132.086682019134	129.421753282953	112.350625506467	113.266255486705	103.776565853536	104.852490641327	102.174009686351	112.4011681627	99.9735554999205	100.572315929577	99.9436076473975	93.0806068423254	91.2179000481707	86.8853432321125	92.2317044869963	98.3185174000193	100.190953126603	99.2327868724995
568.702	0	0	0	0	0	0	0	0	0	0	0	0	0	0	82.6282662582144	75.6096837561707	94.4155566326242	85.6261666597802	98.905110021363	127.99626010171	108.732396291024	142.404608125506	146.256158948881	147.232312977397	138.941126149179	138.095782237787	148.93896323023	137.735899328708	136.019120992957	120.854633679158	140.103995492475	144.0208508515	131.693032188224	119.239886548941	107.312054088744	107.750051697272	102.153100671546	112.547001084017	105.066953053202	105.483772171044	101.291599379497	94.4155186634679	98.0348938902518	93.2519500763985	94.6596491051451	89.2029387773875	95.859292628021	95.3153491979782	96.6065491470847
570.37	0	0	0	0	0	0	0	0	0	0	0	0	0	0	35.0577204018162	63.5010744314629	81.581176115125	64.0313814455951	76.6477749601511	99.4999508672069	89.815408555591	141.785318342028	124.446657487203	154.628204162018	114.602220334258	116.298865857875	143.58453876887	118.138455797148	136.551524685751	115.428972302908	110.934313898718	110.062124117568	113.156278593332	115.539925475371	84.3606671439031	93.1309634707337	101.994850223	96.9736215255356	86.1244222327087	94.3454184443188	93.1811051790751	81.7519208028337	93.0449817864037	83.1912791144417	88.1233475854817	86.3727872039238	88.8603573435322	88.9442479506333	89.330518865911
572.039	0	0	0	0	0	0	0	0	0	0	0	0	0	97.8321785044843	62.3675288582848	85.0437478997593	79.7804013968068	102.913244623854	106.080937993853	113.142575590111	125.173802081169	130.612832411022	158.305154535156	149.978886943143	140.575842964092	165.845298136102	158.286181727386	135.9193106967	135.313555305193	142.565067713153	122.334307021478	124.851458558809	134.850018884362	115.075212408941	101.115664318379	107.025061111481	112.482107056679	99.3898236430227	104.508587831143	91.224493156611	90.3289901579562	96.071224376011	98.6658475642894	91.4645539884076	87.1430216452326	91.3094725126084	88.8372300050241	95.161640835234	96.1847435843463
573.708	0	0	0	0	0	0	0	0	0	0	0	0	0	71.5425479356385	87.3998776324805	91.0071845941095	113.002030722332	77.4508325581033	101.466931744771	103.698251943038	120.434692615205	159.98577577936	143.733406269167	148.513093905597	140.224151415568	169.121904395031	135.770480187298	117.852898042963	129.925787029546	121.907947821664	128.494426262543	110.235948417047	117.659759752704	116.452308586776	111.72129771358	101.564339907805	102.004943936559	105.872881686035	98.5453932607058	98.8483771377196	93.1159004266387	92.6241251587828	85.5413341957977	94.7284746456761	83.8505894191193	80.7436279641914	90.4252107345601	88.6943462078694	95.3118092922809
575.377	0	0	0	0	0	0	0	0	0	0	0	0	92.6170254192636	79.4621160744997	81.3936010379452	101.372901902231	93.7782918316004	83.7323128872014	114.949064051631	117.298128915421	103.507044694623	132.953907694632	140.739050320134	113.341920875134	127.968941021055	137.16368960324	129.615182186597	118.969535464874	119.965103074336	137.61804587037	120.320488454967	107.398166394767	113.850228423082	87.7591807167903	99.1854397755928	95.7670776269422	90.9821206621395	102.12526151428	96.8092321445587	92.9153861549862	89.1010074047727	93.3229711830331	82.9862900605809	87.2924903040997	84.646878913977	78.049222219821	86.4975771721789	88.1330040513298	90.7466687913583
577.046	0	0	0	0	0	0	0	0	0	0	0	117.889647889185	48.1639238774212	45.7776520127283	46.7224899462652	73.5507178369806	65.9295222023612	87.3016770229987	76.5976704016029	77.4870640381014	97.5306321025531	90.1513028469477	96.5373758847355	103.188635830459	106.823144523385	104.638092653175	108.933012992193	103.371909143287	94.5322290615046	103.50022287938	90.7226633568138	91.896345809186	99.7468311487545	68.5716949789186	79.8901615187312	83.1721722289813	83.1805846329185	79.2978999233316	75.3155125697312	80.6340546497577	83.1413272243277	81.2621814882942	79.6368362519407	77.9384916894703	73.5943177198563	76.0599955755158	78.1157509698111	79.7186875634316	83.1500955193591
578.715	0	0	0	0	0	0	0	0	0	0	0	56.7197360347741	78.5809058458319	79.3991113433608	113.655243174478	104.743829743281	104.259277052664	93.1158069581908	111.050627162497	113.20703405469	110.534865652928	113.066506535631	127.723609494641	143.7749669925	139.067570738015	138.919265082519	126.496379848987	118.05435054055	121.023809082291	115.524058465441	111.927027925202	107.422252079612	109.925556524983	103.902761143608	101.692430862162	92.218932353827	101.202714665044	86.2379755006186	100.334949349174	89.8283309857072	87.8910649824602	76.5035424454382	81.3478879823292	83.7050051158234	77.4041982445325	82.8169827804565	81.5729229887158	84.1056203703072	87.4713790740344
580.384	0	0	0	0	0	0	0	0	0	0	74.1138695950977	49.8566456740612	42.0796677054676	69.5585945095715	70.6398483303376	86.6070498319049	67.6275854901099	88.4395804388513	88.8456311639962	93.4023724504798	95.9715358715457	101.162782216534	118.031969549727	109.224273235085	111.059189874509	108.117655878497	123.866658209974	95.7067551126336	107.789527764642	88.2698907426685	95.0144357560102	88.370825792234	97.3231970665092	74.26994440223	78.3086656303389	86.1601179742363	81.3606694503752	90.4258152323409	72.3864845102384	82.4983331485708	79.7066218323281	80.4888014024572	79.1359378503095	79.0851173890695	71.2135383437002	70.0702032217606	78.8172170298776	81.4998032832702	72.6006902911165
582.054	0	0	0	0	0	0	0	0	0	0	45.3682147122862	51.2321608870346	43.1952245808853	-131.036869596704	81.4891853159047	106.362420762852	70.4340003148284	63.85406534868	93.9303656293895	76.5151744766012	86.8651796796349	87.727215687221	110.13854506256	104.1957722601	106.255290285983	109.292192296466	95.4162379418786	108.966217842991	101.461289427329	103.031469376081	99.6313982165084	89.7973213630761	91.3608709845042	92.308261548299	97.5092668729946	75.0103450951247	86.921588065409	84.1195028820111	73.010902684763	76.7296726112486	71.7040367407649	86.5733557034814	73.1594050583095	67.0774687836345	77.7014781960859	73.3282314584057	76.9147678793586	70.5866257813824	76.5551389448424
583.723	0	0	0	0	0	0	0	0	0	22.8971177113412	40.3008702107513	30.2998400442733	50.9920574250728	54.9152410839044	65.5872224202894	82.9893720389347	76.8779440675299	89.6999117779624	83.3294238995936	99.1317674812805	88.4235096635922	102.480362185956	101.496592448428	91.260225079988	108.124184090902	98.6640392247504	86.3061061222645	96.6530185177558	84.1069442579811	100.381051510463	78.1800830464381	72.8750088910964	89.3328467105591	75.4622803477802	78.2868449872628	87.3639965638753	77.2754721145858	72.4347801678518	76.458388597871	83.5425023524096	70.7572880565651	70.869244782058	74.0543974202775	63.5182925409411	69.9259252908847	66.2076683727288	70.5336787943133	70.69326333026	71.6143774437126
585.393	0	0	0	0	0	0	0	0	0	35.4272147102306	46.7281545109198	62.5203970734052	49.7870086878492	90.5193563878735	86.6920332575091	78.2537502611555	87.9082044755507	70.0951218578087	85.1024207147089	99.985262744567	107.33071092996	106.857413553818	105.566320809624	108.527089675822	107.970826018854	105.122980937946	104.635815943707	104.419323625148	89.4741052909771	91.4068323009483	92.2467127693389	91.7361998165776	105.709709500984	85.1523672828447	76.4199450420255	89.9225952688631	80.1529745124021	84.772269775444	66.3673409998181	75.0032157481696	78.4739290671235	74.1766325500118	70.8071821013983	72.6265588766398	64.3425201162625	69.5727784220672	66.5228444831044	75.3242370604882	78.637610486065
587.063	0	0	0	0	0	0	0	0	67.0357395773487	31.8957090449437	43.8906157761278	47.4395106736401	50.0890216095495	55.1907793237836	58.4430871305618	68.8833038195866	52.948758277166	69.2995028955245	78.4912516209661	89.5953424502969	107.548667123656	86.0422441512366	108.463686937105	107.53461617571	98.6868216454871	109.323361388666	88.5868446953196	89.9703477838178	84.2886951366369	96.881636867715	99.3623584567733	83.5841708294337	79.3006437552795	73.6990505049335	68.607359644871	72.1218481440892	75.525091063789	80.4035876085323	76.1891946695218	74.3556134755943	62.6105546566932	69.7909219763852	68.1088944070327	67.2651929886228	64.3824064863715	68.13111353331	71.1274638774091	74.2111595688323	72.7102599308644
588.733	0	0	0	0	0	0	0	0	28.0938555071049	19.0508302558496	30.593730802462	47.9583311518532	39.1291618889818	66.8288302177014	57.3071995238098	52.1226193564805	54.7189944240878	49.9733631652852	69.3734137428964	72.8357031518176	75.5128340850021	72.8874054906577	68.7755396234717	88.8882762504821	86.5460606995229	64.8466254371127	91.3393182212042	87.9811754487429	72.6236825300788	86.3893593876069	73.2568828757461	82.962808342447	74.5865754464845	76.5591271216652	78.8315971129507	67.1821861870256	67.1555331176603	66.8230777930137	63.5145391283302	60.4667043064669	70.4004461477319	67.5208821155295	60.9802591730421	59.5378377571056	59.4874479264024	69.0270848991572	60.6609680523262	64.9125056618411	70.9203503813769
590.403	0	0	0	0	0	0	0	9.9664964890123	8.31245341762829	20.5347266483276	18.325568676146	16.5378189735623	38.719458912265	41.3954935174422	47.1217304097336	48.4824986149941	60.787450671155	70.367802924579	42.43658876817	48.538359478254	73.7251302180665	77.7193614095501	65.311317595432	72.8663406303343	81.0444588773073	96.3600367770821	81.3750985633234	76.4435389988136	76.6705629440539	54.0755858275865	78.0411365769779	63.8819650377492	63.3619876709054	55.5628724212809	64.1048352693633	70.5712454168026	60.8452038092068	66.7423543352366	59.8246058730939	55.8619947670776	58.3342650837602	53.798697117284	64.14863281345	57.3830515433209	59.3859262077164	61.9376926110156	57.9629988698245	63.6465207086607	61.7912184144603
592.073	0	0	0	0	0	0	58.7674630794673	28.0805804119562	37.6593739091429	42.1208745377071	39.5304905044335	40.4254681902332	52.2209853246456	52.8799780361134	79.5142991162027	58.1656078401382	65.0088958355671	74.5495800103604	100.108979074454	77.0246108698506	95.6495777480473	92.1936641036213	88.9270659005068	94.3220885021174	99.6837588780642	110.602027943305	95.5819546454421	87.9255481943331	82.7513056697744	74.6965236953106	74.082449270417	84.7330829662969	85.1351020430313	68.6512150385888	65.9659662021786	79.7281714807671	79.4521054966807	70.4394401427531	68.206289012965	70.3232748110092	57.6713646669196	69.2812917713133	65.1796461299799	62.3360256073861	62.3070657909621	61.8534035803415	66.5109581616239	66.8119187285907	67.8436980489592
593.743	0	0	0	0	0	0	21.9613945376527	15.0436449412068	4.78040406083576	18.3428782629699	15.2196752010592	41.5507712308897	41.7887761769525	45.2393794064524	46.5606686489253	60.1888715972539	57.3117328005424	43.1899048363496	57.8954684653868	51.9667659673291	79.6751017507769	75.7110644206601	66.5605214145508	77.3708909185968	58.4198136979457	71.1394492315385	81.823487516404	73.5139074039208	54.8091704925589	88.7087955190737	62.1156270442986	61.9326158441014	63.2307138978977	59.060354186819	57.6868450605325	64.9165794577025	55.3378677173577	55.3728597218886	58.998297633285	60.9605588789794	57.3314394383131	63.6670537985326	57.298018121285	57.1643985022801	59.2726987696993	58.8652623721033	57.461143217467	60.1721244839655	63.6833642037298
595.413	0	0	0	0	0	71.1329853785069	20.0536036612253	17.3279835574358	23.3861844825171	28.1489859752727	47.5852503080012	36.213966479032	61.7514124842789	63.1793647292999	60.4766054002771	78.5946852220195	64.9150179861978	73.0636221828308	61.0143736009546	68.0435720926791	87.1914085348008	65.850519877946	88.0727651424036	84.2542689618808	102.160743760482	83.9516590738576	95.8240824023198	102.430055823755	80.216084154366	75.3952619966917	77.0302607227903	86.6486298485319	88.2246778454295	84.2245652932805	74.1613979142411	77.8770133922412	72.0305427125388	66.2693358166828	65.3164615074607	65.1827704480165	63.0985647678256	61.5379967419515	61.6184185660056	63.933648475746	57.493594870681	56.7022538832444	65.2664472295458	66.0721126042053	66.001499293469
597.084	0	0	0	0	0	1.26428433337109	23.253701264765	26.0941244143924	29.1540149578225	22.0429284000642	48.9697524969466	49.4169050010328	32.9177538508305	54.5524780959271	53.5646803248853	46.1803417207708	46.8850234632028	51.323152175716	62.582193718313	63.7157880539495	87.0639295999003	76.0118715562932	69.6064330493003	80.9084015197234	80.3972058047185	76.2827582321558	88.1526646429027	82.0253032545754	75.2572046967221	77.4855124827957	71.9090961338693	75.3825065259745	73.17876515621	70.4031754284574	68.763495691291	61.1782705078277	69.2420973114847	60.5472917011529	71.7657404389752	61.6021298566807	60.3882866568132	54.3780355592915	61.5446319412859	54.555575276258	54.2840773642414	52.3152283417229	63.2523461774311	62.5467566819706	58.7676078196374
598.754	0	0	0	0	36.7096357368314	-1.71057735917773	6.21636224408827	26.2158437946761	6.78741281004738	26.2804291293722	38.0705494467359	49.8767167767839	61.6022456014707	38.7732186180216	60.8594051444219	64.3225806652062	60.8661074082425	73.7031616250828	46.0141017370458	57.6908403606852	62.5192731257286	72.2202034581296	69.0390440204476	69.607183017838	72.0418013056286	75.6539657689306	79.4479839563811	63.1430180545518	66.701748693863	81.2291877057928	69.2876899965338	77.7404976036961	75.773703354725	66.3074188907383	67.3542559240888	67.1564622316947	63.0032549235064	57.8808583114597	61.9832633444275	62.7809816002231	57.8296335084549	59.6286445144805	57.4598678036398	58.7409635970999	61.138181812326	56.2601460651716	56.5622533587229	58.7496459642207	56.9164538094411
600.425	0	0	0	0	-2.97351060951781	-9.93119173109495	16.0088166826698	19.875213886575	4.26038615570712	3.29310667719836	30.6132404824688	50.4319960765473	18.352157841665	28.4140668264365	32.9579250213339	61.1617609576558	37.7851198646134	61.2480782951837	46.8600405977339	37.3738756635925	44.2777092234347	63.4698177324455	68.8418772512332	69.9051844732405	61.7944786514614	67.4383723856636	76.9769263975545	61.0818374362655	63.8829793169019	55.516788913414	71.7898931420027	65.7271356788399	61.3861509118392	67.3979575826396	55.6868747890561	58.7628086433222	60.1957907347179	47.7477399046414	50.51706110088	49.8788792188365	58.4692984467214	54.539449251147	55.4694077701519	54.1368818695047	51.4763686752038	51.0034566590241	56.8331686618705	52.6306405938703	58.3591087389858
602.096	0	0	0	26.8226725015132	-4.06871701793774	-3.97864351229315	20.6969461061466	17.1878528290989	27.260971825874	8.53073480275878	42.9175279178243	32.3140127207385	40.107317097129	27.2582571675665	50.0398381352455	62.7677898339673	50.7463955242234	51.4386854444228	50.7061344752361	58.0304732269365	63.1495453237598	61.4660283919461	59.0136333820081	63.4239235464971	70.5699596084882	70.3052736825863	64.0023169188195	61.7142955507201	60.005174023569	67.3644035505601	62.5238496072212	62.5453292662376	78.9867090599236	64.8732606114054	61.4335423192861	58.1200176910914	55.5828285366509	53.9052158843128	56.2062176015542	59.4387685992604	56.8394152748187	54.1984343000915	54.3442519885671	52.2728605669206	52.7862886695384	54.0834931921276	52.6706677096602	61.2477627779406	58.0302095229229
603.766	0	0	0	4.00326693562922	-4.50365110850981	24.9515067145157	13.022770735285	19.7295654383233	23.2557438849793	24.2204753946505	28.3272577592993	17.9520668133027	29.9348273594755	38.3470273358122	31.8395535141088	50.3087530275084	43.5032912511276	53.793164878878	59.258960757816	61.7038304831988	55.45758988944	53.8640385652255	63.2815711804002	65.8218822961226	59.6409391380202	63.212641576996	71.9614845954299	64.6865030246384	66.1942435865014	57.8552093056773	65.8298921284842	60.8180756048836	60.7173111034225	59.0208518528999	58.5322764079885	52.3084703175915	55.2961125979482	52.2147110279549	50.3132683094484	54.4519115577268	51.367362206365	52.4359510512059	55.8111879120666	47.4884820517387	55.3259529159573	49.2577049122286	51.7932860584073	55.0413679921133	53.8065804860188
605.437	0	0	40.6139060883477	-6.77405717193415	-20.0872912259061	11.8947922212204	-4.8433034130188	-11.5677982719004	9.33118265131814	20.6594654259266	6.41747995454984	21.00912019087	42.4869297007288	33.0599894219728	12.894371849815	32.5425290253736	47.6743235816219	35.1369110573738	19.5061397859599	54.44849280199	42.1636009027219	57.6331002409714	48.3789648974785	56.837316222899	60.8547328487971	66.7500976318011	54.0064377775902	53.3885051441637	57.9543993630735	52.5580012115884	43.2552607057882	51.0360545831737	61.2529332828688	63.6521982688001	45.6780494012738	39.552965821561	49.5387292180254	54.6758539459908	46.5827090719416	47.388755510259	53.4341457564166	49.4612581725194	52.4935260865685	46.4577843519212	49.3739005485207	49.7639071991063	51.1501683492569	45.9041414127202	54.8580683529673
607.108	0	58.1494434691523	-15.7545699710178	-5.12693725531438	10.6090748629646	-8.20727921535069	4.24618025540749	-6.10680088134516	19.2286433370101	23.5955282031428	15.3218973691066	7.03271045046093	36.7352863655254	31.251186494892	16.3044100419644	15.8918421357834	40.5513585222628	19.8718928735526	30.5021335494087	35.6230879430509	39.7992787611902	39.3582851179531	53.0800457138235	56.0628915187584	55.5450008687271	42.4265347521002	51.159105305044	46.8668319124357	66.2157336357575	54.3576565251855	50.4597050989874	48.2298471575311	56.1614595732513	40.475352001917	53.7162664995414	34.3714439135923	45.3701189949208	44.1797734518597	41.6680907687517	39.1321673561336	38.9751430581061	46.4891169938189	43.9133906452847	43.8546384839148	43.9017560761615	40.2737033675585	44.1669309391845	48.6443956231888	55.7242428153994
608.779	0	23.5030152242077	27.2621026718559	10.2459923900861	29.6299192310555	33.9687803213033	17.8774574342385	8.91116780366895	27.7523858804061	40.9286792962686	31.7338121593817	20.4986723378103	49.3020732878386	48.0223343671528	42.7138823768301	53.3848391275177	52.3726563386354	44.3501255054737	48.9835846867314	48.7338593105268	60.9339303136561	74.689397732495	62.5464549355025	73.7113534165125	73.7435412045008	64.8764925283636	56.5110065828711	54.4005666225123	69.0961135080122	71.3208036627856	51.2372172605555	68.7578176854302	59.8005424712198	65.3167796191337	52.5395718312786	49.393315523618	55.9062407825411	49.7491948361523	48.4504859016902	47.020322243778	51.303146817117	55.1657005687429	51.3386661938921	50.7609523814226	45.4374561447101	45.9006234095717	47.8206368589463	51.7399612294835	50.6432405721685
610.45	92.3158250167043	34.9796611210084	10.9469819667566	36.8502655972066	11.6091467479585	14.4033995734438	32.96439132794	22.650066427932	21.7323266726901	15.5812048284582	24.4098694616241	23.9110280439105	51.4291419456452	52.4257987066898	50.3939969299003	50.7752657471307	67.3599334738591	50.2689422778685	40.8417753717108	57.3736208645465	51.7081482573862	59.4436492597303	53.7967802067925	68.2689717783032	66.7286593487969	71.793285199609	74.1518024660914	61.3817067846437	62.9480150187305	58.5825995069661	51.551841499028	63.6707181207682	53.163144626088	52.3442407523295	59.2920193252436	44.8154063750378	51.1211908125465	42.1511090194448	53.5036540136882	60.0741412729802	45.3366233727628	43.9852519890951	46.0376890933414	47.0649045770017	45.1807806709226	44.5931709082833	52.4166026766245	49.1080173935577	57.0448303393303
612.121	13.0393942105555	-22.0655225780861	-12.542660524551	-1.71930099445792	-2.61823931000565	10.3303340009174	7.05179661673159	1.59435777625023	-6.41009696463539	5.17306882120654	12.0669494970817	12.97010653294	20.0918064180376	20.5918676178089	18.4287360581665	12.6286027440589	9.46305841571028	30.3640341779089	20.9826638974679	34.2837754369751	36.310747439388	29.4387832176701	33.6605296656105	47.7142035617793	33.5855556030383	39.550561898476	38.7850640546759	42.3133057472157	39.8609598250487	44.3563012345819	38.6120011502857	40.4441824702621	44.1266786092951	35.2989770828353	38.7564963098688	43.3792433310345	39.0182962081007	33.4504096532546	40.9509938587916	40.010812373422	35.3483760863479	38.5101200578397	37.4697193594397	43.595165931692	44.8341583682323	44.5838977157756	42.9384122407679	42.4780987390404	47.3993543763504
613.792	9.85147659834092	1.77482347080102	-20.1741060715007	-2.91745640946513	4.34558159678969	-4.13228073027094	-1.25617628291032	-0.674168291162227	14.4581993945345	-9.64042841315458	7.62719155652744	15.3261823412269	9.2419822764768	19.058630085401	34.7322515285834	26.4952754762817	9.19825792400388	27.6937031610316	48.0384891782407	53.9633115964584	40.3589350632928	29.2397215562415	55.7735827294815	38.943629410838	45.8035330842808	52.1325949190054	46.053535618023	44.3881157546958	30.4290468427256	51.666672102501	37.8436111269455	43.6532256154684	29.656278062826	47.1632921943065	46.3675282789916	46.199032997395	40.1413588543633	39.0913200728299	42.0981513336324	38.3463266732626	41.0823777009019	37.9031819664323	42.0814433039266	36.9111866276971	40.152765035269	43.609410967325	44.7685869508303	44.4999984474193	41.8979297598452
615.464	5.84010867280394	16.2065268358915	4.13909308657139	-12.9560634785694	3.15979947899736	-3.85278345585022	7.10667289051947	13.323918421611	5.8952644190535	16.576010953569	13.9921090514689	25.3420790991488	10.9301166643884	23.1225642638419	27.3769629167433	42.4919507893345	34.6623911210084	32.93509990306	50.1941352263235	50.1520014171301	34.4636482108051	41.5983261078006	45.1488962406024	48.3048775591635	56.3906201673406	51.3482832105127	49.1407988114984	52.0948800627525	53.1683144022013	56.9886506596381	34.4954376418965	39.6640494140781	45.5506051145366	44.8317485532081	36.4142588104593	43.3667132414052	46.0123641629249	45.031235695738	43.4979618911397	32.1133083463359	41.8281534275649	40.8784923350321	37.9925802628784	38.0948178590718	40.6057439648505	43.1109582381152	38.7988080231259	40.3135485768793	46.0214456163789
617.135	17.0869884819494	-9.96319177471985	-9.81258107014042	-18.7059114679455	-5.3340111853208	-14.6772588184948	12.2560713123562	7.02773208676063	-22.9197575354534	18.1022460408366	-5.69520588386254	-3.47607279732895	16.2438933333366	15.3604580053295	9.82157336295933	24.7160058954854	14.2547378271891	22.7711653655842	19.6293028002176	30.2609992987522	19.5197061700672	52.1714462096388	55.8347964025631	44.5821812317331	51.9132174155492	42.1463271073912	42.9883679668016	35.3568638014806	34.7770056299539	40.1677395754689	39.1497177752173	35.1057452559829	44.7772324084858	41.186610967636	30.5536593027166	33.328412536556	36.9967065145319	34.8524300731949	37.7698281059249	34.229158727109	35.8502198654223	35.0525693899525	36.0519908376107	36.1823214725016	36.8052301842175	36.2498470608747	37.4099780750513	38.7877819215668	39.158578419999
618.806	17.3025157596792	18.4714654446597	15.0702799874156	21.862183866587	25.095639705371	31.839166783181	26.8478907501734	22.2484956185556	27.840713889199	28.8604308027291	38.1365988680144	32.605741664578	9.96475780970886	23.0146826965852	40.4616611665184	48.0881538530638	25.7212661856692	42.576348937326	48.3035058755041	61.6666320209142	62.4431569941246	50.6035217717748	36.9464614839862	58.2760900921634	44.4628149111485	56.8260537626598	51.1821869460416	39.6759786355346	40.2097060299524	57.2822433817227	50.5225478013429	64.7162354435645	42.8465834158012	41.8378214713546	55.9739106819415	36.8848676802979	37.3921398396657	48.8993191862364	45.5139043373872	39.6361023671481	38.4912174532126	35.9605968974389	41.7026822704095	41.7073126259642	38.2990007181323	43.8399586720506	46.5848682253785	43.2271359227491	47.9390326421601
[truncated: 85 more columns]
