# Supplementary material for: Physicochemical and major ion data for springs in the Black Forest National Park, Germany
Source: Data Brief. 2020 Apr 30;30:105645. doi: 10.1016/j.dib.2020.105645 (PMC7218150; doi:10.1016/j.dib.2020.105645)
Supplement: Supplementary file 4 [file mmc4.zip › Fluorescence/D821_3_2016-09-06.csv]

wavelength	600	597	594	591	588	585	582	579	576	573	570	567	564	561	558	555	552	549	546	543	540	537	534	531	528	525	522	519	516	513	510	507	504	501	498	495	492	489	486	483	480	477	474	471	468	465	462	459	456
210.862	0	0	0	0	0	0	0	0	0	0	0	0	0	0	0	0	0	0	0	0	0	0	0	0	0	0	0	0	0	0	0	0	0	0	0	0	0	0	0	0	0	0	0	0	0	0	0	0	0
212.444	0	0	0	0	0	0	0	0	0	0	0	0	0	0	0	0	0	0	0	0	0	0	0	0	0	0	0	0	0	0	0	0	0	0	0	0	0	0	0	0	0	0	0	0	0	0	0	0	0
214.027	0	0	0	0	0	0	0	0	0	0	0	0	0	0	0	0	0	0	0	0	0	0	0	0	0	0	0	0	0	0	0	0	0	0	0	0	0	0	0	0	0	0	0	0	0	0	0	0	0
215.61	0	0	0	0	0	0	0	0	0	0	0	0	0	0	0	0	0	0	0	0	0	0	0	0	0	0	0	0	0	0	0	0	0	0	0	0	0	0	0	0	0	0	0	0	0	0	0	0	0
217.194	0	0	0	0	0	0	0	0	0	0	0	0	0	0	0	0	0	0	0	0	0	0	0	0	0	0	0	0	0	0	0	0	0	0	0	0	0	0	0	0	0	0	0	0	0	0	0	0	0
218.779	0	0	0	0	0	0	0	0	0	0	0	0	0	0	0	0	0	0	0	0	0	0	0	0	0	0	0	0	0	0	0	0	0	0	0	0	0	0	0	0	0	0	0	0	0	0	0	0	0
220.364	0	0	0	0	0	0	0	0	0	0	0	0	0	0	0	0	0	0	0	0	0	0	0	0	0	0	0	0	0	0	0	0	0	0	0	0	0	0	0	0	0	0	0	0	0	0	0	0	0
221.95	0	0	0	0	0	0	0	0	0	0	0	0	0	0	0	0	0	0	0	0	0	0	0	0	0	0	0	0	0	0	0	0	0	0	0	0	0	0	0	0	0	0	0	0	0	0	0	0	0
223.536	0	0	0	0	0	0	0	0	0	0	0	0	0	0	0	0	0	0	0	0	0	0	0	0	0	0	0	0	0	0	0	0	0	0	0	0	0	0	0	0	0	0	0	0	0	0	0	0	0
225.123	0	0	0	0	0	0	0	0	0	0	0	0	0	0	0	0	0	0	0	0	0	0	0	0	0	0	0	0	0	0	0	0	0	0	0	0	0	0	0	0	0	0	0	0	0	0	0	0	0
226.71	0	0	0	0	0	0	0	0	0	0	0	0	0	0	0	0	0	0	0	0	0	0	0	0	0	0	0	0	0	0	0	0	0	0	0	0	0	0	0	0	0	0	0	0	0	0	0	0	0
228.299	0	0	0	0	0	0	0	0	0	0	0	0	0	0	0	0	0	0	0	0	0	0	0	0	0	0	0	0	0	0	0	0	0	0	0	0	0	0	0	0	0	0	0	0	0	0	0	0	0
229.887	0	0	0	0	0	0	0	0	0	0	0	0	0	0	0	0	0	0	0	0	0	0	0	0	0	0	0	0	0	0	0	0	0	0	0	0	0	0	0	0	0	0	0	0	0	0	0	0	0
231.477	0	0	0	0	0	0	0	0	0	0	0	0	0	0	0	0	0	0	0	0	0	0	0	0	0	0	0	0	0	0	0	0	0	0	0	0	0	0	0	0	0	0	0	0	0	0	0	0	0
233.067	0	0	0	0	0	0	0	0	0	0	0	0	0	0	0	0	0	0	0	0	0	0	0	0	0	0	0	0	0	0	0	0	0	0	0	0	0	0	0	0	0	0	0	0	0	0	0	0	0
234.657	0	0	0	0	0	0	0	0	0	0	0	0	0	0	0	0	0	0	0	0	0	0	0	0	0	0	0	0	0	0	0	0	0	0	0	0	0	0	0	0	0	0	0	0	0	0	0	0	0
236.248	0	0	0	0	0	0	0	0	0	0	0	0	0	0	0	0	0	0	0	0	0	0	0	0	0	0	0	0	0	0	0	0	0	0	0	0	0	0	0	0	0	0	0	0	0	0	0	0	0
237.84	0	0	0	0	0	0	0	0	0	0	0	0	0	0	0	0	0	0	0	0	0	0	0	0	0	0	0	0	0	0	0	0	0	0	0	0	0	0	0	0	0	0	0	0	0	0	0	0	0
239.432	0	0	0	0	0	0	0	0	0	0	0	0	0	0	0	0	0	0	0	0	0	0	0	0	0	0	0	0	0	0	0	0	0	0	0	0	0	0	0	0	0	0	0	0	0	0	0	0	0
241.025	0	0	0	0	0	0	0	0	0	0	0	0	0	0	0	0	0	0	0	0	0	0	0	0	0	0	0	0	0	0	0	0	0	0	0	0	0	0	0	0	0	0	0	0	0	0	0	0	0
242.619	0	0	0	0	0	0	0	0	0	0	0	0	0	0	0	0	0	0	0	0	0	0	0	0	0	0	0	0	0	0	0	0	0	0	0	0	0	0	0	0	0	0	0	0	0	0	0	0	0
244.213	0	0	0	0	0	0	0	0	0	0	0	0	0	0	0	0	0	0	0	0	0	0	0	0	0	0	0	0	0	0	0	0	0	0	0	0	0	0	0	0	0	0	0	0	0	0	0	0	0
245.808	0	0	0	0	0	0	0	0	0	0	0	0	0	0	0	0	0	0	0	0	0	0	0	0	0	0	0	0	0	0	0	0	0	0	0	0	0	0	0	0	0	0	0	0	0	0	0	0	0
247.403	0	0	0	0	0	0	0	0	0	0	0	0	0	0	0	0	0	0	0	0	0	0	0	0	0	0	0	0	0	0	0	0	0	0	0	0	0	0	0	0	0	0	0	0	0	0	0	0	0
248.999	0	0	0	0	0	0	0	0	0	0	0	0	0	0	0	0	0	0	0	0	0	0	0	0	0	0	0	0	0	0	0	0	0	0	0	0	0	0	0	0	0	0	0	0	0	0	0	0	0
250.595	0	0	0	0	0	0	0	0	0	0	0	0	0	0	0	0	0	0	0	0	0	0	0	0	0	0	0	0	0	0	0	0	0	0	0	0	0	0	0	0	0	0	0	0	0	0	0	0	0
252.192	0	0	0	0	0	0	0	0	0	0	0	0	0	0	0	0	0	0	0	0	0	0	0	0	0	0	0	0	0	0	0	0	0	0	0	0	0	0	0	0	0	0	0	0	0	0	0	0	0
253.79	0	0	0	0	0	0	0	0	0	0	0	0	0	0	0	0	0	0	0	0	0	0	0	0	0	0	0	0	0	0	0	0	0	0	0	0	0	0	0	0	0	0	0	0	0	0	0	0	0
255.388	0	0	0	0	0	0	0	0	0	0	0	0	0	0	0	0	0	0	0	0	0	0	0	0	0	0	0	0	0	0	0	0	0	0	0	0	0	0	0	0	0	0	0	0	0	0	0	0	0
256.986	0	0	0	0	0	0	0	0	0	0	0	0	0	0	0	0	0	0	0	0	0	0	0	0	0	0	0	0	0	0	0	0	0	0	0	0	0	0	0	0	0	0	0	0	0	0	0	0	0
258.586	0	0	0	0	0	0	0	0	0	0	0	0	0	0	0	0	0	0	0	0	0	0	0	0	0	0	0	0	0	0	0	0	0	0	0	0	0	0	0	0	0	0	0	0	0	0	0	0	0
260.186	0	0	0	0	0	0	0	0	0	0	0	0	0	0	0	0	0	0	0	0	0	0	0	0	0	0	0	0	0	0	0	0	0	0	0	0	0	0	0	0	0	0	0	0	0	0	0	0	0
261.786	0	0	0	0	0	0	0	0	0	0	0	0	0	0	0	0	0	0	0	0	0	0	0	0	0	0	0	0	0	0	0	0	0	0	0	0	0	0	0	0	0	0	0	0	0	0	0	0	0
263.387	0	0	0	0	0	0	0	0	0	0	0	0	0	0	0	0	0	0	0	0	0	0	0	0	0	0	0	0	0	0	0	0	0	0	0	0	0	0	0	0	0	0	0	0	0	0	0	0	0
264.988	0	0	0	0	0	0	0	0	0	0	0	0	0	0	0	0	0	0	0	0	0	0	0	0	0	0	0	0	0	0	0	0	0	0	0	0	0	0	0	0	0	0	0	0	0	0	0	0	0
266.591	0	0	0	0	0	0	0	0	0	0	0	0	0	0	0	0	0	0	0	0	0	0	0	0	0	0	0	0	0	0	0	0	0	0	0	0	0	0	0	0	0	0	0	0	0	0	0	0	0
268.193	0	0	0	0	0	0	0	0	0	0	0	0	0	0	0	0	0	0	0	0	0	0	0	0	0	0	0	0	0	0	0	0	0	0	0	0	0	0	0	0	0	0	0	0	0	0	0	0	0
269.796	0	0	0	0	0	0	0	0	0	0	0	0	0	0	0	0	0	0	0	0	0	0	0	0	0	0	0	0	0	0	0	0	0	0	0	0	0	0	0	0	0	0	0	0	0	0	0	0	0
271.4	0	0	0	0	0	0	0	0	0	0	0	0	0	0	0	0	0	0	0	0	0	0	0	0	0	0	0	0	0	0	0	0	0	0	0	0	0	0	0	0	0	0	0	0	0	0	0	0	0
273.004	0	0	0	0	0	0	0	0	0	0	0	0	0	0	0	0	0	0	0	0	0	0	0	0	0	0	0	0	0	0	0	0	0	0	0	0	0	0	0	0	0	0	0	0	0	0	0	0	0
274.609	0	0	0	0	0	0	0	0	0	0	0	0	0	0	0	0	0	0	0	0	0	0	0	0	0	0	0	0	0	0	0	0	0	0	0	0	0	0	0	0	0	0	0	0	0	0	0	0	0
276.215	0	0	0	0	0	0	0	0	0	0	0	0	0	0	0	0	0	0	0	0	0	0	0	0	0	0	0	0	0	0	0	0	0	0	0	0	0	0	0	0	0	0	0	0	0	0	0	0	0
277.821	0	0	0	0	0	0	0	0	0	0	0	0	0	0	0	0	0	0	0	0	0	0	0	0	0	0	0	0	0	0	0	0	0	0	0	0	0	0	0	0	0	0	0	0	0	0	0	0	0
279.427	0	0	0	0	0	0	0	0	0	0	0	0	0	0	0	0	0	0	0	0	0	0	0	0	0	0	0	0	0	0	0	0	0	0	0	0	0	0	0	0	0	0	0	0	0	0	0	0	0
281.034	0	0	0	0	0	0	0	0	0	0	0	0	0	0	0	0	0	0	0	0	0	0	0	0	0	0	0	0	0	0	0	0	0	0	0	0	0	0	0	0	0	0	0	0	0	0	0	0	0
282.642	0	0	0	0	0	0	0	0	0	0	0	0	0	0	0	0	0	0	0	0	0	0	0	0	0	0	0	0	0	0	0	0	0	0	0	0	0	0	0	0	0	0	0	0	0	0	0	0	0
284.25	0	0	0	0	0	0	0	0	0	0	0	0	0	0	0	0	0	0	0	0	0	0	0	0	0	0	0	0	0	0	0	0	0	0	0	0	0	0	0	0	0	0	0	0	0	0	0	0	0
285.858	0	0	0	0	0	0	0	0	0	0	0	0	0	0	0	0	0	0	0	0	0	0	0	0	0	0	0	0	0	0	0	0	0	0	0	0	0	0	0	0	0	0	0	0	0	0	0	0	0
287.468	0	0	0	0	0	0	0	0	0	0	0	0	0	0	0	0	0	0	0	0	0	0	0	0	0	0	0	0	0	0	0	0	0	0	0	0	0	0	0	0	0	0	0	0	0	0	0	0	0
289.077	0	0	0	0	0	0	0	0	0	0	0	0	0	0	0	0	0	0	0	0	0	0	0	0	0	0	0	0	0	0	0	0	0	0	0	0	0	0	0	0	0	0	0	0	0	0	0	0	0
290.688	0	0	0	0	0	0	0	0	0	0	0	0	0	0	0	0	0	0	0	0	0	0	0	0	0	0	0	0	0	0	0	0	0	0	0	0	0	0	0	0	0	0	0	0	0	0	0	0	0
292.298	0	0	0	0	0	0	0	0	0	0	0	0	0	0	0	0	0	0	0	0	0	0	0	0	0	0	0	0	0	0	0	0	0	0	0	0	0	0	0	0	0	0	0	0	0	0	0	0	0
293.91	0	0	0	0	0	0	0	0	0	0	0	0	0	0	0	0	0	0	0	0	0	0	0	0	0	0	0	0	0	0	0	0	0	0	0	0	0	0	0	0	0	0	0	0	0	0	0	0	0
295.521	0	0	0	0	0	0	0	0	0	0	0	0	0	0	0	0	0	0	0	0	0	0	0	0	0	0	0	0	0	0	0	0	0	0	0	0	0	0	0	0	0	0	0	0	0	0	0	0	0
297.134	0	0	0	0	0	0	0	0	0	0	0	0	0	0	0	0	0	0	0	0	0	0	0	0	0	0	0	0	0	0	0	0	0	0	0	0	0	0	0	0	0	0	0	0	0	0	0	0	0
298.747	0	0	0	0	0	0	0	0	0	0	0	0	0	0	0	0	0	0	0	0	0	0	0	0	0	0	0	0	0	0	0	0	0	0	0	0	0	0	0	0	0	0	0	0	0	0	0	0	0
300.36	0	0	0	0	0	0	0	0	0	0	0	0	0	0	0	0	0	0	0	0	0	0	0	0	0	0	0	0	0	0	0	0	0	0	0	0	0	0	0	0	0	0	0	0	0	0	0	0	0
301.974	0	0	0	0	0	0	0	0	0	0	0	0	0	0	0	0	0	0	0	0	0	0	0	0	0	0	0	0	0	0	0	0	0	0	0	0	0	0	0	0	0	0	0	0	0	0	0	0	0
303.588	0	0	0	0	0	0	0	0	0	0	0	0	0	0	0	0	0	0	0	0	0	0	0	0	0	0	0	0	0	0	0	0	0	0	0	0	0	0	0	0	0	0	0	0	0	0	0	0	0
305.203	0	0	0	0	0	0	0	0	0	0	0	0	0	0	0	0	0	0	0	0	0	0	0	0	0	0	0	0	0	0	0	0	0	0	0	0	0	0	0	0	0	0	0	0	0	0	0	0	0
306.819	0	0	0	0	0	0	0	0	0	0	0	0	0	0	0	0	0	0	0	0	0	0	0	0	0	0	0	0	0	0	0	0	0	0	0	0	0	0	0	0	0	0	0	0	0	0	0	0	0
308.435	0	0	0	0	0	0	0	0	0	0	0	0	0	0	0	0	0	0	0	0	0	0	0	0	0	0	0	0	0	0	0	0	0	0	0	0	0	0	0	0	0	0	0	0	0	0	0	0	0
310.051	0	0	0	0	0	0	0	0	0	0	0	0	0	0	0	0	0	0	0	0	0	0	0	0	0	0	0	0	0	0	0	0	0	0	0	0	0	0	0	0	0	0	0	0	0	0	0	0	0
311.668	0	0	0	0	0	0	0	0	0	0	0	0	0	0	0	0	0	0	0	0	0	0	0	0	0	0	0	0	0	0	0	0	0	0	0	0	0	0	0	0	0	0	0	0	0	0	0	0	0
313.286	0	0	0	0	0	0	0	0	0	0	0	0	0	0	0	0	0	0	0	0	0	0	0	0	0	0	0	0	0	0	0	0	0	0	0	0	0	0	0	0	0	0	0	0	0	0	0	0	0
314.904	0	0	0	0	0	0	0	0	0	0	0	0	0	0	0	0	0	0	0	0	0	0	0	0	0	0	0	0	0	0	0	0	0	0	0	0	0	0	0	0	0	0	0	0	0	0	0	0	0
316.522	0	0	0	0	0	0	0	0	0	0	0	0	0	0	0	0	0	0	0	0	0	0	0	0	0	0	0	0	0	0	0	0	0	0	0	0	0	0	0	0	0	0	0	0	0	0	0	0	0
318.141	0	0	0	0	0	0	0	0	0	0	0	0	0	0	0	0	0	0	0	0	0	0	0	0	0	0	0	0	0	0	0	0	0	0	0	0	0	0	0	0	0	0	0	0	0	0	0	0	0
319.761	0	0	0	0	0	0	0	0	0	0	0	0	0	0	0	0	0	0	0	0	0	0	0	0	0	0	0	0	0	0	0	0	0	0	0	0	0	0	0	0	0	0	0	0	0	0	0	0	0
321.381	0	0	0	0	0	0	0	0	0	0	0	0	0	0	0	0	0	0	0	0	0	0	0	0	0	0	0	0	0	0	0	0	0	0	0	0	0	0	0	0	0	0	0	0	0	0	0	0	0
323.001	0	0	0	0	0	0	0	0	0	0	0	0	0	0	0	0	0	0	0	0	0	0	0	0	0	0	0	0	0	0	0	0	0	0	0	0	0	0	0	0	0	0	0	0	0	0	0	0	0
324.622	0	0	0	0	0	0	0	0	0	0	0	0	0	0	0	0	0	0	0	0	0	0	0	0	0	0	0	0	0	0	0	0	0	0	0	0	0	0	0	0	0	0	0	0	0	0	0	0	0
326.243	0	0	0	0	0	0	0	0	0	0	0	0	0	0	0	0	0	0	0	0	0	0	0	0	0	0	0	0	0	0	0	0	0	0	0	0	0	0	0	0	0	0	0	0	0	0	0	0	0
327.865	0	0	0	0	0	0	0	0	0	0	0	0	0	0	0	0	0	0	0	0	0	0	0	0	0	0	0	0	0	0	0	0	0	0	0	0	0	0	0	0	0	0	0	0	0	0	0	0	0
329.488	0	0	0	0	0	0	0	0	0	0	0	0	0	0	0	0	0	0	0	0	0	0	0	0	0	0	0	0	0	0	0	0	0	0	0	0	0	0	0	0	0	0	0	0	0	0	0	0	0
331.111	0	0	0	0	0	0	0	0	0	0	0	0	0	0	0	0	0	0	0	0	0	0	0	0	0	0	0	0	0	0	0	0	0	0	0	0	0	0	0	0	0	0	0	0	0	0	0	0	0
332.734	0	0	0	0	0	0	0	0	0	0	0	0	0	0	0	0	0	0	0	0	0	0	0	0	0	0	0	0	0	0	0	0	0	0	0	0	0	0	0	0	0	0	0	0	0	0	0	0	0
334.358	0	0	0	0	0	0	0	0	0	0	0	0	0	0	0	0	0	0	0	0	0	0	0	0	0	0	0	0	0	0	0	0	0	0	0	0	0	0	0	0	0	0	0	0	0	0	0	0	0
335.982	0	0	0	0	0	0	0	0	0	0	0	0	0	0	0	0	0	0	0	0	0	0	0	0	0	0	0	0	0	0	0	0	0	0	0	0	0	0	0	0	0	0	0	0	0	0	0	0	0
337.607	0	0	0	0	0	0	0	0	0	0	0	0	0	0	0	0	0	0	0	0	0	0	0	0	0	0	0	0	0	0	0	0	0	0	0	0	0	0	0	0	0	0	0	0	0	0	0	0	0
339.232	0	0	0	0	0	0	0	0	0	0	0	0	0	0	0	0	0	0	0	0	0	0	0	0	0	0	0	0	0	0	0	0	0	0	0	0	0	0	0	0	0	0	0	0	0	0	0	0	0
340.858	0	0	0	0	0	0	0	0	0	0	0	0	0	0	0	0	0	0	0	0	0	0	0	0	0	0	0	0	0	0	0	0	0	0	0	0	0	0	0	0	0	0	0	0	0	0	0	0	0
342.484	0	0	0	0	0	0	0	0	0	0	0	0	0	0	0	0	0	0	0	0	0	0	0	0	0	0	0	0	0	0	0	0	0	0	0	0	0	0	0	0	0	0	0	0	0	0	0	0	0
344.111	0	0	0	0	0	0	0	0	0	0	0	0	0	0	0	0	0	0	0	0	0	0	0	0	0	0	0	0	0	0	0	0	0	0	0	0	0	0	0	0	0	0	0	0	0	0	0	0	0
345.738	0	0	0	0	0	0	0	0	0	0	0	0	0	0	0	0	0	0	0	0	0	0	0	0	0	0	0	0	0	0	0	0	0	0	0	0	0	0	0	0	0	0	0	0	0	0	0	0	0
347.365	0	0	0	0	0	0	0	0	0	0	0	0	0	0	0	0	0	0	0	0	0	0	0	0	0	0	0	0	0	0	0	0	0	0	0	0	0	0	0	0	0	0	0	0	0	0	0	0	0
348.993	0	0	0	0	0	0	0	0	0	0	0	0	0	0	0	0	0	0	0	0	0	0	0	0	0	0	0	0	0	0	0	0	0	0	0	0	0	0	0	0	0	0	0	0	0	0	0	0	0
350.622	0	0	0	0	0	0	0	0	0	0	0	0	0	0	0	0	0	0	0	0	0	0	0	0	0	0	0	0	0	0	0	0	0	0	0	0	0	0	0	0	0	0	0	0	0	0	0	0	0
352.251	0	0	0	0	0	0	0	0	0	0	0	0	0	0	0	0	0	0	0	0	0	0	0	0	0	0	0	0	0	0	0	0	0	0	0	0	0	0	0	0	0	0	0	0	0	0	0	0	0
353.88	0	0	0	0	0	0	0	0	0	0	0	0	0	0	0	0	0	0	0	0	0	0	0	0	0	0	0	0	0	0	0	0	0	0	0	0	0	0	0	0	0	0	0	0	0	0	0	0	0
355.51	0	0	0	0	0	0	0	0	0	0	0	0	0	0	0	0	0	0	0	0	0	0	0	0	0	0	0	0	0	0	0	0	0	0	0	0	0	0	0	0	0	0	0	0	0	0	0	0	0
357.14	0	0	0	0	0	0	0	0	0	0	0	0	0	0	0	0	0	0	0	0	0	0	0	0	0	0	0	0	0	0	0	0	0	0	0	0	0	0	0	0	0	0	0	0	0	0	0	0	0
358.771	0	0	0	0	0	0	0	0	0	0	0	0	0	0	0	0	0	0	0	0	0	0	0	0	0	0	0	0	0	0	0	0	0	0	0	0	0	0	0	0	0	0	0	0	0	0	0	0	0
360.402	0	0	0	0	0	0	0	0	0	0	0	0	0	0	0	0	0	0	0	0	0	0	0	0	0	0	0	0	0	0	0	0	0	0	0	0	0	0	0	0	0	0	0	0	0	0	0	0	0
362.034	0	0	0	0	0	0	0	0	0	0	0	0	0	0	0	0	0	0	0	0	0	0	0	0	0	0	0	0	0	0	0	0	0	0	0	0	0	0	0	0	0	0	0	0	0	0	0	0	0
363.666	0	0	0	0	0	0	0	0	0	0	0	0	0	0	0	0	0	0	0	0	0	0	0	0	0	0	0	0	0	0	0	0	0	0	0	0	0	0	0	0	0	0	0	0	0	0	0	0	0
365.299	0	0	0	0	0	0	0	0	0	0	0	0	0	0	0	0	0	0	0	0	0	0	0	0	0	0	0	0	0	0	0	0	0	0	0	0	0	0	0	0	0	0	0	0	0	0	0	0	0
366.932	0	0	0	0	0	0	0	0	0	0	0	0	0	0	0	0	0	0	0	0	0	0	0	0	0	0	0	0	0	0	0	0	0	0	0	0	0	0	0	0	0	0	0	0	0	0	0	0	0
368.565	0	0	0	0	0	0	0	0	0	0	0	0	0	0	0	0	0	0	0	0	0	0	0	0	0	0	0	0	0	0	0	0	0	0	0	0	0	0	0	0	0	0	0	0	0	0	0	0	0
370.199	0	0	0	0	0	0	0	0	0	0	0	0	0	0	0	0	0	0	0	0	0	0	0	0	0	0	0	0	0	0	0	0	0	0	0	0	0	0	0	0	0	0	0	0	0	0	0	0	0
371.833	0	0	0	0	0	0	0	0	0	0	0	0	0	0	0	0	0	0	0	0	0	0	0	0	0	0	0	0	0	0	0	0	0	0	0	0	0	0	0	0	0	0	0	0	0	0	0	0	0
373.468	0	0	0	0	0	0	0	0	0	0	0	0	0	0	0	0	0	0	0	0	0	0	0	0	0	0	0	0	0	0	0	0	0	0	0	0	0	0	0	0	0	0	0	0	0	0	0	0	0
375.103	0	0	0	0	0	0	0	0	0	0	0	0	0	0	0	0	0	0	0	0	0	0	0	0	0	0	0	0	0	0	0	0	0	0	0	0	0	0	0	0	0	0	0	0	0	0	0	0	0
376.738	0	0	0	0	0	0	0	0	0	0	0	0	0	0	0	0	0	0	0	0	0	0	0	0	0	0	0	0	0	0	0	0	0	0	0	0	0	0	0	0	0	0	0	0	0	0	0	0	0
378.374	0	0	0	0	0	0	0	0	0	0	0	0	0	0	0	0	0	0	0	0	0	0	0	0	0	0	0	0	0	0	0	0	0	0	0	0	0	0	0	0	0	0	0	0	0	0	0	0	0
380.01	0	0	0	0	0	0	0	0	0	0	0	0	0	0	0	0	0	0	0	0	0	0	0	0	0	0	0	0	0	0	0	0	0	0	0	0	0	0	0	0	0	0	0	0	0	0	0	0	0
381.647	0	0	0	0	0	0	0	0	0	0	0	0	0	0	0	0	0	0	0	0	0	0	0	0	0	0	0	0	0	0	0	0	0	0	0	0	0	0	0	0	0	0	0	0	0	0	0	0	0
383.284	0	0	0	0	0	0	0	0	0	0	0	0	0	0	0	0	0	0	0	0	0	0	0	0	0	0	0	0	0	0	0	0	0	0	0	0	0	0	0	0	0	0	0	0	0	0	0	0	0
384.922	0	0	0	0	0	0	0	0	0	0	0	0	0	0	0	0	0	0	0	0	0	0	0	0	0	0	0	0	0	0	0	0	0	0	0	0	0	0	0	0	0	0	0	0	0	0	0	0	0
386.56	0	0	0	0	0	0	0	0	0	0	0	0	0	0	0	0	0	0	0	0	0	0	0	0	0	0	0	0	0	0	0	0	0	0	0	0	0	0	0	0	0	0	0	0	0	0	0	0	0
388.198	0	0	0	0	0	0	0	0	0	0	0	0	0	0	0	0	0	0	0	0	0	0	0	0	0	0	0	0	0	0	0	0	0	0	0	0	0	0	0	0	0	0	0	0	0	0	0	0	0
389.837	0	0	0	0	0	0	0	0	0	0	0	0	0	0	0	0	0	0	0	0	0	0	0	0	0	0	0	0	0	0	0	0	0	0	0	0	0	0	0	0	0	0	0	0	0	0	0	0	0
391.476	0	0	0	0	0	0	0	0	0	0	0	0	0	0	0	0	0	0	0	0	0	0	0	0	0	0	0	0	0	0	0	0	0	0	0	0	0	0	0	0	0	0	0	0	0	0	0	0	0
393.116	0	0	0	0	0	0	0	0	0	0	0	0	0	0	0	0	0	0	0	0	0	0	0	0	0	0	0	0	0	0	0	0	0	0	0	0	0	0	0	0	0	0	0	0	0	0	0	0	0
394.756	0	0	0	0	0	0	0	0	0	0	0	0	0	0	0	0	0	0	0	0	0	0	0	0	0	0	0	0	0	0	0	0	0	0	0	0	0	0	0	0	0	0	0	0	0	0	0	0	0
396.396	0	0	0	0	0	0	0	0	0	0	0	0	0	0	0	0	0	0	0	0	0	0	0	0	0	0	0	0	0	0	0	0	0	0	0	0	0	0	0	0	0	0	0	0	0	0	0	0	0
398.037	0	0	0	0	0	0	0	0	0	0	0	0	0	0	0	0	0	0	0	0	0	0	0	0	0	0	0	0	0	0	0	0	0	0	0	0	0	0	0	0	0	0	0	0	0	0	0	0	0
399.678	0	0	0	0	0	0	0	0	0	0	0	0	0	0	0	0	0	0	0	0	0	0	0	0	0	0	0	0	0	0	0	0	0	0	0	0	0	0	0	0	0	0	0	0	0	0	0	0	0
401.32	0	0	0	0	0	0	0	0	0	0	0	0	0	0	0	0	0	0	0	0	0	0	0	0	0	0	0	0	0	0	0	0	0	0	0	0	0	0	0	0	0	0	0	0	0	0	0	0	0
402.962	0	0	0	0	0	0	0	0	0	0	0	0	0	0	0	0	0	0	0	0	0	0	0	0	0	0	0	0	0	0	0	0	0	0	0	0	0	0	0	0	0	0	0	0	0	0	0	0	0
404.604	0	0	0	0	0	0	0	0	0	0	0	0	0	0	0	0	0	0	0	0	0	0	0	0	0	0	0	0	0	0	0	0	0	0	0	0	0	0	0	0	0	0	0	0	0	0	0	0	0
406.247	0	0	0	0	0	0	0	0	0	0	0	0	0	0	0	0	0	0	0	0	0	0	0	0	0	0	0	0	0	0	0	0	0	0	0	0	0	0	0	0	0	0	0	0	0	0	0	0	0
407.89	0	0	0	0	0	0	0	0	0	0	0	0	0	0	0	0	0	0	0	0	0	0	0	0	0	0	0	0	0	0	0	0	0	0	0	0	0	0	0	0	0	0	0	0	0	0	0	0	0
409.534	0	0	0	0	0	0	0	0	0	0	0	0	0	0	0	0	0	0	0	0	0	0	0	0	0	0	0	0	0	0	0	0	0	0	0	0	0	0	0	0	0	0	0	0	0	0	0	0	0
411.177	0	0	0	0	0	0	0	0	0	0	0	0	0	0	0	0	0	0	0	0	0	0	0	0	0	0	0	0	0	0	0	0	0	0	0	0	0	0	0	0	0	0	0	0	0	0	0	0	0
412.822	0	0	0	0	0	0	0	0	0	0	0	0	0	0	0	0	0	0	0	0	0	0	0	0	0	0	0	0	0	0	0	0	0	0	0	0	0	0	0	0	0	0	0	0	0	0	0	0	0
414.466	0	0	0	0	0	0	0	0	0	0	0	0	0	0	0	0	0	0	0	0	0	0	0	0	0	0	0	0	0	0	0	0	0	0	0	0	0	0	0	0	0	0	0	0	0	0	0	0	0
416.111	0	0	0	0	0	0	0	0	0	0	0	0	0	0	0	0	0	0	0	0	0	0	0	0	0	0	0	0	0	0	0	0	0	0	0	0	0	0	0	0	0	0	0	0	0	0	0	0	0
417.757	0	0	0	0	0	0	0	0	0	0	0	0	0	0	0	0	0	0	0	0	0	0	0	0	0	0	0	0	0	0	0	0	0	0	0	0	0	0	0	0	0	0	0	0	0	0	0	0	0
419.402	0	0	0	0	0	0	0	0	0	0	0	0	0	0	0	0	0	0	0	0	0	0	0	0	0	0	0	0	0	0	0	0	0	0	0	0	0	0	0	0	0	0	0	0	0	0	0	0	0
421.048	0	0	0	0	0	0	0	0	0	0	0	0	0	0	0	0	0	0	0	0	0	0	0	0	0	0	0	0	0	0	0	0	0	0	0	0	0	0	0	0	0	0	0	0	0	0	0	0	0
422.695	0	0	0	0	0	0	0	0	0	0	0	0	0	0	0	0	0	0	0	0	0	0	0	0	0	0	0	0	0	0	0	0	0	0	0	0	0	0	0	0	0	0	0	0	0	0	0	0	0
424.342	0	0	0	0	0	0	0	0	0	0	0	0	0	0	0	0	0	0	0	0	0	0	0	0	0	0	0	0	0	0	0	0	0	0	0	0	0	0	0	0	0	0	0	0	0	0	0	0	0
425.989	0	0	0	0	0	0	0	0	0	0	0	0	0	0	0	0	0	0	0	0	0	0	0	0	0	0	0	0	0	0	0	0	0	0	0	0	0	0	0	0	0	0	0	0	0	0	0	0	0
427.636	0	0	0	0	0	0	0	0	0	0	0	0	0	0	0	0	0	0	0	0	0	0	0	0	0	0	0	0	0	0	0	0	0	0	0	0	0	0	0	0	0	0	0	0	0	0	0	0	0
429.284	0	0	0	0	0	0	0	0	0	0	0	0	0	0	0	0	0	0	0	0	0	0	0	0	0	0	0	0	0	0	0	0	0	0	0	0	0	0	0	0	0	0	0	0	0	0	0	0	0
430.932	0	0	0	0	0	0	0	0	0	0	0	0	0	0	0	0	0	0	0	0	0	0	0	0	0	0	0	0	0	0	0	0	0	0	0	0	0	0	0	0	0	0	0	0	0	0	0	0	0
432.581	0	0	0	0	0	0	0	0	0	0	0	0	0	0	0	0	0	0	0	0	0	0	0	0	0	0	0	0	0	0	0	0	0	0	0	0	0	0	0	0	0	0	0	0	0	0	0	0	0
434.23	0	0	0	0	0	0	0	0	0	0	0	0	0	0	0	0	0	0	0	0	0	0	0	0	0	0	0	0	0	0	0	0	0	0	0	0	0	0	0	0	0	0	0	0	0	0	0	0	0
435.879	0	0	0	0	0	0	0	0	0	0	0	0	0	0	0	0	0	0	0	0	0	0	0	0	0	0	0	0	0	0	0	0	0	0	0	0	0	0	0	0	0	0	0	0	0	0	0	0	0
437.528	0	0	0	0	0	0	0	0	0	0	0	0	0	0	0	0	0	0	0	0	0	0	0	0	0	0	0	0	0	0	0	0	0	0	0	0	0	0	0	0	0	0	0	0	0	0	0	0	0
439.178	0	0	0	0	0	0	0	0	0	0	0	0	0	0	0	0	0	0	0	0	0	0	0	0	0	0	0	0	0	0	0	0	0	0	0	0	0	0	0	0	0	0	0	0	0	0	0	0	0
440.828	0	0	0	0	0	0	0	0	0	0	0	0	0	0	0	0	0	0	0	0	0	0	0	0	0	0	0	0	0	0	0	0	0	0	0	0	0	0	0	0	0	0	0	0	0	0	0	0	0
442.479	0	0	0	0	0	0	0	0	0	0	0	0	0	0	0	0	0	0	0	0	0	0	0	0	0	0	0	0	0	0	0	0	0	0	0	0	0	0	0	0	0	0	0	0	0	0	0	0	0
444.13	0	0	0	0	0	0	0	0	0	0	0	0	0	0	0	0	0	0	0	0	0	0	0	0	0	0	0	0	0	0	0	0	0	0	0	0	0	0	0	0	0	0	0	0	0	0	0	0	0
445.781	0	0	0	0	0	0	0	0	0	0	0	0	0	0	0	0	0	0	0	0	0	0	0	0	0	0	0	0	0	0	0	0	0	0	0	0	0	0	0	0	0	0	0	0	0	0	0	0	0
447.432	0	0	0	0	0	0	0	0	0	0	0	0	0	0	0	0	0	0	0	0	0	0	0	0	0	0	0	0	0	0	0	0	0	0	0	0	0	0	0	0	0	0	0	0	0	0	0	0	0
449.084	0	0	0	0	0	0	0	0	0	0	0	0	0	0	0	0	0	0	0	0	0	0	0	0	0	0	0	0	0	0	0	0	0	0	0	0	0	0	0	0	0	0	0	0	0	0	0	0	0
450.736	0	0	0	0	0	0	0	0	0	0	0	0	0	0	0	0	0	0	0	0	0	0	0	0	0	0	0	0	0	0	0	0	0	0	0	0	0	0	0	0	0	0	0	0	0	0	0	0	0
452.389	0	0	0	0	0	0	0	0	0	0	0	0	0	0	0	0	0	0	0	0	0	0	0	0	0	0	0	0	0	0	0	0	0	0	0	0	0	0	0	0	0	0	0	0	0	0	0	0	0
454.042	0	0	0	0	0	0	0	0	0	0	0	0	0	0	0	0	0	0	0	0	0	0	0	0	0	0	0	0	0	0	0	0	0	0	0	0	0	0	0	0	0	0	0	0	0	0	0	0	0
455.695	0	0	0	0	0	0	0	0	0	0	0	0	0	0	0	0	0	0	0	0	0	0	0	0	0	0	0	0	0	0	0	0	0	0	0	0	0	0	0	0	0	0	0	0	0	0	0	0	0
457.348	0	0	0	0	0	0	0	0	0	0	0	0	0	0	0	0	0	0	0	0	0	0	0	0	0	0	0	0	0	0	0	0	0	0	0	0	0	0	0	0	0	0	0	0	0	0	0	0	0
459.002	0	0	0	0	0	0	0	0	0	0	0	0	0	0	0	0	0	0	0	0	0	0	0	0	0	0	0	0	0	0	0	0	0	0	0	0	0	0	0	0	0	0	0	0	0	0	0	0	0
460.656	0	0	0	0	0	0	0	0	0	0	0	0	0	0	0	0	0	0	0	0	0	0	0	0	0	0	0	0	0	0	0	0	0	0	0	0	0	0	0	0	0	0	0	0	0	0	0	0	0
462.31	0	0	0	0	0	0	0	0	0	0	0	0	0	0	0	0	0	0	0	0	0	0	0	0	0	0	0	0	0	0	0	0	0	0	0	0	0	0	0	0	0	0	0	0	0	0	0	0	0
463.965	0	0	0	0	0	0	0	0	0	0	0	0	0	0	0	0	0	0	0	0	0	0	0	0	0	0	0	0	0	0	0	0	0	0	0	0	0	0	0	0	0	0	0	0	0	0	0	0	0
465.62	0	0	0	0	0	0	0	0	0	0	0	0	0	0	0	0	0	0	0	0	0	0	0	0	0	0	0	0	0	0	0	0	0	0	0	0	0	0	0	0	0	0	0	0	0	0	0	0	0
467.275	0	0	0	0	0	0	0	0	0	0	0	0	0	0	0	0	0	0	0	0	0	0	0	0	0	0	0	0	0	0	0	0	0	0	0	0	0	0	0	0	0	0	0	0	0	0	0	0	-0.541648160354898
468.931	0	0	0	0	0	0	0	0	0	0	0	0	0	0	0	0	0	0	0	0	0	0	0	0	0	0	0	0	0	0	0	0	0	0	0	0	0	0	0	0	0	0	0	0	0	0	0	0	4.06667517003999
470.586	0	0	0	0	0	0	0	0	0	0	0	0	0	0	0	0	0	0	0	0	0	0	0	0	0	0	0	0	0	0	0	0	0	0	0	0	0	0	0	0	0	0	0	0	0	0	0	5.72842098574276	5.27294008264808
472.242	0	0	0	0	0	0	0	0	0	0	0	0	0	0	0	0	0	0	0	0	0	0	0	0	0	0	0	0	0	0	0	0	0	0	0	0	0	0	0	0	0	0	0	0	0	0	-27.9504227434792	-2.75833411639172	6.27552163726514
473.899	0	0	0	0	0	0	0	0	0	0	0	0	0	0	0	0	0	0	0	0	0	0	0	0	0	0	0	0	0	0	0	0	0	0	0	0	0	0	0	0	0	0	0	0	0	0	0.876053860616877	1.56178568017512	4.66525176562047
475.555	0	0	0	0	0	0	0	0	0	0	0	0	0	0	0	0	0	0	0	0	0	0	0	0	0	0	0	0	0	0	0	0	0	0	0	0	0	0	0	0	0	0	0	0	0	-8.42136456887518	6.01754619187169	5.49729948777427	6.69328471218612
477.212	0	0	0	0	0	0	0	0	0	0	0	0	0	0	0	0	0	0	0	0	0	0	0	0	0	0	0	0	0	0	0	0	0	0	0	0	0	0	0	0	0	0	0	0	0	-1.64542917136052	2.34113856201424	9.0585620756628	6.83868788664086
478.87	0	0	0	0	0	0	0	0	0	0	0	0	0	0	0	0	0	0	0	0	0	0	0	0	0	0	0	0	0	0	0	0	0	0	0	0	0	0	0	0	0	0	0	0	1.59429824957563	6.49307613453184	10.6310815880526	8.14567021507683	13.9399317909699
480.527	0	0	0	0	0	0	0	0	0	0	0	0	0	0	0	0	0	0	0	0	0	0	0	0	0	0	0	0	0	0	0	0	0	0	0	0	0	0	0	0	0	0	0	0	-2.74224610890984	-0.161604463139296	2.48956103642747	7.39413145986278	5.43528758230382
482.185	0	0	0	0	0	0	0	0	0	0	0	0	0	0	0	0	0	0	0	0	0	0	0	0	0	0	0	0	0	0	0	0	0	0	0	0	0	0	0	0	0	0	0	3.33379313575215	4.8125519396179	6.54918767471634	7.15629086323939	14.0739033249614	10.334804090093
483.843	0	0	0	0	0	0	0	0	0	0	0	0	0	0	0	0	0	0	0	0	0	0	0	0	0	0	0	0	0	0	0	0	0	0	0	0	0	0	0	0	0	0	0	3.44687349498476	7.14571325121461	9.53511915300911	14.033037199775	12.30271125848	17.004832120855
485.501	0	0	0	0	0	0	0	0	0	0	0	0	0	0	0	0	0	0	0	0	0	0	0	0	0	0	0	0	0	0	0	0	0	0	0	0	0	0	0	0	0	0	2.5077541304165	3.48146690056258	5.41948494354391	8.45680376734691	5.26831702452496	8.32563071936004	12.0459323883657
487.16	0	0	0	0	0	0	0	0	0	0	0	0	0	0	0	0	0	0	0	0	0	0	0	0	0	0	0	0	0	0	0	0	0	0	0	0	0	0	0	0	0	-16.0387504341141	-2.95585370863164	5.14783098831182	5.63457451417853	8.56447015489279	9.38296917155511	14.2241644166136	10.0448328480312
488.819	0	0	0	0	0	0	0	0	0	0	0	0	0	0	0	0	0	0	0	0	0	0	0	0	0	0	0	0	0	0	0	0	0	0	0	0	0	0	0	0	0	1.72185195750496	8.73288598972933	8.68910989953779	8.78826528108517	11.8088791401023	12.3062754821674	13.8494001916336	17.5966171507645
490.478	0	0	0	0	0	0	0	0	0	0	0	0	0	0	0	0	0	0	0	0	0	0	0	0	0	0	0	0	0	0	0	0	0	0	0	0	0	0	0	0	-6.77803110480534	5.59052789933035	2.19750484033629	11.3075825905431	5.12918242434748	7.5947878704886	5.64383803959066	12.5783657590412	13.867133149406
492.137	0	0	0	0	0	0	0	0	0	0	0	0	0	0	0	0	0	0	0	0	0	0	0	0	0	0	0	0	0	0	0	0	0	0	0	0	0	0	0	0	1.79318969118033	5.40273928061362	-2.27942137429495	3.67311720749219	5.3792966615589	8.62837766282474	10.1644104712208	13.4128656458669	14.3398768096597
493.797	0	0	0	0	0	0	0	0	0	0	0	0	0	0	0	0	0	0	0	0	0	0	0	0	0	0	0	0	0	0	0	0	0	0	0	0	0	0	0	-8.03739202729192	12.7127584986001	8.1585355989118	11.1205638011108	14.9834098440102	9.69748000675656	13.4767055857349	15.4734077963144	17.1858311973201	18.5812700164218
495.456	0	0	0	0	0	0	0	0	0	0	0	0	0	0	0	0	0	0	0	0	0	0	0	0	0	0	0	0	0	0	0	0	0	0	0	0	0	0	0	9.02633120364008	9.43287786151836	7.92369877266217	7.32814365174675	12.6104465009096	11.7897580891764	11.9628021418951	13.8924244282063	13.9075767952152	20.3429090186403
497.117	0	0	0	0	0	0	0	0	0	0	0	0	0	0	0	0	0	0	0	0	0	0	0	0	0	0	0	0	0	0	0	0	0	0	0	0	0	0	-8.68151644880339	3.12061468537408	7.15245722418493	10.7631418360509	10.5282889768846	7.34212904861524	9.11363012705593	11.8096933700513	11.3208549983576	13.4504295697692	14.6445169049391
498.777	0	0	0	0	0	0	0	0	0	0	0	0	0	0	0	0	0	0	0	0	0	0	0	0	0	0	0	0	0	0	0	0	0	0	0	0	0	0	-0.407017171057471	3.23117518966706	4.10546409317044	10.4122874637108	4.69720641004095	10.3566750217643	3.60757296878791	11.6797356101773	15.7296034779296	17.5893649503764	16.6348757505244
500.438	0	0	0	0	0	0	0	0	0	0	0	0	0	0	0	0	0	0	0	0	0	0	0	0	0	0	0	0	0	0	0	0	0	0	0	0	0	5.14324680283991	-2.95425357216657	8.47001942387047	2.18856233724097	11.8274013356549	6.71102482624724	8.50327339017169	9.56603579027065	9.34135982858224	14.3111448089738	12.0516532555705	18.6136732853268
502.098	0	0	0	0	0	0	0	0	0	0	0	0	0	0	0	0	0	0	0	0	0	0	0	0	0	0	0	0	0	0	0	0	0	0	0	0	-39.8743322643149	11.1318127853158	13.8856755384121	18.2462899763947	11.0626075681755	10.3820668452262	7.95967474803764	13.4096216531798	12.7646367675101	14.5349224674347	11.971892551856	15.8639323164061	14.7371876456431
503.759	0	0	0	0	0	0	0	0	0	0	0	0	0	0	0	0	0	0	0	0	0	0	0	0	0	0	0	0	0	0	0	0	0	0	0	0	3.86915862483167	12.4460618327093	13.8178344203668	12.2402232607657	13.8702528959087	18.8773527741975	13.8683661373476	14.370085312941	14.6727683396802	16.0556366050538	19.9796241880769	14.6495933820343	21.2294459486483
505.421	0	0	0	0	0	0	0	0	0	0	0	0	0	0	0	0	0	0	0	0	0	0	0	0	0	0	0	0	0	0	0	0	0	0	0	-37.0315457175105	9.37805830919195	9.94811397083971	13.0811885661093	4.31755711116132	12.3039905386621	10.8588000638689	12.2289016994395	14.0495928523157	14.0458617169781	13.5425310235734	15.7134473884129	21.4039061999004	18.8397676644164
507.082	0	0	0	0	0	0	0	0	0	0	0	0	0	0	0	0	0	0	0	0	0	0	0	0	0	0	0	0	0	0	0	0	0	0	0	-5.95737490580313	-3.84739465704862	4.33390212729818	-4.92865803741293	-4.33629528196716	-1.43381824692718	1.83612691387965	2.42353070459248	3.76460707406571	5.38070854858277	7.14987140117872	5.40513359499816	13.4173521696147	8.83976623312573
508.744	0	0	0	0	0	0	0	0	0	0	0	0	0	0	0	0	0	0	0	0	0	0	0	0	0	0	0	0	0	0	0	0	0	0	-27.3099507977011	-5.27313358557964	7.44186945850593	-4.57960033472386	6.43552244108101	6.36851527075075	2.26213425524928	5.17578967980383	6.17212353642487	5.01043311751304	7.71939330831277	5.46129333159364	13.0379890943688	9.0203108703333	9.41884666688687
510.406	0	0	0	0	0	0	0	0	0	0	0	0	0	0	0	0	0	0	0	0	0	0	0	0	0	0	0	0	0	0	0	0	0	0	18.0440533201332	5.42432124368037	13.5821461770523	17.0153823059139	20.0119694171113	24.1292363907884	12.6488684842472	17.2430669511633	12.9939175531926	12.6156641985532	15.7347643003244	15.2210542683009	17.8848397347538	20.8929940606716	18.277586655039
512.068	0	0	0	0	0	0	0	0	0	0	0	0	0	0	0	0	0	0	0	0	0	0	0	0	0	0	0	0	0	0	0	0	0	-19.9132688222485	2.60869800663872	9.02817881577144	1.13079710421367	-1.44393981674385	-7.76215900187059	4.30820260074388	6.53541704567094	6.84712191108324	11.0766305188793	9.64932153632282	12.1687004456889	11.8431072779072	12.0708554770208	11.0879279680747	19.0962432015328
513.731	0	0	0	0	0	0	0	0	0	0	0	0	0	0	0	0	0	0	0	0	0	0	0	0	0	0	0	0	0	0	0	0	0	-6.722276163597	-1.20694717762439	-1.47086056021363	-2.92705635033686	0.245350099815954	1.80720720448386	8.39960220062623	-0.653438051152362	-0.514598886125952	7.35129928865902	8.21028012724901	8.68915647578646	6.98799574484217	10.2456439629724	9.74171787817181	8.52903379744288
515.394	0	0	0	0	0	0	0	0	0	0	0	0	0	0	0	0	0	0	0	0	0	0	0	0	0	0	0	0	0	0	0	0	-7.28660815336684	0.364505075452788	4.50288615692618	2.13514683302778	16.9992650260042	-1.00367644467337	3.37918924304699	8.46660916688379	17.0113511595783	6.36729317849565	10.6361875684871	12.3828651154509	16.2996195715568	10.2896732984547	14.3956515306172	13.0346025350861	13.5144147325532
517.056	0	0	0	0	0	0	0	0	0	0	0	0	0	0	0	0	0	0	0	0	0	0	0	0	0	0	0	0	0	0	0	-114.27557076697	-7.71445360393087	3.06062415776149	3.46729458271436	2.48879065065429	9.81840311021341	9.83874518780059	2.56354772634288	15.3308732096466	9.68455426345081	8.1250440707792	9.80675343843245	9.15115890368421	11.4681628565393	15.6570077822155	15.7804408858495	14.8211257134266	20.2428962251191
518.72	0	0	0	0	0	0	0	0	0	0	0	0	0	0	0	0	0	0	0	0	0	0	0	0	0	0	0	0	0	0	0	-5.81629765626592	-6.69388378551084	1.17434047505791	2.29248895691007	5.58016648117535	7.16882558653505	8.6711819846131	9.63348405318896	7.13492279277762	6.54846410298092	14.8462737945773	10.8494019069941	8.43403115510104	11.7832086915553	11.7307831838245	18.0208449150842	17.6755102990407	17.1194016777697
520.383	0	0	0	0	0	0	0	0	0	0	0	0	0	0	0	0	0	0	0	0	0	0	0	0	0	0	0	0	0	0	-82.5553517599855	2.73648938299318	7.57715621094828	10.5031424648046	8.6452659181693	6.83741020968374	4.54919499638237	10.6767707671308	6.1012577763838	8.13729870025601	8.34380840961951	16.0804672089276	12.8432644359397	12.4577280889087	15.7613490265962	17.510265865067	16.9325138873421	17.8156236925474	13.9218246970229
522.046	0	0	0	0	0	0	0	0	0	0	0	0	0	0	0	0	0	0	0	0	0	0	0	0	0	0	0	0	0	0	-6.94581215162885	-4.41983534420731	-2.83184217802087	3.92575441120293	0.649019002534456	-3.21920188997478	4.5487756828124	-1.28563835140205	8.67863668334213	5.29740634634522	3.85705874118186	-1.03728695794091	15.1424185692953	6.47308301207185	9.92179255163809	13.3456189135324	11.6133655215177	14.5758644667501	17.9403548742671
523.71	0	0	0	0	0	0	0	0	0	0	0	0	0	0	0	0	0	0	0	0	0	0	0	0	0	0	0	0	0	-41.1558449019156	-1.51871790856553	19.3023337270681	7.55225106108538	16.072327911184	14.8235792010458	9.83671013616383	22.8654892117846	13.8860341207034	17.7198666278001	6.73170489004078	10.1739876299964	21.0744848540275	15.9981714425533	16.6495228383166	13.3896112388312	15.7846708742705	16.4040743512534	23.8729278165869	20.9996830463385
525.374	0	0	0	0	0	0	0	0	0	0	0	0	0	0	0	0	0	0	0	0	0	0	0	0	0	0	0	0	0	5.49058979837244	-2.7921682815917	-10.5010614135517	-8.60914797053672	6.36396423330406	11.48900350373	-5.91300538009963	6.97536066616664	1.75952945061734	0.897127974926956	11.0479338355468	-2.09584893582548	5.47452459488162	7.81382454083672	6.64018483059936	14.4893436170507	13.1596575459611	12.7590517995069	12.7854310155738	16.964736421407
527.038	0	0	0	0	0	0	0	0	0	0	0	0	0	0	0	0	0	0	0	0	0	0	0	0	0	0	0	0	-44.3544934088582	9.51055890736373	-5.20884446531848	4.49111842948019	11.5476524228122	9.50765848368855	5.93104120552062	14.504184875075	6.37636459917529	11.2888551854468	6.43356014275445	17.6325537572614	11.8593575284443	9.8961311740607	9.8094900881696	13.0367876650691	13.2971076423397	13.3839914139793	16.7488976122305	16.8496277750728	18.2465420103805
528.703	0	0	0	0	0	0	0	0	0	0	0	0	0	0	0	0	0	0	0	0	0	0	0	0	0	0	0	0	2.29852897505407	4.48656679297661	5.60767280427373	5.50768199549861	5.8463698924666	15.5491918302286	2.18268981462347	11.2935671801171	7.09119440527626	12.5287983838575	11.1089973267122	6.90558761013389	7.24117346005561	10.1898141564014	18.9575547362792	11.6190038511896	12.8836164605467	13.4090919346289	17.769885341454	18.9445103860969	12.9391671561624
530.367	0	0	0	0	0	0	0	0	0	0	0	0	0	0	0	0	0	0	0	0	0	0	0	0	0	0	0	-21.904408968371	3.0527012488081	-2.74933711313576	-2.91797959341993	-3.51656385567119	13.9272107995747	6.87129490885485	6.37609054422288	6.2060131153618	7.25039502016303	8.02517575274137	24.5108117843515	7.92603232263079	10.1991646631403	7.23054831700244	6.54927071539551	12.1731930644182	12.1821872190068	14.4650754319866	16.9384588447589	15.0815430793276	19.9287610777807
532.032	0	0	0	0	0	0	0	0	0	0	0	0	0	0	0	0	0	0	0	0	0	0	0	0	0	0	-170.178029463777	-10.1295481593535	-6.85654844576927	3.93845716310823	-2.32066067698939	1.60902165420458	-2.47965465157823	0.430709815111865	3.44359544063744	-5.48242323037706	6.7554052038421	2.09986130346189	9.24113284152894	8.96803592077207	4.93698359947367	4.82255042410728	10.9946444313814	10.1539136460244	10.4045396503107	11.3606663717869	12.8253733296724	10.3102286120606	17.137557828128
533.697	0	0	0	0	0	0	0	0	0	0	0	0	0	0	0	0	0	0	0	0	0	0	0	0	0	0	-10.3226739309091	-0.451222021897448	14.2443984322854	1.53390088010395	0.673983510650521	-1.28861973818702	9.60202466378862	1.05669685365541	1.33579067899634	8.69298718663892	10.6844647765764	10.0856699151493	6.84539834604686	8.76745845399225	9.46789776346884	15.0436574508589	7.5242465607562	17.4692477166153	9.02861390107877	12.5953303575611	13.9774740452235	19.1707633501904	9.41370936404084
535.362	0	0	0	0	0	0	0	0	0	0	0	0	0	0	0	0	0	0	0	0	0	0	0	0	0	-89.9205449925468	4.95950619273584	-1.71815791720216	10.9039456905393	6.54644093709843	3.98354105595579	11.6782511138978	13.0970051960381	13.4464641087655	11.3944341551524	10.2108360733799	4.97462197787189	9.8941015779763	12.4938488346985	16.2442377274835	9.5080259003945	9.73721083450861	11.9058861123459	10.7954645395994	14.8960999208991	16.0332392054412	13.8743756143797	12.4574442205876	24.1280305537907
537.028	0	0	0	0	0	0	0	0	0	0	0	0	0	0	0	0	0	0	0	0	0	0	0	0	0	-22.1124637853551	-16.8726314699614	-2.43461161592414	-3.45390503564843	-17.1184180660174	-4.76824734174961	-14.6612534095834	-5.88901025520789	-16.7467599444945	-18.6343180923422	-9.44214391322317	-7.6689467512228	-3.51575689119159	-2.86379731524959	-4.0751866943774	-0.688447694754663	3.44623998589238	5.9584834651807	11.4793443129629	13.8557405930415	11.427747921413	11.6946706254477	13.2762101020222	12.981438567004
538.693	0	0	0	0	0	0	0	0	0	0	0	0	0	0	0	0	0	0	0	0	0	0	0	0	-61.6369813037178	14.4634447446021	21.5453752916139	19.0642649629354	13.2840836325164	15.5018892926621	14.1635886584765	20.1103064799726	14.9953826269484	10.3761937422643	11.2374803208046	9.5532592342714	7.39267600652258	9.04367121025158	8.94968860491768	14.8798964521062	25.8864618336166	8.8916769326075	17.4099819970375	11.8133607624976	17.0570769034469	21.559055821409	19.8940861212514	23.9306545864649	19.8064859858335
540.359	0	0	0	0	0	0	0	0	0	0	0	0	0	0	0	0	0	0	0	0	0	0	0	0	-9.06967545739773	2.64322405741606	12.2206567298227	0.338588595401249	-4.3417216692077	2.98807948459713	-0.640326824592053	-3.98806630298811	-5.40931282525881	-6.33482871797871	3.75334949928835	2.27531994171718	7.79421076662368	1.60642260611952	1.95775127312773	4.81725903843355	1.99604520875456	10.4534986145154	9.44487252889655	9.06900437006373	12.8593448691085	13.9459680198068	17.5518450807274	17.7619250832382	13.0824893040841
542.025	0	0	0	0	0	0	0	0	0	0	0	0	0	0	0	0	0	0	0	0	0	0	0	-27.1164514841505	18.8281810543851	16.5074826140856	24.6136304766083	25.9240079083935	20.1075483922855	8.16616679133102	8.89216709828442	22.6656609205069	13.655306988915	12.3677715238907	22.7216044986177	11.7146833160319	11.8946603188046	17.2770543662797	11.4586971820184	12.576985903658	11.3506748478243	17.7731852636589	20.4534376879576	17.00786645054	14.9271747279598	14.066572423005	16.6229308718342	18.6919372617382	22.8231279957739
543.691	0	0	0	0	0	0	0	0	0	0	0	0	0	0	0	0	0	0	0	0	0	0	0	1.8979137515153	-7.53140116459473	-6.16333820218084	4.64805017206724	-6.39758878613428	-8.94981187312562	-4.43393531767348	11.1748356204129	4.35226313003551	15.1587911949722	11.7510517955929	10.2464739719052	7.63764930212589	6.71324524032674	0.859009961537115	9.33387696109505	7.58718437241396	10.370580124189	5.9011801914618	11.5667609677692	10.1760972808773	8.10970276351445	18.731280421763	15.4461291559398	12.2534845776386	16.8124594544989
545.357	0	0	0	0	0	0	0	0	0	0	0	0	0	0	0	0	0	0	0	0	0	0	-14.9208814022883	24.3163154183484	8.97514205655869	20.2119051572347	12.8629654575108	8.1304875501206	-0.0268691021171742	4.61134097803752	10.9799231429386	5.03210510552077	8.15955468070002	19.1928662181149	4.73727385046316	11.7302033268936	18.4587086439563	11.8344123625453	13.8395880326384	11.5350094714985	12.5181255521955	7.98892441992808	12.7427357921079	8.4524638489319	15.4525883991812	15.1438437776715	18.6298380637557	16.6271417308883	21.8560538884425
547.023	0	0	0	0	0	0	0	0	0	0	0	0	0	0	0	0	0	0	0	0	0	-161.024717607151	-4.41698612158688	3.2305747802835	7.06293717900321	4.1446775642128	-13.1426097737356	-5.09765726264227	7.02124834616626	1.23434584466893	9.63932791348564	2.47393556228227	18.5863646680124	7.596837010293	18.6534855997145	2.06451296070165	10.7060676952073	2.76326452295627	7.41562511154673	4.93192300802138	13.004979179311	9.12786472651755	5.29920112244959	16.3434754822833	13.432961714543	10.5708547173779	14.8322724432812	13.5844103580025	16.7171588733829
548.69	0	0	0	0	0	0	0	0	0	0	0	0	0	0	0	0	0	0	0	0	0	-8.09741031143958	-9.8292937402575	4.53060512687181	5.10374087786408	8.8600169002429	10.3375014628312	3.96985967522537	17.3242530246669	3.05766572970522	-0.268536495555271	12.0955243128245	8.7982886097999	8.15158849170826	13.6232143130793	10.2176106100057	11.7649977027279	9.84054995857876	12.2600527367831	7.42848048583819	14.1519966648214	13.5185966594842	13.7684202868747	12.6313274928189	14.1717417351038	13.9108324851028	20.7537102062143	14.9901216956113	16.5005623497093
550.357	0	0	0	0	0	0	0	0	0	0	0	0	0	0	0	0	0	0	0	0	-158.632318619998	-16.4502761997345	-7.93597064456053	-15.8720330403488	5.88728555104037	-15.5478507934071	-8.98501852213806	-3.06293958694256	-13.4836815107682	7.38418863204034	-0.0739422201922375	10.3669962284476	5.90729831445466	7.65595039908845	8.74898044479836	-6.41247892385527	4.39856598859278	2.93732047005287	7.10824073692645	4.70151898614271	5.96952966107121	9.85148964801839	7.15198722712222	14.7975982877741	12.0398926272376	8.1407006583246	7.90403318383001	9.31347020888016	17.0188467745722
552.024	0	0	0	0	0	0	0	0	0	0	0	0	0	0	0	0	0	0	0	0	-1.82258390276174	3.74229565031829	-0.43170610924215	-10.3924941140119	-13.1298923464505	8.04031245983609	6.65153153979353	10.0693056159157	0.317426431366776	-3.09491296656958	-0.417892252453889	-4.87968149151017	10.322995861353	0.81134301024064	-8.38992779265671	-1.66415966068289	-7.02273299995694	10.2741296092248	12.7766430602218	0.729363624919462	1.10090778733994	11.5707362018707	13.6461581647754	5.77919280302599	13.6287296633798	13.3253924919404	11.5396595697651	10.7220389089563	9.64106042974613
553.691	0	0	0	0	0	0	0	0	0	0	0	0	0	0	0	0	0	0	0	-127.577828262909	-4.96064316706678	-18.571828962769	-8.71106447466417	-21.2196959252756	-8.48880808615863	-10.3401563855881	-21.6257920631401	-14.9208384221276	-16.7440136772669	-11.807395732678	-4.74891381102949	-10.8979715639959	-7.48776461123012	4.02323731169331	-14.9396265562648	-4.84800070978514	-1.74827434017391	-4.37490199090805	-3.69689189280993	0.705104155793846	-1.23439931670277	-1.24255858201756	6.06535148351167	9.10931459865789	8.86984740161697	7.9080885520321	2.27357417846982	8.64969758941374	6.24699670345287
555.358	0	0	0	0	0	0	0	0	0	0	0	0	0	0	0	0	0	0	0	-25.236522607339	-22.6227261922425	5.1162657249236	3.43689910477064	0.0489020244108406	6.32006117470368	-5.71232918976243	12.710921130544	5.9892734682022	1.0446942276357	4.19240742695263	2.55536544485302	9.09746168357371	-0.82485964894784	0.775969822126639	2.55392441782923	-0.983702660791518	7.80655723986946	8.28690310735515	3.39236717857263	1.73605592304622	-0.30237597110385	2.1353309372787	11.9151893487283	11.0629852445511	11.1099583282329	4.63254849571901	11.7870092236379	13.1138155818957	16.9725823403606
557.026	0	0	0	0	0	0	0	0	0	0	0	0	0	0	0	0	0	0	-62.0481128579679	2.65585707286493	15.5659088328894	12.4679909394364	14.7167740328305	9.30219070138516	5.81023117022051	7.59203596769465	8.08191166543068	11.3026603326467	7.08081194398541	-6.16120797355576	11.4941625473439	6.19390891053953	13.3690389050533	13.1355621822887	15.7042239573759	3.80593309763416	8.5507188968623	13.513682512163	13.9338870221107	11.700452787263	13.308104723144	10.896697319856	14.8380912098821	13.1748735563201	9.25161736914939	15.8172355381698	11.8184458619586	11.8080832393751	14.6815040757761
558.693	0	0	0	0	0	0	0	0	0	0	0	0	0	0	0	0	0	0	19.8517101627286	19.565952355197	19.9745698906496	24.2121971155877	9.07692471482001	-0.708431955507752	-0.330461743727103	14.7815540420837	11.9636188797748	0.923235863218447	13.0068675364651	13.7309618713567	18.985203783265	22.4265054311931	12.8044390230145	15.5193928294137	8.79229188062498	4.1724091378645	1.9006257200333	9.52732107417856	20.3627396073843	11.7345763424249	18.4754686134341	17.7145416956149	16.8930837802182	13.8125081664629	15.131674500572	14.0573665929123	17.5308357866121	11.769858701563	19.6908412756627
560.361	0	0	0	0	0	0	0	0	0	0	0	0	0	0	0	0	0	-34.0916089391431	1.989701769598	-5.17281454056606	18.516519505544	4.45444916094392	7.15009174624202	-1.70483177213304	13.1913172826041	8.0307151000106	23.4045394986953	15.3068833492993	13.0794291765566	8.05985457973561	-4.51582937867681	7.84821700990524	4.90658860623013	7.63244808670848	17.5568041443877	8.86631153737312	3.97403026040151	8.97989774180229	8.55126838324813	11.8600503747205	10.4586094067423	13.9551862381797	10.9848600830835	10.6580455500016	12.5831799191546	12.0598053358864	14.380687731116	17.2791359487866	12.3805097447294
562.029	0	0	0	0	0	0	0	0	0	0	0	0	0	0	0	0	-183.848068464433	-9.13357068668456	-11.9468559438904	-16.7714252675233	2.7820712247095	-19.4805132568685	20.825779649697	-3.94231948207774	-4.12589700301954	-8.47725538107764	-11.1457731014899	-7.20917374479255	-7.59330470249623	7.60215796529211	1.5769990842987	-9.76376227710936	-9.85711980573855	7.46069206620873	4.40694644262413	4.05033705223987	1.8294414304374	9.66090395617522	-1.96967404610059	5.69710554959373	2.29781811889603	1.34802106280692	8.08488853660468	10.1084540884886	8.46321338486639	12.2663913174656	11.4016659243174	7.76041784470407	11.1115595260498
563.697	0	0	0	0	0	0	0	0	0	0	0	0	0	0	0	0	-32.6960990290515	9.4902718542434	-13.1207991139429	-16.8310764862845	-11.5126363936345	6.9013354630635	17.409858999439	13.5360103447112	2.95039172560904	0.989051177699506	13.2898582456534	-7.9804980231092	-8.39361622661806	0.581240928897341	-1.2402880191779	16.6377535739436	8.77242960681232	9.63389714662664	2.7684017547136	16.2401576557081	4.17504161015707	5.70671343009908	3.91958861021539	9.91338140584764	12.2943795128911	0.324191457151062	3.15037898997886	10.0244182330129	12.6866906920833	5.42687577316666	9.44429171794969	15.9190938722729	11.1672890522691
565.365	0	0	0	0	0	0	0	0	0	0	0	0	0	0	0	-114.559617885953	4.98889638473447	-13.7250806606706	24.5324697858239	21.9956118682362	15.6560298081523	18.6695176003654	35.6673052826023	20.4459358788953	1.25655204645519	7.50392636978172	9.01885704086008	5.70526595976973	7.62174071082198	10.7658198615042	7.86907952927725	4.96729272579603	14.7358115287252	16.3692224531521	17.161045513487	12.9604212356981	13.5287540806357	11.0928015635997	22.260525830603	18.1769774379332	8.60498737675962	11.4934460183384	15.6602152364263	14.049803585586	16.0836055924854	10.9444782777553	18.1212827473125	10.5805742434809	6.64568616702807
567.033	0	0	0	0	0	0	0	0	0	0	0	0	0	0	0	-8.9533588640162	-7.75045968006867	-0.698088970808032	-6.38490296744936	-18.9868694746977	-3.53203428247369	-1.97958961412234	20.9933449361534	7.73870545026237	-3.99555807932037	10.0990498645368	-3.96087546804852	1.0388967974791	0.559151297651502	12.836941099069	-10.4747003424026	7.94211375077068	14.3599682895747	8.90722094915698	1.11546927983095	8.16895360928158	5.74926925717372	-2.23238006620279	8.15380357943129	12.1262189067111	13.1419348061687	8.01338702536149	7.41685738292882	4.04806240572824	10.7632171250403	7.68141172317332	13.0611420152235	13.0761202686766	10.5251615123934
568.702	0	0	0	0	0	0	0	0	0	0	0	0	0	0	-68.1110839255078	27.197275012595	3.43624970911416	22.3077038034255	22.6679914302283	16.5816269618705	17.0392644337764	0.271831086697921	3.59198343371125	13.0883171597889	3.5118133557982	4.04012236278472	11.3849572738652	17.8722058476322	9.43338583547348	20.411272900323	21.6599842068545	7.0239779110647	15.2154092692518	13.4013330347312	11.5414916683985	12.7680225558658	10.1158925089375	15.6161999549361	16.7075483371373	13.3865618298284	14.4006721535505	10.5227415865392	19.3196843109611	14.0799969291382	14.5842120095605	16.9857881233824	18.9577904283295	16.0344577549036	16.1181908294497
570.37	0	0	0	0	0	0	0	0	0	0	0	0	0	0	-10.0217552302675	-26.3931283059589	-22.6433677070837	4.54597095988436	-2.84489545328575	-13.2302671319412	-7.37169225318442	12.6223639128046	-1.28258071894235	2.97237862824699	18.2497785932812	-6.09102843950569	5.64502424383167	1.70663203461281	-10.376800615709	2.00141446484286	0.62768867739891	-4.61648860141503	6.28334554659437	-4.98689893836992	-8.22435257553492	5.27338972738062	1.56685617987065	7.19244403934378	15.7010732263998	9.24359136406833	-4.75406988957249	6.31958413037173	6.01800068389865	5.0929236441661	10.8312370698291	9.18745179929782	5.05725783048101	5.99980978701525	13.1357426588001
572.039	0	0	0	0	0	0	0	0	0	0	0	0	0	-77.2502300213878	6.34646771246817	-4.66561822929019	-18.9461646179713	22.2091651071728	-9.27685189116156	-8.37777836139739	7.84620259902743	-3.59383240287513	23.5911464563952	4.52984088966913	3.13303523473169	3.49477745215326	-9.16344876438037	11.411189662288	-9.34983618042529	6.99769818071434	6.98422920384409	0.586742538758891	9.5774998957924	13.6291511675774	-9.60341258870934	-4.41722370927686	7.90936194509948	-3.30398550058754	0.896704906112201	8.79218562139343	6.28865834770554	14.4541188824492	7.47510416386532	4.8554122326373	10.8553260000645	11.1944807935542	7.20822982069793	11.5167351724669	20.8447722443774
573.708	0	0	0	0	0	0	0	0	0	0	0	0	0	-9.60058631292687	-0.278909812226935	15.0457397836701	11.0475327732929	25.9544045544806	-3.63346315230797	-16.9509267592547	8.72628536324872	17.713727272073	8.83455851196407	12.684956786285	4.97434630819891	28.5811781895775	-0.626640071081396	3.53480419939833	16.6618743886486	16.0075730372024	12.635153981779	21.3467981532614	-0.467328813656631	20.792309050075	18.243206081728	18.5349034782191	2.30718911302749	7.8043168575678	4.56354028653525	7.64703071837306	15.0075764915177	9.56127804277036	3.74083729661336	12.8623895317345	11.0549488188468	10.3724958234787	16.2874636823636	10.9792450542328	15.2133954620707
575.377	0	0	0	0	0	0	0	0	0	0	0	0	-63.2856190752176	-9.01277376500594	8.59125774894949	13.4262629717965	21.4518834772306	-0.599763718317756	-9.99867571188317	-14.0194971882998	15.0058438979466	20.0878748059186	-4.20569576946194	-2.82903018503989	-1.47723482263559	-4.18810414912639	-6.34474030733523	-15.5383427954823	4.23162284954711	-1.0561896820303	-1.14091389470285	8.5766979083661	-1.57671202716859	12.2623952260106	12.724856676545	-8.96795780136671	-3.06738584693372	0.178825446659119	15.741477466891	6.26959252882751	0.464727708619491	4.7521843249667	4.20151485220401	10.430401197214	10.9164765831128	13.0914213220767	10.5407410086906	6.85153051681468	8.24290314177748
577.046	0	0	0	0	0	0	0	0	0	0	0	-173.86277097698	-9.88760337690839	-37.6002654274418	-17.0663653705787	-22.5252144222325	-19.2479484832476	-9.19872803496644	-9.69852943912074	0.537825195954816	-2.71508329424513	6.43824926497628	2.90876954473845	12.4355252754639	11.5799154303336	-3.08212697070855	10.0886705459562	-7.40727923088261	-18.28658550144	-3.21365291097111	-2.11128721515679	-5.47501955879689	1.94644967792572	-2.14012783836792	-6.54482795662641	-3.47189222277332	2.45927693898101	8.90741349195603	-1.45996617513129	7.58096655537997	10.7280113840162	4.79724382104794	10.2067174623639	1.03202158195387	8.37709015561607	5.76415364212716	7.78330332606443	9.29526214457684	4.99444387431104
578.715	0	0	0	0	0	0	0	0	0	0	0	13.6777029611612	12.9694264011998	36.5756070972955	-7.07433219966904	0.485550375065175	16.8368827939552	36.1855854593443	20.848224196018	1.35640903505527	23.333524812953	-13.1712830938875	19.4287509682761	18.6618727128897	0.415696453959982	19.3250105464324	6.86900196954167	25.4731844715428	17.6153541562005	7.55775752745059	11.6844143113771	8.44950133325695	10.9922734523905	19.49228445563	25.5749172604589	9.09016511805614	17.0153163116052	3.67969811538059	12.2007559792245	15.6582223755279	14.0376171441839	3.21736271722867	14.1741357067722	15.570120791352	14.1878177898362	9.66645496834087	13.7987188731169	12.1569189407189	14.7751160495296
580.384	0	0	0	0	0	0	0	0	0	0	-125.969150428283	-20.0756950345517	13.2214846764596	4.83987920667261	-24.1021288512355	9.5419847160056	2.82604665536716	2.93412775848224	13.046092389213	7.06585849289208	12.0202336646503	0.491819191874564	2.21536268727557	10.5319519864871	6.16956316401595	11.7381696927766	3.29738631047297	-1.16299511308348	9.85999254414421	1.67814474499375	3.64609550503829	11.6751971941102	-4.47072547603924	-3.45402228875443	2.21704659990687	2.23238485104454	27.5538796933621	15.4406778216559	21.6903496398764	18.6412752961759	5.84943145054701	12.691567346903	9.22198995221004	8.19366197044725	11.1146678235714	14.2239865501422	8.76757013502255	1.29347005162289	11.6434854224695
582.054	0	0	0	0	0	0	0	0	0	0	-25.5101627498214	3.15377112422286	-15.0853837656502	-3.91292296109373	18.8367989417199	-12.3517576795095	16.4296157858458	8.21288672569828	-16.2043661950566	6.01527210962108	-2.24461338402748	-0.550720910134312	-1.34926980919647	-7.51039885701907	-8.6665575157364	3.39195343820678	5.19717441401413	-0.511119365761551	-10.7456823117261	0.544418287720089	14.4555293815705	-10.6666923197276	11.7852079786075	1.31371178276673	12.1189988453882	8.93601672564223	3.64528067423832	5.94653647826658	-0.170506576400958	7.1844407746566	4.28149136302487	7.81332751890978	6.01556692689706	9.36258039017872	11.5186795659865	5.79424502169871	4.93954969579696	8.38729507563106	9.75654796679325
583.723	0	0	0	0	0	0	0	0	0	-109.475351111553	-12.9092704088608	-6.5121397168596	-7.01744902644304	1.89552502784122	-9.27811053159033	-0.268607370875734	-23.4346261165382	-7.44756110836613	4.19606286018224	-11.184390908526	-12.0376922647806	-14.962509015111	-18.1134911040111	-4.77580673118657	-9.04748549184288	-1.32572697678853	6.04546732821953	6.90052879705839	-12.9801580537948	-2.4305711194009	8.56248076258454	-0.489007819618817	1.37327915232292	7.97183177949308	0.119541879733673	-1.25946411430534	-2.75544482911916	-0.208941414648478	-13.26700744672	4.29157943674351	-1.0430900987096	13.2756415274257	5.33235527434005	7.4464517933721	9.36242633698313	4.55334381965611	12.4095748596568	4.91836812009243	9.57028781411574
585.393	0	0	0	0	0	0	0	0	0	-12.0930776837072	-20.844196191016	-3.517191149143	-10.7248215218408	-0.185456854967245	-7.5710868963585	6.00688017532749	20.4608681706236	-6.62017083270191	14.6009285056248	-15.6646699856175	7.31464247169638	2.15793067453693	-3.65960526320154	-11.0375496851463	-8.98203791146947	-21.1527779121396	-3.05305295519098	-12.8554522329727	0.564676611049483	-6.84032273112577	-5.44720235801836	-4.49490835320491	6.47439737538019	-5.47910274448006	-0.914245722968035	-1.4957451089907	10.8040765629768	4.13590786804854	2.86930129948972	4.83881036939716	2.18791643652443	-1.76318612211113	-0.365027315387059	2.05333355847849	9.49592055177801	7.27910435625383	3.03464390674781	9.21147393090925	6.28761323089059
587.063	0	0	0	0	0	0	0	0	-46.6277828188455	-25.0290462552994	-19.5434216648196	-5.51536547654143	-7.52686115724053	-16.0643577658431	14.4107252172954	-5.5242676945017	-21.2363390364538	-23.7202194227218	-30.058861616281	4.84207476694863	-3.98816249575139	-12.0796191241885	11.8494254011792	-7.07296242085467	-13.7371828059073	-2.17275757921016	-3.27076359728176	5.13883599028368	-10.5095686239571	-5.46882866544658	-7.19902128832515	-10.3596501450328	8.39523330084349	4.51040672219586	9.55672311447158	-5.78346658722642	-3.75194472244259	-8.46857577106333	3.07540409070146	-1.20883929295649	5.58383479898648	-2.90719479897075	3.35813621897571	2.51486070616168	1.03556466677712	6.30865553101041	4.6286088565554	2.48422106443451	6.49987438483788
588.733	0	0	0	0	0	0	0	0	13.9923855480739	-3.57503948056713	3.81894536210199	13.0555692056238	26.7767810801193	25.2598513865969	16.6045708081512	35.8790655449274	12.2262505960863	33.3806947621753	18.8322440560261	5.34924345762701	5.70276734675132	24.4226694334578	2.7621032486209	21.2704105714991	24.0606111097579	9.35631922601971	11.5977490405	3.85056949831128	14.5969133230377	22.7742086892015	8.77472288124861	2.91235823507736	2.31578580250507	11.5802966897398	12.9138115026675	5.02730460207313	9.57564541523342	9.802604685204	16.7933026112068	10.1090574146444	11.054199793697	16.0710522773526	8.62618186958562	18.0022834116045	6.2822002300588	7.13168622878582	12.0394573236756	12.7095036490691	10.539237431163
590.403	0	0	0	0	0	0	0	-40.8460851443961	-13.8781421488226	10.674371045063	17.4883191522826	-8.84010193629448	3.41983131686078	-3.32800904862743	7.47532729624858	-0.939864009548597	17.6756711781652	17.5222324346954	16.9878575259681	20.0017533043387	-9.63626474060083	-0.271460253065351	-5.6441515131049	-10.5597690073765	9.40865987219924	1.37446285887988	-10.4521734330585	5.81054587482125	6.46704880273561	5.7284903954469	5.60690206748682	13.0468624901124	9.50439308777159	7.94066675441561	7.21446371734685	9.42191228012783	4.48617117467355	11.3640330840462	2.61185755493639	9.98301010817554	8.05888907480749	0.379798617970051	7.78522942141539	0.899373695767856	4.46468861325713	14.3305512798174	10.5907401199492	6.52786028858118	7.69331204395038
592.073	0	0	0	0	0	0	-157.307700162832	-37.8794525633053	-19.7665200410321	11.0723567987228	-28.1320126062931	-23.2744992341922	-2.73083344965672	-10.7596514886234	0.845194125204225	-2.28246719862369	-8.11122592237559	-16.3645569155454	-2.52366129811485	-14.0866739999488	-9.24992097585177	-4.50170357811356	6.56532376636846	-0.491914006734378	-2.16029216271276	7.03467703361348	0.339809497508953	4.9704913222119	-11.4577901818408	-2.19133665695608	3.28378257853907	-15.9966502190836	4.63010884125794	-4.54349871611299	-12.4148248033506	0.876724762105374	6.53606787535542	1.88344930756035	7.05890442209502	3.11493486672265	5.7098599705459	2.02272525542022	3.28057424635726	3.60280908240165	2.1154101382708	2.43626192843585	5.98042895314161	7.69616710927816	4.01557445565006
593.743	0	0	0	0	0	0	-36.5087615515853	-11.3031837217789	-28.5099964557031	-12.4964489105733	-18.6609325148236	-0.675875650973201	2.52232016098223	-6.62545190698951	1.33085815773762	-8.88715543946667	-9.27033181052824	-9.22165828536847	-4.63231345579643	-1.68771910409747	-1.97355232705424	-1.17453712544012	1.64224824810122	-10.3682555310446	-6.31648876485796	-4.53716294680167	4.77664357757325	-7.20028008618018	5.90046559240068	5.42602943724925	-4.11168146018535	-4.08906629506119	0.431593931283458	0.954576722520372	3.78373691859253	-9.76538506703216	1.83651373467776	11.8518307412434	-3.89565969458972	6.20767823303372	-0.510591893737425	1.96509088075512	3.462974678029	4.43387827817588	4.52603370005801	5.51771709883928	5.76210989252966	5.91272248365818	8.27496565986685
595.413	0	0	0	0	0	-138.070611170587	-3.34473529119975	14.5993998712687	-4.31622824917002	-21.942792670435	14.8502558810626	-6.89763480570029	-7.22272539959132	11.1060705840946	-11.127066211154	3.32934144377972	7.93334921991425	-0.479815588058433	-4.06335718845998	-3.77597887866285	10.5340402670842	-0.285735347211557	2.35662393871477	-7.73348911869622	-8.21502682716236	1.28817835625935	7.00342148855275	-11.5172923194825	5.82333925682502	-6.98277438331124	7.14156249407927	9.19115458459335	8.24614255292061	12.8474372353524	4.2033347382327	11.030833671479	1.15726789931166	4.19302573799386	1.92127271695581	5.54793900530848	4.70776985761134	0.320311031233118	6.16779542608494	1.75842899107271	4.54707769051084	8.59213346743128	4.70836571495912	9.61948130121133	8.14012532407634
597.084	0	0	0	0	0	-17.5931937759124	0.942634271247957	18.2032554771101	34.2589215272545	9.79664892193045	20.1468399441042	14.7813428478434	26.7688045312903	3.53968851476968	19.6677761679001	15.4540230589718	15.1700126306162	15.9971733968651	13.0681348036242	9.82307791765627	-0.654646456215364	6.60449629674233	21.9591813872035	6.58580997928428	15.4177649660348	12.6145462151422	9.94007844484981	11.7902086894584	-3.03725226800162	20.0194041196556	7.57450400261447	12.6266387002147	9.23590941211494	3.05188694896594	14.9775280437442	11.603536139539	8.1241310130816	13.7823612415876	12.9937374991627	12.4151456421333	6.91592359959954	15.1328551094885	14.8468544961464	3.51337866416708	7.60914744017085	8.47809596926239	11.2127273583963	8.05621490349859	2.61651305528687
598.754	0	0	0	0	-146.263440703795	-7.14809962386146	-2.54327500668771	2.64607779431423	6.17639840801812	-1.67354135758511	-12.4381861690168	8.2178099374977	-38.013343616866	18.481652850691	-10.6699520959228	-10.5579272905901	3.550077282512	-8.10592812580827	-6.89422818476623	4.55980122005756	-2.29257922637378	3.31073508531517	-32.7362301569033	11.7166725891712	-0.0746422348513625	-10.2330306580257	-10.4653774415451	-4.11006596056216	-9.51111418601066	-3.5295318542692	17.0428056389002	9.26025629126012	1.82831781875564	-8.65374926745719	-2.22504084738705	6.38050911417936	8.13319899531381	7.42035322776361	-2.24316481918148	5.41204229538914	10.510979916791	4.77876184676331	3.47269354511284	2.50097189101783	3.76250380526584	4.80780187020392	5.93107606563661	3.39371916124101	3.53216668951296
600.425	0	0	0	0	-17.0783198632785	-10.3415453447208	-2.96710345781156	23.0654002502578	4.5569306537489	11.1245560457178	-12.7336873639383	2.5254450468449	-2.64164375472618	-15.0384058879902	-13.8665055699032	7.55000417533176	-6.96785396030934	14.1206490205833	0.10746386914298	7.96314115318318	0.16779988172578	-0.802452852161372	-7.86201549007485	-0.947123709408791	3.02143974754412	-1.06540009268041	0.939539409456543	9.63822474254621	9.30037651759477	7.55886873039746	7.37743505108423	5.03554072344387	1.36810361239119	0.783352261270529	2.62122478673327	8.99139605697894	2.52341410063033	-3.83062355847922	4.07656581705914	5.26210319364764	0.448254634546816	1.31876365386313	5.92356160486011	3.29365704587413	5.23277519610142	6.82952162545882	5.34919350074729	9.77583329453885	11.7316891858891
602.096	0	0	0	-84.225651768935	-1.35852662210906	6.68964684838484	14.1578899827301	9.55883048677896	12.4818251264894	9.76920152763671	11.3671990471791	2.31332392630911	9.68489786758775	21.9632772466671	7.16701574667846	8.98812168958382	10.0053916320479	14.4522434147121	27.3901200808808	-5.42711032062657	-4.58366238637966	-0.902103373942039	26.2825916422742	17.0509262237924	7.69328680315834	14.7664795447444	12.5044463613472	3.02270010193966	12.1146581266613	9.53820566069067	17.9485017969552	6.35627274020823	5.95308320792291	10.847671629081	1.60069122843464	12.3177870645694	8.5979040438267	12.2057055074859	3.12450310312997	6.84121101578046	4.57640976381077	4.62451061359288	4.54071017474375	10.5045811729916	8.39765549523678	8.23688788513357	8.14993190673256	9.9770756105177	8.94148502605935
603.766	0	0	0	-28.1576790633842	-59.3974539064965	-57.4654089044268	-33.0208035811204	-34.4126517963452	-37.9919181586895	-34.7703242272142	-37.1566623952348	-37.4154026875045	-31.4648780670167	-30.7895813426512	-22.4329103089557	-32.1796101466111	-26.2912509439876	-19.5418055580245	-22.7442787300001	-20.1972149340535	-29.3730381841647	-31.3549403151611	-30.0467185323567	-28.0223291040633	-23.7606355353632	-28.2146656660874	-23.2985002513307	-20.961320215648	-11.8044561741825	-26.0683850842698	-21.2780726868762	-9.30304998313678	4.87410947521431	-2.10523192928415	-8.47153764182193	-13.616340084037	-10.8841871098948	-11.6075271627151	-9.95525334077286	-6.69941709708286	-4.07315568585736	-6.26236763440812	-1.80194335556823	-4.96424571920502	-1.76422491918196	-2.40805571184347	0.927833785781067	-2.92522171358241	-9.03400886524185
605.437	0	0	-103.69238073742	-18.9009846409387	6.06844871618484	0.113511421636657	13.6357481989902	5.16020221606578	-3.07358629436896	-17.8705215651677	-6.02824803712556	-13.5981910032531	3.7236434950282	-7.25305248557785	-2.19575126397998	-1.72135282177736	-3.56429749327055	-22.3149661611708	3.57410789904202	-12.0112921695104	-10.0553689998521	-2.72537373767223	-10.5070496196596	-1.47306614612075	-7.93387549046229	-18.0429247788609	-2.4920960192125	-5.82601359563675	3.7507239018014	8.96953104460023	-1.47368668282161	6.66863724604699	-6.51696593291404	-6.13160159630506	-3.49812084940496	5.89757924408243	3.80054901045402	-2.99122631068928	8.92783986257735	-1.45421893710455	-1.22546871516441	1.70592496431542	2.4393158617358	3.71299740675156	6.47270822540918	6.05005425517242	2.94339431328991	8.16854251539216	3.94640122444907
607.108	0	-239.724123068155	-12.6757011771996	-8.54255490310157	0.569132132360396	-27.2983180837142	-11.8607824144956	3.12597754953809	-11.3766529781042	-11.024735768219	-33.9841913230677	-6.15865677974447	-2.98988884846513	-37.0330873042076	-12.4397912081086	-12.9914254704214	-7.17031431949701	-1.04288710633572	-7.6948150111839	-3.0322542350852	-12.2639397308409	-17.8217630123559	-7.93827989588107	-8.83321144375356	0.237331407520033	-8.34346915538073	-0.8510865860723	0.748891388311741	-19.0839702479805	1.73969634692577	-0.744247209432665	1.46493114536364	-6.6366656861934	2.98560583726521	5.98043519139391	5.05467980887548	-1.91436470927383	-11.6580643218008	12.1510053585618	-3.53465954741202	1.35394380160392	-0.435806727967698	-0.999256977379033	0.814462682542909	3.56984507790303	-0.779357383818752	5.376685660487	1.30120872387005	0.2834399930984
608.779	0	-69.4661945176703	-27.1084054001036	-26.6271471644325	-23.5645027403748	-25.1488713475984	-1.42875959540913	-22.1179066568269	-26.7301287430751	-17.4724092438143	-15.9338638655909	-3.27615734481913	-29.9512775656775	-11.5871648376001	-18.64649629555	-5.15513877780763	-5.19619145992196	-12.4317299936079	-7.38676565755508	-18.6536110391526	-8.44759205426901	3.19646808035991	-22.8136233666679	-16.7918871659972	-5.35065885981391	-16.349807222099	-10.1897335326284	-13.2806123140772	-6.91104810202905	1.73135875712526	-7.01817968992926	-20.2140107867954	4.44515626028477	-2.86102426274807	-6.05947553166495	-8.80829830189209	-1.72862043825312	-3.99836689571169	-8.75562908235453	-5.96964848861762	-7.07723734897046	0.365371031804585	2.63111986721311	2.24204607271323	0.465328239878471	-0.442898741036373	5.39667874533115	2.59032313901101	10.5122868799216
610.45	-219.570047498031	-14.0200410617246	-27.7474231448414	9.16183994747075	-18.6653427788328	-1.55086835485391	-27.9131353653347	-11.1718266100802	-16.6981283938307	-31.7829917364701	-27.6774549602113	-28.7768248006876	7.04336017363147	-28.308478044588	5.5261925627285	-12.3956223407767	-18.5090095633111	5.18394479045405	-11.5014311453026	-8.63851078748602	-10.7760575772424	-11.1478674829563	-8.41007252388324	1.74665853289974	-9.5550624268864	-12.6537899260694	-5.72322308822442	-11.0657001829111	-6.54476479207822	-23.8058112006901	-11.3056566228679	-8.59846956266571	-0.483708509292381	2.35305936858966	-8.34449248649224	-13.276255155559	-5.56341666592653	-6.47658326111485	1.60585228615038	-4.27095781166483	-1.30995230613899	2.35596164993772	4.06706174005644	-0.504882214202783	5.09490723854094	-1.57951989410698	6.37947231262437	0.843917512141345	6.66723526127313
612.121	-65.438116581463	-55.7636824230028	5.65109906227114	12.0210757995692	-15.60461588544	-19.3866715534092	0.113076475055034	0.468776072153578	-5.87587399863361	-7.97063919036871	19.4178531045792	-20.7623366579214	-9.87497321014719	17.6422386838147	-3.2323656616354	-19.0488130602634	13.8396134122803	-16.1226332315817	-10.8999950573106	3.95991789853777	-17.9560304136633	-1.94061072738383	2.70264923586223	2.19816904981854	-11.2266871241021	-16.9351290594852	-3.58102109612196	-15.8674985276635	-6.04018074543494	-4.73087775706378	7.54737006101436	-2.12854018171374	-4.08909903477451	0.512132690140017	-3.5932609147209	-1.52467159155771	1.98927906842307	7.60590806394935	1.00299635789246	4.30483450085516	5.04669382877217	-2.41672246686444	-2.58543607938468	0.664174026555177	0.826179939132355	3.38012903438589	8.65753825529668	5.38479846104339	4.27618370032464
613.792	-16.070512377938	4.17133587016342	16.017456207476	-0.0384658004322521	-8.55561545204805	0.334334775499988	4.42315366833061	-1.43480162905637	4.26486637174354	-0.887819389574802	-9.24461083311268	-3.10742555535767	-11.2512832002148	-3.56615945187293	-6.2116687697931	-3.33675585590811	-0.186486852180007	-4.40597997955643	-2.70353087964098	2.7553438637404	9.6268393507868	17.5788144470123	-6.12173975263366	13.2518471857787	9.46131049721009	-0.967692365311533	3.43038546300521	2.6822978127081	-5.37625250931049	-0.549630319392633	6.63738262627736	-1.84360152535407	-9.10116138500029	2.76916204312081	6.489551795938	7.80542783761931	6.66772362847746	1.93191909197112	6.75764365491688	-2.03633134943305	6.61297806413757	1.06748726179554	3.32319375725401	3.95190615818821	1.69782242923505	7.09468121877443	8.11943169067256	4.78136094182949	8.76662516432458
615.464	-39.3206924313898	-25.2614618326686	-12.4541336968887	26.0119552646571	-4.08259046057119	-14.9768204871144	-9.84228439367539	-9.09900243981344	15.1011810325196	9.28776636692977	4.79050326216745	-0.719614762151945	-15.1877467298042	-12.8054465530695	-2.28006202057882	-5.07290987483833	-5.3244264389434	-2.14153336097597	-10.7763043070643	-8.09147687049302	-8.30696053546924	3.30715077083165	6.76127453792793	-14.2517241838927	-7.70674691999998	1.64700155314637	7.57119496500228	-4.75838453719601	0.535651228941553	-2.28787510463468	-4.91146584907954	7.08652631666858	9.00844088730712	-7.32447443628385	0.761244786586746	0.16222082102613	-2.41796830311281	7.02109621101942	-1.02935349330979	4.32474945088061	4.42662016394724	-1.84298892346708	6.99022438921888	1.66293145522826	4.02480861668411	3.01389004746841	3.61981332098238	0.400167722745008	5.03649287989299
617.135	-2.50762137787659	-8.50482121765785	-0.751748071493606	-22.5730159102401	-5.5094491482783	-22.640596400081	-25.8973413874265	-18.5245207780243	14.4027769230794	-30.0777489535205	-12.5627729813321	0.253570980251285	-6.33015658147782	-12.4935503162555	-5.58821029094412	-6.06817731669533	-6.45888188959677	2.97966584319496	-4.82512900132899	-25.2687867005218	4.5354347680662	-1.85678723345013	-10.0222529826483	1.73979799575723	-11.9824534910577	-2.58067619935777	-12.7648210688122	-6.51938935804058	-6.8942367724354	0.530143760843772	10.0396116118369	0.598325097006867	2.28852539182238	-4.98362103840079	-8.02889814350821	-0.011156868777466	-1.57088584371943	-3.74835109954759	-3.96620721739423	1.23951398189636	-1.64524942493237	1.5487735932794	1.88751265411274	2.13010270007167	0.339772820495744	1.11695106436142	3.61868610449906	-1.2053136177697	2.35302453079572
618.806	29.8752550758793	33.967763640892	19.0001659306025	21.8064456403121	28.5106841109613	18.5243094200485	26.68504890033	19.0150910591807	17.3045045753072	33.1218119406468	17.9037071007068	11.1743955291121	27.2116550824463	12.8351667483067	28.2075088591463	5.82298100499938	14.8322350456198	14.0032113840952	17.705011687276	11.3809269582001	25.2974153261377	9.88501310170617	20.677012809919	4.80346470744722	15.3881949645279	16.4953567299048	17.1437752316479	18.7685809791741	9.13447794601444	11.9248016538994	18.4897640840149	14.8532159842572	14.1328467931961	18.5234460797959	18.2696407214636	14.8453310041765	14.8720643824693	12.8697553209946	3.55245064811957	8.99542081847095	16.0383746806227	9.40307136732213	14.5854631125397	9.29483240078502	8.44936884249488	8.56801917114083	9.47303791070012	9.91992180055554	11.391664025459
[truncated: 85 more columns]
