# Supplementary material for: Physicochemical and major ion data for springs in the Black Forest National Park, Germany
Source: Data Brief. 2020 Apr 30;30:105645. doi: 10.1016/j.dib.2020.105645 (PMC7218150; doi:10.1016/j.dib.2020.105645)
Supplement: Supplementary file 4 [file mmc4.zip › Fluorescence/D821_4_2016-11-02.csv]

wavelength	600	597	594	591	588	585	582	579	576	573	570	567	564	561	558	555	552	549	546	543	540	537	534	531	528	525	522	519	516	513	510	507	504	501	498	495	492	489	486	483	480	477	474	471	468	465	462	459	456
210.862	0	0	0	0	0	0	0	0	0	0	0	0	0	0	0	0	0	0	0	0	0	0	0	0	0	0	0	0	0	0	0	0	0	0	0	0	0	0	0	0	0	0	0	0	0	0	0	0	0
212.444	0	0	0	0	0	0	0	0	0	0	0	0	0	0	0	0	0	0	0	0	0	0	0	0	0	0	0	0	0	0	0	0	0	0	0	0	0	0	0	0	0	0	0	0	0	0	0	0	0
214.027	0	0	0	0	0	0	0	0	0	0	0	0	0	0	0	0	0	0	0	0	0	0	0	0	0	0	0	0	0	0	0	0	0	0	0	0	0	0	0	0	0	0	0	0	0	0	0	0	0
215.61	0	0	0	0	0	0	0	0	0	0	0	0	0	0	0	0	0	0	0	0	0	0	0	0	0	0	0	0	0	0	0	0	0	0	0	0	0	0	0	0	0	0	0	0	0	0	0	0	0
217.194	0	0	0	0	0	0	0	0	0	0	0	0	0	0	0	0	0	0	0	0	0	0	0	0	0	0	0	0	0	0	0	0	0	0	0	0	0	0	0	0	0	0	0	0	0	0	0	0	0
218.779	0	0	0	0	0	0	0	0	0	0	0	0	0	0	0	0	0	0	0	0	0	0	0	0	0	0	0	0	0	0	0	0	0	0	0	0	0	0	0	0	0	0	0	0	0	0	0	0	0
220.364	0	0	0	0	0	0	0	0	0	0	0	0	0	0	0	0	0	0	0	0	0	0	0	0	0	0	0	0	0	0	0	0	0	0	0	0	0	0	0	0	0	0	0	0	0	0	0	0	0
221.95	0	0	0	0	0	0	0	0	0	0	0	0	0	0	0	0	0	0	0	0	0	0	0	0	0	0	0	0	0	0	0	0	0	0	0	0	0	0	0	0	0	0	0	0	0	0	0	0	0
223.536	0	0	0	0	0	0	0	0	0	0	0	0	0	0	0	0	0	0	0	0	0	0	0	0	0	0	0	0	0	0	0	0	0	0	0	0	0	0	0	0	0	0	0	0	0	0	0	0	0
225.123	0	0	0	0	0	0	0	0	0	0	0	0	0	0	0	0	0	0	0	0	0	0	0	0	0	0	0	0	0	0	0	0	0	0	0	0	0	0	0	0	0	0	0	0	0	0	0	0	0
226.71	0	0	0	0	0	0	0	0	0	0	0	0	0	0	0	0	0	0	0	0	0	0	0	0	0	0	0	0	0	0	0	0	0	0	0	0	0	0	0	0	0	0	0	0	0	0	0	0	0
228.299	0	0	0	0	0	0	0	0	0	0	0	0	0	0	0	0	0	0	0	0	0	0	0	0	0	0	0	0	0	0	0	0	0	0	0	0	0	0	0	0	0	0	0	0	0	0	0	0	0
229.887	0	0	0	0	0	0	0	0	0	0	0	0	0	0	0	0	0	0	0	0	0	0	0	0	0	0	0	0	0	0	0	0	0	0	0	0	0	0	0	0	0	0	0	0	0	0	0	0	0
231.477	0	0	0	0	0	0	0	0	0	0	0	0	0	0	0	0	0	0	0	0	0	0	0	0	0	0	0	0	0	0	0	0	0	0	0	0	0	0	0	0	0	0	0	0	0	0	0	0	0
233.067	0	0	0	0	0	0	0	0	0	0	0	0	0	0	0	0	0	0	0	0	0	0	0	0	0	0	0	0	0	0	0	0	0	0	0	0	0	0	0	0	0	0	0	0	0	0	0	0	0
234.657	0	0	0	0	0	0	0	0	0	0	0	0	0	0	0	0	0	0	0	0	0	0	0	0	0	0	0	0	0	0	0	0	0	0	0	0	0	0	0	0	0	0	0	0	0	0	0	0	0
236.248	0	0	0	0	0	0	0	0	0	0	0	0	0	0	0	0	0	0	0	0	0	0	0	0	0	0	0	0	0	0	0	0	0	0	0	0	0	0	0	0	0	0	0	0	0	0	0	0	0
237.84	0	0	0	0	0	0	0	0	0	0	0	0	0	0	0	0	0	0	0	0	0	0	0	0	0	0	0	0	0	0	0	0	0	0	0	0	0	0	0	0	0	0	0	0	0	0	0	0	0
239.432	0	0	0	0	0	0	0	0	0	0	0	0	0	0	0	0	0	0	0	0	0	0	0	0	0	0	0	0	0	0	0	0	0	0	0	0	0	0	0	0	0	0	0	0	0	0	0	0	0
241.025	0	0	0	0	0	0	0	0	0	0	0	0	0	0	0	0	0	0	0	0	0	0	0	0	0	0	0	0	0	0	0	0	0	0	0	0	0	0	0	0	0	0	0	0	0	0	0	0	0
242.619	0	0	0	0	0	0	0	0	0	0	0	0	0	0	0	0	0	0	0	0	0	0	0	0	0	0	0	0	0	0	0	0	0	0	0	0	0	0	0	0	0	0	0	0	0	0	0	0	0
244.213	0	0	0	0	0	0	0	0	0	0	0	0	0	0	0	0	0	0	0	0	0	0	0	0	0	0	0	0	0	0	0	0	0	0	0	0	0	0	0	0	0	0	0	0	0	0	0	0	0
245.808	0	0	0	0	0	0	0	0	0	0	0	0	0	0	0	0	0	0	0	0	0	0	0	0	0	0	0	0	0	0	0	0	0	0	0	0	0	0	0	0	0	0	0	0	0	0	0	0	0
247.403	0	0	0	0	0	0	0	0	0	0	0	0	0	0	0	0	0	0	0	0	0	0	0	0	0	0	0	0	0	0	0	0	0	0	0	0	0	0	0	0	0	0	0	0	0	0	0	0	0
248.999	0	0	0	0	0	0	0	0	0	0	0	0	0	0	0	0	0	0	0	0	0	0	0	0	0	0	0	0	0	0	0	0	0	0	0	0	0	0	0	0	0	0	0	0	0	0	0	0	0
250.595	0	0	0	0	0	0	0	0	0	0	0	0	0	0	0	0	0	0	0	0	0	0	0	0	0	0	0	0	0	0	0	0	0	0	0	0	0	0	0	0	0	0	0	0	0	0	0	0	0
252.192	0	0	0	0	0	0	0	0	0	0	0	0	0	0	0	0	0	0	0	0	0	0	0	0	0	0	0	0	0	0	0	0	0	0	0	0	0	0	0	0	0	0	0	0	0	0	0	0	0
253.79	0	0	0	0	0	0	0	0	0	0	0	0	0	0	0	0	0	0	0	0	0	0	0	0	0	0	0	0	0	0	0	0	0	0	0	0	0	0	0	0	0	0	0	0	0	0	0	0	0
255.388	0	0	0	0	0	0	0	0	0	0	0	0	0	0	0	0	0	0	0	0	0	0	0	0	0	0	0	0	0	0	0	0	0	0	0	0	0	0	0	0	0	0	0	0	0	0	0	0	0
256.986	0	0	0	0	0	0	0	0	0	0	0	0	0	0	0	0	0	0	0	0	0	0	0	0	0	0	0	0	0	0	0	0	0	0	0	0	0	0	0	0	0	0	0	0	0	0	0	0	0
258.586	0	0	0	0	0	0	0	0	0	0	0	0	0	0	0	0	0	0	0	0	0	0	0	0	0	0	0	0	0	0	0	0	0	0	0	0	0	0	0	0	0	0	0	0	0	0	0	0	0
260.186	0	0	0	0	0	0	0	0	0	0	0	0	0	0	0	0	0	0	0	0	0	0	0	0	0	0	0	0	0	0	0	0	0	0	0	0	0	0	0	0	0	0	0	0	0	0	0	0	0
261.786	0	0	0	0	0	0	0	0	0	0	0	0	0	0	0	0	0	0	0	0	0	0	0	0	0	0	0	0	0	0	0	0	0	0	0	0	0	0	0	0	0	0	0	0	0	0	0	0	0
263.387	0	0	0	0	0	0	0	0	0	0	0	0	0	0	0	0	0	0	0	0	0	0	0	0	0	0	0	0	0	0	0	0	0	0	0	0	0	0	0	0	0	0	0	0	0	0	0	0	0
264.988	0	0	0	0	0	0	0	0	0	0	0	0	0	0	0	0	0	0	0	0	0	0	0	0	0	0	0	0	0	0	0	0	0	0	0	0	0	0	0	0	0	0	0	0	0	0	0	0	0
266.591	0	0	0	0	0	0	0	0	0	0	0	0	0	0	0	0	0	0	0	0	0	0	0	0	0	0	0	0	0	0	0	0	0	0	0	0	0	0	0	0	0	0	0	0	0	0	0	0	0
268.193	0	0	0	0	0	0	0	0	0	0	0	0	0	0	0	0	0	0	0	0	0	0	0	0	0	0	0	0	0	0	0	0	0	0	0	0	0	0	0	0	0	0	0	0	0	0	0	0	0
269.796	0	0	0	0	0	0	0	0	0	0	0	0	0	0	0	0	0	0	0	0	0	0	0	0	0	0	0	0	0	0	0	0	0	0	0	0	0	0	0	0	0	0	0	0	0	0	0	0	0
271.4	0	0	0	0	0	0	0	0	0	0	0	0	0	0	0	0	0	0	0	0	0	0	0	0	0	0	0	0	0	0	0	0	0	0	0	0	0	0	0	0	0	0	0	0	0	0	0	0	0
273.004	0	0	0	0	0	0	0	0	0	0	0	0	0	0	0	0	0	0	0	0	0	0	0	0	0	0	0	0	0	0	0	0	0	0	0	0	0	0	0	0	0	0	0	0	0	0	0	0	0
274.609	0	0	0	0	0	0	0	0	0	0	0	0	0	0	0	0	0	0	0	0	0	0	0	0	0	0	0	0	0	0	0	0	0	0	0	0	0	0	0	0	0	0	0	0	0	0	0	0	0
276.215	0	0	0	0	0	0	0	0	0	0	0	0	0	0	0	0	0	0	0	0	0	0	0	0	0	0	0	0	0	0	0	0	0	0	0	0	0	0	0	0	0	0	0	0	0	0	0	0	0
277.821	0	0	0	0	0	0	0	0	0	0	0	0	0	0	0	0	0	0	0	0	0	0	0	0	0	0	0	0	0	0	0	0	0	0	0	0	0	0	0	0	0	0	0	0	0	0	0	0	0
279.427	0	0	0	0	0	0	0	0	0	0	0	0	0	0	0	0	0	0	0	0	0	0	0	0	0	0	0	0	0	0	0	0	0	0	0	0	0	0	0	0	0	0	0	0	0	0	0	0	0
281.034	0	0	0	0	0	0	0	0	0	0	0	0	0	0	0	0	0	0	0	0	0	0	0	0	0	0	0	0	0	0	0	0	0	0	0	0	0	0	0	0	0	0	0	0	0	0	0	0	0
282.642	0	0	0	0	0	0	0	0	0	0	0	0	0	0	0	0	0	0	0	0	0	0	0	0	0	0	0	0	0	0	0	0	0	0	0	0	0	0	0	0	0	0	0	0	0	0	0	0	0
284.25	0	0	0	0	0	0	0	0	0	0	0	0	0	0	0	0	0	0	0	0	0	0	0	0	0	0	0	0	0	0	0	0	0	0	0	0	0	0	0	0	0	0	0	0	0	0	0	0	0
285.858	0	0	0	0	0	0	0	0	0	0	0	0	0	0	0	0	0	0	0	0	0	0	0	0	0	0	0	0	0	0	0	0	0	0	0	0	0	0	0	0	0	0	0	0	0	0	0	0	0
287.468	0	0	0	0	0	0	0	0	0	0	0	0	0	0	0	0	0	0	0	0	0	0	0	0	0	0	0	0	0	0	0	0	0	0	0	0	0	0	0	0	0	0	0	0	0	0	0	0	0
289.077	0	0	0	0	0	0	0	0	0	0	0	0	0	0	0	0	0	0	0	0	0	0	0	0	0	0	0	0	0	0	0	0	0	0	0	0	0	0	0	0	0	0	0	0	0	0	0	0	0
290.688	0	0	0	0	0	0	0	0	0	0	0	0	0	0	0	0	0	0	0	0	0	0	0	0	0	0	0	0	0	0	0	0	0	0	0	0	0	0	0	0	0	0	0	0	0	0	0	0	0
292.298	0	0	0	0	0	0	0	0	0	0	0	0	0	0	0	0	0	0	0	0	0	0	0	0	0	0	0	0	0	0	0	0	0	0	0	0	0	0	0	0	0	0	0	0	0	0	0	0	0
293.91	0	0	0	0	0	0	0	0	0	0	0	0	0	0	0	0	0	0	0	0	0	0	0	0	0	0	0	0	0	0	0	0	0	0	0	0	0	0	0	0	0	0	0	0	0	0	0	0	0
295.521	0	0	0	0	0	0	0	0	0	0	0	0	0	0	0	0	0	0	0	0	0	0	0	0	0	0	0	0	0	0	0	0	0	0	0	0	0	0	0	0	0	0	0	0	0	0	0	0	0
297.134	0	0	0	0	0	0	0	0	0	0	0	0	0	0	0	0	0	0	0	0	0	0	0	0	0	0	0	0	0	0	0	0	0	0	0	0	0	0	0	0	0	0	0	0	0	0	0	0	0
298.747	0	0	0	0	0	0	0	0	0	0	0	0	0	0	0	0	0	0	0	0	0	0	0	0	0	0	0	0	0	0	0	0	0	0	0	0	0	0	0	0	0	0	0	0	0	0	0	0	0
300.36	0	0	0	0	0	0	0	0	0	0	0	0	0	0	0	0	0	0	0	0	0	0	0	0	0	0	0	0	0	0	0	0	0	0	0	0	0	0	0	0	0	0	0	0	0	0	0	0	0
301.974	0	0	0	0	0	0	0	0	0	0	0	0	0	0	0	0	0	0	0	0	0	0	0	0	0	0	0	0	0	0	0	0	0	0	0	0	0	0	0	0	0	0	0	0	0	0	0	0	0
303.588	0	0	0	0	0	0	0	0	0	0	0	0	0	0	0	0	0	0	0	0	0	0	0	0	0	0	0	0	0	0	0	0	0	0	0	0	0	0	0	0	0	0	0	0	0	0	0	0	0
305.203	0	0	0	0	0	0	0	0	0	0	0	0	0	0	0	0	0	0	0	0	0	0	0	0	0	0	0	0	0	0	0	0	0	0	0	0	0	0	0	0	0	0	0	0	0	0	0	0	0
306.819	0	0	0	0	0	0	0	0	0	0	0	0	0	0	0	0	0	0	0	0	0	0	0	0	0	0	0	0	0	0	0	0	0	0	0	0	0	0	0	0	0	0	0	0	0	0	0	0	0
308.435	0	0	0	0	0	0	0	0	0	0	0	0	0	0	0	0	0	0	0	0	0	0	0	0	0	0	0	0	0	0	0	0	0	0	0	0	0	0	0	0	0	0	0	0	0	0	0	0	0
310.051	0	0	0	0	0	0	0	0	0	0	0	0	0	0	0	0	0	0	0	0	0	0	0	0	0	0	0	0	0	0	0	0	0	0	0	0	0	0	0	0	0	0	0	0	0	0	0	0	0
311.668	0	0	0	0	0	0	0	0	0	0	0	0	0	0	0	0	0	0	0	0	0	0	0	0	0	0	0	0	0	0	0	0	0	0	0	0	0	0	0	0	0	0	0	0	0	0	0	0	0
313.286	0	0	0	0	0	0	0	0	0	0	0	0	0	0	0	0	0	0	0	0	0	0	0	0	0	0	0	0	0	0	0	0	0	0	0	0	0	0	0	0	0	0	0	0	0	0	0	0	0
314.904	0	0	0	0	0	0	0	0	0	0	0	0	0	0	0	0	0	0	0	0	0	0	0	0	0	0	0	0	0	0	0	0	0	0	0	0	0	0	0	0	0	0	0	0	0	0	0	0	0
316.522	0	0	0	0	0	0	0	0	0	0	0	0	0	0	0	0	0	0	0	0	0	0	0	0	0	0	0	0	0	0	0	0	0	0	0	0	0	0	0	0	0	0	0	0	0	0	0	0	0
318.141	0	0	0	0	0	0	0	0	0	0	0	0	0	0	0	0	0	0	0	0	0	0	0	0	0	0	0	0	0	0	0	0	0	0	0	0	0	0	0	0	0	0	0	0	0	0	0	0	0
319.761	0	0	0	0	0	0	0	0	0	0	0	0	0	0	0	0	0	0	0	0	0	0	0	0	0	0	0	0	0	0	0	0	0	0	0	0	0	0	0	0	0	0	0	0	0	0	0	0	0
321.381	0	0	0	0	0	0	0	0	0	0	0	0	0	0	0	0	0	0	0	0	0	0	0	0	0	0	0	0	0	0	0	0	0	0	0	0	0	0	0	0	0	0	0	0	0	0	0	0	0
323.001	0	0	0	0	0	0	0	0	0	0	0	0	0	0	0	0	0	0	0	0	0	0	0	0	0	0	0	0	0	0	0	0	0	0	0	0	0	0	0	0	0	0	0	0	0	0	0	0	0
324.622	0	0	0	0	0	0	0	0	0	0	0	0	0	0	0	0	0	0	0	0	0	0	0	0	0	0	0	0	0	0	0	0	0	0	0	0	0	0	0	0	0	0	0	0	0	0	0	0	0
326.243	0	0	0	0	0	0	0	0	0	0	0	0	0	0	0	0	0	0	0	0	0	0	0	0	0	0	0	0	0	0	0	0	0	0	0	0	0	0	0	0	0	0	0	0	0	0	0	0	0
327.865	0	0	0	0	0	0	0	0	0	0	0	0	0	0	0	0	0	0	0	0	0	0	0	0	0	0	0	0	0	0	0	0	0	0	0	0	0	0	0	0	0	0	0	0	0	0	0	0	0
329.488	0	0	0	0	0	0	0	0	0	0	0	0	0	0	0	0	0	0	0	0	0	0	0	0	0	0	0	0	0	0	0	0	0	0	0	0	0	0	0	0	0	0	0	0	0	0	0	0	0
331.111	0	0	0	0	0	0	0	0	0	0	0	0	0	0	0	0	0	0	0	0	0	0	0	0	0	0	0	0	0	0	0	0	0	0	0	0	0	0	0	0	0	0	0	0	0	0	0	0	0
332.734	0	0	0	0	0	0	0	0	0	0	0	0	0	0	0	0	0	0	0	0	0	0	0	0	0	0	0	0	0	0	0	0	0	0	0	0	0	0	0	0	0	0	0	0	0	0	0	0	0
334.358	0	0	0	0	0	0	0	0	0	0	0	0	0	0	0	0	0	0	0	0	0	0	0	0	0	0	0	0	0	0	0	0	0	0	0	0	0	0	0	0	0	0	0	0	0	0	0	0	0
335.982	0	0	0	0	0	0	0	0	0	0	0	0	0	0	0	0	0	0	0	0	0	0	0	0	0	0	0	0	0	0	0	0	0	0	0	0	0	0	0	0	0	0	0	0	0	0	0	0	0
337.607	0	0	0	0	0	0	0	0	0	0	0	0	0	0	0	0	0	0	0	0	0	0	0	0	0	0	0	0	0	0	0	0	0	0	0	0	0	0	0	0	0	0	0	0	0	0	0	0	0
339.232	0	0	0	0	0	0	0	0	0	0	0	0	0	0	0	0	0	0	0	0	0	0	0	0	0	0	0	0	0	0	0	0	0	0	0	0	0	0	0	0	0	0	0	0	0	0	0	0	0
340.858	0	0	0	0	0	0	0	0	0	0	0	0	0	0	0	0	0	0	0	0	0	0	0	0	0	0	0	0	0	0	0	0	0	0	0	0	0	0	0	0	0	0	0	0	0	0	0	0	0
342.484	0	0	0	0	0	0	0	0	0	0	0	0	0	0	0	0	0	0	0	0	0	0	0	0	0	0	0	0	0	0	0	0	0	0	0	0	0	0	0	0	0	0	0	0	0	0	0	0	0
344.111	0	0	0	0	0	0	0	0	0	0	0	0	0	0	0	0	0	0	0	0	0	0	0	0	0	0	0	0	0	0	0	0	0	0	0	0	0	0	0	0	0	0	0	0	0	0	0	0	0
345.738	0	0	0	0	0	0	0	0	0	0	0	0	0	0	0	0	0	0	0	0	0	0	0	0	0	0	0	0	0	0	0	0	0	0	0	0	0	0	0	0	0	0	0	0	0	0	0	0	0
347.365	0	0	0	0	0	0	0	0	0	0	0	0	0	0	0	0	0	0	0	0	0	0	0	0	0	0	0	0	0	0	0	0	0	0	0	0	0	0	0	0	0	0	0	0	0	0	0	0	0
348.993	0	0	0	0	0	0	0	0	0	0	0	0	0	0	0	0	0	0	0	0	0	0	0	0	0	0	0	0	0	0	0	0	0	0	0	0	0	0	0	0	0	0	0	0	0	0	0	0	0
350.622	0	0	0	0	0	0	0	0	0	0	0	0	0	0	0	0	0	0	0	0	0	0	0	0	0	0	0	0	0	0	0	0	0	0	0	0	0	0	0	0	0	0	0	0	0	0	0	0	0
352.251	0	0	0	0	0	0	0	0	0	0	0	0	0	0	0	0	0	0	0	0	0	0	0	0	0	0	0	0	0	0	0	0	0	0	0	0	0	0	0	0	0	0	0	0	0	0	0	0	0
353.88	0	0	0	0	0	0	0	0	0	0	0	0	0	0	0	0	0	0	0	0	0	0	0	0	0	0	0	0	0	0	0	0	0	0	0	0	0	0	0	0	0	0	0	0	0	0	0	0	0
355.51	0	0	0	0	0	0	0	0	0	0	0	0	0	0	0	0	0	0	0	0	0	0	0	0	0	0	0	0	0	0	0	0	0	0	0	0	0	0	0	0	0	0	0	0	0	0	0	0	0
357.14	0	0	0	0	0	0	0	0	0	0	0	0	0	0	0	0	0	0	0	0	0	0	0	0	0	0	0	0	0	0	0	0	0	0	0	0	0	0	0	0	0	0	0	0	0	0	0	0	0
358.771	0	0	0	0	0	0	0	0	0	0	0	0	0	0	0	0	0	0	0	0	0	0	0	0	0	0	0	0	0	0	0	0	0	0	0	0	0	0	0	0	0	0	0	0	0	0	0	0	0
360.402	0	0	0	0	0	0	0	0	0	0	0	0	0	0	0	0	0	0	0	0	0	0	0	0	0	0	0	0	0	0	0	0	0	0	0	0	0	0	0	0	0	0	0	0	0	0	0	0	0
362.034	0	0	0	0	0	0	0	0	0	0	0	0	0	0	0	0	0	0	0	0	0	0	0	0	0	0	0	0	0	0	0	0	0	0	0	0	0	0	0	0	0	0	0	0	0	0	0	0	0
363.666	0	0	0	0	0	0	0	0	0	0	0	0	0	0	0	0	0	0	0	0	0	0	0	0	0	0	0	0	0	0	0	0	0	0	0	0	0	0	0	0	0	0	0	0	0	0	0	0	0
365.299	0	0	0	0	0	0	0	0	0	0	0	0	0	0	0	0	0	0	0	0	0	0	0	0	0	0	0	0	0	0	0	0	0	0	0	0	0	0	0	0	0	0	0	0	0	0	0	0	0
366.932	0	0	0	0	0	0	0	0	0	0	0	0	0	0	0	0	0	0	0	0	0	0	0	0	0	0	0	0	0	0	0	0	0	0	0	0	0	0	0	0	0	0	0	0	0	0	0	0	0
368.565	0	0	0	0	0	0	0	0	0	0	0	0	0	0	0	0	0	0	0	0	0	0	0	0	0	0	0	0	0	0	0	0	0	0	0	0	0	0	0	0	0	0	0	0	0	0	0	0	0
370.199	0	0	0	0	0	0	0	0	0	0	0	0	0	0	0	0	0	0	0	0	0	0	0	0	0	0	0	0	0	0	0	0	0	0	0	0	0	0	0	0	0	0	0	0	0	0	0	0	0
371.833	0	0	0	0	0	0	0	0	0	0	0	0	0	0	0	0	0	0	0	0	0	0	0	0	0	0	0	0	0	0	0	0	0	0	0	0	0	0	0	0	0	0	0	0	0	0	0	0	0
373.468	0	0	0	0	0	0	0	0	0	0	0	0	0	0	0	0	0	0	0	0	0	0	0	0	0	0	0	0	0	0	0	0	0	0	0	0	0	0	0	0	0	0	0	0	0	0	0	0	0
375.103	0	0	0	0	0	0	0	0	0	0	0	0	0	0	0	0	0	0	0	0	0	0	0	0	0	0	0	0	0	0	0	0	0	0	0	0	0	0	0	0	0	0	0	0	0	0	0	0	0
376.738	0	0	0	0	0	0	0	0	0	0	0	0	0	0	0	0	0	0	0	0	0	0	0	0	0	0	0	0	0	0	0	0	0	0	0	0	0	0	0	0	0	0	0	0	0	0	0	0	0
378.374	0	0	0	0	0	0	0	0	0	0	0	0	0	0	0	0	0	0	0	0	0	0	0	0	0	0	0	0	0	0	0	0	0	0	0	0	0	0	0	0	0	0	0	0	0	0	0	0	0
380.01	0	0	0	0	0	0	0	0	0	0	0	0	0	0	0	0	0	0	0	0	0	0	0	0	0	0	0	0	0	0	0	0	0	0	0	0	0	0	0	0	0	0	0	0	0	0	0	0	0
381.647	0	0	0	0	0	0	0	0	0	0	0	0	0	0	0	0	0	0	0	0	0	0	0	0	0	0	0	0	0	0	0	0	0	0	0	0	0	0	0	0	0	0	0	0	0	0	0	0	0
383.284	0	0	0	0	0	0	0	0	0	0	0	0	0	0	0	0	0	0	0	0	0	0	0	0	0	0	0	0	0	0	0	0	0	0	0	0	0	0	0	0	0	0	0	0	0	0	0	0	0
384.922	0	0	0	0	0	0	0	0	0	0	0	0	0	0	0	0	0	0	0	0	0	0	0	0	0	0	0	0	0	0	0	0	0	0	0	0	0	0	0	0	0	0	0	0	0	0	0	0	0
386.56	0	0	0	0	0	0	0	0	0	0	0	0	0	0	0	0	0	0	0	0	0	0	0	0	0	0	0	0	0	0	0	0	0	0	0	0	0	0	0	0	0	0	0	0	0	0	0	0	0
388.198	0	0	0	0	0	0	0	0	0	0	0	0	0	0	0	0	0	0	0	0	0	0	0	0	0	0	0	0	0	0	0	0	0	0	0	0	0	0	0	0	0	0	0	0	0	0	0	0	0
389.837	0	0	0	0	0	0	0	0	0	0	0	0	0	0	0	0	0	0	0	0	0	0	0	0	0	0	0	0	0	0	0	0	0	0	0	0	0	0	0	0	0	0	0	0	0	0	0	0	0
391.476	0	0	0	0	0	0	0	0	0	0	0	0	0	0	0	0	0	0	0	0	0	0	0	0	0	0	0	0	0	0	0	0	0	0	0	0	0	0	0	0	0	0	0	0	0	0	0	0	0
393.116	0	0	0	0	0	0	0	0	0	0	0	0	0	0	0	0	0	0	0	0	0	0	0	0	0	0	0	0	0	0	0	0	0	0	0	0	0	0	0	0	0	0	0	0	0	0	0	0	0
394.756	0	0	0	0	0	0	0	0	0	0	0	0	0	0	0	0	0	0	0	0	0	0	0	0	0	0	0	0	0	0	0	0	0	0	0	0	0	0	0	0	0	0	0	0	0	0	0	0	0
396.396	0	0	0	0	0	0	0	0	0	0	0	0	0	0	0	0	0	0	0	0	0	0	0	0	0	0	0	0	0	0	0	0	0	0	0	0	0	0	0	0	0	0	0	0	0	0	0	0	0
398.037	0	0	0	0	0	0	0	0	0	0	0	0	0	0	0	0	0	0	0	0	0	0	0	0	0	0	0	0	0	0	0	0	0	0	0	0	0	0	0	0	0	0	0	0	0	0	0	0	0
399.678	0	0	0	0	0	0	0	0	0	0	0	0	0	0	0	0	0	0	0	0	0	0	0	0	0	0	0	0	0	0	0	0	0	0	0	0	0	0	0	0	0	0	0	0	0	0	0	0	0
401.32	0	0	0	0	0	0	0	0	0	0	0	0	0	0	0	0	0	0	0	0	0	0	0	0	0	0	0	0	0	0	0	0	0	0	0	0	0	0	0	0	0	0	0	0	0	0	0	0	0
402.962	0	0	0	0	0	0	0	0	0	0	0	0	0	0	0	0	0	0	0	0	0	0	0	0	0	0	0	0	0	0	0	0	0	0	0	0	0	0	0	0	0	0	0	0	0	0	0	0	0
404.604	0	0	0	0	0	0	0	0	0	0	0	0	0	0	0	0	0	0	0	0	0	0	0	0	0	0	0	0	0	0	0	0	0	0	0	0	0	0	0	0	0	0	0	0	0	0	0	0	0
406.247	0	0	0	0	0	0	0	0	0	0	0	0	0	0	0	0	0	0	0	0	0	0	0	0	0	0	0	0	0	0	0	0	0	0	0	0	0	0	0	0	0	0	0	0	0	0	0	0	0
407.89	0	0	0	0	0	0	0	0	0	0	0	0	0	0	0	0	0	0	0	0	0	0	0	0	0	0	0	0	0	0	0	0	0	0	0	0	0	0	0	0	0	0	0	0	0	0	0	0	0
409.534	0	0	0	0	0	0	0	0	0	0	0	0	0	0	0	0	0	0	0	0	0	0	0	0	0	0	0	0	0	0	0	0	0	0	0	0	0	0	0	0	0	0	0	0	0	0	0	0	0
411.177	0	0	0	0	0	0	0	0	0	0	0	0	0	0	0	0	0	0	0	0	0	0	0	0	0	0	0	0	0	0	0	0	0	0	0	0	0	0	0	0	0	0	0	0	0	0	0	0	0
412.822	0	0	0	0	0	0	0	0	0	0	0	0	0	0	0	0	0	0	0	0	0	0	0	0	0	0	0	0	0	0	0	0	0	0	0	0	0	0	0	0	0	0	0	0	0	0	0	0	0
414.466	0	0	0	0	0	0	0	0	0	0	0	0	0	0	0	0	0	0	0	0	0	0	0	0	0	0	0	0	0	0	0	0	0	0	0	0	0	0	0	0	0	0	0	0	0	0	0	0	0
416.111	0	0	0	0	0	0	0	0	0	0	0	0	0	0	0	0	0	0	0	0	0	0	0	0	0	0	0	0	0	0	0	0	0	0	0	0	0	0	0	0	0	0	0	0	0	0	0	0	0
417.757	0	0	0	0	0	0	0	0	0	0	0	0	0	0	0	0	0	0	0	0	0	0	0	0	0	0	0	0	0	0	0	0	0	0	0	0	0	0	0	0	0	0	0	0	0	0	0	0	0
419.402	0	0	0	0	0	0	0	0	0	0	0	0	0	0	0	0	0	0	0	0	0	0	0	0	0	0	0	0	0	0	0	0	0	0	0	0	0	0	0	0	0	0	0	0	0	0	0	0	0
421.048	0	0	0	0	0	0	0	0	0	0	0	0	0	0	0	0	0	0	0	0	0	0	0	0	0	0	0	0	0	0	0	0	0	0	0	0	0	0	0	0	0	0	0	0	0	0	0	0	0
422.695	0	0	0	0	0	0	0	0	0	0	0	0	0	0	0	0	0	0	0	0	0	0	0	0	0	0	0	0	0	0	0	0	0	0	0	0	0	0	0	0	0	0	0	0	0	0	0	0	0
424.342	0	0	0	0	0	0	0	0	0	0	0	0	0	0	0	0	0	0	0	0	0	0	0	0	0	0	0	0	0	0	0	0	0	0	0	0	0	0	0	0	0	0	0	0	0	0	0	0	0
425.989	0	0	0	0	0	0	0	0	0	0	0	0	0	0	0	0	0	0	0	0	0	0	0	0	0	0	0	0	0	0	0	0	0	0	0	0	0	0	0	0	0	0	0	0	0	0	0	0	0
427.636	0	0	0	0	0	0	0	0	0	0	0	0	0	0	0	0	0	0	0	0	0	0	0	0	0	0	0	0	0	0	0	0	0	0	0	0	0	0	0	0	0	0	0	0	0	0	0	0	0
429.284	0	0	0	0	0	0	0	0	0	0	0	0	0	0	0	0	0	0	0	0	0	0	0	0	0	0	0	0	0	0	0	0	0	0	0	0	0	0	0	0	0	0	0	0	0	0	0	0	0
430.932	0	0	0	0	0	0	0	0	0	0	0	0	0	0	0	0	0	0	0	0	0	0	0	0	0	0	0	0	0	0	0	0	0	0	0	0	0	0	0	0	0	0	0	0	0	0	0	0	0
432.581	0	0	0	0	0	0	0	0	0	0	0	0	0	0	0	0	0	0	0	0	0	0	0	0	0	0	0	0	0	0	0	0	0	0	0	0	0	0	0	0	0	0	0	0	0	0	0	0	0
434.23	0	0	0	0	0	0	0	0	0	0	0	0	0	0	0	0	0	0	0	0	0	0	0	0	0	0	0	0	0	0	0	0	0	0	0	0	0	0	0	0	0	0	0	0	0	0	0	0	0
435.879	0	0	0	0	0	0	0	0	0	0	0	0	0	0	0	0	0	0	0	0	0	0	0	0	0	0	0	0	0	0	0	0	0	0	0	0	0	0	0	0	0	0	0	0	0	0	0	0	0
437.528	0	0	0	0	0	0	0	0	0	0	0	0	0	0	0	0	0	0	0	0	0	0	0	0	0	0	0	0	0	0	0	0	0	0	0	0	0	0	0	0	0	0	0	0	0	0	0	0	0
439.178	0	0	0	0	0	0	0	0	0	0	0	0	0	0	0	0	0	0	0	0	0	0	0	0	0	0	0	0	0	0	0	0	0	0	0	0	0	0	0	0	0	0	0	0	0	0	0	0	0
440.828	0	0	0	0	0	0	0	0	0	0	0	0	0	0	0	0	0	0	0	0	0	0	0	0	0	0	0	0	0	0	0	0	0	0	0	0	0	0	0	0	0	0	0	0	0	0	0	0	0
442.479	0	0	0	0	0	0	0	0	0	0	0	0	0	0	0	0	0	0	0	0	0	0	0	0	0	0	0	0	0	0	0	0	0	0	0	0	0	0	0	0	0	0	0	0	0	0	0	0	0
444.13	0	0	0	0	0	0	0	0	0	0	0	0	0	0	0	0	0	0	0	0	0	0	0	0	0	0	0	0	0	0	0	0	0	0	0	0	0	0	0	0	0	0	0	0	0	0	0	0	0
445.781	0	0	0	0	0	0	0	0	0	0	0	0	0	0	0	0	0	0	0	0	0	0	0	0	0	0	0	0	0	0	0	0	0	0	0	0	0	0	0	0	0	0	0	0	0	0	0	0	0
447.432	0	0	0	0	0	0	0	0	0	0	0	0	0	0	0	0	0	0	0	0	0	0	0	0	0	0	0	0	0	0	0	0	0	0	0	0	0	0	0	0	0	0	0	0	0	0	0	0	0
449.084	0	0	0	0	0	0	0	0	0	0	0	0	0	0	0	0	0	0	0	0	0	0	0	0	0	0	0	0	0	0	0	0	0	0	0	0	0	0	0	0	0	0	0	0	0	0	0	0	0
450.736	0	0	0	0	0	0	0	0	0	0	0	0	0	0	0	0	0	0	0	0	0	0	0	0	0	0	0	0	0	0	0	0	0	0	0	0	0	0	0	0	0	0	0	0	0	0	0	0	0
452.389	0	0	0	0	0	0	0	0	0	0	0	0	0	0	0	0	0	0	0	0	0	0	0	0	0	0	0	0	0	0	0	0	0	0	0	0	0	0	0	0	0	0	0	0	0	0	0	0	0
454.042	0	0	0	0	0	0	0	0	0	0	0	0	0	0	0	0	0	0	0	0	0	0	0	0	0	0	0	0	0	0	0	0	0	0	0	0	0	0	0	0	0	0	0	0	0	0	0	0	0
455.695	0	0	0	0	0	0	0	0	0	0	0	0	0	0	0	0	0	0	0	0	0	0	0	0	0	0	0	0	0	0	0	0	0	0	0	0	0	0	0	0	0	0	0	0	0	0	0	0	0
457.348	0	0	0	0	0	0	0	0	0	0	0	0	0	0	0	0	0	0	0	0	0	0	0	0	0	0	0	0	0	0	0	0	0	0	0	0	0	0	0	0	0	0	0	0	0	0	0	0	0
459.002	0	0	0	0	0	0	0	0	0	0	0	0	0	0	0	0	0	0	0	0	0	0	0	0	0	0	0	0	0	0	0	0	0	0	0	0	0	0	0	0	0	0	0	0	0	0	0	0	0
460.656	0	0	0	0	0	0	0	0	0	0	0	0	0	0	0	0	0	0	0	0	0	0	0	0	0	0	0	0	0	0	0	0	0	0	0	0	0	0	0	0	0	0	0	0	0	0	0	0	0
462.31	0	0	0	0	0	0	0	0	0	0	0	0	0	0	0	0	0	0	0	0	0	0	0	0	0	0	0	0	0	0	0	0	0	0	0	0	0	0	0	0	0	0	0	0	0	0	0	0	0
463.965	0	0	0	0	0	0	0	0	0	0	0	0	0	0	0	0	0	0	0	0	0	0	0	0	0	0	0	0	0	0	0	0	0	0	0	0	0	0	0	0	0	0	0	0	0	0	0	0	0
465.62	0	0	0	0	0	0	0	0	0	0	0	0	0	0	0	0	0	0	0	0	0	0	0	0	0	0	0	0	0	0	0	0	0	0	0	0	0	0	0	0	0	0	0	0	0	0	0	0	0
467.275	0	0	0	0	0	0	0	0	0	0	0	0	0	0	0	0	0	0	0	0	0	0	0	0	0	0	0	0	0	0	0	0	0	0	0	0	0	0	0	0	0	0	0	0	0	0	0	0	10.3743086543876
468.931	0	0	0	0	0	0	0	0	0	0	0	0	0	0	0	0	0	0	0	0	0	0	0	0	0	0	0	0	0	0	0	0	0	0	0	0	0	0	0	0	0	0	0	0	0	0	0	0	2.76006904842851
470.586	0	0	0	0	0	0	0	0	0	0	0	0	0	0	0	0	0	0	0	0	0	0	0	0	0	0	0	0	0	0	0	0	0	0	0	0	0	0	0	0	0	0	0	0	0	0	0	4.61980564206487	9.66108390154625
472.242	0	0	0	0	0	0	0	0	0	0	0	0	0	0	0	0	0	0	0	0	0	0	0	0	0	0	0	0	0	0	0	0	0	0	0	0	0	0	0	0	0	0	0	0	0	0	4.69621064951037	5.1175431465733	12.8844983044544
473.899	0	0	0	0	0	0	0	0	0	0	0	0	0	0	0	0	0	0	0	0	0	0	0	0	0	0	0	0	0	0	0	0	0	0	0	0	0	0	0	0	0	0	0	0	0	0	9.07634159052672	9.53478326340124	15.1819003659035
475.555	0	0	0	0	0	0	0	0	0	0	0	0	0	0	0	0	0	0	0	0	0	0	0	0	0	0	0	0	0	0	0	0	0	0	0	0	0	0	0	0	0	0	0	0	0	6.14132505102476	7.29369293171233	7.0309490150111	10.356525875408
477.212	0	0	0	0	0	0	0	0	0	0	0	0	0	0	0	0	0	0	0	0	0	0	0	0	0	0	0	0	0	0	0	0	0	0	0	0	0	0	0	0	0	0	0	0	0	7.42084724227464	5.76802320287273	5.55622397415241	9.66032319126236
478.87	0	0	0	0	0	0	0	0	0	0	0	0	0	0	0	0	0	0	0	0	0	0	0	0	0	0	0	0	0	0	0	0	0	0	0	0	0	0	0	0	0	0	0	0	7.6525358992618	3.93849843025576	9.4858361800678	12.4307960388735	12.8963163563992
480.527	0	0	0	0	0	0	0	0	0	0	0	0	0	0	0	0	0	0	0	0	0	0	0	0	0	0	0	0	0	0	0	0	0	0	0	0	0	0	0	0	0	0	0	0	1.10448357490007	3.14681533725768	0.509807803830628	7.24734058923045	7.26625151090049
482.185	0	0	0	0	0	0	0	0	0	0	0	0	0	0	0	0	0	0	0	0	0	0	0	0	0	0	0	0	0	0	0	0	0	0	0	0	0	0	0	0	0	0	0	5.57145946968396	3.61848966715575	4.34844928894591	3.08757211654035	8.08411401822874	9.16041425578617
483.843	0	0	0	0	0	0	0	0	0	0	0	0	0	0	0	0	0	0	0	0	0	0	0	0	0	0	0	0	0	0	0	0	0	0	0	0	0	0	0	0	0	0	0	2.88527635617953	7.17433098925084	6.36434283740578	6.03550757005442	11.5590605938929	13.8762316843435
485.501	0	0	0	0	0	0	0	0	0	0	0	0	0	0	0	0	0	0	0	0	0	0	0	0	0	0	0	0	0	0	0	0	0	0	0	0	0	0	0	0	0	0	5.39363180708702	7.9887462075455	6.3214508393398	8.038020941111	11.7796431050083	13.6761112797931	13.7775947386063
487.16	0	0	0	0	0	0	0	0	0	0	0	0	0	0	0	0	0	0	0	0	0	0	0	0	0	0	0	0	0	0	0	0	0	0	0	0	0	0	0	0	0	6.9058610245904	13.126827508343	11.7027102138157	11.5750113509419	5.69741001662609	8.40408460732436	11.888933009314	14.6244164233193
488.819	0	0	0	0	0	0	0	0	0	0	0	0	0	0	0	0	0	0	0	0	0	0	0	0	0	0	0	0	0	0	0	0	0	0	0	0	0	0	0	0	0	10.9331948135604	11.0100978634518	14.64596293131	8.97138896134232	11.9501123831821	13.4125140050962	14.1360292360578	14.4366190977124
490.478	0	0	0	0	0	0	0	0	0	0	0	0	0	0	0	0	0	0	0	0	0	0	0	0	0	0	0	0	0	0	0	0	0	0	0	0	0	0	0	0	5.23470978731252	9.21605586819532	4.01450508316375	6.71431609292604	7.14289656417088	10.5735853150342	6.66787183820419	11.46766592357	13.5360542903564
492.137	0	0	0	0	0	0	0	0	0	0	0	0	0	0	0	0	0	0	0	0	0	0	0	0	0	0	0	0	0	0	0	0	0	0	0	0	0	0	0	0	2.48444676297897	9.05234176964981	2.97916797962424	3.97154029219241	4.15441068727243	4.39432550881531	9.40616428106022	4.82600328954084	7.40505947265229
493.797	0	0	0	0	0	0	0	0	0	0	0	0	0	0	0	0	0	0	0	0	0	0	0	0	0	0	0	0	0	0	0	0	0	0	0	0	0	0	0	6.65561877154594	8.20975398737906	6.46326259249663	8.22153159102876	9.60643585217801	6.41534992999203	12.0336590057939	13.7842219814846	12.6442808391029	16.370773135211
495.456	0	0	0	0	0	0	0	0	0	0	0	0	0	0	0	0	0	0	0	0	0	0	0	0	0	0	0	0	0	0	0	0	0	0	0	0	0	0	0	16.2568776527587	10.6138736063768	12.2385866982421	7.66693337192985	13.919878759897	16.6446182839452	15.200197919047	16.9320503954402	22.405668115369	20.3394426122633
497.117	0	0	0	0	0	0	0	0	0	0	0	0	0	0	0	0	0	0	0	0	0	0	0	0	0	0	0	0	0	0	0	0	0	0	0	0	0	0	-1.4177160793855	-3.02787375991063	-1.10689118623165	6.39439205589601	0.409050722758013	8.81619731715414	5.0704544219616	8.55509249154977	7.85838778641165	5.7305782917455	6.8087262957163
498.777	0	0	0	0	0	0	0	0	0	0	0	0	0	0	0	0	0	0	0	0	0	0	0	0	0	0	0	0	0	0	0	0	0	0	0	0	0	0	7.87767031511512	3.04719002798873	3.97888444326356	4.89452564521366	9.05763409462747	7.47337518677404	9.16108809062653	9.23279998611552	7.36020463967813	15.5670700645914	13.5723494070911
500.438	0	0	0	0	0	0	0	0	0	0	0	0	0	0	0	0	0	0	0	0	0	0	0	0	0	0	0	0	0	0	0	0	0	0	0	0	0	5.81080323682119	8.48663322898331	5.66911438146891	14.2131426621894	11.5400488303925	9.81821065629724	8.37150183420638	10.45079607448	11.3911459862826	16.6217013872607	15.8995459198363	17.4433116926509
502.098	0	0	0	0	0	0	0	0	0	0	0	0	0	0	0	0	0	0	0	0	0	0	0	0	0	0	0	0	0	0	0	0	0	0	0	0	-11.7988204594271	0.685738678368335	4.73307846339435	-1.72939407010559	2.36624591912948	3.15796953505421	10.0375839564137	7.91218012418786	9.74757023966159	10.3449412401589	13.6866263732361	11.0481574028046	14.8566022185547
503.759	0	0	0	0	0	0	0	0	0	0	0	0	0	0	0	0	0	0	0	0	0	0	0	0	0	0	0	0	0	0	0	0	0	0	0	0	19.7409576719254	1.87462140080761	11.5223433222788	5.798830185259	3.89545824729044	5.58693330468379	6.85234000942758	11.7553107837128	8.32805262233383	14.9337295830916	12.2635775340268	12.7203380720835	13.7148284975561
505.421	0	0	0	0	0	0	0	0	0	0	0	0	0	0	0	0	0	0	0	0	0	0	0	0	0	0	0	0	0	0	0	0	0	0	0	9.64663901146663	12.9903720877164	12.9514101697278	10.039657509443	9.69164122466638	18.2768481241226	17.4819160364124	9.59761637263526	16.977729135635	15.3650072590065	14.6006495189559	17.2181447612111	20.5451320406132	19.2845425619305
507.082	0	0	0	0	0	0	0	0	0	0	0	0	0	0	0	0	0	0	0	0	0	0	0	0	0	0	0	0	0	0	0	0	0	0	0	15.8098764817566	5.4188235267133	2.72002292336694	4.49278851245285	13.2494449446102	11.9229526921429	5.48152982379101	12.5135580311235	12.6396427446429	8.81897598998413	10.7236567159463	14.5689837041697	14.54360175025	14.038353759248
508.744	0	0	0	0	0	0	0	0	0	0	0	0	0	0	0	0	0	0	0	0	0	0	0	0	0	0	0	0	0	0	0	0	0	0	-8.83126759982164	-2.96984217971394	0.299804550627677	2.88012006909696	7.07393624010175	4.90855769453675	12.2726187586113	4.68649371839363	1.10903489835857	9.67218381525685	10.507313985688	4.37919309957823	9.15314063222772	10.6441707642639	13.3330776865316
510.406	0	0	0	0	0	0	0	0	0	0	0	0	0	0	0	0	0	0	0	0	0	0	0	0	0	0	0	0	0	0	0	0	0	0	14.749358023293	13.1726212612126	17.3533940560709	19.5035482658993	9.02761285155035	18.3492313956813	18.3535978837971	17.6591321609398	14.3003590608899	18.9593101567349	14.3618792665261	19.8385495003999	16.2561829295857	19.1400143779093	22.3195460123764
512.068	0	0	0	0	0	0	0	0	0	0	0	0	0	0	0	0	0	0	0	0	0	0	0	0	0	0	0	0	0	0	0	0	0	-6.87009906725318	-5.42758859187942	5.95840309274618	-6.43234331627387	8.20724587855728	1.17220622278574	-0.524277271429584	5.72403850920738	3.24444851400726	11.1908043276329	10.6468732726732	8.99379089349531	9.65257192757561	10.6113906857348	13.1551279167813	12.7341801080015
513.731	0	0	0	0	0	0	0	0	0	0	0	0	0	0	0	0	0	0	0	0	0	0	0	0	0	0	0	0	0	0	0	0	0	-1.83341525561468	1.45547492149936	5.67517705158475	3.78238420234991	10.6333248697555	-3.10931497864288	8.02384013699574	5.52216281882635	11.9603781956516	11.004387808289	5.66987253777668	11.4207353035231	11.1681783903495	13.0895773203362	20.6753714229408	11.9824272361445
515.394	0	0	0	0	0	0	0	0	0	0	0	0	0	0	0	0	0	0	0	0	0	0	0	0	0	0	0	0	0	0	0	0	7.21463128095588	3.36717513652604	9.23130877004799	2.81740459973881	9.02287563759209	2.19821741524044	1.62376083485053	7.10804338117874	4.02715739516442	7.43194725146564	8.76920348988618	7.97865858501812	12.6909871830569	10.9414744295493	12.5424548094123	13.7925697672507	16.0603539026739
517.056	0	0	0	0	0	0	0	0	0	0	0	0	0	0	0	0	0	0	0	0	0	0	0	0	0	0	0	0	0	0	0	7.84491926276688	14.4868507612707	-5.20170606402502	-4.73007960066109	-0.183878283980278	-4.45612906813036	-8.13686719211033	-3.68598549517735	2.8298030100636	5.99015293248464	8.78704657379604	8.70273127048093	10.1653350256321	6.41331068333728	8.46550654647432	12.2084613325791	14.7671500624873	14.4024293449293
518.72	0	0	0	0	0	0	0	0	0	0	0	0	0	0	0	0	0	0	0	0	0	0	0	0	0	0	0	0	0	0	0	4.11107927121973	-4.25369162735261	2.00432500061938	4.88570408987842	6.01066982465268	8.76256481203388	11.809787070555	7.7794347665851	7.93365849398401	5.25910227957152	5.25260797028191	9.86059135659913	11.372387691275	11.145216738355	10.471509941013	11.1831876002011	14.6327170970348	20.4852373917068
520.383	0	0	0	0	0	0	0	0	0	0	0	0	0	0	0	0	0	0	0	0	0	0	0	0	0	0	0	0	0	0	0.375607337821438	1.26887157312999	9.21129095570023	2.44809834278991	4.15850110058405	10.4266269024327	1.11564428240482	1.93732062948843	-2.22377708373446	3.79776697811661	7.22739856401714	6.07197778716982	10.5844487569806	5.1830225618554	12.0265319379858	11.8102251016574	9.51562074885449	15.2206589743507	17.458461910706
522.046	0	0	0	0	0	0	0	0	0	0	0	0	0	0	0	0	0	0	0	0	0	0	0	0	0	0	0	0	0	0	16.0063190686827	3.36472990515851	20.6279447249528	-4.34060620662091	-2.10289011683867	-1.16320936185049	3.09534575590805	13.2725640586321	9.26907928343879	10.6731639587248	12.1339206649256	6.96416859464752	6.28647895185652	8.60323360120894	12.6465731622293	9.8025654606253	11.6858323766454	14.5811164523969	10.5947627633063
523.71	0	0	0	0	0	0	0	0	0	0	0	0	0	0	0	0	0	0	0	0	0	0	0	0	0	0	0	0	0	8.86691758969011	-0.146615610583303	-6.39958157383519	-3.07232108349469	7.4203996180036	-3.83861883163476	4.98028696450413	-0.686170487264154	-0.0359670975105125	9.35868839538202	4.82222145671071	6.67746249992692	11.8856673918062	5.49203906928147	5.89027853044567	11.4181329739749	10.2884359353659	11.7451858992723	13.8528223774934	14.0546588787919
525.374	0	0	0	0	0	0	0	0	0	0	0	0	0	0	0	0	0	0	0	0	0	0	0	0	0	0	0	0	0	10.5070249275633	11.2247195863291	5.19053074504076	4.71221540783139	-2.80981212358119	9.4545567630802	1.21999234966624	4.85394318493156	11.239204026506	8.95689458775208	9.05028553346579	4.95472640864942	7.82652565315472	5.43535617796019	8.93424735608276	15.0044982795617	11.2243174670515	14.0231466481625	16.863417406691	14.5466427782246
527.038	0	0	0	0	0	0	0	0	0	0	0	0	0	0	0	0	0	0	0	0	0	0	0	0	0	0	0	0	0.572927215508374	-6.08730233010255	2.57184199165416	-2.02066678693024	-1.20017695900484	3.00712902464775	1.28032149710143	8.91623703706197	8.53298095465189	6.34032266959344	-1.01180428117632	4.6877184413143	6.01782968955179	11.2781532162462	5.41083237916252	8.47948991282018	10.1755222196565	15.3222908977655	11.348930955098	14.5526011648202	18.7940884205595
528.703	0	0	0	0	0	0	0	0	0	0	0	0	0	0	0	0	0	0	0	0	0	0	0	0	0	0	0	0	6.07921550357842	4.22760478225675	-2.54380317164972	16.3890990480598	0.743373003071952	-1.97514531273084	-2.9099943042625	8.64434447887116	6.96826653069204	1.85343983134145	5.86554521238608	7.6301421827898	7.94839358952671	13.3420701458174	4.74235538439844	9.69813800951847	15.5206254644526	14.6111319469257	10.219695048731	13.832932516401	12.6832110164441
530.367	0	0	0	0	0	0	0	0	0	0	0	0	0	0	0	0	0	0	0	0	0	0	0	0	0	0	0	-7.67504956748702	-6.66268794713774	6.47589901290776	-3.8953762011478	0.666681658547278	-4.91312605768284	5.057037115362	4.63803196655224	4.70014469616256	1.74734275353254	6.75441783252163	4.71964283636781	5.76085985043709	5.32813546580978	7.75916246254861	6.28333266865211	8.05720894594321	9.42885666114118	8.90216516532748	12.1073747866914	19.507567040997	15.3863347529185
532.032	0	0	0	0	0	0	0	0	0	0	0	0	0	0	0	0	0	0	0	0	0	0	0	0	0	0	0.76128336314152	11.3077877778346	4.03118354673705	-5.17992197053407	-2.53127196319217	0.161252620831251	2.58110381668571	1.76808794169072	-5.81501892237041	0.359086418643897	8.6007068514854	3.87486303959881	5.23622432992589	9.03163989903793	5.23396570414839	10.6561247988759	11.6810967467183	6.42232425843654	9.6010185554143	14.0836912312595	8.39872107098983	10.7009972186429	12.3270533940009
533.697	0	0	0	0	0	0	0	0	0	0	0	0	0	0	0	0	0	0	0	0	0	0	0	0	0	0	16.4180826167281	22.8655961119994	0.28109188436863	6.98753640964465	10.944498693837	-1.66724665886689	0.310677397354229	8.14257009719166	10.9267658486054	1.74135118171043	2.32542490262907	14.4017103168958	7.22164970403977	12.4351659847528	9.58644301254157	10.208369954438	12.6967592065457	11.2448787899423	11.0883122744692	14.4269401873772	11.4723455789383	15.3455231567369	19.1112708768548
535.362	0	0	0	0	0	0	0	0	0	0	0	0	0	0	0	0	0	0	0	0	0	0	0	0	0	4.26930869627379	1.50385803918882	6.60295176079479	-0.174948886966705	-2.52002863208608	-1.09380559360998	2.31719693619563	3.12813142300471	8.1619501178338	10.9671259588388	6.63482195577987	6.41791149805297	16.23211514052	5.16772951068601	8.92231945994542	3.9199261047725	11.3462823876201	13.557736062742	7.42972858446821	10.1425018703939	13.9016443591306	12.434640417	16.0624480585623	14.7832561595391
537.028	0	0	0	0	0	0	0	0	0	0	0	0	0	0	0	0	0	0	0	0	0	0	0	0	0	7.28436373695401	21.3879256582489	16.246399393635	-1.50342878083589	11.14724097954	7.06603868972878	12.5611191938652	19.6024308035944	15.238011785085	9.91253859100353	13.553599319219	8.91693591399108	20.0396017691962	13.5545219560457	10.9779571179177	20.0802408324805	16.2094862767621	11.8361150223784	17.102496798788	13.1981683870645	13.72888758466	12.8876318883445	15.0663733366055	14.1121838891197
538.693	0	0	0	0	0	0	0	0	0	0	0	0	0	0	0	0	0	0	0	0	0	0	0	0	18.8750953376523	24.3150656467942	14.4266788763742	12.8605746061333	15.8327143379233	12.5088700198881	15.0790290470413	8.18069499723955	-2.49685125136408	17.1990563189042	7.01492203420045	10.8010168780179	14.1152974280367	13.408777290314	13.4302726472666	12.1406694798764	13.7826236497398	12.6620638856625	12.9350337864134	13.5840794819732	19.438497737042	13.5927949059406	20.5424223011126	19.0495481902862	21.3827173318661
540.359	0	0	0	0	0	0	0	0	0	0	0	0	0	0	0	0	0	0	0	0	0	0	0	0	-28.0379151389274	4.64930606740626	4.15600811221173	-3.63118574614402	-7.64531780723142	-10.2654736906508	-4.65215054699829	-6.96891964008649	-4.67401601901822	6.15478752961063	-9.0730863203346	0.980229576697098	-3.56102870155143	-13.4374638956283	-3.87771287667426	5.95992832459761	0.183206169097152	4.85293491973002	-0.821396645393964	7.79177812670536	8.94030961910935	12.7199546225419	6.56646199845964	9.66841857977806	14.8914634838601
542.025	0	0	0	0	0	0	0	0	0	0	0	0	0	0	0	0	0	0	0	0	0	0	0	-20.0389326226611	-19.3583677082215	-16.3920549744857	-18.1518197593817	-9.13529170198054	-3.79352668644793	-16.1968033823536	-11.8302086216496	-2.51079271254164	-4.45653384158207	-14.6903666475879	-1.21484795657725	-11.9325384623705	-1.17626638265282	-3.2751458467042	9.57956812463108	-7.09373208972683	2.41696678864572	-0.866927181101347	6.43021759353792	1.37178579510072	7.41232058191535	9.63258583645968	10.9920612234317	10.820728588059	10.5296990448943
543.691	0	0	0	0	0	0	0	0	0	0	0	0	0	0	0	0	0	0	0	0	0	0	0	-15.7158440022604	-18.5755123974583	-12.3211919057751	-9.44175448415122	-10.3661350502058	-12.1080147394484	-20.2012525261121	-1.49271464357323	-7.08612519068474	-12.0701107136957	-8.67119249507106	-8.21958471577068	-2.24625404796765	-1.03045083287217	-1.31399269882263	3.34690967672928	9.95669725560962	3.82608302621782	7.37807776134616	1.59885598262955	8.35746924579894	12.8079887582091	10.4392866263306	13.6241908386354	10.9509147743716	14.4452031662647
545.357	0	0	0	0	0	0	0	0	0	0	0	0	0	0	0	0	0	0	0	0	0	0	14.6490462326346	16.8253379692919	16.0925773200978	8.49924434008048	10.8467918919202	14.6117727499638	19.8319745788672	12.0604765026533	6.82448263805846	25.0918811998391	4.21352203293424	9.1705480501248	18.7228803944242	14.5663721626249	14.2373699063614	13.1647112881064	17.3982891757676	14.5781551298317	17.6756251990856	17.8385608882403	16.2517896768583	12.7660008454224	12.2765983214064	15.9810555157872	20.3343228121053	14.743723306245	21.9121383120955
547.023	0	0	0	0	0	0	0	0	0	0	0	0	0	0	0	0	0	0	0	0	0	29.0749187669172	3.61329729305517	15.250701439071	9.06645690353105	8.56223267739034	16.231217530462	15.0308663487767	11.9625956283476	18.1080270723052	21.8333399785591	20.808188026565	8.74124644048468	15.4225312884375	14.5326210137332	18.6056794085911	11.7952233793922	17.601011381985	21.6293894376383	16.4180564936672	15.7694530391446	18.9452365655558	18.1770717383392	15.099835979333	14.1024655585661	21.7358387719338	24.2337994778172	14.5424704392703	19.4356238642612
548.69	0	0	0	0	0	0	0	0	0	0	0	0	0	0	0	0	0	0	0	0	0	-1.85038890202242	0.6190831630913	5.63221814673883	-5.96833885313792	7.90420340587781	8.66484257050675	11.237988434085	1.76130553540971	-4.93509015819083	21.7134209387767	12.6169508818259	4.48876827848092	7.86360760079536	2.08296013733219	8.85612507660718	2.41062032556181	13.3008687640843	17.8266685124235	9.32989045150427	13.064052623578	10.8130345703206	9.26046987915772	9.4094887337804	16.1623806032094	10.6353935366439	11.3789899689121	7.94378751451182	11.3817948376493
550.357	0	0	0	0	0	0	0	0	0	0	0	0	0	0	0	0	0	0	0	0	1.58832339576601	11.7082341533742	6.54982324671888	-3.31362720407282	2.09393899421305	-9.39945480085554	13.5536686870505	-0.178725249406772	0.544652036224144	2.58728308875333	3.2734342253863	-3.48529006855347	10.364475583758	14.7038510690121	14.8923728041675	1.29234625418709	5.78611120873302	2.58594471329767	5.33046023496042	11.5598219801474	7.67169568779254	16.2074982943173	8.83618572146856	14.1918557739962	12.312368957099	7.40566163815594	12.9513565616438	11.6954564536545	17.532172097528
552.024	0	0	0	0	0	0	0	0	0	0	0	0	0	0	0	0	0	0	0	0	1.19373021820664	13.0309169010495	16.3609523610128	9.84903087371417	16.0672263595926	2.85070496653157	16.2752639227836	6.74578777204513	8.88504999069614	29.5186243661088	12.9491246337564	8.82475509503525	7.1542321206352	6.14413329085923	11.0912899470821	16.6562731879109	13.824532916014	17.1447800726809	7.37657410039498	7.67302698465021	13.2504737578237	13.3157669357241	16.0261004182122	16.6412287917813	14.8739026508782	10.4113602174235	17.547989180089	14.1954264568699	14.5102119580261
553.691	0	0	0	0	0	0	0	0	0	0	0	0	0	0	0	0	0	0	0	-32.4719245975617	-16.889912347082	-22.4470039879218	-10.9443578950941	-0.850775205256843	-22.8194968672343	-17.4352515695782	-7.45997929389239	-16.9072570622423	-0.378554252952637	-13.6632444329646	-0.507003683665697	-14.7984385763096	-5.29590686219973	-6.87481744547769	-7.88717046278907	-14.1706976404075	0.048562674403354	-6.47320621720754	-3.66714438557728	-5.15534679103672	-4.83368631237931	0.6889146706344	-7.53720332801009	2.54960947246089	4.4872366467363	6.78674243091523	8.49885387482629	6.66402427249727	5.03651424060188
555.358	0	0	0	0	0	0	0	0	0	0	0	0	0	0	0	0	0	0	0	-22.2483939090501	-21.8713649760361	-21.27019168118	-12.8526407678182	-18.9340884771685	-19.2802896271698	-21.1323648412935	-3.59107150215741	-2.95072245808196	-22.8092546731515	-16.1720525629867	-14.8009223809452	-6.09143663514099	-7.11849599727922	-5.51318239355516	-2.29769617060817	-8.72108100894745	-12.3009828914265	-6.55110484371459	-13.0028231121647	7.93629985787799	0.372919257275952	-2.19336388856225	7.75183760702988	-0.714789571243455	6.77819119224905	7.4682716469452	5.09343025795294	1.02729663808366	4.52038016404114
557.026	0	0	0	0	0	0	0	0	0	0	0	0	0	0	0	0	0	0	4.40433644045055	-6.66396791729833	-1.49002155040483	0.77655008081118	6.22379087716123	4.71985955114893	-7.18640518585629	3.78055170078105	-2.05646548917811	-5.96422223463997	-8.21275567593123	9.4784617018018	11.8396146249808	-7.0028634508167	3.78872088873437	-4.16809304197654	0.793215140917915	9.13046767720429	3.51838566064658	9.19989544168812	1.0872001693004	12.8539667807814	6.8699840344122	16.8881477023533	10.6814509038344	9.73069880175264	10.7813771634325	10.3532519417218	7.57810484727821	11.9123123345266	13.8669083048859
558.693	0	0	0	0	0	0	0	0	0	0	0	0	0	0	0	0	0	0	2.812568275342	-6.58530249571199	-12.8377395809071	-3.46479178353823	-0.918656681640491	-5.37979991141523	-7.6676165832195	2.99320485033283	-1.43249252013193	-3.90191965227123	7.55434582466616	-6.12362560278776	3.86206311760575	5.41901620202296	3.08852490494004	10.9835322510899	-0.71858083624875	7.06686055734255	-3.24865393474383	1.92884198062371	3.1019628512114	4.15809173190253	5.86423471431195	4.86289220994417	9.72576897810152	8.93969855527361	5.16623008639218	7.34658455996533	7.75025307085625	8.66419931701628	5.61234136838154
560.361	0	0	0	0	0	0	0	0	0	0	0	0	0	0	0	0	0	16.4611437677281	-0.183459186960905	-9.15636618688336	-4.49609135210622	10.1800607062036	1.5984483404313	-5.03816848754337	-2.96447685007004	-1.56308179033769	9.23691061352985	2.26097350963889	-7.11217006480637	9.82657650463826	9.85705439334083	-7.89175670138197	9.67651796304398	16.7739597980736	-1.66369271517944	10.8553831812528	12.5285312146548	-1.11995269403453	9.70344133675886	7.02910524170268	6.37649557980405	3.25290857853524	7.56487039162852	0.798259079092021	7.73786063131334	9.60653986613712	7.79752113390821	14.7921823759602	14.6409017693022
562.029	0	0	0	0	0	0	0	0	0	0	0	0	0	0	0	0	-14.541307706011	-3.94872765891495	-2.30076472346857	10.9729012077424	-0.07543026149479	-20.85682621365	-19.5715498217862	1.76242728179996	-8.02451203037322	1.75428997820012	-8.13382857880037	-3.93899198739214	-9.67046085172127	2.92863049586484	-9.02562521214337	7.65846734790645	1.78678377935905	4.21979549571189	8.82478549644192	3.11608244730387	4.14026547339953	2.91394335512834	3.15315152659239	6.32636198898842	3.70682043632301	7.49994945380557	5.7766751026757	8.61782714262965	5.52841760965866	3.77825305420017	6.40879155046176	13.010427201617	13.9607013560864
563.697	0	0	0	0	0	0	0	0	0	0	0	0	0	0	0	0	-13.2803904654578	-4.27735370702627	-2.08447008260805	-15.0930150720213	-2.76718755680894	-14.2866146551073	-21.5131649132212	6.90556544683527	-15.5346758269222	6.7767959439356	-13.3219901448043	3.67903382351835	-8.09949662327116	-3.9707409974575	1.84779508885073	-10.4979957466557	-0.205384427431948	-12.6027749384717	-15.3038114439745	10.1272361545067	-6.33333422366343	-2.71256887442926	2.21391280969506	1.85542552405188	1.79687970535009	13.8029202292306	5.2844266920459	2.62569397629087	11.6447093720136	4.02873577616092	6.43868245753437	3.51377370233164	1.08612591702283
565.365	0	0	0	0	0	0	0	0	0	0	0	0	0	0	0	11.9888994334963	-22.2598505911716	-11.1627182333491	24.5970055227918	-0.449749920289021	0.571817613967834	1.32248923795923	-5.94748915199838	10.643127924818	8.98342234203687	-8.23651186841786	-6.50027672798007	-7.5703076345635	-0.0869258394918915	-7.55001145630172	-5.83105068908195	9.43457628752089	13.2444447139189	9.1985411294328	6.07216612038229	-5.33753080084732	3.55976661701071	5.9479727138416	8.53892501885721	9.93909978409881	5.74629210217075	-2.49075933798618	7.12357772877554	11.9243909811609	6.9325297841165	3.49891997962241	13.5429416648712	6.38131385821153	3.50832346366788
567.033	0	0	0	0	0	0	0	0	0	0	0	0	0	0	0	29.2059914018555	20.1457468280493	24.2339674379466	19.6753329627034	2.22679220224264	26.2131353148318	16.513837581139	22.4101599696885	16.3975102193696	24.2459841357565	9.09991827713312	9.2834498814621	6.9521402674436	22.763339511448	18.2440687552396	7.57560989153456	13.9629671236478	7.98873167756027	23.0814599724638	13.6744912518725	14.1343614496784	14.6776953201577	11.9576871105327	11.8926255308888	10.1071739954792	13.6003888274779	18.7633041648991	21.012082925154	6.60739262335041	14.9351287221449	10.7873625769743	11.7550353639221	11.0305401029608	26.7035515785654
568.702	0	0	0	0	0	0	0	0	0	0	0	0	0	0	8.54873906402407	18.3830041612105	-3.6639487290084	35.8225139398483	-2.18660975895031	10.3334796635932	-10.0593996097087	10.8330480949265	14.5348776474046	-3.46388355255238	7.37152231993723	21.5132659279535	-1.40602396752117	15.0943122513158	1.9651548923044	9.03489347337869	5.95893115218658	11.2946372603328	17.2476109502495	7.74622543000213	6.20291895194068	12.0040383198044	11.8964432283885	9.08858562424959	18.3596997529345	7.25602681018945	9.07746688287298	17.7776716399951	7.1307528829178	6.55795269913032	11.7556483997917	9.79188953612436	15.4448164436757	12.7655887155855	8.93376831132034
570.37	0	0	0	0	0	0	0	0	0	0	0	0	0	0	-1.63914017319541	-12.8609620086253	-2.46268439693255	-12.6975766025314	0.725593701250318	-3.46013180622504	-2.01681904668491	-9.02207894828359	-9.97092885567579	4.91754939409096	-11.9429368450717	-3.52602055086088	-7.92876029637761	-10.2399177043157	-6.40582945346398	1.52666064930271	-6.18537793264279	1.0067114621945	-7.92290298251489	4.7726072219904	-4.11507691811064	3.26927225371114	1.45360408122486	14.8344053910783	-1.19138648431712	10.8445329721135	-2.30425767488921	5.21172219979281	10.2640536401761	10.8064680247153	7.44784207781901	6.44429974480402	3.25863001806018	1.68131380728085	2.28668383998352
572.039	0	0	0	0	0	0	0	0	0	0	0	0	0	0.214967048066015	25.1896238885633	-1.69741391340497	16.0755990910442	19.6002035087371	4.57789819408373	-0.601421394162639	19.520057795698	-6.06568632718293	24.7913833392896	15.5284681575095	15.9323855663565	4.07090262801435	13.1913570450995	23.5392739377928	4.62400091045868	14.975576809593	9.9309361628666	9.17272469901584	21.0096614590441	6.73486449798105	12.0052541437725	21.1791880577858	13.1434855045554	16.6343260950068	15.9777219783076	12.2381693317432	9.25482463370111	12.5297486143979	13.6972052177531	5.6608534593917	9.77209997851005	8.46394262796077	13.4595424338602	11.5061549117557	12.3387065303565
573.708	0	0	0	0	0	0	0	0	0	0	0	0	0	-18.040548110337	-16.3408902910072	20.608280383139	5.0183734233678	22.8083680812989	16.5001981409831	22.2670688899021	7.90123939919391	8.12351932234955	43.2194173390245	13.0614052554238	26.8998669381821	-0.757925836378707	7.00936307246384	0.961416079418779	18.3572543029594	15.2867599310172	4.85392256406896	11.1038525808029	28.0463656253546	10.9679066149134	12.5353409687459	13.9755143227474	9.96448883311441	9.58777134760882	6.37467738448735	11.0954699507818	8.90838374866805	7.59337004100375	8.19187895637729	8.16936634897097	10.703987723112	12.9211389651342	17.1074562482475	11.1716854596558	9.89478299269117
575.377	0	0	0	0	0	0	0	0	0	0	0	0	14.209727069265	18.413798837954	27.4745308807373	21.049093844797	48.5175849026219	8.46634474964055	20.7129731279299	36.6675568201558	35.0074768763032	12.4773681042935	44.9363833673335	19.1451153155662	8.76846616578645	27.6831501803419	14.4249850735731	15.4959089150169	22.9914712057869	35.1028587282845	-2.49855152937423	14.7932890548964	26.1957006091714	14.2808945309678	17.821779768928	20.034533442384	25.4971093288955	31.4113881595995	15.4858860146912	7.83554831289602	16.8625920743681	19.0702946571934	14.7834625917132	11.502209268707	19.7079745105946	17.4185710595906	8.7240204559343	17.0333244552473	13.5850160090914
577.046	0	0	0	0	0	0	0	0	0	0	0	20.9440681572137	-0.720118261583216	-3.81457377346794	-2.50396961430109	-16.3714298388369	17.380398478562	-16.2339101159682	-18.1013728216762	7.17996354492963	-6.65894115867385	-0.215377144468101	2.12260768787212	-17.1354555030291	-15.7291605265114	-7.56206978959202	-11.8063314326679	-2.30181661897113	-4.95746485056367	0.104323523203939	-2.85005568295138	0.957617691440423	12.3637491031118	-2.04539633723731	-0.93652028785263	-4.61358539433704	1.84081848580063	-5.15282979148065	8.78928577265659	2.2772028462289	-1.75012958879207	-1.01666823589193	6.16787419819596	2.93438164624297	4.44388809798882	2.69852383381451	12.74501357103	14.8415463894863	0.183029916007856
578.715	0	0	0	0	0	0	0	0	0	0	0	22.298297347579	-10.3915063850539	52.8877778494228	42.5627533205604	15.2645206619737	16.9367056045073	15.08915131808	15.8393736149862	13.7250869528953	2.12907696383669	27.4764626410717	23.9383787998502	27.9639074446937	23.3673430379684	3.59525477640753	10.0513956060654	16.600950917752	23.296799347684	25.7976771819095	16.8147966575321	20.7211411608082	22.3108882611518	8.61884597331417	12.910272349484	16.7360313291787	21.0020557126319	23.7974178061367	17.5735670314064	9.65355358792552	22.2212325063161	19.5848543228615	12.2408341215994	11.3313792088369	12.7303712619049	12.4618746857821	12.0711443651183	12.6186737876358	17.3137860627637
580.384	0	0	0	0	0	0	0	0	0	0	-12.023539763949	-17.1268653941645	-4.45718982305536	-5.91714692208227	-42.1854964057849	-18.4435502955754	-16.2504844762008	-14.2213896880691	-11.6496265051387	-19.4887149805322	1.12826492968495	-4.29210294169213	-4.89741317662294	-25.0589631992491	2.8790325887701	-13.4473104139826	-8.06630158003211	-11.5909559785292	-13.8931647653947	-11.4364281452511	-9.26189802242867	6.2469390153439	-2.26194644447552	-6.29538566250682	-2.73561781014838	-9.89423755955372	-2.14290346153025	-7.61202220874122	0.92068476450973	-2.34694587028477	5.22658289716914	-2.45295570918856	2.0676536877954	0.917455419874309	1.22947893726416	2.12379520433316	2.66884410782513	6.77029383159031	6.76408645730557
582.054	0	0	0	0	0	0	0	0	0	0	-35.7825900400922	8.46512739965394	-15.0413290847992	-6.39234484262102	13.4619112184835	-11.6808882809432	22.9272482134503	7.59744484504311	13.7122455356293	-0.327660910431794	-15.6922145593027	-12.8599076179672	-12.9466062024158	-12.9407293629988	-19.2266201217853	7.14763673984407	7.13667460948277	-2.2251853236091	3.43188986474927	4.01979477125411	11.1968115340954	-1.92191233009246	5.32865609051654	14.396242825486	15.8722143193321	-6.698109205362	-4.71337246202472	1.16426649641982	7.4521641386691	6.95477849953124	4.65509015248991	12.7444593997388	2.54714632057362	3.21063309459234	4.56262892566881	6.01322978058023	8.46881542414626	11.6399489057702	15.2064884256588
583.723	0	0	0	0	0	0	0	0	0	-2.66249920924234	21.4270071114381	-9.81720617378089	10.3624003643971	-7.17111009153996	-3.41060451801954	18.3905331944077	-6.34157543685496	1.95689928784267	17.0334228101661	20.5366771060304	11.7588320223171	10.0173846410271	-0.307397666056891	-7.92809893695588	-0.324384587212486	-13.2981745244383	8.40434889901978	15.8538593327656	-3.19037138438817	-19.9309671247618	12.8025775797368	7.35485728122405	7.21502874988897	-4.66019526496115	13.9794054890644	5.68685772247421	6.13468842312299	4.45124042018202	2.62740050229196	6.79349121016714	11.7977270138518	3.66960718868918	7.04710255744071	7.71722040452549	0.663890058595093	5.14930150170199	8.29540555661561	6.10966444767998	12.8780584523199
585.393	0	0	0	0	0	0	0	0	0	-46.9372278196811	-35.5417854461336	-31.9109617912992	-15.2670647686825	-10.5694866530375	-6.56173590599248	-19.5826412276881	-10.545273728333	-17.6353259133846	-22.4892144795156	-5.80511962929223	-19.7089975407874	-21.0407261589918	-20.7034645595545	12.9496614135089	-1.14766043343473	-9.95452096199585	-0.9584767301009	-19.7953580090545	-4.66863511004344	-15.2801967555614	-1.02170848256519	-12.9216170134573	-2.4525829266953	-12.795132491366	-4.54872811423253	-7.64584845444744	0.445534940916231	-14.6213305028421	4.39240181888826	-1.71968397869442	-1.12128808273816	-3.76069720242433	-4.44155886324769	3.9207668106391	11.1945716813612	2.57031750610819	4.41974077018663	5.20989912216516	5.36111593544411
587.063	0	0	0	0	0	0	0	0	22.1190664322446	-0.0943671243437434	10.0878479966366	22.2456572523721	-8.93347684939212	-9.98235372320333	8.39187304671553	4.5646836543392	2.87348638954612	12.9980813320467	-0.1918788364715	10.2941839589838	7.98899853920306	10.7226603265941	-1.29598609206196	6.331264980604	7.52314015279466	7.64455698147785	2.39072794365699	26.0968381727203	3.77294704661667	5.5336274171867	6.784003886819	0.102982617995812	-4.25048887983365	15.0884728669405	9.58488091375904	7.77013899988841	11.5501697280356	4.07930934862846	3.12633344173426	4.95272830256115	13.4435279718429	12.6331887226354	10.493963937731	5.34420133906756	5.49280375440447	11.239892190857	11.3770539060402	9.83052571048726	4.84988778397846
588.733	0	0	0	0	0	0	0	0	-31.0820454756346	-22.8086016766201	-14.4412160303165	3.01369541024976	13.8348915656907	-8.74711755745988	-10.4241913748581	-9.23311525247359	0.801867399820633	0.0536674621525072	-5.392447789445	7.20823065347785	-2.0639070299804	14.6435827303437	-6.43264369509302	-2.57030759898265	-2.2902447526673	-5.7298592116789	2.10332149587846	-8.46721080553482	3.11673020774583	-4.21177878325288	-3.60706775276455	-7.25938401968606	-0.70269019932564	0.615916810639259	-8.5671357334915	-5.20931654621442	-0.108527354126642	3.28145060494567	7.05381716986109	4.98459089393183	-3.1310697563423	-1.62600110365555	-3.43327977967309	-1.23740673591406	2.84549380613366	4.81567270916628	10.6371459370873	2.78118980945275	11.6927911494582
590.403	0	0	0	0	0	0	0	-24.1810863963248	0.427029597599065	-15.6462628814471	-15.1771408313847	-41.1656105206864	13.4783418885218	2.90594588372418	-20.9949261443836	-15.9859921624553	2.89842413344424	-2.57071362224078	-10.5620839452654	-22.228095540542	-3.71000855962965	-3.56992554359234	-3.16535058901202	-3.79944064410084	-2.46573387444897	-3.49213050113954	-3.31968707073284	3.18329083497409	-4.63864955081149	-4.69505917202718	-10.1216716786895	9.94745121400843	2.1350079396212	5.33383636200757	-11.4508287730928	-11.0352701605083	6.28233190734102	-0.587219395909842	-4.0533087995415	-2.93881520927002	-0.162830619296131	4.8137018927954	3.27022698986474	7.10912388113852	8.09383857659592	3.13116855059659	7.16061683882423	-1.2938819918612	7.69371509582488
592.073	0	0	0	0	0	0	41.8137824288005	16.7325565738106	35.1599125510731	3.76201196012592	41.0988541674858	40.0293182548619	33.5381459734508	24.7117688313992	35.1470859674822	32.2060524738311	11.9918519903874	33.3052611916569	22.5569318186723	19.3866996353371	19.6668200411108	14.0639529780347	22.3297330328123	14.3827947933317	18.2324102643166	20.3370180712493	22.8182986428591	10.6167785881379	22.657763103794	39.5477340720557	22.8201711376542	18.5493807853131	23.010588044472	21.0413735734987	19.8389837765087	24.1835993563424	8.0203540478702	16.0874460997384	14.7526640807261	15.7614036544931	14.3466449029758	11.4208901064438	14.739428985583	17.8724228379993	16.067531047811	14.3755943570528	14.1106761088502	13.028685648858	16.8346709199597
593.743	0	0	0	0	0	0	-3.69942571689557	-10.2356424714573	-5.57927489147666	-9.67799963057386	-37.1043026146582	-4.47165332406263	-31.6928300123516	-7.23948474480642	10.4329468535815	-12.7801921209112	-5.95678074509242	-37.3731982971847	-22.4968284321118	-0.748666553653396	-33.0754064277682	-2.1859181822344	-6.77049392666229	-0.0518689034536433	-18.8898854103673	3.25841488693571	-9.9515784819897	-2.93957795664949	-8.79602465848213	-4.01412662443902	1.31766718386366	-13.3018389343123	4.15624551004132	-0.713617817889193	-11.3755696458341	7.75574205067231	0.265969304403605	2.00940017705998	3.20403286783466	4.35582440505505	-2.42622149528956	-5.26177013202577	0.632410465671343	-0.227366528842109	0.616309971948681	2.86388716151167	4.25538237499119	2.58774070660007	6.7716351187753
595.413	0	0	0	0	0	4.64572028887722	-4.60844309442832	-30.9084470546226	-20.6716098495539	-16.4621231032479	0.0464103374346144	6.65011414268102	-26.2345832247685	-4.84207763060615	-14.9813530380448	-11.3547319826165	2.95580021554989	-36.6054785132208	-14.5866152927315	-30.5457533708414	0	-11.8001302187697	-26.2185492319214	-15.2118688824646	4.12188728829587	-24.1714303442391	-21.6014188150939	-6.96941911931035	-14.99325885356	1.99394982400342	-18.6172489395661	-6.69658176379984	-4.08699183123923	1.07109891468936	0.62288243449785	-4.16006920357766	-4.34093122225988	-11.7674240861995	-2.94305829222379	-11.1728798097044	3.50980773609575	3.8285005154864	-1.48001498474637	3.51695718548992	4.87013379075927	1.46370654101914	1.22382079785729	3.50421270017616	0.334662465790228
597.084	0	0	0	0	0	13.1004200841708	28.5012425564285	16.3474523314251	6.52211235808474	10.3552019401988	20.6039732249702	21.0052899945008	10.5964254939713	-7.20071892236177	2.37578698617178	20.7091365942209	13.2111694360667	-5.13532326554269	16.098941245646	-0.391712952006401	2.6577660334972	7.14252964759012	9.17836885522566	13.1454943929137	18.8410302408645	10.2691321163331	4.35782505221359	10.5017975152244	3.73326300723085	7.5683335072479	6.4479343532674	7.34349870178212	12.9029197343732	10.0505931769225	19.4025018524675	9.90480482232382	8.8210432580038	1.59966806907904	16.2452483236824	19.4235031305296	13.2611884672837	4.83420765139996	7.93675437056199	5.84711844038431	7.78853232197196	9.90884027349102	6.44432479605315	11.1331310636268	18.3778530324111
598.754	0	0	0	0	-20.8150751318597	-10.5295816020765	-28.2190714905294	1.54702702503761	-14.8830592897061	-17.0812259585515	5.06514638043494	-4.31236589847651	-13.7906020951595	-15.4521255491672	-18.3824565494581	1.61978116870811	2.63226782537583	0.394541706629225	11.2210857967248	-0.70622626709121	-12.3398413855957	4.91736813717652	3.78350126119657	-4.39785504817708	-7.69401240597953	-10.9111213661454	2.03515788799505	-6.315401815323	-12.2307522395289	0.266879929049376	-0.0578456885437873	-0.576886979491808	-0.930821503282157	-0.203533798159333	-7.60995389404329	6.26633689840319	-7.1919069127345	-2.97512663249325	-0.202223681550952	-6.12121199162081	-4.41854178402833	-6.33698901289144	4.51844580097389	1.34781509869237	5.28316756274067	1.76855464795243	1.12505268893991	1.11780553110137	4.60081836867097
600.425	0	0	0	0	11.2291463938779	-14.5400722604285	6.46528959426788	12.5096545424415	0.15301636702038	7.89688656478616	-0.265708597219306	18.170485942914	8.89923572044573	2.44075976011168	30.2246598597847	-3.2797875332337	-6.94564017168217	10.33212677861	14.0442535681113	7.54495390162467	6.20450609229854	6.55918880988061	12.3407966354976	14.7641451680602	10.1295531038748	-2.93532820681033	-4.36688362176333	5.97550762667071	3.54575848194938	3.12645524814306	11.7627525580338	5.39937513564004	17.2276823407169	7.12020986097241	8.20691865820782	2.03986626038041	8.36667587182138	2.64080834770175	9.67877945586739	6.15923265368199	4.31197722713756	9.45776727446266	2.63221012008331	8.00631066854771	6.56417166278162	8.40675094135823	2.25114952375311	11.8142082046802	4.78142220680795
602.096	0	0	0	-46.2084611922633	-31.2017154581566	-35.2603133725183	-13.1033708088268	-31.4824848093728	-11.0619206720817	-42.1824826415058	-22.8417805514577	-24.6772642790011	-27.6486307288241	-33.5971244091114	-39.6346586983527	-19.0336631377925	-12.9881111481686	-32.2882284317551	-27.0399997717485	-14.8735872951517	-12.8119054806115	-2.29761293925718	-27.2010467501237	-15.8735260188738	-20.2562431348914	-16.6851962848669	-3.99944005016828	-23.5919164831473	-15.0642696671411	7.39268905905311	-2.02270289352359	-11.0449705380299	-12.6102213351099	-3.36263838360401	-3.31178271627653	1.66185719974006	-4.07766392631897	-10.5345222963703	-12.7782484122574	-2.80987898629025	-2.81636865965956	-8.16476050660312	-3.0653915828524	-3.86221104859897	-0.426124808453002	4.17454722776289	3.19787290030316	0.485533728517375	5.37771030743722
603.766	0	0	0	11.0753998050346	9.55818729790904	2.98891195222392	-10.2487378585663	7.73931506666194	4.1324068093188	3.00641491795487	7.01450287402693	-15.3771434917704	-5.90726681828529	-17.3467996544972	11.118054051061	4.75422908580929	8.50557899487778	8.32068873330687	6.53773066997085	1.55584527523001	8.05091627995776	1.3933577888763	-2.45488587501803	-0.942250496253352	2.01068834176416	11.7654332621069	-10.2479946052629	10.5646371560858	2.33759956342833	-1.29608784716294	5.02453324750099	-0.123510416046139	12.8251674482587	-6.66315247614292	-3.15058564898799	-3.4421944568634	-0.637820922255247	7.09668772342809	15.4741952218657	2.13965160782703	5.01199323481798	3.93376529865211	4.75696567030936	6.1517716185416	3.61889533519749	5.48408632269995	8.60935801750212	8.86025541748323	7.24527279967559
605.437	0	0	8.89717319859636	-17.8408621161732	0.714826610931198	6.02546949598027	-4.01532652068132	-5.8748967705148	10.6214281153314	-4.57801726818641	17.267527401994	-13.5171452061838	-6.831965958622	7.43257344684219	20.8593219335277	4.90179348606199	-4.31576074008035	3.41823515127471	7.88951078740307	-0.66154529350927	-5.26284584557568	10.3483773578247	-14.7388316659904	3.11421864725677	2.44928162043675	13.5271813348558	3.28960610449025	6.14753783879784	3.96109573322214	2.43334921182951	6.33327812528235	11.9515724313914	-0.375498764088456	14.1312017401814	-2.49467780943066	7.7335286284896	-12.7147209754383	-1.73894409324873	-3.09646840008019	5.22880733070744	6.13052998577311	2.98611244663829	3.67732718126815	10.2290426978697	7.58837556644155	4.05329879858524	9.0313789799853	5.24826049045853	5.39547491531278
607.108	0	35.1107143888051	-8.51532787804648	-2.81070588914405	10.475420287052	7.31290908372515	28.8787860161752	-0.296114763525419	8.24862105291741	25.2200148007277	-11.9882534510815	19.2648391898683	3.17377074478251	10.3313049097205	5.0830705779316	-0.76960641456436	11.2375656130837	1.50783289223453	18.671571242728	-2.89866715213368	6.85002563657462	-0.67094228885771	26.2831330879877	-1.13030257853873	18.5339912800697	6.68101788488317	2.53507330479362	2.9274829115057	16.7750863812556	2.05645396314641	7.84344185743009	18.3215994422863	7.40849705242765	2.61024269139345	6.74565284196715	19.5185564680463	5.5287540873663	0.370250799622029	1.31079977822774	14.0285981975774	7.79246234058346	8.29423004761912	4.4809346171471	2.21563322684101	4.59851338057019	5.39993244311398	5.87005651419144	6.49974866364339	10.2530487420153
608.779	0	-4.01758251112638	-20.3643857565961	-13.2591649594953	-17.7209481600709	-6.79690343392645	-16.4678785653059	3.5932148055286	-1.07982581058484	-15.5962954645268	-4.67767053041281	-7.6093414448612	-1.84604002101847	-6.81987751534287	-28.4197410854897	-3.60170630988053	-27.416534689065	11.9992293050126	-8.21415942788532	-4.61618749322958	-10.3523549059896	-16.5771016071861	2.95471915283037	-17.3615049822066	-6.34415013892852	-7.85481445977863	-18.4363541915251	1.60913057019534	-15.3058297180694	-8.19248589365803	-4.18283667829088	-5.12973253979862	8.78879455045035	-6.49810909131315	0.00189804340680502	-1.84446935900219	-3.3915949840888	2.84878936370191	-6.65841191110974	5.42642751636871	-1.57932027378599	-0.494336148219191	-0.0455122561534453	2.13233798036686	2.10365463931799	0.325273446232707	2.18387286006548	4.43452281115696	-1.09008250288556
610.45	23.2108534267524	27.3401460692199	-4.20685329337563	4.84824336231587	13.480054989574	9.34151514381082	24.793432221161	23.651274553184	22.1809312149584	-1.87619991462335	-2.23159950113826	6.96825778130953	19.0394508435599	13.1189782722635	15.2708334895856	1.48771801142499	-0.472303546730447	9.30256842288391	-0.643321238721643	-5.66138487581441	19.5808912574308	-7.67057463979503	11.2780687812102	16.7087552734913	23.2681308614066	10.9283574353315	5.43057578202634	11.7169752853825	-7.45745947011957	6.49303494868927	0.427424440586662	12.8414203720538	16.0314007135364	3.21111654683831	-5.33082078496042	4.35890336672339	8.40022229168997	3.02231786008718	7.93524413456854	7.83737719852442	2.51715396721132	12.0166069126638	5.48376427153618	6.29201465283689	6.29887103583987	7.83707216840835	7.03865782651639	4.19608688954025	-1.51119912808581
612.121	-28.0719717371034	-10.2750035069803	-2.95260201460489	-11.569399932675	-13.8908992265759	4.59191548185847	-3.39579756005553	-5.83775706376123	-19.1365693906983	3.94317857587042	-7.62340538430067	-6.14600908212588	5.97981953494846	-13.7178694881372	-9.57356053857761	26.1209771225984	3.41339400247915	-6.49368832033206	-14.303257890812	-3.96921885851822	-8.70129409235756	-6.32953275267326	-1.38004698124124	-0.625512794002388	-18.5986283107963	1.75924456902418	9.0886842515528	-10.6121971095915	-1.26709912260824	5.23998777759296	-4.22231064278414	4.49898622011872	-0.326196041380928	1.20348947855684	3.13376707175133	-4.98914641039483	-0.19652406302322	2.60625350502358	8.47278437620552	1.0809357343128	5.52179448694387	-2.79723663104002	2.05100178466754	3.36128492543875	-0.479061441528259	3.65767970657229	0.0453970313642033	10.4363840676771	3.2144016192571
613.792	8.6274932300355	27.0625395156174	15.9948705695604	25.7858102565323	0.251991182354799	4.15592454681671	21.4035358884818	-7.19034811550031	-5.11194352656344	0.923621962104811	1.14810577641157	17.2819129063419	11.1335499258088	-6.36376681695713	5.54967237403434	14.6312340527584	22.9317939710132	-8.57154325574498	0.349427404597965	17.5309416768202	5.42605760971839	1.53843335174649	-0.691684204670247	3.9487020114	3.19314734230613	-6.0421581553212	1.75881397347282	3.96217577039997	7.06746722502849	-3.86410204781005	4.47176704212938	7.69467023570166	-3.20906597838358	9.72945419616635	-0.497469030863612	4.26582442321337	1.0231669757045	7.83628896355585	11.8283428470752	5.70123149457103	-7.00140109907069	4.23141361251206	6.69995110124116	1.16838629574287	5.78459176446281	8.72850253065084	5.82177496192033	5.7780320487106	6.08058547433218
615.464	-7.8257969420128	-0.505645004386864	5.35314530739698	-5.86716176081969	-3.99737002928754	-29.8301831162353	-7.52082689905247	6.93295529225657	7.79867323221528	2.74920371782381	-16.3458458404442	-13.0412991739759	3.35366211421691	-6.60093318051619	0.973012890368821	4.97722711055977	-3.61003493061271	-18.4086764436081	-6.9797590547012	-2.40186070025451	4.11147773337848	10.0344192671866	-6.50212675395741	-0.126756386263038	0.252898573246046	15.0520723422431	-2.0003934133655	7.74594399108927	-12.781700233925	14.4510687856354	1.72630094167839	0.492919424100209	-1.77680087432353	10.1414378441308	2.90209105281735	7.21403697600221	0.676187634410186	5.92776206649839	4.86593139905452	4.93887858152468	3.00682279292316	7.15835726945048	-0.256377120841064	7.59937949126088	4.08817804854709	3.87297537009121	7.32341671497741	6.11429540333536	1.82706596828534
617.135	-41.1936683446826	-16.650093147075	-20.2024215065458	-23.5404607397887	-7.20414256678899	-30.3927584397427	3.13661542919461	-23.1681806324015	-27.9165150465503	-9.67082762567241	-19.8579363254175	-12.7085520196975	-1.4310549350869	-4.15906042565353	-2.10277734426268	-18.7359316155534	-6.5446710803436	-6.53523135466662	-16.9586989735398	-10.9858698032179	-27.215219227524	-9.09832548197399	-19.0644161010574	-12.8508495344239	-13.0011661705354	-18.0692218355585	-8.78728563735258	-6.27739008748649	-17.3376240196395	7.27602652445317	-0.619405572658777	-5.8645968112941	-1.73130702619237	6.79169241087291	-2.46264367468701	-2.09992059256259	-1.61089817234418	-3.72801316839261	-0.975417277617946	-4.75315857845681	-4.78986215251904	2.23656929722833	3.46487368752715	1.72413311868572	2.45284041166624	4.37492315243328	6.48561661407116	3.25232057467452	5.77134151199156
618.806	-30.2422045598521	-10.5874933127924	-47.3500774956157	-31.6511805443076	-37.4500276310837	-32.8907266238601	-32.0574772955307	-13.837183967506	-1.52417660923437	-10.8837731603874	-15.5657685885638	-22.6283348358198	-10.6049845594858	-2.03400257497065	3.59559179668059	-17.0203014686554	-18.8531291764426	-24.266360747587	-9.73225117680928	-11.4603901297045	-9.07822228891525	-10.0144451629139	-20.6468686259711	-8.5211002394211	-2.93946925713164	-9.60603813603102	-9.21316772409745	-5.56854458527437	7.16680395788192	-11.0183922276261	-9.30638042254772	-12.1807345272199	-1.0881811007102	-1.01142421945665	-6.76626099094024	4.98634839978268	-9.82419364296171	-6.28268022021551	-5.61223946178586	-1.35456402041915	0.076286691463109	-6.6709738292721	-0.548244613661005	-2.8044773411457	-0.0640358626794406	0.156489382981462	0.44191053361091	-3.17734178477163	1.50720907727418
[truncated: 85 more columns]
