# Supplementary material for: Physicochemical and major ion data for springs in the Black Forest National Park, Germany
Source: Data Brief. 2020 Apr 30;30:105645. doi: 10.1016/j.dib.2020.105645 (PMC7218150; doi:10.1016/j.dib.2020.105645)
Supplement: Supplementary file 4 [file mmc4.zip › Fluorescence/D821_5_2017-05-08.csv]

wavelength	600	597	594	591	588	585	582	579	576	573	570	567	564	561	558	555	552	549	546	543	540	537	534	531	528	525	522	519	516	513	510	507	504	501	498	495	492	489	486	483	480	477	474	471	468	465	462	459	456
210.862	0	0	0	0	0	0	0	0	0	0	0	0	0	0	0	0	0	0	0	0	0	0	0	0	0	0	0	0	0	0	0	0	0	0	0	0	0	0	0	0	0	0	0	0	0	0	0	0	0
212.444	0	0	0	0	0	0	0	0	0	0	0	0	0	0	0	0	0	0	0	0	0	0	0	0	0	0	0	0	0	0	0	0	0	0	0	0	0	0	0	0	0	0	0	0	0	0	0	0	0
214.027	0	0	0	0	0	0	0	0	0	0	0	0	0	0	0	0	0	0	0	0	0	0	0	0	0	0	0	0	0	0	0	0	0	0	0	0	0	0	0	0	0	0	0	0	0	0	0	0	0
215.61	0	0	0	0	0	0	0	0	0	0	0	0	0	0	0	0	0	0	0	0	0	0	0	0	0	0	0	0	0	0	0	0	0	0	0	0	0	0	0	0	0	0	0	0	0	0	0	0	0
217.194	0	0	0	0	0	0	0	0	0	0	0	0	0	0	0	0	0	0	0	0	0	0	0	0	0	0	0	0	0	0	0	0	0	0	0	0	0	0	0	0	0	0	0	0	0	0	0	0	0
218.779	0	0	0	0	0	0	0	0	0	0	0	0	0	0	0	0	0	0	0	0	0	0	0	0	0	0	0	0	0	0	0	0	0	0	0	0	0	0	0	0	0	0	0	0	0	0	0	0	0
220.364	0	0	0	0	0	0	0	0	0	0	0	0	0	0	0	0	0	0	0	0	0	0	0	0	0	0	0	0	0	0	0	0	0	0	0	0	0	0	0	0	0	0	0	0	0	0	0	0	0
221.95	0	0	0	0	0	0	0	0	0	0	0	0	0	0	0	0	0	0	0	0	0	0	0	0	0	0	0	0	0	0	0	0	0	0	0	0	0	0	0	0	0	0	0	0	0	0	0	0	0
223.536	0	0	0	0	0	0	0	0	0	0	0	0	0	0	0	0	0	0	0	0	0	0	0	0	0	0	0	0	0	0	0	0	0	0	0	0	0	0	0	0	0	0	0	0	0	0	0	0	0
225.123	0	0	0	0	0	0	0	0	0	0	0	0	0	0	0	0	0	0	0	0	0	0	0	0	0	0	0	0	0	0	0	0	0	0	0	0	0	0	0	0	0	0	0	0	0	0	0	0	0
226.71	0	0	0	0	0	0	0	0	0	0	0	0	0	0	0	0	0	0	0	0	0	0	0	0	0	0	0	0	0	0	0	0	0	0	0	0	0	0	0	0	0	0	0	0	0	0	0	0	0
228.299	0	0	0	0	0	0	0	0	0	0	0	0	0	0	0	0	0	0	0	0	0	0	0	0	0	0	0	0	0	0	0	0	0	0	0	0	0	0	0	0	0	0	0	0	0	0	0	0	0
229.887	0	0	0	0	0	0	0	0	0	0	0	0	0	0	0	0	0	0	0	0	0	0	0	0	0	0	0	0	0	0	0	0	0	0	0	0	0	0	0	0	0	0	0	0	0	0	0	0	0
231.477	0	0	0	0	0	0	0	0	0	0	0	0	0	0	0	0	0	0	0	0	0	0	0	0	0	0	0	0	0	0	0	0	0	0	0	0	0	0	0	0	0	0	0	0	0	0	0	0	0
233.067	0	0	0	0	0	0	0	0	0	0	0	0	0	0	0	0	0	0	0	0	0	0	0	0	0	0	0	0	0	0	0	0	0	0	0	0	0	0	0	0	0	0	0	0	0	0	0	0	0
234.657	0	0	0	0	0	0	0	0	0	0	0	0	0	0	0	0	0	0	0	0	0	0	0	0	0	0	0	0	0	0	0	0	0	0	0	0	0	0	0	0	0	0	0	0	0	0	0	0	0
236.248	0	0	0	0	0	0	0	0	0	0	0	0	0	0	0	0	0	0	0	0	0	0	0	0	0	0	0	0	0	0	0	0	0	0	0	0	0	0	0	0	0	0	0	0	0	0	0	0	0
237.84	0	0	0	0	0	0	0	0	0	0	0	0	0	0	0	0	0	0	0	0	0	0	0	0	0	0	0	0	0	0	0	0	0	0	0	0	0	0	0	0	0	0	0	0	0	0	0	0	0
239.432	0	0	0	0	0	0	0	0	0	0	0	0	0	0	0	0	0	0	0	0	0	0	0	0	0	0	0	0	0	0	0	0	0	0	0	0	0	0	0	0	0	0	0	0	0	0	0	0	0
241.025	0	0	0	0	0	0	0	0	0	0	0	0	0	0	0	0	0	0	0	0	0	0	0	0	0	0	0	0	0	0	0	0	0	0	0	0	0	0	0	0	0	0	0	0	0	0	0	0	0
242.619	0	0	0	0	0	0	0	0	0	0	0	0	0	0	0	0	0	0	0	0	0	0	0	0	0	0	0	0	0	0	0	0	0	0	0	0	0	0	0	0	0	0	0	0	0	0	0	0	0
244.213	0	0	0	0	0	0	0	0	0	0	0	0	0	0	0	0	0	0	0	0	0	0	0	0	0	0	0	0	0	0	0	0	0	0	0	0	0	0	0	0	0	0	0	0	0	0	0	0	0
245.808	0	0	0	0	0	0	0	0	0	0	0	0	0	0	0	0	0	0	0	0	0	0	0	0	0	0	0	0	0	0	0	0	0	0	0	0	0	0	0	0	0	0	0	0	0	0	0	0	0
247.403	0	0	0	0	0	0	0	0	0	0	0	0	0	0	0	0	0	0	0	0	0	0	0	0	0	0	0	0	0	0	0	0	0	0	0	0	0	0	0	0	0	0	0	0	0	0	0	0	0
248.999	0	0	0	0	0	0	0	0	0	0	0	0	0	0	0	0	0	0	0	0	0	0	0	0	0	0	0	0	0	0	0	0	0	0	0	0	0	0	0	0	0	0	0	0	0	0	0	0	0
250.595	0	0	0	0	0	0	0	0	0	0	0	0	0	0	0	0	0	0	0	0	0	0	0	0	0	0	0	0	0	0	0	0	0	0	0	0	0	0	0	0	0	0	0	0	0	0	0	0	0
252.192	0	0	0	0	0	0	0	0	0	0	0	0	0	0	0	0	0	0	0	0	0	0	0	0	0	0	0	0	0	0	0	0	0	0	0	0	0	0	0	0	0	0	0	0	0	0	0	0	0
253.79	0	0	0	0	0	0	0	0	0	0	0	0	0	0	0	0	0	0	0	0	0	0	0	0	0	0	0	0	0	0	0	0	0	0	0	0	0	0	0	0	0	0	0	0	0	0	0	0	0
255.388	0	0	0	0	0	0	0	0	0	0	0	0	0	0	0	0	0	0	0	0	0	0	0	0	0	0	0	0	0	0	0	0	0	0	0	0	0	0	0	0	0	0	0	0	0	0	0	0	0
256.986	0	0	0	0	0	0	0	0	0	0	0	0	0	0	0	0	0	0	0	0	0	0	0	0	0	0	0	0	0	0	0	0	0	0	0	0	0	0	0	0	0	0	0	0	0	0	0	0	0
258.586	0	0	0	0	0	0	0	0	0	0	0	0	0	0	0	0	0	0	0	0	0	0	0	0	0	0	0	0	0	0	0	0	0	0	0	0	0	0	0	0	0	0	0	0	0	0	0	0	0
260.186	0	0	0	0	0	0	0	0	0	0	0	0	0	0	0	0	0	0	0	0	0	0	0	0	0	0	0	0	0	0	0	0	0	0	0	0	0	0	0	0	0	0	0	0	0	0	0	0	0
261.786	0	0	0	0	0	0	0	0	0	0	0	0	0	0	0	0	0	0	0	0	0	0	0	0	0	0	0	0	0	0	0	0	0	0	0	0	0	0	0	0	0	0	0	0	0	0	0	0	0
263.387	0	0	0	0	0	0	0	0	0	0	0	0	0	0	0	0	0	0	0	0	0	0	0	0	0	0	0	0	0	0	0	0	0	0	0	0	0	0	0	0	0	0	0	0	0	0	0	0	0
264.988	0	0	0	0	0	0	0	0	0	0	0	0	0	0	0	0	0	0	0	0	0	0	0	0	0	0	0	0	0	0	0	0	0	0	0	0	0	0	0	0	0	0	0	0	0	0	0	0	0
266.591	0	0	0	0	0	0	0	0	0	0	0	0	0	0	0	0	0	0	0	0	0	0	0	0	0	0	0	0	0	0	0	0	0	0	0	0	0	0	0	0	0	0	0	0	0	0	0	0	0
268.193	0	0	0	0	0	0	0	0	0	0	0	0	0	0	0	0	0	0	0	0	0	0	0	0	0	0	0	0	0	0	0	0	0	0	0	0	0	0	0	0	0	0	0	0	0	0	0	0	0
269.796	0	0	0	0	0	0	0	0	0	0	0	0	0	0	0	0	0	0	0	0	0	0	0	0	0	0	0	0	0	0	0	0	0	0	0	0	0	0	0	0	0	0	0	0	0	0	0	0	0
271.4	0	0	0	0	0	0	0	0	0	0	0	0	0	0	0	0	0	0	0	0	0	0	0	0	0	0	0	0	0	0	0	0	0	0	0	0	0	0	0	0	0	0	0	0	0	0	0	0	0
273.004	0	0	0	0	0	0	0	0	0	0	0	0	0	0	0	0	0	0	0	0	0	0	0	0	0	0	0	0	0	0	0	0	0	0	0	0	0	0	0	0	0	0	0	0	0	0	0	0	0
274.609	0	0	0	0	0	0	0	0	0	0	0	0	0	0	0	0	0	0	0	0	0	0	0	0	0	0	0	0	0	0	0	0	0	0	0	0	0	0	0	0	0	0	0	0	0	0	0	0	0
276.215	0	0	0	0	0	0	0	0	0	0	0	0	0	0	0	0	0	0	0	0	0	0	0	0	0	0	0	0	0	0	0	0	0	0	0	0	0	0	0	0	0	0	0	0	0	0	0	0	0
277.821	0	0	0	0	0	0	0	0	0	0	0	0	0	0	0	0	0	0	0	0	0	0	0	0	0	0	0	0	0	0	0	0	0	0	0	0	0	0	0	0	0	0	0	0	0	0	0	0	0
279.427	0	0	0	0	0	0	0	0	0	0	0	0	0	0	0	0	0	0	0	0	0	0	0	0	0	0	0	0	0	0	0	0	0	0	0	0	0	0	0	0	0	0	0	0	0	0	0	0	0
281.034	0	0	0	0	0	0	0	0	0	0	0	0	0	0	0	0	0	0	0	0	0	0	0	0	0	0	0	0	0	0	0	0	0	0	0	0	0	0	0	0	0	0	0	0	0	0	0	0	0
282.642	0	0	0	0	0	0	0	0	0	0	0	0	0	0	0	0	0	0	0	0	0	0	0	0	0	0	0	0	0	0	0	0	0	0	0	0	0	0	0	0	0	0	0	0	0	0	0	0	0
284.25	0	0	0	0	0	0	0	0	0	0	0	0	0	0	0	0	0	0	0	0	0	0	0	0	0	0	0	0	0	0	0	0	0	0	0	0	0	0	0	0	0	0	0	0	0	0	0	0	0
285.858	0	0	0	0	0	0	0	0	0	0	0	0	0	0	0	0	0	0	0	0	0	0	0	0	0	0	0	0	0	0	0	0	0	0	0	0	0	0	0	0	0	0	0	0	0	0	0	0	0
287.468	0	0	0	0	0	0	0	0	0	0	0	0	0	0	0	0	0	0	0	0	0	0	0	0	0	0	0	0	0	0	0	0	0	0	0	0	0	0	0	0	0	0	0	0	0	0	0	0	0
289.077	0	0	0	0	0	0	0	0	0	0	0	0	0	0	0	0	0	0	0	0	0	0	0	0	0	0	0	0	0	0	0	0	0	0	0	0	0	0	0	0	0	0	0	0	0	0	0	0	0
290.688	0	0	0	0	0	0	0	0	0	0	0	0	0	0	0	0	0	0	0	0	0	0	0	0	0	0	0	0	0	0	0	0	0	0	0	0	0	0	0	0	0	0	0	0	0	0	0	0	0
292.298	0	0	0	0	0	0	0	0	0	0	0	0	0	0	0	0	0	0	0	0	0	0	0	0	0	0	0	0	0	0	0	0	0	0	0	0	0	0	0	0	0	0	0	0	0	0	0	0	0
293.91	0	0	0	0	0	0	0	0	0	0	0	0	0	0	0	0	0	0	0	0	0	0	0	0	0	0	0	0	0	0	0	0	0	0	0	0	0	0	0	0	0	0	0	0	0	0	0	0	0
295.521	0	0	0	0	0	0	0	0	0	0	0	0	0	0	0	0	0	0	0	0	0	0	0	0	0	0	0	0	0	0	0	0	0	0	0	0	0	0	0	0	0	0	0	0	0	0	0	0	0
297.134	0	0	0	0	0	0	0	0	0	0	0	0	0	0	0	0	0	0	0	0	0	0	0	0	0	0	0	0	0	0	0	0	0	0	0	0	0	0	0	0	0	0	0	0	0	0	0	0	0
298.747	0	0	0	0	0	0	0	0	0	0	0	0	0	0	0	0	0	0	0	0	0	0	0	0	0	0	0	0	0	0	0	0	0	0	0	0	0	0	0	0	0	0	0	0	0	0	0	0	0
300.36	0	0	0	0	0	0	0	0	0	0	0	0	0	0	0	0	0	0	0	0	0	0	0	0	0	0	0	0	0	0	0	0	0	0	0	0	0	0	0	0	0	0	0	0	0	0	0	0	0
301.974	0	0	0	0	0	0	0	0	0	0	0	0	0	0	0	0	0	0	0	0	0	0	0	0	0	0	0	0	0	0	0	0	0	0	0	0	0	0	0	0	0	0	0	0	0	0	0	0	0
303.588	0	0	0	0	0	0	0	0	0	0	0	0	0	0	0	0	0	0	0	0	0	0	0	0	0	0	0	0	0	0	0	0	0	0	0	0	0	0	0	0	0	0	0	0	0	0	0	0	0
305.203	0	0	0	0	0	0	0	0	0	0	0	0	0	0	0	0	0	0	0	0	0	0	0	0	0	0	0	0	0	0	0	0	0	0	0	0	0	0	0	0	0	0	0	0	0	0	0	0	0
306.819	0	0	0	0	0	0	0	0	0	0	0	0	0	0	0	0	0	0	0	0	0	0	0	0	0	0	0	0	0	0	0	0	0	0	0	0	0	0	0	0	0	0	0	0	0	0	0	0	0
308.435	0	0	0	0	0	0	0	0	0	0	0	0	0	0	0	0	0	0	0	0	0	0	0	0	0	0	0	0	0	0	0	0	0	0	0	0	0	0	0	0	0	0	0	0	0	0	0	0	0
310.051	0	0	0	0	0	0	0	0	0	0	0	0	0	0	0	0	0	0	0	0	0	0	0	0	0	0	0	0	0	0	0	0	0	0	0	0	0	0	0	0	0	0	0	0	0	0	0	0	0
311.668	0	0	0	0	0	0	0	0	0	0	0	0	0	0	0	0	0	0	0	0	0	0	0	0	0	0	0	0	0	0	0	0	0	0	0	0	0	0	0	0	0	0	0	0	0	0	0	0	0
313.286	0	0	0	0	0	0	0	0	0	0	0	0	0	0	0	0	0	0	0	0	0	0	0	0	0	0	0	0	0	0	0	0	0	0	0	0	0	0	0	0	0	0	0	0	0	0	0	0	0
314.904	0	0	0	0	0	0	0	0	0	0	0	0	0	0	0	0	0	0	0	0	0	0	0	0	0	0	0	0	0	0	0	0	0	0	0	0	0	0	0	0	0	0	0	0	0	0	0	0	0
316.522	0	0	0	0	0	0	0	0	0	0	0	0	0	0	0	0	0	0	0	0	0	0	0	0	0	0	0	0	0	0	0	0	0	0	0	0	0	0	0	0	0	0	0	0	0	0	0	0	0
318.141	0	0	0	0	0	0	0	0	0	0	0	0	0	0	0	0	0	0	0	0	0	0	0	0	0	0	0	0	0	0	0	0	0	0	0	0	0	0	0	0	0	0	0	0	0	0	0	0	0
319.761	0	0	0	0	0	0	0	0	0	0	0	0	0	0	0	0	0	0	0	0	0	0	0	0	0	0	0	0	0	0	0	0	0	0	0	0	0	0	0	0	0	0	0	0	0	0	0	0	0
321.381	0	0	0	0	0	0	0	0	0	0	0	0	0	0	0	0	0	0	0	0	0	0	0	0	0	0	0	0	0	0	0	0	0	0	0	0	0	0	0	0	0	0	0	0	0	0	0	0	0
323.001	0	0	0	0	0	0	0	0	0	0	0	0	0	0	0	0	0	0	0	0	0	0	0	0	0	0	0	0	0	0	0	0	0	0	0	0	0	0	0	0	0	0	0	0	0	0	0	0	0
324.622	0	0	0	0	0	0	0	0	0	0	0	0	0	0	0	0	0	0	0	0	0	0	0	0	0	0	0	0	0	0	0	0	0	0	0	0	0	0	0	0	0	0	0	0	0	0	0	0	0
326.243	0	0	0	0	0	0	0	0	0	0	0	0	0	0	0	0	0	0	0	0	0	0	0	0	0	0	0	0	0	0	0	0	0	0	0	0	0	0	0	0	0	0	0	0	0	0	0	0	0
327.865	0	0	0	0	0	0	0	0	0	0	0	0	0	0	0	0	0	0	0	0	0	0	0	0	0	0	0	0	0	0	0	0	0	0	0	0	0	0	0	0	0	0	0	0	0	0	0	0	0
329.488	0	0	0	0	0	0	0	0	0	0	0	0	0	0	0	0	0	0	0	0	0	0	0	0	0	0	0	0	0	0	0	0	0	0	0	0	0	0	0	0	0	0	0	0	0	0	0	0	0
331.111	0	0	0	0	0	0	0	0	0	0	0	0	0	0	0	0	0	0	0	0	0	0	0	0	0	0	0	0	0	0	0	0	0	0	0	0	0	0	0	0	0	0	0	0	0	0	0	0	0
332.734	0	0	0	0	0	0	0	0	0	0	0	0	0	0	0	0	0	0	0	0	0	0	0	0	0	0	0	0	0	0	0	0	0	0	0	0	0	0	0	0	0	0	0	0	0	0	0	0	0
334.358	0	0	0	0	0	0	0	0	0	0	0	0	0	0	0	0	0	0	0	0	0	0	0	0	0	0	0	0	0	0	0	0	0	0	0	0	0	0	0	0	0	0	0	0	0	0	0	0	0
335.982	0	0	0	0	0	0	0	0	0	0	0	0	0	0	0	0	0	0	0	0	0	0	0	0	0	0	0	0	0	0	0	0	0	0	0	0	0	0	0	0	0	0	0	0	0	0	0	0	0
337.607	0	0	0	0	0	0	0	0	0	0	0	0	0	0	0	0	0	0	0	0	0	0	0	0	0	0	0	0	0	0	0	0	0	0	0	0	0	0	0	0	0	0	0	0	0	0	0	0	0
339.232	0	0	0	0	0	0	0	0	0	0	0	0	0	0	0	0	0	0	0	0	0	0	0	0	0	0	0	0	0	0	0	0	0	0	0	0	0	0	0	0	0	0	0	0	0	0	0	0	0
340.858	0	0	0	0	0	0	0	0	0	0	0	0	0	0	0	0	0	0	0	0	0	0	0	0	0	0	0	0	0	0	0	0	0	0	0	0	0	0	0	0	0	0	0	0	0	0	0	0	0
342.484	0	0	0	0	0	0	0	0	0	0	0	0	0	0	0	0	0	0	0	0	0	0	0	0	0	0	0	0	0	0	0	0	0	0	0	0	0	0	0	0	0	0	0	0	0	0	0	0	0
344.111	0	0	0	0	0	0	0	0	0	0	0	0	0	0	0	0	0	0	0	0	0	0	0	0	0	0	0	0	0	0	0	0	0	0	0	0	0	0	0	0	0	0	0	0	0	0	0	0	0
345.738	0	0	0	0	0	0	0	0	0	0	0	0	0	0	0	0	0	0	0	0	0	0	0	0	0	0	0	0	0	0	0	0	0	0	0	0	0	0	0	0	0	0	0	0	0	0	0	0	0
347.365	0	0	0	0	0	0	0	0	0	0	0	0	0	0	0	0	0	0	0	0	0	0	0	0	0	0	0	0	0	0	0	0	0	0	0	0	0	0	0	0	0	0	0	0	0	0	0	0	0
348.993	0	0	0	0	0	0	0	0	0	0	0	0	0	0	0	0	0	0	0	0	0	0	0	0	0	0	0	0	0	0	0	0	0	0	0	0	0	0	0	0	0	0	0	0	0	0	0	0	0
350.622	0	0	0	0	0	0	0	0	0	0	0	0	0	0	0	0	0	0	0	0	0	0	0	0	0	0	0	0	0	0	0	0	0	0	0	0	0	0	0	0	0	0	0	0	0	0	0	0	0
352.251	0	0	0	0	0	0	0	0	0	0	0	0	0	0	0	0	0	0	0	0	0	0	0	0	0	0	0	0	0	0	0	0	0	0	0	0	0	0	0	0	0	0	0	0	0	0	0	0	0
353.88	0	0	0	0	0	0	0	0	0	0	0	0	0	0	0	0	0	0	0	0	0	0	0	0	0	0	0	0	0	0	0	0	0	0	0	0	0	0	0	0	0	0	0	0	0	0	0	0	0
355.51	0	0	0	0	0	0	0	0	0	0	0	0	0	0	0	0	0	0	0	0	0	0	0	0	0	0	0	0	0	0	0	0	0	0	0	0	0	0	0	0	0	0	0	0	0	0	0	0	0
357.14	0	0	0	0	0	0	0	0	0	0	0	0	0	0	0	0	0	0	0	0	0	0	0	0	0	0	0	0	0	0	0	0	0	0	0	0	0	0	0	0	0	0	0	0	0	0	0	0	0
358.771	0	0	0	0	0	0	0	0	0	0	0	0	0	0	0	0	0	0	0	0	0	0	0	0	0	0	0	0	0	0	0	0	0	0	0	0	0	0	0	0	0	0	0	0	0	0	0	0	0
360.402	0	0	0	0	0	0	0	0	0	0	0	0	0	0	0	0	0	0	0	0	0	0	0	0	0	0	0	0	0	0	0	0	0	0	0	0	0	0	0	0	0	0	0	0	0	0	0	0	0
362.034	0	0	0	0	0	0	0	0	0	0	0	0	0	0	0	0	0	0	0	0	0	0	0	0	0	0	0	0	0	0	0	0	0	0	0	0	0	0	0	0	0	0	0	0	0	0	0	0	0
363.666	0	0	0	0	0	0	0	0	0	0	0	0	0	0	0	0	0	0	0	0	0	0	0	0	0	0	0	0	0	0	0	0	0	0	0	0	0	0	0	0	0	0	0	0	0	0	0	0	0
365.299	0	0	0	0	0	0	0	0	0	0	0	0	0	0	0	0	0	0	0	0	0	0	0	0	0	0	0	0	0	0	0	0	0	0	0	0	0	0	0	0	0	0	0	0	0	0	0	0	0
366.932	0	0	0	0	0	0	0	0	0	0	0	0	0	0	0	0	0	0	0	0	0	0	0	0	0	0	0	0	0	0	0	0	0	0	0	0	0	0	0	0	0	0	0	0	0	0	0	0	0
368.565	0	0	0	0	0	0	0	0	0	0	0	0	0	0	0	0	0	0	0	0	0	0	0	0	0	0	0	0	0	0	0	0	0	0	0	0	0	0	0	0	0	0	0	0	0	0	0	0	0
370.199	0	0	0	0	0	0	0	0	0	0	0	0	0	0	0	0	0	0	0	0	0	0	0	0	0	0	0	0	0	0	0	0	0	0	0	0	0	0	0	0	0	0	0	0	0	0	0	0	0
371.833	0	0	0	0	0	0	0	0	0	0	0	0	0	0	0	0	0	0	0	0	0	0	0	0	0	0	0	0	0	0	0	0	0	0	0	0	0	0	0	0	0	0	0	0	0	0	0	0	0
373.468	0	0	0	0	0	0	0	0	0	0	0	0	0	0	0	0	0	0	0	0	0	0	0	0	0	0	0	0	0	0	0	0	0	0	0	0	0	0	0	0	0	0	0	0	0	0	0	0	0
375.103	0	0	0	0	0	0	0	0	0	0	0	0	0	0	0	0	0	0	0	0	0	0	0	0	0	0	0	0	0	0	0	0	0	0	0	0	0	0	0	0	0	0	0	0	0	0	0	0	0
376.738	0	0	0	0	0	0	0	0	0	0	0	0	0	0	0	0	0	0	0	0	0	0	0	0	0	0	0	0	0	0	0	0	0	0	0	0	0	0	0	0	0	0	0	0	0	0	0	0	0
378.374	0	0	0	0	0	0	0	0	0	0	0	0	0	0	0	0	0	0	0	0	0	0	0	0	0	0	0	0	0	0	0	0	0	0	0	0	0	0	0	0	0	0	0	0	0	0	0	0	0
380.01	0	0	0	0	0	0	0	0	0	0	0	0	0	0	0	0	0	0	0	0	0	0	0	0	0	0	0	0	0	0	0	0	0	0	0	0	0	0	0	0	0	0	0	0	0	0	0	0	0
381.647	0	0	0	0	0	0	0	0	0	0	0	0	0	0	0	0	0	0	0	0	0	0	0	0	0	0	0	0	0	0	0	0	0	0	0	0	0	0	0	0	0	0	0	0	0	0	0	0	0
383.284	0	0	0	0	0	0	0	0	0	0	0	0	0	0	0	0	0	0	0	0	0	0	0	0	0	0	0	0	0	0	0	0	0	0	0	0	0	0	0	0	0	0	0	0	0	0	0	0	0
384.922	0	0	0	0	0	0	0	0	0	0	0	0	0	0	0	0	0	0	0	0	0	0	0	0	0	0	0	0	0	0	0	0	0	0	0	0	0	0	0	0	0	0	0	0	0	0	0	0	0
386.56	0	0	0	0	0	0	0	0	0	0	0	0	0	0	0	0	0	0	0	0	0	0	0	0	0	0	0	0	0	0	0	0	0	0	0	0	0	0	0	0	0	0	0	0	0	0	0	0	0
388.198	0	0	0	0	0	0	0	0	0	0	0	0	0	0	0	0	0	0	0	0	0	0	0	0	0	0	0	0	0	0	0	0	0	0	0	0	0	0	0	0	0	0	0	0	0	0	0	0	0
389.837	0	0	0	0	0	0	0	0	0	0	0	0	0	0	0	0	0	0	0	0	0	0	0	0	0	0	0	0	0	0	0	0	0	0	0	0	0	0	0	0	0	0	0	0	0	0	0	0	0
391.476	0	0	0	0	0	0	0	0	0	0	0	0	0	0	0	0	0	0	0	0	0	0	0	0	0	0	0	0	0	0	0	0	0	0	0	0	0	0	0	0	0	0	0	0	0	0	0	0	0
393.116	0	0	0	0	0	0	0	0	0	0	0	0	0	0	0	0	0	0	0	0	0	0	0	0	0	0	0	0	0	0	0	0	0	0	0	0	0	0	0	0	0	0	0	0	0	0	0	0	0
394.756	0	0	0	0	0	0	0	0	0	0	0	0	0	0	0	0	0	0	0	0	0	0	0	0	0	0	0	0	0	0	0	0	0	0	0	0	0	0	0	0	0	0	0	0	0	0	0	0	0
396.396	0	0	0	0	0	0	0	0	0	0	0	0	0	0	0	0	0	0	0	0	0	0	0	0	0	0	0	0	0	0	0	0	0	0	0	0	0	0	0	0	0	0	0	0	0	0	0	0	0
398.037	0	0	0	0	0	0	0	0	0	0	0	0	0	0	0	0	0	0	0	0	0	0	0	0	0	0	0	0	0	0	0	0	0	0	0	0	0	0	0	0	0	0	0	0	0	0	0	0	0
399.678	0	0	0	0	0	0	0	0	0	0	0	0	0	0	0	0	0	0	0	0	0	0	0	0	0	0	0	0	0	0	0	0	0	0	0	0	0	0	0	0	0	0	0	0	0	0	0	0	0
401.32	0	0	0	0	0	0	0	0	0	0	0	0	0	0	0	0	0	0	0	0	0	0	0	0	0	0	0	0	0	0	0	0	0	0	0	0	0	0	0	0	0	0	0	0	0	0	0	0	0
402.962	0	0	0	0	0	0	0	0	0	0	0	0	0	0	0	0	0	0	0	0	0	0	0	0	0	0	0	0	0	0	0	0	0	0	0	0	0	0	0	0	0	0	0	0	0	0	0	0	0
404.604	0	0	0	0	0	0	0	0	0	0	0	0	0	0	0	0	0	0	0	0	0	0	0	0	0	0	0	0	0	0	0	0	0	0	0	0	0	0	0	0	0	0	0	0	0	0	0	0	0
406.247	0	0	0	0	0	0	0	0	0	0	0	0	0	0	0	0	0	0	0	0	0	0	0	0	0	0	0	0	0	0	0	0	0	0	0	0	0	0	0	0	0	0	0	0	0	0	0	0	0
407.89	0	0	0	0	0	0	0	0	0	0	0	0	0	0	0	0	0	0	0	0	0	0	0	0	0	0	0	0	0	0	0	0	0	0	0	0	0	0	0	0	0	0	0	0	0	0	0	0	0
409.534	0	0	0	0	0	0	0	0	0	0	0	0	0	0	0	0	0	0	0	0	0	0	0	0	0	0	0	0	0	0	0	0	0	0	0	0	0	0	0	0	0	0	0	0	0	0	0	0	0
411.177	0	0	0	0	0	0	0	0	0	0	0	0	0	0	0	0	0	0	0	0	0	0	0	0	0	0	0	0	0	0	0	0	0	0	0	0	0	0	0	0	0	0	0	0	0	0	0	0	0
412.822	0	0	0	0	0	0	0	0	0	0	0	0	0	0	0	0	0	0	0	0	0	0	0	0	0	0	0	0	0	0	0	0	0	0	0	0	0	0	0	0	0	0	0	0	0	0	0	0	0
414.466	0	0	0	0	0	0	0	0	0	0	0	0	0	0	0	0	0	0	0	0	0	0	0	0	0	0	0	0	0	0	0	0	0	0	0	0	0	0	0	0	0	0	0	0	0	0	0	0	0
416.111	0	0	0	0	0	0	0	0	0	0	0	0	0	0	0	0	0	0	0	0	0	0	0	0	0	0	0	0	0	0	0	0	0	0	0	0	0	0	0	0	0	0	0	0	0	0	0	0	0
417.757	0	0	0	0	0	0	0	0	0	0	0	0	0	0	0	0	0	0	0	0	0	0	0	0	0	0	0	0	0	0	0	0	0	0	0	0	0	0	0	0	0	0	0	0	0	0	0	0	0
419.402	0	0	0	0	0	0	0	0	0	0	0	0	0	0	0	0	0	0	0	0	0	0	0	0	0	0	0	0	0	0	0	0	0	0	0	0	0	0	0	0	0	0	0	0	0	0	0	0	0
421.048	0	0	0	0	0	0	0	0	0	0	0	0	0	0	0	0	0	0	0	0	0	0	0	0	0	0	0	0	0	0	0	0	0	0	0	0	0	0	0	0	0	0	0	0	0	0	0	0	0
422.695	0	0	0	0	0	0	0	0	0	0	0	0	0	0	0	0	0	0	0	0	0	0	0	0	0	0	0	0	0	0	0	0	0	0	0	0	0	0	0	0	0	0	0	0	0	0	0	0	0
424.342	0	0	0	0	0	0	0	0	0	0	0	0	0	0	0	0	0	0	0	0	0	0	0	0	0	0	0	0	0	0	0	0	0	0	0	0	0	0	0	0	0	0	0	0	0	0	0	0	0
425.989	0	0	0	0	0	0	0	0	0	0	0	0	0	0	0	0	0	0	0	0	0	0	0	0	0	0	0	0	0	0	0	0	0	0	0	0	0	0	0	0	0	0	0	0	0	0	0	0	0
427.636	0	0	0	0	0	0	0	0	0	0	0	0	0	0	0	0	0	0	0	0	0	0	0	0	0	0	0	0	0	0	0	0	0	0	0	0	0	0	0	0	0	0	0	0	0	0	0	0	0
429.284	0	0	0	0	0	0	0	0	0	0	0	0	0	0	0	0	0	0	0	0	0	0	0	0	0	0	0	0	0	0	0	0	0	0	0	0	0	0	0	0	0	0	0	0	0	0	0	0	0
430.932	0	0	0	0	0	0	0	0	0	0	0	0	0	0	0	0	0	0	0	0	0	0	0	0	0	0	0	0	0	0	0	0	0	0	0	0	0	0	0	0	0	0	0	0	0	0	0	0	0
432.581	0	0	0	0	0	0	0	0	0	0	0	0	0	0	0	0	0	0	0	0	0	0	0	0	0	0	0	0	0	0	0	0	0	0	0	0	0	0	0	0	0	0	0	0	0	0	0	0	0
434.23	0	0	0	0	0	0	0	0	0	0	0	0	0	0	0	0	0	0	0	0	0	0	0	0	0	0	0	0	0	0	0	0	0	0	0	0	0	0	0	0	0	0	0	0	0	0	0	0	0
435.879	0	0	0	0	0	0	0	0	0	0	0	0	0	0	0	0	0	0	0	0	0	0	0	0	0	0	0	0	0	0	0	0	0	0	0	0	0	0	0	0	0	0	0	0	0	0	0	0	0
437.528	0	0	0	0	0	0	0	0	0	0	0	0	0	0	0	0	0	0	0	0	0	0	0	0	0	0	0	0	0	0	0	0	0	0	0	0	0	0	0	0	0	0	0	0	0	0	0	0	0
439.178	0	0	0	0	0	0	0	0	0	0	0	0	0	0	0	0	0	0	0	0	0	0	0	0	0	0	0	0	0	0	0	0	0	0	0	0	0	0	0	0	0	0	0	0	0	0	0	0	0
440.828	0	0	0	0	0	0	0	0	0	0	0	0	0	0	0	0	0	0	0	0	0	0	0	0	0	0	0	0	0	0	0	0	0	0	0	0	0	0	0	0	0	0	0	0	0	0	0	0	0
442.479	0	0	0	0	0	0	0	0	0	0	0	0	0	0	0	0	0	0	0	0	0	0	0	0	0	0	0	0	0	0	0	0	0	0	0	0	0	0	0	0	0	0	0	0	0	0	0	0	0
444.13	0	0	0	0	0	0	0	0	0	0	0	0	0	0	0	0	0	0	0	0	0	0	0	0	0	0	0	0	0	0	0	0	0	0	0	0	0	0	0	0	0	0	0	0	0	0	0	0	0
445.781	0	0	0	0	0	0	0	0	0	0	0	0	0	0	0	0	0	0	0	0	0	0	0	0	0	0	0	0	0	0	0	0	0	0	0	0	0	0	0	0	0	0	0	0	0	0	0	0	0
447.432	0	0	0	0	0	0	0	0	0	0	0	0	0	0	0	0	0	0	0	0	0	0	0	0	0	0	0	0	0	0	0	0	0	0	0	0	0	0	0	0	0	0	0	0	0	0	0	0	0
449.084	0	0	0	0	0	0	0	0	0	0	0	0	0	0	0	0	0	0	0	0	0	0	0	0	0	0	0	0	0	0	0	0	0	0	0	0	0	0	0	0	0	0	0	0	0	0	0	0	0
450.736	0	0	0	0	0	0	0	0	0	0	0	0	0	0	0	0	0	0	0	0	0	0	0	0	0	0	0	0	0	0	0	0	0	0	0	0	0	0	0	0	0	0	0	0	0	0	0	0	0
452.389	0	0	0	0	0	0	0	0	0	0	0	0	0	0	0	0	0	0	0	0	0	0	0	0	0	0	0	0	0	0	0	0	0	0	0	0	0	0	0	0	0	0	0	0	0	0	0	0	0
454.042	0	0	0	0	0	0	0	0	0	0	0	0	0	0	0	0	0	0	0	0	0	0	0	0	0	0	0	0	0	0	0	0	0	0	0	0	0	0	0	0	0	0	0	0	0	0	0	0	0
455.695	0	0	0	0	0	0	0	0	0	0	0	0	0	0	0	0	0	0	0	0	0	0	0	0	0	0	0	0	0	0	0	0	0	0	0	0	0	0	0	0	0	0	0	0	0	0	0	0	0
457.348	0	0	0	0	0	0	0	0	0	0	0	0	0	0	0	0	0	0	0	0	0	0	0	0	0	0	0	0	0	0	0	0	0	0	0	0	0	0	0	0	0	0	0	0	0	0	0	0	0
459.002	0	0	0	0	0	0	0	0	0	0	0	0	0	0	0	0	0	0	0	0	0	0	0	0	0	0	0	0	0	0	0	0	0	0	0	0	0	0	0	0	0	0	0	0	0	0	0	0	0
460.656	0	0	0	0	0	0	0	0	0	0	0	0	0	0	0	0	0	0	0	0	0	0	0	0	0	0	0	0	0	0	0	0	0	0	0	0	0	0	0	0	0	0	0	0	0	0	0	0	0
462.31	0	0	0	0	0	0	0	0	0	0	0	0	0	0	0	0	0	0	0	0	0	0	0	0	0	0	0	0	0	0	0	0	0	0	0	0	0	0	0	0	0	0	0	0	0	0	0	0	0
463.965	0	0	0	0	0	0	0	0	0	0	0	0	0	0	0	0	0	0	0	0	0	0	0	0	0	0	0	0	0	0	0	0	0	0	0	0	0	0	0	0	0	0	0	0	0	0	0	0	0
465.62	0	0	0	0	0	0	0	0	0	0	0	0	0	0	0	0	0	0	0	0	0	0	0	0	0	0	0	0	0	0	0	0	0	0	0	0	0	0	0	0	0	0	0	0	0	0	0	0	0
467.275	0	0	0	0	0	0	0	0	0	0	0	0	0	0	0	0	0	0	0	0	0	0	0	0	0	0	0	0	0	0	0	0	0	0	0	0	0	0	0	0	0	0	0	0	0	0	0	0	7.41123076998224
468.931	0	0	0	0	0	0	0	0	0	0	0	0	0	0	0	0	0	0	0	0	0	0	0	0	0	0	0	0	0	0	0	0	0	0	0	0	0	0	0	0	0	0	0	0	0	0	0	0	10.0942907785078
470.586	0	0	0	0	0	0	0	0	0	0	0	0	0	0	0	0	0	0	0	0	0	0	0	0	0	0	0	0	0	0	0	0	0	0	0	0	0	0	0	0	0	0	0	0	0	0	0	0.66388248882295	6.88097097445454
472.242	0	0	0	0	0	0	0	0	0	0	0	0	0	0	0	0	0	0	0	0	0	0	0	0	0	0	0	0	0	0	0	0	0	0	0	0	0	0	0	0	0	0	0	0	0	0	5.98720902477315	0.636362936686328	9.1472609402551
473.899	0	0	0	0	0	0	0	0	0	0	0	0	0	0	0	0	0	0	0	0	0	0	0	0	0	0	0	0	0	0	0	0	0	0	0	0	0	0	0	0	0	0	0	0	0	0	10.2663403727321	10.7027575838918	14.27892713654
475.555	0	0	0	0	0	0	0	0	0	0	0	0	0	0	0	0	0	0	0	0	0	0	0	0	0	0	0	0	0	0	0	0	0	0	0	0	0	0	0	0	0	0	0	0	0	9.42882626889146	8.44620858332474	10.7999487942104	13.1648667342976
477.212	0	0	0	0	0	0	0	0	0	0	0	0	0	0	0	0	0	0	0	0	0	0	0	0	0	0	0	0	0	0	0	0	0	0	0	0	0	0	0	0	0	0	0	0	0	2.19600481600547	7.79065614023088	5.80856204113835	6.05702787209654
478.87	0	0	0	0	0	0	0	0	0	0	0	0	0	0	0	0	0	0	0	0	0	0	0	0	0	0	0	0	0	0	0	0	0	0	0	0	0	0	0	0	0	0	0	0	15.6823293117216	11.7037673634728	9.53293379335634	13.0553405473866	20.3029549361397
480.527	0	0	0	0	0	0	0	0	0	0	0	0	0	0	0	0	0	0	0	0	0	0	0	0	0	0	0	0	0	0	0	0	0	0	0	0	0	0	0	0	0	0	0	0	6.39688125155725	10.7591498413953	8.3679269947547	20.9614507390715	12.1761533520329
482.185	0	0	0	0	0	0	0	0	0	0	0	0	0	0	0	0	0	0	0	0	0	0	0	0	0	0	0	0	0	0	0	0	0	0	0	0	0	0	0	0	0	0	0	9.63859398276776	9.70596805896951	12.2764804877373	17.473816273268	11.562324262697	14.6043861956735
483.843	0	0	0	0	0	0	0	0	0	0	0	0	0	0	0	0	0	0	0	0	0	0	0	0	0	0	0	0	0	0	0	0	0	0	0	0	0	0	0	0	0	0	0	3.79414766017505	-0.515709789225879	5.13474864107899	8.03700980200098	8.84774222293344	8.04987944930377
485.501	0	0	0	0	0	0	0	0	0	0	0	0	0	0	0	0	0	0	0	0	0	0	0	0	0	0	0	0	0	0	0	0	0	0	0	0	0	0	0	0	0	0	11.171604779626	3.21979845681877	6.99064047055456	13.2728936273301	9.4305737685961	10.0730717222661	11.3685643558816
487.16	0	0	0	0	0	0	0	0	0	0	0	0	0	0	0	0	0	0	0	0	0	0	0	0	0	0	0	0	0	0	0	0	0	0	0	0	0	0	0	0	0	14.4891013781851	4.31878696742062	10.6051770368674	10.9290416330945	12.5797721979529	18.1896404762676	14.7720848895832	20.8528503735096
488.819	0	0	0	0	0	0	0	0	0	0	0	0	0	0	0	0	0	0	0	0	0	0	0	0	0	0	0	0	0	0	0	0	0	0	0	0	0	0	0	0	0	4.53998351610749	19.26815102478	8.43197522189412	11.8109508743524	11.1655689731454	15.1776887620399	16.7058408506276	14.1230904387015
490.478	0	0	0	0	0	0	0	0	0	0	0	0	0	0	0	0	0	0	0	0	0	0	0	0	0	0	0	0	0	0	0	0	0	0	0	0	0	0	0	0	12.7034900231805	16.2432138962981	13.2576118053632	16.4809255446948	18.0199989718502	18.492276447619	17.8295202267613	20.2896551522874	26.3070812976329
492.137	0	0	0	0	0	0	0	0	0	0	0	0	0	0	0	0	0	0	0	0	0	0	0	0	0	0	0	0	0	0	0	0	0	0	0	0	0	0	0	0	10.0147813149464	4.67822633793449	5.77822298825466	10.613472127171	10.5025296258939	10.7138894063959	11.6502918629785	14.9708379243484	22.6185183066676
493.797	0	0	0	0	0	0	0	0	0	0	0	0	0	0	0	0	0	0	0	0	0	0	0	0	0	0	0	0	0	0	0	0	0	0	0	0	0	0	0	9.3965433482426	8.69371720151252	15.8371901517308	5.27288379476327	13.4564705859418	8.54134651929548	11.871788355431	15.4070884858022	19.1699405400459	21.3372964654864
495.456	0	0	0	0	0	0	0	0	0	0	0	0	0	0	0	0	0	0	0	0	0	0	0	0	0	0	0	0	0	0	0	0	0	0	0	0	0	0	0	4.73443559070264	3.09194112267839	9.8297702125982	5.45771876885023	10.4932598335329	8.0970610492698	7.39748478014315	9.95957498419573	17.6935876260379	13.5255505526298
497.117	0	0	0	0	0	0	0	0	0	0	0	0	0	0	0	0	0	0	0	0	0	0	0	0	0	0	0	0	0	0	0	0	0	0	0	0	0	0	1.69467682293718	-1.10977552543344	7.02094856231458	5.22062550174404	5.26341082815595	9.5021009882616	10.6136010975933	8.09932354727212	16.9619743654904	14.1204024712038	20.4342936979286
498.777	0	0	0	0	0	0	0	0	0	0	0	0	0	0	0	0	0	0	0	0	0	0	0	0	0	0	0	0	0	0	0	0	0	0	0	0	0	0	-6.42958554674152	-2.71777211748877	8.71744143098835	-1.37366087739644	11.4844169939347	13.2301876435115	6.68251154615699	11.5371171600987	13.9450815108477	11.7868368438224	18.8122904581892
500.438	0	0	0	0	0	0	0	0	0	0	0	0	0	0	0	0	0	0	0	0	0	0	0	0	0	0	0	0	0	0	0	0	0	0	0	0	0	7.33822059274565	6.22739495869876	10.7730633448037	4.78340435682343	-2.49267909392885	1.53092248244369	9.78399682026943	9.76640698182159	12.0021924597243	13.6583029139703	16.048493894408	11.9999735628957
502.098	0	0	0	0	0	0	0	0	0	0	0	0	0	0	0	0	0	0	0	0	0	0	0	0	0	0	0	0	0	0	0	0	0	0	0	0	3.78129477478234	3.83168120132773	9.83864054946551	5.14937069101454	11.6667881571485	3.19381005307193	10.4966711431251	7.89538710002172	11.9417501030056	15.349082396372	15.5933239078911	15.3813332460328	24.2626259080316
503.759	0	0	0	0	0	0	0	0	0	0	0	0	0	0	0	0	0	0	0	0	0	0	0	0	0	0	0	0	0	0	0	0	0	0	0	0	2.02151554492455	4.99889839902683	1.24548690704119	10.7751762089744	8.36441653532962	5.43158986121234	11.4883100157557	14.2158077836158	12.6929555704205	18.3341616717896	14.730868915017	19.8454778073594	20.209462898945
505.421	0	0	0	0	0	0	0	0	0	0	0	0	0	0	0	0	0	0	0	0	0	0	0	0	0	0	0	0	0	0	0	0	0	0	0	7.06995920774671	6.82040019942599	1.27347564932814	18.9969565105643	9.01571826262505	9.48778245949459	8.57461563587064	9.20979997329945	14.2275213157358	13.671647313058	13.3819380208027	16.9150043085714	19.1724002884773	19.940434553751
507.082	0	0	0	0	0	0	0	0	0	0	0	0	0	0	0	0	0	0	0	0	0	0	0	0	0	0	0	0	0	0	0	0	0	0	0	5.67796281011366	0.30940426160563	12.7305290522068	6.20359491476202	6.73200088815977	18.8419615545815	14.2934773203119	9.5543179764809	15.7452433132961	12.1201028030216	12.778182989347	15.6430982174059	22.0717670873453	23.8818743447672
508.744	0	0	0	0	0	0	0	0	0	0	0	0	0	0	0	0	0	0	0	0	0	0	0	0	0	0	0	0	0	0	0	0	0	0	8.29847123431631	13.7589903342013	10.3645994240587	11.9750458932263	2.97325726014036	6.70208273834713	4.9165716909937	8.14392755026995	10.9831597955497	10.7664503630072	13.2694459881328	15.0017498246189	16.0975722205038	20.479275049853	22.9159724273265
510.406	0	0	0	0	0	0	0	0	0	0	0	0	0	0	0	0	0	0	0	0	0	0	0	0	0	0	0	0	0	0	0	0	0	0	7.72775502963872	8.00563484174471	3.919590301755	7.77911232722706	13.2665549897847	19.070518031225	16.7697939390749	13.318095321181	11.502804838702	16.9780879457082	17.2627239578886	15.1350787355096	18.5463202588332	25.8821670795285	23.8478420555001
512.068	0	0	0	0	0	0	0	0	0	0	0	0	0	0	0	0	0	0	0	0	0	0	0	0	0	0	0	0	0	0	0	0	0	4.46644007937603	6.29312611740278	4.52710490921743	6.73331809273669	7.51024731454535	10.4809644615954	4.31926546325105	10.5754710108415	9.97886249959973	12.9355159908083	12.947930289812	11.7085370702904	13.6854631542974	19.0399563698406	18.4222859553731	23.3607582652984
513.731	0	0	0	0	0	0	0	0	0	0	0	0	0	0	0	0	0	0	0	0	0	0	0	0	0	0	0	0	0	0	0	0	0	9.14931758875546	7.17092541915333	8.53313142599963	7.01815925714714	12.6636585529721	13.4885852476	11.3963628601867	15.0613393648016	20.0798700388766	18.956285168456	15.8374644143648	23.3239578959502	18.4186563624112	17.368081164431	25.4358354834578	21.9897660203336
515.394	0	0	0	0	0	0	0	0	0	0	0	0	0	0	0	0	0	0	0	0	0	0	0	0	0	0	0	0	0	0	0	0	1.400391515913	1.00227545515835	-2.47920109277854	-9.16465704180635	0.371207484901842	4.54185360830064	1.93946155842443	1.94056048565019	7.45231803246606	4.54719178989918	6.32312386284993	9.46378932356607	11.520846562358	9.58504199335649	17.8541082638865	19.4722941550193	16.0311722264337
517.056	0	0	0	0	0	0	0	0	0	0	0	0	0	0	0	0	0	0	0	0	0	0	0	0	0	0	0	0	0	0	0	0.96033395525937	1.01101416882752	-5.5368203606141	-7.053255343522	-1.01080945246084	-0.451348811784573	8.02593420173219	9.62400668930319	6.80732565098884	13.6647178101256	11.1937518328713	7.60390971670482	12.650943509859	15.9925559797557	13.4306328780964	21.9956252080164	19.3934497068252	21.5490702569579
518.72	0	0	0	0	0	0	0	0	0	0	0	0	0	0	0	0	0	0	0	0	0	0	0	0	0	0	0	0	0	0	0	5.89596649488846	5.89550372411643	7.14430537309033	5.17010488335679	2.99921667360334	7.81622703588056	2.63796171565005	11.1340439572162	12.1331693306185	15.4386275428803	20.1712957545674	13.9120154174027	20.8965192446727	16.4723153694942	17.9407106155038	18.5002794245078	21.5707643699989	24.718008098629
520.383	0	0	0	0	0	0	0	0	0	0	0	0	0	0	0	0	0	0	0	0	0	0	0	0	0	0	0	0	0	0	16.4313569149586	7.82194698094974	12.350112505651	12.5413179260033	0.312518410475565	2.21609657390314	17.0631233927149	7.87484767182753	14.2947595113108	13.6302958923731	23.1249233058615	13.1544116802775	21.2781005227448	20.9920251391193	17.6410025348087	22.6135321639271	23.1140896925921	26.8783362448284	25.5823450267926
522.046	0	0	0	0	0	0	0	0	0	0	0	0	0	0	0	0	0	0	0	0	0	0	0	0	0	0	0	0	0	0	2.45275591662794	-0.271283432744974	2.21765838859154	3.66667279561589	2.03735293240085	10.3245525340809	17.2163402917679	13.6278478796018	12.172733703352	11.8467797196911	11.2011560177665	14.2251138273066	12.4028783282448	21.9866175020681	20.3234116444378	22.2542250755409	16.8757445199203	19.5570019101205	23.3071957919343
523.71	0	0	0	0	0	0	0	0	0	0	0	0	0	0	0	0	0	0	0	0	0	0	0	0	0	0	0	0	0	-2.93901144438737	-7.27391020163903	-11.5774198250568	4.7187692673048	0.0484024532059346	1.71884942547593	2.73414092684074	1.24687647048133	2.40612280299715	7.97592362038077	9.6151247802317	14.8558654813315	3.84876780369411	8.73992931006468	16.9201680563493	12.1242281220758	12.0706057280213	15.3312227120706	22.1118015486848	19.9136058351318
525.374	0	0	0	0	0	0	0	0	0	0	0	0	0	0	0	0	0	0	0	0	0	0	0	0	0	0	0	0	0	6.93108306024202	6.37773873122998	11.2910425394004	12.4240147490271	11.1429715524818	9.53642773760616	7.58998491174716	7.63864165674105	12.0095752451175	14.7013935578654	17.6500267271606	13.6742145028953	19.2854457231071	12.7331506590913	19.8633974303663	17.6229530087929	15.5826523020837	22.06944247338	18.2648324579947	26.8514152305006
527.038	0	0	0	0	0	0	0	0	0	0	0	0	0	0	0	0	0	0	0	0	0	0	0	0	0	0	0	0	-1.15801257630042	-1.23656229270064	-10.1747763226378	-0.207941970807576	9.98095616831286	-8.25234867456948	3.51177912702451	11.0492279818616	4.02018775055157	6.72744920977456	9.10837079391146	7.49878666851025	11.7625464438568	5.71943747930064	11.0337852755641	18.3658404304641	11.9424018052291	18.0582489063847	12.6514389901006	17.3728151255675	18.112650872664
528.703	0	0	0	0	0	0	0	0	0	0	0	0	0	0	0	0	0	0	0	0	0	0	0	0	0	0	0	0	-16.1195300956197	-16.5540730046518	-4.85645737963851	-11.5175856151652	-9.80173468189896	-6.15287181420116	-13.1681729137555	-7.41327982492848	-7.4918972259993	-9.84993672306345	-0.842743459572364	-3.01194764957064	-0.282807390867626	8.29649618323704	7.36712183789616	11.3652370806663	11.1649693589917	15.3615550773128	8.86038686537067	11.69166976381	17.2992840915749
530.367	0	0	0	0	0	0	0	0	0	0	0	0	0	0	0	0	0	0	0	0	0	0	0	0	0	0	0	10.6938662235563	9.1884582989106	7.47484965191908	5.00489614770997	11.8542115729617	7.69455100650536	3.5754345233941	-0.827798424383611	11.8073550943777	13.6189445825854	12.6291549711455	12.9431491590504	15.1734715441599	13.7444345048091	19.8196387862391	13.9231402094007	14.5271786006844	16.4471514049579	13.2651142612349	18.3707973970492	24.6563182164152	17.2528176414334
532.032	0	0	0	0	0	0	0	0	0	0	0	0	0	0	0	0	0	0	0	0	0	0	0	0	0	0	12.8877383919864	-9.05658930418193	7.77319688712588	5.7256232467303	7.94446390397906	1.92452884103239	2.76622573002625	9.46682552341043	7.72900196423188	5.08031970653264	8.09793590342962	7.08444958127344	18.3937291599703	9.62133508849732	9.11929917234313	15.2943150420589	15.0509017219287	14.3331503153625	16.9108925496119	10.7072700666306	18.7025145032296	19.8520409460424	25.6505129852675
533.697	0	0	0	0	0	0	0	0	0	0	0	0	0	0	0	0	0	0	0	0	0	0	0	0	0	0	-10.3802081590181	-3.89395238613374	-5.15203218173204	-5.6580760733491	-3.23390153399337	0.734843307961058	-7.59864854615188	-7.33482914574313	0.938403761152637	3.30268272681391	4.40715965835459	13.2971236479689	5.1322163047897	10.0592872532576	18.0782730010774	17.3443358275789	16.3495854808107	15.8560312769531	13.8793089203517	14.5367931728556	18.7175316982653	19.4535442862427	11.9081149372074
535.362	0	0	0	0	0	0	0	0	0	0	0	0	0	0	0	0	0	0	0	0	0	0	0	0	0	26.7334378841172	-2.20511659433596	-3.24418466529087	-4.10715820944044	0.0278352562143485	-4.52382926277024	0.682138842279208	0.371138767465158	2.04659385965933	0.303325590077555	12.2743608574925	1.69092845013997	0.755675947234216	12.6312102068556	12.2406175680328	8.0127974945557	11.2022773190682	9.24178338235959	15.8263681803442	14.3374068177165	18.4642176889283	18.6752094293962	23.6141753551393	20.8157822604283
537.028	0	0	0	0	0	0	0	0	0	0	0	0	0	0	0	0	0	0	0	0	0	0	0	0	0	3.62447948821515	1.96977119929251	14.2917446911792	19.7924056488181	12.5848779694445	-0.269776738886849	13.1922781859611	8.35349979203194	17.2728347044496	5.48100485506183	10.786649902662	19.999762408212	13.0847426208948	10.4203927619683	13.5874337463073	9.18334325240015	21.5472489856764	15.2969377436259	18.8611984123801	19.3054945069595	20.8656322246508	19.8348946852987	22.8069606743337	20.5188852426921
538.693	0	0	0	0	0	0	0	0	0	0	0	0	0	0	0	0	0	0	0	0	0	0	0	0	-1.12309433943603	-2.32807234216992	-15.1646533027158	-14.3152046585744	-12.7610874196538	-1.33831370331719	1.74020897213207	-9.5975336811909	-10.4889003575637	14.3569313005947	5.23977793146086	7.88565209620395	7.16313143851775	-2.35241705002998	1.23004189812325	7.71683071377608	9.28421170688839	7.73810209697822	14.5282847603027	15.8712285211807	12.5843309694625	12.2958753811572	12.6039396131845	20.34148154759	24.3917689964507
540.359	0	0	0	0	0	0	0	0	0	0	0	0	0	0	0	0	0	0	0	0	0	0	0	0	18.5947934816506	28.665283360095	28.7239245362879	25.922088209628	14.3315902378732	26.7575635094925	30.6298353862767	20.7155475326502	27.1413225724057	24.0431947224228	20.668006033068	15.7604332532714	18.9696039111724	18.9539168207917	12.1689938027299	25.3682673990282	20.8385044246819	24.2259666025532	22.473646820022	22.8840572753694	19.6690735275606	21.8552857692721	25.4821882093113	17.8314178376725	29.1115491779548
542.025	0	0	0	0	0	0	0	0	0	0	0	0	0	0	0	0	0	0	0	0	0	0	0	-9.48967206189309	12.8463604887548	4.7115509254611	15.3000236921	9.63736553075696	12.1217241032547	11.4277415080009	2.27257689977849	4.87465700478724	-2.83254419255129	6.64035987167306	-7.3576533744868	13.1000840315426	9.94699143669763	2.90669723764784	8.46802544133793	4.81373172488257	10.6823919474955	14.2929406338122	8.65187174385295	14.7941685349026	18.5424632858444	16.0128979000275	17.2600177004853	22.2374427564412	15.2498708962285
543.691	0	0	0	0	0	0	0	0	0	0	0	0	0	0	0	0	0	0	0	0	0	0	0	-22.4836333951742	-5.39700612435841	-12.4030280592056	-7.71550170562795	-10.4701004387873	-20.1940810713958	6.31550034159828	7.14724245658599	9.87222941929844	0.938330105523584	3.37128633453194	3.28450459112594	4.46853565245219	4.55334504203319	1.53576838973804	5.23759437711678	4.28711078611926	10.2568165017466	7.74789029827636	11.7625146468732	9.48935832796746	15.2043078550023	17.3870435013923	14.7725046940477	19.8920364013335	19.6644433741412
545.357	0	0	0	0	0	0	0	0	0	0	0	0	0	0	0	0	0	0	0	0	0	0	-9.86148657625562	-8.71764239168822	-16.022899846651	2.42354136620049	-17.1474342361864	4.55739842063671	-13.4920157110806	-0.713172410275241	-0.995307054527618	-7.57244614212587	-0.951575739073037	-3.70045508629884	-0.564545830158792	10.7931809132517	3.75963520445033	3.96776934553857	9.81777836524366	3.22759506041002	3.18714018938089	15.6684475508426	4.85439189650916	7.11408580930985	11.1556374970153	13.6946502521924	19.0718166715597	14.711382236307	17.5475647711598
547.023	0	0	0	0	0	0	0	0	0	0	0	0	0	0	0	0	0	0	0	0	0	23.9632656606537	-1.77073212385103	27.6640073725969	10.1765342447135	17.9255789877037	-0.662716458056107	10.2901363347655	7.80448560399242	-0.610773894583775	4.84102233067243	21.6362111509712	6.78008921160559	3.11005562604018	15.8297277576165	10.0854416328007	5.13258591088433	10.1868975709549	16.1075883986468	16.0518193821565	11.3506592794126	12.292392993568	21.2000085001194	18.449402415405	13.271507313275	14.672163279196	20.9736069493642	18.1878720306536	17.61035822852
548.69	0	0	0	0	0	0	0	0	0	0	0	0	0	0	0	0	0	0	0	0	0	-0.910804426732437	-10.4656366351778	-8.33321224343463	-7.23719348562704	2.03876739793821	7.05149465939772	-1.97263316761029	-1.52050843005255	12.6915524835912	-8.15600882524043	3.64050659244519	4.47497874875717	-3.38774339613695	-0.297312510957027	10.3593112595727	4.85108520258582	5.48324552601444	11.3284716521859	4.94554711218496	3.2621799529362	11.5180605521308	12.5893098045203	15.1432489505317	17.9951802442151	14.3362628766079	15.9195929448127	18.9115078279417	14.1977598818961
550.357	0	0	0	0	0	0	0	0	0	0	0	0	0	0	0	0	0	0	0	0	6.81481477676953	5.16802618116552	4.59272914049584	16.2885986506934	5.11878090011239	13.9500978476678	24.0946708559971	-2.6229707544016	3.74906997223578	9.18902204671375	18.5693381730116	10.7464157414606	7.72235863570402	17.6723877394889	22.4612287001336	4.78560509398859	15.2630632139279	21.0522198050002	21.658760313391	21.0293011957238	22.6470534495559	20.0995082980113	10.9365741260278	17.6564990886659	21.7488911638454	21.9542498212188	11.268267680271	20.9866310124838	23.1041292974625
552.024	0	0	0	0	0	0	0	0	0	0	0	0	0	0	0	0	0	0	0	0	-7.66132890422328	-26.3124348513807	-3.62932677776456	-12.3343879170567	-15.7383366740156	-4.46019240543318	-1.44211924031057	6.23973180850205	1.21013753513241	-2.8480290179203	3.47110822984497	0.0290585271636993	-6.98668909141164	-15.4342409951323	4.2315647003051	5.64367080940196	3.07932362898612	-3.89868775805623	3.67761391307524	2.84607576760372	11.9945957675672	-0.50473054697611	8.57082447170171	15.2825491992205	10.7733181867743	12.9926557964398	14.2691831308893	20.953469002183	15.7474512260701
553.691	0	0	0	0	0	0	0	0	0	0	0	0	0	0	0	0	0	0	0	-0.423273093191655	-19.2628220862528	-12.2199155375312	5.02111723790896	-5.25252803625829	9.80453168450645	-9.84544642566246	3.26224356656468	-6.84007629289462	6.35420243799046	-4.60175776255495	-9.5207551776433	-3.24033452018339	-6.04906518728449	-2.42659252970149	-3.79787630321682	2.86083162922048	15.5493872586876	3.01768978154455	1.27856098853618	9.50241641032082	8.85999632567743	13.5154637182427	17.0100474960552	9.7632329204327	14.0163358136248	8.8850809283132	10.7542590835525	12.8631388853945	10.8976498976181
555.358	0	0	0	0	0	0	0	0	0	0	0	0	0	0	0	0	0	0	0	10.877690440101	13.5028068946704	19.7061582222643	16.4048993008228	11.8555919659752	3.81645301295779	20.444960687753	28.4198186822407	29.6659808837326	17.3262501658626	14.5116603508649	15.5165284768937	13.0361874319697	6.16901004449956	21.6782033077129	26.35817732737	19.2675425938653	19.5086286598258	21.5352540684959	21.9153763704749	18.8444422794395	17.1167843750961	16.7673675711496	17.8803862559385	16.4563763774378	22.1640201954466	15.15705107462	15.0004306199724	21.9540119216915	18.6465914957311
557.026	0	0	0	0	0	0	0	0	0	0	0	0	0	0	0	0	0	0	12.6430225159372	-14.7740984748786	9.11609277679218	12.6878638943359	11.7989507827416	7.46484557914107	7.22638680877354	10.6960434726748	-2.30237190185336	17.1571612753731	1.08557045894768	2.83876758648045	14.4709599050463	10.7279659371878	7.07879052408105	21.3568951221932	8.65484436033183	-0.781969507747115	10.4427929080204	7.7072300871231	8.90965380989952	12.4329793875295	10.1191400131604	11.9420432898613	16.1451769580175	19.3967274540811	13.3021284330604	11.4973712385044	14.7932935929499	16.0342216715027	21.463425446644
558.693	0	0	0	0	0	0	0	0	0	0	0	0	0	0	0	0	0	0	-4.03243504960131	25.117917543114	0.98087590059583	6.08821590773916	-3.62158707911532	5.69790533850666	4.63422557461465	2.48494207856121	4.73929458655995	6.4355876857921	-3.63982795709121	15.253593809726	2.76560396381257	13.9801299179754	0.676628850544977	12.6563881019262	4.25257848176139	8.38679308432287	15.9629519141032	7.41984769129537	11.335706726144	10.8874965751444	11.9174194937977	11.9392759290358	13.2340362150588	14.9711951707583	15.3606644955469	15.5752678476072	15.5303623541567	10.1544705946895	15.3881542238658
560.361	0	0	0	0	0	0	0	0	0	0	0	0	0	0	0	0	0	18.1187719264621	1.01328622947609	-13.3136098109067	-2.41123196496394	-6.09732606337583	2.75132547915711	-14.0704090713304	-10.144711995223	6.55710040773979	-0.344050502331311	7.24543645348907	2.9253352695706	-0.391848464038072	2.04317417130863	0.998133127865173	14.7242943328214	-3.68383798626128	16.1567576209485	2.79731188628406	15.9540288468642	9.90810387297055	8.95331263615133	3.68517090386073	5.39233842566073	7.50539839893247	12.1311377109234	5.91310611710683	13.7516060478919	12.4306576211101	10.1245249527924	9.56682237576006	19.3881359685434
562.029	0	0	0	0	0	0	0	0	0	0	0	0	0	0	0	0	19.0958079407089	5.68362417649821	-11.1138753619735	10.3650287193262	13.0063654786243	12.6626945388247	0.467745259571158	26.3847651510979	11.0177560675909	-8.13830210543567	12.2122937756239	10.6662493864146	9.55095717554202	-1.70172503540962	11.9724219335745	0.0771520584048219	9.68287621522859	20.7457921210738	4.20642610360895	9.23664041456934	21.0340567591127	16.8146541923429	12.2696194141635	10.3052575783084	8.80476976599041	15.9058428677702	18.3600249116871	6.21725273365985	15.088928787048	13.2532009908477	19.2086539416967	21.6091804553654	19.534584800278
563.697	0	0	0	0	0	0	0	0	0	0	0	0	0	0	0	0	-16.8475650594306	-41.0064105533295	-18.7439107579328	-11.8407882835696	-19.7538626672094	-16.4403131645474	-14.5558364765907	-14.5244256705462	-31.4677075177919	-31.0772880049374	-15.7231843260467	-2.9374882681597	-13.4606559202875	3.57668098559984	-0.310328872427964	-15.0023831067061	-7.93497521443308	-5.21415196263195	-12.8263110017322	-0.509814353589041	-0.648029972051719	-2.16871160658841	-8.79988794571712	-7.63306455166163	0.108244389805129	0.230611183530213	-0.622681572822172	6.71406316363819	16.5435142858468	6.60505410159428	7.80210215401691	13.1088836298629	13.5371563664613
565.365	0	0	0	0	0	0	0	0	0	0	0	0	0	0	0	14.3079838324436	17.6074601667595	21.4131175079502	-0.47506537781187	7.49270080385574	2.45357116532857	4.2686563616907	0.508495467409481	3.16542460393025	23.1720688955706	3.37104669917392	3.27812040112515	8.94060717269945	17.1383563468609	8.64779171388841	18.085262769217	15.8948863208458	17.2021813849464	5.66134906938388	7.89486596092822	13.0335218827861	14.8961712163197	16.4694381800741	15.8435354985418	17.9963563067297	7.73610305612212	2.27805794529939	15.2352279593355	16.2624664423132	10.9455234762686	15.5647457158393	14.8877648634178	11.9841790025994	18.6174991786584
567.033	0	0	0	0	0	0	0	0	0	0	0	0	0	0	0	-13.1019434593458	-17.6385811821683	-13.6372646212549	-13.3375186727971	-6.51347009253342	0.497355064413601	-21.8781484999503	-7.34939489774381	-8.97445676852757	-7.35020916747991	-4.58491480511301	0.425534779441796	2.97106506976014	12.6793187790544	-0.397158752382208	9.7237472272663	-10.4364163402849	-22.7232407793949	7.56071483373118	1.4993957945107	7.08429953655385	-0.490098069366402	3.99977219781513	17.0298563605736	-2.7052057658678	1.96210029573201	0.919658109411499	5.46903205882642	12.6223913472577	9.58930361717187	8.72273171010877	5.66339896568384	14.0954889169189	17.6904534631664
568.702	0	0	0	0	0	0	0	0	0	0	0	0	0	0	26.6297493103464	49.7187999284299	19.4580804147667	3.18869680805697	15.0451480458697	19.2318804809167	6.9300926519471	18.284430071808	14.9502097693568	45.573828002973	-3.03655774189013	19.3276855929613	15.8707216737478	23.4151906999463	39.6095500519553	17.4507498137477	14.1253127235398	8.27951527172246	10.9230016214994	32.0472017440322	6.49096925118185	12.9251067236879	15.3452398740672	20.5361446804063	15.8661277305964	22.4794803495655	17.9541749911052	15.9348030247443	24.4975842856886	18.1918146282263	15.5052650721616	16.5030342947528	16.8800392012428	21.2649876127508	22.1565557096127
570.37	0	0	0	0	0	0	0	0	0	0	0	0	0	0	-29.3453559829674	-17.1301167595084	-8.64578081519234	-32.3959839603639	-20.7541021206967	2.57357840338373	-12.7897985186627	-23.5511522956601	-17.2546069775546	25.3156414968066	-5.61984392380718	-22.1295164646214	-22.9008818490601	-10.8255942032325	-8.95081161607409	-11.845808221232	-0.919969461089252	4.5352679325939	-7.43889383723992	-12.9560917436736	4.95630156327495	-3.94308340298219	3.95516527817222	-15.1212638009296	-2.5353762620552	7.18680836729629	17.3884173218161	-3.92296759456999	15.5183815178836	6.69852028936615	9.5203138011587	9.48049102913303	6.54879914026613	10.2456434514604	7.13632114483207
572.039	0	0	0	0	0	0	0	0	0	0	0	0	0	-27.355806702704	-15.362856693629	-3.85272267754315	-23.3999469904535	-4.27578164757094	1.55371864954933	-1.5466027903101	-12.4092079438511	16.952628569211	-3.76095693310696	-15.0249841046494	3.95607305218649	-0.811878705471444	-1.18280620814935	0.435103009527358	-2.20215721544752	-12.7457900319462	-7.44565438044272	-6.16869510555842	-9.57923363416315	-19.1516612271349	-3.66172546179202	-6.63448171698097	-7.25193530446981	-5.30831829267544	-3.41203426215523	8.32684311876493	11.1687558521985	5.43264573020527	8.36390404594514	1.28098915279576	8.46398766360098	8.06012813010705	11.5836849161213	14.962518877884	14.0724563574151
573.708	0	0	0	0	0	0	0	0	0	0	0	0	0	-17.4752758968261	-45.508619870698	5.03301950890991	-22.8796221346725	18.1837840484682	2.60452065527018	-7.12925293888447	-16.3821343894743	-19.8458888225008	-2.78216294534576	-19.0530025866876	-12.6894507073884	6.83870206397518	-12.9590768122103	-9.73852544841449	-19.2862650481101	-8.35057612437029	-4.18330975494807	-15.8799398771519	-3.31050468532102	12.5127270471128	-8.58132476730431	-16.0736280055892	3.17290743393818	-0.732373915313387	9.61869631018213	4.88095967983662	5.11627269260459	5.26485163651266	9.09872345590815	10.221101536724	9.12016198325634	8.71121520589085	10.7492746985125	6.38039800190743	7.65522412340271
575.377	0	0	0	0	0	0	0	0	0	0	0	0	4.21503948047616	16.381356384231	2.27930939409623	6.70301525234221	3.25409622245389	-4.28647261285548	-0.0114645569133076	29.6031630733112	4.97403110889312	-0.509740260039298	-19.2974156580883	9.63069006578478	13.1796419032458	13.1603186819617	5.34668852554624	-9.04661100126054	8.01995715112308	5.12099146999841	4.6533907676197	27.9781275360764	4.02414573854442	7.66870562469106	8.36023175811722	1.73920224283297	21.2441767880614	9.25858079722416	3.8504443571508	-0.844595420519902	14.9806608286829	9.07045056303984	16.3128190107412	15.5599346752023	9.78860263397437	15.6182355527763	13.1490452471791	13.4980868058592	15.6220813190542
577.046	0	0	0	0	0	0	0	0	0	0	0	-1.76553952468188	-11.3623221324403	6.40338368651675	12.4937756804817	-6.67227588526651	23.4403755585247	3.73709016257983	21.434689047166	-8.68393857833553	-12.4705199211871	-18.4479882511606	11.2877874858106	14.9781083435906	8.71940942649399	11.7159550972505	11.6850543355846	11.0075267953593	12.0406613963491	-13.566446275835	6.67056869565006	16.4753926841118	-8.01398571088116	7.96424164940578	1.54313886330934	3.70632125959375	6.52270385091265	3.07923653850858	11.8225396070326	8.02571520746813	1.39277867339757	13.7762579927049	3.56856526857147	4.10124885928852	8.68807122649422	9.61085789774214	12.535388782176	8.16387190858441	6.27120232226567
578.715	0	0	0	0	0	0	0	0	0	0	0	16.5657738547543	-13.6888832271513	18.1826429995866	-2.26638669511769	14.5729503412509	21.8948576392094	-8.02113673285124	4.72600298465468	15.8438121526977	21.9131138262768	12.6295393129161	-0.414095004924386	9.16181413512854	7.53228587371923	-5.33943271240191	16.8917838144612	3.24199613623915	8.14109227074769	11.0951790271042	14.6908288936267	-0.972102144427139	3.75108517143273	22.7793842499093	7.1829326851463	7.01644157083573	11.0765848548221	7.34851341308955	4.05219018342884	0.19626668401494	18.7218082458798	6.18737957826665	14.268961137077	6.41438362885323	10.7104788758654	8.60808039347044	13.6985643502033	7.92290002062316	17.5892040979153
580.384	0	0	0	0	0	0	0	0	0	0	-8.57588513727045	4.92923048297256	25.6247662601894	-12.7820532528187	1.14177586302535	-14.4332562738792	-28.770540105289	-25.5770701677348	-11.4769660908787	-23.8587235642346	-10.8760498059217	0.980845079579988	-22.443805771766	2.77962697078791	-3.9253303984704	-14.6624749424648	-14.1664801057852	-3.83883696272239	-10.9557523305716	-5.01105320200276	3.61475080118826	3.10350308183665	-3.28574389373419	-16.469563399637	4.66723459394534	2.71433402485782	-7.1783829724347	-2.41992020720721	6.28853749628337	4.40846153271574	2.26185942485735	7.8611665375816	8.79791068828107	8.73315440767839	9.45516833395292	7.38888426190757	6.43333861119675	15.9511991241058	5.63023413958667
582.054	0	0	0	0	0	0	0	0	0	0	19.7658621294064	16.9348310995407	9.49749721399995	8.68114090613186	13.0272186753635	29.3390782138677	12.4404008977586	13.8059160956286	2.08730445936741	38.459129883152	0.00774581115642667	-11.0336990219515	23.8267019147042	6.78780205551111	19.6020483029577	5.89867516606149	-1.59606743727088	-0.0257232478744383	2.30607633933928	13.4749362509962	20.8408043133389	8.30840811280136	-1.59124083410758	10.4842907227967	-7.32226504392097	4.37050315445638	12.559120875118	11.5559268992347	9.93622929102314	11.1771993981448	21.6993031475213	6.3709202518691	10.889706066974	12.6865169519658	9.5599293187948	5.33202301116589	15.2502269691307	13.4765353241721	6.44449715880491
583.723	0	0	0	0	0	0	0	0	0	47.1359002886454	41.7697139690692	38.565987567912	48.4352136563197	37.517623863471	27.046566310013	19.8198204089221	28.046134068548	13.2217890525541	47.0579824107397	36.8124517175818	31.9521034836054	23.4746801844257	30.2230053545836	20.6647799968888	32.9750590963222	27.9829079949637	23.8160197824	28.7956475491606	31.9113455656251	42.284773683581	32.9815279365605	21.1595791078107	7.84621563809306	32.5296433623366	27.5475005862845	12.60068452477	23.3783354444888	21.3674617096948	18.3616866603331	20.0166607176554	22.5182565415792	21.2482326628372	25.4106464263723	19.8860886985182	19.2294514119911	20.5215002965359	19.8518273420708	21.7819423561789	27.6350372275315
585.393	0	0	0	0	0	0	0	0	0	-9.43969302785516	-22.7370483787919	-21.6995252286794	19.5167518041464	20.77771802536	9.01539145044713	3.86136636519453	-20.5215561560454	-7.95000606780016	-1.55603601525465	3.05362287777163	-0.970704074395345	-24.9613512535508	6.53569052513331	2.69130827083687	1.77153164853897	-5.86441960531487	8.49272648415513	5.49471892068775	-1.86071531147331	7.28783525863492	-3.84505764780903	11.948978938255	0.996345664473583	4.11073011416945	1.8834893398512	16.3100596372211	8.44147753352054	9.34168672660721	-1.09178944500428	12.5651209855071	7.72897843898138	8.02648435519287	3.56550562028012	13.9820581530908	10.2875322251929	7.09995378734864	8.01366235234801	15.5511245902442	7.90777116597402
587.063	0	0	0	0	0	0	0	0	10.3030252364999	-4.39356237894749	-34.3558011698544	-52.3856046198114	-8.2531702464637	-23.6266686292501	-10.6821625069593	-35.2474712878094	-23.1380888694591	-10.0443837892403	-10.8619417821888	-15.1218526399617	-25.5267133482916	-18.6949618429136	-32.9716901323291	-13.9155915163672	-21.234044290821	-22.5318926872651	-11.9515479359049	-4.61048414525183	-3.37382791776643	-14.0203460703129	-9.04167896027124	-11.8667220672214	-16.3519469305376	2.26576735905219	-9.1264414852195	-2.17199984536422	-5.72595276959191	4.11138330144525	4.85724379721596	8.56891532193566	0.786693390107539	1.25502474996091	5.50353159053176	4.82341009309634	0.6899264879031	6.68094653442658	4.03760323680604	10.5996080793597	7.08011625441292
588.733	0	0	0	0	0	0	0	0	-15.3510611874874	-2.5092022514645	-19.0450132776997	7.22180506793341	-5.90330186106879	-17.3113858303008	-6.19237270723331	-13.2276574261909	-15.6665068940982	-2.1162176526961	-16.0275904709086	-10.5512623117136	9.80929297531485	1.90630790413584	4.16249228438011	-19.3323530396399	-9.56492594894771	-8.82370186191527	-0.414232935273684	-2.7459893013643	-0.0125995766354159	-3.9474813214354	1.33563598442297	-9.93315877417986	10.8182214563933	2.86169204118737	0.941683108223842	-4.43095004530517	0.218005994117569	9.63622620992251	-0.647717477117304	2.19121270933275	12.8571759342331	4.17419128801374	10.4033536426872	1.97146212708859	6.24243972610768	10.5084864650485	4.97082331787094	3.01307835096474	8.67979563980909
590.403	0	0	0	0	0	0	0	-2.58395382599736	28.2091464592114	-10.0612568427967	21.4858643633687	6.00995934552262	20.093246723823	-2.31220279276853	18.5808244525012	33.048204477436	4.86894858397143	-0.534090456717203	6.19590792493369	27.219807917348	-10.8643779717272	-1.92279608179678	11.6078138765089	14.8316406411414	-6.52411226061138	12.9623455864699	9.16469643176302	2.68809021288441	2.55975731981167	15.9308463339564	5.94952275810483	8.88206211259929	13.4365107946106	22.7555848446241	4.62194744205329	5.28091839049696	4.07248874386819	17.4343066000539	8.42460467881354	1.25878558954453	5.94347085659444	14.5371876081719	6.55259417945358	8.02509937332094	12.9887667331662	11.0460759589175	8.56742122575766	14.7770978865419	8.02280541341624
592.073	0	0	0	0	0	0	12.1643022725005	22.3075976867073	-8.92700571406	1.89152980107173	17.8775273454297	10.2552688364212	-1.74448154675048	31.8097516727703	5.68872433093365	13.8276178031655	2.72216813032581	16.4184923222764	16.071435202334	2.02740645268839	13.7988991413173	26.8758616344347	20.0078767620557	18.9510970751613	2.22995807661953	2.46398467827828	23.9314146825399	8.21653272547039	25.1997462474282	4.04622208817359	6.35500314112068	-3.63840243623482	9.25603261850899	22.1831188283164	8.97201772438266	18.729039322886	6.83603395358313	13.923467810888	7.14662784053691	13.2716895729869	16.4848227310037	16.9726526753096	17.3089060817074	13.811011019103	8.99265229954136	10.4255104593823	12.1623085583521	8.69276663217779	10.843537248784
593.743	0	0	0	0	0	0	16.1605753035752	-13.8477552059389	19.2844927005532	24.6551742728194	-0.00166294167203431	24.83112712893	-9.55189876336103	-4.10885380633896	20.9479241684221	6.09079950902743	14.1120052555348	-9.59797775690206	-6.25521412013089	-1.02888940960637	6.9160308752913	14.4434774111114	-1.41967973306484	7.67696376447867	12.6359899529024	-2.57728856942646	9.24121448676996	15.9747077491624	25.2340467965388	11.9926879923367	13.3121496910187	14.7651345853101	10.2153063175488	11.1650390184206	10.187405522271	6.53406454664417	12.8109441327492	6.63155207501134	13.3092980761245	11.045490157359	7.97026836339496	11.6081300889582	8.13279931808267	12.0992160977465	12.9275377259808	8.13196395664887	12.3342623470595	7.97140916301269	9.2173984929006
595.413	0	0	0	0	0	23.786253103417	2.02870849512241	13.3468323838102	13.7567226807004	21.8057060030123	8.14800791795897	1.21141183656608	11.4178157125456	13.532659472685	-1.18828831131768	11.2001545759058	21.4326949313531	22.6815864989107	14.2415385423497	19.0293224755959	18.0654810191701	16.6370128938537	19.9302084809591	17.8748622427125	20.3658075913858	9.76266412889226	11.0700089451708	2.77539097388186	-3.83092695570813	15.8400562136296	0.318991343131662	15.9454400803038	13.3683886544004	5.82232653071375	17.5866181891643	10.6799738721353	6.09549500989458	13.0512516691155	14.1901338883655	8.74674714260852	9.74454521697847	15.4103044405928	14.9280682899741	7.86202354264193	10.3507064160041	10.9831761378312	11.1180467420796	15.9770385616383	9.02683868220969
597.084	0	0	0	0	0	5.6109132466346	30.0069644682944	10.7102472334364	-0.0297064619135233	-5.11524381463675	-13.1381435052617	0.0250214213087591	0.0353499216801654	4.73739578815352	6.31585168444519	-18.5273523461739	-2.76305254955683	-12.9392361659917	-9.49591485457599	3.10262947456994	3.99021062173954	1.94161088981972	-4.28123334366132	19.7534197957583	1.77958652503466	5.96155874857502	-6.01490818928695	9.1544818180487	7.61916521144094	3.70355141168952	-1.75162587937379	3.53319080324862	6.39917461440221	5.91449837017355	6.06664755525442	6.06427462555163	11.9344566712767	6.1379858453937	15.3656922118105	3.16303352929901	11.4186698263411	7.15732819616699	8.81666589885052	10.4534514826445	11.5297617534678	8.79007248686521	8.86863060445311	7.77191672116714	5.69976197420588
598.754	0	0	0	0	-7.80815292074523	3.53883714033439	-0.0219392986989639	20.9393575772522	10.5693194581454	23.275100967948	-12.0157826930039	14.9025578236729	20.0411190429109	-7.16117740508264	8.71247455850847	11.3478859694165	29.4147967949752	13.6146360358774	-1.5935805018845	14.5786876654478	-2.5474071497857	7.39909205267237	8.14992498432908	4.64412165677162	18.7615402077079	11.1831548079646	-0.3768424884567	7.2456779199052	22.5281669711332	14.513822529837	-6.49204070496341	-8.75480325511099	11.8753384123772	10.5448995522667	8.35757235964626	5.84729519754513	17.6425684259666	11.5956457799023	12.7355938673612	10.3964053025287	18.7889055705471	7.60270154547672	14.3363769590772	7.80647775321558	10.0388427769581	10.0489948008448	11.4874603396662	7.08079832393241	7.76335719813614
600.425	0	0	0	0	-7.96657357802276	4.96855152192398	-6.22488795450325	2.04425795034979	-9.24689644295326	3.25021988207629	-7.59895617290854	-6.82866251131175	-1.81557607287001	1.18464397899973	6.39700800756699	-12.5430892358064	-23.4387177654835	-1.63904950060567	-5.85819662812333	23.9688782038476	-0.0159515284424755	-10.3780940315791	-16.3346577611621	0.00464329971836519	2.22203740796402	-10.6887220627259	-2.8034991355497	6.4221373222281	-3.84753485194187	3.73001265089906	-4.69059003113157	-2.11496951767144	5.46022207866434	6.28825184513955	5.90924820807939	-1.48732349969582	3.75701942432831	11.0918543908127	11.9644103734053	5.91087585307944	3.60556255752763	11.7637792768061	7.1233735175611	4.48719570445311	5.65346353938738	9.02578838527891	7.2849173352692	6.18350210629992	11.1747129587191
602.096	0	0	0	34.8874150347971	-5.11858698728448	12.1153447368629	4.14749409086931	-8.21453394072979	20.0622241394712	26.9125206188671	9.59340010650427	8.15752044185373	9.25668847170855	19.2990700064765	-1.1892177949252	2.27673387134391	-2.29903761791162	6.07357245144826	21.603920715816	14.2451218466494	3.57809758031008	23.541808091476	4.35507046338798	11.7412195117898	11.7627707103071	17.431199652158	16.7566174402042	19.4838928328233	9.42528512399134	4.84846139903282	11.4143254396021	6.06922408057696	15.4874473439856	10.7092554515134	10.737232414886	8.56207187259659	6.38150591332554	7.68299769751395	9.75265339153767	6.1932318335741	3.82187304281015	8.93721033132528	7.37393373789203	7.60090353859927	11.1078103529556	8.83408051090987	9.34429994439213	11.5249231841289	11.4586190094508
603.766	0	0	0	-24.1155266261796	11.7185243898444	2.87489562973126	29.2213412430343	-0.686429921200548	11.9988005544013	15.0233322765749	1.28046701117642	10.0342607833799	16.5870951063192	0.624054902847176	-1.74113410194368	-6.88024779619285	-2.7915270950768	-11.0023404118336	-1.61260687973478	7.86293870067788	-2.03772472259009	7.98074802861698	23.2235231980869	-4.67325874477285	5.37828150448578	-4.35053302227403	15.9928382089589	2.43629131700041	9.38740823324795	11.3184980646865	9.1490286753666	-5.2522448223338	3.90359030510338	7.09936232009441	4.03414895090423	10.9393170501218	1.24139704196374	12.6486644679777	13.5556703895965	3.19865497253701	8.05925749699998	7.46339035881813	4.79436516456906	5.40584378686436	9.07666641435562	6.41368806682829	6.47823746280047	10.2511562179702	13.6054936096739
605.437	0	0	-28.4660692344971	-45.0284642238117	-35.4042984701571	-44.5285027405286	-29.5609860643966	-19.2762166831466	-28.9695213809054	-31.0765307573796	-21.3097006841362	-14.5446618323041	-24.2483103610187	-24.3173512414186	-21.9288984476633	-32.4849202400877	-29.5280621106824	-4.44947276520538	-3.2550131567681	-26.5158811518442	-16.015319505726	-28.2606581722974	-13.6887191459274	-13.7530078123897	-25.0785886012302	-20.6790471190687	-12.316012396408	-24.49998643768	-7.52852834697288	-38.8203653121839	-11.7900823957056	-15.3276595150037	-9.82831414213552	-5.12283453347913	-5.17018021508001	-13.6053271488807	-0.431977904287203	-7.63276957729033	-8.24181130601182	1.9049535556378	1.51168443701593	6.53497782635062	3.54726986148175	1.89962484509607	0.436088347463296	3.66994253020378	-0.838050083062064	1.12560049682723	1.40647452966089
607.108	0	14.0596406082384	-24.5231043692823	9.16266901722464	-8.90413863664534	12.911704549598	-7.04242232944119	-2.04064580149485	10.1184869381863	-5.29315664701623	2.57353952871804	-6.31684399882745	0.622191626190395	6.71448336292857	5.92485407849811	0.00942973049889792	-1.67943946015856	6.69316451676247	-1.63391544528169	6.38846433205086	15.5097116585527	-3.01895255830247	1.97529207828574	5.71335964021473	6.46256201182457	7.99578201605375	-5.88545126270575	-0.32627468931943	-9.44622439942618	11.0646481877139	2.68308507539514	2.9894488223325	5.76102917576028	17.5625103458046	5.08347166385424	3.77128991341505	6.9061357099932	5.08847075694065	-3.31292422344935	6.03534125465843	11.1307833679135	5.28915663314476	4.67872963103379	3.3191012148571	6.16362771874713	9.19420932130771	9.28735213771428	12.4138056890182	6.56411373913597
608.779	0	1.69673048183191	-23.0958103532118	-6.92433697286122	2.95347325316377	-8.68087487613188	-32.5816640343052	-31.2185649671298	-12.9007303538659	-13.3077772905712	-20.1797905076345	4.4683970651105	-18.1377848870411	-4.29358533428693	-24.470914357107	-8.17120145494223	1.15797160908245	-13.4513256812549	-18.0877867815101	-3.21956922612356	10.9267221983227	-9.17547448584422	7.89861007453657	0.914800431520345	-22.4968233433844	1.38778233099441	-10.5505255197395	2.42439262703636	-9.52573174046727	-8.72911853357218	-12.2014906168152	-3.46230424281629	7.48531656002516	-0.0801929722910546	5.71279058584922	-5.5814596771476	2.23160072683003	-3.16834747513701	7.03041962219479	-0.619443745114727	2.38192070710286	4.86569591880943	2.09585249268771	3.47788977742782	2.76520050063169	2.48885079422056	4.10826858585046	6.5097592722685	8.50862105667256
610.45	30.006905560369	-2.46699483121206	4.78792955546052	-9.26908492425681	25.44910096786	16.7097835925399	5.70384075723566	2.08946359388551	-5.42641098582306	-1.33622500159291	13.7470619828723	21.7779986565493	11.3256403335746	0.0219185680609757	-14.3717939211235	-4.68666533747575	18.3694767187222	-3.37354872313926	-2.74947286108697	18.2546327854523	18.3108394157737	-1.01112437192846	-4.90510718278376	-10.5118798955744	-1.8503178021685	0.475693997628272	10.3910964567438	-5.00960817180081	3.23491726668455	5.44243063266468	-3.68268577787028	4.10717735831795	-11.5816907313697	4.62087325405534	2.13238516274307	-5.03643501733666	6.91051507892196	-1.56554437805933	13.5906058321711	12.5760242361488	7.792193423781	10.3636150463948	3.97543971124029	6.02565993330107	12.2895212910662	9.97049808220393	6.16766889553563	7.78682323767872	8.54012123931174
612.121	-14.3989827289602	-7.41081028916713	8.75708157409436	12.2504802171743	-20.7270293973626	2.8870302510966	-16.2106268045209	-22.7989523935374	-4.06186027235009	1.98914624005844	-16.8484877862982	-7.00446451792307	19.3066425242706	2.43137125166063	0.00859344721660029	-8.71354059696225	-2.85388952992469	-6.14075297029116	5.99470269910705	5.84920093759221	-5.17013201309149	-3.52519623105723	-25.0306800089545	0.968004783021199	-8.66744605407354	4.00979696916297	3.79427132671324	0.423684796967113	-5.5356807563491	3.12138374366151	-6.52306737760817	-2.99688768799806	-5.62734169944137	14.5749164704323	1.75265921974385	-12.5412218430329	4.42373175962754	3.4820922183722	12.4410786595112	-4.07187456746354	2.16201302916558	7.77259236001061	-1.09855329936851	3.14853341487104	3.18242544328692	6.10698669214056	6.84190200861553	8.98752555100961	4.32920844871001
613.792	-11.0933018923737	-24.8338818194382	-19.1706595856822	-50.7502169656645	11.1656531547553	-31.146983820411	-22.6678638849195	-2.08883826545525	-20.3819669316373	1.99868377412961	-9.13678498363073	-10.8888125811103	-4.36073235755719	-12.2319473503898	10.7256543991402	-11.0797824486457	-14.3074446810472	-4.48931383132949	-8.78331560314498	-14.4142967081218	-7.29253295925116	2.52803761412566	9.88434921945388	3.34351077552987	-21.1527843799418	-11.9455402746092	-2.53993150782287	4.4693234857303	-2.41882789706193	-6.04354204487179	1.6357318497386	-0.519942283824647	7.98757558492045	3.20760156392441	-2.16811498685516	-8.41516776116262	-5.4822016871345	5.66001254552289	-12.1798243267564	0.0342349515156177	3.91778310494289	7.19603878249879	2.63553058727894	0.795656725291629	9.64626701018708	1.3889973672168	7.17740731377201	3.51006240690323	3.50634512039529
615.464	3.402055801561	14.8171552507466	7.94163270753151	12.2385520652465	-3.64783357567251	7.96671922817996	14.8323085916878	10.3704807322627	6.79963150440684	-15.2235373435938	8.42169222184345	7.01228591921657	1.27331083505915	-6.08011825084675	11.8779425401486	15.6909962147916	-3.39322899545586	11.1533604605948	1.10077101143439	12.7821771853585	-2.04109676710423	4.57897863380317	1.96808893396918	9.51418543976401	1.40801142884657	1.37218964632469	-4.99325767653055	9.46642622241136	-3.46914263941795	10.3675333119959	5.43747553703904	9.9990134426058	-1.11883491529816	-10.4421655640439	5.88980359670201	7.56626712553296	-0.754559886322366	9.35241942057775	-4.5643480236962	9.96241678107718	8.35501498399404	8.17939580535942	7.11978865566329	11.7368816151068	10.6839932337815	10.8278916250982	7.71867473715978	11.175277681105	10.8688991237146
617.135	1.70428741741427	-20.453306871049	-5.5141307025133	-15.2247098845817	-8.82876343441347	13.6344210927918	-20.3580033875691	6.20608891141712	11.4112058789976	-5.26579762637608	6.44563217476589	-1.88556505346356	-2.44843530446923	-9.66270818913828	-18.8905084452855	-12.1000924123289	6.23888081138235	1.66091072282409	-12.4827792068744	-6.86551862624487	-8.25018585514453	7.04803925674302	-11.7185890609434	3.3183524079577	7.75309652801258	-2.56759780095553	-8.37038382954496	5.73313576919239	-8.22394077510218	6.97791862368423	6.49605466101282	3.14227914558069	4.71206988049864	9.72717653629432	3.24044139152757	-1.1296056064237	-1.36835181856848	6.11913373098154	-1.81539590534955	0.277526399900524	1.10005854698606	6.29656821788323	6.26715990763724	5.49173183659854	5.31974267210506	2.57347351954304	5.06558710032305	6.28282042803148	7.7334119385881
618.806	-20.3109717265808	-3.28085411322209	4.79447805561404	-6.86501982513769	11.1248087282455	12.9634345239876	-28.8629521244618	-4.07773809015226	-5.42044598036771	9.27178028254449	-0.0261226894853222	2.544121550373	-1.23947102568191	-15.1671580456143	-23.7507396961484	-12.1352269432625	-12.4635323272194	-2.78296405025574	-19.0640842756022	-4.25361389846883	-13.9862737310523	-4.54330154722475	-3.863341751834	-4.70651976927688	-3.63020583392544	2.23611379914148	-5.40507656357154	-1.96543232289025	-8.57870235904833	1.26244040395614	-0.104693055930795	1.73073342996363	-3.22877725779268	9.4757442105026	-5.74532330207323	5.1698955151494	-5.13844811581028	4.03227154054839	2.6323283297483	1.64506918685119	7.53304457149521	7.77182402724435	6.17823753605861	6.27232597064781	6.31757897315392	4.63199785466673	2.77551797988541	-1.84855216288117	5.87166868503785
[truncated: 85 more columns]
