# Supplementary material for: Physicochemical and major ion data for springs in the Black Forest National Park, Germany
Source: Data Brief. 2020 Apr 30;30:105645. doi: 10.1016/j.dib.2020.105645 (PMC7218150; doi:10.1016/j.dib.2020.105645)
Supplement: Supplementary file 4 [file mmc4.zip › Fluorescence/Q01_1_2016-06-06.csv]

wavelength	600	597	594	591	588	585	582	579	576	573	570	567	564	561	558	555	552	549	546	543	540	537	534	531	528	525	522	519	516	513	510	507	504	501	498	495	492	489	486	483	480	477	474	471	468	465	462	459	456
210.862	0	0	0	0	0	0	0	0	0	0	0	0	0	0	0	0	0	0	0	0	0	0	0	0	0	0	0	0	0	0	0	0	0	0	0	0	0	0	0	0	0	0	0	0	0	0	0	0	0
212.444	0	0	0	0	0	0	0	0	0	0	0	0	0	0	0	0	0	0	0	0	0	0	0	0	0	0	0	0	0	0	0	0	0	0	0	0	0	0	0	0	0	0	0	0	0	0	0	0	0
214.027	0	0	0	0	0	0	0	0	0	0	0	0	0	0	0	0	0	0	0	0	0	0	0	0	0	0	0	0	0	0	0	0	0	0	0	0	0	0	0	0	0	0	0	0	0	0	0	0	0
215.61	0	0	0	0	0	0	0	0	0	0	0	0	0	0	0	0	0	0	0	0	0	0	0	0	0	0	0	0	0	0	0	0	0	0	0	0	0	0	0	0	0	0	0	0	0	0	0	0	0
217.194	0	0	0	0	0	0	0	0	0	0	0	0	0	0	0	0	0	0	0	0	0	0	0	0	0	0	0	0	0	0	0	0	0	0	0	0	0	0	0	0	0	0	0	0	0	0	0	0	0
218.779	0	0	0	0	0	0	0	0	0	0	0	0	0	0	0	0	0	0	0	0	0	0	0	0	0	0	0	0	0	0	0	0	0	0	0	0	0	0	0	0	0	0	0	0	0	0	0	0	0
220.364	0	0	0	0	0	0	0	0	0	0	0	0	0	0	0	0	0	0	0	0	0	0	0	0	0	0	0	0	0	0	0	0	0	0	0	0	0	0	0	0	0	0	0	0	0	0	0	0	0
221.95	0	0	0	0	0	0	0	0	0	0	0	0	0	0	0	0	0	0	0	0	0	0	0	0	0	0	0	0	0	0	0	0	0	0	0	0	0	0	0	0	0	0	0	0	0	0	0	0	0
223.536	0	0	0	0	0	0	0	0	0	0	0	0	0	0	0	0	0	0	0	0	0	0	0	0	0	0	0	0	0	0	0	0	0	0	0	0	0	0	0	0	0	0	0	0	0	0	0	0	0
225.123	0	0	0	0	0	0	0	0	0	0	0	0	0	0	0	0	0	0	0	0	0	0	0	0	0	0	0	0	0	0	0	0	0	0	0	0	0	0	0	0	0	0	0	0	0	0	0	0	0
226.71	0	0	0	0	0	0	0	0	0	0	0	0	0	0	0	0	0	0	0	0	0	0	0	0	0	0	0	0	0	0	0	0	0	0	0	0	0	0	0	0	0	0	0	0	0	0	0	0	0
228.299	0	0	0	0	0	0	0	0	0	0	0	0	0	0	0	0	0	0	0	0	0	0	0	0	0	0	0	0	0	0	0	0	0	0	0	0	0	0	0	0	0	0	0	0	0	0	0	0	0
229.887	0	0	0	0	0	0	0	0	0	0	0	0	0	0	0	0	0	0	0	0	0	0	0	0	0	0	0	0	0	0	0	0	0	0	0	0	0	0	0	0	0	0	0	0	0	0	0	0	0
231.477	0	0	0	0	0	0	0	0	0	0	0	0	0	0	0	0	0	0	0	0	0	0	0	0	0	0	0	0	0	0	0	0	0	0	0	0	0	0	0	0	0	0	0	0	0	0	0	0	0
233.067	0	0	0	0	0	0	0	0	0	0	0	0	0	0	0	0	0	0	0	0	0	0	0	0	0	0	0	0	0	0	0	0	0	0	0	0	0	0	0	0	0	0	0	0	0	0	0	0	0
234.657	0	0	0	0	0	0	0	0	0	0	0	0	0	0	0	0	0	0	0	0	0	0	0	0	0	0	0	0	0	0	0	0	0	0	0	0	0	0	0	0	0	0	0	0	0	0	0	0	0
236.248	0	0	0	0	0	0	0	0	0	0	0	0	0	0	0	0	0	0	0	0	0	0	0	0	0	0	0	0	0	0	0	0	0	0	0	0	0	0	0	0	0	0	0	0	0	0	0	0	0
237.84	0	0	0	0	0	0	0	0	0	0	0	0	0	0	0	0	0	0	0	0	0	0	0	0	0	0	0	0	0	0	0	0	0	0	0	0	0	0	0	0	0	0	0	0	0	0	0	0	0
239.432	0	0	0	0	0	0	0	0	0	0	0	0	0	0	0	0	0	0	0	0	0	0	0	0	0	0	0	0	0	0	0	0	0	0	0	0	0	0	0	0	0	0	0	0	0	0	0	0	0
241.025	0	0	0	0	0	0	0	0	0	0	0	0	0	0	0	0	0	0	0	0	0	0	0	0	0	0	0	0	0	0	0	0	0	0	0	0	0	0	0	0	0	0	0	0	0	0	0	0	0
242.619	0	0	0	0	0	0	0	0	0	0	0	0	0	0	0	0	0	0	0	0	0	0	0	0	0	0	0	0	0	0	0	0	0	0	0	0	0	0	0	0	0	0	0	0	0	0	0	0	0
244.213	0	0	0	0	0	0	0	0	0	0	0	0	0	0	0	0	0	0	0	0	0	0	0	0	0	0	0	0	0	0	0	0	0	0	0	0	0	0	0	0	0	0	0	0	0	0	0	0	0
245.808	0	0	0	0	0	0	0	0	0	0	0	0	0	0	0	0	0	0	0	0	0	0	0	0	0	0	0	0	0	0	0	0	0	0	0	0	0	0	0	0	0	0	0	0	0	0	0	0	0
247.403	0	0	0	0	0	0	0	0	0	0	0	0	0	0	0	0	0	0	0	0	0	0	0	0	0	0	0	0	0	0	0	0	0	0	0	0	0	0	0	0	0	0	0	0	0	0	0	0	0
248.999	0	0	0	0	0	0	0	0	0	0	0	0	0	0	0	0	0	0	0	0	0	0	0	0	0	0	0	0	0	0	0	0	0	0	0	0	0	0	0	0	0	0	0	0	0	0	0	0	0
250.595	0	0	0	0	0	0	0	0	0	0	0	0	0	0	0	0	0	0	0	0	0	0	0	0	0	0	0	0	0	0	0	0	0	0	0	0	0	0	0	0	0	0	0	0	0	0	0	0	0
252.192	0	0	0	0	0	0	0	0	0	0	0	0	0	0	0	0	0	0	0	0	0	0	0	0	0	0	0	0	0	0	0	0	0	0	0	0	0	0	0	0	0	0	0	0	0	0	0	0	0
253.79	0	0	0	0	0	0	0	0	0	0	0	0	0	0	0	0	0	0	0	0	0	0	0	0	0	0	0	0	0	0	0	0	0	0	0	0	0	0	0	0	0	0	0	0	0	0	0	0	0
255.388	0	0	0	0	0	0	0	0	0	0	0	0	0	0	0	0	0	0	0	0	0	0	0	0	0	0	0	0	0	0	0	0	0	0	0	0	0	0	0	0	0	0	0	0	0	0	0	0	0
256.986	0	0	0	0	0	0	0	0	0	0	0	0	0	0	0	0	0	0	0	0	0	0	0	0	0	0	0	0	0	0	0	0	0	0	0	0	0	0	0	0	0	0	0	0	0	0	0	0	0
258.586	0	0	0	0	0	0	0	0	0	0	0	0	0	0	0	0	0	0	0	0	0	0	0	0	0	0	0	0	0	0	0	0	0	0	0	0	0	0	0	0	0	0	0	0	0	0	0	0	0
260.186	0	0	0	0	0	0	0	0	0	0	0	0	0	0	0	0	0	0	0	0	0	0	0	0	0	0	0	0	0	0	0	0	0	0	0	0	0	0	0	0	0	0	0	0	0	0	0	0	0
261.786	0	0	0	0	0	0	0	0	0	0	0	0	0	0	0	0	0	0	0	0	0	0	0	0	0	0	0	0	0	0	0	0	0	0	0	0	0	0	0	0	0	0	0	0	0	0	0	0	0
263.387	0	0	0	0	0	0	0	0	0	0	0	0	0	0	0	0	0	0	0	0	0	0	0	0	0	0	0	0	0	0	0	0	0	0	0	0	0	0	0	0	0	0	0	0	0	0	0	0	0
264.988	0	0	0	0	0	0	0	0	0	0	0	0	0	0	0	0	0	0	0	0	0	0	0	0	0	0	0	0	0	0	0	0	0	0	0	0	0	0	0	0	0	0	0	0	0	0	0	0	0
266.591	0	0	0	0	0	0	0	0	0	0	0	0	0	0	0	0	0	0	0	0	0	0	0	0	0	0	0	0	0	0	0	0	0	0	0	0	0	0	0	0	0	0	0	0	0	0	0	0	0
268.193	0	0	0	0	0	0	0	0	0	0	0	0	0	0	0	0	0	0	0	0	0	0	0	0	0	0	0	0	0	0	0	0	0	0	0	0	0	0	0	0	0	0	0	0	0	0	0	0	0
269.796	0	0	0	0	0	0	0	0	0	0	0	0	0	0	0	0	0	0	0	0	0	0	0	0	0	0	0	0	0	0	0	0	0	0	0	0	0	0	0	0	0	0	0	0	0	0	0	0	0
271.4	0	0	0	0	0	0	0	0	0	0	0	0	0	0	0	0	0	0	0	0	0	0	0	0	0	0	0	0	0	0	0	0	0	0	0	0	0	0	0	0	0	0	0	0	0	0	0	0	0
273.004	0	0	0	0	0	0	0	0	0	0	0	0	0	0	0	0	0	0	0	0	0	0	0	0	0	0	0	0	0	0	0	0	0	0	0	0	0	0	0	0	0	0	0	0	0	0	0	0	0
274.609	0	0	0	0	0	0	0	0	0	0	0	0	0	0	0	0	0	0	0	0	0	0	0	0	0	0	0	0	0	0	0	0	0	0	0	0	0	0	0	0	0	0	0	0	0	0	0	0	0
276.215	0	0	0	0	0	0	0	0	0	0	0	0	0	0	0	0	0	0	0	0	0	0	0	0	0	0	0	0	0	0	0	0	0	0	0	0	0	0	0	0	0	0	0	0	0	0	0	0	0
277.821	0	0	0	0	0	0	0	0	0	0	0	0	0	0	0	0	0	0	0	0	0	0	0	0	0	0	0	0	0	0	0	0	0	0	0	0	0	0	0	0	0	0	0	0	0	0	0	0	0
279.427	0	0	0	0	0	0	0	0	0	0	0	0	0	0	0	0	0	0	0	0	0	0	0	0	0	0	0	0	0	0	0	0	0	0	0	0	0	0	0	0	0	0	0	0	0	0	0	0	0
281.034	0	0	0	0	0	0	0	0	0	0	0	0	0	0	0	0	0	0	0	0	0	0	0	0	0	0	0	0	0	0	0	0	0	0	0	0	0	0	0	0	0	0	0	0	0	0	0	0	0
282.642	0	0	0	0	0	0	0	0	0	0	0	0	0	0	0	0	0	0	0	0	0	0	0	0	0	0	0	0	0	0	0	0	0	0	0	0	0	0	0	0	0	0	0	0	0	0	0	0	0
284.25	0	0	0	0	0	0	0	0	0	0	0	0	0	0	0	0	0	0	0	0	0	0	0	0	0	0	0	0	0	0	0	0	0	0	0	0	0	0	0	0	0	0	0	0	0	0	0	0	0
285.858	0	0	0	0	0	0	0	0	0	0	0	0	0	0	0	0	0	0	0	0	0	0	0	0	0	0	0	0	0	0	0	0	0	0	0	0	0	0	0	0	0	0	0	0	0	0	0	0	0
287.468	0	0	0	0	0	0	0	0	0	0	0	0	0	0	0	0	0	0	0	0	0	0	0	0	0	0	0	0	0	0	0	0	0	0	0	0	0	0	0	0	0	0	0	0	0	0	0	0	0
289.077	0	0	0	0	0	0	0	0	0	0	0	0	0	0	0	0	0	0	0	0	0	0	0	0	0	0	0	0	0	0	0	0	0	0	0	0	0	0	0	0	0	0	0	0	0	0	0	0	0
290.688	0	0	0	0	0	0	0	0	0	0	0	0	0	0	0	0	0	0	0	0	0	0	0	0	0	0	0	0	0	0	0	0	0	0	0	0	0	0	0	0	0	0	0	0	0	0	0	0	0
292.298	0	0	0	0	0	0	0	0	0	0	0	0	0	0	0	0	0	0	0	0	0	0	0	0	0	0	0	0	0	0	0	0	0	0	0	0	0	0	0	0	0	0	0	0	0	0	0	0	0
293.91	0	0	0	0	0	0	0	0	0	0	0	0	0	0	0	0	0	0	0	0	0	0	0	0	0	0	0	0	0	0	0	0	0	0	0	0	0	0	0	0	0	0	0	0	0	0	0	0	0
295.521	0	0	0	0	0	0	0	0	0	0	0	0	0	0	0	0	0	0	0	0	0	0	0	0	0	0	0	0	0	0	0	0	0	0	0	0	0	0	0	0	0	0	0	0	0	0	0	0	0
297.134	0	0	0	0	0	0	0	0	0	0	0	0	0	0	0	0	0	0	0	0	0	0	0	0	0	0	0	0	0	0	0	0	0	0	0	0	0	0	0	0	0	0	0	0	0	0	0	0	0
298.747	0	0	0	0	0	0	0	0	0	0	0	0	0	0	0	0	0	0	0	0	0	0	0	0	0	0	0	0	0	0	0	0	0	0	0	0	0	0	0	0	0	0	0	0	0	0	0	0	0
300.36	0	0	0	0	0	0	0	0	0	0	0	0	0	0	0	0	0	0	0	0	0	0	0	0	0	0	0	0	0	0	0	0	0	0	0	0	0	0	0	0	0	0	0	0	0	0	0	0	0
301.974	0	0	0	0	0	0	0	0	0	0	0	0	0	0	0	0	0	0	0	0	0	0	0	0	0	0	0	0	0	0	0	0	0	0	0	0	0	0	0	0	0	0	0	0	0	0	0	0	0
303.588	0	0	0	0	0	0	0	0	0	0	0	0	0	0	0	0	0	0	0	0	0	0	0	0	0	0	0	0	0	0	0	0	0	0	0	0	0	0	0	0	0	0	0	0	0	0	0	0	0
305.203	0	0	0	0	0	0	0	0	0	0	0	0	0	0	0	0	0	0	0	0	0	0	0	0	0	0	0	0	0	0	0	0	0	0	0	0	0	0	0	0	0	0	0	0	0	0	0	0	0
306.819	0	0	0	0	0	0	0	0	0	0	0	0	0	0	0	0	0	0	0	0	0	0	0	0	0	0	0	0	0	0	0	0	0	0	0	0	0	0	0	0	0	0	0	0	0	0	0	0	0
308.435	0	0	0	0	0	0	0	0	0	0	0	0	0	0	0	0	0	0	0	0	0	0	0	0	0	0	0	0	0	0	0	0	0	0	0	0	0	0	0	0	0	0	0	0	0	0	0	0	0
310.051	0	0	0	0	0	0	0	0	0	0	0	0	0	0	0	0	0	0	0	0	0	0	0	0	0	0	0	0	0	0	0	0	0	0	0	0	0	0	0	0	0	0	0	0	0	0	0	0	0
311.668	0	0	0	0	0	0	0	0	0	0	0	0	0	0	0	0	0	0	0	0	0	0	0	0	0	0	0	0	0	0	0	0	0	0	0	0	0	0	0	0	0	0	0	0	0	0	0	0	0
313.286	0	0	0	0	0	0	0	0	0	0	0	0	0	0	0	0	0	0	0	0	0	0	0	0	0	0	0	0	0	0	0	0	0	0	0	0	0	0	0	0	0	0	0	0	0	0	0	0	0
314.904	0	0	0	0	0	0	0	0	0	0	0	0	0	0	0	0	0	0	0	0	0	0	0	0	0	0	0	0	0	0	0	0	0	0	0	0	0	0	0	0	0	0	0	0	0	0	0	0	0
316.522	0	0	0	0	0	0	0	0	0	0	0	0	0	0	0	0	0	0	0	0	0	0	0	0	0	0	0	0	0	0	0	0	0	0	0	0	0	0	0	0	0	0	0	0	0	0	0	0	0
318.141	0	0	0	0	0	0	0	0	0	0	0	0	0	0	0	0	0	0	0	0	0	0	0	0	0	0	0	0	0	0	0	0	0	0	0	0	0	0	0	0	0	0	0	0	0	0	0	0	0
319.761	0	0	0	0	0	0	0	0	0	0	0	0	0	0	0	0	0	0	0	0	0	0	0	0	0	0	0	0	0	0	0	0	0	0	0	0	0	0	0	0	0	0	0	0	0	0	0	0	0
321.381	0	0	0	0	0	0	0	0	0	0	0	0	0	0	0	0	0	0	0	0	0	0	0	0	0	0	0	0	0	0	0	0	0	0	0	0	0	0	0	0	0	0	0	0	0	0	0	0	0
323.001	0	0	0	0	0	0	0	0	0	0	0	0	0	0	0	0	0	0	0	0	0	0	0	0	0	0	0	0	0	0	0	0	0	0	0	0	0	0	0	0	0	0	0	0	0	0	0	0	0
324.622	0	0	0	0	0	0	0	0	0	0	0	0	0	0	0	0	0	0	0	0	0	0	0	0	0	0	0	0	0	0	0	0	0	0	0	0	0	0	0	0	0	0	0	0	0	0	0	0	0
326.243	0	0	0	0	0	0	0	0	0	0	0	0	0	0	0	0	0	0	0	0	0	0	0	0	0	0	0	0	0	0	0	0	0	0	0	0	0	0	0	0	0	0	0	0	0	0	0	0	0
327.865	0	0	0	0	0	0	0	0	0	0	0	0	0	0	0	0	0	0	0	0	0	0	0	0	0	0	0	0	0	0	0	0	0	0	0	0	0	0	0	0	0	0	0	0	0	0	0	0	0
329.488	0	0	0	0	0	0	0	0	0	0	0	0	0	0	0	0	0	0	0	0	0	0	0	0	0	0	0	0	0	0	0	0	0	0	0	0	0	0	0	0	0	0	0	0	0	0	0	0	0
331.111	0	0	0	0	0	0	0	0	0	0	0	0	0	0	0	0	0	0	0	0	0	0	0	0	0	0	0	0	0	0	0	0	0	0	0	0	0	0	0	0	0	0	0	0	0	0	0	0	0
332.734	0	0	0	0	0	0	0	0	0	0	0	0	0	0	0	0	0	0	0	0	0	0	0	0	0	0	0	0	0	0	0	0	0	0	0	0	0	0	0	0	0	0	0	0	0	0	0	0	0
334.358	0	0	0	0	0	0	0	0	0	0	0	0	0	0	0	0	0	0	0	0	0	0	0	0	0	0	0	0	0	0	0	0	0	0	0	0	0	0	0	0	0	0	0	0	0	0	0	0	0
335.982	0	0	0	0	0	0	0	0	0	0	0	0	0	0	0	0	0	0	0	0	0	0	0	0	0	0	0	0	0	0	0	0	0	0	0	0	0	0	0	0	0	0	0	0	0	0	0	0	0
337.607	0	0	0	0	0	0	0	0	0	0	0	0	0	0	0	0	0	0	0	0	0	0	0	0	0	0	0	0	0	0	0	0	0	0	0	0	0	0	0	0	0	0	0	0	0	0	0	0	0
339.232	0	0	0	0	0	0	0	0	0	0	0	0	0	0	0	0	0	0	0	0	0	0	0	0	0	0	0	0	0	0	0	0	0	0	0	0	0	0	0	0	0	0	0	0	0	0	0	0	0
340.858	0	0	0	0	0	0	0	0	0	0	0	0	0	0	0	0	0	0	0	0	0	0	0	0	0	0	0	0	0	0	0	0	0	0	0	0	0	0	0	0	0	0	0	0	0	0	0	0	0
342.484	0	0	0	0	0	0	0	0	0	0	0	0	0	0	0	0	0	0	0	0	0	0	0	0	0	0	0	0	0	0	0	0	0	0	0	0	0	0	0	0	0	0	0	0	0	0	0	0	0
344.111	0	0	0	0	0	0	0	0	0	0	0	0	0	0	0	0	0	0	0	0	0	0	0	0	0	0	0	0	0	0	0	0	0	0	0	0	0	0	0	0	0	0	0	0	0	0	0	0	0
345.738	0	0	0	0	0	0	0	0	0	0	0	0	0	0	0	0	0	0	0	0	0	0	0	0	0	0	0	0	0	0	0	0	0	0	0	0	0	0	0	0	0	0	0	0	0	0	0	0	0
347.365	0	0	0	0	0	0	0	0	0	0	0	0	0	0	0	0	0	0	0	0	0	0	0	0	0	0	0	0	0	0	0	0	0	0	0	0	0	0	0	0	0	0	0	0	0	0	0	0	0
348.993	0	0	0	0	0	0	0	0	0	0	0	0	0	0	0	0	0	0	0	0	0	0	0	0	0	0	0	0	0	0	0	0	0	0	0	0	0	0	0	0	0	0	0	0	0	0	0	0	0
350.622	0	0	0	0	0	0	0	0	0	0	0	0	0	0	0	0	0	0	0	0	0	0	0	0	0	0	0	0	0	0	0	0	0	0	0	0	0	0	0	0	0	0	0	0	0	0	0	0	0
352.251	0	0	0	0	0	0	0	0	0	0	0	0	0	0	0	0	0	0	0	0	0	0	0	0	0	0	0	0	0	0	0	0	0	0	0	0	0	0	0	0	0	0	0	0	0	0	0	0	0
353.88	0	0	0	0	0	0	0	0	0	0	0	0	0	0	0	0	0	0	0	0	0	0	0	0	0	0	0	0	0	0	0	0	0	0	0	0	0	0	0	0	0	0	0	0	0	0	0	0	0
355.51	0	0	0	0	0	0	0	0	0	0	0	0	0	0	0	0	0	0	0	0	0	0	0	0	0	0	0	0	0	0	0	0	0	0	0	0	0	0	0	0	0	0	0	0	0	0	0	0	0
357.14	0	0	0	0	0	0	0	0	0	0	0	0	0	0	0	0	0	0	0	0	0	0	0	0	0	0	0	0	0	0	0	0	0	0	0	0	0	0	0	0	0	0	0	0	0	0	0	0	0
358.771	0	0	0	0	0	0	0	0	0	0	0	0	0	0	0	0	0	0	0	0	0	0	0	0	0	0	0	0	0	0	0	0	0	0	0	0	0	0	0	0	0	0	0	0	0	0	0	0	0
360.402	0	0	0	0	0	0	0	0	0	0	0	0	0	0	0	0	0	0	0	0	0	0	0	0	0	0	0	0	0	0	0	0	0	0	0	0	0	0	0	0	0	0	0	0	0	0	0	0	0
362.034	0	0	0	0	0	0	0	0	0	0	0	0	0	0	0	0	0	0	0	0	0	0	0	0	0	0	0	0	0	0	0	0	0	0	0	0	0	0	0	0	0	0	0	0	0	0	0	0	0
363.666	0	0	0	0	0	0	0	0	0	0	0	0	0	0	0	0	0	0	0	0	0	0	0	0	0	0	0	0	0	0	0	0	0	0	0	0	0	0	0	0	0	0	0	0	0	0	0	0	0
365.299	0	0	0	0	0	0	0	0	0	0	0	0	0	0	0	0	0	0	0	0	0	0	0	0	0	0	0	0	0	0	0	0	0	0	0	0	0	0	0	0	0	0	0	0	0	0	0	0	0
366.932	0	0	0	0	0	0	0	0	0	0	0	0	0	0	0	0	0	0	0	0	0	0	0	0	0	0	0	0	0	0	0	0	0	0	0	0	0	0	0	0	0	0	0	0	0	0	0	0	0
368.565	0	0	0	0	0	0	0	0	0	0	0	0	0	0	0	0	0	0	0	0	0	0	0	0	0	0	0	0	0	0	0	0	0	0	0	0	0	0	0	0	0	0	0	0	0	0	0	0	0
370.199	0	0	0	0	0	0	0	0	0	0	0	0	0	0	0	0	0	0	0	0	0	0	0	0	0	0	0	0	0	0	0	0	0	0	0	0	0	0	0	0	0	0	0	0	0	0	0	0	0
371.833	0	0	0	0	0	0	0	0	0	0	0	0	0	0	0	0	0	0	0	0	0	0	0	0	0	0	0	0	0	0	0	0	0	0	0	0	0	0	0	0	0	0	0	0	0	0	0	0	0
373.468	0	0	0	0	0	0	0	0	0	0	0	0	0	0	0	0	0	0	0	0	0	0	0	0	0	0	0	0	0	0	0	0	0	0	0	0	0	0	0	0	0	0	0	0	0	0	0	0	0
375.103	0	0	0	0	0	0	0	0	0	0	0	0	0	0	0	0	0	0	0	0	0	0	0	0	0	0	0	0	0	0	0	0	0	0	0	0	0	0	0	0	0	0	0	0	0	0	0	0	0
376.738	0	0	0	0	0	0	0	0	0	0	0	0	0	0	0	0	0	0	0	0	0	0	0	0	0	0	0	0	0	0	0	0	0	0	0	0	0	0	0	0	0	0	0	0	0	0	0	0	0
378.374	0	0	0	0	0	0	0	0	0	0	0	0	0	0	0	0	0	0	0	0	0	0	0	0	0	0	0	0	0	0	0	0	0	0	0	0	0	0	0	0	0	0	0	0	0	0	0	0	0
380.01	0	0	0	0	0	0	0	0	0	0	0	0	0	0	0	0	0	0	0	0	0	0	0	0	0	0	0	0	0	0	0	0	0	0	0	0	0	0	0	0	0	0	0	0	0	0	0	0	0
381.647	0	0	0	0	0	0	0	0	0	0	0	0	0	0	0	0	0	0	0	0	0	0	0	0	0	0	0	0	0	0	0	0	0	0	0	0	0	0	0	0	0	0	0	0	0	0	0	0	0
383.284	0	0	0	0	0	0	0	0	0	0	0	0	0	0	0	0	0	0	0	0	0	0	0	0	0	0	0	0	0	0	0	0	0	0	0	0	0	0	0	0	0	0	0	0	0	0	0	0	0
384.922	0	0	0	0	0	0	0	0	0	0	0	0	0	0	0	0	0	0	0	0	0	0	0	0	0	0	0	0	0	0	0	0	0	0	0	0	0	0	0	0	0	0	0	0	0	0	0	0	0
386.56	0	0	0	0	0	0	0	0	0	0	0	0	0	0	0	0	0	0	0	0	0	0	0	0	0	0	0	0	0	0	0	0	0	0	0	0	0	0	0	0	0	0	0	0	0	0	0	0	0
388.198	0	0	0	0	0	0	0	0	0	0	0	0	0	0	0	0	0	0	0	0	0	0	0	0	0	0	0	0	0	0	0	0	0	0	0	0	0	0	0	0	0	0	0	0	0	0	0	0	0
389.837	0	0	0	0	0	0	0	0	0	0	0	0	0	0	0	0	0	0	0	0	0	0	0	0	0	0	0	0	0	0	0	0	0	0	0	0	0	0	0	0	0	0	0	0	0	0	0	0	0
391.476	0	0	0	0	0	0	0	0	0	0	0	0	0	0	0	0	0	0	0	0	0	0	0	0	0	0	0	0	0	0	0	0	0	0	0	0	0	0	0	0	0	0	0	0	0	0	0	0	0
393.116	0	0	0	0	0	0	0	0	0	0	0	0	0	0	0	0	0	0	0	0	0	0	0	0	0	0	0	0	0	0	0	0	0	0	0	0	0	0	0	0	0	0	0	0	0	0	0	0	0
394.756	0	0	0	0	0	0	0	0	0	0	0	0	0	0	0	0	0	0	0	0	0	0	0	0	0	0	0	0	0	0	0	0	0	0	0	0	0	0	0	0	0	0	0	0	0	0	0	0	0
396.396	0	0	0	0	0	0	0	0	0	0	0	0	0	0	0	0	0	0	0	0	0	0	0	0	0	0	0	0	0	0	0	0	0	0	0	0	0	0	0	0	0	0	0	0	0	0	0	0	0
398.037	0	0	0	0	0	0	0	0	0	0	0	0	0	0	0	0	0	0	0	0	0	0	0	0	0	0	0	0	0	0	0	0	0	0	0	0	0	0	0	0	0	0	0	0	0	0	0	0	0
399.678	0	0	0	0	0	0	0	0	0	0	0	0	0	0	0	0	0	0	0	0	0	0	0	0	0	0	0	0	0	0	0	0	0	0	0	0	0	0	0	0	0	0	0	0	0	0	0	0	0
401.32	0	0	0	0	0	0	0	0	0	0	0	0	0	0	0	0	0	0	0	0	0	0	0	0	0	0	0	0	0	0	0	0	0	0	0	0	0	0	0	0	0	0	0	0	0	0	0	0	0
402.962	0	0	0	0	0	0	0	0	0	0	0	0	0	0	0	0	0	0	0	0	0	0	0	0	0	0	0	0	0	0	0	0	0	0	0	0	0	0	0	0	0	0	0	0	0	0	0	0	0
404.604	0	0	0	0	0	0	0	0	0	0	0	0	0	0	0	0	0	0	0	0	0	0	0	0	0	0	0	0	0	0	0	0	0	0	0	0	0	0	0	0	0	0	0	0	0	0	0	0	0
406.247	0	0	0	0	0	0	0	0	0	0	0	0	0	0	0	0	0	0	0	0	0	0	0	0	0	0	0	0	0	0	0	0	0	0	0	0	0	0	0	0	0	0	0	0	0	0	0	0	0
407.89	0	0	0	0	0	0	0	0	0	0	0	0	0	0	0	0	0	0	0	0	0	0	0	0	0	0	0	0	0	0	0	0	0	0	0	0	0	0	0	0	0	0	0	0	0	0	0	0	0
409.534	0	0	0	0	0	0	0	0	0	0	0	0	0	0	0	0	0	0	0	0	0	0	0	0	0	0	0	0	0	0	0	0	0	0	0	0	0	0	0	0	0	0	0	0	0	0	0	0	0
411.177	0	0	0	0	0	0	0	0	0	0	0	0	0	0	0	0	0	0	0	0	0	0	0	0	0	0	0	0	0	0	0	0	0	0	0	0	0	0	0	0	0	0	0	0	0	0	0	0	0
412.822	0	0	0	0	0	0	0	0	0	0	0	0	0	0	0	0	0	0	0	0	0	0	0	0	0	0	0	0	0	0	0	0	0	0	0	0	0	0	0	0	0	0	0	0	0	0	0	0	0
414.466	0	0	0	0	0	0	0	0	0	0	0	0	0	0	0	0	0	0	0	0	0	0	0	0	0	0	0	0	0	0	0	0	0	0	0	0	0	0	0	0	0	0	0	0	0	0	0	0	0
416.111	0	0	0	0	0	0	0	0	0	0	0	0	0	0	0	0	0	0	0	0	0	0	0	0	0	0	0	0	0	0	0	0	0	0	0	0	0	0	0	0	0	0	0	0	0	0	0	0	0
417.757	0	0	0	0	0	0	0	0	0	0	0	0	0	0	0	0	0	0	0	0	0	0	0	0	0	0	0	0	0	0	0	0	0	0	0	0	0	0	0	0	0	0	0	0	0	0	0	0	0
419.402	0	0	0	0	0	0	0	0	0	0	0	0	0	0	0	0	0	0	0	0	0	0	0	0	0	0	0	0	0	0	0	0	0	0	0	0	0	0	0	0	0	0	0	0	0	0	0	0	0
421.048	0	0	0	0	0	0	0	0	0	0	0	0	0	0	0	0	0	0	0	0	0	0	0	0	0	0	0	0	0	0	0	0	0	0	0	0	0	0	0	0	0	0	0	0	0	0	0	0	0
422.695	0	0	0	0	0	0	0	0	0	0	0	0	0	0	0	0	0	0	0	0	0	0	0	0	0	0	0	0	0	0	0	0	0	0	0	0	0	0	0	0	0	0	0	0	0	0	0	0	0
424.342	0	0	0	0	0	0	0	0	0	0	0	0	0	0	0	0	0	0	0	0	0	0	0	0	0	0	0	0	0	0	0	0	0	0	0	0	0	0	0	0	0	0	0	0	0	0	0	0	0
425.989	0	0	0	0	0	0	0	0	0	0	0	0	0	0	0	0	0	0	0	0	0	0	0	0	0	0	0	0	0	0	0	0	0	0	0	0	0	0	0	0	0	0	0	0	0	0	0	0	0
427.636	0	0	0	0	0	0	0	0	0	0	0	0	0	0	0	0	0	0	0	0	0	0	0	0	0	0	0	0	0	0	0	0	0	0	0	0	0	0	0	0	0	0	0	0	0	0	0	0	0
429.284	0	0	0	0	0	0	0	0	0	0	0	0	0	0	0	0	0	0	0	0	0	0	0	0	0	0	0	0	0	0	0	0	0	0	0	0	0	0	0	0	0	0	0	0	0	0	0	0	0
430.932	0	0	0	0	0	0	0	0	0	0	0	0	0	0	0	0	0	0	0	0	0	0	0	0	0	0	0	0	0	0	0	0	0	0	0	0	0	0	0	0	0	0	0	0	0	0	0	0	0
432.581	0	0	0	0	0	0	0	0	0	0	0	0	0	0	0	0	0	0	0	0	0	0	0	0	0	0	0	0	0	0	0	0	0	0	0	0	0	0	0	0	0	0	0	0	0	0	0	0	0
434.23	0	0	0	0	0	0	0	0	0	0	0	0	0	0	0	0	0	0	0	0	0	0	0	0	0	0	0	0	0	0	0	0	0	0	0	0	0	0	0	0	0	0	0	0	0	0	0	0	0
435.879	0	0	0	0	0	0	0	0	0	0	0	0	0	0	0	0	0	0	0	0	0	0	0	0	0	0	0	0	0	0	0	0	0	0	0	0	0	0	0	0	0	0	0	0	0	0	0	0	0
437.528	0	0	0	0	0	0	0	0	0	0	0	0	0	0	0	0	0	0	0	0	0	0	0	0	0	0	0	0	0	0	0	0	0	0	0	0	0	0	0	0	0	0	0	0	0	0	0	0	0
439.178	0	0	0	0	0	0	0	0	0	0	0	0	0	0	0	0	0	0	0	0	0	0	0	0	0	0	0	0	0	0	0	0	0	0	0	0	0	0	0	0	0	0	0	0	0	0	0	0	0
440.828	0	0	0	0	0	0	0	0	0	0	0	0	0	0	0	0	0	0	0	0	0	0	0	0	0	0	0	0	0	0	0	0	0	0	0	0	0	0	0	0	0	0	0	0	0	0	0	0	0
442.479	0	0	0	0	0	0	0	0	0	0	0	0	0	0	0	0	0	0	0	0	0	0	0	0	0	0	0	0	0	0	0	0	0	0	0	0	0	0	0	0	0	0	0	0	0	0	0	0	0
444.13	0	0	0	0	0	0	0	0	0	0	0	0	0	0	0	0	0	0	0	0	0	0	0	0	0	0	0	0	0	0	0	0	0	0	0	0	0	0	0	0	0	0	0	0	0	0	0	0	0
445.781	0	0	0	0	0	0	0	0	0	0	0	0	0	0	0	0	0	0	0	0	0	0	0	0	0	0	0	0	0	0	0	0	0	0	0	0	0	0	0	0	0	0	0	0	0	0	0	0	0
447.432	0	0	0	0	0	0	0	0	0	0	0	0	0	0	0	0	0	0	0	0	0	0	0	0	0	0	0	0	0	0	0	0	0	0	0	0	0	0	0	0	0	0	0	0	0	0	0	0	0
449.084	0	0	0	0	0	0	0	0	0	0	0	0	0	0	0	0	0	0	0	0	0	0	0	0	0	0	0	0	0	0	0	0	0	0	0	0	0	0	0	0	0	0	0	0	0	0	0	0	0
450.736	0	0	0	0	0	0	0	0	0	0	0	0	0	0	0	0	0	0	0	0	0	0	0	0	0	0	0	0	0	0	0	0	0	0	0	0	0	0	0	0	0	0	0	0	0	0	0	0	0
452.389	0	0	0	0	0	0	0	0	0	0	0	0	0	0	0	0	0	0	0	0	0	0	0	0	0	0	0	0	0	0	0	0	0	0	0	0	0	0	0	0	0	0	0	0	0	0	0	0	0
454.042	0	0	0	0	0	0	0	0	0	0	0	0	0	0	0	0	0	0	0	0	0	0	0	0	0	0	0	0	0	0	0	0	0	0	0	0	0	0	0	0	0	0	0	0	0	0	0	0	0
455.695	0	0	0	0	0	0	0	0	0	0	0	0	0	0	0	0	0	0	0	0	0	0	0	0	0	0	0	0	0	0	0	0	0	0	0	0	0	0	0	0	0	0	0	0	0	0	0	0	0
457.348	0	0	0	0	0	0	0	0	0	0	0	0	0	0	0	0	0	0	0	0	0	0	0	0	0	0	0	0	0	0	0	0	0	0	0	0	0	0	0	0	0	0	0	0	0	0	0	0	0
459.002	0	0	0	0	0	0	0	0	0	0	0	0	0	0	0	0	0	0	0	0	0	0	0	0	0	0	0	0	0	0	0	0	0	0	0	0	0	0	0	0	0	0	0	0	0	0	0	0	0
460.656	0	0	0	0	0	0	0	0	0	0	0	0	0	0	0	0	0	0	0	0	0	0	0	0	0	0	0	0	0	0	0	0	0	0	0	0	0	0	0	0	0	0	0	0	0	0	0	0	0
462.31	0	0	0	0	0	0	0	0	0	0	0	0	0	0	0	0	0	0	0	0	0	0	0	0	0	0	0	0	0	0	0	0	0	0	0	0	0	0	0	0	0	0	0	0	0	0	0	0	0
463.965	0	0	0	0	0	0	0	0	0	0	0	0	0	0	0	0	0	0	0	0	0	0	0	0	0	0	0	0	0	0	0	0	0	0	0	0	0	0	0	0	0	0	0	0	0	0	0	0	0
465.62	0	0	0	0	0	0	0	0	0	0	0	0	0	0	0	0	0	0	0	0	0	0	0	0	0	0	0	0	0	0	0	0	0	0	0	0	0	0	0	0	0	0	0	0	0	0	0	0	0
467.275	0	0	0	0	0	0	0	0	0	0	0	0	0	0	0	0	0	0	0	0	0	0	0	0	0	0	0	0	0	0	0	0	0	0	0	0	0	0	0	0	0	0	0	0	0	0	0	0	186.214872480321
468.931	0	0	0	0	0	0	0	0	0	0	0	0	0	0	0	0	0	0	0	0	0	0	0	0	0	0	0	0	0	0	0	0	0	0	0	0	0	0	0	0	0	0	0	0	0	0	0	0	216.88714356129
470.586	0	0	0	0	0	0	0	0	0	0	0	0	0	0	0	0	0	0	0	0	0	0	0	0	0	0	0	0	0	0	0	0	0	0	0	0	0	0	0	0	0	0	0	0	0	0	0	191.841373136757	223.332480348314
472.242	0	0	0	0	0	0	0	0	0	0	0	0	0	0	0	0	0	0	0	0	0	0	0	0	0	0	0	0	0	0	0	0	0	0	0	0	0	0	0	0	0	0	0	0	0	0	184.544176622169	210.817086552009	236.16018023898
473.899	0	0	0	0	0	0	0	0	0	0	0	0	0	0	0	0	0	0	0	0	0	0	0	0	0	0	0	0	0	0	0	0	0	0	0	0	0	0	0	0	0	0	0	0	0	0	194.941434554492	221.615554629221	254.229323514452
475.555	0	0	0	0	0	0	0	0	0	0	0	0	0	0	0	0	0	0	0	0	0	0	0	0	0	0	0	0	0	0	0	0	0	0	0	0	0	0	0	0	0	0	0	0	0	185.317117995313	216.976814950504	252.598042916413	290.075330885117
477.212	0	0	0	0	0	0	0	0	0	0	0	0	0	0	0	0	0	0	0	0	0	0	0	0	0	0	0	0	0	0	0	0	0	0	0	0	0	0	0	0	0	0	0	0	0	200.169991341733	231.317932256249	269.938734895012	295.187637666982
478.87	0	0	0	0	0	0	0	0	0	0	0	0	0	0	0	0	0	0	0	0	0	0	0	0	0	0	0	0	0	0	0	0	0	0	0	0	0	0	0	0	0	0	0	0	186.559076091018	207.730768640146	249.907457998569	278.194630581025	318.443008689345
480.527	0	0	0	0	0	0	0	0	0	0	0	0	0	0	0	0	0	0	0	0	0	0	0	0	0	0	0	0	0	0	0	0	0	0	0	0	0	0	0	0	0	0	0	0	206.543876616893	233.686776018147	269.749039041906	301.803307800318	341.658429706174
482.185	0	0	0	0	0	0	0	0	0	0	0	0	0	0	0	0	0	0	0	0	0	0	0	0	0	0	0	0	0	0	0	0	0	0	0	0	0	0	0	0	0	0	0	198.71848730205	220.318693617168	252.771604476999	280.738512414659	318.349804366311	361.216475449427
483.843	0	0	0	0	0	0	0	0	0	0	0	0	0	0	0	0	0	0	0	0	0	0	0	0	0	0	0	0	0	0	0	0	0	0	0	0	0	0	0	0	0	0	0	212.273309239406	241.43089837523	266.634958406737	300.630653686713	339.363197248128	383.892507792915
485.501	0	0	0	0	0	0	0	0	0	0	0	0	0	0	0	0	0	0	0	0	0	0	0	0	0	0	0	0	0	0	0	0	0	0	0	0	0	0	0	0	0	0	201.641611277262	231.977203240516	254.821754167846	292.529573513566	319.575771878943	357.696013096988	397.445360726099
487.16	0	0	0	0	0	0	0	0	0	0	0	0	0	0	0	0	0	0	0	0	0	0	0	0	0	0	0	0	0	0	0	0	0	0	0	0	0	0	0	0	0	193.849610989961	206.533384231924	244.421299238021	269.026712605084	296.785355188917	342.766514883723	372.650635534179	408.042695580875
488.819	0	0	0	0	0	0	0	0	0	0	0	0	0	0	0	0	0	0	0	0	0	0	0	0	0	0	0	0	0	0	0	0	0	0	0	0	0	0	0	0	0	198.228729373397	230.835791557886	256.314302913779	293.413885009939	313.899861981074	347.339230194019	392.868344487939	433.371448006801
490.478	0	0	0	0	0	0	0	0	0	0	0	0	0	0	0	0	0	0	0	0	0	0	0	0	0	0	0	0	0	0	0	0	0	0	0	0	0	0	0	0	192.168361632837	212.604946291428	242.952550033031	277.449432056791	311.811500229186	342.132050202335	374.821075495839	417.753372100989	457.751506202652
492.137	0	0	0	0	0	0	0	0	0	0	0	0	0	0	0	0	0	0	0	0	0	0	0	0	0	0	0	0	0	0	0	0	0	0	0	0	0	0	0	0	201.74650776793	228.274934196701	256.166090222429	289.575191264762	323.414881012231	354.190705466912	392.659110727289	428.843966790856	475.236334846388
493.797	0	0	0	0	0	0	0	0	0	0	0	0	0	0	0	0	0	0	0	0	0	0	0	0	0	0	0	0	0	0	0	0	0	0	0	0	0	0	0	194.115207366777	217.935895845132	244.175451113593	272.363455071442	308.366198589484	341.020222197491	371.540604811935	401.858118071571	442.169528522074	486.620465998517
495.456	0	0	0	0	0	0	0	0	0	0	0	0	0	0	0	0	0	0	0	0	0	0	0	0	0	0	0	0	0	0	0	0	0	0	0	0	0	0	0	200.161293824174	224.044112725659	251.835831181704	286.322135008977	322.537434469389	348.23656586927	384.319255877427	428.18494042027	452.535817881451	500.356030737047
497.117	0	0	0	0	0	0	0	0	0	0	0	0	0	0	0	0	0	0	0	0	0	0	0	0	0	0	0	0	0	0	0	0	0	0	0	0	0	0	185.62064697858	219.139363425172	241.471733485702	279.001756806061	307.391834523709	338.497410310697	363.17448432997	396.944907144687	438.992848192865	483.030483839517	516.332063262914
498.777	0	0	0	0	0	0	0	0	0	0	0	0	0	0	0	0	0	0	0	0	0	0	0	0	0	0	0	0	0	0	0	0	0	0	0	0	0	0	191.661096990983	220.61100374632	249.759590424738	290.978003017607	309.990170009314	357.014327851911	383.412156637423	412.385988996459	449.683873873136	490.023545358879	533.26141966513
500.438	0	0	0	0	0	0	0	0	0	0	0	0	0	0	0	0	0	0	0	0	0	0	0	0	0	0	0	0	0	0	0	0	0	0	0	0	0	181.452057061314	215.905237552149	243.735761528576	271.090919140062	305.581961419716	331.925171350283	360.176026941929	393.170776212363	430.311176286609	468.947444603833	504.789976007077	543.127492780342
502.098	0	0	0	0	0	0	0	0	0	0	0	0	0	0	0	0	0	0	0	0	0	0	0	0	0	0	0	0	0	0	0	0	0	0	0	0	183.235058999574	193.528222766749	226.913346693509	255.237802601008	277.440093782224	323.40964602623	341.292863845625	382.215955803621	404.476024675942	438.174996920799	472.681562084796	518.639971652007	565.693166566419
503.759	0	0	0	0	0	0	0	0	0	0	0	0	0	0	0	0	0	0	0	0	0	0	0	0	0	0	0	0	0	0	0	0	0	0	0	0	189.149934649248	220.102567606394	248.583913432288	266.539817690996	302.03820735395	334.122718820223	352.445531400644	394.731521439859	426.697080964721	456.158676900408	490.980669015185	533.113717296281	559.899870383403
505.421	0	0	0	0	0	0	0	0	0	0	0	0	0	0	0	0	0	0	0	0	0	0	0	0	0	0	0	0	0	0	0	0	0	0	0	192.459752265026	204.102823263052	231.109335731619	265.066726788294	296.472539194804	320.637406925642	338.392476072156	375.210109753834	408.140405188287	430.420971116815	468.362735249071	516.659312076874	548.728631200757	580.457865513155
507.082	0	0	0	0	0	0	0	0	0	0	0	0	0	0	0	0	0	0	0	0	0	0	0	0	0	0	0	0	0	0	0	0	0	0	0	194.218443973429	204.810784027233	233.91966209214	266.106763181277	296.691537222193	328.536539972989	354.279539576187	382.279160192081	420.570949490447	455.537402973247	482.793491623017	514.201108414602	552.480822161863	591.195868381938
508.744	0	0	0	0	0	0	0	0	0	0	0	0	0	0	0	0	0	0	0	0	0	0	0	0	0	0	0	0	0	0	0	0	0	0	169.154515696418	202.829246485639	221.28536840014	257.438861655834	272.25621763333	314.624619989512	333.131709197205	372.543043078967	400.627939193398	435.698847841188	467.653383539988	484.466979647016	530.527204960055	562.242381595225	592.295500542449
510.406	0	0	0	0	0	0	0	0	0	0	0	0	0	0	0	0	0	0	0	0	0	0	0	0	0	0	0	0	0	0	0	0	0	0	189.237304230599	216.198075141846	228.66022823149	267.580208060761	296.699780222094	314.351432591325	348.260851689125	386.784584716172	411.423485579256	448.344526066568	467.667509584599	498.844360728449	534.105413751717	569.441542664917	607.456365477316
512.068	0	0	0	0	0	0	0	0	0	0	0	0	0	0	0	0	0	0	0	0	0	0	0	0	0	0	0	0	0	0	0	0	0	181.921782655247	201.217198955174	219.610680112688	260.492084116495	282.190822696318	318.255268265487	333.134596366099	363.932768819878	376.971811026996	426.233896163826	451.888776816771	482.536348315391	508.354636968648	541.199432926539	586.899761293639	616.483128261565
513.731	0	0	0	0	0	0	0	0	0	0	0	0	0	0	0	0	0	0	0	0	0	0	0	0	0	0	0	0	0	0	0	0	0	176.835174965032	196.147471206634	222.823226402403	248.076158415532	273.919414048838	305.008980365048	329.28604733712	356.069852844341	385.973963904248	423.024097019926	453.045474781848	484.299872704258	508.164203902077	544.596761632667	574.62681307185	610.270289115014
515.394	0	0	0	0	0	0	0	0	0	0	0	0	0	0	0	0	0	0	0	0	0	0	0	0	0	0	0	0	0	0	0	0	175.279864256654	201.61590547048	228.049790647388	250.295996322123	280.406247591218	305.768860649005	329.564114586603	357.414252510001	387.003290279373	408.650644314468	449.646095962461	473.379041119882	500.260216259199	527.656233866621	553.418137729468	596.094708582132	626.545381549102
517.056	0	0	0	0	0	0	0	0	0	0	0	0	0	0	0	0	0	0	0	0	0	0	0	0	0	0	0	0	0	0	0	195.560290430603	164.620542119742	195.069456458462	221.333055759831	260.05749730319	274.260105207965	304.875107546382	339.012351295885	351.563279595293	386.66918411526	414.766641331012	447.547297907904	481.796841337668	498.150425475578	535.217406216142	571.9366659473	590.917073773621	625.384170962631
518.72	0	0	0	0	0	0	0	0	0	0	0	0	0	0	0	0	0	0	0	0	0	0	0	0	0	0	0	0	0	0	0	156.377596697505	181.405863909421	196.675893258452	212.479451513082	261.813341497255	287.54169670055	314.782584070999	342.214661207899	365.458286565819	391.773483376416	437.098765654237	449.861113207848	483.778601674746	511.585610248912	538.735244802336	556.794260759796	599.588283676569	630.956480771447
520.383	0	0	0	0	0	0	0	0	0	0	0	0	0	0	0	0	0	0	0	0	0	0	0	0	0	0	0	0	0	0	165.921695779674	160.150242774837	187.90464630368	206.955187141095	247.390699644674	266.510443725461	287.600910555712	314.213835250839	353.624187828818	373.112387657724	399.118795598362	432.935217660537	464.654639856785	491.42145936945	516.743931835164	546.125727890612	569.310183336037	609.212151004651	627.219219049645
522.046	0	0	0	0	0	0	0	0	0	0	0	0	0	0	0	0	0	0	0	0	0	0	0	0	0	0	0	0	0	0	162.975119524754	173.984025949069	217.015189859394	239.659134909838	260.838830646825	273.122889889223	314.050062722243	335.433046428575	371.224829860636	397.076455874819	412.886265633259	432.948700291746	476.647986258596	507.193656892299	523.193403703094	553.478181251588	588.194977119536	614.127526325542	644.631399219257
523.71	0	0	0	0	0	0	0	0	0	0	0	0	0	0	0	0	0	0	0	0	0	0	0	0	0	0	0	0	0	176.336965624355	182.581105884385	203.36742589025	223.819462429965	261.552898672811	267.796659382592	303.221654418541	318.852133795818	344.913203652837	374.502541143447	406.745541245148	431.083733246229	446.189594808495	482.007711733598	513.619447999566	535.368474277223	556.22152001249	582.989049271117	611.415687671648	648.298453704281
525.374	0	0	0	0	0	0	0	0	0	0	0	0	0	0	0	0	0	0	0	0	0	0	0	0	0	0	0	0	0	142.357533546955	182.908181695366	194.870822165424	202.581371547255	236.329295429026	265.31442594005	292.566054894673	320.554077647587	328.369943427018	369.487438968731	402.122642199261	419.208213130921	447.402671849127	487.499508510798	504.017082900763	519.501920829125	542.630284053174	589.482492811481	601.905648965053	644.438069359327
527.038	0	0	0	0	0	0	0	0	0	0	0	0	0	0	0	0	0	0	0	0	0	0	0	0	0	0	0	0	166.341733736337	172.978230083389	179.738428410167	200.868580837202	226.890997112846	256.883744707797	272.078259978505	297.672090564044	323.641618473087	351.623575061736	379.592701247228	399.874880880448	425.20822990203	456.683192940671	480.008676472045	501.761986399823	522.575013658661	548.067099188765	581.839238135459	608.831015025586	644.952171628368
528.703	0	0	0	0	0	0	0	0	0	0	0	0	0	0	0	0	0	0	0	0	0	0	0	0	0	0	0	0	158.087704349626	173.725269636976	207.962606555305	229.252947787304	233.734120937841	254.172439024817	278.667785859936	309.272920172659	324.282809837536	363.919509487042	383.529198378873	405.683591012717	436.021856325166	461.982119336159	472.901536427168	509.345811415693	519.714178577752	553.027604529554	582.737820255303	607.051373207713	635.765707000854
530.367	0	0	0	0	0	0	0	0	0	0	0	0	0	0	0	0	0	0	0	0	0	0	0	0	0	0	0	150.484309696612	177.826619816233	172.418727590641	194.915943416484	225.915695121771	239.048407636231	262.745304637549	286.526814506434	312.079903966526	336.085921923877	355.550239127773	392.054338377721	409.381847166753	434.406981459812	462.138186190211	478.419861014886	502.125333811202	525.727998328162	545.673710408567	573.493563112151	591.340112743154	628.968596441879
532.032	0	0	0	0	0	0	0	0	0	0	0	0	0	0	0	0	0	0	0	0	0	0	0	0	0	0	203.304463904935	166.493531728535	170.529147629412	190.28284338587	212.443207283181	223.683211941711	239.045769528478	259.002260104489	294.113909096172	314.309492172423	339.915983365651	358.473810900954	393.679890906825	409.115828577988	419.354026291631	451.754792349271	483.683278054498	505.472136919966	522.951399694663	541.94420791429	569.026044996508	589.925735294103	618.243354495175
533.697	0	0	0	0	0	0	0	0	0	0	0	0	0	0	0	0	0	0	0	0	0	0	0	0	0	0	167.8674633478	195.966671653166	217.453654740565	213.674191703305	236.268081190918	246.923154249619	257.177612632981	278.765240606693	308.579838840171	332.028337490198	357.92442689291	366.285449103912	394.304499419906	424.528546605363	442.440885576593	465.982350461962	485.225144235131	503.918715258704	529.998060368392	542.607530777662	569.345162767462	594.105669326266	627.002569878691
535.362	0	0	0	0	0	0	0	0	0	0	0	0	0	0	0	0	0	0	0	0	0	0	0	0	0	190.569986506426	178.516805797992	198.520432431045	208.148493895045	211.038841380877	231.746114813345	259.631867236771	265.566588055915	286.586615724318	310.886279575509	325.792019929322	353.265535276667	380.296263551134	400.55858166318	418.901951453476	436.696263258871	456.531543128149	483.534822663133	506.894477350256	526.273371430024	539.379055809076	568.168490719084	595.242914650017	622.998177498611
537.028	0	0	0	0	0	0	0	0	0	0	0	0	0	0	0	0	0	0	0	0	0	0	0	0	0	181.306546044955	198.814872405107	217.374104849609	229.156668091012	232.145565308293	228.75360632059	255.168058921112	266.225232252191	289.480077984708	313.923883189491	355.334624512249	360.421317203788	378.626466799913	409.646708548907	431.054643142236	434.183394114683	464.298231172777	484.349275079355	503.503870037874	520.386167449399	532.285370066887	562.817709153166	591.099693285268	612.245477158825
538.693	0	0	0	0	0	0	0	0	0	0	0	0	0	0	0	0	0	0	0	0	0	0	0	0	207.632950450884	199.180446562047	197.446409714347	224.016613546319	249.307856630246	246.724358541254	259.550042636717	265.554173802838	288.934167157037	302.935652349791	319.780980740631	344.118872797777	373.107699833411	374.164619509428	405.9199684769	423.63639071255	442.547222243109	474.931137102322	488.687678250606	509.512296346662	531.700285661163	544.915215290118	577.046760724706	591.988043577296	604.74939164275
540.359	0	0	0	0	0	0	0	0	0	0	0	0	0	0	0	0	0	0	0	0	0	0	0	0	182.582505722497	196.130492774908	208.882390210678	225.828240995412	236.907026230878	244.019290958199	273.044234357678	275.384148328849	287.692658482018	306.750729285792	333.466910268151	343.726288565693	364.658560679851	398.384801292587	412.799541562164	434.350128840606	454.77403096551	470.030571436197	483.192988977256	515.697033473346	520.846180840164	535.572830510852	559.901432478876	581.177636847295	608.793886618336
542.025	0	0	0	0	0	0	0	0	0	0	0	0	0	0	0	0	0	0	0	0	0	0	0	201.275062871844	211.794307287761	227.759098593933	242.707439717591	259.516956768828	270.459636951596	268.0040287197	283.883502240327	281.449708082164	304.093000001954	334.20982146002	341.124467943835	366.187173976813	381.783025915183	395.675758223084	418.286992455147	432.963733284515	461.14948890148	477.567413442826	492.660582168826	518.011809707918	530.877224093907	551.828908986024	566.918820740575	591.697939630098	620.669069452092
543.691	0	0	0	0	0	0	0	0	0	0	0	0	0	0	0	0	0	0	0	0	0	0	0	182.561764233354	198.727537151979	223.893928547078	234.164886452525	262.914267607763	273.328536097813	268.368253946985	271.584298918786	290.839618243568	299.512454134217	325.800407922092	335.485884108279	365.763512368826	384.763594557177	408.819730651164	417.351725871234	444.308962249828	448.133398982305	478.683570803744	493.284734177718	504.558485516007	519.007883148892	540.469548935396	564.771982227186	585.445648160532	597.233495792557
545.357	0	0	0	0	0	0	0	0	0	0	0	0	0	0	0	0	0	0	0	0	0	0	168.332620274009	180.981878663918	217.093648378418	241.448340288353	258.98498233602	284.986528875296	282.631263930605	261.963270199799	286.201997150236	288.727580512239	300.15636985841	319.588093477854	344.365548020933	364.472107140525	380.87455892532	401.952772878493	414.797868686642	436.38784212828	451.683688597298	467.158584484803	493.272250891332	502.896230987959	515.567980643693	538.929075049326	561.80919940223	585.670220722772	597.363195641518
547.023	0	0	0	0	0	0	0	0	0	0	0	0	0	0	0	0	0	0	0	0	0	208.637175316213	161.530814166859	222.768425212512	259.530509079664	263.12488828606	274.377081532001	294.77701404177	299.159731096377	302.426578628955	284.636052692762	315.881030699699	311.785454878419	337.625348302806	357.632994140614	372.684963336144	399.85566385538	401.223991979811	431.477032280082	442.069671108973	462.983066989331	480.483499007491	496.144113420341	499.721943239883	527.629685116769	537.964631323123	555.122170923314	570.070292753943	600.23362959035
548.69	0	0	0	0	0	0	0	0	0	0	0	0	0	0	0	0	0	0	0	0	0	155.364950100354	171.257184304232	223.571404035573	230.511937657066	252.122072889073	263.947857462422	296.420201470079	299.65779769749	292.352400723714	281.813351300773	306.760141731696	302.953296209593	335.107802336665	364.996540410194	370.832979390678	380.187836527173	407.330016995437	421.618657377247	425.518349248959	458.787196403586	460.534069080892	479.246049862091	499.003293836511	512.546732915085	525.407505311709	556.656968560848	563.725181899752	584.370522631588
550.357	0	0	0	0	0	0	0	0	0	0	0	0	0	0	0	0	0	0	0	0	177.755505970227	153.25210360983	213.221476625501	209.840017487527	251.81096622679	271.286482061418	274.778230699061	307.395880794908	305.54188171988	306.732987831403	304.463022674352	318.24121682928	326.933863878743	350.111044691861	362.182456249987	378.391691245737	391.748251664875	427.828405828225	419.347740841414	441.542996090501	456.409724617172	475.652590252299	482.655290582892	495.868944390525	512.220729827945	540.561988357412	547.786693295559	570.200810532896	587.995414946586
552.024	0	0	0	0	0	0	0	0	0	0	0	0	0	0	0	0	0	0	0	0	136.299263924469	160.281144912376	179.973373280851	208.826472417199	252.867661465156	270.771742337856	274.579106875597	299.278116241039	315.005111108299	305.565901707426	300.642482599311	319.013457959951	315.66396222503	325.956261434526	348.923579883102	370.395615722531	382.472212363344	415.499428582553	420.179840552432	427.400828754597	447.038366263592	465.327399821839	469.88539315296	494.520444713881	503.888440295943	520.973007739254	530.510097960422	550.514935181389	577.051696790325
553.691	0	0	0	0	0	0	0	0	0	0	0	0	0	0	0	0	0	0	0	141.122435813153	132.696306436752	152.274320349639	201.820328631001	220.127153701363	247.600970650551	278.130046177688	266.309976325178	303.993745118826	328.53565003685	307.428658655045	305.297938580024	313.160147158052	320.91760602721	334.867472209553	338.919109966888	369.684774600565	383.772814753288	396.093768419965	423.232494887204	426.505135725968	455.738041778281	465.302690467745	473.463484943615	483.716092471976	496.09988708477	506.416562223812	538.657571242843	543.968437072793	559.034502791669
555.358	0	0	0	0	0	0	0	0	0	0	0	0	0	0	0	0	0	0	0	120.071117279403	158.782973870661	201.855162684891	217.561646826546	252.876758502331	278.797260818903	295.910381718433	305.198032769744	318.547745434949	324.358485313522	319.369528000231	334.036462979249	333.309992497007	331.462554716316	345.432617433732	369.483510670101	382.72571415724	389.781778405414	395.759897323138	420.266135779117	436.810080162105	443.40698706571	450.488485161748	470.102418573753	484.321641200195	495.379696140405	504.060808271072	526.200812412291	536.769803955525	558.424066992034
557.026	0	0	0	0	0	0	0	0	0	0	0	0	0	0	0	0	0	0	132.696412347763	101.991418684542	134.163474193405	165.034836668694	189.886594179919	223.089278448848	249.598550235326	268.254068146721	291.687718710224	313.302522005814	313.544208500785	293.904017150742	290.349248472681	307.841820843851	319.65792323966	328.496815391495	336.605405609365	368.536672746937	374.812450415204	392.788542714327	404.096920842026	411.599625685881	429.736274888968	438.107013675502	460.893305010665	474.909823687785	477.448444979001	495.79428879713	505.606049817996	515.666160253125	533.674488198462
558.693	0	0	0	0	0	0	0	0	0	0	0	0	0	0	0	0	0	0	96.9692357440802	107.942195882605	128.316448550563	160.137640561849	171.776973857867	228.917274165864	242.765648556041	256.427816176049	283.384626051886	320.056908922578	305.724291353533	318.363571006307	288.64513176498	309.006101478408	310.320972207632	316.250246680258	350.601740725383	349.23444718022	368.985246782475	386.771691714676	393.177789757498	400.863182186117	413.82164317519	429.016897998146	447.284252669628	462.21528721894	475.418872212919	483.655201928149	489.74466908746	515.303220880147	528.166971622405
560.361	0	0	0	0	0	0	0	0	0	0	0	0	0	0	0	0	0	116.866320286663	126.793727425813	152.608365822232	161.671802238863	180.625342424661	222.225648665682	254.971559790198	270.830054482049	286.841567324865	285.57106615341	312.854377638834	341.632664086167	308.157145885285	329.764337036553	324.248429487886	322.929569504074	348.050424892135	356.760257817658	360.408939967622	374.388331697538	387.110053392634	413.721510059862	402.899892715988	433.193549449171	444.533704542263	443.048043967379	468.844579790451	469.417093794777	480.641786682502	503.885867746421	515.676876278077	540.873786881412
562.029	0	0	0	0	0	0	0	0	0	0	0	0	0	0	0	0	161.29138205789	77.2624137873928	100.085995582345	106.07628674238	145.428473812133	165.001001140267	178.008584482347	223.036571340814	247.831579963463	268.141763845539	289.272767425539	295.625206877878	297.236228492947	295.027241151497	314.793970900735	292.125202166161	318.057826986708	309.256260595996	327.724280333838	341.869111712073	359.601172873395	375.263975870406	385.715533655031	394.129649595217	411.294854941473	423.930352690524	434.802202580208	451.219732620525	457.172145308018	467.47377146817	478.620742640023	493.867400892097	513.897189290239
563.697	0	0	0	0	0	0	0	0	0	0	0	0	0	0	0	0	130.091044294945	123.689251513051	159.174315678207	154.427267562201	196.449505667321	187.587604867357	224.081143433769	257.275244466721	273.770045978791	306.906578561672	303.335982590557	306.970466223296	323.801053580492	305.965648523723	311.329711065923	316.685477196844	331.447924181569	340.185875908758	352.746718211548	361.716896156365	370.853035527101	387.209219875628	388.543527265086	399.466401911905	418.22915960964	426.526988080395	437.255338937239	436.436200891237	459.178708916118	466.530044360908	481.617527690667	505.673923326149	514.005188645131
565.365	0	0	0	0	0	0	0	0	0	0	0	0	0	0	0	146.793430853163	82.0754150387314	93.5853424564082	116.765974785156	130.365423926314	145.747046363985	181.836523731818	216.384997056003	219.936412296213	258.515261831069	275.246248968836	262.674944070734	296.041284855045	310.876845985347	279.267657871475	287.243304317201	301.29305030454	315.824228736402	334.570992266209	330.351160434893	341.800893662535	344.427588327858	370.755669045248	382.666121285063	389.281411369867	402.093969402476	406.676086527634	419.745411878425	419.941399667987	432.126751691384	448.990871469402	462.561749619192	476.144408680656	506.567006788819
567.033	0	0	0	0	0	0	0	0	0	0	0	0	0	0	0	80.4261960818848	89.3422485825956	127.265135201998	138.195325856222	148.111617993569	156.554630034532	169.794932978308	197.974679100961	235.521197290222	257.758463067535	268.763849733086	286.749649839507	282.837713356979	314.200478167465	298.199597559754	292.067428192829	300.423728032332	318.49661076073	310.686019607138	333.760705815829	320.468634768643	354.201094994764	356.273665531807	387.336232002636	396.536220629684	403.3846323421	405.784827162194	413.709786716923	430.03373992348	437.571300257353	446.706704702886	453.379126643657	474.388716542084	494.015287572651
568.702	0	0	0	0	0	0	0	0	0	0	0	0	0	0	132.27384417412	103.382781178632	99.4303712479474	95.295419683637	124.097111018029	151.385641827289	143.203666497635	171.159193720372	203.332592429129	212.153999566661	241.802855861564	258.94608391691	288.81283840008	282.838344583633	290.39149124977	273.786889996729	281.227721085756	311.385610758311	315.513289342747	317.918264971556	325.79235095841	334.089893172962	342.198496455991	363.745888503421	380.458287794224	380.612676727457	386.13634995233	389.75883859644	415.008820992505	425.722702506219	431.56977353984	432.387976251428	448.59003692558	466.28777673785	483.693376206758
570.37	0	0	0	0	0	0	0	0	0	0	0	0	0	0	88.0337115401657	80.3293027243595	90.8865577964139	118.352354155821	117.097175230238	129.569047234319	141.961304946946	195.65998296431	210.383633462714	220.975752078795	233.153902609539	237.265105992392	280.808521644687	276.76119664365	297.405485511698	278.881809122791	286.952388756925	287.395336681236	290.621631339286	320.711922685714	314.21677427415	324.18154677601	342.353439262925	364.450567234238	348.525063045694	364.805238194361	388.175115083123	391.316560175335	408.178239116743	408.544982396001	423.70976278393	432.901420057429	444.176172936457	461.060686377112	466.812565549038
572.039	0	0	0	0	0	0	0	0	0	0	0	0	0	129.64632080901	73.4899552299964	97.6160747898005	82.2605971231733	128.096927102519	135.244768332607	135.214565450604	151.088421230366	180.321610944679	215.044853750085	221.520580804044	228.090197093534	262.415832668864	286.084851559024	282.45462466249	305.901502243976	279.652880719967	278.807465999514	280.794333998582	310.457986919298	310.549052863391	304.380200959358	318.574013317156	336.416533612057	340.575769869146	365.844895195979	356.501461614069	379.275925709748	383.513741472281	396.034951891697	402.070526300351	413.639674705165	431.56726373024	440.866769204746	443.320175191066	456.800577108895
573.708	0	0	0	0	0	0	0	0	0	0	0	0	0	75.0369329177735	67.0649769311544	84.6553831497654	106.918450937447	99.5718232828998	102.006633137328	117.935703605784	163.717143000641	183.850033591492	196.150410864539	216.785318058138	229.336696004815	250.522660877381	251.298236053317	274.51991336117	280.982596582353	271.086074288207	286.349166550206	265.757817741886	288.010016771212	306.162915122837	298.349767754333	317.233486293931	323.01674061448	342.498291125686	341.258114874094	359.91226097074	367.400670519816	383.720235295028	385.440144642337	395.188515171683	402.592137993182	412.86232117712	434.374759391681	438.31265988658	452.819662549278
575.377	0	0	0	0	0	0	0	0	0	0	0	0	154.894820483701	98.7280974002289	122.844918204895	111.585869749557	125.278134704854	118.921004608253	145.64417070576	148.62449029039	158.841433531709	188.031137819418	186.922560650987	225.20250746617	235.73924659828	255.46178576005	260.077682586659	291.994050639913	289.49011576122	299.925440237798	274.613141661811	285.520056650839	291.54478319097	288.999805442335	313.087353415387	329.738165773838	325.983171343262	337.397969299853	347.287827248393	364.324138913881	373.309393908285	379.490604540409	381.531083216269	387.583045235621	393.178928366194	402.259742805292	426.174639945396	429.042938115152	447.312973679611
577.046	0	0	0	0	0	0	0	0	0	0	0	202.856857466044	99.8565354976384	72.0882572216761	84.8051813779695	113.018280855815	104.03520512306	102.315280193015	111.21642811323	119.9353556836	139.781939434903	167.863164195893	185.31649776863	198.496700873454	226.853254253498	236.548046245008	268.009041830077	264.291737245988	277.937262385827	266.573957471773	264.116834955683	265.184228047433	276.41900962037	284.148022436665	290.709128440424	304.757221279305	325.325736812863	327.089994116953	333.871244722844	346.663047543474	346.542502574069	364.802353979974	375.305504175008	375.370247597652	386.424903642662	396.873000449726	407.777532072025	410.135615283759	428.723949509315
578.715	0	0	0	0	0	0	0	0	0	0	0	104.913948235308	123.555255576307	112.72196558173	114.930539366824	118.470316675766	126.002144886634	140.32289620286	145.41912654353	136.214147571424	172.103959345988	183.581203488152	207.064378214332	225.570339260804	233.788839265174	254.794852786041	250.512037485155	282.332824849409	291.00782588586	266.467101355273	264.310289654721	284.667997007028	271.645950126732	287.258463861927	299.062487836857	299.491693237585	322.435985839857	313.923130469362	343.99584085361	344.065186539663	354.628636355457	362.386126819589	369.436117023531	363.606478606951	380.547615154398	391.085073181239	397.840762376114	411.835700673849	413.594238378633
580.384	0	0	0	0	0	0	0	0	0	0	89.9608185266694	99.4501022798859	92.9925522298913	99.0433682232758	88.3982985676126	82.7363680945974	91.4641246143561	122.04256382992	130.887908652346	137.156380019077	142.944027000401	141.826210342952	206.649347384995	208.278656226415	212.23219738213	224.060648998077	255.397257045439	242.524803991649	257.845436916937	236.383618123221	267.457121368312	255.676842354086	265.767203125699	269.317934211533	279.072697165973	299.195639870228	297.894797552973	308.554070004215	322.734566739168	338.570255553311	333.73533105004	345.511007060908	357.592204734573	370.109145364886	375.363977675251	368.122578155148	393.992281335016	399.80404866128	392.225192977046
582.054	0	0	0	0	0	0	0	0	0	0	24.1568677449271	38.0158592177836	62.0883484846627	-132.612172290837	64.8137047075755	71.4452420375602	76.7196144770168	84.7685231234331	107.466839624806	96.8582452633545	130.916237874244	141.49332823851	162.773599669075	178.542396432459	171.040754204442	225.892447160726	209.409843737528	250.029660241157	230.103764735215	222.087974769685	235.3151655161	226.334004371398	252.757758060142	267.369610609903	269.846732428622	268.340885213785	285.629410435989	300.556506364939	310.298829445527	307.132227451071	324.945980648008	334.337886774079	333.620560855941	342.71155310273	347.525749342611	360.995056677002	368.953762267633	375.381621685396	392.028903704858
583.723	0	0	0	0	0	0	0	0	0	86.9042372497331	44.9104864750597	54.6654108048665	96.8180501711387	73.7657365657931	73.5897580824788	92.9481340350643	93.8367798718848	113.101610096592	104.629380594227	129.523226816937	144.25287270404	153.165523031	168.472782173895	177.327357255584	207.352506482434	225.687209159944	211.793672102373	235.008811106028	236.188460871876	232.090631940211	230.68099856683	240.311635852811	255.519981878612	267.87555094543	264.214181536822	276.581230067806	285.047516716598	289.831027105249	309.632530846516	316.775255890349	320.295748948575	323.288818084841	332.681682279472	341.912431024554	344.286619284145	351.350729040208	362.949337969113	370.436117578327	386.045885241894
585.393	0	0	0	0	0	0	0	0	0	38.9896251535535	50.276570415967	79.0376023264848	95.1498685202635	81.188767540152	95.8603330529699	96.5954354947204	118.532665190568	90.0633753976436	133.362384097295	126.327201291901	132.438216204672	152.05664890561	164.739234775446	177.101537368591	217.101547260761	227.873493354564	228.665269759317	246.223074328141	237.780432444859	241.939292073981	248.954617391903	262.403894256771	250.829893276385	257.492992219521	266.784248549682	286.88328756595	277.457457047351	298.941631223919	288.899998146058	311.261115960756	316.328169486603	323.448123898031	325.78136927636	335.67994228322	335.553450913203	343.352349204554	347.473490700837	372.832510271351	382.489047389774
587.063	0	0	0	0	0	0	0	0	65.1770560413491	18.0628931316975	42.4681114956527	42.3068243144815	67.3717568866977	63.7060123618176	63.8611992597805	64.423166347363	73.5835310499953	80.211756524682	103.439553505013	103.613768700343	135.683383599041	130.110529254794	154.61441178263	186.021905345191	195.034931647972	203.687534372902	199.503592546612	218.024722090322	237.612104901415	233.035963081959	240.194000227995	210.85617580114	236.920182902382	229.677218276043	237.955142653625	256.183888510125	281.948936028077	286.584852903861	283.037135118182	291.547280593166	294.097574433064	309.624959929981	309.796874054413	322.988670581909	325.283260169178	332.224297873138	347.261464650599	349.516065983618	354.843846030781
588.733	0	0	0	0	0	0	0	0	59.7196431638716	35.3854443462944	54.3174172794264	71.3319112912816	80.0646266482876	67.1881422948336	72.2943784039134	87.4869264370247	97.5890950433772	106.677243819718	135.462356830007	131.450757387055	137.350299309043	152.486972318238	173.726598471319	182.892255771918	203.768606063007	192.975199478293	224.701688018094	234.497714108536	220.369648684828	232.538704002023	222.996743429767	238.269510340821	233.292449116168	244.884868090198	255.424334562681	260.03673645729	276.455665392645	282.51652040128	269.903000735238	284.873542951186	305.649941734239	312.433353556468	315.889388794462	312.707064710653	322.54585556894	332.331610273234	339.146573385743	342.875920331125	352.345837640914
590.403	0	0	0	0	0	0	0	39.275575133135	15.2369728984158	25.1215863374781	46.9361712935725	60.7351360736457	69.1413453110314	52.4250767413499	42.8725509921659	83.8759381081284	80.5324403454221	111.178549824462	82.9241754696882	106.165069222947	125.48493187258	142.84905242459	147.044309857797	153.175989523842	182.827416464788	179.115179635514	198.887951984496	209.071492566998	204.358222082509	208.356883150375	212.143096565331	226.053051378451	218.925750733914	225.069727226933	238.865783417082	261.207219982123	253.924897129583	270.667277082258	271.592425557108	271.091734668537	287.981696808064	294.761559573104	298.949647744405	304.131898958561	312.104783279363	310.39201574989	323.604984235156	328.731889396257	351.678822884272
592.073	0	0	0	0	0	0	157.491746817373	34.6964738545381	45.9128469599294	40.6762684599655	44.6866781191805	46.5693879029831	67.9352397453056	66.0591490010386	63.8814169346291	73.8700055845296	87.200154928738	100.207538761976	133.581693083312	126.248072286668	125.924551149585	148.388218827879	162.493903754666	175.601856466099	194.971074790963	200.951512536177	197.225741540512	210.482247188858	202.3415188557	205.567852037257	210.346667152897	229.150580904136	227.479832304174	220.396734102024	231.838737150796	252.562808689163	260.247760654263	257.848231325842	267.388389806267	281.158991567725	279.767792592028	290.094869724831	291.593087617025	307.143620361187	306.137664952607	314.359567850397	311.881528887815	332.679721303675	342.275453085505
593.743	0	0	0	0	0	0	55.083339177495	28.6695721380422	11.7213754508312	31.4116615925346	37.3555164394018	48.2720226664926	76.6543747591152	77.6542378849363	76.817116700537	93.8771980542141	91.2556969291565	90.7130734608042	107.602129924176	106.317859885646	114.892030487096	136.431214835975	152.129420681231	168.733024316301	171.563200410163	167.415031771899	195.628910929562	199.484475755222	199.370331718737	212.231148748479	198.100121976265	201.07535725133	216.674536072547	209.557967560041	228.061020523417	247.573109643584	246.842062587918	245.567576295346	258.785526645313	267.158700879735	267.915699731038	280.45127194924	293.466702267193	292.579103676514	298.611440258284	302.178268236751	315.302911003132	318.136192391575	330.278032531538
595.413	0	0	0	0	0	120.643290238422	28.6848980287878	44.2759347097569	47.4760798919473	44.8921395242953	61.8345656566894	55.6188082507334	95.0856754497944	82.4716972692093	87.1275255320686	103.304238043612	111.224014931566	125.328706880051	113.789075718795	127.413003637524	125.197068095492	153.659052184748	163.085999143655	159.668812136666	196.986116275728	189.703621495197	204.665878645986	217.907146299666	223.92601834088	208.548942983688	215.058673109558	224.809763900812	228.253823382513	247.680048597306	245.120047688824	255.162739660797	257.291717493038	253.560507536342	264.128197114566	267.882403351777	275.938201264017	280.767967680678	289.012835276173	291.036550487448	302.412166765678	301.706278541962	317.413044366194	322.722167279339	331.970098228212
597.084	0	0	0	0	0	29.1844916170592	39.1859526289278	28.0508429063444	48.5824112574327	43.292276693622	61.5244337440134	67.7739104713506	53.0833515707149	69.5600250395627	68.8160840789337	67.6143052039581	89.5636958773117	87.4238038181004	97.8425316429142	118.355906782778	127.716937427301	133.989593616179	150.33257877026	174.680064675182	159.856595348204	188.738277401056	189.400277372754	214.296010357964	210.106215378966	200.153689928562	204.84604826278	191.845857537915	221.383497801568	229.094621242694	230.126096675567	229.209122445899	252.077191873409	253.929428743994	261.365612889946	262.992276174967	264.523592699542	272.679626953336	277.63405400969	283.62161813686	284.687286003805	294.311193998015	302.839975878288	316.510054206494	317.122141738822
598.754	0	0	0	0	81.2817059867054	19.564651463001	33.2387157311026	51.632067960822	37.4406726344607	61.0199879508751	58.0246514096533	49.5988119098176	79.9839782737411	75.5967636602232	77.8607070260562	87.6027628214726	99.0585680383559	105.421376319794	98.1628345396407	106.314656051008	133.333031370637	141.318791582231	161.226512570799	162.095686267897	170.191579570239	187.596689431919	190.140867928062	204.755217073978	195.7599313546	205.402653317744	203.765903874953	214.69788310402	210.06142639528	221.983381729214	223.073397858296	238.919057698407	239.486527962605	237.720503204181	257.328756880215	265.246592537772	265.761902403988	269.497202155617	268.185190005579	278.738390832645	286.100786440718	285.838465692403	294.553384719005	302.990320068233	310.564186984971
600.425	0	0	0	0	16.36372099289	24.575992993816	29.6455736592917	24.2296318401606	27.9269145196346	24.710586250261	58.5264791275272	69.0316414833478	49.5903615444412	61.5622447608399	65.9844828168957	87.570448967191	102.945424460126	102.302256282729	93.4879703522729	95.8545291227006	105.208058575585	127.444252908307	140.737756617701	143.607106895301	162.666513830955	174.351186940033	171.604902390428	184.80400165665	194.132301964872	198.881316296272	203.535237180012	193.223232149629	201.279413185681	211.202736473338	223.332754816711	236.115723093523	231.276297272568	229.135202283875	231.373018590861	246.260059525506	248.858859514632	264.048960684815	264.446490200404	270.090157689476	273.563306063325	285.285440060945	286.877601245242	294.577673148544	300.446037371392
602.096	0	0	0	64.7344835040492	10.9128701583194	20.7846114537295	20.1839610396043	48.4244774953139	46.5568510161897	44.859263900302	59.7575605979527	57.7557733502975	69.0974965412928	51.6189533723949	76.7021073343556	86.9033609627503	84.9009139507431	90.406908050629	90.137145866341	103.146000150763	122.597393342536	126.59030717652	142.517347682889	162.319959777324	162.869474340802	160.399075990644	181.547056273728	186.828003533812	188.845736878722	182.017423676652	202.300530265588	187.23564235556	205.375692467124	221.390321211515	220.318410172729	220.408350497925	221.901229734334	233.515973664925	242.174051952903	247.859658771638	246.212146414916	256.483892396355	260.966058640138	270.211634987582	269.217173174937	277.313799535928	276.89190349433	289.411585069058	301.329191448284
603.766	0	0	0	8.72655337110442	1.96072152224123	18.7836462803996	8.13049345624822	11.9688201611797	22.2128912065689	11.5286928862857	26.756661848282	43.1830286585111	57.0617514976459	51.3893628990923	66.6391214750991	63.4682070739804	80.4581906115702	74.3618784777615	95.1806394944616	105.217886714146	117.766992831003	110.566064495485	121.719453177956	131.999729275751	140.488362657101	156.320032247298	164.117566238811	173.57203122431	175.106735256535	171.849659322235	178.495538621491	191.942642341633	185.053295254785	196.439679619075	188.3878322803	213.994493898545	218.834569134223	209.410282518256	222.148233999973	244.330631796626	237.009380118242	247.719198591185	257.740128185798	254.798671042598	256.288897744068	261.431023135038	267.111532370471	281.558394496781	283.765088665031
605.437	0	0	81.5129827889876	28.462188528672	10.0107402787901	27.9715998938678	29.6093864076209	27.6911991425911	56.3342218208832	43.1716756757786	51.9940043095851	57.8715956662911	76.6930834943266	42.9825611723848	58.0665425003402	69.6118169124274	97.8207405418223	76.7551953513502	73.6153382387491	113.630322899958	119.049017930147	125.444781187139	124.065501696425	137.728059456357	157.83805564403	168.519656106901	162.380265996651	186.669921287618	174.153153259345	177.869622765667	186.502695180442	194.364593818185	210.910973963817	204.896155951861	206.086375969658	214.58423331577	221.65370371956	226.022286616118	228.371478313539	235.523626501794	237.400635579245	241.950990633708	256.796581661732	263.783876335731	259.783358502396	263.88187085115	271.936418728381	278.625371282464	284.887524638383
607.108	0	106.477808464881	3.80766575132106	9.76749415612784	9.36150476138493	20.5515772719472	14.3033165683612	25.8184521597227	47.6440066413188	29.0338025079522	46.5594403720909	48.93723032837	55.9004554285434	52.5972101386401	43.999713135731	44.0305395862986	73.3631087442853	65.3823020685797	88.147389210216	95.1980206030412	85.5820540886628	117.900436095735	127.075137608646	131.474050895244	147.193937077529	149.584690410576	165.260900360743	162.460068187824	165.787465836588	158.735513322117	169.719648597519	178.902669616862	199.235145893728	182.105611415688	200.269959529821	195.708073779854	203.633280414399	203.699198549399	215.04184084115	219.744187889917	221.623101997371	237.279918156845	240.989383133465	242.693178027938	248.384707460147	248.006851152563	256.896086664564	275.319635350976	274.364321877272
608.779	0	41.2092464690213	16.8341147028283	1.43317824863059	29.1551607654921	53.5167784573213	17.9832196309557	17.0123306514281	32.1698265499201	55.4212579499843	36.5632335339716	41.6935499780091	87.693545493229	66.8743014025106	76.1161899942698	70.4734241614993	90.6038377337158	71.2599704361269	87.5199003940901	108.30829379894	111.842117650504	124.427859143557	119.011452015599	142.065376634756	154.599811877917	153.049265469744	177.160303930794	171.929380248197	171.844988853877	188.66723321024	182.392927679327	183.141341933713	177.958707485938	193.49896569087	190.942684913434	203.581525259327	201.386297833103	211.109749702058	215.521677257843	222.647876993262	236.088302595264	246.551784175968	236.229022187773	245.468864154999	244.84202664261	244.131065476732	253.134021735272	264.32611662592	271.222982156029
610.45	120.147068104426	16.7986656825786	25.909393542511	47.3708360036496	24.3026840572381	35.84940128125	54.0836680456116	38.9532037008917	53.5098967266467	41.2916647606352	46.1130150915659	48.0543807431087	73.7130429632917	80.6975874541492	63.5985786398009	105.697169451699	91.9737192511991	94.971724584578	87.3524931905773	95.1444830990337	114.490574250589	129.840944206165	134.794115577236	135.579096637468	147.036540092378	168.745149465184	166.530774032257	161.973088311088	177.957776218071	173.148879707311	176.830755084173	181.754684574292	188.223874962165	183.065098600703	203.356326136514	195.800378416905	199.901437864333	207.060251066788	210.018156068499	220.898269764002	223.654277538602	223.411384878254	233.102711427925	235.054408311824	232.884360933036	242.761320613212	247.12243175168	259.43617755298	269.965959044782
612.121	1.08575039912637	-4.69967120631223	6.37328204830363	18.6786779047951	21.0792305129477	33.4988571055897	22.1726923752555	25.0231579101827	20.0989736748602	52.4714107951885	40.4465590383197	39.091991001842	59.2365444611168	57.1240025492078	69.6083649803931	61.1070322268696	69.6786446499954	83.5529422522268	71.8620143547363	99.2321532158328	106.374928024665	114.434922450327	108.111809663198	132.166569395646	124.871966303067	141.023065139595	149.609513491409	152.970884646153	172.628220213651	155.089764248305	163.063813802514	176.550534679795	166.352882943277	166.273787439106	188.415637624285	188.261830032626	182.710466507108	188.557603377733	208.645428661266	207.556552937703	202.782378594564	204.822272213887	212.771540624724	222.839787071606	233.568016747241	234.806176673102	234.314615108227	251.663892438149	247.223294511128
613.792	-5.19739403364501	3.24767193870204	-23.8394110874864	20.9858034573271	21.5820129989784	11.960966854395	37.8998253427572	24.0883110059422	18.7946318365484	22.9450071202466	40.2001808874114	41.0467784623861	45.6965327958074	42.0934414511597	61.1507860027687	53.8626896931963	46.1299323180541	88.1467597119885	90.0100705940693	109.316679344835	105.175374419127	99.6079262930455	121.049872755235	111.766795158725	133.094522408636	133.8756783198	133.261803350222	147.434522109298	146.881763011382	162.993041781471	149.062543187916	165.06023927786	165.583050817435	171.873392522958	168.946728935423	178.833332526527	178.803286203778	185.88979856261	196.976612447601	195.185627861914	201.455618926387	201.570360473917	218.280755325399	221.875918180201	222.78583331139	222.412420986549	232.852546376902	228.124467034663	241.517358853249
615.464	23.8948913882591	30.145799793334	28.7654573890967	18.8878836742912	33.4411210650643	32.0130901508633	36.6601348855932	31.8720930578794	37.8718707722731	44.9974098444153	62.5858124130603	68.5313481747885	61.6337862200195	75.9542419992425	75.9043871976735	77.0882953139579	91.4188421242558	77.5912408749199	99.2621505945924	113.252594881144	101.637885505726	118.432581127592	129.70767466646	142.432835578996	144.073496049595	136.984289733908	136.618802778972	147.231758551604	157.011595507727	163.575340401237	151.381944118337	161.275568170106	165.454529708056	172.713162550849	164.275270615071	181.088093559302	196.537444671246	203.7546055876	202.836015318956	203.072922711663	204.010916890363	213.058798887201	206.564919339152	214.554763588982	222.024100711705	222.439395604675	226.45067254789	229.055248019582	227.753620364757
617.135	19.4324530519707	19.7122681602111	23.0107185757298	20.4017103176621	17.5557250622783	19.0466115801137	52.3388115727685	23.6151248119757	35.1292531097182	56.403636008467	27.0247318666949	21.8555282946334	52.3614842198091	44.09662490451	58.5430162717612	74.5566327385454	73.6622244208401	85.5447162815134	77.9893752450767	88.68044854571	73.3310680234654	121.541074505787	107.77685815191	115.019945712573	131.017134610557	146.626011976916	134.211574172428	133.959970652491	143.678798479698	144.071761323473	151.229021560915	158.078346319943	154.781084305243	155.180797813386	167.663063722054	180.759221797483	172.460228112973	175.200934183086	184.712263894246	193.931094864904	192.139292999117	192.081383316462	198.511986316866	206.648945235895	206.845415195207	208.043965762958	217.675463138922	222.498632747314	229.298919131689
618.806	36.9294536263051	15.6696549997265	33.4265892174074	17.9296644482485	41.7033115231792	48.7084221235739	32.0350312995761	42.0890251246797	25.6096842667583	53.2309126740776	66.0798644630134	67.9069144083186	68.4474997627241	74.2126898812753	69.9504979012232	74.4095595328984	77.3173845489948	97.7845650949659	94.4189553264773	109.140789516477	109.841876911965	109.400878284227	103.011918840872	130.832734922023	120.164886882228	143.679125672339	152.046351528635	140.596736403189	145.712071561844	163.167117196285	175.937330048023	162.178077629914	158.965839321748	153.916997088408	167.721190431097	171.039390375861	174.696159219826	183.919629261384	185.497357447019	195.343235155879	193.732842450069	202.963775455196	194.070903542256	205.736358592753	206.655092236708	212.677297602523	213.602510919548	219.993553715903	226.382926238262
[truncated: 85 more columns]
