# Supplementary material for: Physicochemical and major ion data for springs in the Black Forest National Park, Germany
Source: Data Brief. 2020 Apr 30;30:105645. doi: 10.1016/j.dib.2020.105645 (PMC7218150; doi:10.1016/j.dib.2020.105645)
Supplement: Supplementary file 4 [file mmc4.zip › Fluorescence/Q01_3_2016-09-05.csv]

wavelength	600	597	594	591	588	585	582	579	576	573	570	567	564	561	558	555	552	549	546	543	540	537	534	531	528	525	522	519	516	513	510	507	504	501	498	495	492	489	486	483	480	477	474	471	468	465	462	459	456
210.862	0	0	0	0	0	0	0	0	0	0	0	0	0	0	0	0	0	0	0	0	0	0	0	0	0	0	0	0	0	0	0	0	0	0	0	0	0	0	0	0	0	0	0	0	0	0	0	0	0
212.444	0	0	0	0	0	0	0	0	0	0	0	0	0	0	0	0	0	0	0	0	0	0	0	0	0	0	0	0	0	0	0	0	0	0	0	0	0	0	0	0	0	0	0	0	0	0	0	0	0
214.027	0	0	0	0	0	0	0	0	0	0	0	0	0	0	0	0	0	0	0	0	0	0	0	0	0	0	0	0	0	0	0	0	0	0	0	0	0	0	0	0	0	0	0	0	0	0	0	0	0
215.61	0	0	0	0	0	0	0	0	0	0	0	0	0	0	0	0	0	0	0	0	0	0	0	0	0	0	0	0	0	0	0	0	0	0	0	0	0	0	0	0	0	0	0	0	0	0	0	0	0
217.194	0	0	0	0	0	0	0	0	0	0	0	0	0	0	0	0	0	0	0	0	0	0	0	0	0	0	0	0	0	0	0	0	0	0	0	0	0	0	0	0	0	0	0	0	0	0	0	0	0
218.779	0	0	0	0	0	0	0	0	0	0	0	0	0	0	0	0	0	0	0	0	0	0	0	0	0	0	0	0	0	0	0	0	0	0	0	0	0	0	0	0	0	0	0	0	0	0	0	0	0
220.364	0	0	0	0	0	0	0	0	0	0	0	0	0	0	0	0	0	0	0	0	0	0	0	0	0	0	0	0	0	0	0	0	0	0	0	0	0	0	0	0	0	0	0	0	0	0	0	0	0
221.95	0	0	0	0	0	0	0	0	0	0	0	0	0	0	0	0	0	0	0	0	0	0	0	0	0	0	0	0	0	0	0	0	0	0	0	0	0	0	0	0	0	0	0	0	0	0	0	0	0
223.536	0	0	0	0	0	0	0	0	0	0	0	0	0	0	0	0	0	0	0	0	0	0	0	0	0	0	0	0	0	0	0	0	0	0	0	0	0	0	0	0	0	0	0	0	0	0	0	0	0
225.123	0	0	0	0	0	0	0	0	0	0	0	0	0	0	0	0	0	0	0	0	0	0	0	0	0	0	0	0	0	0	0	0	0	0	0	0	0	0	0	0	0	0	0	0	0	0	0	0	0
226.71	0	0	0	0	0	0	0	0	0	0	0	0	0	0	0	0	0	0	0	0	0	0	0	0	0	0	0	0	0	0	0	0	0	0	0	0	0	0	0	0	0	0	0	0	0	0	0	0	0
228.299	0	0	0	0	0	0	0	0	0	0	0	0	0	0	0	0	0	0	0	0	0	0	0	0	0	0	0	0	0	0	0	0	0	0	0	0	0	0	0	0	0	0	0	0	0	0	0	0	0
229.887	0	0	0	0	0	0	0	0	0	0	0	0	0	0	0	0	0	0	0	0	0	0	0	0	0	0	0	0	0	0	0	0	0	0	0	0	0	0	0	0	0	0	0	0	0	0	0	0	0
231.477	0	0	0	0	0	0	0	0	0	0	0	0	0	0	0	0	0	0	0	0	0	0	0	0	0	0	0	0	0	0	0	0	0	0	0	0	0	0	0	0	0	0	0	0	0	0	0	0	0
233.067	0	0	0	0	0	0	0	0	0	0	0	0	0	0	0	0	0	0	0	0	0	0	0	0	0	0	0	0	0	0	0	0	0	0	0	0	0	0	0	0	0	0	0	0	0	0	0	0	0
234.657	0	0	0	0	0	0	0	0	0	0	0	0	0	0	0	0	0	0	0	0	0	0	0	0	0	0	0	0	0	0	0	0	0	0	0	0	0	0	0	0	0	0	0	0	0	0	0	0	0
236.248	0	0	0	0	0	0	0	0	0	0	0	0	0	0	0	0	0	0	0	0	0	0	0	0	0	0	0	0	0	0	0	0	0	0	0	0	0	0	0	0	0	0	0	0	0	0	0	0	0
237.84	0	0	0	0	0	0	0	0	0	0	0	0	0	0	0	0	0	0	0	0	0	0	0	0	0	0	0	0	0	0	0	0	0	0	0	0	0	0	0	0	0	0	0	0	0	0	0	0	0
239.432	0	0	0	0	0	0	0	0	0	0	0	0	0	0	0	0	0	0	0	0	0	0	0	0	0	0	0	0	0	0	0	0	0	0	0	0	0	0	0	0	0	0	0	0	0	0	0	0	0
241.025	0	0	0	0	0	0	0	0	0	0	0	0	0	0	0	0	0	0	0	0	0	0	0	0	0	0	0	0	0	0	0	0	0	0	0	0	0	0	0	0	0	0	0	0	0	0	0	0	0
242.619	0	0	0	0	0	0	0	0	0	0	0	0	0	0	0	0	0	0	0	0	0	0	0	0	0	0	0	0	0	0	0	0	0	0	0	0	0	0	0	0	0	0	0	0	0	0	0	0	0
244.213	0	0	0	0	0	0	0	0	0	0	0	0	0	0	0	0	0	0	0	0	0	0	0	0	0	0	0	0	0	0	0	0	0	0	0	0	0	0	0	0	0	0	0	0	0	0	0	0	0
245.808	0	0	0	0	0	0	0	0	0	0	0	0	0	0	0	0	0	0	0	0	0	0	0	0	0	0	0	0	0	0	0	0	0	0	0	0	0	0	0	0	0	0	0	0	0	0	0	0	0
247.403	0	0	0	0	0	0	0	0	0	0	0	0	0	0	0	0	0	0	0	0	0	0	0	0	0	0	0	0	0	0	0	0	0	0	0	0	0	0	0	0	0	0	0	0	0	0	0	0	0
248.999	0	0	0	0	0	0	0	0	0	0	0	0	0	0	0	0	0	0	0	0	0	0	0	0	0	0	0	0	0	0	0	0	0	0	0	0	0	0	0	0	0	0	0	0	0	0	0	0	0
250.595	0	0	0	0	0	0	0	0	0	0	0	0	0	0	0	0	0	0	0	0	0	0	0	0	0	0	0	0	0	0	0	0	0	0	0	0	0	0	0	0	0	0	0	0	0	0	0	0	0
252.192	0	0	0	0	0	0	0	0	0	0	0	0	0	0	0	0	0	0	0	0	0	0	0	0	0	0	0	0	0	0	0	0	0	0	0	0	0	0	0	0	0	0	0	0	0	0	0	0	0
253.79	0	0	0	0	0	0	0	0	0	0	0	0	0	0	0	0	0	0	0	0	0	0	0	0	0	0	0	0	0	0	0	0	0	0	0	0	0	0	0	0	0	0	0	0	0	0	0	0	0
255.388	0	0	0	0	0	0	0	0	0	0	0	0	0	0	0	0	0	0	0	0	0	0	0	0	0	0	0	0	0	0	0	0	0	0	0	0	0	0	0	0	0	0	0	0	0	0	0	0	0
256.986	0	0	0	0	0	0	0	0	0	0	0	0	0	0	0	0	0	0	0	0	0	0	0	0	0	0	0	0	0	0	0	0	0	0	0	0	0	0	0	0	0	0	0	0	0	0	0	0	0
258.586	0	0	0	0	0	0	0	0	0	0	0	0	0	0	0	0	0	0	0	0	0	0	0	0	0	0	0	0	0	0	0	0	0	0	0	0	0	0	0	0	0	0	0	0	0	0	0	0	0
260.186	0	0	0	0	0	0	0	0	0	0	0	0	0	0	0	0	0	0	0	0	0	0	0	0	0	0	0	0	0	0	0	0	0	0	0	0	0	0	0	0	0	0	0	0	0	0	0	0	0
261.786	0	0	0	0	0	0	0	0	0	0	0	0	0	0	0	0	0	0	0	0	0	0	0	0	0	0	0	0	0	0	0	0	0	0	0	0	0	0	0	0	0	0	0	0	0	0	0	0	0
263.387	0	0	0	0	0	0	0	0	0	0	0	0	0	0	0	0	0	0	0	0	0	0	0	0	0	0	0	0	0	0	0	0	0	0	0	0	0	0	0	0	0	0	0	0	0	0	0	0	0
264.988	0	0	0	0	0	0	0	0	0	0	0	0	0	0	0	0	0	0	0	0	0	0	0	0	0	0	0	0	0	0	0	0	0	0	0	0	0	0	0	0	0	0	0	0	0	0	0	0	0
266.591	0	0	0	0	0	0	0	0	0	0	0	0	0	0	0	0	0	0	0	0	0	0	0	0	0	0	0	0	0	0	0	0	0	0	0	0	0	0	0	0	0	0	0	0	0	0	0	0	0
268.193	0	0	0	0	0	0	0	0	0	0	0	0	0	0	0	0	0	0	0	0	0	0	0	0	0	0	0	0	0	0	0	0	0	0	0	0	0	0	0	0	0	0	0	0	0	0	0	0	0
269.796	0	0	0	0	0	0	0	0	0	0	0	0	0	0	0	0	0	0	0	0	0	0	0	0	0	0	0	0	0	0	0	0	0	0	0	0	0	0	0	0	0	0	0	0	0	0	0	0	0
271.4	0	0	0	0	0	0	0	0	0	0	0	0	0	0	0	0	0	0	0	0	0	0	0	0	0	0	0	0	0	0	0	0	0	0	0	0	0	0	0	0	0	0	0	0	0	0	0	0	0
273.004	0	0	0	0	0	0	0	0	0	0	0	0	0	0	0	0	0	0	0	0	0	0	0	0	0	0	0	0	0	0	0	0	0	0	0	0	0	0	0	0	0	0	0	0	0	0	0	0	0
274.609	0	0	0	0	0	0	0	0	0	0	0	0	0	0	0	0	0	0	0	0	0	0	0	0	0	0	0	0	0	0	0	0	0	0	0	0	0	0	0	0	0	0	0	0	0	0	0	0	0
276.215	0	0	0	0	0	0	0	0	0	0	0	0	0	0	0	0	0	0	0	0	0	0	0	0	0	0	0	0	0	0	0	0	0	0	0	0	0	0	0	0	0	0	0	0	0	0	0	0	0
277.821	0	0	0	0	0	0	0	0	0	0	0	0	0	0	0	0	0	0	0	0	0	0	0	0	0	0	0	0	0	0	0	0	0	0	0	0	0	0	0	0	0	0	0	0	0	0	0	0	0
279.427	0	0	0	0	0	0	0	0	0	0	0	0	0	0	0	0	0	0	0	0	0	0	0	0	0	0	0	0	0	0	0	0	0	0	0	0	0	0	0	0	0	0	0	0	0	0	0	0	0
281.034	0	0	0	0	0	0	0	0	0	0	0	0	0	0	0	0	0	0	0	0	0	0	0	0	0	0	0	0	0	0	0	0	0	0	0	0	0	0	0	0	0	0	0	0	0	0	0	0	0
282.642	0	0	0	0	0	0	0	0	0	0	0	0	0	0	0	0	0	0	0	0	0	0	0	0	0	0	0	0	0	0	0	0	0	0	0	0	0	0	0	0	0	0	0	0	0	0	0	0	0
284.25	0	0	0	0	0	0	0	0	0	0	0	0	0	0	0	0	0	0	0	0	0	0	0	0	0	0	0	0	0	0	0	0	0	0	0	0	0	0	0	0	0	0	0	0	0	0	0	0	0
285.858	0	0	0	0	0	0	0	0	0	0	0	0	0	0	0	0	0	0	0	0	0	0	0	0	0	0	0	0	0	0	0	0	0	0	0	0	0	0	0	0	0	0	0	0	0	0	0	0	0
287.468	0	0	0	0	0	0	0	0	0	0	0	0	0	0	0	0	0	0	0	0	0	0	0	0	0	0	0	0	0	0	0	0	0	0	0	0	0	0	0	0	0	0	0	0	0	0	0	0	0
289.077	0	0	0	0	0	0	0	0	0	0	0	0	0	0	0	0	0	0	0	0	0	0	0	0	0	0	0	0	0	0	0	0	0	0	0	0	0	0	0	0	0	0	0	0	0	0	0	0	0
290.688	0	0	0	0	0	0	0	0	0	0	0	0	0	0	0	0	0	0	0	0	0	0	0	0	0	0	0	0	0	0	0	0	0	0	0	0	0	0	0	0	0	0	0	0	0	0	0	0	0
292.298	0	0	0	0	0	0	0	0	0	0	0	0	0	0	0	0	0	0	0	0	0	0	0	0	0	0	0	0	0	0	0	0	0	0	0	0	0	0	0	0	0	0	0	0	0	0	0	0	0
293.91	0	0	0	0	0	0	0	0	0	0	0	0	0	0	0	0	0	0	0	0	0	0	0	0	0	0	0	0	0	0	0	0	0	0	0	0	0	0	0	0	0	0	0	0	0	0	0	0	0
295.521	0	0	0	0	0	0	0	0	0	0	0	0	0	0	0	0	0	0	0	0	0	0	0	0	0	0	0	0	0	0	0	0	0	0	0	0	0	0	0	0	0	0	0	0	0	0	0	0	0
297.134	0	0	0	0	0	0	0	0	0	0	0	0	0	0	0	0	0	0	0	0	0	0	0	0	0	0	0	0	0	0	0	0	0	0	0	0	0	0	0	0	0	0	0	0	0	0	0	0	0
298.747	0	0	0	0	0	0	0	0	0	0	0	0	0	0	0	0	0	0	0	0	0	0	0	0	0	0	0	0	0	0	0	0	0	0	0	0	0	0	0	0	0	0	0	0	0	0	0	0	0
300.36	0	0	0	0	0	0	0	0	0	0	0	0	0	0	0	0	0	0	0	0	0	0	0	0	0	0	0	0	0	0	0	0	0	0	0	0	0	0	0	0	0	0	0	0	0	0	0	0	0
301.974	0	0	0	0	0	0	0	0	0	0	0	0	0	0	0	0	0	0	0	0	0	0	0	0	0	0	0	0	0	0	0	0	0	0	0	0	0	0	0	0	0	0	0	0	0	0	0	0	0
303.588	0	0	0	0	0	0	0	0	0	0	0	0	0	0	0	0	0	0	0	0	0	0	0	0	0	0	0	0	0	0	0	0	0	0	0	0	0	0	0	0	0	0	0	0	0	0	0	0	0
305.203	0	0	0	0	0	0	0	0	0	0	0	0	0	0	0	0	0	0	0	0	0	0	0	0	0	0	0	0	0	0	0	0	0	0	0	0	0	0	0	0	0	0	0	0	0	0	0	0	0
306.819	0	0	0	0	0	0	0	0	0	0	0	0	0	0	0	0	0	0	0	0	0	0	0	0	0	0	0	0	0	0	0	0	0	0	0	0	0	0	0	0	0	0	0	0	0	0	0	0	0
308.435	0	0	0	0	0	0	0	0	0	0	0	0	0	0	0	0	0	0	0	0	0	0	0	0	0	0	0	0	0	0	0	0	0	0	0	0	0	0	0	0	0	0	0	0	0	0	0	0	0
310.051	0	0	0	0	0	0	0	0	0	0	0	0	0	0	0	0	0	0	0	0	0	0	0	0	0	0	0	0	0	0	0	0	0	0	0	0	0	0	0	0	0	0	0	0	0	0	0	0	0
311.668	0	0	0	0	0	0	0	0	0	0	0	0	0	0	0	0	0	0	0	0	0	0	0	0	0	0	0	0	0	0	0	0	0	0	0	0	0	0	0	0	0	0	0	0	0	0	0	0	0
313.286	0	0	0	0	0	0	0	0	0	0	0	0	0	0	0	0	0	0	0	0	0	0	0	0	0	0	0	0	0	0	0	0	0	0	0	0	0	0	0	0	0	0	0	0	0	0	0	0	0
314.904	0	0	0	0	0	0	0	0	0	0	0	0	0	0	0	0	0	0	0	0	0	0	0	0	0	0	0	0	0	0	0	0	0	0	0	0	0	0	0	0	0	0	0	0	0	0	0	0	0
316.522	0	0	0	0	0	0	0	0	0	0	0	0	0	0	0	0	0	0	0	0	0	0	0	0	0	0	0	0	0	0	0	0	0	0	0	0	0	0	0	0	0	0	0	0	0	0	0	0	0
318.141	0	0	0	0	0	0	0	0	0	0	0	0	0	0	0	0	0	0	0	0	0	0	0	0	0	0	0	0	0	0	0	0	0	0	0	0	0	0	0	0	0	0	0	0	0	0	0	0	0
319.761	0	0	0	0	0	0	0	0	0	0	0	0	0	0	0	0	0	0	0	0	0	0	0	0	0	0	0	0	0	0	0	0	0	0	0	0	0	0	0	0	0	0	0	0	0	0	0	0	0
321.381	0	0	0	0	0	0	0	0	0	0	0	0	0	0	0	0	0	0	0	0	0	0	0	0	0	0	0	0	0	0	0	0	0	0	0	0	0	0	0	0	0	0	0	0	0	0	0	0	0
323.001	0	0	0	0	0	0	0	0	0	0	0	0	0	0	0	0	0	0	0	0	0	0	0	0	0	0	0	0	0	0	0	0	0	0	0	0	0	0	0	0	0	0	0	0	0	0	0	0	0
324.622	0	0	0	0	0	0	0	0	0	0	0	0	0	0	0	0	0	0	0	0	0	0	0	0	0	0	0	0	0	0	0	0	0	0	0	0	0	0	0	0	0	0	0	0	0	0	0	0	0
326.243	0	0	0	0	0	0	0	0	0	0	0	0	0	0	0	0	0	0	0	0	0	0	0	0	0	0	0	0	0	0	0	0	0	0	0	0	0	0	0	0	0	0	0	0	0	0	0	0	0
327.865	0	0	0	0	0	0	0	0	0	0	0	0	0	0	0	0	0	0	0	0	0	0	0	0	0	0	0	0	0	0	0	0	0	0	0	0	0	0	0	0	0	0	0	0	0	0	0	0	0
329.488	0	0	0	0	0	0	0	0	0	0	0	0	0	0	0	0	0	0	0	0	0	0	0	0	0	0	0	0	0	0	0	0	0	0	0	0	0	0	0	0	0	0	0	0	0	0	0	0	0
331.111	0	0	0	0	0	0	0	0	0	0	0	0	0	0	0	0	0	0	0	0	0	0	0	0	0	0	0	0	0	0	0	0	0	0	0	0	0	0	0	0	0	0	0	0	0	0	0	0	0
332.734	0	0	0	0	0	0	0	0	0	0	0	0	0	0	0	0	0	0	0	0	0	0	0	0	0	0	0	0	0	0	0	0	0	0	0	0	0	0	0	0	0	0	0	0	0	0	0	0	0
334.358	0	0	0	0	0	0	0	0	0	0	0	0	0	0	0	0	0	0	0	0	0	0	0	0	0	0	0	0	0	0	0	0	0	0	0	0	0	0	0	0	0	0	0	0	0	0	0	0	0
335.982	0	0	0	0	0	0	0	0	0	0	0	0	0	0	0	0	0	0	0	0	0	0	0	0	0	0	0	0	0	0	0	0	0	0	0	0	0	0	0	0	0	0	0	0	0	0	0	0	0
337.607	0	0	0	0	0	0	0	0	0	0	0	0	0	0	0	0	0	0	0	0	0	0	0	0	0	0	0	0	0	0	0	0	0	0	0	0	0	0	0	0	0	0	0	0	0	0	0	0	0
339.232	0	0	0	0	0	0	0	0	0	0	0	0	0	0	0	0	0	0	0	0	0	0	0	0	0	0	0	0	0	0	0	0	0	0	0	0	0	0	0	0	0	0	0	0	0	0	0	0	0
340.858	0	0	0	0	0	0	0	0	0	0	0	0	0	0	0	0	0	0	0	0	0	0	0	0	0	0	0	0	0	0	0	0	0	0	0	0	0	0	0	0	0	0	0	0	0	0	0	0	0
342.484	0	0	0	0	0	0	0	0	0	0	0	0	0	0	0	0	0	0	0	0	0	0	0	0	0	0	0	0	0	0	0	0	0	0	0	0	0	0	0	0	0	0	0	0	0	0	0	0	0
344.111	0	0	0	0	0	0	0	0	0	0	0	0	0	0	0	0	0	0	0	0	0	0	0	0	0	0	0	0	0	0	0	0	0	0	0	0	0	0	0	0	0	0	0	0	0	0	0	0	0
345.738	0	0	0	0	0	0	0	0	0	0	0	0	0	0	0	0	0	0	0	0	0	0	0	0	0	0	0	0	0	0	0	0	0	0	0	0	0	0	0	0	0	0	0	0	0	0	0	0	0
347.365	0	0	0	0	0	0	0	0	0	0	0	0	0	0	0	0	0	0	0	0	0	0	0	0	0	0	0	0	0	0	0	0	0	0	0	0	0	0	0	0	0	0	0	0	0	0	0	0	0
348.993	0	0	0	0	0	0	0	0	0	0	0	0	0	0	0	0	0	0	0	0	0	0	0	0	0	0	0	0	0	0	0	0	0	0	0	0	0	0	0	0	0	0	0	0	0	0	0	0	0
350.622	0	0	0	0	0	0	0	0	0	0	0	0	0	0	0	0	0	0	0	0	0	0	0	0	0	0	0	0	0	0	0	0	0	0	0	0	0	0	0	0	0	0	0	0	0	0	0	0	0
352.251	0	0	0	0	0	0	0	0	0	0	0	0	0	0	0	0	0	0	0	0	0	0	0	0	0	0	0	0	0	0	0	0	0	0	0	0	0	0	0	0	0	0	0	0	0	0	0	0	0
353.88	0	0	0	0	0	0	0	0	0	0	0	0	0	0	0	0	0	0	0	0	0	0	0	0	0	0	0	0	0	0	0	0	0	0	0	0	0	0	0	0	0	0	0	0	0	0	0	0	0
355.51	0	0	0	0	0	0	0	0	0	0	0	0	0	0	0	0	0	0	0	0	0	0	0	0	0	0	0	0	0	0	0	0	0	0	0	0	0	0	0	0	0	0	0	0	0	0	0	0	0
357.14	0	0	0	0	0	0	0	0	0	0	0	0	0	0	0	0	0	0	0	0	0	0	0	0	0	0	0	0	0	0	0	0	0	0	0	0	0	0	0	0	0	0	0	0	0	0	0	0	0
358.771	0	0	0	0	0	0	0	0	0	0	0	0	0	0	0	0	0	0	0	0	0	0	0	0	0	0	0	0	0	0	0	0	0	0	0	0	0	0	0	0	0	0	0	0	0	0	0	0	0
360.402	0	0	0	0	0	0	0	0	0	0	0	0	0	0	0	0	0	0	0	0	0	0	0	0	0	0	0	0	0	0	0	0	0	0	0	0	0	0	0	0	0	0	0	0	0	0	0	0	0
362.034	0	0	0	0	0	0	0	0	0	0	0	0	0	0	0	0	0	0	0	0	0	0	0	0	0	0	0	0	0	0	0	0	0	0	0	0	0	0	0	0	0	0	0	0	0	0	0	0	0
363.666	0	0	0	0	0	0	0	0	0	0	0	0	0	0	0	0	0	0	0	0	0	0	0	0	0	0	0	0	0	0	0	0	0	0	0	0	0	0	0	0	0	0	0	0	0	0	0	0	0
365.299	0	0	0	0	0	0	0	0	0	0	0	0	0	0	0	0	0	0	0	0	0	0	0	0	0	0	0	0	0	0	0	0	0	0	0	0	0	0	0	0	0	0	0	0	0	0	0	0	0
366.932	0	0	0	0	0	0	0	0	0	0	0	0	0	0	0	0	0	0	0	0	0	0	0	0	0	0	0	0	0	0	0	0	0	0	0	0	0	0	0	0	0	0	0	0	0	0	0	0	0
368.565	0	0	0	0	0	0	0	0	0	0	0	0	0	0	0	0	0	0	0	0	0	0	0	0	0	0	0	0	0	0	0	0	0	0	0	0	0	0	0	0	0	0	0	0	0	0	0	0	0
370.199	0	0	0	0	0	0	0	0	0	0	0	0	0	0	0	0	0	0	0	0	0	0	0	0	0	0	0	0	0	0	0	0	0	0	0	0	0	0	0	0	0	0	0	0	0	0	0	0	0
371.833	0	0	0	0	0	0	0	0	0	0	0	0	0	0	0	0	0	0	0	0	0	0	0	0	0	0	0	0	0	0	0	0	0	0	0	0	0	0	0	0	0	0	0	0	0	0	0	0	0
373.468	0	0	0	0	0	0	0	0	0	0	0	0	0	0	0	0	0	0	0	0	0	0	0	0	0	0	0	0	0	0	0	0	0	0	0	0	0	0	0	0	0	0	0	0	0	0	0	0	0
375.103	0	0	0	0	0	0	0	0	0	0	0	0	0	0	0	0	0	0	0	0	0	0	0	0	0	0	0	0	0	0	0	0	0	0	0	0	0	0	0	0	0	0	0	0	0	0	0	0	0
376.738	0	0	0	0	0	0	0	0	0	0	0	0	0	0	0	0	0	0	0	0	0	0	0	0	0	0	0	0	0	0	0	0	0	0	0	0	0	0	0	0	0	0	0	0	0	0	0	0	0
378.374	0	0	0	0	0	0	0	0	0	0	0	0	0	0	0	0	0	0	0	0	0	0	0	0	0	0	0	0	0	0	0	0	0	0	0	0	0	0	0	0	0	0	0	0	0	0	0	0	0
380.01	0	0	0	0	0	0	0	0	0	0	0	0	0	0	0	0	0	0	0	0	0	0	0	0	0	0	0	0	0	0	0	0	0	0	0	0	0	0	0	0	0	0	0	0	0	0	0	0	0
381.647	0	0	0	0	0	0	0	0	0	0	0	0	0	0	0	0	0	0	0	0	0	0	0	0	0	0	0	0	0	0	0	0	0	0	0	0	0	0	0	0	0	0	0	0	0	0	0	0	0
383.284	0	0	0	0	0	0	0	0	0	0	0	0	0	0	0	0	0	0	0	0	0	0	0	0	0	0	0	0	0	0	0	0	0	0	0	0	0	0	0	0	0	0	0	0	0	0	0	0	0
384.922	0	0	0	0	0	0	0	0	0	0	0	0	0	0	0	0	0	0	0	0	0	0	0	0	0	0	0	0	0	0	0	0	0	0	0	0	0	0	0	0	0	0	0	0	0	0	0	0	0
386.56	0	0	0	0	0	0	0	0	0	0	0	0	0	0	0	0	0	0	0	0	0	0	0	0	0	0	0	0	0	0	0	0	0	0	0	0	0	0	0	0	0	0	0	0	0	0	0	0	0
388.198	0	0	0	0	0	0	0	0	0	0	0	0	0	0	0	0	0	0	0	0	0	0	0	0	0	0	0	0	0	0	0	0	0	0	0	0	0	0	0	0	0	0	0	0	0	0	0	0	0
389.837	0	0	0	0	0	0	0	0	0	0	0	0	0	0	0	0	0	0	0	0	0	0	0	0	0	0	0	0	0	0	0	0	0	0	0	0	0	0	0	0	0	0	0	0	0	0	0	0	0
391.476	0	0	0	0	0	0	0	0	0	0	0	0	0	0	0	0	0	0	0	0	0	0	0	0	0	0	0	0	0	0	0	0	0	0	0	0	0	0	0	0	0	0	0	0	0	0	0	0	0
393.116	0	0	0	0	0	0	0	0	0	0	0	0	0	0	0	0	0	0	0	0	0	0	0	0	0	0	0	0	0	0	0	0	0	0	0	0	0	0	0	0	0	0	0	0	0	0	0	0	0
394.756	0	0	0	0	0	0	0	0	0	0	0	0	0	0	0	0	0	0	0	0	0	0	0	0	0	0	0	0	0	0	0	0	0	0	0	0	0	0	0	0	0	0	0	0	0	0	0	0	0
396.396	0	0	0	0	0	0	0	0	0	0	0	0	0	0	0	0	0	0	0	0	0	0	0	0	0	0	0	0	0	0	0	0	0	0	0	0	0	0	0	0	0	0	0	0	0	0	0	0	0
398.037	0	0	0	0	0	0	0	0	0	0	0	0	0	0	0	0	0	0	0	0	0	0	0	0	0	0	0	0	0	0	0	0	0	0	0	0	0	0	0	0	0	0	0	0	0	0	0	0	0
399.678	0	0	0	0	0	0	0	0	0	0	0	0	0	0	0	0	0	0	0	0	0	0	0	0	0	0	0	0	0	0	0	0	0	0	0	0	0	0	0	0	0	0	0	0	0	0	0	0	0
401.32	0	0	0	0	0	0	0	0	0	0	0	0	0	0	0	0	0	0	0	0	0	0	0	0	0	0	0	0	0	0	0	0	0	0	0	0	0	0	0	0	0	0	0	0	0	0	0	0	0
402.962	0	0	0	0	0	0	0	0	0	0	0	0	0	0	0	0	0	0	0	0	0	0	0	0	0	0	0	0	0	0	0	0	0	0	0	0	0	0	0	0	0	0	0	0	0	0	0	0	0
404.604	0	0	0	0	0	0	0	0	0	0	0	0	0	0	0	0	0	0	0	0	0	0	0	0	0	0	0	0	0	0	0	0	0	0	0	0	0	0	0	0	0	0	0	0	0	0	0	0	0
406.247	0	0	0	0	0	0	0	0	0	0	0	0	0	0	0	0	0	0	0	0	0	0	0	0	0	0	0	0	0	0	0	0	0	0	0	0	0	0	0	0	0	0	0	0	0	0	0	0	0
407.89	0	0	0	0	0	0	0	0	0	0	0	0	0	0	0	0	0	0	0	0	0	0	0	0	0	0	0	0	0	0	0	0	0	0	0	0	0	0	0	0	0	0	0	0	0	0	0	0	0
409.534	0	0	0	0	0	0	0	0	0	0	0	0	0	0	0	0	0	0	0	0	0	0	0	0	0	0	0	0	0	0	0	0	0	0	0	0	0	0	0	0	0	0	0	0	0	0	0	0	0
411.177	0	0	0	0	0	0	0	0	0	0	0	0	0	0	0	0	0	0	0	0	0	0	0	0	0	0	0	0	0	0	0	0	0	0	0	0	0	0	0	0	0	0	0	0	0	0	0	0	0
412.822	0	0	0	0	0	0	0	0	0	0	0	0	0	0	0	0	0	0	0	0	0	0	0	0	0	0	0	0	0	0	0	0	0	0	0	0	0	0	0	0	0	0	0	0	0	0	0	0	0
414.466	0	0	0	0	0	0	0	0	0	0	0	0	0	0	0	0	0	0	0	0	0	0	0	0	0	0	0	0	0	0	0	0	0	0	0	0	0	0	0	0	0	0	0	0	0	0	0	0	0
416.111	0	0	0	0	0	0	0	0	0	0	0	0	0	0	0	0	0	0	0	0	0	0	0	0	0	0	0	0	0	0	0	0	0	0	0	0	0	0	0	0	0	0	0	0	0	0	0	0	0
417.757	0	0	0	0	0	0	0	0	0	0	0	0	0	0	0	0	0	0	0	0	0	0	0	0	0	0	0	0	0	0	0	0	0	0	0	0	0	0	0	0	0	0	0	0	0	0	0	0	0
419.402	0	0	0	0	0	0	0	0	0	0	0	0	0	0	0	0	0	0	0	0	0	0	0	0	0	0	0	0	0	0	0	0	0	0	0	0	0	0	0	0	0	0	0	0	0	0	0	0	0
421.048	0	0	0	0	0	0	0	0	0	0	0	0	0	0	0	0	0	0	0	0	0	0	0	0	0	0	0	0	0	0	0	0	0	0	0	0	0	0	0	0	0	0	0	0	0	0	0	0	0
422.695	0	0	0	0	0	0	0	0	0	0	0	0	0	0	0	0	0	0	0	0	0	0	0	0	0	0	0	0	0	0	0	0	0	0	0	0	0	0	0	0	0	0	0	0	0	0	0	0	0
424.342	0	0	0	0	0	0	0	0	0	0	0	0	0	0	0	0	0	0	0	0	0	0	0	0	0	0	0	0	0	0	0	0	0	0	0	0	0	0	0	0	0	0	0	0	0	0	0	0	0
425.989	0	0	0	0	0	0	0	0	0	0	0	0	0	0	0	0	0	0	0	0	0	0	0	0	0	0	0	0	0	0	0	0	0	0	0	0	0	0	0	0	0	0	0	0	0	0	0	0	0
427.636	0	0	0	0	0	0	0	0	0	0	0	0	0	0	0	0	0	0	0	0	0	0	0	0	0	0	0	0	0	0	0	0	0	0	0	0	0	0	0	0	0	0	0	0	0	0	0	0	0
429.284	0	0	0	0	0	0	0	0	0	0	0	0	0	0	0	0	0	0	0	0	0	0	0	0	0	0	0	0	0	0	0	0	0	0	0	0	0	0	0	0	0	0	0	0	0	0	0	0	0
430.932	0	0	0	0	0	0	0	0	0	0	0	0	0	0	0	0	0	0	0	0	0	0	0	0	0	0	0	0	0	0	0	0	0	0	0	0	0	0	0	0	0	0	0	0	0	0	0	0	0
432.581	0	0	0	0	0	0	0	0	0	0	0	0	0	0	0	0	0	0	0	0	0	0	0	0	0	0	0	0	0	0	0	0	0	0	0	0	0	0	0	0	0	0	0	0	0	0	0	0	0
434.23	0	0	0	0	0	0	0	0	0	0	0	0	0	0	0	0	0	0	0	0	0	0	0	0	0	0	0	0	0	0	0	0	0	0	0	0	0	0	0	0	0	0	0	0	0	0	0	0	0
435.879	0	0	0	0	0	0	0	0	0	0	0	0	0	0	0	0	0	0	0	0	0	0	0	0	0	0	0	0	0	0	0	0	0	0	0	0	0	0	0	0	0	0	0	0	0	0	0	0	0
437.528	0	0	0	0	0	0	0	0	0	0	0	0	0	0	0	0	0	0	0	0	0	0	0	0	0	0	0	0	0	0	0	0	0	0	0	0	0	0	0	0	0	0	0	0	0	0	0	0	0
439.178	0	0	0	0	0	0	0	0	0	0	0	0	0	0	0	0	0	0	0	0	0	0	0	0	0	0	0	0	0	0	0	0	0	0	0	0	0	0	0	0	0	0	0	0	0	0	0	0	0
440.828	0	0	0	0	0	0	0	0	0	0	0	0	0	0	0	0	0	0	0	0	0	0	0	0	0	0	0	0	0	0	0	0	0	0	0	0	0	0	0	0	0	0	0	0	0	0	0	0	0
442.479	0	0	0	0	0	0	0	0	0	0	0	0	0	0	0	0	0	0	0	0	0	0	0	0	0	0	0	0	0	0	0	0	0	0	0	0	0	0	0	0	0	0	0	0	0	0	0	0	0
444.13	0	0	0	0	0	0	0	0	0	0	0	0	0	0	0	0	0	0	0	0	0	0	0	0	0	0	0	0	0	0	0	0	0	0	0	0	0	0	0	0	0	0	0	0	0	0	0	0	0
445.781	0	0	0	0	0	0	0	0	0	0	0	0	0	0	0	0	0	0	0	0	0	0	0	0	0	0	0	0	0	0	0	0	0	0	0	0	0	0	0	0	0	0	0	0	0	0	0	0	0
447.432	0	0	0	0	0	0	0	0	0	0	0	0	0	0	0	0	0	0	0	0	0	0	0	0	0	0	0	0	0	0	0	0	0	0	0	0	0	0	0	0	0	0	0	0	0	0	0	0	0
449.084	0	0	0	0	0	0	0	0	0	0	0	0	0	0	0	0	0	0	0	0	0	0	0	0	0	0	0	0	0	0	0	0	0	0	0	0	0	0	0	0	0	0	0	0	0	0	0	0	0
450.736	0	0	0	0	0	0	0	0	0	0	0	0	0	0	0	0	0	0	0	0	0	0	0	0	0	0	0	0	0	0	0	0	0	0	0	0	0	0	0	0	0	0	0	0	0	0	0	0	0
452.389	0	0	0	0	0	0	0	0	0	0	0	0	0	0	0	0	0	0	0	0	0	0	0	0	0	0	0	0	0	0	0	0	0	0	0	0	0	0	0	0	0	0	0	0	0	0	0	0	0
454.042	0	0	0	0	0	0	0	0	0	0	0	0	0	0	0	0	0	0	0	0	0	0	0	0	0	0	0	0	0	0	0	0	0	0	0	0	0	0	0	0	0	0	0	0	0	0	0	0	0
455.695	0	0	0	0	0	0	0	0	0	0	0	0	0	0	0	0	0	0	0	0	0	0	0	0	0	0	0	0	0	0	0	0	0	0	0	0	0	0	0	0	0	0	0	0	0	0	0	0	0
457.348	0	0	0	0	0	0	0	0	0	0	0	0	0	0	0	0	0	0	0	0	0	0	0	0	0	0	0	0	0	0	0	0	0	0	0	0	0	0	0	0	0	0	0	0	0	0	0	0	0
459.002	0	0	0	0	0	0	0	0	0	0	0	0	0	0	0	0	0	0	0	0	0	0	0	0	0	0	0	0	0	0	0	0	0	0	0	0	0	0	0	0	0	0	0	0	0	0	0	0	0
460.656	0	0	0	0	0	0	0	0	0	0	0	0	0	0	0	0	0	0	0	0	0	0	0	0	0	0	0	0	0	0	0	0	0	0	0	0	0	0	0	0	0	0	0	0	0	0	0	0	0
462.31	0	0	0	0	0	0	0	0	0	0	0	0	0	0	0	0	0	0	0	0	0	0	0	0	0	0	0	0	0	0	0	0	0	0	0	0	0	0	0	0	0	0	0	0	0	0	0	0	0
463.965	0	0	0	0	0	0	0	0	0	0	0	0	0	0	0	0	0	0	0	0	0	0	0	0	0	0	0	0	0	0	0	0	0	0	0	0	0	0	0	0	0	0	0	0	0	0	0	0	0
465.62	0	0	0	0	0	0	0	0	0	0	0	0	0	0	0	0	0	0	0	0	0	0	0	0	0	0	0	0	0	0	0	0	0	0	0	0	0	0	0	0	0	0	0	0	0	0	0	0	0
467.275	0	0	0	0	0	0	0	0	0	0	0	0	0	0	0	0	0	0	0	0	0	0	0	0	0	0	0	0	0	0	0	0	0	0	0	0	0	0	0	0	0	0	0	0	0	0	0	0	40.6322122682523
468.931	0	0	0	0	0	0	0	0	0	0	0	0	0	0	0	0	0	0	0	0	0	0	0	0	0	0	0	0	0	0	0	0	0	0	0	0	0	0	0	0	0	0	0	0	0	0	0	0	59.3884744341836
470.586	0	0	0	0	0	0	0	0	0	0	0	0	0	0	0	0	0	0	0	0	0	0	0	0	0	0	0	0	0	0	0	0	0	0	0	0	0	0	0	0	0	0	0	0	0	0	0	45.8560175376108	50.1452253620207
472.242	0	0	0	0	0	0	0	0	0	0	0	0	0	0	0	0	0	0	0	0	0	0	0	0	0	0	0	0	0	0	0	0	0	0	0	0	0	0	0	0	0	0	0	0	0	0	17.6000227431104	50.6087310482062	60.9754915195469
473.899	0	0	0	0	0	0	0	0	0	0	0	0	0	0	0	0	0	0	0	0	0	0	0	0	0	0	0	0	0	0	0	0	0	0	0	0	0	0	0	0	0	0	0	0	0	0	46.3881110638516	60.6623320256878	64.6671589739223
475.555	0	0	0	0	0	0	0	0	0	0	0	0	0	0	0	0	0	0	0	0	0	0	0	0	0	0	0	0	0	0	0	0	0	0	0	0	0	0	0	0	0	0	0	0	0	36.3633079840343	57.7103932546875	64.6113451203316	71.7051510630694
477.212	0	0	0	0	0	0	0	0	0	0	0	0	0	0	0	0	0	0	0	0	0	0	0	0	0	0	0	0	0	0	0	0	0	0	0	0	0	0	0	0	0	0	0	0	0	47.0115121945831	60.6578336473586	71.5929483326614	77.6610951533862
478.87	0	0	0	0	0	0	0	0	0	0	0	0	0	0	0	0	0	0	0	0	0	0	0	0	0	0	0	0	0	0	0	0	0	0	0	0	0	0	0	0	0	0	0	0	46.5599268530669	59.3338423656446	70.3661295186567	76.1421282582866	91.9279674628739
480.527	0	0	0	0	0	0	0	0	0	0	0	0	0	0	0	0	0	0	0	0	0	0	0	0	0	0	0	0	0	0	0	0	0	0	0	0	0	0	0	0	0	0	0	0	55.4362946611183	62.0373050907702	70.1433357898477	78.4621043895356	89.2581167595105
482.185	0	0	0	0	0	0	0	0	0	0	0	0	0	0	0	0	0	0	0	0	0	0	0	0	0	0	0	0	0	0	0	0	0	0	0	0	0	0	0	0	0	0	0	50.0214336935992	55.0743898410444	70.9351588409458	77.1583037205438	85.2588422261953	95.6799267372549
483.843	0	0	0	0	0	0	0	0	0	0	0	0	0	0	0	0	0	0	0	0	0	0	0	0	0	0	0	0	0	0	0	0	0	0	0	0	0	0	0	0	0	0	0	54.1074756727914	62.7929371587084	74.1763525954507	88.4139162820598	90.2398319892963	103.076027816094
485.501	0	0	0	0	0	0	0	0	0	0	0	0	0	0	0	0	0	0	0	0	0	0	0	0	0	0	0	0	0	0	0	0	0	0	0	0	0	0	0	0	0	0	56.8198283987349	62.0175675254535	70.2235800159355	83.1244793835266	87.3536622549689	97.3057164507205	105.072720812039
487.16	0	0	0	0	0	0	0	0	0	0	0	0	0	0	0	0	0	0	0	0	0	0	0	0	0	0	0	0	0	0	0	0	0	0	0	0	0	0	0	0	0	27.8087092899315	50.693921464849	68.4880263474115	72.0504058509538	79.3564686645346	90.4827049096306	98.8512702792879	107.177996700057
488.819	0	0	0	0	0	0	0	0	0	0	0	0	0	0	0	0	0	0	0	0	0	0	0	0	0	0	0	0	0	0	0	0	0	0	0	0	0	0	0	0	0	53.3214939997003	63.6041125700512	73.0972029276164	75.3951875319056	83.1278374453938	99.5267569652372	106.452101703127	115.798936448615
490.478	0	0	0	0	0	0	0	0	0	0	0	0	0	0	0	0	0	0	0	0	0	0	0	0	0	0	0	0	0	0	0	0	0	0	0	0	0	0	0	0	38.2101156170152	62.8367861324465	63.4889506051992	78.4620246935667	80.5639897363852	93.0202505009579	102.315478339939	113.169051231954	126.186894278503
492.137	0	0	0	0	0	0	0	0	0	0	0	0	0	0	0	0	0	0	0	0	0	0	0	0	0	0	0	0	0	0	0	0	0	0	0	0	0	0	0	0	51.8645228970836	59.0356676218897	69.2282357513314	79.7047612415366	88.7783772303904	95.4137396495001	104.152019366991	114.563136063946	122.145780935878
493.797	0	0	0	0	0	0	0	0	0	0	0	0	0	0	0	0	0	0	0	0	0	0	0	0	0	0	0	0	0	0	0	0	0	0	0	0	0	0	0	41.9744775786972	57.6346381868922	64.1710578646596	75.4767729802794	89.3406920168164	93.3452100106159	102.702475624986	109.240787835996	119.113533176961	129.866496887621
495.456	0	0	0	0	0	0	0	0	0	0	0	0	0	0	0	0	0	0	0	0	0	0	0	0	0	0	0	0	0	0	0	0	0	0	0	0	0	0	0	60.5562808069863	72.9901925618011	73.1150171805334	81.930897896857	90.0775648229974	99.8468766063293	107.70360151955	118.297169203761	130.197643954784	142.014159581064
497.117	0	0	0	0	0	0	0	0	0	0	0	0	0	0	0	0	0	0	0	0	0	0	0	0	0	0	0	0	0	0	0	0	0	0	0	0	0	0	37.8344447845834	58.742397337948	66.5745860521275	74.1512877598799	81.7485995860278	87.8646151134486	98.0656356377399	106.455642689967	116.914825955222	125.805305143186	132.736927345361
498.777	0	0	0	0	0	0	0	0	0	0	0	0	0	0	0	0	0	0	0	0	0	0	0	0	0	0	0	0	0	0	0	0	0	0	0	0	0	0	39.9838458941377	53.8101873974129	59.5131342241999	77.0997267824811	85.8237366815896	91.2847989882389	97.3708683589412	113.433201317251	121.372584578015	135.201950112399	136.73303830783
500.438	0	0	0	0	0	0	0	0	0	0	0	0	0	0	0	0	0	0	0	0	0	0	0	0	0	0	0	0	0	0	0	0	0	0	0	0	0	50.8596954890276	59.2050350081502	73.8149262913782	69.7508984745415	82.4117091712662	92.6925878980949	101.011817461087	103.138986455369	116.210098100159	131.327129065844	131.506693344817	146.23237375798
502.098	0	0	0	0	0	0	0	0	0	0	0	0	0	0	0	0	0	0	0	0	0	0	0	0	0	0	0	0	0	0	0	0	0	0	0	0	14.6776596609095	64.8644723282105	75.4589362081594	84.6113837996462	84.9081638955387	99.308934635041	101.990088695775	108.44518897687	116.094945259759	123.231513218629	133.217080917027	144.158090802758	151.45624117874
503.759	0	0	0	0	0	0	0	0	0	0	0	0	0	0	0	0	0	0	0	0	0	0	0	0	0	0	0	0	0	0	0	0	0	0	0	0	53.8949380260163	61.3764751312358	68.6666020476488	75.3075073818314	80.8806563178906	93.4318697011437	102.761114524971	109.379563749638	120.439150576534	126.860627014449	135.43064391349	141.182697103002	154.073461873007
505.421	0	0	0	0	0	0	0	0	0	0	0	0	0	0	0	0	0	0	0	0	0	0	0	0	0	0	0	0	0	0	0	0	0	0	0	8.17550148906261	46.4948655724428	54.7792017591915	68.485483947755	70.1977197303097	76.6243099879505	89.901681226953	103.406814577359	113.153787396964	120.699806799717	125.472676033534	131.773328177336	142.952402733189	150.708544787911
507.082	0	0	0	0	0	0	0	0	0	0	0	0	0	0	0	0	0	0	0	0	0	0	0	0	0	0	0	0	0	0	0	0	0	0	0	43.3400189342794	48.5518530247398	50.0653413120523	58.177736663379	70.0342904269253	76.9304838054784	95.0335941372058	97.0606307612861	108.535349170497	118.471574758865	126.497214999724	135.108045977701	147.719190319578	145.72506676728
508.744	0	0	0	0	0	0	0	0	0	0	0	0	0	0	0	0	0	0	0	0	0	0	0	0	0	0	0	0	0	0	0	0	0	0	28.6937370797376	54.2079298259632	62.5985307019243	64.469345339276	80.1792952140085	79.0180011063763	79.2014285589699	102.267104462239	115.651151581805	116.180403976773	122.29795787882	128.172123270358	142.996426983474	149.119789276289	155.95938316739
510.406	0	0	0	0	0	0	0	0	0	0	0	0	0	0	0	0	0	0	0	0	0	0	0	0	0	0	0	0	0	0	0	0	0	0	57.7598886779692	63.185251833423	69.1968353976072	85.818895624564	85.4778406186775	95.4428708504495	96.6786220525386	112.985199335075	116.545378010424	123.697689323574	129.483811958071	138.871146590574	151.824730999906	153.417613039844	162.391150770531
512.068	0	0	0	0	0	0	0	0	0	0	0	0	0	0	0	0	0	0	0	0	0	0	0	0	0	0	0	0	0	0	0	0	0	26.5585388168623	46.6125475150336	64.0424665199554	50.0435474368761	64.3077921101697	81.5494234306162	83.7631509157124	95.1617998354541	100.866064599359	111.605767859911	117.946628287383	124.666935311514	134.578724510919	143.496524901334	149.705570168842	166.483361678586
513.731	0	0	0	0	0	0	0	0	0	0	0	0	0	0	0	0	0	0	0	0	0	0	0	0	0	0	0	0	0	0	0	0	0	28.1108713871345	42.2141148140947	50.3253414809766	61.5659285314136	66.5424447172249	74.2058472512475	85.8325191196443	90.8776566023325	97.342498201893	114.003607675251	123.736287152043	131.3013228896	136.176631365131	145.857425156288	148.158973202008	153.94109867584
515.394	0	0	0	0	0	0	0	0	0	0	0	0	0	0	0	0	0	0	0	0	0	0	0	0	0	0	0	0	0	0	0	0	26.40038591779	45.8370774837908	60.6295540084413	68.6838612284534	72.7680752205743	72.2846266122405	87.6285063309146	94.7723437825662	106.620585307874	111.245969699161	115.711655677304	128.720748658313	139.049623312779	136.118799897299	142.241842609289	156.336099349039	160.464143257123
517.056	0	0	0	0	0	0	0	0	0	0	0	0	0	0	0	0	0	0	0	0	0	0	0	0	0	0	0	0	0	0	0	-56.7608393092255	36.9932579309697	60.3050714681518	60.8448556370766	68.2689322446177	78.6317647706722	79.9799306118557	88.1474582853024	105.865523519269	109.93287359633	115.221121053523	121.824986300308	128.265052966476	134.719856859375	140.192069130154	150.561366733998	162.405185382036	167.627023609822
518.72	0	0	0	0	0	0	0	0	0	0	0	0	0	0	0	0	0	0	0	0	0	0	0	0	0	0	0	0	0	0	0	28.4563205358169	44.2613331194561	47.5598670962291	51.6254093414957	68.1782089924087	73.5930356833084	81.6097343524746	88.3021913072579	92.8032391343127	100.491749669837	115.319513257042	124.166529180865	124.577734916063	136.994076627966	140.357570972313	151.192432891125	155.553114960151	166.21248554473
520.383	0	0	0	0	0	0	0	0	0	0	0	0	0	0	0	0	0	0	0	0	0	0	0	0	0	0	0	0	0	0	-28.6258576673098	56.1291555068749	46.3248040813096	68.0342652332932	70.0894547833651	75.2753215024089	84.0928566423675	85.5896003330448	94.0682492947193	110.918423023087	108.379010929595	125.838551465523	124.492167011309	138.776163510493	140.958296924227	146.922326917664	154.190501099579	157.861087390902	168.502668899947
522.046	0	0	0	0	0	0	0	0	0	0	0	0	0	0	0	0	0	0	0	0	0	0	0	0	0	0	0	0	0	0	22.8640088372031	39.0273818032004	47.2295205544538	69.3914960075166	54.8740561801773	62.120824208291	73.3371479856156	80.4048128376642	94.5193175878519	99.616364050737	100.660330814358	112.036690819966	123.741598696403	130.067231778951	136.97321654272	139.326866548568	153.175271306083	159.453402348724	168.977509098817
523.71	0	0	0	0	0	0	0	0	0	0	0	0	0	0	0	0	0	0	0	0	0	0	0	0	0	0	0	0	0	-12.966213188558	28.9388471583186	52.1314436122111	51.2254855378866	57.6260972784502	75.0515124239076	74.9671440398387	84.5551770960926	96.9872146337369	107.981031635129	99.8347523493488	109.629719948071	118.723245147248	131.931729729747	136.517053722942	142.975988175439	149.619303696224	150.874411264103	165.143521343144	174.929035719082
525.374	0	0	0	0	0	0	0	0	0	0	0	0	0	0	0	0	0	0	0	0	0	0	0	0	0	0	0	0	0	52.1077646124157	54.687012973868	55.3015761435939	53.4207635827889	74.075120856682	73.5336116420709	76.461010436602	89.2417858131459	92.228448207373	100.431395621267	113.406384591806	113.903891823901	125.890428133129	128.48923595304	132.770876483765	145.233410819113	144.308163904435	155.97935775793	158.94376001875	173.076320801639
527.038	0	0	0	0	0	0	0	0	0	0	0	0	0	0	0	0	0	0	0	0	0	0	0	0	0	0	0	0	-20.2740349452887	34.2380015715131	34.980900643006	54.2993424357679	58.398065348726	63.7111703852675	69.6031850740732	77.9535534198495	83.4715912462867	95.2349110565569	94.8893651934929	102.062233096356	105.279935079313	119.054257571414	120.640031398925	134.473920253051	132.525514153193	144.600052275576	150.143781605588	158.686981593613	165.865248114888
528.703	0	0	0	0	0	0	0	0	0	0	0	0	0	0	0	0	0	0	0	0	0	0	0	0	0	0	0	0	39.0371192607838	46.0062312599795	53.9808775366608	65.3754713177608	62.4433940887399	73.2165966208317	77.5535577894727	79.3144647286444	86.2399455146131	102.970759381931	103.398150018866	112.146736261668	119.475648220102	116.081787625926	129.14173716323	134.502749751742	139.073597400949	146.274819031312	156.912031050866	159.863362319157	168.038578780179
530.367	0	0	0	0	0	0	0	0	0	0	0	0	0	0	0	0	0	0	0	0	0	0	0	0	0	0	0	-3.61639774716986	23.9348005801655	26.9527402391573	43.8032662126906	46.6217214710542	53.5993413969464	56.038985037446	59.4664346496632	79.0018560975122	79.8227361718718	92.6124164210024	105.516956343447	105.417847674894	107.03309668078	109.159064179116	115.548359405195	129.867729512877	134.301554477056	139.559119408953	149.088580660391	152.123217098927	163.871769143666
532.032	0	0	0	0	0	0	0	0	0	0	0	0	0	0	0	0	0	0	0	0	0	0	0	0	0	0	-107.581284555578	30.0721411027452	38.8553706878671	36.6951596673972	46.4468961436063	51.0179881417046	54.7182368686592	68.1327664149219	74.670357913172	79.0684201317696	99.5009213268275	97.2347278807875	105.997849181367	112.728262810036	104.637320813864	121.49575549333	124.580882049524	131.17297511501	137.983847351752	142.455436285065	153.802093471208	153.373818315469	160.370224608711
533.697	0	0	0	0	0	0	0	0	0	0	0	0	0	0	0	0	0	0	0	0	0	0	0	0	0	0	13.0363663250553	31.9076369368794	57.8722152540709	38.0667859915905	57.3480034707049	50.7685202896376	76.7289510685617	70.052290405763	76.2253147398831	79.7433327543421	88.8549683335484	96.3818966334746	97.4826753394126	110.482011692947	114.717540801721	130.991552795028	125.031075587803	138.15465158169	137.205341440798	138.817874073278	146.63121710498	159.691616343137	160.143001045822
535.362	0	0	0	0	0	0	0	0	0	0	0	0	0	0	0	0	0	0	0	0	0	0	0	0	0	-50.3092626784134	42.2498424456551	38.7217408474906	42.4579047347975	35.4529673016513	59.05818644026	61.2496664786374	79.0162683710901	76.250505162567	85.9218250796349	83.6764735339538	89.8803844896266	101.254029170542	102.83404957193	110.849627568192	110.055296340721	120.424491652669	125.998878533625	137.110730192218	139.177435379535	142.277075553804	146.441367046482	149.81843641775	158.190658511583
537.028	0	0	0	0	0	0	0	0	0	0	0	0	0	0	0	0	0	0	0	0	0	0	0	0	0	-4.24156196284005	6.33341294338266	29.7710849829052	28.0073839590515	33.6303441937072	44.2013267054084	41.6245023403582	55.5962609606398	57.9812816249072	62.1081708480726	67.0189240210916	79.1527310115183	94.2429317307893	99.907396763338	97.6631594211802	102.277028482306	114.985034001535	121.050896873418	122.532060196913	134.844995714488	137.307362470085	137.012681089452	145.639479152477	150.538426997725
538.693	0	0	0	0	0	0	0	0	0	0	0	0	0	0	0	0	0	0	0	0	0	0	0	0	-42.5477963232262	41.852307295998	40.5184661512404	46.6264955021747	44.8744262111403	48.2595100065457	50.0525078823715	64.5442825707649	75.6233947122233	62.4632502272348	81.5477951488355	81.435595383764	94.4921126352574	95.6813526680182	104.978939888956	110.284665384239	122.381353683778	113.584566837843	131.237472966896	131.256673353926	137.923051141642	143.15774634408	148.045703808771	149.838146644504	161.884967078457
540.359	0	0	0	0	0	0	0	0	0	0	0	0	0	0	0	0	0	0	0	0	0	0	0	0	26.8172585471973	50.5048759647361	48.0363569044737	45.3014265196255	57.4250313957123	59.7633077729047	65.1582230881285	69.3323878451127	54.2180234306867	74.0964255644438	74.7884551176319	99.0217706265111	93.114340281681	95.6189407892875	113.416293160754	103.556872914435	112.089593751273	114.557601399038	132.592288272469	131.327695021477	134.367094752516	137.786784448369	145.044182473581	155.803203585259	154.340198214357
542.025	0	0	0	0	0	0	0	0	0	0	0	0	0	0	0	0	0	0	0	0	0	0	0	-9.22114441670295	37.5656673040138	45.3679625782504	54.5421057222173	63.8519779978852	76.1992385218382	61.4352199787456	67.5853581581034	86.9332338144879	83.3427454429204	80.5149922275195	86.5072770365254	94.933926120736	99.2148259293692	114.180869017966	114.906110059583	118.034494164687	115.421954538688	130.081562859098	135.031709669441	133.253944279638	137.656064310779	144.178502424897	149.931374225699	158.236788520301	166.77957426266
543.691	0	0	0	0	0	0	0	0	0	0	0	0	0	0	0	0	0	0	0	0	0	0	0	14.6743605979215	16.8594981779468	27.4463483100265	47.4616002975704	39.900946278282	43.2372796031676	42.0611624564893	59.4820822859212	67.8842608742295	66.0153159624114	70.3082234357849	81.1215669195141	84.0166161977714	89.0204438373072	94.3170585230269	99.5527901734544	107.658032735631	116.225315285656	121.652339010542	125.048792793655	132.531515526548	130.610130784462	138.849629826777	144.547579852108	135.492516802236	156.51357314184
545.357	0	0	0	0	0	0	0	0	0	0	0	0	0	0	0	0	0	0	0	0	0	0	8.0009052473558	33.0576706669202	26.8598637124649	50.9735267816148	51.6251977891453	50.5185410834864	50.4903464623298	48.8165358614474	67.6280351800881	73.0735246579126	78.2688735986506	81.3427727267182	85.9277596544257	88.6952729055548	96.6596365448862	98.0854191605918	101.161222206341	112.371911919752	117.690794938746	124.081404647013	127.555704545916	128.479267371558	135.154969140795	135.605648238534	149.446631066534	147.451544758701	158.114170203166
547.023	0	0	0	0	0	0	0	0	0	0	0	0	0	0	0	0	0	0	0	0	0	-121.831735807406	25.3049814595204	19.4012881846955	22.6859706672831	26.7860750622857	21.1401154684007	36.4617535586333	57.0628434169218	51.5573033551206	46.6897026189832	61.7967134115889	86.2578918581723	79.0473108450294	89.7903901331884	92.546695624388	89.2872128382719	94.3119293366045	105.424705854821	103.650271884757	116.583135905596	122.272335735873	120.793494547512	131.035836724676	129.804245055459	134.465005922289	138.365533317964	150.201914160267	147.900967790692
548.69	0	0	0	0	0	0	0	0	0	0	0	0	0	0	0	0	0	0	0	0	0	14.8143937011181	18.7163660762897	26.8050363721616	24.6773175038955	48.5464648765729	39.1126287914802	41.6876691284603	46.2302458030347	53.1411307251137	67.3325618044006	74.281457606135	68.7925838413948	79.6919158041936	87.4097689281988	97.6941085263925	106.026761599383	104.744273585839	105.697886815429	106.682959109527	114.322166949467	112.112877286291	123.875392786386	124.067421556023	133.848871584279	141.799720490979	141.692379786348	146.971210626172	147.029449172381
550.357	0	0	0	0	0	0	0	0	0	0	0	0	0	0	0	0	0	0	0	0	-130.269745042502	8.27959435591636	2.98564550003854	19.0967769717303	32.95744562999	17.4731128266032	37.8471014155529	22.0123673039498	26.163025032692	47.3038600061638	60.2603088896389	67.0373342806555	74.7322425468627	79.3535757331319	84.0960063988657	85.9544830012168	88.2169135516959	91.0533095543428	100.057053279506	100.967531307445	110.291027534721	113.56102420308	117.182664594165	130.395604406483	130.542332382642	128.356247859677	135.98576655398	138.62625379246	138.586553852634
552.024	0	0	0	0	0	0	0	0	0	0	0	0	0	0	0	0	0	0	0	0	-4.56897460383558	14.1075337518902	20.6212316415818	25.0557918045466	29.4377761904266	41.4330155358715	27.8690012227112	50.0463179749899	37.6375777773927	44.8919963272352	52.6525729151901	49.177036769364	72.6700992316169	72.9817208957953	68.3223987320913	77.9297598438979	79.8976137025289	96.6867960524381	104.815477698637	92.8605259989919	107.747258665583	120.793275529019	121.849780022105	119.949303743383	128.985351981425	136.247983760785	134.3965716191	139.94864881526	143.140851845881
553.691	0	0	0	0	0	0	0	0	0	0	0	0	0	0	0	0	0	0	0	-81.0715169100971	16.4201094552564	15.7640305834251	12.3404735255826	6.50793595172546	21.0367216116602	6.37183045216142	29.3676824119371	28.2856154173952	34.653116359786	42.8042562308732	47.6481638662387	60.0142854223806	63.0190475986986	74.9604418302755	68.2059556511708	75.9956836126221	91.7098043856335	93.254940761335	105.619674794043	102.513324254903	100.281120815984	107.032089557624	115.328201622472	127.158093494796	126.484991924763	130.870606267992	124.698024905746	133.78001203719	135.56409612381
555.358	0	0	0	0	0	0	0	0	0	0	0	0	0	0	0	0	0	0	0	-11.0200556455709	15.6676046425592	26.2855367493364	26.9469570576512	17.9211052566115	32.20980245783	31.0755994708194	42.2823746963498	41.2809625775579	47.1597028127038	52.6714466115388	59.0210422352879	58.2847770558507	55.9873825045268	78.5752377534028	81.8538321201282	79.433234464814	86.6460298488851	94.2924880843668	99.9500241638406	97.8112596615599	96.9198165743043	106.585189231855	118.119412226507	122.122331432615	126.281548281616	119.921366098383	132.989921305231	130.785371926496	131.395743420814
557.026	0	0	0	0	0	0	0	0	0	0	0	0	0	0	0	0	0	0	-33.4176753433493	19.023645615069	39.3915175546004	26.6310157552711	27.6235484882259	32.3424548996996	46.1351825841375	44.2344320937728	49.6213485856414	52.8377154206707	59.512515811176	51.8187346537926	60.4097058019161	64.6110935780625	75.4250254732215	78.2548302873609	86.0688403989935	86.8763098097949	96.1790574774178	98.8174412018662	111.338939335795	110.087012576975	107.653082780406	118.165458342213	115.90897919788	119.337361462705	125.684300230725	125.348426817582	127.652307310699	132.727662711136	137.215256210357
558.693	0	0	0	0	0	0	0	0	0	0	0	0	0	0	0	0	0	0	12.3116578718777	41.8046554998513	35.8600168698673	24.1207715052673	28.7455445232804	29.6793403884021	26.6990154018852	46.8694118111964	42.5566404680777	47.4470493686624	64.4269246035963	57.1317600781889	72.3717236198275	70.1893346720922	78.7368920307025	65.5412211541709	89.5256453396455	89.018426809068	79.3912583042023	101.120251970847	97.143085503178	101.39711858048	109.216634626466	108.597914155617	116.168995192325	115.55477126229	123.909915745759	127.736983905987	127.072931399998	126.750674280827	134.835338295875
560.361	0	0	0	0	0	0	0	0	0	0	0	0	0	0	0	0	0	-7.25846092145801	28.6440257013148	13.0765211432304	32.6402250983808	40.7919722993442	27.6749386742552	35.2232186053957	27.2745075267012	38.293338071958	49.9762164188871	54.777411976524	50.558194218153	54.2154869072019	54.2017422866014	51.0956729779496	81.2303077423303	76.3682216239758	84.4014025509526	91.5344003657258	77.5868132849967	93.2933657443512	94.0423902023344	106.055241583452	96.9188923906493	112.109874130915	112.831619416856	116.180554124397	123.348972821046	116.080089327586	126.292067848675	132.620308462046	137.899477899865
562.029	0	0	0	0	0	0	0	0	0	0	0	0	0	0	0	0	-138.624565578202	-7.70138379632106	13.3036918273302	3.76719141426251	27.6050838808121	7.36783170489051	37.5014477194823	16.3081387557791	28.0116510399107	33.1531892123274	35.5991529103525	47.4549195441052	50.4013176029326	52.3559004032189	63.3758733160693	56.8634766931745	51.0967356966367	72.0194726448914	63.6551685430894	78.09280515221	86.6664122234978	92.2230043212473	89.6958471107565	95.0107069868031	98.5569306651662	103.571062645514	106.632742573803	110.973796368683	115.4840605217	121.274337708608	118.810255203655	127.400285146715	125.046756578592
563.697	0	0	0	0	0	0	0	0	0	0	0	0	0	0	0	0	-16.970107146974	18.0660601146707	-1.83631662178427	16.6119458262631	16.5566435377918	12.9250223912655	37.1128225982664	45.6320615491379	30.477745233848	45.0419309533353	44.3672183801951	42.3328304966771	38.8432744279473	51.5328570052608	56.322263095303	74.0168627509366	75.0529198762313	85.2643011513887	85.0664511088651	93.9519888037406	80.3831193891267	82.7910827956764	83.4007919253075	99.8134401956211	103.324629199051	92.9963316845419	100.732243856483	114.276978652919	111.180394973086	112.045173753334	121.240658543724	122.47126414002	123.721505676691
565.365	0	0	0	0	0	0	0	0	0	0	0	0	0	0	0	-78.2347100109022	28.5629961787479	2.70859678181875	49.9249007870227	35.2559449631497	48.3003681456903	40.4191214248657	56.6856733580416	44.1137279991069	34.9015475059883	31.1339967682027	50.2584271529054	42.7072140420766	47.5194718247424	55.9637301519714	63.7966205880201	61.4686505052484	72.2643332971584	85.6701737302939	86.2850733172196	87.9888822314025	97.274861819672	91.4088504039786	103.481888821754	107.943460967097	102.788322098512	109.573947140845	116.902416488843	108.047436765858	115.364108924433	117.546024382949	124.836171606411	121.258540375842	118.357022264365
567.033	0	0	0	0	0	0	0	0	0	0	0	0	0	0	0	2.64358131882029	-3.29719516297774	8.00551637465396	-4.47703833782722	-10.6204450354794	14.5004378507145	10.716114425909	22.1594296019451	19.2020880073229	29.0349650314064	34.6229260604415	32.3108999535199	40.3870221015996	38.9396636789769	51.5528956356165	47.4421606858281	68.5046438362228	65.4450563441392	70.6224930129835	68.9451096565762	69.9482890963855	77.9601734312604	79.002638516879	86.3973149496906	92.0925984085333	95.4370723203727	98.6519757982783	93.5039973859132	100.95679643541	109.970337561039	104.649617970664	113.852222310151	115.023187867326	113.999699837415
568.702	0	0	0	0	0	0	0	0	0	0	0	0	0	0	-74.7727419459005	7.70874447180055	1.91718886497264	17.8216180621178	23.5332794150167	8.58316259685875	22.4079633433118	5.11663477548108	9.54955136489735	40.4621134606789	21.1662893726682	43.9772973469512	44.6281090294934	39.1217578987932	43.9737533826987	54.0666895511215	54.7334873996697	54.1745703421941	69.9148271027678	62.0473135625863	66.8194923289304	71.7153244193576	65.8712189452419	78.0477462167326	93.2146050273195	86.0285784092444	97.9167416047036	100.597770247309	104.311164514028	104.395958760313	104.777918710486	111.467061145102	118.859536425123	112.020366164447	114.948903944924
570.37	0	0	0	0	0	0	0	0	0	0	0	0	0	0	4.05002933027024	10.475258565561	32.9796360201261	38.3779531063278	25.9708481158663	27.0752612553659	30.4830684344474	41.4376607678077	28.0247557796362	52.5303505794325	37.5066973674034	32.7896499792622	58.1126205208674	39.7347182321298	37.3190255852814	59.2132865364233	63.169175297169	67.0178032349435	83.3874311076347	67.0930625322438	66.8369497446323	73.6879544594887	79.310991287703	89.9065771242221	91.2352406671566	88.7950237342256	82.0895059087748	93.9988179863373	101.967515675852	102.335316739898	107.621769175799	105.963546440058	111.136152750487	117.95975668278	117.032340608278
572.039	0	0	0	0	0	0	0	0	0	0	0	0	0	-54.5524649163703	31.4925400417142	16.9161499166727	6.769450464116	8.29592407243196	10.063660322873	21.2757701749714	22.0004104046395	27.2433390592575	45.5664559292399	26.6937754237235	29.0313422185493	51.9441826175169	41.789867300771	53.6299321559054	46.7106223070454	66.9136739239347	59.2456332135104	66.1602305263045	72.7898746574131	86.9415478743768	61.8026334290622	76.6941909369408	90.9534235098255	83.0268079869139	81.9749509002922	94.5030863714821	91.8230780759992	101.850122502693	101.683416715768	95.0133572301937	104.580148481993	107.535890109523	117.219348313603	110.638424436476	116.975918968685
573.708	0	0	0	0	0	0	0	0	0	0	0	0	0	-0.499040467312948	-10.7994315113738	20.623712653297	-3.0983890239414	41.1496646772161	7.95165304212916	-10.3191176565684	16.9145698218608	10.4202749034104	12.2109630814608	26.0345247097549	35.3506759213323	59.7564757606091	26.8737278847632	32.6649270128076	44.4084390205837	48.588781881852	51.6376854644071	57.2181587644453	50.7168447288169	74.0077444668026	75.6648838074903	77.4142584245491	68.5638628983344	66.6812357226713	76.6304919049639	84.7745989585393	87.9905338090321	79.7501011176159	92.1541050949666	98.3957028560799	101.799576792911	104.471661194838	106.328561368733	109.038912418021	111.559744707076
575.377	0	0	0	0	0	0	0	0	0	0	0	0	-14.1800161701847	34.6865801774692	32.2347298490268	31.8852088225791	27.9269458463876	12.2556447219864	41.8570550072064	18.1156318534893	36.5459344497844	58.0877618912395	44.5049574522083	48.8694818544075	55.4179789719469	55.0457737302183	53.8514049811187	44.0924780991657	63.5736921815458	62.8128093753584	82.2274906398223	66.2712060866833	62.5242938096534	81.6116436375143	84.8724349805236	72.9516316180253	82.4563056106749	87.0038680396919	90.9773354431332	94.4967006678121	101.176382564446	93.7711685794165	99.8908586490016	101.150977707918	102.388455453386	110.199637107858	110.921599250315	116.583109380312	111.081883690649
577.046	0	0	0	0	0	0	0	0	0	0	0	-139.287576591041	-12.0263636845987	-8.93187301481632	9.25805790601401	-8.05210593329265	10.0509027057778	34.3211149820518	29.4935584287885	5.72574775546017	24.8381044788186	19.8406996102531	34.603253722773	32.9490799497263	33.0409497936939	51.3500250583131	47.8283584837579	33.4877310948001	39.6631183705571	46.569656204882	50.261438746668	59.2893830277829	77.7469289668361	62.6523567651598	60.6304390927677	80.9783770418617	81.496503999434	81.5862344695582	78.1221240581678	82.3138725383229	96.3583190335201	85.0516924061309	102.820600553795	83.0263273193181	101.412695050989	99.2518546372546	102.857013365553	98.4420273920069	105.716564312029
578.715	0	0	0	0	0	0	0	0	0	0	0	13.0013493638266	49.2016024680057	63.8239761130047	28.1357868413979	41.6130416699078	52.542644185252	57.3073337488661	27.0421480799047	31.983693717764	68.6629272733672	47.7255272917764	58.4108871571292	41.6550960685338	53.9698439258577	54.0852599849671	64.6248218583616	84.8621742585502	70.1364764812335	63.4503875887467	68.9836415541292	70.8753018845142	74.3264931480063	86.6119665931549	95.8228711972908	85.1927930497652	98.6811271754117	90.3529142357702	96.3482898174735	95.7033692651184	91.7519804410599	96.8344975046442	95.0619644202127	95.8974051629364	101.30571580088	102.079432296445	107.844526299632	107.845729312651	110.942564310579
580.384	0	0	0	0	0	0	0	0	0	0	-81.3177476742758	-9.98709454189138	31.2129334577785	18.1905366336851	-6.7661800874218	7.4116216771357	-1.21831387070466	19.6466702132675	34.1746146827311	15.4823041465529	24.2964132578575	28.5644525297897	46.2917967901505	45.5800364200675	42.5151172851152	41.3165216277539	38.996380729392	38.818990016871	54.0847592689933	58.731311626463	63.3954277049976	67.0951693937745	51.5498563555077	57.1942007800267	67.6454893894459	59.6799648235511	90.1250044862338	82.2590257076872	91.3848806122874	90.7783912043423	84.632424590353	87.9505898715624	90.4558393802315	92.5850188016862	96.4518191612626	94.2398337234887	100.770817251145	92.7546496076871	106.069524427213
582.054	0	0	0	0	0	0	0	0	0	0	-6.79163241341608	17.5577308292713	12.1984747558129	27.0017726616196	21.3503091880284	-6.7499497194851	34.3308191596233	13.0645164437396	19.8018652226187	24.6787754227337	43.2896194099074	34.9311245689483	36.5258526206958	30.7630283249035	34.4136356864504	44.9151968739064	49.7328891892434	43.2750010965159	55.800109484423	42.1245253248664	57.440629360492	40.111711485608	65.3416084969034	55.1328351296862	71.4882938169043	71.6802856612547	70.3818722412673	75.3951388406539	88.824043441245	85.3700789026542	78.1467039297749	87.8103603760868	86.9197256818929	98.683145750304	91.8308403914007	93.1529189858217	96.3137552034288	100.818506128531	95.5408825394016
583.723	0	0	0	0	0	0	0	0	0	-70.0263558862472	4.60984079571948	12.8504484080432	4.35826168561373	1.29997778401599	-0.44777172759335	3.76319548580531	8.00511652022729	5.76102022156492	18.0256448315421	20.9742725692599	18.3943325401405	26.2001046078754	19.2418357054226	24.2531239928371	25.0632827901285	29.2374187491281	48.9495410951067	54.1261126786875	38.3215773963121	50.5036184928753	55.0036310384343	50.0902081999762	53.8558419043113	65.4391224452485	59.0440236257879	66.3357478199181	62.0875395507985	64.2479589209578	58.5280385146892	71.4762538269406	71.0758221878252	87.231186416012	75.8147940453361	88.7694563648582	80.815687616329	84.9422190436786	91.1993735217901	93.3474653671789	97.153941544223
585.393	0	0	0	0	0	0	0	0	0	-10.3682701089588	-6.65159474915419	3.13456974219493	1.7956194475698	-0.223795594564922	-10.1612594743742	-12.8783785729719	7.89087512669667	4.63958011838354	30.3482788201113	7.72469539209552	44.9784768019883	24.2803513552047	25.9781944328074	24.7190527647284	20.3729675660048	34.7580072800042	29.8676324645288	46.0905245130029	39.3270570288773	45.5388054761492	45.7724609915933	56.1200623555663	59.0407728216534	69.3857275320007	67.8854094741773	63.0459163840996	69.670585351314	71.3078767875095	71.070707041819	73.3763744935336	73.097235642591	70.3256073182937	71.5553688424434	82.0412674243835	84.3115486031086	84.9387596041868	87.1041943851918	93.9236741302496	91.1931343768894
587.063	0	0	0	0	0	0	0	0	-43.018311301916	-9.93333673343598	-11.0198075262867	2.81792139145634	18.580885450466	21.2066460105884	25.7930189363698	20.9307519276838	-2.24875291931094	6.62508920907196	-3.68844833820194	17.4091657985287	24.164089515509	9.19088590910182	29.3906735304349	25.2910075340262	26.8020618647882	36.1464829712792	48.2625317370489	41.8990100301659	63.1272521039422	34.9926355168493	46.8960834700775	37.0934233462172	62.0758354197386	54.5777761223167	63.0004236812704	55.2020640787825	56.4786722558895	63.833225266581	59.0017925347615	66.6161159263082	76.7219116995942	72.3791860014501	77.2133236999319	76.388969125158	79.4137781315567	83.2057178626814	85.9634574603077	89.2455225327101	92.4278574984161
588.733	0	0	0	0	0	0	0	0	-3.14455678992071	-1.84328141224568	4.91943023382319	14.0617294598539	22.8471350442751	34.6837995189489	2.5094756895413	37.7398434250932	11.6496663653071	21.0440824920477	21.6273340485062	4.3670186321528	20.5818518749492	28.2556132900431	10.4272352880889	41.8840944606126	25.1475694045528	42.956500124441	56.6598919213611	35.1762231146147	36.0992931308151	71.8246377243238	40.8003151075465	53.1532619979458	45.5471448040671	53.2845281247671	68.0202380990672	53.2522330710204	67.0552404671889	67.012433344475	75.3961122015558	70.5779390203705	71.2829678677103	83.1146023196227	78.237481416111	83.2792695962055	78.2948971579989	85.310472505905	84.7788662378775	93.0954033638461	94.4758380678196
590.403	0	0	0	0	0	0	0	-31.790121846768	-6.1951968277211	21.0322825913803	-6.31843930085936	0.631045671838706	5.59579888882744	-2.79980213988025	39.1545057400575	24.5057045504089	28.0748758476078	38.4853292788795	35.1016303694763	44.1876436712118	26.7270218575642	17.0149184135622	30.0084458401901	30.560805813879	41.0826949727806	37.4062835006233	41.5562363651979	51.2716564818818	55.3298532680632	35.0368216105828	46.5726597205758	62.0645368505222	65.7331144230541	66.9768025435537	65.0274412692757	68.2915144331889	67.1549672494255	85.1139506453519	71.2385421491285	75.0576019298656	69.934391579996	71.6737116931016	80.9102090566988	72.7139702292826	82.8158273143128	81.7677523297185	87.7985926438166	83.5037895060622	88.931190266172
592.073	0	0	0	0	0	0	-127.730379117373	-4.14764058633113	-0.87364199169541	20.2460427336519	9.8004284839153	-8.80962041254839	27.1687698334331	20.1314772316201	14.329576334162	14.9876828452641	24.80021450567	20.3340015835207	6.5615346472678	29.7965243855839	19.3766633632402	37.5464272986226	57.6142936410331	32.6950817788746	33.1469953725954	40.306429377884	45.9063581027832	27.6752810737473	45.4704706175346	44.6814313012141	42.9424576165643	38.5148620045758	54.3865547251599	57.7773271126411	58.6209068908912	56.8315703294592	69.8828310193045	77.55580513834	78.409635695672	70.019310942325	73.1220014392929	78.3075714089475	71.0842588004912	76.7405197192274	75.8041830064303	79.070543955745	80.5002566026241	82.170303874516	86.8918465422186
593.743	0	0	0	0	0	0	-23.5831194279122	3.17704112692211	1.74093495897933	2.61500430888471	0.7023692886138	23.8326903946995	-2.44125543657966	12.6342939869887	2.86797766619677	23.367590231475	15.8134497935337	19.2968686022631	13.6416207727354	26.4314148106473	19.4711993201552	14.3656445292181	31.8425981172746	25.9617167859859	29.6158108906761	49.6072120353355	47.941557128898	29.8406634240284	44.1240307026992	43.7319362420367	62.1990888124222	42.9915310373241	43.0605775001714	48.9646700561582	59.0227930120148	46.5500103421681	59.9883663594694	64.2109885233266	67.2318213158235	69.8217402708179	66.9400331292851	67.6824125539443	73.4545332274459	74.1932474539425	78.6417797338987	80.446310943312	81.6282265156372	79.5943112477133	88.0136584469798
595.413	0	0	0	0	0	-87.4687350358415	4.7536687453938	43.3608224125545	8.29679575685927	13.4646416111706	24.6150092406453	5.55975856926092	26.078640464684	37.652672810319	24.4446623890149	41.2107333073202	38.4223251704286	27.9351443397142	16.429321610822	26.2099807563387	49.4141058222973	44.8800260662972	38.7067822513383	35.0495444519233	43.4019659742483	38.8223843260941	57.2878738222435	28.3030128129252	54.9498128224679	41.2312210819222	57.2967628898873	60.8037470069467	66.2089372306054	65.758730164049	65.494026549293	70.5029371663609	63.3445170445126	66.3256640590227	69.3882937435469	69.0464916961587	76.811029932851	69.4404634544382	78.8031477190363	72.6647960154869	77.047245742204	83.3609976618671	78.6621172621716	86.0267617419153	87.9509322190809
597.084	0	0	0	0	0	-10.5512884609302	4.72913700432357	21.2213628321022	20.3651325845149	33.8875609682699	14.9220566056101	27.7627286994263	23.3949924009798	23.077803784307	28.6287602944758	21.1196161952441	28.8455551167137	34.8873600479849	26.1962757611314	35.9351312952995	29.4602244297343	34.5606908742746	41.5793279261827	43.7853945652159	39.0854616893345	53.2323052392695	36.9735791851687	56.2809774388999	48.2346276656925	57.0808389460636	51.3353129743934	47.3176904120815	53.3559499983936	58.0645720701876	64.2067455090792	63.4694236010104	65.8234935679927	69.7741536711362	70.1012370460044	75.6353329102904	67.8360747614265	72.590405701008	72.7512826272382	68.4171435635748	71.9913802511706	74.7810851622891	79.9954023844655	75.9912449866046	76.4154033871687
598.754	0	0	0	0	-98.4645310729288	10.8608576728695	20.7497971863975	33.5127383525338	14.6290993654284	30.9732843419969	20.1312071820454	36.1195479547232	-6.57412344473223	34.8370274855244	20.9162623710543	21.3968198979927	20.9541152310221	30.6200683469879	38.8716123839199	33.3321076946365	30.8737786359169	40.624443345388	18.1559177598445	39.8411134633673	32.1111480912932	38.3831046444141	39.157536937021	49.3713638978671	37.5584880400357	53.0412291652761	59.4598867855257	52.7756255274514	53.959556990543	51.7605748628438	55.4386694815578	65.5357187967596	64.6219822490992	61.2595966771155	63.92551690466	62.7584826667541	71.1934141677695	65.8580010745386	71.8999993114971	71.761994129625	69.1192063402605	72.3511847594019	77.4650474789394	74.0930185903298	76.6233086255759
600.425	0	0	0	0	0.823611741038055	-5.12961611618383	26.7737774856521	47.8266677856696	20.3688951190669	25.4079438209967	25.2414841007531	17.9845365720126	20.4022264065382	3.69713201731894	26.4519069890558	19.084482230782	31.160842636121	44.3662868367703	27.7644239203015	36.8341722393253	40.5005287972531	39.4252378492837	30.3144539575901	35.0383480744341	34.0940871299061	42.139187992406	48.7966230317753	46.8987904010753	45.6919272073514	55.6229004192494	57.8251402649294	54.0244860201957	60.7176844635697	54.0676412537693	56.6575673701313	65.6553484685244	65.7719272234793	59.6438316540568	70.02350365704	67.2430608912603	63.7886412537063	64.3783868282176	64.4715695240763	72.5586128928484	70.48585420663	72.9125042431533	78.8889023105224	80.7436804521641	79.6859887327273
602.096	0	0	0	-71.0709311022511	20.737295575432	38.6206754326259	18.5546843808861	22.0520008275503	19.8079485126701	27.7931463234177	21.3561983409055	17.3406292339533	29.4946984651389	35.1849009188525	21.7909887987126	31.7646599952826	34.9430501269629	28.6850862799929	37.2874581581725	26.2371950735968	17.6656730380019	34.2207778468908	43.1948912598986	46.0053719337585	30.2970906529794	51.5101536094196	38.9491789622534	53.1411034967122	48.4982717571835	39.7683001962227	51.4157051513195	57.5350540616475	51.139734591422	63.7121627101244	58.9170217047809	55.5097663666979	57.1419347276507	62.6404833589524	65.0324935227377	69.7291834827014	62.8118497951531	69.155014990246	60.3781942586816	70.0469394021901	72.7480410852105	68.3326822804047	74.2354686070784	75.571596308168	77.3444289948566
603.766	0	0	0	-4.72766692185053	-17.2151646070618	-44.3069211665661	-25.9132238384951	-27.4572687267961	-9.74889145303841	-17.8712598506453	-14.1639770689588	-4.46925310152594	-0.851681289367152	-4.67607653289851	-1.83350357136309	-7.21990076392297	7.96865761958417	1.84909769981999	11.6065924658299	2.63750132047374	8.92432941809618	2.78180168213821	1.71219473826064	17.7816630052767	18.8438282410053	16.1438281175259	23.7608638591999	22.9926373928394	35.0327666379015	27.6593087688664	24.1035755550728	38.0195775866621	40.5681203318404	44.3720543456493	40.2546884548172	39.9134528391004	46.8095196814969	50.0688016771523	49.788160596405	55.7111523347101	54.9001148406055	55.8682489232991	58.8028762175781	58.1383230246917	60.8062786475674	63.7423583258452	66.3154652256699	62.3879119510962	66.7119753527792
605.437	0	0	-90.4856001373467	4.17205829561183	0.64418004997821	2.09764184813481	21.2880642081767	8.93090439102039	-4.90852551787961	2.81508495777071	-11.3543624391964	-0.731024547652479	30.6012854322562	17.9653029003016	11.474260550382	8.43409075327934	33.1410989426932	0.375988949289725	34.7373140170697	12.0474392069103	17.2151967915331	28.9421334046815	16.1676728737729	14.661111033264	24.6033209573149	26.8313174561973	24.6088651701759	26.8350487153972	44.4863009015893	41.5610828207433	41.9748215749055	43.1182936716131	37.7406231982309	48.7422326499916	52.4534647750712	54.187798108463	55.045076180343	56.6597843999265	53.9028588553905	62.5665171787149	58.4569016471804	57.9181427872858	68.521680304533	61.8652995705493	67.5295326053655	62.3182913467077	63.7423559172383	69.4743485966155	68.6081658764737
607.108	0	-199.584388419419	-18.4310898540102	-5.04152306814429	-2.81722142540051	-11.4345846096356	1.04037967094118	-7.62888955221083	10.3156084528948	-0.0542458104716512	-27.9489166748727	-7.91264873576813	-3.5627383049472	-11.1701116892165	-14.0582088265238	13.275011307432	-12.4091172731884	29.7965624622219	6.40999252877732	12.6666155255832	9.72394838683817	17.643200712773	16.4519801345446	20.4455652037407	21.7467160213096	25.4878562427124	21.9351396362321	33.7778321685597	22.1112958120073	37.9148093206521	38.922069466954	43.6225308786083	37.6138651811826	43.4696152320273	51.3625727431267	48.0788672579504	54.6908836292783	50.2923331571353	64.3568829208595	50.6711963027191	50.782312188646	60.292053444636	51.1929871178113	60.2721424571743	66.788746960264	64.1776355472839	65.5113273764861	64.8120948065224	68.4375513257892
608.779	0	-61.8252785257544	-17.6363566356513	-9.78081247916045	-3.81602668204727	-9.89817878366811	28.352266958194	14.1414840330031	-1.74011441271438	13.7140435744044	11.6139492987214	-5.05885589408783	7.53029240490723	10.946148969328	6.15235762782163	20.6771813781264	11.1421212536786	-2.07212110362743	3.25292088870365	3.61138159073796	18.9504344830354	13.9365052913839	13.5994478168085	14.8675057383145	26.515280863115	32.8950975756749	25.0285811598241	30.7050484033529	38.1812219194695	47.7815487414433	29.4208192231158	27.3554660458425	50.5480695917417	37.5761755418542	48.1457519270238	49.6678684393563	50.3780720255101	53.7560041565292	52.8280960882823	53.3209953042888	55.6449948565072	63.4520252272115	59.2428679677065	60.2144212959446	57.4064545453159	61.2714933190153	74.0303602216523	60.9805500689185	69.8787127490223
610.45	-172.365334720182	-25.3378701804025	-20.3992938306166	1.3583454692313	-3.60484813418818	-14.8477411228723	-17.4241067193358	-1.58845019067373	-5.4038796001314	-10.2067945810897	-7.790045779348	-21.6122275723134	20.8842000088602	-3.91692453538693	13.2320955006808	-11.849168187641	12.7903137480816	21.2629571923786	11.9086984652668	13.1926264070063	28.3562391363283	3.45501619142276	13.0598786842266	23.3515606773894	13.9395701918575	22.3755704473255	22.0906147651791	27.7169936725305	30.5739193679543	23.6158250863276	28.78944090197	42.5037645359887	41.5907058593312	43.2713474067223	43.7009327787792	39.865152933611	48.0763584492363	48.7605429532781	50.5112446805578	41.8852255226207	52.3158508460177	51.4904286896083	57.1470230352729	53.9870127547803	57.9479361431433	54.3164359481881	59.9630866148799	65.0340452281385	63.1103123410711
612.121	-68.4279063380654	-36.1062120021819	3.4384741853526	3.5962080538799	4.74660546598524	-18.0022018640663	-2.44928623050498	-2.09508214936107	-13.9479514989501	10.9169971473868	17.5743581679737	-9.00505881433406	-5.82669358003897	15.8822788452548	14.3205029762597	5.15333075504084	17.4676617267221	1.9685324005433	16.3475918464102	15.740889344839	13.2312113929042	14.38821395819	26.2168550558704	27.5626623505598	27.3082822523984	26.819759105496	24.7981377525487	24.5288117197582	37.4076015144398	36.8996891991132	46.5647556821511	29.358992586066	40.8939391674911	40.48660382634	46.5069869453232	53.3651197455105	40.6503982001239	50.0272196044033	56.0455963757797	56.2638660903408	50.3515970945542	50.0463227205258	52.8146613136927	56.127936495821	53.2545795906961	56.5357579042967	61.9276117635022	63.0966834484315	61.2187251344329
613.792	-7.49270305372277	-2.65404303468654	-10.2251669594973	-1.44851479813944	-11.9534627100497	-22.8614607921354	14.7460208256413	-7.17557544825201	2.35570864827863	-0.314152637523755	-0.847710550810897	-0.763656710563932	10.0697964382168	4.30658057984252	17.4734950809074	14.986590009563	23.0246920087306	8.01583970915994	8.94571913657743	5.68441407223815	22.0615081060787	34.3770907944489	21.6224976995595	28.5733993565878	36.2090446915801	18.7149140775332	21.5900128920674	33.6457435379463	34.937775607381	28.3656708477101	36.0828998350569	35.519115897233	31.8787312420196	37.8992816802322	44.0321858534004	36.0308871234071	42.680477569804	44.3124114167856	50.6175489619946	42.8802346421126	42.6004412562304	45.1079820349447	49.7265184252282	49.4836943045056	55.5063274907493	61.3768659132112	58.6667512340775	59.1283407842048	64.8516913121517
615.464	6.41578740042716	-3.47213764033702	17.9326676580627	37.6944195014866	15.5117661857254	-13.6475166458251	15.3159794225763	16.1862680700502	22.4806248708895	11.6867911850035	13.6940427842091	16.1851751612694	1.44999569827807	-6.09424322442603	15.2307299112122	0.278078298334387	21.4538332758488	23.5867276114271	14.4304593237436	28.2547324333925	23.7398378890544	32.6460252346852	24.3452900813734	31.6734589170905	32.0410099729115	37.9334458048317	49.6302914241317	27.554098324369	36.8907229091171	48.8534382390772	42.3694909564764	52.2459198319859	48.3713656266463	42.0178488420192	47.7747545436197	51.9118081361684	39.513110472584	43.3589183661026	54.1810575148977	51.9489718231672	53.2975190084346	51.7220855063494	58.5385070930154	52.0648676459997	54.6188813928453	53.5939133398962	59.5257328385915	57.910493673096	58.1155086117253
617.135	2.86988543239867	-5.50856112397031	7.1609249914647	2.47532623854708	13.9948005816379	2.30643341695094	10.1465086857233	14.8852256653894	21.7514398925468	-5.1744509588856	11.7613806828617	29.9028052520579	15.3460577957351	16.5370321749354	12.4020256257145	7.26899248196213	13.4058389747947	18.8385420663803	42.834067415492	10.9916132188318	32.1471970366973	36.1926051371891	35.0175991574173	31.7470931922871	15.4013526713812	16.9056516663464	19.7902378739617	35.5125897639458	31.163041195513	42.2261339115668	42.2569990739734	40.9116353090694	39.9246817592817	37.6153431242601	34.9212015072899	49.0345557541591	44.9921840286218	51.9767848353188	46.2090248287043	46.9565805725256	52.0457488705137	51.7563843453357	52.3943270236404	50.0466434610651	51.2261772599797	55.3560121891162	54.0608863907709	55.0503600273449	57.2548498142132
618.806	31.3272343640542	19.6148969643713	8.81617450196558	24.4654930667521	3.40549783839454	7.91822501718063	12.3857171839661	-3.21519837734661	-3.86753903460155	14.143291251482	20.8046466849988	3.54076133103498	26.5293272337716	2.09082468024271	25.3605817861933	2.56732128272422	10.5771961117656	25.2689759260573	11.591751709418	22.6261709477486	36.6696602779677	16.3603331081156	38.6799417229516	31.8686970734238	30.5445912512691	31.5198752205323	26.5089585966734	29.7129881263467	32.2228432207311	31.3465017088117	47.7071505511452	33.4630893056809	50.918552582977	46.5427395614939	46.523415461064	42.8764618127689	47.5827367501834	41.4088005290506	44.2705757237695	45.2636119341458	52.1918030260949	46.1174545985121	52.3618940369035	52.8260041373236	53.3724619425248	51.9744889497244	55.2819756837694	56.5618004435651	56.4088185701475
[truncated: 85 more columns]
