# Supplementary material for: Physicochemical and major ion data for springs in the Black Forest National Park, Germany
Source: Data Brief. 2020 Apr 30;30:105645. doi: 10.1016/j.dib.2020.105645 (PMC7218150; doi:10.1016/j.dib.2020.105645)
Supplement: Supplementary file 4 [file mmc4.zip › Fluorescence/Q01_4_2016-11-03.csv]

wavelength	600	597	594	591	588	585	582	579	576	573	570	567	564	561	558	555	552	549	546	543	540	537	534	531	528	525	522	519	516	513	510	507	504	501	498	495	492	489	486	483	480	477	474	471	468	465	462	459	456
210.862	0	0	0	0	0	0	0	0	0	0	0	0	0	0	0	0	0	0	0	0	0	0	0	0	0	0	0	0	0	0	0	0	0	0	0	0	0	0	0	0	0	0	0	0	0	0	0	0	0
212.444	0	0	0	0	0	0	0	0	0	0	0	0	0	0	0	0	0	0	0	0	0	0	0	0	0	0	0	0	0	0	0	0	0	0	0	0	0	0	0	0	0	0	0	0	0	0	0	0	0
214.027	0	0	0	0	0	0	0	0	0	0	0	0	0	0	0	0	0	0	0	0	0	0	0	0	0	0	0	0	0	0	0	0	0	0	0	0	0	0	0	0	0	0	0	0	0	0	0	0	0
215.61	0	0	0	0	0	0	0	0	0	0	0	0	0	0	0	0	0	0	0	0	0	0	0	0	0	0	0	0	0	0	0	0	0	0	0	0	0	0	0	0	0	0	0	0	0	0	0	0	0
217.194	0	0	0	0	0	0	0	0	0	0	0	0	0	0	0	0	0	0	0	0	0	0	0	0	0	0	0	0	0	0	0	0	0	0	0	0	0	0	0	0	0	0	0	0	0	0	0	0	0
218.779	0	0	0	0	0	0	0	0	0	0	0	0	0	0	0	0	0	0	0	0	0	0	0	0	0	0	0	0	0	0	0	0	0	0	0	0	0	0	0	0	0	0	0	0	0	0	0	0	0
220.364	0	0	0	0	0	0	0	0	0	0	0	0	0	0	0	0	0	0	0	0	0	0	0	0	0	0	0	0	0	0	0	0	0	0	0	0	0	0	0	0	0	0	0	0	0	0	0	0	0
221.95	0	0	0	0	0	0	0	0	0	0	0	0	0	0	0	0	0	0	0	0	0	0	0	0	0	0	0	0	0	0	0	0	0	0	0	0	0	0	0	0	0	0	0	0	0	0	0	0	0
223.536	0	0	0	0	0	0	0	0	0	0	0	0	0	0	0	0	0	0	0	0	0	0	0	0	0	0	0	0	0	0	0	0	0	0	0	0	0	0	0	0	0	0	0	0	0	0	0	0	0
225.123	0	0	0	0	0	0	0	0	0	0	0	0	0	0	0	0	0	0	0	0	0	0	0	0	0	0	0	0	0	0	0	0	0	0	0	0	0	0	0	0	0	0	0	0	0	0	0	0	0
226.71	0	0	0	0	0	0	0	0	0	0	0	0	0	0	0	0	0	0	0	0	0	0	0	0	0	0	0	0	0	0	0	0	0	0	0	0	0	0	0	0	0	0	0	0	0	0	0	0	0
228.299	0	0	0	0	0	0	0	0	0	0	0	0	0	0	0	0	0	0	0	0	0	0	0	0	0	0	0	0	0	0	0	0	0	0	0	0	0	0	0	0	0	0	0	0	0	0	0	0	0
229.887	0	0	0	0	0	0	0	0	0	0	0	0	0	0	0	0	0	0	0	0	0	0	0	0	0	0	0	0	0	0	0	0	0	0	0	0	0	0	0	0	0	0	0	0	0	0	0	0	0
231.477	0	0	0	0	0	0	0	0	0	0	0	0	0	0	0	0	0	0	0	0	0	0	0	0	0	0	0	0	0	0	0	0	0	0	0	0	0	0	0	0	0	0	0	0	0	0	0	0	0
233.067	0	0	0	0	0	0	0	0	0	0	0	0	0	0	0	0	0	0	0	0	0	0	0	0	0	0	0	0	0	0	0	0	0	0	0	0	0	0	0	0	0	0	0	0	0	0	0	0	0
234.657	0	0	0	0	0	0	0	0	0	0	0	0	0	0	0	0	0	0	0	0	0	0	0	0	0	0	0	0	0	0	0	0	0	0	0	0	0	0	0	0	0	0	0	0	0	0	0	0	0
236.248	0	0	0	0	0	0	0	0	0	0	0	0	0	0	0	0	0	0	0	0	0	0	0	0	0	0	0	0	0	0	0	0	0	0	0	0	0	0	0	0	0	0	0	0	0	0	0	0	0
237.84	0	0	0	0	0	0	0	0	0	0	0	0	0	0	0	0	0	0	0	0	0	0	0	0	0	0	0	0	0	0	0	0	0	0	0	0	0	0	0	0	0	0	0	0	0	0	0	0	0
239.432	0	0	0	0	0	0	0	0	0	0	0	0	0	0	0	0	0	0	0	0	0	0	0	0	0	0	0	0	0	0	0	0	0	0	0	0	0	0	0	0	0	0	0	0	0	0	0	0	0
241.025	0	0	0	0	0	0	0	0	0	0	0	0	0	0	0	0	0	0	0	0	0	0	0	0	0	0	0	0	0	0	0	0	0	0	0	0	0	0	0	0	0	0	0	0	0	0	0	0	0
242.619	0	0	0	0	0	0	0	0	0	0	0	0	0	0	0	0	0	0	0	0	0	0	0	0	0	0	0	0	0	0	0	0	0	0	0	0	0	0	0	0	0	0	0	0	0	0	0	0	0
244.213	0	0	0	0	0	0	0	0	0	0	0	0	0	0	0	0	0	0	0	0	0	0	0	0	0	0	0	0	0	0	0	0	0	0	0	0	0	0	0	0	0	0	0	0	0	0	0	0	0
245.808	0	0	0	0	0	0	0	0	0	0	0	0	0	0	0	0	0	0	0	0	0	0	0	0	0	0	0	0	0	0	0	0	0	0	0	0	0	0	0	0	0	0	0	0	0	0	0	0	0
247.403	0	0	0	0	0	0	0	0	0	0	0	0	0	0	0	0	0	0	0	0	0	0	0	0	0	0	0	0	0	0	0	0	0	0	0	0	0	0	0	0	0	0	0	0	0	0	0	0	0
248.999	0	0	0	0	0	0	0	0	0	0	0	0	0	0	0	0	0	0	0	0	0	0	0	0	0	0	0	0	0	0	0	0	0	0	0	0	0	0	0	0	0	0	0	0	0	0	0	0	0
250.595	0	0	0	0	0	0	0	0	0	0	0	0	0	0	0	0	0	0	0	0	0	0	0	0	0	0	0	0	0	0	0	0	0	0	0	0	0	0	0	0	0	0	0	0	0	0	0	0	0
252.192	0	0	0	0	0	0	0	0	0	0	0	0	0	0	0	0	0	0	0	0	0	0	0	0	0	0	0	0	0	0	0	0	0	0	0	0	0	0	0	0	0	0	0	0	0	0	0	0	0
253.79	0	0	0	0	0	0	0	0	0	0	0	0	0	0	0	0	0	0	0	0	0	0	0	0	0	0	0	0	0	0	0	0	0	0	0	0	0	0	0	0	0	0	0	0	0	0	0	0	0
255.388	0	0	0	0	0	0	0	0	0	0	0	0	0	0	0	0	0	0	0	0	0	0	0	0	0	0	0	0	0	0	0	0	0	0	0	0	0	0	0	0	0	0	0	0	0	0	0	0	0
256.986	0	0	0	0	0	0	0	0	0	0	0	0	0	0	0	0	0	0	0	0	0	0	0	0	0	0	0	0	0	0	0	0	0	0	0	0	0	0	0	0	0	0	0	0	0	0	0	0	0
258.586	0	0	0	0	0	0	0	0	0	0	0	0	0	0	0	0	0	0	0	0	0	0	0	0	0	0	0	0	0	0	0	0	0	0	0	0	0	0	0	0	0	0	0	0	0	0	0	0	0
260.186	0	0	0	0	0	0	0	0	0	0	0	0	0	0	0	0	0	0	0	0	0	0	0	0	0	0	0	0	0	0	0	0	0	0	0	0	0	0	0	0	0	0	0	0	0	0	0	0	0
261.786	0	0	0	0	0	0	0	0	0	0	0	0	0	0	0	0	0	0	0	0	0	0	0	0	0	0	0	0	0	0	0	0	0	0	0	0	0	0	0	0	0	0	0	0	0	0	0	0	0
263.387	0	0	0	0	0	0	0	0	0	0	0	0	0	0	0	0	0	0	0	0	0	0	0	0	0	0	0	0	0	0	0	0	0	0	0	0	0	0	0	0	0	0	0	0	0	0	0	0	0
264.988	0	0	0	0	0	0	0	0	0	0	0	0	0	0	0	0	0	0	0	0	0	0	0	0	0	0	0	0	0	0	0	0	0	0	0	0	0	0	0	0	0	0	0	0	0	0	0	0	0
266.591	0	0	0	0	0	0	0	0	0	0	0	0	0	0	0	0	0	0	0	0	0	0	0	0	0	0	0	0	0	0	0	0	0	0	0	0	0	0	0	0	0	0	0	0	0	0	0	0	0
268.193	0	0	0	0	0	0	0	0	0	0	0	0	0	0	0	0	0	0	0	0	0	0	0	0	0	0	0	0	0	0	0	0	0	0	0	0	0	0	0	0	0	0	0	0	0	0	0	0	0
269.796	0	0	0	0	0	0	0	0	0	0	0	0	0	0	0	0	0	0	0	0	0	0	0	0	0	0	0	0	0	0	0	0	0	0	0	0	0	0	0	0	0	0	0	0	0	0	0	0	0
271.4	0	0	0	0	0	0	0	0	0	0	0	0	0	0	0	0	0	0	0	0	0	0	0	0	0	0	0	0	0	0	0	0	0	0	0	0	0	0	0	0	0	0	0	0	0	0	0	0	0
273.004	0	0	0	0	0	0	0	0	0	0	0	0	0	0	0	0	0	0	0	0	0	0	0	0	0	0	0	0	0	0	0	0	0	0	0	0	0	0	0	0	0	0	0	0	0	0	0	0	0
274.609	0	0	0	0	0	0	0	0	0	0	0	0	0	0	0	0	0	0	0	0	0	0	0	0	0	0	0	0	0	0	0	0	0	0	0	0	0	0	0	0	0	0	0	0	0	0	0	0	0
276.215	0	0	0	0	0	0	0	0	0	0	0	0	0	0	0	0	0	0	0	0	0	0	0	0	0	0	0	0	0	0	0	0	0	0	0	0	0	0	0	0	0	0	0	0	0	0	0	0	0
277.821	0	0	0	0	0	0	0	0	0	0	0	0	0	0	0	0	0	0	0	0	0	0	0	0	0	0	0	0	0	0	0	0	0	0	0	0	0	0	0	0	0	0	0	0	0	0	0	0	0
279.427	0	0	0	0	0	0	0	0	0	0	0	0	0	0	0	0	0	0	0	0	0	0	0	0	0	0	0	0	0	0	0	0	0	0	0	0	0	0	0	0	0	0	0	0	0	0	0	0	0
281.034	0	0	0	0	0	0	0	0	0	0	0	0	0	0	0	0	0	0	0	0	0	0	0	0	0	0	0	0	0	0	0	0	0	0	0	0	0	0	0	0	0	0	0	0	0	0	0	0	0
282.642	0	0	0	0	0	0	0	0	0	0	0	0	0	0	0	0	0	0	0	0	0	0	0	0	0	0	0	0	0	0	0	0	0	0	0	0	0	0	0	0	0	0	0	0	0	0	0	0	0
284.25	0	0	0	0	0	0	0	0	0	0	0	0	0	0	0	0	0	0	0	0	0	0	0	0	0	0	0	0	0	0	0	0	0	0	0	0	0	0	0	0	0	0	0	0	0	0	0	0	0
285.858	0	0	0	0	0	0	0	0	0	0	0	0	0	0	0	0	0	0	0	0	0	0	0	0	0	0	0	0	0	0	0	0	0	0	0	0	0	0	0	0	0	0	0	0	0	0	0	0	0
287.468	0	0	0	0	0	0	0	0	0	0	0	0	0	0	0	0	0	0	0	0	0	0	0	0	0	0	0	0	0	0	0	0	0	0	0	0	0	0	0	0	0	0	0	0	0	0	0	0	0
289.077	0	0	0	0	0	0	0	0	0	0	0	0	0	0	0	0	0	0	0	0	0	0	0	0	0	0	0	0	0	0	0	0	0	0	0	0	0	0	0	0	0	0	0	0	0	0	0	0	0
290.688	0	0	0	0	0	0	0	0	0	0	0	0	0	0	0	0	0	0	0	0	0	0	0	0	0	0	0	0	0	0	0	0	0	0	0	0	0	0	0	0	0	0	0	0	0	0	0	0	0
292.298	0	0	0	0	0	0	0	0	0	0	0	0	0	0	0	0	0	0	0	0	0	0	0	0	0	0	0	0	0	0	0	0	0	0	0	0	0	0	0	0	0	0	0	0	0	0	0	0	0
293.91	0	0	0	0	0	0	0	0	0	0	0	0	0	0	0	0	0	0	0	0	0	0	0	0	0	0	0	0	0	0	0	0	0	0	0	0	0	0	0	0	0	0	0	0	0	0	0	0	0
295.521	0	0	0	0	0	0	0	0	0	0	0	0	0	0	0	0	0	0	0	0	0	0	0	0	0	0	0	0	0	0	0	0	0	0	0	0	0	0	0	0	0	0	0	0	0	0	0	0	0
297.134	0	0	0	0	0	0	0	0	0	0	0	0	0	0	0	0	0	0	0	0	0	0	0	0	0	0	0	0	0	0	0	0	0	0	0	0	0	0	0	0	0	0	0	0	0	0	0	0	0
298.747	0	0	0	0	0	0	0	0	0	0	0	0	0	0	0	0	0	0	0	0	0	0	0	0	0	0	0	0	0	0	0	0	0	0	0	0	0	0	0	0	0	0	0	0	0	0	0	0	0
300.36	0	0	0	0	0	0	0	0	0	0	0	0	0	0	0	0	0	0	0	0	0	0	0	0	0	0	0	0	0	0	0	0	0	0	0	0	0	0	0	0	0	0	0	0	0	0	0	0	0
301.974	0	0	0	0	0	0	0	0	0	0	0	0	0	0	0	0	0	0	0	0	0	0	0	0	0	0	0	0	0	0	0	0	0	0	0	0	0	0	0	0	0	0	0	0	0	0	0	0	0
303.588	0	0	0	0	0	0	0	0	0	0	0	0	0	0	0	0	0	0	0	0	0	0	0	0	0	0	0	0	0	0	0	0	0	0	0	0	0	0	0	0	0	0	0	0	0	0	0	0	0
305.203	0	0	0	0	0	0	0	0	0	0	0	0	0	0	0	0	0	0	0	0	0	0	0	0	0	0	0	0	0	0	0	0	0	0	0	0	0	0	0	0	0	0	0	0	0	0	0	0	0
306.819	0	0	0	0	0	0	0	0	0	0	0	0	0	0	0	0	0	0	0	0	0	0	0	0	0	0	0	0	0	0	0	0	0	0	0	0	0	0	0	0	0	0	0	0	0	0	0	0	0
308.435	0	0	0	0	0	0	0	0	0	0	0	0	0	0	0	0	0	0	0	0	0	0	0	0	0	0	0	0	0	0	0	0	0	0	0	0	0	0	0	0	0	0	0	0	0	0	0	0	0
310.051	0	0	0	0	0	0	0	0	0	0	0	0	0	0	0	0	0	0	0	0	0	0	0	0	0	0	0	0	0	0	0	0	0	0	0	0	0	0	0	0	0	0	0	0	0	0	0	0	0
311.668	0	0	0	0	0	0	0	0	0	0	0	0	0	0	0	0	0	0	0	0	0	0	0	0	0	0	0	0	0	0	0	0	0	0	0	0	0	0	0	0	0	0	0	0	0	0	0	0	0
313.286	0	0	0	0	0	0	0	0	0	0	0	0	0	0	0	0	0	0	0	0	0	0	0	0	0	0	0	0	0	0	0	0	0	0	0	0	0	0	0	0	0	0	0	0	0	0	0	0	0
314.904	0	0	0	0	0	0	0	0	0	0	0	0	0	0	0	0	0	0	0	0	0	0	0	0	0	0	0	0	0	0	0	0	0	0	0	0	0	0	0	0	0	0	0	0	0	0	0	0	0
316.522	0	0	0	0	0	0	0	0	0	0	0	0	0	0	0	0	0	0	0	0	0	0	0	0	0	0	0	0	0	0	0	0	0	0	0	0	0	0	0	0	0	0	0	0	0	0	0	0	0
318.141	0	0	0	0	0	0	0	0	0	0	0	0	0	0	0	0	0	0	0	0	0	0	0	0	0	0	0	0	0	0	0	0	0	0	0	0	0	0	0	0	0	0	0	0	0	0	0	0	0
319.761	0	0	0	0	0	0	0	0	0	0	0	0	0	0	0	0	0	0	0	0	0	0	0	0	0	0	0	0	0	0	0	0	0	0	0	0	0	0	0	0	0	0	0	0	0	0	0	0	0
321.381	0	0	0	0	0	0	0	0	0	0	0	0	0	0	0	0	0	0	0	0	0	0	0	0	0	0	0	0	0	0	0	0	0	0	0	0	0	0	0	0	0	0	0	0	0	0	0	0	0
323.001	0	0	0	0	0	0	0	0	0	0	0	0	0	0	0	0	0	0	0	0	0	0	0	0	0	0	0	0	0	0	0	0	0	0	0	0	0	0	0	0	0	0	0	0	0	0	0	0	0
324.622	0	0	0	0	0	0	0	0	0	0	0	0	0	0	0	0	0	0	0	0	0	0	0	0	0	0	0	0	0	0	0	0	0	0	0	0	0	0	0	0	0	0	0	0	0	0	0	0	0
326.243	0	0	0	0	0	0	0	0	0	0	0	0	0	0	0	0	0	0	0	0	0	0	0	0	0	0	0	0	0	0	0	0	0	0	0	0	0	0	0	0	0	0	0	0	0	0	0	0	0
327.865	0	0	0	0	0	0	0	0	0	0	0	0	0	0	0	0	0	0	0	0	0	0	0	0	0	0	0	0	0	0	0	0	0	0	0	0	0	0	0	0	0	0	0	0	0	0	0	0	0
329.488	0	0	0	0	0	0	0	0	0	0	0	0	0	0	0	0	0	0	0	0	0	0	0	0	0	0	0	0	0	0	0	0	0	0	0	0	0	0	0	0	0	0	0	0	0	0	0	0	0
331.111	0	0	0	0	0	0	0	0	0	0	0	0	0	0	0	0	0	0	0	0	0	0	0	0	0	0	0	0	0	0	0	0	0	0	0	0	0	0	0	0	0	0	0	0	0	0	0	0	0
332.734	0	0	0	0	0	0	0	0	0	0	0	0	0	0	0	0	0	0	0	0	0	0	0	0	0	0	0	0	0	0	0	0	0	0	0	0	0	0	0	0	0	0	0	0	0	0	0	0	0
334.358	0	0	0	0	0	0	0	0	0	0	0	0	0	0	0	0	0	0	0	0	0	0	0	0	0	0	0	0	0	0	0	0	0	0	0	0	0	0	0	0	0	0	0	0	0	0	0	0	0
335.982	0	0	0	0	0	0	0	0	0	0	0	0	0	0	0	0	0	0	0	0	0	0	0	0	0	0	0	0	0	0	0	0	0	0	0	0	0	0	0	0	0	0	0	0	0	0	0	0	0
337.607	0	0	0	0	0	0	0	0	0	0	0	0	0	0	0	0	0	0	0	0	0	0	0	0	0	0	0	0	0	0	0	0	0	0	0	0	0	0	0	0	0	0	0	0	0	0	0	0	0
339.232	0	0	0	0	0	0	0	0	0	0	0	0	0	0	0	0	0	0	0	0	0	0	0	0	0	0	0	0	0	0	0	0	0	0	0	0	0	0	0	0	0	0	0	0	0	0	0	0	0
340.858	0	0	0	0	0	0	0	0	0	0	0	0	0	0	0	0	0	0	0	0	0	0	0	0	0	0	0	0	0	0	0	0	0	0	0	0	0	0	0	0	0	0	0	0	0	0	0	0	0
342.484	0	0	0	0	0	0	0	0	0	0	0	0	0	0	0	0	0	0	0	0	0	0	0	0	0	0	0	0	0	0	0	0	0	0	0	0	0	0	0	0	0	0	0	0	0	0	0	0	0
344.111	0	0	0	0	0	0	0	0	0	0	0	0	0	0	0	0	0	0	0	0	0	0	0	0	0	0	0	0	0	0	0	0	0	0	0	0	0	0	0	0	0	0	0	0	0	0	0	0	0
345.738	0	0	0	0	0	0	0	0	0	0	0	0	0	0	0	0	0	0	0	0	0	0	0	0	0	0	0	0	0	0	0	0	0	0	0	0	0	0	0	0	0	0	0	0	0	0	0	0	0
347.365	0	0	0	0	0	0	0	0	0	0	0	0	0	0	0	0	0	0	0	0	0	0	0	0	0	0	0	0	0	0	0	0	0	0	0	0	0	0	0	0	0	0	0	0	0	0	0	0	0
348.993	0	0	0	0	0	0	0	0	0	0	0	0	0	0	0	0	0	0	0	0	0	0	0	0	0	0	0	0	0	0	0	0	0	0	0	0	0	0	0	0	0	0	0	0	0	0	0	0	0
350.622	0	0	0	0	0	0	0	0	0	0	0	0	0	0	0	0	0	0	0	0	0	0	0	0	0	0	0	0	0	0	0	0	0	0	0	0	0	0	0	0	0	0	0	0	0	0	0	0	0
352.251	0	0	0	0	0	0	0	0	0	0	0	0	0	0	0	0	0	0	0	0	0	0	0	0	0	0	0	0	0	0	0	0	0	0	0	0	0	0	0	0	0	0	0	0	0	0	0	0	0
353.88	0	0	0	0	0	0	0	0	0	0	0	0	0	0	0	0	0	0	0	0	0	0	0	0	0	0	0	0	0	0	0	0	0	0	0	0	0	0	0	0	0	0	0	0	0	0	0	0	0
355.51	0	0	0	0	0	0	0	0	0	0	0	0	0	0	0	0	0	0	0	0	0	0	0	0	0	0	0	0	0	0	0	0	0	0	0	0	0	0	0	0	0	0	0	0	0	0	0	0	0
357.14	0	0	0	0	0	0	0	0	0	0	0	0	0	0	0	0	0	0	0	0	0	0	0	0	0	0	0	0	0	0	0	0	0	0	0	0	0	0	0	0	0	0	0	0	0	0	0	0	0
358.771	0	0	0	0	0	0	0	0	0	0	0	0	0	0	0	0	0	0	0	0	0	0	0	0	0	0	0	0	0	0	0	0	0	0	0	0	0	0	0	0	0	0	0	0	0	0	0	0	0
360.402	0	0	0	0	0	0	0	0	0	0	0	0	0	0	0	0	0	0	0	0	0	0	0	0	0	0	0	0	0	0	0	0	0	0	0	0	0	0	0	0	0	0	0	0	0	0	0	0	0
362.034	0	0	0	0	0	0	0	0	0	0	0	0	0	0	0	0	0	0	0	0	0	0	0	0	0	0	0	0	0	0	0	0	0	0	0	0	0	0	0	0	0	0	0	0	0	0	0	0	0
363.666	0	0	0	0	0	0	0	0	0	0	0	0	0	0	0	0	0	0	0	0	0	0	0	0	0	0	0	0	0	0	0	0	0	0	0	0	0	0	0	0	0	0	0	0	0	0	0	0	0
365.299	0	0	0	0	0	0	0	0	0	0	0	0	0	0	0	0	0	0	0	0	0	0	0	0	0	0	0	0	0	0	0	0	0	0	0	0	0	0	0	0	0	0	0	0	0	0	0	0	0
366.932	0	0	0	0	0	0	0	0	0	0	0	0	0	0	0	0	0	0	0	0	0	0	0	0	0	0	0	0	0	0	0	0	0	0	0	0	0	0	0	0	0	0	0	0	0	0	0	0	0
368.565	0	0	0	0	0	0	0	0	0	0	0	0	0	0	0	0	0	0	0	0	0	0	0	0	0	0	0	0	0	0	0	0	0	0	0	0	0	0	0	0	0	0	0	0	0	0	0	0	0
370.199	0	0	0	0	0	0	0	0	0	0	0	0	0	0	0	0	0	0	0	0	0	0	0	0	0	0	0	0	0	0	0	0	0	0	0	0	0	0	0	0	0	0	0	0	0	0	0	0	0
371.833	0	0	0	0	0	0	0	0	0	0	0	0	0	0	0	0	0	0	0	0	0	0	0	0	0	0	0	0	0	0	0	0	0	0	0	0	0	0	0	0	0	0	0	0	0	0	0	0	0
373.468	0	0	0	0	0	0	0	0	0	0	0	0	0	0	0	0	0	0	0	0	0	0	0	0	0	0	0	0	0	0	0	0	0	0	0	0	0	0	0	0	0	0	0	0	0	0	0	0	0
375.103	0	0	0	0	0	0	0	0	0	0	0	0	0	0	0	0	0	0	0	0	0	0	0	0	0	0	0	0	0	0	0	0	0	0	0	0	0	0	0	0	0	0	0	0	0	0	0	0	0
376.738	0	0	0	0	0	0	0	0	0	0	0	0	0	0	0	0	0	0	0	0	0	0	0	0	0	0	0	0	0	0	0	0	0	0	0	0	0	0	0	0	0	0	0	0	0	0	0	0	0
378.374	0	0	0	0	0	0	0	0	0	0	0	0	0	0	0	0	0	0	0	0	0	0	0	0	0	0	0	0	0	0	0	0	0	0	0	0	0	0	0	0	0	0	0	0	0	0	0	0	0
380.01	0	0	0	0	0	0	0	0	0	0	0	0	0	0	0	0	0	0	0	0	0	0	0	0	0	0	0	0	0	0	0	0	0	0	0	0	0	0	0	0	0	0	0	0	0	0	0	0	0
381.647	0	0	0	0	0	0	0	0	0	0	0	0	0	0	0	0	0	0	0	0	0	0	0	0	0	0	0	0	0	0	0	0	0	0	0	0	0	0	0	0	0	0	0	0	0	0	0	0	0
383.284	0	0	0	0	0	0	0	0	0	0	0	0	0	0	0	0	0	0	0	0	0	0	0	0	0	0	0	0	0	0	0	0	0	0	0	0	0	0	0	0	0	0	0	0	0	0	0	0	0
384.922	0	0	0	0	0	0	0	0	0	0	0	0	0	0	0	0	0	0	0	0	0	0	0	0	0	0	0	0	0	0	0	0	0	0	0	0	0	0	0	0	0	0	0	0	0	0	0	0	0
386.56	0	0	0	0	0	0	0	0	0	0	0	0	0	0	0	0	0	0	0	0	0	0	0	0	0	0	0	0	0	0	0	0	0	0	0	0	0	0	0	0	0	0	0	0	0	0	0	0	0
388.198	0	0	0	0	0	0	0	0	0	0	0	0	0	0	0	0	0	0	0	0	0	0	0	0	0	0	0	0	0	0	0	0	0	0	0	0	0	0	0	0	0	0	0	0	0	0	0	0	0
389.837	0	0	0	0	0	0	0	0	0	0	0	0	0	0	0	0	0	0	0	0	0	0	0	0	0	0	0	0	0	0	0	0	0	0	0	0	0	0	0	0	0	0	0	0	0	0	0	0	0
391.476	0	0	0	0	0	0	0	0	0	0	0	0	0	0	0	0	0	0	0	0	0	0	0	0	0	0	0	0	0	0	0	0	0	0	0	0	0	0	0	0	0	0	0	0	0	0	0	0	0
393.116	0	0	0	0	0	0	0	0	0	0	0	0	0	0	0	0	0	0	0	0	0	0	0	0	0	0	0	0	0	0	0	0	0	0	0	0	0	0	0	0	0	0	0	0	0	0	0	0	0
394.756	0	0	0	0	0	0	0	0	0	0	0	0	0	0	0	0	0	0	0	0	0	0	0	0	0	0	0	0	0	0	0	0	0	0	0	0	0	0	0	0	0	0	0	0	0	0	0	0	0
396.396	0	0	0	0	0	0	0	0	0	0	0	0	0	0	0	0	0	0	0	0	0	0	0	0	0	0	0	0	0	0	0	0	0	0	0	0	0	0	0	0	0	0	0	0	0	0	0	0	0
398.037	0	0	0	0	0	0	0	0	0	0	0	0	0	0	0	0	0	0	0	0	0	0	0	0	0	0	0	0	0	0	0	0	0	0	0	0	0	0	0	0	0	0	0	0	0	0	0	0	0
399.678	0	0	0	0	0	0	0	0	0	0	0	0	0	0	0	0	0	0	0	0	0	0	0	0	0	0	0	0	0	0	0	0	0	0	0	0	0	0	0	0	0	0	0	0	0	0	0	0	0
401.32	0	0	0	0	0	0	0	0	0	0	0	0	0	0	0	0	0	0	0	0	0	0	0	0	0	0	0	0	0	0	0	0	0	0	0	0	0	0	0	0	0	0	0	0	0	0	0	0	0
402.962	0	0	0	0	0	0	0	0	0	0	0	0	0	0	0	0	0	0	0	0	0	0	0	0	0	0	0	0	0	0	0	0	0	0	0	0	0	0	0	0	0	0	0	0	0	0	0	0	0
404.604	0	0	0	0	0	0	0	0	0	0	0	0	0	0	0	0	0	0	0	0	0	0	0	0	0	0	0	0	0	0	0	0	0	0	0	0	0	0	0	0	0	0	0	0	0	0	0	0	0
406.247	0	0	0	0	0	0	0	0	0	0	0	0	0	0	0	0	0	0	0	0	0	0	0	0	0	0	0	0	0	0	0	0	0	0	0	0	0	0	0	0	0	0	0	0	0	0	0	0	0
407.89	0	0	0	0	0	0	0	0	0	0	0	0	0	0	0	0	0	0	0	0	0	0	0	0	0	0	0	0	0	0	0	0	0	0	0	0	0	0	0	0	0	0	0	0	0	0	0	0	0
409.534	0	0	0	0	0	0	0	0	0	0	0	0	0	0	0	0	0	0	0	0	0	0	0	0	0	0	0	0	0	0	0	0	0	0	0	0	0	0	0	0	0	0	0	0	0	0	0	0	0
411.177	0	0	0	0	0	0	0	0	0	0	0	0	0	0	0	0	0	0	0	0	0	0	0	0	0	0	0	0	0	0	0	0	0	0	0	0	0	0	0	0	0	0	0	0	0	0	0	0	0
412.822	0	0	0	0	0	0	0	0	0	0	0	0	0	0	0	0	0	0	0	0	0	0	0	0	0	0	0	0	0	0	0	0	0	0	0	0	0	0	0	0	0	0	0	0	0	0	0	0	0
414.466	0	0	0	0	0	0	0	0	0	0	0	0	0	0	0	0	0	0	0	0	0	0	0	0	0	0	0	0	0	0	0	0	0	0	0	0	0	0	0	0	0	0	0	0	0	0	0	0	0
416.111	0	0	0	0	0	0	0	0	0	0	0	0	0	0	0	0	0	0	0	0	0	0	0	0	0	0	0	0	0	0	0	0	0	0	0	0	0	0	0	0	0	0	0	0	0	0	0	0	0
417.757	0	0	0	0	0	0	0	0	0	0	0	0	0	0	0	0	0	0	0	0	0	0	0	0	0	0	0	0	0	0	0	0	0	0	0	0	0	0	0	0	0	0	0	0	0	0	0	0	0
419.402	0	0	0	0	0	0	0	0	0	0	0	0	0	0	0	0	0	0	0	0	0	0	0	0	0	0	0	0	0	0	0	0	0	0	0	0	0	0	0	0	0	0	0	0	0	0	0	0	0
421.048	0	0	0	0	0	0	0	0	0	0	0	0	0	0	0	0	0	0	0	0	0	0	0	0	0	0	0	0	0	0	0	0	0	0	0	0	0	0	0	0	0	0	0	0	0	0	0	0	0
422.695	0	0	0	0	0	0	0	0	0	0	0	0	0	0	0	0	0	0	0	0	0	0	0	0	0	0	0	0	0	0	0	0	0	0	0	0	0	0	0	0	0	0	0	0	0	0	0	0	0
424.342	0	0	0	0	0	0	0	0	0	0	0	0	0	0	0	0	0	0	0	0	0	0	0	0	0	0	0	0	0	0	0	0	0	0	0	0	0	0	0	0	0	0	0	0	0	0	0	0	0
425.989	0	0	0	0	0	0	0	0	0	0	0	0	0	0	0	0	0	0	0	0	0	0	0	0	0	0	0	0	0	0	0	0	0	0	0	0	0	0	0	0	0	0	0	0	0	0	0	0	0
427.636	0	0	0	0	0	0	0	0	0	0	0	0	0	0	0	0	0	0	0	0	0	0	0	0	0	0	0	0	0	0	0	0	0	0	0	0	0	0	0	0	0	0	0	0	0	0	0	0	0
429.284	0	0	0	0	0	0	0	0	0	0	0	0	0	0	0	0	0	0	0	0	0	0	0	0	0	0	0	0	0	0	0	0	0	0	0	0	0	0	0	0	0	0	0	0	0	0	0	0	0
430.932	0	0	0	0	0	0	0	0	0	0	0	0	0	0	0	0	0	0	0	0	0	0	0	0	0	0	0	0	0	0	0	0	0	0	0	0	0	0	0	0	0	0	0	0	0	0	0	0	0
432.581	0	0	0	0	0	0	0	0	0	0	0	0	0	0	0	0	0	0	0	0	0	0	0	0	0	0	0	0	0	0	0	0	0	0	0	0	0	0	0	0	0	0	0	0	0	0	0	0	0
434.23	0	0	0	0	0	0	0	0	0	0	0	0	0	0	0	0	0	0	0	0	0	0	0	0	0	0	0	0	0	0	0	0	0	0	0	0	0	0	0	0	0	0	0	0	0	0	0	0	0
435.879	0	0	0	0	0	0	0	0	0	0	0	0	0	0	0	0	0	0	0	0	0	0	0	0	0	0	0	0	0	0	0	0	0	0	0	0	0	0	0	0	0	0	0	0	0	0	0	0	0
437.528	0	0	0	0	0	0	0	0	0	0	0	0	0	0	0	0	0	0	0	0	0	0	0	0	0	0	0	0	0	0	0	0	0	0	0	0	0	0	0	0	0	0	0	0	0	0	0	0	0
439.178	0	0	0	0	0	0	0	0	0	0	0	0	0	0	0	0	0	0	0	0	0	0	0	0	0	0	0	0	0	0	0	0	0	0	0	0	0	0	0	0	0	0	0	0	0	0	0	0	0
440.828	0	0	0	0	0	0	0	0	0	0	0	0	0	0	0	0	0	0	0	0	0	0	0	0	0	0	0	0	0	0	0	0	0	0	0	0	0	0	0	0	0	0	0	0	0	0	0	0	0
442.479	0	0	0	0	0	0	0	0	0	0	0	0	0	0	0	0	0	0	0	0	0	0	0	0	0	0	0	0	0	0	0	0	0	0	0	0	0	0	0	0	0	0	0	0	0	0	0	0	0
444.13	0	0	0	0	0	0	0	0	0	0	0	0	0	0	0	0	0	0	0	0	0	0	0	0	0	0	0	0	0	0	0	0	0	0	0	0	0	0	0	0	0	0	0	0	0	0	0	0	0
445.781	0	0	0	0	0	0	0	0	0	0	0	0	0	0	0	0	0	0	0	0	0	0	0	0	0	0	0	0	0	0	0	0	0	0	0	0	0	0	0	0	0	0	0	0	0	0	0	0	0
447.432	0	0	0	0	0	0	0	0	0	0	0	0	0	0	0	0	0	0	0	0	0	0	0	0	0	0	0	0	0	0	0	0	0	0	0	0	0	0	0	0	0	0	0	0	0	0	0	0	0
449.084	0	0	0	0	0	0	0	0	0	0	0	0	0	0	0	0	0	0	0	0	0	0	0	0	0	0	0	0	0	0	0	0	0	0	0	0	0	0	0	0	0	0	0	0	0	0	0	0	0
450.736	0	0	0	0	0	0	0	0	0	0	0	0	0	0	0	0	0	0	0	0	0	0	0	0	0	0	0	0	0	0	0	0	0	0	0	0	0	0	0	0	0	0	0	0	0	0	0	0	0
452.389	0	0	0	0	0	0	0	0	0	0	0	0	0	0	0	0	0	0	0	0	0	0	0	0	0	0	0	0	0	0	0	0	0	0	0	0	0	0	0	0	0	0	0	0	0	0	0	0	0
454.042	0	0	0	0	0	0	0	0	0	0	0	0	0	0	0	0	0	0	0	0	0	0	0	0	0	0	0	0	0	0	0	0	0	0	0	0	0	0	0	0	0	0	0	0	0	0	0	0	0
455.695	0	0	0	0	0	0	0	0	0	0	0	0	0	0	0	0	0	0	0	0	0	0	0	0	0	0	0	0	0	0	0	0	0	0	0	0	0	0	0	0	0	0	0	0	0	0	0	0	0
457.348	0	0	0	0	0	0	0	0	0	0	0	0	0	0	0	0	0	0	0	0	0	0	0	0	0	0	0	0	0	0	0	0	0	0	0	0	0	0	0	0	0	0	0	0	0	0	0	0	0
459.002	0	0	0	0	0	0	0	0	0	0	0	0	0	0	0	0	0	0	0	0	0	0	0	0	0	0	0	0	0	0	0	0	0	0	0	0	0	0	0	0	0	0	0	0	0	0	0	0	0
460.656	0	0	0	0	0	0	0	0	0	0	0	0	0	0	0	0	0	0	0	0	0	0	0	0	0	0	0	0	0	0	0	0	0	0	0	0	0	0	0	0	0	0	0	0	0	0	0	0	0
462.31	0	0	0	0	0	0	0	0	0	0	0	0	0	0	0	0	0	0	0	0	0	0	0	0	0	0	0	0	0	0	0	0	0	0	0	0	0	0	0	0	0	0	0	0	0	0	0	0	0
463.965	0	0	0	0	0	0	0	0	0	0	0	0	0	0	0	0	0	0	0	0	0	0	0	0	0	0	0	0	0	0	0	0	0	0	0	0	0	0	0	0	0	0	0	0	0	0	0	0	0
465.62	0	0	0	0	0	0	0	0	0	0	0	0	0	0	0	0	0	0	0	0	0	0	0	0	0	0	0	0	0	0	0	0	0	0	0	0	0	0	0	0	0	0	0	0	0	0	0	0	0
467.275	0	0	0	0	0	0	0	0	0	0	0	0	0	0	0	0	0	0	0	0	0	0	0	0	0	0	0	0	0	0	0	0	0	0	0	0	0	0	0	0	0	0	0	0	0	0	0	0	82.2430141536394
468.931	0	0	0	0	0	0	0	0	0	0	0	0	0	0	0	0	0	0	0	0	0	0	0	0	0	0	0	0	0	0	0	0	0	0	0	0	0	0	0	0	0	0	0	0	0	0	0	0	86.0475278956583
470.586	0	0	0	0	0	0	0	0	0	0	0	0	0	0	0	0	0	0	0	0	0	0	0	0	0	0	0	0	0	0	0	0	0	0	0	0	0	0	0	0	0	0	0	0	0	0	0	88.2491607664693	107.195515568422
472.242	0	0	0	0	0	0	0	0	0	0	0	0	0	0	0	0	0	0	0	0	0	0	0	0	0	0	0	0	0	0	0	0	0	0	0	0	0	0	0	0	0	0	0	0	0	0	86.0431493236526	94.3048394687165	104.744093657031
473.899	0	0	0	0	0	0	0	0	0	0	0	0	0	0	0	0	0	0	0	0	0	0	0	0	0	0	0	0	0	0	0	0	0	0	0	0	0	0	0	0	0	0	0	0	0	0	83.588929285538	98.9030624489256	112.883399709245
475.555	0	0	0	0	0	0	0	0	0	0	0	0	0	0	0	0	0	0	0	0	0	0	0	0	0	0	0	0	0	0	0	0	0	0	0	0	0	0	0	0	0	0	0	0	0	85.9765813055232	92.2116233741624	105.755329687713	119.38068951083
477.212	0	0	0	0	0	0	0	0	0	0	0	0	0	0	0	0	0	0	0	0	0	0	0	0	0	0	0	0	0	0	0	0	0	0	0	0	0	0	0	0	0	0	0	0	0	84.9393330708056	94.1763677777337	113.429799986454	125.991756011262
478.87	0	0	0	0	0	0	0	0	0	0	0	0	0	0	0	0	0	0	0	0	0	0	0	0	0	0	0	0	0	0	0	0	0	0	0	0	0	0	0	0	0	0	0	0	83.7827660373215	89.9349932180283	101.859139967935	120.847726259941	135.975805818489
480.527	0	0	0	0	0	0	0	0	0	0	0	0	0	0	0	0	0	0	0	0	0	0	0	0	0	0	0	0	0	0	0	0	0	0	0	0	0	0	0	0	0	0	0	0	87.2642012075541	94.5016105149883	109.896304063335	125.648122115938	140.810803327906
482.185	0	0	0	0	0	0	0	0	0	0	0	0	0	0	0	0	0	0	0	0	0	0	0	0	0	0	0	0	0	0	0	0	0	0	0	0	0	0	0	0	0	0	0	85.8981333791903	96.9708833823885	107.629596408684	124.303265722153	135.48038318358	155.76683026686
483.843	0	0	0	0	0	0	0	0	0	0	0	0	0	0	0	0	0	0	0	0	0	0	0	0	0	0	0	0	0	0	0	0	0	0	0	0	0	0	0	0	0	0	0	88.0639232630494	102.47316623077	116.299161823045	130.680084724899	148.973555482378	164.958499021829
485.501	0	0	0	0	0	0	0	0	0	0	0	0	0	0	0	0	0	0	0	0	0	0	0	0	0	0	0	0	0	0	0	0	0	0	0	0	0	0	0	0	0	0	92.9235618717849	102.052429240299	113.667634136973	125.867983513377	143.336203163447	159.543829838198	176.602821541852
487.16	0	0	0	0	0	0	0	0	0	0	0	0	0	0	0	0	0	0	0	0	0	0	0	0	0	0	0	0	0	0	0	0	0	0	0	0	0	0	0	0	0	95.2353573796765	95.2045433396865	103.422238792452	117.594153405199	130.60436718208	150.532928401465	162.693964447181	181.871728116378
488.819	0	0	0	0	0	0	0	0	0	0	0	0	0	0	0	0	0	0	0	0	0	0	0	0	0	0	0	0	0	0	0	0	0	0	0	0	0	0	0	0	0	86.4491190504826	104.388102398642	117.049600599902	126.602237304817	138.524487784262	153.840922968182	172.801035276124	187.70377561972
490.478	0	0	0	0	0	0	0	0	0	0	0	0	0	0	0	0	0	0	0	0	0	0	0	0	0	0	0	0	0	0	0	0	0	0	0	0	0	0	0	0	89.7005087224212	102.276901526916	108.071062356073	123.768767089726	133.846411585981	143.533876353848	164.107668265574	183.43572885583	195.541397805946
492.137	0	0	0	0	0	0	0	0	0	0	0	0	0	0	0	0	0	0	0	0	0	0	0	0	0	0	0	0	0	0	0	0	0	0	0	0	0	0	0	0	87.5510404002538	106.482970558021	109.056967232605	130.367061462912	137.490039528916	150.118125606688	165.164008105591	177.26220922956	201.955651919084
493.797	0	0	0	0	0	0	0	0	0	0	0	0	0	0	0	0	0	0	0	0	0	0	0	0	0	0	0	0	0	0	0	0	0	0	0	0	0	0	0	85.1858568398212	98.6346664172611	116.136956582963	126.56188009871	135.218093741775	150.226465258352	161.806310532201	180.823161114856	198.665666224763	215.416784264285
495.456	0	0	0	0	0	0	0	0	0	0	0	0	0	0	0	0	0	0	0	0	0	0	0	0	0	0	0	0	0	0	0	0	0	0	0	0	0	0	0	94.3520631202459	107.333493511279	116.23579769949	121.173581345728	137.371167733569	161.72012034262	161.694707335588	185.048843864924	200.952635086836	218.682084162577
497.117	0	0	0	0	0	0	0	0	0	0	0	0	0	0	0	0	0	0	0	0	0	0	0	0	0	0	0	0	0	0	0	0	0	0	0	0	0	0	80.9162035172032	84.9490117320056	95.810353373201	118.940449849834	125.419177186614	145.641477412899	154.359264424748	169.693980841971	185.115099756737	203.532931300286	215.719367607486
498.777	0	0	0	0	0	0	0	0	0	0	0	0	0	0	0	0	0	0	0	0	0	0	0	0	0	0	0	0	0	0	0	0	0	0	0	0	0	0	83.5459217896312	98.4580071768944	102.064131751598	124.238285907266	135.896268550013	143.848552875317	161.290827155505	174.517375629633	192.656606737364	203.18460267487	222.800056176171
500.438	0	0	0	0	0	0	0	0	0	0	0	0	0	0	0	0	0	0	0	0	0	0	0	0	0	0	0	0	0	0	0	0	0	0	0	0	0	80.482584150493	93.254055816096	102.958065026753	122.429396123045	132.605353537552	142.167421109086	160.399681009199	171.570548584909	180.840567787284	203.04376018073	219.825270784421	236.427991017084
502.098	0	0	0	0	0	0	0	0	0	0	0	0	0	0	0	0	0	0	0	0	0	0	0	0	0	0	0	0	0	0	0	0	0	0	0	0	78.4850976335666	88.2935131058755	102.067834400398	105.765355473383	115.06164800937	132.377517687099	146.817126023309	159.151613724983	174.779056575597	186.829777986239	202.211896047477	218.140886283473	239.57292090538
503.759	0	0	0	0	0	0	0	0	0	0	0	0	0	0	0	0	0	0	0	0	0	0	0	0	0	0	0	0	0	0	0	0	0	0	0	0	85.2566973884229	87.1133088279482	114.461110447792	114.424759807565	128.904936960048	136.749586160355	147.827713613553	171.67520835733	181.64105120499	198.189910880102	212.332620603998	226.169225385494	237.838036174576
505.421	0	0	0	0	0	0	0	0	0	0	0	0	0	0	0	0	0	0	0	0	0	0	0	0	0	0	0	0	0	0	0	0	0	0	0	82.8743170658096	88.0394444397066	93.2210367531556	108.805450099962	119.721679537029	139.419739124551	148.629516711209	155.72202491427	182.613773723479	191.468069614469	198.794857848231	219.296932884767	229.015058294087	256.544338732523
507.082	0	0	0	0	0	0	0	0	0	0	0	0	0	0	0	0	0	0	0	0	0	0	0	0	0	0	0	0	0	0	0	0	0	0	0	92.8401865657575	88.2418718803429	98.062998145887	115.476925434939	136.495238002545	143.396869913075	149.724396077574	169.25305913568	183.45843597412	190.22849701747	204.807364571554	217.689383997689	233.614308448986	253.068635583996
508.744	0	0	0	0	0	0	0	0	0	0	0	0	0	0	0	0	0	0	0	0	0	0	0	0	0	0	0	0	0	0	0	0	0	0	64.0896325300805	78.5781865516767	92.5351057024156	108.58239081052	132.213023560058	129.563813668045	144.877490560022	164.758776457399	169.882140097783	191.801617251081	198.209165573059	211.027743705441	227.047889463658	239.151566114432	255.175638629188
510.406	0	0	0	0	0	0	0	0	0	0	0	0	0	0	0	0	0	0	0	0	0	0	0	0	0	0	0	0	0	0	0	0	0	0	80.7614408586179	102.90534453094	112.021104150386	118.136227239572	129.448882991499	150.712789013895	161.433581966438	172.567425968058	185.276151187251	197.469557720775	202.434125220041	222.196825662037	233.490993698187	244.081155299977	257.290421183082
512.068	0	0	0	0	0	0	0	0	0	0	0	0	0	0	0	0	0	0	0	0	0	0	0	0	0	0	0	0	0	0	0	0	0	71.5437030439175	84.0838042435392	94.3710235242842	102.326852922058	119.829728824364	135.279748421109	139.274879998165	154.693214292173	170.297945031642	188.327797979373	199.88562772754	203.131617758383	218.990001032083	233.28688864669	248.764000922662	260.178206577877
513.731	0	0	0	0	0	0	0	0	0	0	0	0	0	0	0	0	0	0	0	0	0	0	0	0	0	0	0	0	0	0	0	0	0	72.2674391572819	82.466070433194	105.52604176609	99.1391595270379	128.634714345302	133.838994366643	152.496081013314	152.824380714521	174.743136892087	189.130173833253	195.91275133746	202.673768485332	227.301126554016	227.878148188	247.436414752589	261.611795568366
515.394	0	0	0	0	0	0	0	0	0	0	0	0	0	0	0	0	0	0	0	0	0	0	0	0	0	0	0	0	0	0	0	0	84.6243964463669	85.7521424856519	101.019288505516	102.135693146497	121.450881503725	128.20201961878	143.870563986879	150.342903984339	161.525732812895	172.229504429685	185.724510254634	202.439237180477	217.238880281025	229.941370203881	233.455956101874	258.032719440512	265.368779011679
517.056	0	0	0	0	0	0	0	0	0	0	0	0	0	0	0	0	0	0	0	0	0	0	0	0	0	0	0	0	0	0	0	107.872360349277	76.0571520648806	79.38157592107	97.382041474346	100.436956414936	115.646307848754	122.061333911755	146.4427243732	150.772911007326	168.178916035552	182.691891205951	196.081580962637	200.891971349166	212.122389774464	223.011981367358	240.708377517531	253.747144463739	268.740563916426
518.72	0	0	0	0	0	0	0	0	0	0	0	0	0	0	0	0	0	0	0	0	0	0	0	0	0	0	0	0	0	0	0	64.9132643913154	57.2502007600886	81.6395046261939	91.6269250144928	100.023839861748	115.592087923002	127.47057601619	134.176910464864	154.867377631109	160.162638988219	175.329341480842	192.810590899511	209.78608397819	215.366344176939	229.630854395132	245.568631921348	257.166956782527	270.544668120553
520.383	0	0	0	0	0	0	0	0	0	0	0	0	0	0	0	0	0	0	0	0	0	0	0	0	0	0	0	0	0	0	81.9595993038926	65.4562787430147	79.0837458331359	88.7948005387992	101.293859016942	108.034440800543	114.082901108908	135.132064581365	142.577158112359	156.427959688522	169.61665855652	182.296048701493	195.781502326822	208.472403014668	224.528141081468	228.821200831075	240.237933873309	254.163410790406	271.708104938675
522.046	0	0	0	0	0	0	0	0	0	0	0	0	0	0	0	0	0	0	0	0	0	0	0	0	0	0	0	0	0	0	78.3970840979086	68.2328544411388	95.7069116962745	92.5302036399702	104.160607015462	128.628361196554	133.847073493518	147.276429561049	161.19226513971	174.307268116152	179.366419576064	194.747652441113	197.298709658557	214.263458332689	223.441354484276	232.645905256762	249.524147902517	265.367417844906	269.143750880009
523.71	0	0	0	0	0	0	0	0	0	0	0	0	0	0	0	0	0	0	0	0	0	0	0	0	0	0	0	0	0	69.8884634705644	69.2580748242494	70.5713099415303	84.5099524626246	94.1042025398044	113.103139307276	124.122370104321	125.975340893715	145.375005587998	152.966268416766	161.285750503417	176.880697214349	193.723694444037	201.36025455679	212.585249045328	227.595263754979	231.784245169067	251.347017028379	253.764918708779	267.418846169704
525.374	0	0	0	0	0	0	0	0	0	0	0	0	0	0	0	0	0	0	0	0	0	0	0	0	0	0	0	0	0	68.812508397261	64.9830060565068	77.4413155976949	93.0713368605793	98.9032705194354	106.00316872272	113.195846966071	130.621159840739	144.704713666553	155.893499427346	171.014381602838	181.918566042299	185.886749612092	203.202657840374	212.760158400334	230.716252680806	236.267923325777	246.333167125861	255.327627417453	268.4960603546
527.038	0	0	0	0	0	0	0	0	0	0	0	0	0	0	0	0	0	0	0	0	0	0	0	0	0	0	0	0	58.3175955036945	58.418502997592	66.8149555807698	78.1796765168707	86.1510419789386	100.572171271572	99.8492385788773	130.415353797462	132.818809083147	141.480742059935	162.564995692547	162.158615074039	173.320799358653	186.750772621798	195.15192346265	214.444953119579	218.287263275023	238.69124238747	242.361673999306	255.106280965436	278.989558557206
528.703	0	0	0	0	0	0	0	0	0	0	0	0	0	0	0	0	0	0	0	0	0	0	0	0	0	0	0	0	66.3982059309894	61.1134045048699	66.2343126068219	90.9112343160939	89.9281871830947	98.4354116286438	111.889553235631	132.357411124485	145.340587655075	146.205590017893	149.945906433289	169.202391867083	181.056922660963	202.232343026203	204.869271457045	215.492492811078	228.74416326921	240.098704989405	246.574472076415	257.269181959005	275.281282924046
530.367	0	0	0	0	0	0	0	0	0	0	0	0	0	0	0	0	0	0	0	0	0	0	0	0	0	0	0	47.8222931904431	51.4277001940818	64.4988038222493	70.3399849500931	82.5569828045949	98.7039486226333	102.649884127756	124.894683319134	133.38653435426	139.693026297019	145.917072308154	158.764170311312	173.914578126134	179.573637667528	187.796954486042	205.511780806399	217.992456881185	220.15482094485	231.306061205572	240.70666575785	253.991457006392	262.046943551652
532.032	0	0	0	0	0	0	0	0	0	0	0	0	0	0	0	0	0	0	0	0	0	0	0	0	0	0	108.801588072385	78.5279515781914	58.3355077726164	70.7950564790016	88.8252811199689	99.2646303135729	101.902754984558	110.213096960007	112.787437838197	130.293412700412	147.684323820159	150.25214460642	164.704801808236	170.00089679237	182.97901692912	198.777965981937	204.551143800264	208.546370763795	219.553149878088	228.66275961873	239.189295781502	248.72045388168	262.334866774714
533.697	0	0	0	0	0	0	0	0	0	0	0	0	0	0	0	0	0	0	0	0	0	0	0	0	0	0	63.7761104333721	65.4701753530082	77.9375456065944	79.6597847027711	86.8497163117359	101.847791430928	98.3036010446871	124.669680722915	135.704613217014	126.406509363024	132.844683375898	153.331449530779	165.792712583296	181.777661006393	182.683400880108	187.286758311081	204.647555368376	213.876451791687	225.559111453296	228.230194768536	239.625976031564	250.02232099059	262.935732750532
535.362	0	0	0	0	0	0	0	0	0	0	0	0	0	0	0	0	0	0	0	0	0	0	0	0	0	96.3950912709959	58.8193216564367	74.6986892472578	76.767977702775	100.404624126113	103.539839012922	110.0373082532	120.702856645774	122.911658847153	139.489629145684	146.967794595247	155.365933205022	168.702736313809	162.528885188403	175.991567106077	190.059288425145	202.4696576047	214.027406781047	218.454848615886	227.454018834473	229.037339582842	239.225721255854	250.065839840784	259.281051400381
537.028	0	0	0	0	0	0	0	0	0	0	0	0	0	0	0	0	0	0	0	0	0	0	0	0	0	64.4708726672996	89.5553602486461	86.1663646439578	83.9576249020978	97.1989383875614	114.553433936161	110.852202204836	129.384277839927	130.695574778814	141.392982998378	146.065429822362	156.664378069752	172.287511841905	182.506369266699	188.085869604485	196.527028876082	204.524106032247	211.274430746134	223.075190429304	224.187462898174	230.595688338227	239.684309891647	249.267378564586	262.935149713304
538.693	0	0	0	0	0	0	0	0	0	0	0	0	0	0	0	0	0	0	0	0	0	0	0	0	94.0016234393176	65.374131957983	75.0331760305672	85.6689705854321	91.0546856380808	95.1989151744275	106.47746567296	108.015370045635	115.036517265009	141.425817739277	135.73509619269	140.560547065991	163.069883109816	170.05657090039	169.880021521371	184.066806807966	190.22383342137	203.077120630949	212.869162852332	221.934325379142	228.909893085999	230.707011648553	236.428139444606	249.490912016548	261.462974167391
540.359	0	0	0	0	0	0	0	0	0	0	0	0	0	0	0	0	0	0	0	0	0	0	0	0	28.6471169038014	66.7102641353751	53.4291386091144	57.2525535288808	78.2018209252934	79.1036243102025	93.301471776774	98.3879749429894	110.286892574813	125.630824030718	125.111907875875	138.218935785284	153.066248241466	143.828238806251	163.776454453502	184.687050895147	181.010651348885	191.82486116804	200.599603768917	211.631367369367	212.624463953816	227.34118207563	233.839174697345	244.66859710112	256.850327741302
542.025	0	0	0	0	0	0	0	0	0	0	0	0	0	0	0	0	0	0	0	0	0	0	0	54.9931101304172	36.9696643027247	59.7812621045885	56.7791390310334	69.5496481993795	79.9333259402857	79.4345166547778	83.2808205198739	112.369924432133	107.739951055742	120.681263374488	130.889473609989	132.508308778014	152.569770131246	161.242292929275	176.697522557469	170.077359915963	184.382421098635	193.696945938362	199.355811239273	211.659320947393	216.815462263517	223.238450935379	234.590870153719	244.593600817812	254.51923243525
543.691	0	0	0	0	0	0	0	0	0	0	0	0	0	0	0	0	0	0	0	0	0	0	0	48.7307762926828	47.2432181135996	62.0499200190757	74.1320341352557	76.6686730536207	78.7028867981851	96.0211160512347	109.13991826678	117.94061507838	121.698643431603	117.650435135079	131.762958338139	145.771407930965	157.997141563262	169.419866489003	165.601067455133	177.832459236284	189.984733573742	199.157236113197	201.250415037295	212.14565744788	222.506584674746	229.868095582973	239.672987131244	245.412089034596	250.887516047676
545.357	0	0	0	0	0	0	0	0	0	0	0	0	0	0	0	0	0	0	0	0	0	0	70.2588721026633	70.2564322469379	75.7056788085279	89.29588829198	81.320614676486	100.23009684368	105.85012220238	116.515257134454	126.152628955962	135.978918699658	125.034426199829	145.367237333506	142.520828489854	162.195788397507	162.029878381507	168.249084482237	176.142315785579	191.486048325648	195.222605294251	197.893611484461	214.556758331136	212.390422394651	221.786863955513	232.036227318107	243.858039182472	243.264110601966	256.187469746949
547.023	0	0	0	0	0	0	0	0	0	0	0	0	0	0	0	0	0	0	0	0	0	99.8505893351243	31.5297339464684	44.789437729374	56.4668844946688	66.4168191176403	85.8970470974181	80.0725826430186	82.5953493264072	97.0641711319295	112.260735611241	107.354907860867	118.762105288196	130.623637449412	141.987891153304	150.441346507977	153.44423036319	158.415480439476	179.686091334066	187.96209512276	188.712164499911	191.539496475497	201.739601946866	216.962082304789	215.513904952153	216.312215417689	236.811146033177	234.472526914202	242.019405672526
548.69	0	0	0	0	0	0	0	0	0	0	0	0	0	0	0	0	0	0	0	0	0	46.8563662308106	42.3196973166174	59.3344529134576	47.8973878569281	62.3390551656508	81.4071351512215	94.0768578414574	94.5250994405834	93.6444452511134	112.922220379014	117.407054900782	130.598634838925	135.931401380495	140.827461656175	150.662451605909	155.835269796196	174.019533561945	179.311205544555	182.721311419163	190.258019508877	191.855535686533	198.299966359108	209.875009681714	218.820965502416	221.349397238598	230.412558535166	233.894094762779	243.617240812052
550.357	0	0	0	0	0	0	0	0	0	0	0	0	0	0	0	0	0	0	0	0	78.4564860201484	67.2085399123874	53.0831190662637	65.0787672947735	73.8156353553667	72.7437313220568	90.2048051878111	96.9189149871914	105.419088306767	111.531490678892	117.919506363161	129.535734361991	139.19666442798	142.161482961621	148.507147149868	158.516501896124	166.79709771444	160.957554896226	171.473206523279	188.377813419738	180.779462163043	201.388112296746	204.175858721184	212.313142790248	215.348547341517	218.633800213556	235.094817153931	237.55346877288	242.309198697075
552.024	0	0	0	0	0	0	0	0	0	0	0	0	0	0	0	0	0	0	0	0	30.8251225045831	33.5124154633064	45.3260260294479	55.8503339001684	67.386733929207	67.6458482786336	74.6580879780527	78.6602899873484	87.6386746495664	96.401765798298	103.187576819954	122.353268430009	115.312401610388	124.626347053502	133.785051031609	149.21642756613	159.183544626427	161.363233903166	171.116854475445	171.10981862793	188.878872245868	191.736353442663	197.300801191878	209.821917439631	209.797613055376	211.020906177354	228.850937550371	226.129988819185	241.708868774011
553.691	0	0	0	0	0	0	0	0	0	0	0	0	0	0	0	0	0	0	0	40.6617701873302	23.1554182550805	39.7384184428449	32.1653762063757	61.8023816360044	58.2375715651194	51.5520233132952	73.0177968232922	83.1948016573067	93.40657655503	84.5570343945571	104.434301620228	106.89064716734	132.915046334205	123.670745251211	130.161244674812	139.510457524778	155.456996081011	157.351142943054	168.474638269437	169.818130333907	172.52822022337	182.500918674428	184.733689261444	194.845527520623	202.363723465071	212.367887127783	220.756570629539	225.413694728405	226.917518077718
555.358	0	0	0	0	0	0	0	0	0	0	0	0	0	0	0	0	0	0	0	40.1001801163389	28.5542171111441	35.0520758752321	34.0507500138631	56.087547382602	75.7446905074816	66.8075785908577	75.6340600767272	85.0671400888932	84.7839101643436	100.141273051444	91.2305854619758	100.744707264181	112.723645886517	124.210355059191	141.840441401634	130.088056913938	152.010206717852	148.899206337146	158.120392058913	169.959699822766	173.806629780469	176.8547377441	198.769272472694	192.894977320515	203.243630606588	207.466219373766	211.371056864078	216.076939208607	220.773854420025
557.026	0	0	0	0	0	0	0	0	0	0	0	0	0	0	0	0	0	0	46.8181936556679	25.8418175655364	34.3523742958502	39.7397372906239	36.3230655362954	62.149906235744	54.2918958399533	55.4619371165647	80.3763424689508	76.0683881801991	71.1818342833634	89.1593800956883	102.649118208734	102.141793978344	101.933678108304	123.215038544183	131.756706669086	147.694112446424	155.432848225493	149.166847350415	161.988588112956	170.245793093508	172.099504819067	186.083854722351	193.567961413021	198.279498391313	196.858882687498	203.153440203023	202.107107724627	219.017910276973	221.340562516863
558.693	0	0	0	0	0	0	0	0	0	0	0	0	0	0	0	0	0	0	40.4391012688545	35.6550250671625	44.2728633283806	50.5264699017623	71.2181102200144	67.8006787433495	70.6535285930797	81.8249712256869	86.5723052375874	95.7932260223494	105.141634546237	104.84002463572	111.954717529737	120.584541700998	129.67807772027	139.538085578074	138.457680990462	145.550497388547	140.821869359699	166.483336866587	164.155263580593	166.949668458238	174.251976344198	190.9496583175	183.144645977009	192.432701193826	193.39722310249	202.880408223215	204.199533659668	212.765651894515	227.842989805502
560.361	0	0	0	0	0	0	0	0	0	0	0	0	0	0	0	0	0	65.7912392632002	72.8286164569786	57.3793775615937	49.1176172317	59.875771931919	76.9061109293043	76.6370331560637	89.6291032451455	84.0351420444942	98.5820445743255	110.50676305985	101.169421412544	128.504573647164	118.846760246558	126.600030285717	125.499556581786	135.816648535857	151.54626522968	145.652198543219	162.769925978178	164.477747951035	163.733050956135	168.330173670802	169.94217968229	177.142669539084	190.546798155884	185.324645224918	190.718772773702	200.682315036287	200.451422863189	219.618656830296	217.64499373536
562.029	0	0	0	0	0	0	0	0	0	0	0	0	0	0	0	0	90.6936055898561	36.9814743062525	41.5361624124736	38.8720477445844	40.3141080894229	34.4627946714078	49.5601941218517	60.4435473131574	60.7036806032546	74.4208857563457	75.7966796270775	69.7977030622688	93.1921075320432	109.946052697321	98.117941887615	106.99510888213	126.314458881482	120.3885007876	134.116340686958	151.505099240996	148.822757479355	145.965061640379	151.193561635504	160.452567160006	160.333219999948	181.919291938784	168.938782624143	182.882534124793	190.052168478869	188.390052923814	198.660364211669	206.32569308182	217.281497132603
563.697	0	0	0	0	0	0	0	0	0	0	0	0	0	0	0	0	21.6108416854168	38.3102557177875	26.6361478453393	39.9529407452307	36.4361946202643	49.7505808614366	36.2797225789619	45.3672833459985	53.8933919705096	85.2595407865008	64.5775130212591	89.4017861702748	87.1524219399304	87.2451231057584	114.460952187572	102.679209182092	118.430568355475	118.037957515968	121.408093285929	136.026971063931	136.796519411725	137.165207642443	147.003012646228	164.483172014078	160.294218804631	179.474731063372	173.323809490719	180.575296554483	183.053208045819	182.340574771492	189.245981850673	196.025121979168	209.770804050281
565.365	0	0	0	0	0	0	0	0	0	0	0	0	0	0	0	87.2092311862587	15.3115315200103	26.2247788629761	67.4866236362609	48.3554048924991	27.1579985478064	52.7631189343547	59.5731798495609	71.18848090509	63.4104569604037	94.1742836680084	70.3235741975863	93.9149753980165	96.4161515765217	100.509296167148	95.4457246431242	114.593152132036	121.408462416742	132.532892542673	125.097775273626	133.248402619198	147.978320977873	137.965251459166	159.710104916738	163.551154024034	160.076608066037	167.212838021854	171.914437960991	181.281124422507	184.217275425958	184.804527593675	187.738020870045	202.423154966823	203.369241354928
567.033	0	0	0	0	0	0	0	0	0	0	0	0	0	0	0	53.4174701010347	77.6388315171336	68.7969744115914	42.9292701354131	59.2915809495834	79.6943281308062	65.9787991695212	73.0549098829632	76.8223621823937	91.2072190159832	93.5093716440003	95.2626555093395	91.3507368078527	112.3177331039	121.409522475924	118.683813855889	116.727302597037	117.889290510729	134.423242163916	146.062351768305	139.705757737882	149.757761954795	150.171666735347	157.486598574174	160.51332487739	166.554413494969	178.921865217242	180.141556835363	170.887524763249	185.543787597584	187.446656230366	193.857004049443	192.754572270191	221.437303652588
568.702	0	0	0	0	0	0	0	0	0	0	0	0	0	0	57.9056354740974	31.9184372500705	15.1675324169768	39.4002853284273	38.3626585581984	37.0201529309767	36.9142056892515	57.1565141576349	60.4013044430052	40.041174328601	57.2593105920448	76.1484607502403	83.5057606181771	84.8184854733764	96.6866332253969	82.0888647748085	103.093910387575	116.091602876708	112.281952703362	114.723814720686	116.180272701243	139.409127107734	140.176965466043	137.027375203586	147.772052452649	152.281692197651	147.877645995985	169.412009786344	164.138015796789	173.665440042589	171.179833986123	173.167394417832	181.342449459038	187.957772104263	195.626256859003
570.37	0	0	0	0	0	0	0	0	0	0	0	0	0	0	34.0061280475023	37.0963528626874	53.1687781238259	31.8587540224508	64.4031621513862	31.3836048468313	56.7521634910991	65.1709388449503	62.0016418064578	63.9478319330371	80.5876546627245	85.9281518570381	86.4249681293595	88.2003894698479	89.9731974526326	117.418372021481	104.9631014381	112.905574383991	126.032621300523	118.091795612833	123.151494757332	138.3302669061	138.965639846622	147.993207936591	145.03950972903	159.810578413451	146.638997888816	170.259847297711	177.138720102927	174.107452078932	174.910846407304	184.009441465033	180.210949770192	189.20148463549	189.401809592926
572.039	0	0	0	0	0	0	0	0	0	0	0	0	0	25.9062554558787	46.0958101985992	23.9497523152654	22.26195184707	29.7174021582208	17.8835780473455	25.3128295227918	53.3298745138096	16.7928551131017	60.3857175731794	68.4519197432598	78.6982587243873	77.1667502396603	84.4811091087476	73.6633901996494	87.4479422772655	95.25433189535	91.2544982356945	98.0189044227336	126.629774932573	109.960337274007	117.85012364955	129.598648040209	137.196473403052	135.303680001611	140.217318506593	144.063769775013	153.904776133345	158.563789979428	156.86785782321	161.874686954927	172.448137943036	177.307055483778	187.097616748915	185.818831868877	192.668678940171
573.708	0	0	0	0	0	0	0	0	0	0	0	0	0	-2.21026776721908	1.28628228508126	31.6391913769263	24.5304331579169	26.8883110469071	35.2538007787763	60.7246549575057	41.2297209328807	45.6706721661393	51.336307949333	80.6314081565087	71.4174833338604	51.0629318586488	72.8842177927814	84.6840477808113	90.0142727444059	90.012857597346	91.6144154731215	88.1416092161533	115.026542190691	104.151706135734	124.928363747713	114.17985336861	138.807119737857	140.314497506747	142.767363131158	148.882984775907	148.2588994604	140.10736154533	158.199091594488	162.74904576337	161.523495222888	162.072782975779	173.888621592983	181.447520581086	185.028782864907
575.377	0	0	0	0	0	0	0	0	0	0	0	0	59.6537729067462	56.3268778726524	47.9103251148473	60.9894343349211	69.7119810968488	20.6099771089011	74.5952525939813	79.1146374353951	69.8912191595992	53.3450826057791	88.2586073769384	91.6519113409826	82.1275476302016	105.07932287489	89.4293905651398	99.4701126145508	106.467601278321	120.222165826152	89.8948044423633	101.936186336629	122.606878493638	135.026797418336	123.701504087215	138.401647570193	138.172410922643	148.265771770739	143.429048149166	147.441604776457	154.613677437367	162.836812483849	165.547647474478	165.925623259627	172.196902722417	173.992626542393	177.315322815342	184.084723843	188.410619006181
577.046	0	0	0	0	0	0	0	0	0	0	0	102.653304124794	25.5926983115645	27.9512949662804	21.5947499775269	22.3897519686935	24.0895234988918	17.0236890886272	19.34295741741	43.239465620797	44.050563449579	48.8350438343293	46.6043869815317	51.7381404172156	76.1843690880571	59.978163841962	65.7310678986811	91.5990920491225	75.777475268468	92.6829820551358	86.6907005747013	97.1541283249507	114.617333057564	93.6369339201622	110.346113378165	117.886867493045	124.526983737695	116.800650367935	142.950163782452	140.801986594054	134.134125078215	136.222205542499	151.5722089597	151.819106692601	161.61081430041	162.16495320002	160.724044313889	172.703253790907	173.888439303996
578.715	0	0	0	0	0	0	0	0	0	0	0	33.7581263287324	6.9531557509694	44.7202511923661	53.8821458416113	46.2294754817417	28.2728163560525	54.4713082887483	43.4959809613779	47.4141755341189	52.870009454236	72.4411424861276	56.4674741755521	68.0769138939154	58.7880900883501	64.7436300253684	83.3973020268192	105.334223177944	94.3469190858857	110.081964658737	85.7365173028356	114.687740489231	118.266700286318	108.340771047992	124.856592757158	125.048874721199	125.753117829697	128.669064555093	139.633161234597	126.651950401819	147.919390023595	149.956765366599	151.245854349861	154.594888868964	160.519561067741	160.080738150355	167.182214242834	171.639342912989	176.633436780981
580.384	0	0	0	0	0	0	0	0	0	0	67.9705147832027	16.4180717943655	47.41084119819	26.8202243867099	23.9268894214879	24.8705655413634	24.676460262874	53.078107262945	56.6173465936882	37.9632054013453	53.9990041534403	52.7697101944369	49.1396229458351	46.1080467625239	77.0705483189369	71.8468254873325	74.599695638905	68.8819765122114	93.5950854042661	88.0648784858317	105.588798060989	107.994992658216	106.189066192927	115.255221554464	119.909612345864	117.868484193101	121.80436027315	132.236789280483	128.122675926474	128.249380944506	132.326359633322	136.357680204527	146.397757175836	151.49267656561	147.994817314277	160.241443202663	156.31287081896	165.956083398431	173.218641248203
582.054	0	0	0	0	0	0	0	0	0	0	13.8337653256995	28.8772679011561	-6.18130070571796	22.9482566883519	28.8856234416774	12.2213377035797	18.8848457151141	51.6422655423107	31.3512999566337	24.4687511770548	22.9463125742747	27.1205773823998	41.286576629255	41.2872911227151	49.2436944062904	62.2163064077813	78.3323846314932	71.9984161630102	79.2383820108867	79.9280343083059	99.0511635627935	85.6558208801886	103.902519423059	100.846883752674	108.70133017685	110.186658414004	116.723680795351	111.437719111974	115.934084136398	130.949909093396	127.299753743299	137.377473659243	145.944134828132	139.049541955876	148.757099328561	151.903159275019	153.288211263138	153.755263710077	170.288611329554
583.723	0	0	0	0	0	0	0	0	0	34.3843596180148	29.4960904696897	7.1101507354079	37.5050273658542	15.5774402117915	41.0789827355163	42.7780403291179	27.1800663937884	49.8295256856451	28.2794891681613	41.4768735370328	25.2477784856742	48.99497204439	65.2033990865254	51.2381094210136	53.9647073930461	64.5938403540091	80.8953122435838	82.8413142840615	88.46900468215	82.9414135285235	92.3141375901475	97.5895658582793	109.22440353924	92.0353062245403	111.45991897073	110.262101757485	102.690039947467	128.946232602419	124.154921486885	124.516009769403	136.604531998607	137.405906973625	137.86736293319	142.407707318706	135.994468513078	148.228759484188	150.40790015385	151.348418760859	162.228714487592
585.393	0	0	0	0	0	0	0	0	0	-9.27989413239949	-14.2526856719255	-20.0831221283571	3.55548889993897	24.1525465775508	7.22153872288011	3.2245815451554	25.5712706320926	2.81228224068919	25.8212233623795	36.5687877833724	26.7638204183006	35.6600810175478	25.0596370152652	59.4605020677241	43.7563925393643	58.9191708965599	71.2467205167732	60.9280004885859	73.8606542363747	71.5200802695101	78.2523084446585	65.343859133782	100.341751869764	78.2698832122428	88.0585786539707	94.6179240472867	101.362386365358	90.7851947395048	121.887314700554	125.185378880248	115.615042187863	121.146497048113	123.695503893056	134.879093736719	142.119679091398	140.648036644754	144.413963344059	152.373582396362	145.586904939402
587.063	0	0	0	0	0	0	0	0	53.3280759386944	8.72478673607983	26.2301358762199	39.7784927680225	25.3570710820019	19.246709794865	18.4583057036896	28.4015877617733	31.8251967866963	37.4424672478277	38.3052871694648	66.8515533634714	74.3667836058509	52.4054442484752	53.6304303777144	75.294883090655	69.6182122772352	69.2503035817923	93.6098329196093	90.483978558527	76.7868052809548	84.9422095282264	99.6353383823284	78.8752947029231	83.8656142041093	111.487321955292	102.903734672871	106.592117587808	102.875198417384	113.927895457609	115.170770859926	120.106428349785	133.302929345488	129.655617318395	134.028379028384	133.762574517306	134.748439934127	141.510619087839	143.680336955538	147.448797933835	147.345209218686
588.733	0	0	0	0	0	0	0	0	-2.35139649393167	27.1265808772881	22.3570509660801	17.6856135457256	43.1624708679464	14.5046144122492	29.7741478458673	3.69093316708526	11.9648848164892	28.9531396980969	36.0038888827989	25.7294532783318	31.7973845533199	58.1205424736246	53.298594366255	42.5089439560363	51.9485724020457	42.3196120576634	75.2758125913463	66.5308517050681	84.6804768435109	80.6657054282906	71.0971302032896	83.5077543517844	87.0915019362132	93.3141305980802	84.6639496308067	105.476832736435	103.265502288027	116.251241909263	113.187188797992	126.791622393127	113.300151940985	122.959631978538	121.185656086339	125.846199486737	129.712283917871	140.116196957084	136.014360868594	141.999271984198	146.399538758824
590.403	0	0	0	0	0	0	0	37.1205006613618	11.2341210190916	0.818959173016297	15.3393389043089	-0.53287218498482	39.5404757886579	19.7218641710972	16.0683125548795	17.1803438435486	51.7159708940203	29.86023001319	20.1572307344812	35.3046106831632	45.0713983794252	53.1103885258721	41.2672326340325	46.4641683317343	46.511961974324	67.7142234323337	72.6507904881606	62.0432412305993	74.900781259505	71.6763997826406	84.4792821617885	86.56302099994	84.4206083136448	90.2970748313966	93.6357313866943	104.703987703453	101.172622225143	114.49240497732	111.183960241359	116.321173208928	122.158888717148	124.052536274471	120.877664064398	123.726328648228	136.66322321408	132.680634453045	138.830225937455	138.401757681624	146.865814787473
592.073	0	0	0	0	0	0	104.293526209466	13.0877997452898	20.789693648175	7.293906676486	54.3815525480539	30.4793308407372	42.9929680266266	35.5737408528478	44.2065659047409	35.3668784685002	32.3413466405547	53.3270053632146	41.6228404449644	38.4273115309225	72.6653094781778	34.4740948238167	49.2187295160352	73.1965880561743	63.9432898253609	61.7505072078064	68.130262689557	77.9944395080011	75.3473949926134	93.5544876214759	89.3131395805759	99.7332807308999	101.578968525609	99.6823066650854	105.67390227496	108.209550770416	100.422406966765	103.477176766473	109.989327341864	108.27294197381	121.402606826674	127.22054593504	119.913324719837	126.905926260197	132.465426734136	132.392726839826	134.60658600584	132.038308399272	137.082272456233
593.743	0	0	0	0	0	0	3.82920409500416	-20.1207062387376	1.05648608501922	0.37575610833107	-3.53686375520101	31.3300958320353	11.163887736596	10.2018129539909	27.5066765532732	16.408826994701	25.7391857430917	16.254378609359	28.9859537365999	19.8168498623358	22.9369193363208	37.0349589832805	41.4469860530768	52.2252301529376	45.2335493964329	53.2802970114632	62.5750954411494	65.1755884521984	56.7726156303282	59.5863459053268	73.8808275477158	69.2647542208896	89.7536575992463	88.379976967082	85.1814160129056	97.6949540774678	97.4224157009412	104.052545250427	103.48001193127	110.223299947077	113.093073682856	106.120210036394	118.73455994074	119.010937969593	121.602286749116	124.58844256723	125.936330262178	128.587929759327	132.280958334231
595.413	0	0	0	0	0	69.6898896485138	27.8657131386957	5.32932657723987	27.6881823230491	24.9528725604469	53.5079490533696	24.5256588196883	19.4898359094705	28.894208359245	37.980192874748	37.8218276018006	47.5564987600967	17.276704620262	30.1754568432626	32.4914867829571	63.0311402646515	54.3192386309771	44.1785973260147	45.5985247908108	67.0999397480243	51.2491708583881	66.0178929444391	77.2008880572579	71.5880295511567	79.2002394536443	77.5077043033663	85.033022935662	89.7507439464354	86.1828139665703	99.1753864616436	109.745023511964	102.006775536221	96.3878051606675	115.324953430268	95.2879871425925	117.285865261859	117.219683155308	123.947946973119	117.993386054945	124.321213404113	128.130885544951	127.530340415088	131.1484081628	130.393365779544
597.084	0	0	0	0	0	-10.2626470736052	28.5383815450704	12.0014064259575	-2.6516282469541	13.9662049477672	29.9988187525089	31.3973250596876	18.5056059055133	16.5482074624156	-3.02596583197136	28.6636090982685	16.3358732920293	19.765308126378	47.940713800341	23.8309844014234	26.8049113521421	32.0832109999312	34.3083969174143	49.6280164429575	51.1591273194056	52.4444634268834	52.4423543918211	59.9252507094254	63.6057463560137	63.2208401166532	71.7636589287163	74.4326542826787	72.4559818509804	83.6638833979512	94.0309236201119	89.9415897987815	89.8557661435034	87.3688235791853	105.139827165328	111.366424243262	110.3620961917	100.701332037129	116.45357886996	119.627562630804	120.597843947571	117.753825376921	121.500086935828	126.393321004606	132.659648027933
598.754	0	0	0	0	28.9648591393375	-30.8674868086142	-33.3956620556048	4.70064106780493	8.56779374148562	-4.38549809062891	3.8933250853124	19.5111630266573	2.13400971916796	6.27329661076861	8.84189357572243	5.88861953798131	11.001507951648	24.5103328442012	38.334604592454	20.3229984652714	19.6498269491228	33.8218277301922	39.5348037445477	28.009025102893	26.9942606421411	38.9760797894687	69.1167956705712	51.5237850814057	52.9555817355775	61.0428055755512	64.8153091606447	68.7961577661525	69.1459032716411	79.0513062124367	75.468433379443	83.6877577806388	82.4448610969994	94.5865927407213	98.6848413375817	93.0590568908896	94.1398687970818	100.830369975571	106.773623839723	113.859517123344	117.494171876541	110.839215311677	115.22540918505	119.136688114571	121.759772341154
600.425	0	0	0	0	47.0556397129205	20.327642700646	32.2596564316061	27.0917682700146	37.3541327501323	56.5388844543458	36.6149778473648	50.287736536481	48.9466717603313	25.3990702108295	66.3902527043023	56.1536039281791	37.1369390122839	61.8676465385963	48.8271347560508	62.0845793484868	54.6675883938494	80.0785765308853	73.6900266553895	72.8540233441674	68.3688985919866	64.8305336127648	84.7646399037764	76.6849231533714	73.842441803585	93.0557914814055	86.2790927479671	88.1869457751792	89.9072593027768	95.7998216600634	95.5911774348709	97.1542982918327	101.734574475179	102.869378350285	110.944868980043	113.338326590404	116.247433061273	114.543775865145	108.766664460923	116.777818942903	117.324532941317	121.960394224139	122.988848323546	134.694052342883	128.714925683001
602.096	0	0	0	31.3098183292373	-23.7261297344129	-2.68857927542276	25.3455923067947	-13.5986338879391	-3.5540236725411	-17.0307138020437	-3.62252920271472	-9.96344131242134	-6.29293830324449	13.9181707000596	4.57856321841668	21.006261354743	20.9660382804469	22.8783769754373	26.4021012860296	17.3868804000165	35.1922987091505	27.0388522037191	33.8358507628701	41.9309404712136	42.0196010486464	40.600941686656	51.6738704904108	36.6400215260184	48.8732932530633	78.5002627960725	73.9983872624646	72.6369620881645	63.7575146981941	74.8955223710768	75.8524200431228	96.9990407256932	87.71869725409	80.3670945719307	83.6536486363566	97.0285180769218	96.8490427919456	100.842204719183	98.6238929368903	107.120101038968	109.372323011627	118.991477577573	112.674188484131	113.871136491391	127.047131889218
603.766	0	0	0	11.7798139558444	10.25363482348	-14.8907749596015	-13.5066526580928	5.20280935055152	12.2430330371315	-15.3414971259337	-0.769935758951705	-6.59342301959584	-13.9822261433145	3.4746813295982	29.302272388341	20.9239911313175	16.9649099461687	30.6291101380758	18.7145557846306	11.9258214881196	34.1333789903146	39.5515740140061	40.5105839448218	31.3599136724836	47.7680066739636	53.5367946098703	50.3237700517808	54.4270811921979	55.56188397275	62.616071906918	66.7475051396108	69.2884923633423	71.9280208244647	72.1457902270745	74.7110395480437	84.0687884272375	72.9591432213883	89.014374555728	94.1252096887347	92.3694710689294	98.9128483390234	99.0899104636457	104.39675575897	101.846551539626	107.523271228427	105.83786088764	111.89532883557	114.739952877928	117.842118264928
605.437	0	0	59.1163093053164	-19.2844955072279	15.167601620607	12.7384554878385	-8.61636838331634	14.1095452469227	10.6289583838553	4.0822350084842	20.9145320492991	13.2047948710302	-1.60311619581322	4.58464611790166	29.8015856375553	22.3589298575989	23.4785510692933	34.3810427837228	41.2513409824224	35.850157336769	41.1428063405339	37.5259460042173	37.5098015333437	55.0881689454877	47.0300827538907	63.7563081774035	58.9749186743672	52.4767920864516	60.0956349027788	52.2285091889218	68.1000800921022	79.1495739476564	76.5737142341349	86.3063971387253	72.9258379334481	79.4772150772628	75.799833792361	81.3953096834582	89.0963940981299	92.8184558180142	92.9273127843292	97.6745709048418	106.114772284462	107.691273146252	101.772523429354	109.454427343619	115.347374083431	111.802738578842	113.46271665955
607.108	0	166.592754760396	2.54783347859065	14.9495511110326	29.0772554753978	32.1368577975701	44.0201663589378	36.4731438495198	31.00380279733	35.7754634312086	9.19695590964509	48.4155807457675	28.8173944529692	21.7417219998181	29.6175599902405	27.0477606955922	55.639226103633	50.8478521524982	38.204570791417	39.6323112323071	44.4940427797618	46.5377819994621	71.6977339938584	57.1225235783514	61.4268098388599	71.5553862492477	66.3072857873336	64.4455586583488	71.8215115233705	69.6776670055527	68.2223947024571	77.6688580639255	73.5066801973536	84.0160892317487	87.7577320275523	96.4635218119088	98.2938621621532	84.3024651242134	92.5483723064937	105.851837183697	99.5669521554341	101.620845813472	101.10873208971	98.786419244619	107.33701869998	106.103414437172	107.822803973355	106.902470807292	114.03652623912
608.779	0	0.589147457828703	-30.0393158743245	-24.7267107701113	-19.8173853004516	-8.82829066890995	-22.4386479355677	1.65416948110031	-1.08729348410788	-10.6308728839775	5.06351261797611	-1.63809558487599	-8.89654999347156	0.623006166373873	1.83706432075234	-9.6528658623146	-4.85453199551905	19.9472584579996	23.7973042455339	11.4820633857794	26.0304978843949	16.5110995435394	22.5309216852406	26.8083244358576	25.4470263070048	34.66849882633	35.1460583448654	47.8519504231968	43.456191095526	48.5026785846522	58.6917126982662	60.7593178819742	63.3599280448761	57.7527465069795	73.7737358371455	73.5282168159327	62.680891005118	81.4152753317102	82.6551418913067	88.2952304385187	82.2528667136258	92.5963993798213	82.5898886096014	95.0097419834493	96.9093295639662	102.180869675592	99.9678051530928	98.9559714209866	99.5920667597285
610.45	97.1950645907035	18.869242780315	17.411540896031	29.99434788606	4.45350396973519	16.8116197031054	55.3627536395683	55.6363043657961	44.5611585045288	15.0228108557963	35.1306363672864	26.806306282921	54.9946716540845	38.5004527953123	37.2628953047278	36.7815455931155	44.3937114431027	58.1270690645458	37.7420700767834	31.2529389923794	58.1482687951303	45.8387961365037	64.1658641045292	56.6007894138666	81.949140098143	65.5149817874399	58.8821448077302	70.377692375455	53.8582672789151	61.626766369965	69.6434082742709	74.8950187714696	89.2110215244331	76.1470202033838	83.6842843969306	82.6711953359321	87.6923250812564	80.6279842765084	88.1526036580936	96.4069017399999	92.977862976359	99.2199725378563	97.2569799746509	102.875782643933	101.261977307892	104.724535696835	105.53481117982	108.647154458081	104.298297014047
612.121	11.3685374317709	8.10162337210556	10.3590324233217	10.5006116422489	28.8728539116491	24.7673969215983	32.153165872026	25.8429550261061	25.8016697801235	8.90857834642436	13.6201559772053	24.2358093193993	20.0053396850828	44.5917486268403	17.7906160128142	47.4834220281823	39.8742301026787	34.0093801191016	26.8296385264993	51.2047757700855	39.7864319295605	44.3431056227132	35.2739880627228	59.5799178343334	50.3753622237018	50.8429333645797	61.2972660473174	57.6621221761856	64.4636294273388	72.307338012087	78.9173807600115	69.4577265240582	79.4888311886557	72.5726575382082	82.1772851789776	69.4997135309968	82.0716964998177	93.6780472649175	85.5422830290731	90.6672206162037	91.1087096088289	85.8527250215962	88.6191580011601	91.7129605399665	93.1571035495485	96.9071198844163	94.4056997350534	109.477046748673	107.049463678063
613.792	-0.896186198386141	24.0121696970019	21.2250294354473	19.3693712541341	15.5044986605459	14.2938444263912	28.7078012673153	23.3408679364298	2.51829508007003	9.03668116662696	15.791109311516	27.4834723775419	35.8019074334983	22.355111840836	31.9539829862037	34.43266570448	29.4280904297191	17.3186854796114	14.3068531397417	46.7863136713792	37.9261927831918	50.0636153797501	52.4451815567411	40.515333736434	44.1916974693276	44.9468896150913	53.7987022248231	56.5188251884191	62.505988016404	63.8694768595957	56.7502807725154	68.8289586933797	65.666007851718	74.3881974266957	73.3338921841794	77.1234922678556	75.5545129549498	79.5160277142369	83.7830248649775	76.6608821118177	78.3377946288769	85.4053929520228	83.1843890562149	85.9086449977181	91.293234027741	94.8439810615482	98.1799317572931	100.076145774963	98.1236371601789
615.464	-20.4631038448604	27.0429953767694	21.6186871201875	21.8689482329398	2.20500274743535	-14.4218932002271	15.4853403420379	7.5918947407857	17.9169954715162	18.2484695807855	-0.596158202418648	7.77098735837694	24.9386199653732	13.371399251267	27.7632264332979	32.8385395407527	0.130096380726584	15.1936631690269	32.0597767086038	39.1806852412344	35.9249859377146	24.8246800866094	14.3403873813051	42.497465310522	49.2327163692059	56.1424773431536	47.693157863248	50.2510063581216	44.9127605697603	63.9858023188266	60.400586128662	67.4218582051541	67.3552336474873	65.7927358649298	66.432044846375	75.3485050059313	73.7164493618821	80.7610069472503	79.5955030597454	80.3181498960088	77.7461548141783	84.8231380599975	88.3281309029272	88.888846076375	91.6673713580564	89.8353789404729	92.9732452307396	92.6199270149366	91.8456670555072
617.135	-13.7196884174676	-2.18834620572055	1.09929511064623	12.5665960257377	12.6817638946011	16.3662156013554	9.03170444091128	18.597721274602	24.3193072172565	31.6839237143211	16.380196637881	35.8690742776712	46.7812651046792	46.4498847773502	30.6843069225424	29.6368495830441	16.3692628681606	37.9246043225493	29.5686682731618	31.9023808979323	22.9183354995159	48.4411692851027	29.7931008884133	42.5330678942947	54.7374081174294	45.7168223970127	46.7203629456938	44.5491766108159	48.751540222126	65.6379532213107	57.4391972728887	55.9730442164359	66.7635825984748	76.1688566347867	58.6259692964559	71.412429577622	71.6224983146061	63.8575498844626	81.5712121763309	71.3699814434218	74.5365644291607	85.7795340900466	85.146932808456	81.7514724170115	85.2598481624891	89.8381054053872	92.9818333441849	91.5669597599756	95.4150901040233
618.806	2.06307268616646	-1.41662241818995	-25.9791377828792	6.02104146107764	-6.48030214408529	8.70384153074217	-17.6279171832843	-3.51432882997894	14.2822552347281	-7.80274430930091	-7.10960888427345	17.8168579504203	8.6276163307592	26.5062975270762	29.2714755278095	23.3746213602161	15.9244271559906	13.0079708061706	16.4591402568421	25.0956707892204	21.2467593817022	15.7529777698586	32.1413453617814	28.705304742619	38.2344797603413	46.1024977209852	34.40620772128	35.3515300472881	57.3490366852906	44.2843488322777	51.1138286683417	52.6644650877435	50.8526758047807	58.7551080353645	52.4239260253256	70.5446715092457	59.5380674320116	59.2923712360473	71.5744821425491	70.7067501338483	69.2329216674142	72.9718865278154	79.8898919156651	75.4861561189093	81.0284213704031	83.8058269571839	83.6001688610244	82.5530353071628	89.43781914355
[truncated: 85 more columns]
