# Supplementary material for: Physicochemical and major ion data for springs in the Black Forest National Park, Germany
Source: Data Brief. 2020 Apr 30;30:105645. doi: 10.1016/j.dib.2020.105645 (PMC7218150; doi:10.1016/j.dib.2020.105645)
Supplement: Supplementary file 4 [file mmc4.zip › Fluorescence/Q01_5_2017-05-10.csv]

wavelength	600	597	594	591	588	585	582	579	576	573	570	567	564	561	558	555	552	549	546	543	540	537	534	531	528	525	522	519	516	513	510	507	504	501	498	495	492	489	486	483	480	477	474	471	468	465	462	459	456
210.862	0	0	0	0	0	0	0	0	0	0	0	0	0	0	0	0	0	0	0	0	0	0	0	0	0	0	0	0	0	0	0	0	0	0	0	0	0	0	0	0	0	0	0	0	0	0	0	0	0
212.444	0	0	0	0	0	0	0	0	0	0	0	0	0	0	0	0	0	0	0	0	0	0	0	0	0	0	0	0	0	0	0	0	0	0	0	0	0	0	0	0	0	0	0	0	0	0	0	0	0
214.027	0	0	0	0	0	0	0	0	0	0	0	0	0	0	0	0	0	0	0	0	0	0	0	0	0	0	0	0	0	0	0	0	0	0	0	0	0	0	0	0	0	0	0	0	0	0	0	0	0
215.61	0	0	0	0	0	0	0	0	0	0	0	0	0	0	0	0	0	0	0	0	0	0	0	0	0	0	0	0	0	0	0	0	0	0	0	0	0	0	0	0	0	0	0	0	0	0	0	0	0
217.194	0	0	0	0	0	0	0	0	0	0	0	0	0	0	0	0	0	0	0	0	0	0	0	0	0	0	0	0	0	0	0	0	0	0	0	0	0	0	0	0	0	0	0	0	0	0	0	0	0
218.779	0	0	0	0	0	0	0	0	0	0	0	0	0	0	0	0	0	0	0	0	0	0	0	0	0	0	0	0	0	0	0	0	0	0	0	0	0	0	0	0	0	0	0	0	0	0	0	0	0
220.364	0	0	0	0	0	0	0	0	0	0	0	0	0	0	0	0	0	0	0	0	0	0	0	0	0	0	0	0	0	0	0	0	0	0	0	0	0	0	0	0	0	0	0	0	0	0	0	0	0
221.95	0	0	0	0	0	0	0	0	0	0	0	0	0	0	0	0	0	0	0	0	0	0	0	0	0	0	0	0	0	0	0	0	0	0	0	0	0	0	0	0	0	0	0	0	0	0	0	0	0
223.536	0	0	0	0	0	0	0	0	0	0	0	0	0	0	0	0	0	0	0	0	0	0	0	0	0	0	0	0	0	0	0	0	0	0	0	0	0	0	0	0	0	0	0	0	0	0	0	0	0
225.123	0	0	0	0	0	0	0	0	0	0	0	0	0	0	0	0	0	0	0	0	0	0	0	0	0	0	0	0	0	0	0	0	0	0	0	0	0	0	0	0	0	0	0	0	0	0	0	0	0
226.71	0	0	0	0	0	0	0	0	0	0	0	0	0	0	0	0	0	0	0	0	0	0	0	0	0	0	0	0	0	0	0	0	0	0	0	0	0	0	0	0	0	0	0	0	0	0	0	0	0
228.299	0	0	0	0	0	0	0	0	0	0	0	0	0	0	0	0	0	0	0	0	0	0	0	0	0	0	0	0	0	0	0	0	0	0	0	0	0	0	0	0	0	0	0	0	0	0	0	0	0
229.887	0	0	0	0	0	0	0	0	0	0	0	0	0	0	0	0	0	0	0	0	0	0	0	0	0	0	0	0	0	0	0	0	0	0	0	0	0	0	0	0	0	0	0	0	0	0	0	0	0
231.477	0	0	0	0	0	0	0	0	0	0	0	0	0	0	0	0	0	0	0	0	0	0	0	0	0	0	0	0	0	0	0	0	0	0	0	0	0	0	0	0	0	0	0	0	0	0	0	0	0
233.067	0	0	0	0	0	0	0	0	0	0	0	0	0	0	0	0	0	0	0	0	0	0	0	0	0	0	0	0	0	0	0	0	0	0	0	0	0	0	0	0	0	0	0	0	0	0	0	0	0
234.657	0	0	0	0	0	0	0	0	0	0	0	0	0	0	0	0	0	0	0	0	0	0	0	0	0	0	0	0	0	0	0	0	0	0	0	0	0	0	0	0	0	0	0	0	0	0	0	0	0
236.248	0	0	0	0	0	0	0	0	0	0	0	0	0	0	0	0	0	0	0	0	0	0	0	0	0	0	0	0	0	0	0	0	0	0	0	0	0	0	0	0	0	0	0	0	0	0	0	0	0
237.84	0	0	0	0	0	0	0	0	0	0	0	0	0	0	0	0	0	0	0	0	0	0	0	0	0	0	0	0	0	0	0	0	0	0	0	0	0	0	0	0	0	0	0	0	0	0	0	0	0
239.432	0	0	0	0	0	0	0	0	0	0	0	0	0	0	0	0	0	0	0	0	0	0	0	0	0	0	0	0	0	0	0	0	0	0	0	0	0	0	0	0	0	0	0	0	0	0	0	0	0
241.025	0	0	0	0	0	0	0	0	0	0	0	0	0	0	0	0	0	0	0	0	0	0	0	0	0	0	0	0	0	0	0	0	0	0	0	0	0	0	0	0	0	0	0	0	0	0	0	0	0
242.619	0	0	0	0	0	0	0	0	0	0	0	0	0	0	0	0	0	0	0	0	0	0	0	0	0	0	0	0	0	0	0	0	0	0	0	0	0	0	0	0	0	0	0	0	0	0	0	0	0
244.213	0	0	0	0	0	0	0	0	0	0	0	0	0	0	0	0	0	0	0	0	0	0	0	0	0	0	0	0	0	0	0	0	0	0	0	0	0	0	0	0	0	0	0	0	0	0	0	0	0
245.808	0	0	0	0	0	0	0	0	0	0	0	0	0	0	0	0	0	0	0	0	0	0	0	0	0	0	0	0	0	0	0	0	0	0	0	0	0	0	0	0	0	0	0	0	0	0	0	0	0
247.403	0	0	0	0	0	0	0	0	0	0	0	0	0	0	0	0	0	0	0	0	0	0	0	0	0	0	0	0	0	0	0	0	0	0	0	0	0	0	0	0	0	0	0	0	0	0	0	0	0
248.999	0	0	0	0	0	0	0	0	0	0	0	0	0	0	0	0	0	0	0	0	0	0	0	0	0	0	0	0	0	0	0	0	0	0	0	0	0	0	0	0	0	0	0	0	0	0	0	0	0
250.595	0	0	0	0	0	0	0	0	0	0	0	0	0	0	0	0	0	0	0	0	0	0	0	0	0	0	0	0	0	0	0	0	0	0	0	0	0	0	0	0	0	0	0	0	0	0	0	0	0
252.192	0	0	0	0	0	0	0	0	0	0	0	0	0	0	0	0	0	0	0	0	0	0	0	0	0	0	0	0	0	0	0	0	0	0	0	0	0	0	0	0	0	0	0	0	0	0	0	0	0
253.79	0	0	0	0	0	0	0	0	0	0	0	0	0	0	0	0	0	0	0	0	0	0	0	0	0	0	0	0	0	0	0	0	0	0	0	0	0	0	0	0	0	0	0	0	0	0	0	0	0
255.388	0	0	0	0	0	0	0	0	0	0	0	0	0	0	0	0	0	0	0	0	0	0	0	0	0	0	0	0	0	0	0	0	0	0	0	0	0	0	0	0	0	0	0	0	0	0	0	0	0
256.986	0	0	0	0	0	0	0	0	0	0	0	0	0	0	0	0	0	0	0	0	0	0	0	0	0	0	0	0	0	0	0	0	0	0	0	0	0	0	0	0	0	0	0	0	0	0	0	0	0
258.586	0	0	0	0	0	0	0	0	0	0	0	0	0	0	0	0	0	0	0	0	0	0	0	0	0	0	0	0	0	0	0	0	0	0	0	0	0	0	0	0	0	0	0	0	0	0	0	0	0
260.186	0	0	0	0	0	0	0	0	0	0	0	0	0	0	0	0	0	0	0	0	0	0	0	0	0	0	0	0	0	0	0	0	0	0	0	0	0	0	0	0	0	0	0	0	0	0	0	0	0
261.786	0	0	0	0	0	0	0	0	0	0	0	0	0	0	0	0	0	0	0	0	0	0	0	0	0	0	0	0	0	0	0	0	0	0	0	0	0	0	0	0	0	0	0	0	0	0	0	0	0
263.387	0	0	0	0	0	0	0	0	0	0	0	0	0	0	0	0	0	0	0	0	0	0	0	0	0	0	0	0	0	0	0	0	0	0	0	0	0	0	0	0	0	0	0	0	0	0	0	0	0
264.988	0	0	0	0	0	0	0	0	0	0	0	0	0	0	0	0	0	0	0	0	0	0	0	0	0	0	0	0	0	0	0	0	0	0	0	0	0	0	0	0	0	0	0	0	0	0	0	0	0
266.591	0	0	0	0	0	0	0	0	0	0	0	0	0	0	0	0	0	0	0	0	0	0	0	0	0	0	0	0	0	0	0	0	0	0	0	0	0	0	0	0	0	0	0	0	0	0	0	0	0
268.193	0	0	0	0	0	0	0	0	0	0	0	0	0	0	0	0	0	0	0	0	0	0	0	0	0	0	0	0	0	0	0	0	0	0	0	0	0	0	0	0	0	0	0	0	0	0	0	0	0
269.796	0	0	0	0	0	0	0	0	0	0	0	0	0	0	0	0	0	0	0	0	0	0	0	0	0	0	0	0	0	0	0	0	0	0	0	0	0	0	0	0	0	0	0	0	0	0	0	0	0
271.4	0	0	0	0	0	0	0	0	0	0	0	0	0	0	0	0	0	0	0	0	0	0	0	0	0	0	0	0	0	0	0	0	0	0	0	0	0	0	0	0	0	0	0	0	0	0	0	0	0
273.004	0	0	0	0	0	0	0	0	0	0	0	0	0	0	0	0	0	0	0	0	0	0	0	0	0	0	0	0	0	0	0	0	0	0	0	0	0	0	0	0	0	0	0	0	0	0	0	0	0
274.609	0	0	0	0	0	0	0	0	0	0	0	0	0	0	0	0	0	0	0	0	0	0	0	0	0	0	0	0	0	0	0	0	0	0	0	0	0	0	0	0	0	0	0	0	0	0	0	0	0
276.215	0	0	0	0	0	0	0	0	0	0	0	0	0	0	0	0	0	0	0	0	0	0	0	0	0	0	0	0	0	0	0	0	0	0	0	0	0	0	0	0	0	0	0	0	0	0	0	0	0
277.821	0	0	0	0	0	0	0	0	0	0	0	0	0	0	0	0	0	0	0	0	0	0	0	0	0	0	0	0	0	0	0	0	0	0	0	0	0	0	0	0	0	0	0	0	0	0	0	0	0
279.427	0	0	0	0	0	0	0	0	0	0	0	0	0	0	0	0	0	0	0	0	0	0	0	0	0	0	0	0	0	0	0	0	0	0	0	0	0	0	0	0	0	0	0	0	0	0	0	0	0
281.034	0	0	0	0	0	0	0	0	0	0	0	0	0	0	0	0	0	0	0	0	0	0	0	0	0	0	0	0	0	0	0	0	0	0	0	0	0	0	0	0	0	0	0	0	0	0	0	0	0
282.642	0	0	0	0	0	0	0	0	0	0	0	0	0	0	0	0	0	0	0	0	0	0	0	0	0	0	0	0	0	0	0	0	0	0	0	0	0	0	0	0	0	0	0	0	0	0	0	0	0
284.25	0	0	0	0	0	0	0	0	0	0	0	0	0	0	0	0	0	0	0	0	0	0	0	0	0	0	0	0	0	0	0	0	0	0	0	0	0	0	0	0	0	0	0	0	0	0	0	0	0
285.858	0	0	0	0	0	0	0	0	0	0	0	0	0	0	0	0	0	0	0	0	0	0	0	0	0	0	0	0	0	0	0	0	0	0	0	0	0	0	0	0	0	0	0	0	0	0	0	0	0
287.468	0	0	0	0	0	0	0	0	0	0	0	0	0	0	0	0	0	0	0	0	0	0	0	0	0	0	0	0	0	0	0	0	0	0	0	0	0	0	0	0	0	0	0	0	0	0	0	0	0
289.077	0	0	0	0	0	0	0	0	0	0	0	0	0	0	0	0	0	0	0	0	0	0	0	0	0	0	0	0	0	0	0	0	0	0	0	0	0	0	0	0	0	0	0	0	0	0	0	0	0
290.688	0	0	0	0	0	0	0	0	0	0	0	0	0	0	0	0	0	0	0	0	0	0	0	0	0	0	0	0	0	0	0	0	0	0	0	0	0	0	0	0	0	0	0	0	0	0	0	0	0
292.298	0	0	0	0	0	0	0	0	0	0	0	0	0	0	0	0	0	0	0	0	0	0	0	0	0	0	0	0	0	0	0	0	0	0	0	0	0	0	0	0	0	0	0	0	0	0	0	0	0
293.91	0	0	0	0	0	0	0	0	0	0	0	0	0	0	0	0	0	0	0	0	0	0	0	0	0	0	0	0	0	0	0	0	0	0	0	0	0	0	0	0	0	0	0	0	0	0	0	0	0
295.521	0	0	0	0	0	0	0	0	0	0	0	0	0	0	0	0	0	0	0	0	0	0	0	0	0	0	0	0	0	0	0	0	0	0	0	0	0	0	0	0	0	0	0	0	0	0	0	0	0
297.134	0	0	0	0	0	0	0	0	0	0	0	0	0	0	0	0	0	0	0	0	0	0	0	0	0	0	0	0	0	0	0	0	0	0	0	0	0	0	0	0	0	0	0	0	0	0	0	0	0
298.747	0	0	0	0	0	0	0	0	0	0	0	0	0	0	0	0	0	0	0	0	0	0	0	0	0	0	0	0	0	0	0	0	0	0	0	0	0	0	0	0	0	0	0	0	0	0	0	0	0
300.36	0	0	0	0	0	0	0	0	0	0	0	0	0	0	0	0	0	0	0	0	0	0	0	0	0	0	0	0	0	0	0	0	0	0	0	0	0	0	0	0	0	0	0	0	0	0	0	0	0
301.974	0	0	0	0	0	0	0	0	0	0	0	0	0	0	0	0	0	0	0	0	0	0	0	0	0	0	0	0	0	0	0	0	0	0	0	0	0	0	0	0	0	0	0	0	0	0	0	0	0
303.588	0	0	0	0	0	0	0	0	0	0	0	0	0	0	0	0	0	0	0	0	0	0	0	0	0	0	0	0	0	0	0	0	0	0	0	0	0	0	0	0	0	0	0	0	0	0	0	0	0
305.203	0	0	0	0	0	0	0	0	0	0	0	0	0	0	0	0	0	0	0	0	0	0	0	0	0	0	0	0	0	0	0	0	0	0	0	0	0	0	0	0	0	0	0	0	0	0	0	0	0
306.819	0	0	0	0	0	0	0	0	0	0	0	0	0	0	0	0	0	0	0	0	0	0	0	0	0	0	0	0	0	0	0	0	0	0	0	0	0	0	0	0	0	0	0	0	0	0	0	0	0
308.435	0	0	0	0	0	0	0	0	0	0	0	0	0	0	0	0	0	0	0	0	0	0	0	0	0	0	0	0	0	0	0	0	0	0	0	0	0	0	0	0	0	0	0	0	0	0	0	0	0
310.051	0	0	0	0	0	0	0	0	0	0	0	0	0	0	0	0	0	0	0	0	0	0	0	0	0	0	0	0	0	0	0	0	0	0	0	0	0	0	0	0	0	0	0	0	0	0	0	0	0
311.668	0	0	0	0	0	0	0	0	0	0	0	0	0	0	0	0	0	0	0	0	0	0	0	0	0	0	0	0	0	0	0	0	0	0	0	0	0	0	0	0	0	0	0	0	0	0	0	0	0
313.286	0	0	0	0	0	0	0	0	0	0	0	0	0	0	0	0	0	0	0	0	0	0	0	0	0	0	0	0	0	0	0	0	0	0	0	0	0	0	0	0	0	0	0	0	0	0	0	0	0
314.904	0	0	0	0	0	0	0	0	0	0	0	0	0	0	0	0	0	0	0	0	0	0	0	0	0	0	0	0	0	0	0	0	0	0	0	0	0	0	0	0	0	0	0	0	0	0	0	0	0
316.522	0	0	0	0	0	0	0	0	0	0	0	0	0	0	0	0	0	0	0	0	0	0	0	0	0	0	0	0	0	0	0	0	0	0	0	0	0	0	0	0	0	0	0	0	0	0	0	0	0
318.141	0	0	0	0	0	0	0	0	0	0	0	0	0	0	0	0	0	0	0	0	0	0	0	0	0	0	0	0	0	0	0	0	0	0	0	0	0	0	0	0	0	0	0	0	0	0	0	0	0
319.761	0	0	0	0	0	0	0	0	0	0	0	0	0	0	0	0	0	0	0	0	0	0	0	0	0	0	0	0	0	0	0	0	0	0	0	0	0	0	0	0	0	0	0	0	0	0	0	0	0
321.381	0	0	0	0	0	0	0	0	0	0	0	0	0	0	0	0	0	0	0	0	0	0	0	0	0	0	0	0	0	0	0	0	0	0	0	0	0	0	0	0	0	0	0	0	0	0	0	0	0
323.001	0	0	0	0	0	0	0	0	0	0	0	0	0	0	0	0	0	0	0	0	0	0	0	0	0	0	0	0	0	0	0	0	0	0	0	0	0	0	0	0	0	0	0	0	0	0	0	0	0
324.622	0	0	0	0	0	0	0	0	0	0	0	0	0	0	0	0	0	0	0	0	0	0	0	0	0	0	0	0	0	0	0	0	0	0	0	0	0	0	0	0	0	0	0	0	0	0	0	0	0
326.243	0	0	0	0	0	0	0	0	0	0	0	0	0	0	0	0	0	0	0	0	0	0	0	0	0	0	0	0	0	0	0	0	0	0	0	0	0	0	0	0	0	0	0	0	0	0	0	0	0
327.865	0	0	0	0	0	0	0	0	0	0	0	0	0	0	0	0	0	0	0	0	0	0	0	0	0	0	0	0	0	0	0	0	0	0	0	0	0	0	0	0	0	0	0	0	0	0	0	0	0
329.488	0	0	0	0	0	0	0	0	0	0	0	0	0	0	0	0	0	0	0	0	0	0	0	0	0	0	0	0	0	0	0	0	0	0	0	0	0	0	0	0	0	0	0	0	0	0	0	0	0
331.111	0	0	0	0	0	0	0	0	0	0	0	0	0	0	0	0	0	0	0	0	0	0	0	0	0	0	0	0	0	0	0	0	0	0	0	0	0	0	0	0	0	0	0	0	0	0	0	0	0
332.734	0	0	0	0	0	0	0	0	0	0	0	0	0	0	0	0	0	0	0	0	0	0	0	0	0	0	0	0	0	0	0	0	0	0	0	0	0	0	0	0	0	0	0	0	0	0	0	0	0
334.358	0	0	0	0	0	0	0	0	0	0	0	0	0	0	0	0	0	0	0	0	0	0	0	0	0	0	0	0	0	0	0	0	0	0	0	0	0	0	0	0	0	0	0	0	0	0	0	0	0
335.982	0	0	0	0	0	0	0	0	0	0	0	0	0	0	0	0	0	0	0	0	0	0	0	0	0	0	0	0	0	0	0	0	0	0	0	0	0	0	0	0	0	0	0	0	0	0	0	0	0
337.607	0	0	0	0	0	0	0	0	0	0	0	0	0	0	0	0	0	0	0	0	0	0	0	0	0	0	0	0	0	0	0	0	0	0	0	0	0	0	0	0	0	0	0	0	0	0	0	0	0
339.232	0	0	0	0	0	0	0	0	0	0	0	0	0	0	0	0	0	0	0	0	0	0	0	0	0	0	0	0	0	0	0	0	0	0	0	0	0	0	0	0	0	0	0	0	0	0	0	0	0
340.858	0	0	0	0	0	0	0	0	0	0	0	0	0	0	0	0	0	0	0	0	0	0	0	0	0	0	0	0	0	0	0	0	0	0	0	0	0	0	0	0	0	0	0	0	0	0	0	0	0
342.484	0	0	0	0	0	0	0	0	0	0	0	0	0	0	0	0	0	0	0	0	0	0	0	0	0	0	0	0	0	0	0	0	0	0	0	0	0	0	0	0	0	0	0	0	0	0	0	0	0
344.111	0	0	0	0	0	0	0	0	0	0	0	0	0	0	0	0	0	0	0	0	0	0	0	0	0	0	0	0	0	0	0	0	0	0	0	0	0	0	0	0	0	0	0	0	0	0	0	0	0
345.738	0	0	0	0	0	0	0	0	0	0	0	0	0	0	0	0	0	0	0	0	0	0	0	0	0	0	0	0	0	0	0	0	0	0	0	0	0	0	0	0	0	0	0	0	0	0	0	0	0
347.365	0	0	0	0	0	0	0	0	0	0	0	0	0	0	0	0	0	0	0	0	0	0	0	0	0	0	0	0	0	0	0	0	0	0	0	0	0	0	0	0	0	0	0	0	0	0	0	0	0
348.993	0	0	0	0	0	0	0	0	0	0	0	0	0	0	0	0	0	0	0	0	0	0	0	0	0	0	0	0	0	0	0	0	0	0	0	0	0	0	0	0	0	0	0	0	0	0	0	0	0
350.622	0	0	0	0	0	0	0	0	0	0	0	0	0	0	0	0	0	0	0	0	0	0	0	0	0	0	0	0	0	0	0	0	0	0	0	0	0	0	0	0	0	0	0	0	0	0	0	0	0
352.251	0	0	0	0	0	0	0	0	0	0	0	0	0	0	0	0	0	0	0	0	0	0	0	0	0	0	0	0	0	0	0	0	0	0	0	0	0	0	0	0	0	0	0	0	0	0	0	0	0
353.88	0	0	0	0	0	0	0	0	0	0	0	0	0	0	0	0	0	0	0	0	0	0	0	0	0	0	0	0	0	0	0	0	0	0	0	0	0	0	0	0	0	0	0	0	0	0	0	0	0
355.51	0	0	0	0	0	0	0	0	0	0	0	0	0	0	0	0	0	0	0	0	0	0	0	0	0	0	0	0	0	0	0	0	0	0	0	0	0	0	0	0	0	0	0	0	0	0	0	0	0
357.14	0	0	0	0	0	0	0	0	0	0	0	0	0	0	0	0	0	0	0	0	0	0	0	0	0	0	0	0	0	0	0	0	0	0	0	0	0	0	0	0	0	0	0	0	0	0	0	0	0
358.771	0	0	0	0	0	0	0	0	0	0	0	0	0	0	0	0	0	0	0	0	0	0	0	0	0	0	0	0	0	0	0	0	0	0	0	0	0	0	0	0	0	0	0	0	0	0	0	0	0
360.402	0	0	0	0	0	0	0	0	0	0	0	0	0	0	0	0	0	0	0	0	0	0	0	0	0	0	0	0	0	0	0	0	0	0	0	0	0	0	0	0	0	0	0	0	0	0	0	0	0
362.034	0	0	0	0	0	0	0	0	0	0	0	0	0	0	0	0	0	0	0	0	0	0	0	0	0	0	0	0	0	0	0	0	0	0	0	0	0	0	0	0	0	0	0	0	0	0	0	0	0
363.666	0	0	0	0	0	0	0	0	0	0	0	0	0	0	0	0	0	0	0	0	0	0	0	0	0	0	0	0	0	0	0	0	0	0	0	0	0	0	0	0	0	0	0	0	0	0	0	0	0
365.299	0	0	0	0	0	0	0	0	0	0	0	0	0	0	0	0	0	0	0	0	0	0	0	0	0	0	0	0	0	0	0	0	0	0	0	0	0	0	0	0	0	0	0	0	0	0	0	0	0
366.932	0	0	0	0	0	0	0	0	0	0	0	0	0	0	0	0	0	0	0	0	0	0	0	0	0	0	0	0	0	0	0	0	0	0	0	0	0	0	0	0	0	0	0	0	0	0	0	0	0
368.565	0	0	0	0	0	0	0	0	0	0	0	0	0	0	0	0	0	0	0	0	0	0	0	0	0	0	0	0	0	0	0	0	0	0	0	0	0	0	0	0	0	0	0	0	0	0	0	0	0
370.199	0	0	0	0	0	0	0	0	0	0	0	0	0	0	0	0	0	0	0	0	0	0	0	0	0	0	0	0	0	0	0	0	0	0	0	0	0	0	0	0	0	0	0	0	0	0	0	0	0
371.833	0	0	0	0	0	0	0	0	0	0	0	0	0	0	0	0	0	0	0	0	0	0	0	0	0	0	0	0	0	0	0	0	0	0	0	0	0	0	0	0	0	0	0	0	0	0	0	0	0
373.468	0	0	0	0	0	0	0	0	0	0	0	0	0	0	0	0	0	0	0	0	0	0	0	0	0	0	0	0	0	0	0	0	0	0	0	0	0	0	0	0	0	0	0	0	0	0	0	0	0
375.103	0	0	0	0	0	0	0	0	0	0	0	0	0	0	0	0	0	0	0	0	0	0	0	0	0	0	0	0	0	0	0	0	0	0	0	0	0	0	0	0	0	0	0	0	0	0	0	0	0
376.738	0	0	0	0	0	0	0	0	0	0	0	0	0	0	0	0	0	0	0	0	0	0	0	0	0	0	0	0	0	0	0	0	0	0	0	0	0	0	0	0	0	0	0	0	0	0	0	0	0
378.374	0	0	0	0	0	0	0	0	0	0	0	0	0	0	0	0	0	0	0	0	0	0	0	0	0	0	0	0	0	0	0	0	0	0	0	0	0	0	0	0	0	0	0	0	0	0	0	0	0
380.01	0	0	0	0	0	0	0	0	0	0	0	0	0	0	0	0	0	0	0	0	0	0	0	0	0	0	0	0	0	0	0	0	0	0	0	0	0	0	0	0	0	0	0	0	0	0	0	0	0
381.647	0	0	0	0	0	0	0	0	0	0	0	0	0	0	0	0	0	0	0	0	0	0	0	0	0	0	0	0	0	0	0	0	0	0	0	0	0	0	0	0	0	0	0	0	0	0	0	0	0
383.284	0	0	0	0	0	0	0	0	0	0	0	0	0	0	0	0	0	0	0	0	0	0	0	0	0	0	0	0	0	0	0	0	0	0	0	0	0	0	0	0	0	0	0	0	0	0	0	0	0
384.922	0	0	0	0	0	0	0	0	0	0	0	0	0	0	0	0	0	0	0	0	0	0	0	0	0	0	0	0	0	0	0	0	0	0	0	0	0	0	0	0	0	0	0	0	0	0	0	0	0
386.56	0	0	0	0	0	0	0	0	0	0	0	0	0	0	0	0	0	0	0	0	0	0	0	0	0	0	0	0	0	0	0	0	0	0	0	0	0	0	0	0	0	0	0	0	0	0	0	0	0
388.198	0	0	0	0	0	0	0	0	0	0	0	0	0	0	0	0	0	0	0	0	0	0	0	0	0	0	0	0	0	0	0	0	0	0	0	0	0	0	0	0	0	0	0	0	0	0	0	0	0
389.837	0	0	0	0	0	0	0	0	0	0	0	0	0	0	0	0	0	0	0	0	0	0	0	0	0	0	0	0	0	0	0	0	0	0	0	0	0	0	0	0	0	0	0	0	0	0	0	0	0
391.476	0	0	0	0	0	0	0	0	0	0	0	0	0	0	0	0	0	0	0	0	0	0	0	0	0	0	0	0	0	0	0	0	0	0	0	0	0	0	0	0	0	0	0	0	0	0	0	0	0
393.116	0	0	0	0	0	0	0	0	0	0	0	0	0	0	0	0	0	0	0	0	0	0	0	0	0	0	0	0	0	0	0	0	0	0	0	0	0	0	0	0	0	0	0	0	0	0	0	0	0
394.756	0	0	0	0	0	0	0	0	0	0	0	0	0	0	0	0	0	0	0	0	0	0	0	0	0	0	0	0	0	0	0	0	0	0	0	0	0	0	0	0	0	0	0	0	0	0	0	0	0
396.396	0	0	0	0	0	0	0	0	0	0	0	0	0	0	0	0	0	0	0	0	0	0	0	0	0	0	0	0	0	0	0	0	0	0	0	0	0	0	0	0	0	0	0	0	0	0	0	0	0
398.037	0	0	0	0	0	0	0	0	0	0	0	0	0	0	0	0	0	0	0	0	0	0	0	0	0	0	0	0	0	0	0	0	0	0	0	0	0	0	0	0	0	0	0	0	0	0	0	0	0
399.678	0	0	0	0	0	0	0	0	0	0	0	0	0	0	0	0	0	0	0	0	0	0	0	0	0	0	0	0	0	0	0	0	0	0	0	0	0	0	0	0	0	0	0	0	0	0	0	0	0
401.32	0	0	0	0	0	0	0	0	0	0	0	0	0	0	0	0	0	0	0	0	0	0	0	0	0	0	0	0	0	0	0	0	0	0	0	0	0	0	0	0	0	0	0	0	0	0	0	0	0
402.962	0	0	0	0	0	0	0	0	0	0	0	0	0	0	0	0	0	0	0	0	0	0	0	0	0	0	0	0	0	0	0	0	0	0	0	0	0	0	0	0	0	0	0	0	0	0	0	0	0
404.604	0	0	0	0	0	0	0	0	0	0	0	0	0	0	0	0	0	0	0	0	0	0	0	0	0	0	0	0	0	0	0	0	0	0	0	0	0	0	0	0	0	0	0	0	0	0	0	0	0
406.247	0	0	0	0	0	0	0	0	0	0	0	0	0	0	0	0	0	0	0	0	0	0	0	0	0	0	0	0	0	0	0	0	0	0	0	0	0	0	0	0	0	0	0	0	0	0	0	0	0
407.89	0	0	0	0	0	0	0	0	0	0	0	0	0	0	0	0	0	0	0	0	0	0	0	0	0	0	0	0	0	0	0	0	0	0	0	0	0	0	0	0	0	0	0	0	0	0	0	0	0
409.534	0	0	0	0	0	0	0	0	0	0	0	0	0	0	0	0	0	0	0	0	0	0	0	0	0	0	0	0	0	0	0	0	0	0	0	0	0	0	0	0	0	0	0	0	0	0	0	0	0
411.177	0	0	0	0	0	0	0	0	0	0	0	0	0	0	0	0	0	0	0	0	0	0	0	0	0	0	0	0	0	0	0	0	0	0	0	0	0	0	0	0	0	0	0	0	0	0	0	0	0
412.822	0	0	0	0	0	0	0	0	0	0	0	0	0	0	0	0	0	0	0	0	0	0	0	0	0	0	0	0	0	0	0	0	0	0	0	0	0	0	0	0	0	0	0	0	0	0	0	0	0
414.466	0	0	0	0	0	0	0	0	0	0	0	0	0	0	0	0	0	0	0	0	0	0	0	0	0	0	0	0	0	0	0	0	0	0	0	0	0	0	0	0	0	0	0	0	0	0	0	0	0
416.111	0	0	0	0	0	0	0	0	0	0	0	0	0	0	0	0	0	0	0	0	0	0	0	0	0	0	0	0	0	0	0	0	0	0	0	0	0	0	0	0	0	0	0	0	0	0	0	0	0
417.757	0	0	0	0	0	0	0	0	0	0	0	0	0	0	0	0	0	0	0	0	0	0	0	0	0	0	0	0	0	0	0	0	0	0	0	0	0	0	0	0	0	0	0	0	0	0	0	0	0
419.402	0	0	0	0	0	0	0	0	0	0	0	0	0	0	0	0	0	0	0	0	0	0	0	0	0	0	0	0	0	0	0	0	0	0	0	0	0	0	0	0	0	0	0	0	0	0	0	0	0
421.048	0	0	0	0	0	0	0	0	0	0	0	0	0	0	0	0	0	0	0	0	0	0	0	0	0	0	0	0	0	0	0	0	0	0	0	0	0	0	0	0	0	0	0	0	0	0	0	0	0
422.695	0	0	0	0	0	0	0	0	0	0	0	0	0	0	0	0	0	0	0	0	0	0	0	0	0	0	0	0	0	0	0	0	0	0	0	0	0	0	0	0	0	0	0	0	0	0	0	0	0
424.342	0	0	0	0	0	0	0	0	0	0	0	0	0	0	0	0	0	0	0	0	0	0	0	0	0	0	0	0	0	0	0	0	0	0	0	0	0	0	0	0	0	0	0	0	0	0	0	0	0
425.989	0	0	0	0	0	0	0	0	0	0	0	0	0	0	0	0	0	0	0	0	0	0	0	0	0	0	0	0	0	0	0	0	0	0	0	0	0	0	0	0	0	0	0	0	0	0	0	0	0
427.636	0	0	0	0	0	0	0	0	0	0	0	0	0	0	0	0	0	0	0	0	0	0	0	0	0	0	0	0	0	0	0	0	0	0	0	0	0	0	0	0	0	0	0	0	0	0	0	0	0
429.284	0	0	0	0	0	0	0	0	0	0	0	0	0	0	0	0	0	0	0	0	0	0	0	0	0	0	0	0	0	0	0	0	0	0	0	0	0	0	0	0	0	0	0	0	0	0	0	0	0
430.932	0	0	0	0	0	0	0	0	0	0	0	0	0	0	0	0	0	0	0	0	0	0	0	0	0	0	0	0	0	0	0	0	0	0	0	0	0	0	0	0	0	0	0	0	0	0	0	0	0
432.581	0	0	0	0	0	0	0	0	0	0	0	0	0	0	0	0	0	0	0	0	0	0	0	0	0	0	0	0	0	0	0	0	0	0	0	0	0	0	0	0	0	0	0	0	0	0	0	0	0
434.23	0	0	0	0	0	0	0	0	0	0	0	0	0	0	0	0	0	0	0	0	0	0	0	0	0	0	0	0	0	0	0	0	0	0	0	0	0	0	0	0	0	0	0	0	0	0	0	0	0
435.879	0	0	0	0	0	0	0	0	0	0	0	0	0	0	0	0	0	0	0	0	0	0	0	0	0	0	0	0	0	0	0	0	0	0	0	0	0	0	0	0	0	0	0	0	0	0	0	0	0
437.528	0	0	0	0	0	0	0	0	0	0	0	0	0	0	0	0	0	0	0	0	0	0	0	0	0	0	0	0	0	0	0	0	0	0	0	0	0	0	0	0	0	0	0	0	0	0	0	0	0
439.178	0	0	0	0	0	0	0	0	0	0	0	0	0	0	0	0	0	0	0	0	0	0	0	0	0	0	0	0	0	0	0	0	0	0	0	0	0	0	0	0	0	0	0	0	0	0	0	0	0
440.828	0	0	0	0	0	0	0	0	0	0	0	0	0	0	0	0	0	0	0	0	0	0	0	0	0	0	0	0	0	0	0	0	0	0	0	0	0	0	0	0	0	0	0	0	0	0	0	0	0
442.479	0	0	0	0	0	0	0	0	0	0	0	0	0	0	0	0	0	0	0	0	0	0	0	0	0	0	0	0	0	0	0	0	0	0	0	0	0	0	0	0	0	0	0	0	0	0	0	0	0
444.13	0	0	0	0	0	0	0	0	0	0	0	0	0	0	0	0	0	0	0	0	0	0	0	0	0	0	0	0	0	0	0	0	0	0	0	0	0	0	0	0	0	0	0	0	0	0	0	0	0
445.781	0	0	0	0	0	0	0	0	0	0	0	0	0	0	0	0	0	0	0	0	0	0	0	0	0	0	0	0	0	0	0	0	0	0	0	0	0	0	0	0	0	0	0	0	0	0	0	0	0
447.432	0	0	0	0	0	0	0	0	0	0	0	0	0	0	0	0	0	0	0	0	0	0	0	0	0	0	0	0	0	0	0	0	0	0	0	0	0	0	0	0	0	0	0	0	0	0	0	0	0
449.084	0	0	0	0	0	0	0	0	0	0	0	0	0	0	0	0	0	0	0	0	0	0	0	0	0	0	0	0	0	0	0	0	0	0	0	0	0	0	0	0	0	0	0	0	0	0	0	0	0
450.736	0	0	0	0	0	0	0	0	0	0	0	0	0	0	0	0	0	0	0	0	0	0	0	0	0	0	0	0	0	0	0	0	0	0	0	0	0	0	0	0	0	0	0	0	0	0	0	0	0
452.389	0	0	0	0	0	0	0	0	0	0	0	0	0	0	0	0	0	0	0	0	0	0	0	0	0	0	0	0	0	0	0	0	0	0	0	0	0	0	0	0	0	0	0	0	0	0	0	0	0
454.042	0	0	0	0	0	0	0	0	0	0	0	0	0	0	0	0	0	0	0	0	0	0	0	0	0	0	0	0	0	0	0	0	0	0	0	0	0	0	0	0	0	0	0	0	0	0	0	0	0
455.695	0	0	0	0	0	0	0	0	0	0	0	0	0	0	0	0	0	0	0	0	0	0	0	0	0	0	0	0	0	0	0	0	0	0	0	0	0	0	0	0	0	0	0	0	0	0	0	0	0
457.348	0	0	0	0	0	0	0	0	0	0	0	0	0	0	0	0	0	0	0	0	0	0	0	0	0	0	0	0	0	0	0	0	0	0	0	0	0	0	0	0	0	0	0	0	0	0	0	0	0
459.002	0	0	0	0	0	0	0	0	0	0	0	0	0	0	0	0	0	0	0	0	0	0	0	0	0	0	0	0	0	0	0	0	0	0	0	0	0	0	0	0	0	0	0	0	0	0	0	0	0
460.656	0	0	0	0	0	0	0	0	0	0	0	0	0	0	0	0	0	0	0	0	0	0	0	0	0	0	0	0	0	0	0	0	0	0	0	0	0	0	0	0	0	0	0	0	0	0	0	0	0
462.31	0	0	0	0	0	0	0	0	0	0	0	0	0	0	0	0	0	0	0	0	0	0	0	0	0	0	0	0	0	0	0	0	0	0	0	0	0	0	0	0	0	0	0	0	0	0	0	0	0
463.965	0	0	0	0	0	0	0	0	0	0	0	0	0	0	0	0	0	0	0	0	0	0	0	0	0	0	0	0	0	0	0	0	0	0	0	0	0	0	0	0	0	0	0	0	0	0	0	0	0
465.62	0	0	0	0	0	0	0	0	0	0	0	0	0	0	0	0	0	0	0	0	0	0	0	0	0	0	0	0	0	0	0	0	0	0	0	0	0	0	0	0	0	0	0	0	0	0	0	0	0
467.275	0	0	0	0	0	0	0	0	0	0	0	0	0	0	0	0	0	0	0	0	0	0	0	0	0	0	0	0	0	0	0	0	0	0	0	0	0	0	0	0	0	0	0	0	0	0	0	0	222.504733846854
468.931	0	0	0	0	0	0	0	0	0	0	0	0	0	0	0	0	0	0	0	0	0	0	0	0	0	0	0	0	0	0	0	0	0	0	0	0	0	0	0	0	0	0	0	0	0	0	0	0	250.817607909601
470.586	0	0	0	0	0	0	0	0	0	0	0	0	0	0	0	0	0	0	0	0	0	0	0	0	0	0	0	0	0	0	0	0	0	0	0	0	0	0	0	0	0	0	0	0	0	0	0	224.15005313144	262.324905479472
472.242	0	0	0	0	0	0	0	0	0	0	0	0	0	0	0	0	0	0	0	0	0	0	0	0	0	0	0	0	0	0	0	0	0	0	0	0	0	0	0	0	0	0	0	0	0	0	241.705841888521	236.857921572636	286.568310519335
473.899	0	0	0	0	0	0	0	0	0	0	0	0	0	0	0	0	0	0	0	0	0	0	0	0	0	0	0	0	0	0	0	0	0	0	0	0	0	0	0	0	0	0	0	0	0	0	235.084081698233	262.546170205296	319.093245081018
475.555	0	0	0	0	0	0	0	0	0	0	0	0	0	0	0	0	0	0	0	0	0	0	0	0	0	0	0	0	0	0	0	0	0	0	0	0	0	0	0	0	0	0	0	0	0	223.030117317281	243.879161681115	287.415169999418	339.037571459754
477.212	0	0	0	0	0	0	0	0	0	0	0	0	0	0	0	0	0	0	0	0	0	0	0	0	0	0	0	0	0	0	0	0	0	0	0	0	0	0	0	0	0	0	0	0	0	231.26670788789	259.105727076141	312.322029909221	355.049371634289
478.87	0	0	0	0	0	0	0	0	0	0	0	0	0	0	0	0	0	0	0	0	0	0	0	0	0	0	0	0	0	0	0	0	0	0	0	0	0	0	0	0	0	0	0	0	225.37482311016	252.510629347425	290.387207410695	338.260004734081	382.19562219618
480.527	0	0	0	0	0	0	0	0	0	0	0	0	0	0	0	0	0	0	0	0	0	0	0	0	0	0	0	0	0	0	0	0	0	0	0	0	0	0	0	0	0	0	0	0	234.913745845877	269.762587960125	308.724438470203	361.06508514335	404.074916524079
482.185	0	0	0	0	0	0	0	0	0	0	0	0	0	0	0	0	0	0	0	0	0	0	0	0	0	0	0	0	0	0	0	0	0	0	0	0	0	0	0	0	0	0	0	232.007014336372	268.540043635149	296.361158951408	351.411097943381	378.691997270148	428.17857554326
483.843	0	0	0	0	0	0	0	0	0	0	0	0	0	0	0	0	0	0	0	0	0	0	0	0	0	0	0	0	0	0	0	0	0	0	0	0	0	0	0	0	0	0	0	248.498470789305	279.932388694677	310.596198045483	359.946499246966	394.160221752796	452.142976927498
485.501	0	0	0	0	0	0	0	0	0	0	0	0	0	0	0	0	0	0	0	0	0	0	0	0	0	0	0	0	0	0	0	0	0	0	0	0	0	0	0	0	0	0	226.523445920139	267.144991444924	301.300253435748	336.476096562238	380.411432790138	425.135083930279	475.978225806587
487.16	0	0	0	0	0	0	0	0	0	0	0	0	0	0	0	0	0	0	0	0	0	0	0	0	0	0	0	0	0	0	0	0	0	0	0	0	0	0	0	0	0	247.398208293905	258.375948340348	290.537746813005	327.751026522485	360.220419600116	408.9031804917	453.918646541495	502.833844025758
488.819	0	0	0	0	0	0	0	0	0	0	0	0	0	0	0	0	0	0	0	0	0	0	0	0	0	0	0	0	0	0	0	0	0	0	0	0	0	0	0	0	0	219.458380381805	278.736794367598	295.82153189453	336.550604461973	378.701447647823	422.481216289999	468.629124624492	510.565611951705
490.478	0	0	0	0	0	0	0	0	0	0	0	0	0	0	0	0	0	0	0	0	0	0	0	0	0	0	0	0	0	0	0	0	0	0	0	0	0	0	0	0	221.090514662817	252.825654166491	292.430301049782	323.833772991301	372.545658835461	407.531808684288	444.640287673478	500.898184994747	554.294601428872
492.137	0	0	0	0	0	0	0	0	0	0	0	0	0	0	0	0	0	0	0	0	0	0	0	0	0	0	0	0	0	0	0	0	0	0	0	0	0	0	0	0	238.274942448947	275.194601445668	308.564491668871	351.699383915517	384.778070049198	419.600543846791	459.976797267757	517.714203060307	567.727599282211
493.797	0	0	0	0	0	0	0	0	0	0	0	0	0	0	0	0	0	0	0	0	0	0	0	0	0	0	0	0	0	0	0	0	0	0	0	0	0	0	0	237.72039276275	249.40268285846	293.479872963429	329.945163781844	378.169788680755	407.90946717177	428.52366316705	502.904523094192	541.033824412025	584.725917190681
495.456	0	0	0	0	0	0	0	0	0	0	0	0	0	0	0	0	0	0	0	0	0	0	0	0	0	0	0	0	0	0	0	0	0	0	0	0	0	0	0	230.49775099729	262.240097627004	296.132787799497	334.865048277353	375.39049492844	414.09236071591	450.789304393219	497.852023769123	559.010606832361	601.599292687501
497.117	0	0	0	0	0	0	0	0	0	0	0	0	0	0	0	0	0	0	0	0	0	0	0	0	0	0	0	0	0	0	0	0	0	0	0	0	0	0	227.278842787145	248.509146640605	289.237285246198	321.853222117146	370.773257904075	403.437674450236	432.84619730301	473.039814357715	523.416363677997	570.667632452849	633.944291316125
498.777	0	0	0	0	0	0	0	0	0	0	0	0	0	0	0	0	0	0	0	0	0	0	0	0	0	0	0	0	0	0	0	0	0	0	0	0	0	0	219.724066689538	261.916416777175	293.202997568242	337.330133672283	373.44205429118	416.045615706346	439.097860335733	498.740807375103	537.788344194639	580.127047040338	643.843748475488
500.438	0	0	0	0	0	0	0	0	0	0	0	0	0	0	0	0	0	0	0	0	0	0	0	0	0	0	0	0	0	0	0	0	0	0	0	0	0	209.916232081197	239.728428701846	286.739981016812	316.428489214816	347.032068636317	390.526393987016	436.570058018768	471.162460511056	510.125854309426	554.706279944375	614.79586471998	654.456720375833
502.098	0	0	0	0	0	0	0	0	0	0	0	0	0	0	0	0	0	0	0	0	0	0	0	0	0	0	0	0	0	0	0	0	0	0	0	0	252.34124673584	229.169170436159	264.327101964451	294.90489324767	341.335354711183	358.332861914898	408.38187343733	452.113550294957	490.069201933611	533.029089337686	570.507645260028	634.077336339944	680.051359665091
503.759	0	0	0	0	0	0	0	0	0	0	0	0	0	0	0	0	0	0	0	0	0	0	0	0	0	0	0	0	0	0	0	0	0	0	0	0	223.018230181265	245.47425478263	290.334565947914	327.837013796309	350.421264269996	391.873492679673	432.9772940155	475.497712250983	498.762360061072	552.291373856078	591.712317737787	640.718205839076	699.925042627298
505.421	0	0	0	0	0	0	0	0	0	0	0	0	0	0	0	0	0	0	0	0	0	0	0	0	0	0	0	0	0	0	0	0	0	0	0	245.385475806192	222.936055710937	249.328593292775	312.357678851977	332.679188021723	363.451187144041	397.932746986091	457.019542308043	485.90405348447	524.654651558879	567.340421469068	610.859585243043	669.885147331368	714.231485589881
507.082	0	0	0	0	0	0	0	0	0	0	0	0	0	0	0	0	0	0	0	0	0	0	0	0	0	0	0	0	0	0	0	0	0	0	0	208.616450801155	248.264431143298	276.86004759914	325.616983359877	351.110735896882	390.15926108812	427.795837469545	458.926738060875	500.09840346889	541.771606418904	570.00036175644	629.368200684857	669.840817807515	715.908973339153
508.744	0	0	0	0	0	0	0	0	0	0	0	0	0	0	0	0	0	0	0	0	0	0	0	0	0	0	0	0	0	0	0	0	0	0	227.046952204219	232.108079794238	256.943023811102	290.043123328032	325.006843477114	354.573028568129	390.93889644366	428.584760240604	475.018665039549	517.93688071832	546.062663331541	582.843776760618	639.821298513041	674.523371973322	715.798674869099
510.406	0	0	0	0	0	0	0	0	0	0	0	0	0	0	0	0	0	0	0	0	0	0	0	0	0	0	0	0	0	0	0	0	0	0	211.788356363511	258.83767170047	274.822959141512	309.154377980059	336.628533769802	378.041597116243	411.766236715506	449.26165472561	490.724818002954	523.310361107236	567.032389260502	595.383221623802	643.313482824473	705.454329874058	738.919793588258
512.068	0	0	0	0	0	0	0	0	0	0	0	0	0	0	0	0	0	0	0	0	0	0	0	0	0	0	0	0	0	0	0	0	0	211.784298574142	217.19636792607	263.036545798545	284.979416343925	331.051406809863	359.551492665429	393.744859995827	421.628672977213	467.231429042587	518.829920016584	552.197299138707	587.319133307234	600.485736039222	662.565819761537	706.008228113117	750.265899370469
513.731	0	0	0	0	0	0	0	0	0	0	0	0	0	0	0	0	0	0	0	0	0	0	0	0	0	0	0	0	0	0	0	0	0	187.493346101641	227.591405466042	258.329319679505	292.183554369978	333.176896032485	351.110914983499	400.387870355991	429.624227321326	478.954494922551	505.120844271812	556.016998934201	585.632656513252	618.223140551854	652.506172018677	706.749635701736	743.352559881291
515.394	0	0	0	0	0	0	0	0	0	0	0	0	0	0	0	0	0	0	0	0	0	0	0	0	0	0	0	0	0	0	0	0	183.8210415163	194.750170423766	234.790708327012	270.765022942259	315.838241613527	333.362723215167	361.26353819224	401.314149015087	439.849950710625	468.619271904867	523.250911182712	561.415936021344	594.933717281283	619.364705292867	673.794018378215	706.579030992605	752.851776675601
517.056	0	0	0	0	0	0	0	0	0	0	0	0	0	0	0	0	0	0	0	0	0	0	0	0	0	0	0	0	0	0	0	325.790336608317	184.937217174787	214.006445164008	244.520399338083	290.294946211331	312.979002700926	356.716497988662	390.160770482728	426.509088491921	456.793315834522	488.219885962247	531.987242078415	569.567921883242	616.418124583525	628.900623861092	677.981958155704	718.931939861418	768.661438675343
518.72	0	0	0	0	0	0	0	0	0	0	0	0	0	0	0	0	0	0	0	0	0	0	0	0	0	0	0	0	0	0	0	181.444218872744	192.401218740514	240.464557218352	274.666148992861	300.729458769856	339.345011905777	357.488392961786	400.117349567742	438.622907759243	470.297592350342	507.765937959145	541.32479177915	593.596661892301	617.046341559174	644.782422711	684.578332476748	732.88708823535	778.825798922821
520.383	0	0	0	0	0	0	0	0	0	0	0	0	0	0	0	0	0	0	0	0	0	0	0	0	0	0	0	0	0	0	261.392461668396	185.979237188466	228.747506312131	264.565570807899	292.024484244432	312.48983151502	359.291129634991	382.236751109843	429.136194526485	455.905928450813	488.577992135515	521.200235222427	563.557338619189	597.970952586885	626.785169242756	656.948140546217	709.057694342949	742.47916748706	788.416421927241
522.046	0	0	0	0	0	0	0	0	0	0	0	0	0	0	0	0	0	0	0	0	0	0	0	0	0	0	0	0	0	0	185.317965166771	199.202981604767	230.390724028968	286.00758761344	291.270103242797	337.457911802995	363.593153003922	394.869609977728	423.031912569148	455.477997179679	497.466068482044	533.815977818656	575.472598048738	611.306260962445	634.699521960702	668.602234625016	697.880844255566	739.513520276151	784.550810485607
523.71	0	0	0	0	0	0	0	0	0	0	0	0	0	0	0	0	0	0	0	0	0	0	0	0	0	0	0	0	0	216.039425834788	181.440004257456	200.799034826662	236.403023749886	251.986055523118	303.48160966776	325.95857790802	357.272792899647	386.808497831903	429.285596997835	472.888694121766	485.245904850098	519.770034609233	573.10612272114	600.905726129781	639.19599550684	665.574069967841	702.777576543837	732.131353102839	784.889907198929
525.374	0	0	0	0	0	0	0	0	0	0	0	0	0	0	0	0	0	0	0	0	0	0	0	0	0	0	0	0	0	163.367544480098	176.010517723714	215.545666700801	245.804421684785	269.31379943069	295.849716931799	329.269111448229	365.206531298357	397.184139833121	428.063551100751	458.029965911843	492.696749384849	534.904206066729	570.24723254662	600.769642482028	638.222339367097	653.21715599888	705.059821990393	740.050374991062	790.401040525433
527.038	0	0	0	0	0	0	0	0	0	0	0	0	0	0	0	0	0	0	0	0	0	0	0	0	0	0	0	0	204.446860557337	163.716571217748	185.054977488057	213.636929262414	242.498138118944	264.160403562276	311.035316922701	339.570106195957	364.569702920957	399.983119514352	443.187265887082	465.885012247622	499.858544150957	532.272587564862	584.667428325711	611.635850845247	627.98970482352	665.093036698399	694.735274847459	749.490297087524	778.658707536741
528.703	0	0	0	0	0	0	0	0	0	0	0	0	0	0	0	0	0	0	0	0	0	0	0	0	0	0	0	0	136.034480867572	167.794475929604	198.666337597734	238.831686597233	250.650833842905	274.627795089103	311.327011895453	330.979170452412	366.976839680503	397.176710175922	448.299416752153	471.074528360574	496.268127262731	539.130928925949	579.395465950574	614.325993350975	637.805977515319	656.087359810771	692.035305883671	730.712222912343	773.535003319944
530.367	0	0	0	0	0	0	0	0	0	0	0	0	0	0	0	0	0	0	0	0	0	0	0	0	0	0	0	164.170962220702	163.536861086371	177.889504020153	205.41943225993	237.090441383575	273.075016103194	292.828601425933	312.108854345828	363.020663641252	389.155895964896	408.750482666599	447.831999769833	478.592762340899	496.655669102684	538.226964006537	579.469887190236	598.870977441542	640.210460124483	651.379385329377	696.550785923841	739.834164688	763.797720357481
532.032	0	0	0	0	0	0	0	0	0	0	0	0	0	0	0	0	0	0	0	0	0	0	0	0	0	0	328.147905816548	134.85685303741	164.992068074258	200.671797875909	220.402293260561	236.271813425109	260.902989078602	301.560362316132	327.500015298611	359.238754492303	377.981185637525	415.81569316238	447.784561614374	476.332796716387	516.191838034508	547.009336113689	572.825633241129	607.279908461202	630.373412759413	652.333595905172	691.228388765294	730.665206180625	764.532373135054
533.697	0	0	0	0	0	0	0	0	0	0	0	0	0	0	0	0	0	0	0	0	0	0	0	0	0	0	121.560308785405	132.442044839777	144.035443037631	185.272585279151	190.597333052985	230.415891847783	265.239947749087	284.539547061847	315.067465173475	349.193546954475	377.356332029859	408.686392564572	430.473616002327	476.448316300522	497.734678348787	536.245988863513	570.228816301276	587.384023955514	622.795750322429	641.458190328798	683.285502816054	714.214060680104	756.124783829714
535.362	0	0	0	0	0	0	0	0	0	0	0	0	0	0	0	0	0	0	0	0	0	0	0	0	0	266.42069686874	123.674995532814	147.856561325735	163.956914663066	193.011897511412	209.879114131751	253.920101240827	266.274067062515	318.665309413367	333.172168912021	369.022194516842	394.854585292172	412.235069977103	457.556948263266	492.78069027899	505.903498087674	537.759031791257	578.067002370967	603.010249136343	619.9458301224	642.312811808724	685.132127678384	721.680090821892	746.008287633361
537.028	0	0	0	0	0	0	0	0	0	0	0	0	0	0	0	0	0	0	0	0	0	0	0	0	0	134.403141927317	142.165020438057	161.361005229384	187.847327990566	214.925080448912	225.564785787602	256.041452607859	286.046476288576	296.856765363579	342.155826169588	373.131764664926	408.10746437127	425.047474010654	452.218540599941	488.951681345797	501.62252998568	532.064545968076	578.914345374558	596.65772118973	621.30751376575	649.402334560549	681.970099016717	716.558196851198	757.777656312042
538.693	0	0	0	0	0	0	0	0	0	0	0	0	0	0	0	0	0	0	0	0	0	0	0	0	186.718241928488	106.672135468417	119.412294021901	155.317359560228	167.75186057821	196.776664525034	212.103909258115	227.478139013767	263.217663746129	319.50062480626	336.366841168558	366.956110427158	389.200528397934	425.576244558605	455.135614761173	482.782578176614	497.968486594649	537.382621756745	567.367711934238	599.715031993964	610.293578906369	633.767114645095	666.573401610001	708.119368867865	732.950288111464
540.359	0	0	0	0	0	0	0	0	0	0	0	0	0	0	0	0	0	0	0	0	0	0	0	0	110.493561776472	133.168054110318	147.692745794608	168.612112448871	195.66756083969	237.525459157613	252.054383902181	273.713764171211	308.657556356435	336.758945454801	344.008362253782	386.333126822398	404.332169959923	434.460390768494	464.520781413589	496.682209314275	515.517977321803	549.693398695739	566.636872529376	593.899037461006	620.281846634303	650.334811264958	686.158931711195	701.793044762929	747.755305022792
542.025	0	0	0	0	0	0	0	0	0	0	0	0	0	0	0	0	0	0	0	0	0	0	0	162.158781406294	131.161251157783	141.449129179498	170.382291958414	175.523235039024	211.679343796131	226.945614877021	250.855133107121	264.400654005817	299.080405990108	322.507830073016	350.391223911859	390.495060642141	410.328040908621	438.132861174772	469.550102408505	493.658583497196	512.686748486681	553.088970945633	568.17641662943	612.937646689237	621.80083943411	641.424599321165	674.756282980016	707.874088984834	736.612700891755
543.691	0	0	0	0	0	0	0	0	0	0	0	0	0	0	0	0	0	0	0	0	0	0	0	89.9909335601305	112.019195715529	126.462679694244	158.189810414924	170.992641703324	184.411346993124	223.442803201623	246.293900332429	279.150679736393	310.971165709056	320.219715121925	351.733720098598	364.35006683213	409.640781286669	427.509140889517	465.763489176908	484.097108882332	508.384171534279	539.946667307963	570.368597758331	594.231243603388	610.099419260933	650.076417896369	664.071003530652	703.397475965263	739.828127435854
545.357	0	0	0	0	0	0	0	0	0	0	0	0	0	0	0	0	0	0	0	0	0	0	119.818051917368	93.3297653013762	126.595470616913	148.848151313056	149.856857003822	182.658592069308	201.012937920386	224.772310933506	239.132220911671	262.077297368433	307.494993209694	342.743204272422	361.996983391419	395.115065567166	422.747504147477	427.478623568948	469.304524467787	489.722215050375	510.419504810433	548.749558609047	555.43365253919	598.320514062976	619.41254229718	638.047960190992	679.710676442168	695.831192039821	725.904065163371
547.023	0	0	0	0	0	0	0	0	0	0	0	0	0	0	0	0	0	0	0	0	0	341.387838152833	105.572252914588	131.189718762515	151.242079817158	171.860001698155	165.296507488653	212.056398338666	206.334348614479	252.473361644326	264.596326161402	298.710296635965	319.900595048973	344.500762466593	388.462990200785	402.520059392343	416.825912053856	453.467077880788	483.280092877112	496.338831488968	511.549618461976	540.945359347382	567.412396237537	593.080409727832	616.573194966242	635.61152053764	659.70994451706	688.165018670431	724.031469824772
548.69	0	0	0	0	0	0	0	0	0	0	0	0	0	0	0	0	0	0	0	0	0	107.914814187333	96.016810077561	105.008683637981	139.350590404225	139.272478309212	170.194619861354	185.166478479348	213.267174162969	239.298374984534	232.438040429623	283.487202743891	293.775712455389	332.005269199682	352.66802039887	381.070992714851	403.360283245708	423.512212362364	462.05302274963	482.536995833249	496.610605361455	525.089947888374	567.421285907907	592.800430533367	603.685596844627	621.12933732479	659.185433217806	671.072126416909	720.511391734482
550.357	0	0	0	0	0	0	0	0	0	0	0	0	0	0	0	0	0	0	0	0	331.291312658388	89.0874042695109	106.835034350456	134.2943887257	131.844780254569	145.782844275913	179.759530290652	192.575570547796	205.106703248901	248.096282803875	261.524612418827	286.097418605678	308.109708685643	340.505889376224	369.815757877694	382.376420657867	402.815600412599	431.105593741352	463.62768641337	482.99681887519	514.12934743684	524.069687457087	550.329327247248	572.163773813087	613.467810601922	624.151960118969	638.758376496752	680.740642290484	701.020407161537
552.024	0	0	0	0	0	0	0	0	0	0	0	0	0	0	0	0	0	0	0	0	90.736556157382	66.3119282507887	108.921998364779	118.45162935861	146.874486211862	158.667113838094	167.405217757807	184.078143718832	215.347848396402	247.595082072994	271.98003511414	276.496081052743	305.242370435482	320.756498680028	360.554486765813	392.370497268198	414.617213191733	433.87890875718	462.244747588579	482.997619961371	500.636033430194	507.486861465246	547.125077365409	574.666479315676	605.064501281487	611.096236459618	639.871435956042	674.073699695451	690.702072191869
553.691	0	0	0	0	0	0	0	0	0	0	0	0	0	0	0	0	0	0	0	207.434050990311	84.7846382794259	100.170369011925	124.592027043417	107.603530009165	147.179538653308	143.512525271288	172.879624099933	201.403138917374	227.555696768113	241.995195232931	247.640893276194	265.76858870575	307.949941294567	323.005508393711	346.87056359789	385.518671857494	421.566850680257	431.252123040725	455.015172005541	472.968980792312	482.598347964618	522.846598167666	542.963308049415	570.830327611165	589.376056619254	598.681330131535	620.983842126683	650.748992701863	681.305830583592
555.358	0	0	0	0	0	0	0	0	0	0	0	0	0	0	0	0	0	0	0	99.2728255928204	95.3886260257781	113.367642077826	135.931512886756	150.355867614237	149.939310570721	176.925720743016	197.772230783971	211.40248543501	226.720377803314	254.873033798148	266.026189951386	290.734621658009	314.587618938965	347.323362738724	370.298119308977	396.172077172445	404.179132735202	430.445032006862	463.725605948365	474.912478479803	476.603196075493	522.286029966831	537.430876163359	561.928517242932	576.351677643234	589.249271343122	617.093479356946	643.701835525213	674.501631457586
557.026	0	0	0	0	0	0	0	0	0	0	0	0	0	0	0	0	0	0	144.673510772133	70.0316540827655	82.9639100597154	92.1575292210044	123.629053726369	141.534958836621	138.394336011409	167.030628440396	172.570632422511	196.290577977792	214.995352172274	240.270974377989	265.431507640655	281.276021233839	296.192488802781	340.243548298771	348.124531932573	373.989081013521	395.058966084647	408.585479358765	440.122644386442	458.562590261003	471.861450865892	497.66506923288	524.230522086592	547.467465953104	561.697787475053	583.926203213136	594.152085960182	628.611399113804	663.786468434322
558.693	0	0	0	0	0	0	0	0	0	0	0	0	0	0	0	0	0	0	68.6990422667617	69.4886263665854	96.0875188205939	120.61231597061	109.253469761555	138.32109660997	164.142645875455	143.668242563465	171.609578497814	200.788265840395	218.258579100197	236.154908510776	268.405595947761	282.415158436533	298.962812557717	335.607173119043	339.732346996186	372.576734967223	405.880274808732	401.753565652787	439.614231405595	468.51110421525	483.725930160834	490.786844118087	520.746807060885	543.182569262487	557.727035275365	573.754849642088	593.469465441949	608.476553259039	627.541119541309
560.361	0	0	0	0	0	0	0	0	0	0	0	0	0	0	0	0	0	125.953558416241	72.4338481635899	77.1386348208136	119.731803050032	114.656738827499	120.556316291706	146.207492221142	143.7821854228	175.967698240048	192.878775216805	214.774635213103	227.636559877919	241.651543192026	262.609496338002	302.023000648765	322.074164981816	320.853620245079	362.935576079224	371.885089284312	403.55054998533	404.062484920031	439.261778191979	461.392875964623	465.01021883758	488.993043472184	519.719499346375	529.731858499795	548.812783120705	563.929287972275	590.624930740556	606.678938654802	634.187436783228
562.029	0	0	0	0	0	0	0	0	0	0	0	0	0	0	0	0	293.95741684174	69.7024275810305	67.1952360748452	82.5287447030802	90.2820756618862	105.945282186458	101.931680849805	133.479582721961	163.369657167948	155.807227583486	186.512294717555	204.007208490625	217.953279017995	240.658700609115	268.488036403102	276.856612786356	285.059020110681	314.983519817404	335.613723746393	369.073744334428	394.966046040772	398.681555864577	427.309571834107	446.058349645645	446.72720760681	475.962151695147	504.524305563328	506.668748027543	539.263030935256	551.000670804672	565.328831761061	605.912616286029	621.972564273674
563.697	0	0	0	0	0	0	0	0	0	0	0	0	0	0	0	0	88.5771718866193	54.1189651488835	73.1616826084206	100.490817964318	108.35036349405	106.389604475477	119.533889001283	134.110504000769	145.546554598222	160.356069809955	175.42393059847	209.303030570916	221.363280517503	258.382928877887	272.950295407535	279.844649268142	302.189611036842	321.875324847337	339.351700812308	358.77594189615	377.659465330028	406.882086865917	413.846949524974	436.97003761981	451.042437839267	484.820780630896	495.451691691	512.300141277878	526.945014398326	548.594800967468	557.256251053439	584.237338429696	607.886517739419
565.365	0	0	0	0	0	0	0	0	0	0	0	0	0	0	0	205.922709010823	50.7378245022995	80.441975992946	61.1223372196735	81.3250438721578	100.540621537256	105.550561186344	123.898102798687	125.799829412216	142.79520326664	170.353397635659	193.308323168285	201.780894519346	203.521086317154	236.098492123303	259.54819606813	276.488130159301	311.951826011579	319.40816280353	334.329165972042	353.19470425672	373.073173284833	395.493740813207	404.321098372988	429.949775370869	438.287412404373	449.661672674957	487.032996604916	497.718957884209	511.315583531472	522.382187949014	543.347163396658	561.216272302796	596.72903759137
567.033	0	0	0	0	0	0	0	0	0	0	0	0	0	0	0	55.87465942299	38.5007646868489	43.0435895032679	52.5679384278765	80.6962970178452	92.5965373003115	88.6855599865816	96.4052285583518	121.851999687418	157.023364535755	167.335007174274	171.391047615759	211.654938960891	214.700672035163	236.791335295604	248.317660374514	249.946012776143	273.388433642867	317.39285081294	346.399623050297	349.630754473382	363.562330088159	382.027800558471	421.594582602428	407.872183588546	434.015158962857	454.025514564048	471.963931898758	485.862687216826	513.114928220957	521.699393210422	536.271968125755	556.282689647845	590.91199438708
568.702	0	0	0	0	0	0	0	0	0	0	0	0	0	0	148.818666889829	58.7106641114204	67.9444486118313	68.7356594537948	87.8157800396542	72.2944185162843	81.5435897507318	102.26679085101	123.875491331221	135.456368722346	135.225798150951	151.164808884559	167.818985560785	210.292652300783	212.275751912941	236.645865483518	250.9083070942	274.054496354368	280.486815958471	322.543320121824	329.679977653476	344.774698515092	364.616243973421	374.067585402428	398.605012437783	411.118317276709	426.258008481647	450.532509100995	474.838894119304	490.627848892752	502.203307377161	514.120329255995	536.950317454748	557.385714095027	566.775769658906
570.37	0	0	0	0	0	0	0	0	0	0	0	0	0	0	13.7588867541796	52.655508492375	50.5241430717068	13.9126844070515	52.7009229598995	80.6916839527753	92.278831297394	72.6832391227403	109.002453218418	150.464680246038	145.313990125548	146.941819592138	157.246411926716	202.176115611459	198.32662197216	220.324215356734	230.764323397071	268.79828936064	275.528006291938	287.14162083825	321.073168323076	329.846654579169	354.643122273621	366.261931138373	382.006303812976	399.808157513413	422.916172855837	430.047049025245	465.302827176926	479.247332169577	486.695741160297	495.712289884101	513.321409653345	548.614425589298	550.835834136396
572.039	0	0	0	0	0	0	0	0	0	0	0	0	0	111.512801571881	51.9199638286949	62.5226014242456	59.0793045549192	81.7452008351344	91.6902048408277	95.0859427220737	106.88986937131	131.068134530203	133.906316574251	141.143782997873	169.246059300969	168.687738860647	190.690846363662	197.609705375252	234.523290701365	231.13938846967	262.650779863533	281.4722190518	284.069229823984	304.321872884539	319.056767728582	345.423919767091	353.139488674815	364.302204995484	393.133129228666	403.788090338705	430.49066603134	429.647833012904	456.4667248104	474.28546006814	486.209157005261	493.068755262198	514.257895212748	539.703441842425	552.303152197784
573.708	0	0	0	0	0	0	0	0	0	0	0	0	0	34.2218607534606	10.3792715111093	47.3388510115452	44.7404710481591	64.981839789057	69.4559479787955	73.9249051503199	83.2263662835805	114.380425373209	106.778985119188	126.443371545766	135.01811397091	149.868836889044	180.038599696305	194.131021272317	211.081081690825	234.205207461463	236.769375462103	260.176541793596	274.012329618711	296.245447403186	299.664645517625	319.135234562516	345.741032710244	358.429974682452	379.392010082356	403.560155613019	407.05231300234	423.248284057229	448.082821758983	460.405064553565	468.503230712122	479.838139939232	504.900101282748	519.677232596849	533.061072596389
575.377	0	0	0	0	0	0	0	0	0	0	0	0	83.3955628827265	69.8627316136831	70.010564051274	70.0665911614952	73.6641645292589	76.5490258096636	83.4524060438527	118.687054892684	111.746423138975	121.610386455429	125.688481305169	118.894838736205	166.153148657417	174.319938759345	189.980773382421	204.209557567934	221.595414344308	219.013123515119	257.612610420303	276.245802236608	285.548365794764	301.214022701566	309.518400804141	329.012895285478	342.538051899	363.253168055263	386.16860277184	405.295100947781	417.721717635154	418.103025615071	441.988262568217	465.022325823884	465.370242681611	481.45079974505	497.896644779598	509.067280795447	531.529858840636
577.046	0	0	0	0	0	0	0	0	0	0	0	264.408517658619	60.9752649882208	73.900188619109	80.8830856242143	72.768799601507	81.2946862051262	106.277725677727	110.92456810082	120.570595171579	111.570695720255	132.707720724996	146.497853465625	155.180579981098	166.771427439413	198.042866552312	213.208951967048	215.847948480485	242.432680040672	248.943535158025	265.457296978279	284.573938470645	289.483623225682	311.829102390449	310.623778687415	347.023528708866	343.360234851494	350.943112387143	385.316255832594	387.923999175593	399.678703037151	431.9822012012	426.500071505866	447.36878015714	457.621437221588	470.194238183567	480.987561126176	513.058379765039	529.677803500936
578.715	0	0	0	0	0	0	0	0	0	0	0	94.0406594451997	43.3691487334223	33.0739019038656	87.8269082393043	73.9052721106404	77.4276899149064	88.3560456125396	99.791372467155	108.691547490348	121.193790544384	118.969078541384	141.270103481713	151.074130142639	151.241465001379	158.705754089439	186.874589266691	208.359619835905	221.372350507868	242.311405824663	239.943441557729	256.294645580888	276.065794500492	305.724268146366	296.846581751743	319.190081565149	344.02669565796	340.175395205246	364.467327449872	375.45644542346	401.470178182168	397.119856408629	428.763612981164	431.815672771112	447.660863805149	452.503529213192	476.97374977727	491.235862210715	517.945193428009
580.384	0	0	0	0	0	0	0	0	0	0	162.026319589233	24.4426808327069	29.4389349518709	59.4503756903735	66.1785514307973	60.1248186049167	50.1158066437528	63.1318647705805	80.8845844981614	94.8460066566105	94.5555235506473	128.270424873213	114.547917964705	128.837354220572	140.838841884463	149.90520018241	186.951214139642	206.324020566019	194.627321563695	223.512081936982	223.102629315169	251.026847881766	271.549327173543	274.361596581701	288.090497983522	308.536067297992	318.461237328408	335.126740457117	353.643688025339	369.209533874023	383.34527525961	391.321479017604	416.425551065174	424.494323125507	433.613472008512	442.968276695327	454.580818640801	483.812369766517	486.4878438521
582.054	0	0	0	0	0	0	0	0	0	0	78.5187884249308	49.442544519152	40.1106305618313	56.8885611660509	55.0162558241792	85.074152705361	70.7691759407316	96.2696394839796	106.346237982481	136.551773408965	102.674094075199	105.774882348513	150.064150366194	153.497632640078	165.901294542219	171.392884389169	194.359876741862	218.513715164889	208.767516305712	218.795497618215	259.091335612468	232.95946741742	251.989345597842	286.71241755368	290.044056440562	304.007860810508	329.278885368218	339.169839406226	356.942261424457	364.964816282	381.038686571026	384.351996388944	396.425247697225	415.224769301405	419.281483271285	423.888385666783	450.289695068962	466.775931335555	472.218326524407
583.723	0	0	0	0	0	0	0	0	0	172.880253301348	62.1383363160995	59.6339266806978	77.0262405094643	77.7376908688194	62.817327845894	72.5101857520395	82.5429707946288	92.1912041226307	98.1103796794766	101.791153922507	119.263818301172	135.100747847327	122.173389780301	160.239932479266	174.992076888026	178.360294850247	198.109570852331	205.017187575826	222.053037692308	232.249608574755	249.503840198457	249.76029067101	265.398073337198	278.834120269264	291.127038230959	306.958139438755	322.249541412195	332.785320786596	333.139808031783	362.898935841749	364.046833617329	386.794863244506	392.581897918222	403.202200718656	423.057434773791	425.993188943181	439.352552950356	447.210699248797	475.695799525901
585.393	0	0	0	0	0	0	0	0	0	47.7329471452463	-8.12608010690861	-4.93130193324636	38.880588802374	64.4084313521988	64.0594451996327	74.8463411665707	47.6234445223351	55.8116005265775	85.6423529032308	97.3385036316168	94.9709239324816	95.8319629375744	121.413512000384	126.205338322661	134.23868356359	135.3139745738	178.729416793032	176.85982220292	189.196273554083	195.832398815881	210.611259429477	235.216619289451	237.390483698455	248.025582846262	273.212785075189	291.664102915229	311.1862881539	300.85599068487	321.865552921799	342.405259009562	354.064399609923	368.802154974432	376.624232525216	388.620690574168	402.282568415554	405.117010313883	424.232826175385	435.371441262761	440.082737425045
587.063	0	0	0	0	0	0	0	0	115.190211496896	50.1634295868003	21.6755791879787	12.6742049475631	56.6185281355489	34.9962869893164	59.3431636703331	52.9230762045408	54.610568744799	79.7711311381865	71.2925004057881	93.5393934148765	99.7496717484233	126.705730504374	109.343424424809	130.948515180125	136.586620897188	155.428902231328	164.522745146988	175.698069845785	204.809008479052	207.645686237146	215.542600168727	232.672395761341	224.545150814765	261.035569588493	262.325739880823	285.862467538747	294.982429542726	304.874466955061	317.397540247338	344.960249356406	337.096131417961	359.033157408461	375.950790651481	376.870832990689	397.415948725567	399.455337897553	401.024404046954	436.678738325969	440.924015597091
588.733	0	0	0	0	0	0	0	0	20.6742221131309	22.2109046230065	55.8330356287657	65.6031045631258	72.1189312317991	55.4366588095783	60.4641195656138	72.4150349351633	97.1924428577355	90.9999935504366	100.086218114708	98.6131396890398	129.607422486231	121.826173750555	144.183386452329	130.897123777741	155.888485200355	174.826886936447	174.987533757855	200.101525677204	204.331933026479	202.709141943039	240.343959878811	238.768095736858	240.743292026459	265.425433623998	278.084116921883	289.266126373709	304.888302610503	307.82520232999	327.996483740178	317.565070738702	348.068545659106	362.913843897814	366.412544984822	377.161566832429	383.151783576402	397.191567244613	409.311854883679	415.461701579246	434.231300151644
590.403	0	0	0	0	0	0	0	90.6593147340304	45.4052651881208	31.1502057951895	57.8218968697643	49.2951781830672	65.0980364106493	59.6191383127111	70.8438688858097	82.5960572872725	71.6348224243087	97.5787660844192	94.9954194074677	122.304469387353	108.334498730705	107.905569037628	140.155807106011	155.743480546536	132.751983534523	168.697743814951	189.110923099349	178.995837736338	200.391583280396	199.612816826948	224.626718070291	225.588314645499	251.788681349993	267.04447741295	259.789594412024	277.743648127569	285.216117005542	305.921848898422	309.884117844866	317.997864384539	323.701710823268	343.078607403383	353.629197332012	365.965912012828	369.327172099829	377.154668130612	395.538912311604	414.529705843405	420.815002889427
592.073	0	0	0	0	0	0	238.630235122308	37.7320594134419	7.72448464268233	29.8560637433304	27.926488944986	38.9261878542791	38.7447587535597	48.5019886317293	21.1281421835457	66.9260144302487	62.3215919176061	71.2760534993293	84.4727301914519	95.6697548458551	95.3375179430755	112.754107232644	133.516629513989	121.925362631903	138.030855333924	163.134255374197	158.410656563465	183.738989622111	200.717302755634	187.841152649055	213.522547898659	215.194441557927	226.038278518542	249.282915986909	248.22663629887	270.68210938912	276.799961742863	288.603956022157	301.752867344939	317.657619173711	319.45185907762	323.486114933277	345.950880466857	360.084766139421	359.159881569497	368.146256980369	377.256599527624	386.479908809265	404.985945448333
593.743	0	0	0	0	0	0	110.199608369698	45.9225315805285	89.3585855835106	55.0577635224816	78.7298089152887	71.6343133165923	71.4939127978605	70.5599126586902	105.716583568947	76.309009311091	111.089052366089	102.997027699896	85.5008407299707	115.275515812174	110.957020693949	139.836521139868	117.216882844301	148.360069058849	163.643286412083	162.392245525052	190.609687283267	181.150711134671	222.994285362128	215.582635982785	229.778089408143	228.250427079985	250.868589183963	263.422940108072	264.073978651854	270.574728513976	280.505912604309	291.093262289237	307.769239079	315.181032527414	314.2372675022	340.310147151275	353.229419426168	351.651003609294	359.500834268071	364.478929399528	376.625967110645	393.054412712491	408.544017249656
595.413	0	0	0	0	0	179.274441312622	48.9894670486272	53.3735714720025	64.7702573218803	59.039371802364	52.6017961486742	67.0130427126166	99.3089779460395	72.7481606541663	82.1535909457203	89.9172388266921	112.664039768037	82.5766281099756	111.869266775266	118.991098946372	127.288691226511	141.78905902312	148.231696216321	165.35492294285	164.156427420778	182.43409341623	173.237112836547	176.106115540269	180.24339227924	217.850578427021	209.752799430465	237.808501810482	247.237672600104	252.010575089355	262.111776834296	271.397770766564	279.069325228183	295.641695175221	300.810019041034	306.403167117138	317.192730293198	334.502330195502	349.940692004539	348.538480311539	353.331399397568	357.276890537024	376.051839431552	392.033153544086	392.112208920406
597.084	0	0	0	0	0	49.3488227363434	55.8291226433841	64.0557868965804	61.4147464319111	37.5175579327852	51.8763875018724	72.4647961756614	44.9412342691307	46.4286615107219	79.7263021112968	68.751360939754	91.9116856039289	81.3351753842202	105.849032310387	114.15721970374	122.05222626369	142.60704698611	131.227971039719	133.530850964211	157.242894053615	156.272079472715	168.188899302988	181.149290543	194.00256196152	199.999538605709	198.99325204824	213.209185461534	231.66592531868	242.5703426276	258.027649932628	272.308705859607	274.980111450753	274.063608453089	298.110011654908	294.203652659136	309.864318593982	320.078707549898	331.538198949927	337.450841254633	348.030204111444	351.397275167006	366.848247741292	381.621082970049	389.26561709868
598.754	0	0	0	0	161.08683252994	17.7888774513511	50.7774223674636	25.1739335859916	34.6457052741279	68.6901360540689	58.7620547495142	45.0261804165491	89.0461775698089	69.7235894993712	51.0989470614525	75.7172890196577	72.5327106478971	81.0271451931678	78.7763336811811	104.169901552374	105.223944329009	130.936765903867	126.626178169159	124.913895208521	147.809565046234	153.785140109263	164.598519574471	153.931028062827	174.220430929805	199.155584728852	197.894321032226	200.921848111124	226.251262669024	235.87301011498	240.564124499584	268.565395727522	266.105085956507	264.903167204389	284.637696620939	292.556528581549	309.719455380747	313.192484333011	322.551649128994	326.830460870089	333.483750804552	341.816130243249	357.198588333795	366.15030211613	371.362609956543
600.425	0	0	0	0	36.0179587533815	-2.85622163895215	26.5270834388661	42.355188077266	15.3544801745662	9.17302351309555	28.8391953277888	27.5930018360605	45.5685166856785	47.0640470413838	55.4291707911574	71.4028783404021	68.2946370157991	80.2284635443922	72.0395435704613	104.053150011035	112.851637370107	96.2963380997472	108.611304315565	137.190912920888	133.825812358202	134.743829533853	142.424286214177	168.000574601935	174.539474899384	194.255599407116	189.446065515495	205.273693277741	222.310961707924	245.435776260941	232.206022436561	242.579566989091	243.949690825343	262.201275543837	280.795749039075	282.396038458198	289.8052270302	304.761355489886	309.131352591074	312.592023240745	319.55304817013	330.132130872018	346.239434567318	352.438109892234	371.611040858293
602.096	0	0	0	147.447476982921	10.413170980553	44.7831865646207	72.7468605701086	44.9037626955274	52.804737044265	71.7381356468844	90.8236569650313	52.0962105089042	48.6123194988034	67.7362372492555	79.3060385530878	97.2539725118264	82.1956337617257	99.063912664426	114.492840137325	94.538410214385	124.539941467745	124.319291801881	131.017019379169	147.783104323458	168.924222624873	164.965490912808	171.2500646637	183.903335627889	172.455516513497	198.31731793446	203.870357248437	221.699398462661	240.156970692169	222.288767209495	237.392041374454	266.217110471883	262.057649616922	282.039205837815	280.262340855261	282.521806205359	292.16989913708	303.478155201714	309.202841097692	312.409564693578	329.63408711148	330.802478023569	350.697963966025	353.185487163483	364.071159796202
603.766	0	0	0	26.7610781194705	36.9730680864476	31.6252686845032	28.8126911687751	28.8790249515915	35.0075845930915	45.5955650325542	40.6498271794863	39.7994493637454	53.3267081757701	47.9420376625297	41.528874313593	53.8816831173846	68.7142609665467	74.5941948736655	94.2905007266401	102.569052449713	99.5534320472625	116.609537013683	119.580499596054	118.116331494017	138.766116331134	131.977195789993	138.529260754826	172.347787384458	173.186714174684	177.065755554163	190.954497638084	184.949576731504	203.599789518029	227.920638725329	230.400424323531	245.245182728321	241.811207902386	256.798363432668	272.870993454503	272.745070785932	271.12930066118	291.191492176193	298.121194243399	307.692392967966	308.813593850588	313.193826834258	324.501170000425	339.99763630633	347.986998629614
605.437	0	0	100.949221350761	6.20371323761997	-8.93072814690852	7.27861110616824	8.50784649489129	10.3931534661039	16.2878428960502	13.9997194687636	21.5162189891791	37.017581496222	50.8049855776383	44.2254064443127	44.4294221122468	53.3477067389422	82.7596788712361	73.2328925718127	77.7733748948575	74.7595163160968	78.7203375934395	90.403198122813	126.469552984472	148.822931380068	126.116027124937	133.598104891446	152.307969239712	121.230997835581	175.703609842413	166.532445244286	175.26139525975	178.821922445175	187.118341926305	222.89818425396	208.982773949235	223.102131949623	232.740591450683	242.872279492985	252.474119862179	267.608772118687	263.930794202909	277.388761490152	292.989156885335	291.753198922774	303.87066752436	302.335180398776	318.335141650455	330.771009434228	338.111921452273
607.108	0	298.776207126111	-0.808242332292856	0.771015469869844	37.4170516096649	35.6474978223732	40.5257486971843	18.0691684942021	51.1082876805422	46.7988457403333	56.8382346529625	44.7244272012094	48.3227912981385	45.4592133586133	78.0767348551732	74.4838347593654	60.9333750504089	65.9185665832566	87.7242735572406	79.6189777409286	103.391657131111	101.676330100582	99.2158078202617	120.52767776689	129.379047413863	134.953991136917	146.327352761751	152.860712529761	154.871070112786	167.979543320627	171.173330128722	190.148840807603	189.612607452644	210.721477317088	207.019940944984	224.007658640151	238.043794178633	241.797860081577	248.574147235797	255.655048842631	267.029378623603	264.187023089993	283.201631127711	287.667341859794	306.297842177467	297.68891784675	316.162869205968	331.95005159567	328.324603562748
608.779	0	105.241272942252	6.44708139658853	38.9218609036771	36.1482294205389	24.1652336484469	2.82742000616497	6.25633361921728	34.2681088506426	24.8497693433801	51.9220018599286	52.1353260328297	47.9658211928469	71.7459502827421	51.3762449057071	69.6512587009015	81.0021875124469	78.8269634207805	86.6231034790806	99.627474675539	115.684568450091	119.845579589076	118.832995427433	127.58086111435	124.156565576219	127.73731718296	126.923581975915	155.863238661557	145.745274558541	161.364738541608	170.406637805129	189.201859593125	211.688416390608	207.002938601253	214.927618340659	204.201750481114	235.080100932856	237.650369747738	248.803109329847	246.692407894076	265.257873047224	273.196737305958	277.404395677891	290.477427390821	292.935547963483	288.098954286226	305.383880238297	307.904022906598	325.487288881812
610.45	258.704410723713	12.5686227412466	19.4421700206945	7.03380973889186	26.4734021953885	2.93989067881879	23.7125465738578	26.7323341996675	7.54499160701717	35.8037588867557	23.7603266447405	46.5818149399447	53.2703749863714	51.5342794073944	47.3422675737815	72.3149424663384	74.3738720999684	74.0342294240912	83.6419799286938	94.6067882606077	94.950357849182	99.6657361003528	94.7559539898267	106.774209519445	119.025731707172	122.840481405433	125.193294220777	145.172702921726	156.487908853996	154.129708908093	168.805527239675	177.057176705515	173.933843989578	203.397213297071	203.556014886155	208.432853184123	223.959726829575	223.57674890422	243.160686152245	246.220099391072	252.920567638603	263.707091245633	266.863989772914	274.554612015921	290.029551338231	289.271007883641	294.964211689949	310.317693827493	313.32502716693
612.121	17.1514094483688	-12.4836241109681	-23.2960228346569	-30.2359858633639	-41.9870446841395	8.02133983398299	-27.1086604412614	-11.1973036386558	-5.4642645174947	14.7425424684227	15.0404944324655	14.0994338135222	19.5456209993351	20.9453408558935	31.300808435476	47.6091772967517	42.6389791263685	45.7475895662458	75.7627423167601	55.5380126224044	69.9712435733794	68.6132907984796	77.5616064864916	88.0763679319978	91.5662687961666	104.801296518904	130.574223430047	114.773675288191	126.178370064129	139.645495343798	142.970786476096	144.205469921792	171.053563863071	168.364063114698	178.18311930534	174.469578527558	201.503770693359	213.543408991582	217.607927082992	221.63681561552	225.267631891447	249.946303106939	248.483462233681	259.44453038521	264.944091195981	272.611058938109	282.554896069624	279.868122786769	294.668244513109
613.792	22.4157294002562	13.3684324525877	18.5625698836856	-12.4429159295007	9.03570829088292	6.59581311241333	17.8674689012409	26.6340968445382	28.1014307752592	44.433562315709	46.7085873535066	47.0178675982356	38.5086685567187	57.5345707904797	69.5568032075417	56.0989090122624	71.2061157341992	88.5368188755823	77.2294523512729	74.7608446427653	85.1005584988995	110.132790510474	106.409671641867	112.184791783069	115.813574405917	113.86681683635	129.511574302638	161.805311491235	142.942320143798	156.763655093237	164.081523200724	173.526916506938	176.829092752335	189.313575829935	189.574901844329	196.227875742693	210.01085482846	217.293579325936	213.153552263914	234.245480858286	241.055755664734	254.379345779892	256.531567675114	261.798805563205	272.372456098355	273.498719640423	277.476657373762	291.405458783742	290.219187665494
615.464	18.849863978416	16.6169859423758	16.8455992142473	37.9367129531645	23.9940118836156	26.946331689357	33.4426111947395	59.211409433341	34.0684788938083	13.3325137949767	38.5763208707854	55.6654422153138	33.2480993983736	60.8844591876548	64.9249051512995	85.7152996679108	48.9073559570456	89.1355581893744	82.2826455479684	98.5403141265431	97.7227536140751	88.9756363359558	109.737715288023	118.236581973583	111.857220413762	124.794831217761	131.810353695065	140.869143871754	138.92846812491	170.50792671881	160.141956241161	171.770984861	169.760898758682	174.63772875109	198.581033223182	210.63823909332	199.026046816268	207.28994156236	215.567166175993	227.170616730339	230.840992133761	245.321326044823	238.29401114973	253.626143970532	260.918218296561	266.150885903671	273.274238802732	281.57987396096	290.743691476324
617.135	-5.97592956271025	-14.0831750371839	-7.98847859267208	11.5647268391231	5.97772907715553	20.3000481422332	18.4106203937045	22.1835315979493	42.1216330824795	3.28450552785262	35.1535888311176	46.5006274677633	31.8416966049447	35.4911332012219	38.8961456798597	39.1407148817648	63.5880999778312	79.7616930532066	71.4709917361749	70.7630635531894	77.4112048719996	92.1679295830634	98.3746039101683	96.658151107575	110.42498148873	111.789554043863	111.447501949695	136.923629056411	131.090180531964	147.391704819691	148.546992289698	159.379751125696	166.180030836922	171.385959508655	188.85025045268	186.539742806019	188.398574027144	196.915154204569	209.802853828412	208.605857112844	220.069393348648	231.889549188989	240.582259584516	238.994990943891	244.150214282256	246.251932684304	260.383209445166	264.001993628069	274.37052359933
618.806	-37.7156142499625	7.47020685185855	-4.81629757686387	-7.73064357342825	10.4877353992776	22.5735893490276	0.663235540979887	-19.5626056952435	19.781069741321	43.5007254693873	40.5529942456407	50.5595226382354	31.3960735088121	15.9534453782051	42.6761272215946	26.9801206127045	37.9671070764735	54.1360161371276	47.4834580470771	83.459968977806	66.1964902048902	74.6630649937832	68.5139638087259	85.5557748611447	94.6828679391083	101.972681405678	102.879268711727	117.161462821015	124.065110814368	133.670114930857	136.81522331674	148.768804206199	145.459404679476	152.137622332996	170.349449131225	174.772357600031	192.058954257367	192.641487049418	204.416742364435	208.803343567951	214.490964601889	220.466302889373	220.241156556606	226.093110596739	237.675078780261	237.666638332553	246.397405467317	253.918290895289	270.118173545347
[truncated: 85 more columns]
