# Supplementary material for: Physicochemical and major ion data for springs in the Black Forest National Park, Germany
Source: Data Brief. 2020 Apr 30;30:105645. doi: 10.1016/j.dib.2020.105645 (PMC7218150; doi:10.1016/j.dib.2020.105645)
Supplement: Supplementary file 4 [file mmc4.zip › Fluorescence/Q02_1_2016-06-06.csv]

wavelength	600	597	594	591	588	585	582	579	576	573	570	567	564	561	558	555	552	549	546	543	540	537	534	531	528	525	522	519	516	513	510	507	504	501	498	495	492	489	486	483	480	477	474	471	468	465	462	459	456
210.862	0	0	0	0	0	0	0	0	0	0	0	0	0	0	0	0	0	0	0	0	0	0	0	0	0	0	0	0	0	0	0	0	0	0	0	0	0	0	0	0	0	0	0	0	0	0	0	0	0
212.444	0	0	0	0	0	0	0	0	0	0	0	0	0	0	0	0	0	0	0	0	0	0	0	0	0	0	0	0	0	0	0	0	0	0	0	0	0	0	0	0	0	0	0	0	0	0	0	0	0
214.027	0	0	0	0	0	0	0	0	0	0	0	0	0	0	0	0	0	0	0	0	0	0	0	0	0	0	0	0	0	0	0	0	0	0	0	0	0	0	0	0	0	0	0	0	0	0	0	0	0
215.61	0	0	0	0	0	0	0	0	0	0	0	0	0	0	0	0	0	0	0	0	0	0	0	0	0	0	0	0	0	0	0	0	0	0	0	0	0	0	0	0	0	0	0	0	0	0	0	0	0
217.194	0	0	0	0	0	0	0	0	0	0	0	0	0	0	0	0	0	0	0	0	0	0	0	0	0	0	0	0	0	0	0	0	0	0	0	0	0	0	0	0	0	0	0	0	0	0	0	0	0
218.779	0	0	0	0	0	0	0	0	0	0	0	0	0	0	0	0	0	0	0	0	0	0	0	0	0	0	0	0	0	0	0	0	0	0	0	0	0	0	0	0	0	0	0	0	0	0	0	0	0
220.364	0	0	0	0	0	0	0	0	0	0	0	0	0	0	0	0	0	0	0	0	0	0	0	0	0	0	0	0	0	0	0	0	0	0	0	0	0	0	0	0	0	0	0	0	0	0	0	0	0
221.95	0	0	0	0	0	0	0	0	0	0	0	0	0	0	0	0	0	0	0	0	0	0	0	0	0	0	0	0	0	0	0	0	0	0	0	0	0	0	0	0	0	0	0	0	0	0	0	0	0
223.536	0	0	0	0	0	0	0	0	0	0	0	0	0	0	0	0	0	0	0	0	0	0	0	0	0	0	0	0	0	0	0	0	0	0	0	0	0	0	0	0	0	0	0	0	0	0	0	0	0
225.123	0	0	0	0	0	0	0	0	0	0	0	0	0	0	0	0	0	0	0	0	0	0	0	0	0	0	0	0	0	0	0	0	0	0	0	0	0	0	0	0	0	0	0	0	0	0	0	0	0
226.71	0	0	0	0	0	0	0	0	0	0	0	0	0	0	0	0	0	0	0	0	0	0	0	0	0	0	0	0	0	0	0	0	0	0	0	0	0	0	0	0	0	0	0	0	0	0	0	0	0
228.299	0	0	0	0	0	0	0	0	0	0	0	0	0	0	0	0	0	0	0	0	0	0	0	0	0	0	0	0	0	0	0	0	0	0	0	0	0	0	0	0	0	0	0	0	0	0	0	0	0
229.887	0	0	0	0	0	0	0	0	0	0	0	0	0	0	0	0	0	0	0	0	0	0	0	0	0	0	0	0	0	0	0	0	0	0	0	0	0	0	0	0	0	0	0	0	0	0	0	0	0
231.477	0	0	0	0	0	0	0	0	0	0	0	0	0	0	0	0	0	0	0	0	0	0	0	0	0	0	0	0	0	0	0	0	0	0	0	0	0	0	0	0	0	0	0	0	0	0	0	0	0
233.067	0	0	0	0	0	0	0	0	0	0	0	0	0	0	0	0	0	0	0	0	0	0	0	0	0	0	0	0	0	0	0	0	0	0	0	0	0	0	0	0	0	0	0	0	0	0	0	0	0
234.657	0	0	0	0	0	0	0	0	0	0	0	0	0	0	0	0	0	0	0	0	0	0	0	0	0	0	0	0	0	0	0	0	0	0	0	0	0	0	0	0	0	0	0	0	0	0	0	0	0
236.248	0	0	0	0	0	0	0	0	0	0	0	0	0	0	0	0	0	0	0	0	0	0	0	0	0	0	0	0	0	0	0	0	0	0	0	0	0	0	0	0	0	0	0	0	0	0	0	0	0
237.84	0	0	0	0	0	0	0	0	0	0	0	0	0	0	0	0	0	0	0	0	0	0	0	0	0	0	0	0	0	0	0	0	0	0	0	0	0	0	0	0	0	0	0	0	0	0	0	0	0
239.432	0	0	0	0	0	0	0	0	0	0	0	0	0	0	0	0	0	0	0	0	0	0	0	0	0	0	0	0	0	0	0	0	0	0	0	0	0	0	0	0	0	0	0	0	0	0	0	0	0
241.025	0	0	0	0	0	0	0	0	0	0	0	0	0	0	0	0	0	0	0	0	0	0	0	0	0	0	0	0	0	0	0	0	0	0	0	0	0	0	0	0	0	0	0	0	0	0	0	0	0
242.619	0	0	0	0	0	0	0	0	0	0	0	0	0	0	0	0	0	0	0	0	0	0	0	0	0	0	0	0	0	0	0	0	0	0	0	0	0	0	0	0	0	0	0	0	0	0	0	0	0
244.213	0	0	0	0	0	0	0	0	0	0	0	0	0	0	0	0	0	0	0	0	0	0	0	0	0	0	0	0	0	0	0	0	0	0	0	0	0	0	0	0	0	0	0	0	0	0	0	0	0
245.808	0	0	0	0	0	0	0	0	0	0	0	0	0	0	0	0	0	0	0	0	0	0	0	0	0	0	0	0	0	0	0	0	0	0	0	0	0	0	0	0	0	0	0	0	0	0	0	0	0
247.403	0	0	0	0	0	0	0	0	0	0	0	0	0	0	0	0	0	0	0	0	0	0	0	0	0	0	0	0	0	0	0	0	0	0	0	0	0	0	0	0	0	0	0	0	0	0	0	0	0
248.999	0	0	0	0	0	0	0	0	0	0	0	0	0	0	0	0	0	0	0	0	0	0	0	0	0	0	0	0	0	0	0	0	0	0	0	0	0	0	0	0	0	0	0	0	0	0	0	0	0
250.595	0	0	0	0	0	0	0	0	0	0	0	0	0	0	0	0	0	0	0	0	0	0	0	0	0	0	0	0	0	0	0	0	0	0	0	0	0	0	0	0	0	0	0	0	0	0	0	0	0
252.192	0	0	0	0	0	0	0	0	0	0	0	0	0	0	0	0	0	0	0	0	0	0	0	0	0	0	0	0	0	0	0	0	0	0	0	0	0	0	0	0	0	0	0	0	0	0	0	0	0
253.79	0	0	0	0	0	0	0	0	0	0	0	0	0	0	0	0	0	0	0	0	0	0	0	0	0	0	0	0	0	0	0	0	0	0	0	0	0	0	0	0	0	0	0	0	0	0	0	0	0
255.388	0	0	0	0	0	0	0	0	0	0	0	0	0	0	0	0	0	0	0	0	0	0	0	0	0	0	0	0	0	0	0	0	0	0	0	0	0	0	0	0	0	0	0	0	0	0	0	0	0
256.986	0	0	0	0	0	0	0	0	0	0	0	0	0	0	0	0	0	0	0	0	0	0	0	0	0	0	0	0	0	0	0	0	0	0	0	0	0	0	0	0	0	0	0	0	0	0	0	0	0
258.586	0	0	0	0	0	0	0	0	0	0	0	0	0	0	0	0	0	0	0	0	0	0	0	0	0	0	0	0	0	0	0	0	0	0	0	0	0	0	0	0	0	0	0	0	0	0	0	0	0
260.186	0	0	0	0	0	0	0	0	0	0	0	0	0	0	0	0	0	0	0	0	0	0	0	0	0	0	0	0	0	0	0	0	0	0	0	0	0	0	0	0	0	0	0	0	0	0	0	0	0
261.786	0	0	0	0	0	0	0	0	0	0	0	0	0	0	0	0	0	0	0	0	0	0	0	0	0	0	0	0	0	0	0	0	0	0	0	0	0	0	0	0	0	0	0	0	0	0	0	0	0
263.387	0	0	0	0	0	0	0	0	0	0	0	0	0	0	0	0	0	0	0	0	0	0	0	0	0	0	0	0	0	0	0	0	0	0	0	0	0	0	0	0	0	0	0	0	0	0	0	0	0
264.988	0	0	0	0	0	0	0	0	0	0	0	0	0	0	0	0	0	0	0	0	0	0	0	0	0	0	0	0	0	0	0	0	0	0	0	0	0	0	0	0	0	0	0	0	0	0	0	0	0
266.591	0	0	0	0	0	0	0	0	0	0	0	0	0	0	0	0	0	0	0	0	0	0	0	0	0	0	0	0	0	0	0	0	0	0	0	0	0	0	0	0	0	0	0	0	0	0	0	0	0
268.193	0	0	0	0	0	0	0	0	0	0	0	0	0	0	0	0	0	0	0	0	0	0	0	0	0	0	0	0	0	0	0	0	0	0	0	0	0	0	0	0	0	0	0	0	0	0	0	0	0
269.796	0	0	0	0	0	0	0	0	0	0	0	0	0	0	0	0	0	0	0	0	0	0	0	0	0	0	0	0	0	0	0	0	0	0	0	0	0	0	0	0	0	0	0	0	0	0	0	0	0
271.4	0	0	0	0	0	0	0	0	0	0	0	0	0	0	0	0	0	0	0	0	0	0	0	0	0	0	0	0	0	0	0	0	0	0	0	0	0	0	0	0	0	0	0	0	0	0	0	0	0
273.004	0	0	0	0	0	0	0	0	0	0	0	0	0	0	0	0	0	0	0	0	0	0	0	0	0	0	0	0	0	0	0	0	0	0	0	0	0	0	0	0	0	0	0	0	0	0	0	0	0
274.609	0	0	0	0	0	0	0	0	0	0	0	0	0	0	0	0	0	0	0	0	0	0	0	0	0	0	0	0	0	0	0	0	0	0	0	0	0	0	0	0	0	0	0	0	0	0	0	0	0
276.215	0	0	0	0	0	0	0	0	0	0	0	0	0	0	0	0	0	0	0	0	0	0	0	0	0	0	0	0	0	0	0	0	0	0	0	0	0	0	0	0	0	0	0	0	0	0	0	0	0
277.821	0	0	0	0	0	0	0	0	0	0	0	0	0	0	0	0	0	0	0	0	0	0	0	0	0	0	0	0	0	0	0	0	0	0	0	0	0	0	0	0	0	0	0	0	0	0	0	0	0
279.427	0	0	0	0	0	0	0	0	0	0	0	0	0	0	0	0	0	0	0	0	0	0	0	0	0	0	0	0	0	0	0	0	0	0	0	0	0	0	0	0	0	0	0	0	0	0	0	0	0
281.034	0	0	0	0	0	0	0	0	0	0	0	0	0	0	0	0	0	0	0	0	0	0	0	0	0	0	0	0	0	0	0	0	0	0	0	0	0	0	0	0	0	0	0	0	0	0	0	0	0
282.642	0	0	0	0	0	0	0	0	0	0	0	0	0	0	0	0	0	0	0	0	0	0	0	0	0	0	0	0	0	0	0	0	0	0	0	0	0	0	0	0	0	0	0	0	0	0	0	0	0
284.25	0	0	0	0	0	0	0	0	0	0	0	0	0	0	0	0	0	0	0	0	0	0	0	0	0	0	0	0	0	0	0	0	0	0	0	0	0	0	0	0	0	0	0	0	0	0	0	0	0
285.858	0	0	0	0	0	0	0	0	0	0	0	0	0	0	0	0	0	0	0	0	0	0	0	0	0	0	0	0	0	0	0	0	0	0	0	0	0	0	0	0	0	0	0	0	0	0	0	0	0
287.468	0	0	0	0	0	0	0	0	0	0	0	0	0	0	0	0	0	0	0	0	0	0	0	0	0	0	0	0	0	0	0	0	0	0	0	0	0	0	0	0	0	0	0	0	0	0	0	0	0
289.077	0	0	0	0	0	0	0	0	0	0	0	0	0	0	0	0	0	0	0	0	0	0	0	0	0	0	0	0	0	0	0	0	0	0	0	0	0	0	0	0	0	0	0	0	0	0	0	0	0
290.688	0	0	0	0	0	0	0	0	0	0	0	0	0	0	0	0	0	0	0	0	0	0	0	0	0	0	0	0	0	0	0	0	0	0	0	0	0	0	0	0	0	0	0	0	0	0	0	0	0
292.298	0	0	0	0	0	0	0	0	0	0	0	0	0	0	0	0	0	0	0	0	0	0	0	0	0	0	0	0	0	0	0	0	0	0	0	0	0	0	0	0	0	0	0	0	0	0	0	0	0
293.91	0	0	0	0	0	0	0	0	0	0	0	0	0	0	0	0	0	0	0	0	0	0	0	0	0	0	0	0	0	0	0	0	0	0	0	0	0	0	0	0	0	0	0	0	0	0	0	0	0
295.521	0	0	0	0	0	0	0	0	0	0	0	0	0	0	0	0	0	0	0	0	0	0	0	0	0	0	0	0	0	0	0	0	0	0	0	0	0	0	0	0	0	0	0	0	0	0	0	0	0
297.134	0	0	0	0	0	0	0	0	0	0	0	0	0	0	0	0	0	0	0	0	0	0	0	0	0	0	0	0	0	0	0	0	0	0	0	0	0	0	0	0	0	0	0	0	0	0	0	0	0
298.747	0	0	0	0	0	0	0	0	0	0	0	0	0	0	0	0	0	0	0	0	0	0	0	0	0	0	0	0	0	0	0	0	0	0	0	0	0	0	0	0	0	0	0	0	0	0	0	0	0
300.36	0	0	0	0	0	0	0	0	0	0	0	0	0	0	0	0	0	0	0	0	0	0	0	0	0	0	0	0	0	0	0	0	0	0	0	0	0	0	0	0	0	0	0	0	0	0	0	0	0
301.974	0	0	0	0	0	0	0	0	0	0	0	0	0	0	0	0	0	0	0	0	0	0	0	0	0	0	0	0	0	0	0	0	0	0	0	0	0	0	0	0	0	0	0	0	0	0	0	0	0
303.588	0	0	0	0	0	0	0	0	0	0	0	0	0	0	0	0	0	0	0	0	0	0	0	0	0	0	0	0	0	0	0	0	0	0	0	0	0	0	0	0	0	0	0	0	0	0	0	0	0
305.203	0	0	0	0	0	0	0	0	0	0	0	0	0	0	0	0	0	0	0	0	0	0	0	0	0	0	0	0	0	0	0	0	0	0	0	0	0	0	0	0	0	0	0	0	0	0	0	0	0
306.819	0	0	0	0	0	0	0	0	0	0	0	0	0	0	0	0	0	0	0	0	0	0	0	0	0	0	0	0	0	0	0	0	0	0	0	0	0	0	0	0	0	0	0	0	0	0	0	0	0
308.435	0	0	0	0	0	0	0	0	0	0	0	0	0	0	0	0	0	0	0	0	0	0	0	0	0	0	0	0	0	0	0	0	0	0	0	0	0	0	0	0	0	0	0	0	0	0	0	0	0
310.051	0	0	0	0	0	0	0	0	0	0	0	0	0	0	0	0	0	0	0	0	0	0	0	0	0	0	0	0	0	0	0	0	0	0	0	0	0	0	0	0	0	0	0	0	0	0	0	0	0
311.668	0	0	0	0	0	0	0	0	0	0	0	0	0	0	0	0	0	0	0	0	0	0	0	0	0	0	0	0	0	0	0	0	0	0	0	0	0	0	0	0	0	0	0	0	0	0	0	0	0
313.286	0	0	0	0	0	0	0	0	0	0	0	0	0	0	0	0	0	0	0	0	0	0	0	0	0	0	0	0	0	0	0	0	0	0	0	0	0	0	0	0	0	0	0	0	0	0	0	0	0
314.904	0	0	0	0	0	0	0	0	0	0	0	0	0	0	0	0	0	0	0	0	0	0	0	0	0	0	0	0	0	0	0	0	0	0	0	0	0	0	0	0	0	0	0	0	0	0	0	0	0
316.522	0	0	0	0	0	0	0	0	0	0	0	0	0	0	0	0	0	0	0	0	0	0	0	0	0	0	0	0	0	0	0	0	0	0	0	0	0	0	0	0	0	0	0	0	0	0	0	0	0
318.141	0	0	0	0	0	0	0	0	0	0	0	0	0	0	0	0	0	0	0	0	0	0	0	0	0	0	0	0	0	0	0	0	0	0	0	0	0	0	0	0	0	0	0	0	0	0	0	0	0
319.761	0	0	0	0	0	0	0	0	0	0	0	0	0	0	0	0	0	0	0	0	0	0	0	0	0	0	0	0	0	0	0	0	0	0	0	0	0	0	0	0	0	0	0	0	0	0	0	0	0
321.381	0	0	0	0	0	0	0	0	0	0	0	0	0	0	0	0	0	0	0	0	0	0	0	0	0	0	0	0	0	0	0	0	0	0	0	0	0	0	0	0	0	0	0	0	0	0	0	0	0
323.001	0	0	0	0	0	0	0	0	0	0	0	0	0	0	0	0	0	0	0	0	0	0	0	0	0	0	0	0	0	0	0	0	0	0	0	0	0	0	0	0	0	0	0	0	0	0	0	0	0
324.622	0	0	0	0	0	0	0	0	0	0	0	0	0	0	0	0	0	0	0	0	0	0	0	0	0	0	0	0	0	0	0	0	0	0	0	0	0	0	0	0	0	0	0	0	0	0	0	0	0
326.243	0	0	0	0	0	0	0	0	0	0	0	0	0	0	0	0	0	0	0	0	0	0	0	0	0	0	0	0	0	0	0	0	0	0	0	0	0	0	0	0	0	0	0	0	0	0	0	0	0
327.865	0	0	0	0	0	0	0	0	0	0	0	0	0	0	0	0	0	0	0	0	0	0	0	0	0	0	0	0	0	0	0	0	0	0	0	0	0	0	0	0	0	0	0	0	0	0	0	0	0
329.488	0	0	0	0	0	0	0	0	0	0	0	0	0	0	0	0	0	0	0	0	0	0	0	0	0	0	0	0	0	0	0	0	0	0	0	0	0	0	0	0	0	0	0	0	0	0	0	0	0
331.111	0	0	0	0	0	0	0	0	0	0	0	0	0	0	0	0	0	0	0	0	0	0	0	0	0	0	0	0	0	0	0	0	0	0	0	0	0	0	0	0	0	0	0	0	0	0	0	0	0
332.734	0	0	0	0	0	0	0	0	0	0	0	0	0	0	0	0	0	0	0	0	0	0	0	0	0	0	0	0	0	0	0	0	0	0	0	0	0	0	0	0	0	0	0	0	0	0	0	0	0
334.358	0	0	0	0	0	0	0	0	0	0	0	0	0	0	0	0	0	0	0	0	0	0	0	0	0	0	0	0	0	0	0	0	0	0	0	0	0	0	0	0	0	0	0	0	0	0	0	0	0
335.982	0	0	0	0	0	0	0	0	0	0	0	0	0	0	0	0	0	0	0	0	0	0	0	0	0	0	0	0	0	0	0	0	0	0	0	0	0	0	0	0	0	0	0	0	0	0	0	0	0
337.607	0	0	0	0	0	0	0	0	0	0	0	0	0	0	0	0	0	0	0	0	0	0	0	0	0	0	0	0	0	0	0	0	0	0	0	0	0	0	0	0	0	0	0	0	0	0	0	0	0
339.232	0	0	0	0	0	0	0	0	0	0	0	0	0	0	0	0	0	0	0	0	0	0	0	0	0	0	0	0	0	0	0	0	0	0	0	0	0	0	0	0	0	0	0	0	0	0	0	0	0
340.858	0	0	0	0	0	0	0	0	0	0	0	0	0	0	0	0	0	0	0	0	0	0	0	0	0	0	0	0	0	0	0	0	0	0	0	0	0	0	0	0	0	0	0	0	0	0	0	0	0
342.484	0	0	0	0	0	0	0	0	0	0	0	0	0	0	0	0	0	0	0	0	0	0	0	0	0	0	0	0	0	0	0	0	0	0	0	0	0	0	0	0	0	0	0	0	0	0	0	0	0
344.111	0	0	0	0	0	0	0	0	0	0	0	0	0	0	0	0	0	0	0	0	0	0	0	0	0	0	0	0	0	0	0	0	0	0	0	0	0	0	0	0	0	0	0	0	0	0	0	0	0
345.738	0	0	0	0	0	0	0	0	0	0	0	0	0	0	0	0	0	0	0	0	0	0	0	0	0	0	0	0	0	0	0	0	0	0	0	0	0	0	0	0	0	0	0	0	0	0	0	0	0
347.365	0	0	0	0	0	0	0	0	0	0	0	0	0	0	0	0	0	0	0	0	0	0	0	0	0	0	0	0	0	0	0	0	0	0	0	0	0	0	0	0	0	0	0	0	0	0	0	0	0
348.993	0	0	0	0	0	0	0	0	0	0	0	0	0	0	0	0	0	0	0	0	0	0	0	0	0	0	0	0	0	0	0	0	0	0	0	0	0	0	0	0	0	0	0	0	0	0	0	0	0
350.622	0	0	0	0	0	0	0	0	0	0	0	0	0	0	0	0	0	0	0	0	0	0	0	0	0	0	0	0	0	0	0	0	0	0	0	0	0	0	0	0	0	0	0	0	0	0	0	0	0
352.251	0	0	0	0	0	0	0	0	0	0	0	0	0	0	0	0	0	0	0	0	0	0	0	0	0	0	0	0	0	0	0	0	0	0	0	0	0	0	0	0	0	0	0	0	0	0	0	0	0
353.88	0	0	0	0	0	0	0	0	0	0	0	0	0	0	0	0	0	0	0	0	0	0	0	0	0	0	0	0	0	0	0	0	0	0	0	0	0	0	0	0	0	0	0	0	0	0	0	0	0
355.51	0	0	0	0	0	0	0	0	0	0	0	0	0	0	0	0	0	0	0	0	0	0	0	0	0	0	0	0	0	0	0	0	0	0	0	0	0	0	0	0	0	0	0	0	0	0	0	0	0
357.14	0	0	0	0	0	0	0	0	0	0	0	0	0	0	0	0	0	0	0	0	0	0	0	0	0	0	0	0	0	0	0	0	0	0	0	0	0	0	0	0	0	0	0	0	0	0	0	0	0
358.771	0	0	0	0	0	0	0	0	0	0	0	0	0	0	0	0	0	0	0	0	0	0	0	0	0	0	0	0	0	0	0	0	0	0	0	0	0	0	0	0	0	0	0	0	0	0	0	0	0
360.402	0	0	0	0	0	0	0	0	0	0	0	0	0	0	0	0	0	0	0	0	0	0	0	0	0	0	0	0	0	0	0	0	0	0	0	0	0	0	0	0	0	0	0	0	0	0	0	0	0
362.034	0	0	0	0	0	0	0	0	0	0	0	0	0	0	0	0	0	0	0	0	0	0	0	0	0	0	0	0	0	0	0	0	0	0	0	0	0	0	0	0	0	0	0	0	0	0	0	0	0
363.666	0	0	0	0	0	0	0	0	0	0	0	0	0	0	0	0	0	0	0	0	0	0	0	0	0	0	0	0	0	0	0	0	0	0	0	0	0	0	0	0	0	0	0	0	0	0	0	0	0
365.299	0	0	0	0	0	0	0	0	0	0	0	0	0	0	0	0	0	0	0	0	0	0	0	0	0	0	0	0	0	0	0	0	0	0	0	0	0	0	0	0	0	0	0	0	0	0	0	0	0
366.932	0	0	0	0	0	0	0	0	0	0	0	0	0	0	0	0	0	0	0	0	0	0	0	0	0	0	0	0	0	0	0	0	0	0	0	0	0	0	0	0	0	0	0	0	0	0	0	0	0
368.565	0	0	0	0	0	0	0	0	0	0	0	0	0	0	0	0	0	0	0	0	0	0	0	0	0	0	0	0	0	0	0	0	0	0	0	0	0	0	0	0	0	0	0	0	0	0	0	0	0
370.199	0	0	0	0	0	0	0	0	0	0	0	0	0	0	0	0	0	0	0	0	0	0	0	0	0	0	0	0	0	0	0	0	0	0	0	0	0	0	0	0	0	0	0	0	0	0	0	0	0
371.833	0	0	0	0	0	0	0	0	0	0	0	0	0	0	0	0	0	0	0	0	0	0	0	0	0	0	0	0	0	0	0	0	0	0	0	0	0	0	0	0	0	0	0	0	0	0	0	0	0
373.468	0	0	0	0	0	0	0	0	0	0	0	0	0	0	0	0	0	0	0	0	0	0	0	0	0	0	0	0	0	0	0	0	0	0	0	0	0	0	0	0	0	0	0	0	0	0	0	0	0
375.103	0	0	0	0	0	0	0	0	0	0	0	0	0	0	0	0	0	0	0	0	0	0	0	0	0	0	0	0	0	0	0	0	0	0	0	0	0	0	0	0	0	0	0	0	0	0	0	0	0
376.738	0	0	0	0	0	0	0	0	0	0	0	0	0	0	0	0	0	0	0	0	0	0	0	0	0	0	0	0	0	0	0	0	0	0	0	0	0	0	0	0	0	0	0	0	0	0	0	0	0
378.374	0	0	0	0	0	0	0	0	0	0	0	0	0	0	0	0	0	0	0	0	0	0	0	0	0	0	0	0	0	0	0	0	0	0	0	0	0	0	0	0	0	0	0	0	0	0	0	0	0
380.01	0	0	0	0	0	0	0	0	0	0	0	0	0	0	0	0	0	0	0	0	0	0	0	0	0	0	0	0	0	0	0	0	0	0	0	0	0	0	0	0	0	0	0	0	0	0	0	0	0
381.647	0	0	0	0	0	0	0	0	0	0	0	0	0	0	0	0	0	0	0	0	0	0	0	0	0	0	0	0	0	0	0	0	0	0	0	0	0	0	0	0	0	0	0	0	0	0	0	0	0
383.284	0	0	0	0	0	0	0	0	0	0	0	0	0	0	0	0	0	0	0	0	0	0	0	0	0	0	0	0	0	0	0	0	0	0	0	0	0	0	0	0	0	0	0	0	0	0	0	0	0
384.922	0	0	0	0	0	0	0	0	0	0	0	0	0	0	0	0	0	0	0	0	0	0	0	0	0	0	0	0	0	0	0	0	0	0	0	0	0	0	0	0	0	0	0	0	0	0	0	0	0
386.56	0	0	0	0	0	0	0	0	0	0	0	0	0	0	0	0	0	0	0	0	0	0	0	0	0	0	0	0	0	0	0	0	0	0	0	0	0	0	0	0	0	0	0	0	0	0	0	0	0
388.198	0	0	0	0	0	0	0	0	0	0	0	0	0	0	0	0	0	0	0	0	0	0	0	0	0	0	0	0	0	0	0	0	0	0	0	0	0	0	0	0	0	0	0	0	0	0	0	0	0
389.837	0	0	0	0	0	0	0	0	0	0	0	0	0	0	0	0	0	0	0	0	0	0	0	0	0	0	0	0	0	0	0	0	0	0	0	0	0	0	0	0	0	0	0	0	0	0	0	0	0
391.476	0	0	0	0	0	0	0	0	0	0	0	0	0	0	0	0	0	0	0	0	0	0	0	0	0	0	0	0	0	0	0	0	0	0	0	0	0	0	0	0	0	0	0	0	0	0	0	0	0
393.116	0	0	0	0	0	0	0	0	0	0	0	0	0	0	0	0	0	0	0	0	0	0	0	0	0	0	0	0	0	0	0	0	0	0	0	0	0	0	0	0	0	0	0	0	0	0	0	0	0
394.756	0	0	0	0	0	0	0	0	0	0	0	0	0	0	0	0	0	0	0	0	0	0	0	0	0	0	0	0	0	0	0	0	0	0	0	0	0	0	0	0	0	0	0	0	0	0	0	0	0
396.396	0	0	0	0	0	0	0	0	0	0	0	0	0	0	0	0	0	0	0	0	0	0	0	0	0	0	0	0	0	0	0	0	0	0	0	0	0	0	0	0	0	0	0	0	0	0	0	0	0
398.037	0	0	0	0	0	0	0	0	0	0	0	0	0	0	0	0	0	0	0	0	0	0	0	0	0	0	0	0	0	0	0	0	0	0	0	0	0	0	0	0	0	0	0	0	0	0	0	0	0
399.678	0	0	0	0	0	0	0	0	0	0	0	0	0	0	0	0	0	0	0	0	0	0	0	0	0	0	0	0	0	0	0	0	0	0	0	0	0	0	0	0	0	0	0	0	0	0	0	0	0
401.32	0	0	0	0	0	0	0	0	0	0	0	0	0	0	0	0	0	0	0	0	0	0	0	0	0	0	0	0	0	0	0	0	0	0	0	0	0	0	0	0	0	0	0	0	0	0	0	0	0
402.962	0	0	0	0	0	0	0	0	0	0	0	0	0	0	0	0	0	0	0	0	0	0	0	0	0	0	0	0	0	0	0	0	0	0	0	0	0	0	0	0	0	0	0	0	0	0	0	0	0
404.604	0	0	0	0	0	0	0	0	0	0	0	0	0	0	0	0	0	0	0	0	0	0	0	0	0	0	0	0	0	0	0	0	0	0	0	0	0	0	0	0	0	0	0	0	0	0	0	0	0
406.247	0	0	0	0	0	0	0	0	0	0	0	0	0	0	0	0	0	0	0	0	0	0	0	0	0	0	0	0	0	0	0	0	0	0	0	0	0	0	0	0	0	0	0	0	0	0	0	0	0
407.89	0	0	0	0	0	0	0	0	0	0	0	0	0	0	0	0	0	0	0	0	0	0	0	0	0	0	0	0	0	0	0	0	0	0	0	0	0	0	0	0	0	0	0	0	0	0	0	0	0
409.534	0	0	0	0	0	0	0	0	0	0	0	0	0	0	0	0	0	0	0	0	0	0	0	0	0	0	0	0	0	0	0	0	0	0	0	0	0	0	0	0	0	0	0	0	0	0	0	0	0
411.177	0	0	0	0	0	0	0	0	0	0	0	0	0	0	0	0	0	0	0	0	0	0	0	0	0	0	0	0	0	0	0	0	0	0	0	0	0	0	0	0	0	0	0	0	0	0	0	0	0
412.822	0	0	0	0	0	0	0	0	0	0	0	0	0	0	0	0	0	0	0	0	0	0	0	0	0	0	0	0	0	0	0	0	0	0	0	0	0	0	0	0	0	0	0	0	0	0	0	0	0
414.466	0	0	0	0	0	0	0	0	0	0	0	0	0	0	0	0	0	0	0	0	0	0	0	0	0	0	0	0	0	0	0	0	0	0	0	0	0	0	0	0	0	0	0	0	0	0	0	0	0
416.111	0	0	0	0	0	0	0	0	0	0	0	0	0	0	0	0	0	0	0	0	0	0	0	0	0	0	0	0	0	0	0	0	0	0	0	0	0	0	0	0	0	0	0	0	0	0	0	0	0
417.757	0	0	0	0	0	0	0	0	0	0	0	0	0	0	0	0	0	0	0	0	0	0	0	0	0	0	0	0	0	0	0	0	0	0	0	0	0	0	0	0	0	0	0	0	0	0	0	0	0
419.402	0	0	0	0	0	0	0	0	0	0	0	0	0	0	0	0	0	0	0	0	0	0	0	0	0	0	0	0	0	0	0	0	0	0	0	0	0	0	0	0	0	0	0	0	0	0	0	0	0
421.048	0	0	0	0	0	0	0	0	0	0	0	0	0	0	0	0	0	0	0	0	0	0	0	0	0	0	0	0	0	0	0	0	0	0	0	0	0	0	0	0	0	0	0	0	0	0	0	0	0
422.695	0	0	0	0	0	0	0	0	0	0	0	0	0	0	0	0	0	0	0	0	0	0	0	0	0	0	0	0	0	0	0	0	0	0	0	0	0	0	0	0	0	0	0	0	0	0	0	0	0
424.342	0	0	0	0	0	0	0	0	0	0	0	0	0	0	0	0	0	0	0	0	0	0	0	0	0	0	0	0	0	0	0	0	0	0	0	0	0	0	0	0	0	0	0	0	0	0	0	0	0
425.989	0	0	0	0	0	0	0	0	0	0	0	0	0	0	0	0	0	0	0	0	0	0	0	0	0	0	0	0	0	0	0	0	0	0	0	0	0	0	0	0	0	0	0	0	0	0	0	0	0
427.636	0	0	0	0	0	0	0	0	0	0	0	0	0	0	0	0	0	0	0	0	0	0	0	0	0	0	0	0	0	0	0	0	0	0	0	0	0	0	0	0	0	0	0	0	0	0	0	0	0
429.284	0	0	0	0	0	0	0	0	0	0	0	0	0	0	0	0	0	0	0	0	0	0	0	0	0	0	0	0	0	0	0	0	0	0	0	0	0	0	0	0	0	0	0	0	0	0	0	0	0
430.932	0	0	0	0	0	0	0	0	0	0	0	0	0	0	0	0	0	0	0	0	0	0	0	0	0	0	0	0	0	0	0	0	0	0	0	0	0	0	0	0	0	0	0	0	0	0	0	0	0
432.581	0	0	0	0	0	0	0	0	0	0	0	0	0	0	0	0	0	0	0	0	0	0	0	0	0	0	0	0	0	0	0	0	0	0	0	0	0	0	0	0	0	0	0	0	0	0	0	0	0
434.23	0	0	0	0	0	0	0	0	0	0	0	0	0	0	0	0	0	0	0	0	0	0	0	0	0	0	0	0	0	0	0	0	0	0	0	0	0	0	0	0	0	0	0	0	0	0	0	0	0
435.879	0	0	0	0	0	0	0	0	0	0	0	0	0	0	0	0	0	0	0	0	0	0	0	0	0	0	0	0	0	0	0	0	0	0	0	0	0	0	0	0	0	0	0	0	0	0	0	0	0
437.528	0	0	0	0	0	0	0	0	0	0	0	0	0	0	0	0	0	0	0	0	0	0	0	0	0	0	0	0	0	0	0	0	0	0	0	0	0	0	0	0	0	0	0	0	0	0	0	0	0
439.178	0	0	0	0	0	0	0	0	0	0	0	0	0	0	0	0	0	0	0	0	0	0	0	0	0	0	0	0	0	0	0	0	0	0	0	0	0	0	0	0	0	0	0	0	0	0	0	0	0
440.828	0	0	0	0	0	0	0	0	0	0	0	0	0	0	0	0	0	0	0	0	0	0	0	0	0	0	0	0	0	0	0	0	0	0	0	0	0	0	0	0	0	0	0	0	0	0	0	0	0
442.479	0	0	0	0	0	0	0	0	0	0	0	0	0	0	0	0	0	0	0	0	0	0	0	0	0	0	0	0	0	0	0	0	0	0	0	0	0	0	0	0	0	0	0	0	0	0	0	0	0
444.13	0	0	0	0	0	0	0	0	0	0	0	0	0	0	0	0	0	0	0	0	0	0	0	0	0	0	0	0	0	0	0	0	0	0	0	0	0	0	0	0	0	0	0	0	0	0	0	0	0
445.781	0	0	0	0	0	0	0	0	0	0	0	0	0	0	0	0	0	0	0	0	0	0	0	0	0	0	0	0	0	0	0	0	0	0	0	0	0	0	0	0	0	0	0	0	0	0	0	0	0
447.432	0	0	0	0	0	0	0	0	0	0	0	0	0	0	0	0	0	0	0	0	0	0	0	0	0	0	0	0	0	0	0	0	0	0	0	0	0	0	0	0	0	0	0	0	0	0	0	0	0
449.084	0	0	0	0	0	0	0	0	0	0	0	0	0	0	0	0	0	0	0	0	0	0	0	0	0	0	0	0	0	0	0	0	0	0	0	0	0	0	0	0	0	0	0	0	0	0	0	0	0
450.736	0	0	0	0	0	0	0	0	0	0	0	0	0	0	0	0	0	0	0	0	0	0	0	0	0	0	0	0	0	0	0	0	0	0	0	0	0	0	0	0	0	0	0	0	0	0	0	0	0
452.389	0	0	0	0	0	0	0	0	0	0	0	0	0	0	0	0	0	0	0	0	0	0	0	0	0	0	0	0	0	0	0	0	0	0	0	0	0	0	0	0	0	0	0	0	0	0	0	0	0
454.042	0	0	0	0	0	0	0	0	0	0	0	0	0	0	0	0	0	0	0	0	0	0	0	0	0	0	0	0	0	0	0	0	0	0	0	0	0	0	0	0	0	0	0	0	0	0	0	0	0
455.695	0	0	0	0	0	0	0	0	0	0	0	0	0	0	0	0	0	0	0	0	0	0	0	0	0	0	0	0	0	0	0	0	0	0	0	0	0	0	0	0	0	0	0	0	0	0	0	0	0
457.348	0	0	0	0	0	0	0	0	0	0	0	0	0	0	0	0	0	0	0	0	0	0	0	0	0	0	0	0	0	0	0	0	0	0	0	0	0	0	0	0	0	0	0	0	0	0	0	0	0
459.002	0	0	0	0	0	0	0	0	0	0	0	0	0	0	0	0	0	0	0	0	0	0	0	0	0	0	0	0	0	0	0	0	0	0	0	0	0	0	0	0	0	0	0	0	0	0	0	0	0
460.656	0	0	0	0	0	0	0	0	0	0	0	0	0	0	0	0	0	0	0	0	0	0	0	0	0	0	0	0	0	0	0	0	0	0	0	0	0	0	0	0	0	0	0	0	0	0	0	0	0
462.31	0	0	0	0	0	0	0	0	0	0	0	0	0	0	0	0	0	0	0	0	0	0	0	0	0	0	0	0	0	0	0	0	0	0	0	0	0	0	0	0	0	0	0	0	0	0	0	0	0
463.965	0	0	0	0	0	0	0	0	0	0	0	0	0	0	0	0	0	0	0	0	0	0	0	0	0	0	0	0	0	0	0	0	0	0	0	0	0	0	0	0	0	0	0	0	0	0	0	0	0
465.62	0	0	0	0	0	0	0	0	0	0	0	0	0	0	0	0	0	0	0	0	0	0	0	0	0	0	0	0	0	0	0	0	0	0	0	0	0	0	0	0	0	0	0	0	0	0	0	0	0
467.275	0	0	0	0	0	0	0	0	0	0	0	0	0	0	0	0	0	0	0	0	0	0	0	0	0	0	0	0	0	0	0	0	0	0	0	0	0	0	0	0	0	0	0	0	0	0	0	0	564.145147115205
468.931	0	0	0	0	0	0	0	0	0	0	0	0	0	0	0	0	0	0	0	0	0	0	0	0	0	0	0	0	0	0	0	0	0	0	0	0	0	0	0	0	0	0	0	0	0	0	0	0	629.027370936202
470.586	0	0	0	0	0	0	0	0	0	0	0	0	0	0	0	0	0	0	0	0	0	0	0	0	0	0	0	0	0	0	0	0	0	0	0	0	0	0	0	0	0	0	0	0	0	0	0	572.14831427993	675.216443273146
472.242	0	0	0	0	0	0	0	0	0	0	0	0	0	0	0	0	0	0	0	0	0	0	0	0	0	0	0	0	0	0	0	0	0	0	0	0	0	0	0	0	0	0	0	0	0	0	543.248944333523	642.388985732187	743.17143748294
473.899	0	0	0	0	0	0	0	0	0	0	0	0	0	0	0	0	0	0	0	0	0	0	0	0	0	0	0	0	0	0	0	0	0	0	0	0	0	0	0	0	0	0	0	0	0	0	585.923891118278	690.753186562344	804.220040622369
475.555	0	0	0	0	0	0	0	0	0	0	0	0	0	0	0	0	0	0	0	0	0	0	0	0	0	0	0	0	0	0	0	0	0	0	0	0	0	0	0	0	0	0	0	0	0	545.032674375469	649.796794557988	749.597370392496	865.986525382568
477.212	0	0	0	0	0	0	0	0	0	0	0	0	0	0	0	0	0	0	0	0	0	0	0	0	0	0	0	0	0	0	0	0	0	0	0	0	0	0	0	0	0	0	0	0	0	595.635237267342	699.650296805455	804.23232146573	927.039960650315
478.87	0	0	0	0	0	0	0	0	0	0	0	0	0	0	0	0	0	0	0	0	0	0	0	0	0	0	0	0	0	0	0	0	0	0	0	0	0	0	0	0	0	0	0	0	557.683832485068	645.460211357138	737.879310077804	865.728415052433	988.209799781187
480.527	0	0	0	0	0	0	0	0	0	0	0	0	0	0	0	0	0	0	0	0	0	0	0	0	0	0	0	0	0	0	0	0	0	0	0	0	0	0	0	0	0	0	0	0	625.486309280903	704.366789833048	823.563449846351	936.877629614585	1048.21436467345
482.185	0	0	0	0	0	0	0	0	0	0	0	0	0	0	0	0	0	0	0	0	0	0	0	0	0	0	0	0	0	0	0	0	0	0	0	0	0	0	0	0	0	0	0	580.095660561891	663.929148710941	762.966599945869	863.059610123113	987.327148059861	1116.31492319491
483.843	0	0	0	0	0	0	0	0	0	0	0	0	0	0	0	0	0	0	0	0	0	0	0	0	0	0	0	0	0	0	0	0	0	0	0	0	0	0	0	0	0	0	0	636.26644490947	726.474041374371	814.759608567317	931.923749767142	1051.02051678382	1177.55984066733
485.501	0	0	0	0	0	0	0	0	0	0	0	0	0	0	0	0	0	0	0	0	0	0	0	0	0	0	0	0	0	0	0	0	0	0	0	0	0	0	0	0	0	0	593.212049871111	690.841052889647	792.286529635947	885.464568404652	992.81645761893	1110.87927239568	1238.89787699338
487.16	0	0	0	0	0	0	0	0	0	0	0	0	0	0	0	0	0	0	0	0	0	0	0	0	0	0	0	0	0	0	0	0	0	0	0	0	0	0	0	0	0	563.190152757428	645.429851338888	740.129113853026	846.377668271939	924.030819986172	1048.09342847254	1168.93859134382	1306.22587834718
488.819	0	0	0	0	0	0	0	0	0	0	0	0	0	0	0	0	0	0	0	0	0	0	0	0	0	0	0	0	0	0	0	0	0	0	0	0	0	0	0	0	0	604.968810943483	707.420095507479	799.006781587068	889.791885920962	983.45775941569	1097.63122729907	1227.1928249945	1354.75644233631
490.478	0	0	0	0	0	0	0	0	0	0	0	0	0	0	0	0	0	0	0	0	0	0	0	0	0	0	0	0	0	0	0	0	0	0	0	0	0	0	0	0	566.012601570174	657.286828816814	756.126761630013	856.742632836	942.145990027341	1046.23643892448	1159.65062502786	1294.34682038972	1421.32770376682
492.137	0	0	0	0	0	0	0	0	0	0	0	0	0	0	0	0	0	0	0	0	0	0	0	0	0	0	0	0	0	0	0	0	0	0	0	0	0	0	0	0	612.401366711971	707.813623243066	802.881106949513	914.989139252703	997.245745448533	1107.20953114675	1217.74369063297	1344.26101578362	1490.79060817281
493.797	0	0	0	0	0	0	0	0	0	0	0	0	0	0	0	0	0	0	0	0	0	0	0	0	0	0	0	0	0	0	0	0	0	0	0	0	0	0	0	575.36836253513	646.810794141308	753.805778744892	863.81221090214	953.80121799706	1050.83484677791	1142.14233168077	1274.16754243317	1412.19956718568	1535.32247440025
495.456	0	0	0	0	0	0	0	0	0	0	0	0	0	0	0	0	0	0	0	0	0	0	0	0	0	0	0	0	0	0	0	0	0	0	0	0	0	0	0	631.953192305414	710.529933105282	807.466698964164	901.170540443853	1003.74266792359	1102.53233766048	1196.8066736767	1337.50694155453	1450.02755960194	1594.52474936626
497.117	0	0	0	0	0	0	0	0	0	0	0	0	0	0	0	0	0	0	0	0	0	0	0	0	0	0	0	0	0	0	0	0	0	0	0	0	0	0	580.083503207179	679.39092359521	760.759765131621	863.334683736384	960.527291557244	1056.00965000637	1150.26664702958	1250.64408288798	1374.31703493229	1507.72524151986	1643.18351710426
498.777	0	0	0	0	0	0	0	0	0	0	0	0	0	0	0	0	0	0	0	0	0	0	0	0	0	0	0	0	0	0	0	0	0	0	0	0	0	0	623.213571824068	717.28286078401	794.931543101121	905.262875744264	993.191841147656	1103.4887234823	1202.30676193893	1300.56830456876	1422.81433389956	1560.89743764721	1693.93871055401
500.438	0	0	0	0	0	0	0	0	0	0	0	0	0	0	0	0	0	0	0	0	0	0	0	0	0	0	0	0	0	0	0	0	0	0	0	0	0	576.390429743399	686.588308961779	768.383730757184	847.352905157226	944.361140541645	1053.19340066002	1162.73812484116	1259.95903254171	1355.49309711037	1473.47154663577	1600.99625830425	1737.93939165004
502.098	0	0	0	0	0	0	0	0	0	0	0	0	0	0	0	0	0	0	0	0	0	0	0	0	0	0	0	0	0	0	0	0	0	0	0	0	539.212947421289	604.314914426563	713.074184414986	788.932682999217	874.162454248517	983.688924358039	1091.85671912433	1190.1339832902	1287.13373214779	1389.3621890731	1516.05375081456	1639.94666716756	1782.60692151681
503.759	0	0	0	0	0	0	0	0	0	0	0	0	0	0	0	0	0	0	0	0	0	0	0	0	0	0	0	0	0	0	0	0	0	0	0	0	588.243958495185	655.345953339546	752.823024377762	857.880285244526	942.127534262733	1040.74719275039	1136.95631714218	1249.84943183248	1339.67180073419	1443.24428588149	1581.43579983454	1694.66054329652	1822.56483455163
505.421	0	0	0	0	0	0	0	0	0	0	0	0	0	0	0	0	0	0	0	0	0	0	0	0	0	0	0	0	0	0	0	0	0	0	0	557.628825867817	626.194650911797	719.878472766028	815.508748164874	907.633651475964	992.208635308359	1093.11010914759	1180.66977132496	1300.06864670748	1393.64941832711	1491.33655811928	1616.35440843521	1740.54381346515	1880.34249383429
507.082	0	0	0	0	0	0	0	0	0	0	0	0	0	0	0	0	0	0	0	0	0	0	0	0	0	0	0	0	0	0	0	0	0	0	0	591.308191218196	662.620950723961	753.753197951701	840.933381252488	939.284444878021	1015.82007830114	1111.66217673906	1227.00886810772	1337.71542181902	1423.72462059286	1529.00200279361	1654.95693077966	1775.96719728336	1887.91323921067
508.744	0	0	0	0	0	0	0	0	0	0	0	0	0	0	0	0	0	0	0	0	0	0	0	0	0	0	0	0	0	0	0	0	0	0	537.291686889886	618.819456022575	699.582921221711	779.731561082514	898.598146444248	974.23539880826	1054.0476383326	1143.17824141108	1263.75459607677	1366.58397964277	1476.15601621444	1568.52912712555	1685.96570945592	1820.06713594057	1925.71950761035
510.406	0	0	0	0	0	0	0	0	0	0	0	0	0	0	0	0	0	0	0	0	0	0	0	0	0	0	0	0	0	0	0	0	0	0	578.243789999975	655.38049182815	754.715069117964	826.787515195084	925.314947507472	1008.42488823833	1093.95369558042	1205.16604125039	1315.70608004219	1405.43678614	1507.49458771727	1608.46832768729	1725.21716858367	1840.15509342078	1956.47976265277
512.068	0	0	0	0	0	0	0	0	0	0	0	0	0	0	0	0	0	0	0	0	0	0	0	0	0	0	0	0	0	0	0	0	0	524.235903259275	592.378702278885	678.450503286848	778.691064952156	862.501958391951	968.275279420064	1034.73223610515	1117.50658911713	1224.27641958463	1335.04972009338	1443.19895978685	1534.58157454413	1635.41580156616	1739.58032963841	1862.03473570822	1976.76660505318
513.731	0	0	0	0	0	0	0	0	0	0	0	0	0	0	0	0	0	0	0	0	0	0	0	0	0	0	0	0	0	0	0	0	0	540.245467248839	642.071116814198	715.566053927008	807.381486994247	893.740500009251	979.456272568497	1067.80415242686	1153.01455526197	1248.56614549302	1361.42036900083	1464.15421788215	1559.4386842712	1649.84435030599	1779.44599738332	1897.2657978331	2005.47328789652
515.394	0	0	0	0	0	0	0	0	0	0	0	0	0	0	0	0	0	0	0	0	0	0	0	0	0	0	0	0	0	0	0	0	492.766035334696	595.057008757973	681.653805178666	751.278405486276	843.289984304706	925.146096542554	1016.31538768396	1116.80642713651	1185.63718284775	1293.46269872765	1421.20872295313	1494.1104786192	1594.34764900851	1675.72898400322	1798.40045906628	1915.85031738623	2029.46594113687
517.056	0	0	0	0	0	0	0	0	0	0	0	0	0	0	0	0	0	0	0	0	0	0	0	0	0	0	0	0	0	0	0	500.417421508163	532.058422425522	605.758748618684	693.155460852034	810.127483568171	858.84911436929	943.872444106957	1059.18645564899	1127.76573209636	1229.20392710274	1334.23025614361	1440.80594220289	1537.74678845647	1622.146420232	1704.7239724284	1821.01130393047	1939.63570125421	2061.56206443912
518.72	0	0	0	0	0	0	0	0	0	0	0	0	0	0	0	0	0	0	0	0	0	0	0	0	0	0	0	0	0	0	0	483.554522026838	569.907412943739	638.590226109651	730.226770822843	822.587099547429	912.367922798999	986.475939847644	1086.26684183901	1172.52330181539	1255.94244477324	1355.14667237556	1460.65142329105	1569.09765507785	1653.053001537	1743.50721722764	1855.23667106967	1953.80654564323	2073.58298138569
520.383	0	0	0	0	0	0	0	0	0	0	0	0	0	0	0	0	0	0	0	0	0	0	0	0	0	0	0	0	0	0	441.208163020183	499.40072132054	586.870753271376	667.342111404875	758.272894390013	840.586730580947	918.722618559642	1019.21423996216	1106.72084411214	1193.69316103982	1263.79754570672	1378.76595897439	1493.64931726975	1590.77595905155	1678.03480113457	1765.72736863011	1874.43778462865	1982.35569167463	2097.55022553483
522.046	0	0	0	0	0	0	0	0	0	0	0	0	0	0	0	0	0	0	0	0	0	0	0	0	0	0	0	0	0	0	452.353026883476	527.633395367214	616.901181038959	692.739785928235	794.083897272739	878.558597346593	946.478918124355	1032.22076018289	1137.81891515662	1232.04479253568	1325.29212121448	1423.86834186337	1518.42602041193	1609.14997777079	1698.33293649029	1787.86160953206	1894.74455104715	1984.23395067039	2093.89083227709
523.71	0	0	0	0	0	0	0	0	0	0	0	0	0	0	0	0	0	0	0	0	0	0	0	0	0	0	0	0	0	432.378786143026	482.81962304561	558.632585231335	652.347648290302	746.769588659737	803.224920115671	887.477894656805	974.99448785833	1071.28121900928	1185.82785748873	1262.04534606765	1333.18786270991	1440.15762081647	1528.44887743339	1614.60813141018	1707.45634914099	1791.90659683495	1904.22031717507	2004.69101377511	2090.01465815389
525.374	0	0	0	0	0	0	0	0	0	0	0	0	0	0	0	0	0	0	0	0	0	0	0	0	0	0	0	0	0	413.180262271509	509.451092247857	568.094703256193	653.185073407922	741.89825855776	820.503908101052	912.184819043908	998.867943814092	1088.4943610741	1173.20674883899	1276.52732934419	1341.01487663677	1437.89133201298	1549.77923610663	1647.39837278878	1722.64374837555	1795.34048571799	1895.55000824668	1997.35653284735	2100.7327562806
527.038	0	0	0	0	0	0	0	0	0	0	0	0	0	0	0	0	0	0	0	0	0	0	0	0	0	0	0	0	387.580092020474	466.054830963919	514.845386978522	612.15875826766	686.144780429713	762.969670590074	856.394334723702	941.082537338638	1019.99143273376	1093.65681950274	1201.96434245975	1272.83300320981	1336.76424615163	1442.35170820048	1554.98051995863	1639.85791658232	1712.62132801962	1798.45844380358	1903.49444648315	2002.47873397491	2109.75476895565
528.703	0	0	0	0	0	0	0	0	0	0	0	0	0	0	0	0	0	0	0	0	0	0	0	0	0	0	0	0	385.284845201604	464.669609677789	539.630813760427	627.156936699127	698.417073360257	763.44212959967	852.216613075924	938.235477346169	1024.56723574304	1105.47510288028	1191.18388532275	1278.99561517068	1373.34357471666	1462.8398880153	1549.04437720194	1640.29455959564	1710.42652344482	1799.14555641091	1882.36976254367	1979.81799639615	2084.603406487
530.367	0	0	0	0	0	0	0	0	0	0	0	0	0	0	0	0	0	0	0	0	0	0	0	0	0	0	0	353.596329472885	411.221428529885	471.34666838637	548.810135573743	631.287029357454	692.439826182791	787.31300821502	877.714029042018	951.364631730579	1037.50930810044	1118.27704935272	1213.85100461869	1310.75128698204	1372.52791309657	1456.12734078956	1548.28145487155	1646.88339749195	1707.8786227845	1787.76469439794	1882.93883808525	1993.28106373275	2069.58834247456
532.032	0	0	0	0	0	0	0	0	0	0	0	0	0	0	0	0	0	0	0	0	0	0	0	0	0	0	408.407369870872	364.480143482005	422.003187149777	491.056076100144	581.518114983198	647.546232345801	714.255703665684	797.245421876696	879.302716339831	962.840156883419	1043.36069180892	1123.06356520756	1219.11444257035	1309.13927439997	1351.06674010962	1460.92385451774	1563.26115225769	1635.59545190367	1705.22970253376	1770.67032861918	1865.24326664316	1953.78769169108	2062.03898787235
533.697	0	0	0	0	0	0	0	0	0	0	0	0	0	0	0	0	0	0	0	0	0	0	0	0	0	0	325.266976061478	405.704946143079	452.755236770318	520.494711582622	598.260134008628	651.872110770748	731.49587258324	808.880154964974	894.769166624489	964.933698118595	1049.89494371262	1132.67209183505	1220.97970738996	1304.56204211058	1369.02128772254	1461.14858610602	1549.37503203388	1633.16022277641	1694.71016497126	1766.33510617494	1882.23376817837	1969.45099963835	2057.32417410384
535.362	0	0	0	0	0	0	0	0	0	0	0	0	0	0	0	0	0	0	0	0	0	0	0	0	0	356.114120528191	360.527211594545	392.481937296079	470.240837493674	550.782981677612	623.803049019679	666.068931433411	745.794855083244	835.507525740609	892.505447667575	980.757432792289	1074.25453459465	1136.8815375027	1247.51739132771	1311.3128816102	1367.88880296659	1446.14672504494	1536.35097174422	1610.4493208957	1699.60639579974	1762.21215447198	1840.75960284545	1948.40307593047	2062.38276111896
537.028	0	0	0	0	0	0	0	0	0	0	0	0	0	0	0	0	0	0	0	0	0	0	0	0	0	300.173688696246	341.075829422938	411.691986597958	477.431078963914	542.738562136442	601.872056574302	677.20186486402	731.313663976855	831.915851461631	894.790263206732	992.503012224192	1072.95007244511	1136.48122396064	1230.55480558767	1304.25363739541	1365.81625251763	1457.92362331291	1539.43897969599	1617.87966052433	1688.36093757761	1743.57999729049	1835.26981830469	1928.46123027447	2012.84552710311
538.693	0	0	0	0	0	0	0	0	0	0	0	0	0	0	0	0	0	0	0	0	0	0	0	0	316.138383725515	315.785614529562	365.568204418304	449.384790112253	481.246141220869	551.242887105202	640.148450336222	700.902987697175	781.20205413839	858.85058574367	918.680782958632	1025.1646437932	1087.88573071608	1172.72680750827	1245.10381583503	1324.04779649086	1378.48669424639	1474.4356059174	1544.91328321743	1645.33453220783	1704.41604170952	1773.14595957136	1848.53539661578	1940.55530324951	2024.8986209906
540.359	0	0	0	0	0	0	0	0	0	0	0	0	0	0	0	0	0	0	0	0	0	0	0	0	293.025638168614	340.780089993569	361.557829320229	453.518674966087	520.532608976895	582.446572775022	662.147397249016	725.785189457811	787.627637132881	861.865076054071	953.33103956409	1029.55402572254	1098.59752060271	1195.85003469932	1257.43928851148	1330.21535999812	1384.65349491807	1491.05089321253	1563.99501993515	1637.53186140033	1699.87441255721	1770.07171793398	1851.57497383445	1930.5990655365	2014.43480794016
542.025	0	0	0	0	0	0	0	0	0	0	0	0	0	0	0	0	0	0	0	0	0	0	0	295.729168930689	301.068492589086	363.715157589619	411.195614424453	456.040210349415	525.31703604877	585.563905014374	659.75402393808	716.736996306221	797.16641492726	870.406375539158	951.525434682172	1039.13677837711	1108.82136533342	1173.02428305881	1260.92663480841	1326.75543837682	1390.73267531414	1476.93987012967	1544.71011492601	1645.12718678503	1688.09684488292	1770.23650662651	1841.11989167047	1924.64357996153	2023.34574483997
543.691	0	0	0	0	0	0	0	0	0	0	0	0	0	0	0	0	0	0	0	0	0	0	0	260.836059518996	309.484117611542	370.167737032279	421.999125060118	458.505536427418	529.762589301179	616.118387021662	667.835949632995	714.064089327922	805.430767419237	883.459881928814	951.435911216313	1033.1388254525	1104.26070539608	1189.92386405564	1267.90739787722	1350.0323037889	1409.77020579015	1484.88532805949	1553.66248497768	1642.19358751752	1686.47943167761	1749.4617360486	1846.97760656507	1916.15690567946	2010.29565467436
545.357	0	0	0	0	0	0	0	0	0	0	0	0	0	0	0	0	0	0	0	0	0	0	251.326545833332	287.392381917224	337.328295185459	387.686485572002	452.679026472317	506.543891346834	548.027585377457	613.210958162436	695.488207882415	764.198236271679	822.498485758481	891.723862906679	976.756556358438	1055.86854962551	1117.08054030988	1199.28736876282	1269.79138452379	1351.13214121243	1412.45108738171	1482.86690520934	1556.63922689371	1622.21113372127	1676.42368517376	1758.85895258051	1835.78037798177	1908.51113253733	1993.22510006947
547.023	0	0	0	0	0	0	0	0	0	0	0	0	0	0	0	0	0	0	0	0	0	332.110896978663	251.351155339297	327.299416194999	369.264443406638	397.668730193402	460.478443478893	515.649625806415	557.572670835681	637.105599281155	686.462132744276	747.272465597248	836.317238100881	911.888362033554	966.963426316835	1062.62342856136	1135.74490711697	1186.97709566441	1285.32284295597	1335.38798911425	1393.61715480481	1471.22316406856	1553.75816468835	1627.23885350177	1693.26373380989	1737.28052869706	1814.44056739661	1888.46364322632	1996.55455760319
548.69	0	0	0	0	0	0	0	0	0	0	0	0	0	0	0	0	0	0	0	0	0	219.039894191775	251.616489297751	315.615150910933	328.234225852615	416.965241825956	448.977749099244	516.061133467984	549.360566611764	606.146291045389	687.920756388977	762.486630500133	824.960407651518	906.67216797197	978.375636136252	1061.35362062314	1104.29058896664	1192.64258746056	1253.93104663674	1341.44818812502	1397.72526083602	1461.39200080969	1536.55559769246	1605.23973655992	1648.84344653562	1727.95772942094	1796.96492274422	1868.07591996915	1959.27668578735
550.357	0	0	0	0	0	0	0	0	0	0	0	0	0	0	0	0	0	0	0	0	266.613672296565	245.545528869723	306.233125209786	312.215382563041	375.929830485369	417.708187446099	471.404024614191	516.167805499447	580.505725959957	650.840010819196	697.763203505037	767.016132890925	859.017274104755	914.938199089058	978.920027121087	1066.187007251	1116.36638838039	1210.19400322425	1257.75120731168	1330.3623144718	1368.30651889863	1458.32886258936	1542.49482818977	1586.36367894664	1655.63014773925	1713.05201241949	1784.85625150988	1866.89983264539	1959.08850602763
552.024	0	0	0	0	0	0	0	0	0	0	0	0	0	0	0	0	0	0	0	0	231.719961209517	274.247763257408	294.436531173852	328.107277594572	384.932559888614	431.56973153554	471.98481215732	541.006939220119	585.171684706007	664.909366916742	703.12853679906	779.29995370576	843.378416989008	909.913031373215	998.161024237497	1039.72531012044	1136.61718509987	1189.45505230664	1262.53426694818	1316.62152394005	1372.84209540847	1434.51350202218	1512.34087474235	1586.40292496896	1625.79302531748	1693.67327621338	1760.99016922282	1843.6005012035	1912.10250702807
553.691	0	0	0	0	0	0	0	0	0	0	0	0	0	0	0	0	0	0	0	259.41095544592	233.001592087617	268.473533075226	310.141736452605	338.243471388277	375.398802414199	429.85548019117	492.622654590904	527.513016728136	594.522420414597	653.808265547207	724.376390041678	774.708298485406	846.515248089117	898.810523560303	983.20890439964	1050.43971193017	1113.35807593265	1186.46558289399	1254.96405026867	1313.49801337575	1348.79777616585	1435.48789946963	1499.04986202272	1559.56910809987	1614.88376362323	1655.06211061528	1743.65870506256	1820.33009827318	1894.12950528865
555.358	0	0	0	0	0	0	0	0	0	0	0	0	0	0	0	0	0	0	0	203.540903950281	239.509321060832	285.0745413757	298.996857852741	359.730294738278	372.157337184863	446.658070096663	486.993434573539	530.656521505563	572.491971189042	656.421725579286	725.827403333974	776.35355787358	819.52808705479	893.01186958705	963.74274862492	1051.16913311853	1107.77392889336	1159.25119938078	1246.24996550257	1294.33630939886	1352.90909049098	1401.06874853371	1480.82099527551	1526.75019661843	1588.36859464246	1636.62000878517	1707.31254400956	1779.53751556099	1854.31027930607
557.026	0	0	0	0	0	0	0	0	0	0	0	0	0	0	0	0	0	0	207.300092691283	201.425540561361	224.984632757116	285.473292264534	293.801861189233	335.644033733454	375.904504279991	444.780657866282	486.087515431366	550.519015257839	590.277460291394	634.722489477942	702.542480820155	757.184060143663	825.537214301961	893.486786798818	969.382178735708	1029.2505611342	1086.27774108257	1159.24265185104	1209.54610252116	1264.1937804903	1313.67552040782	1383.61915145626	1456.31078458248	1507.54125238185	1562.99220239014	1608.3944080465	1666.25005205652	1746.41822726103	1810.5206314796
558.693	0	0	0	0	0	0	0	0	0	0	0	0	0	0	0	0	0	0	184.115491303662	223.332735450794	232.948082157344	288.263810914662	292.062230837135	359.846780449346	368.331671984036	432.93502596236	485.505539843464	546.749913950383	599.839498164936	674.104881501158	710.521876025381	773.13222700895	832.525567444856	896.586022720454	942.259715743789	1017.44632768215	1086.52868857766	1134.57233409267	1196.55277692614	1235.346992577	1292.2126996175	1357.97026011522	1431.56831884283	1487.43343792836	1543.80136125097	1582.16317419928	1645.29981683959	1731.63612697613	1788.95226132095
560.361	0	0	0	0	0	0	0	0	0	0	0	0	0	0	0	0	0	198.636456714829	205.906812117424	229.19795420729	264.388209466653	277.250295484779	349.018774334997	381.340995229093	424.291911457237	470.828196594132	505.770115219993	559.958892211315	623.752069100242	663.827944161241	729.463378722094	778.86344845056	848.725218199876	897.697408794904	965.62759633081	1012.36880849829	1082.97407400971	1137.10496970624	1195.78721036034	1256.57443561099	1287.23198525846	1358.26136307524	1414.15232305076	1473.01525985658	1537.17313522337	1557.27799979898	1639.38366244362	1688.6716088407	1771.46297436517
562.029	0	0	0	0	0	0	0	0	0	0	0	0	0	0	0	0	248.605765230226	146.813934283082	174.315357710304	235.904531142878	253.106207750185	272.540290824046	318.522894816474	342.374153660675	388.484553281858	424.759889530122	457.323801562593	528.612565216958	598.232374811709	649.49147687241	720.91368658638	769.445477465861	792.41388939	853.299776393904	935.735279374063	993.875237204748	1040.21801401785	1090.94850374618	1163.22132013067	1221.51351921246	1264.38745564731	1322.23726536497	1385.78398333343	1439.04271333558	1483.49185214712	1526.12690947283	1588.58358259641	1649.96791354439	1709.33452322677
563.697	0	0	0	0	0	0	0	0	0	0	0	0	0	0	0	0	175.071969114348	172.660196855538	196.344628762039	245.160689325133	249.900166510104	294.531761170615	320.966341544221	367.309033555929	410.684855437916	461.0382298829	491.562629543735	536.986793656431	603.47801654067	637.943551275697	692.884078612725	770.074218446929	821.412426464853	864.668508733371	921.829699903572	988.111188389517	1044.39513875653	1088.13242149587	1158.13994556787	1209.66089262137	1242.83034117305	1309.35766607774	1360.4471062499	1412.8228378141	1457.96626229028	1506.13566178391	1577.37959452494	1621.8307642973	1683.62223787502
565.365	0	0	0	0	0	0	0	0	0	0	0	0	0	0	0	233.553580010184	167.760945722822	194.41321789646	220.195004875936	257.156154834986	285.52033266469	312.977401740172	359.540884448829	369.549923371166	409.553419413239	452.346594692723	500.49012041117	530.559543968414	629.457045926334	659.134653908926	708.325986092063	755.756775773577	811.11736660413	886.686234990177	927.255835950066	978.950175585136	1016.68971004011	1095.09860509024	1157.19486377543	1198.42423912463	1247.89012965973	1291.13210447514	1354.30846131933	1413.77759323638	1430.74563207503	1498.5137524037	1537.78288604864	1608.87200389907	1664.27083353565
567.033	0	0	0	0	0	0	0	0	0	0	0	0	0	0	0	150.007855848066	173.78358456253	207.456511694078	219.771597570205	249.775204909698	270.259725778366	298.968478708329	334.868089716863	374.054160093643	421.043109958207	454.099689593643	503.020598234839	566.630460109174	600.199263634664	652.013006916744	700.790680769452	740.887887014323	801.909859477196	842.989968409139	918.923224441744	962.56342907146	1031.05511703075	1059.17954751916	1126.22844877481	1169.94735733415	1207.49083597314	1273.32281750183	1334.17944018431	1379.66415598777	1420.67637501261	1457.47440570917	1510.71046204471	1573.24097436303	1642.17949161846
568.702	0	0	0	0	0	0	0	0	0	0	0	0	0	0	196.295098691816	158.932602116056	190.000507295828	187.774623324062	223.036672748238	245.534074453038	266.60236713686	307.586504889322	362.223829927554	370.262384869543	396.474047983798	458.5728983758	503.867966208447	551.364434767427	610.569428573597	660.308614629303	707.169187733348	775.594636535605	806.60973713932	859.851508114209	900.230829579933	945.624136149011	1002.51871053517	1075.86678633321	1124.17099495009	1169.85085804907	1199.5524100499	1255.84110675176	1316.9397737767	1366.66777973228	1407.26670754313	1455.26912933766	1506.50361851421	1566.25602507239	1606.75613922052
570.37	0	0	0	0	0	0	0	0	0	0	0	0	0	0	144.65871672465	165.041933624253	209.384836415885	215.496118442265	225.718965077166	244.016636611921	298.047167233692	358.34215167789	350.985481841753	397.841884478162	415.892505018355	446.990145004654	516.182217785981	552.88956625875	622.449581459904	642.94325375258	714.109446578886	730.041661061025	798.321392245947	854.029210242262	887.559937528204	945.083289240029	1013.14044851362	1078.18236980701	1097.71809276327	1153.19513748257	1197.03084237878	1245.16329502551	1304.93196166225	1351.02368257877	1378.37498847319	1429.31204982497	1464.01412328537	1529.75874880178	1596.6045518745
572.039	0	0	0	0	0	0	0	0	0	0	0	0	0	168.242333411962	110.688736230623	149.536284070635	164.29234278967	216.262756128371	230.228859405102	245.25746414373	272.97632963457	333.891666540089	348.550852949038	391.345268723174	414.843703273772	468.348231859687	503.339862979749	552.240392540829	616.701346585245	656.941985662441	694.826977931594	741.701307166532	791.663554159261	827.281202904057	874.305436575325	949.834903958584	1001.55727031212	1020.17562085972	1110.17896840579	1137.54293946292	1179.29586984523	1221.91841414033	1284.57259210335	1311.89088539577	1358.64654114213	1414.99924901907	1462.67242346324	1491.15021243108	1558.44484325946
573.708	0	0	0	0	0	0	0	0	0	0	0	0	0	128.531307666889	146.808436471499	164.666315830493	226.761081795629	217.905290130182	223.004638484494	243.698889871492	308.551570306954	355.990786021969	372.046745696245	397.735106683194	440.855540163941	482.674494938313	512.05259103907	568.360048994857	617.609239612415	646.647427687525	695.599988469859	729.269200616661	787.683183448722	844.164069981068	882.518255998487	926.624357697328	970.084111076254	1028.67261039599	1069.35078863881	1110.58729949541	1157.41870126305	1222.13564892685	1258.43766079806	1297.95337717312	1340.33495763134	1375.90578841679	1432.10614476321	1488.35086146817	1535.89523528016
575.377	0	0	0	0	0	0	0	0	0	0	0	0	148.080114710618	136.299422515194	171.693408921103	189.697889274349	178.492493591519	184.534474944651	255.12633236469	265.411662664537	265.168850000215	325.998406831511	364.847921454003	371.614651644734	415.50947972016	460.814734916507	500.112718101359	548.730460062431	593.161358074639	657.626061526482	704.771588414239	733.468846572009	778.381460561747	807.684518427347	869.929162340788	913.703424491393	953.080561566303	1007.74538520165	1055.34661492186	1104.22042339054	1137.84037807523	1175.53763775468	1237.94610521946	1274.72477826219	1312.37298422147	1348.68159264129	1409.96994974343	1462.39212468302	1505.52108498688
577.046	0	0	0	0	0	0	0	0	0	0	0	213.212117571643	87.4266767086379	117.454323125623	155.420670071847	174.99981733182	183.003094218056	189.066903920246	220.194902817901	254.933552598819	270.174027459877	309.835425522105	334.457707493522	379.604427430509	411.18463505414	465.637828535369	491.375580066432	554.235588242863	580.12293270812	627.932517503005	663.771784365486	713.365482661136	774.300252763759	779.664352885666	842.756287265485	896.66168808324	939.009083383761	981.072280782102	1001.45448670678	1063.17469184067	1106.61663720829	1147.4691465195	1198.4193438814	1241.90928009712	1283.44839528333	1324.16288827641	1359.78774278463	1421.33365902795	1452.71291397417
578.715	0	0	0	0	0	0	0	0	0	0	0	111.44259169571	135.0173685766	156.79814016019	172.952399178554	185.660277308515	203.928627623101	230.897614426578	237.646075563187	263.692512555814	296.29496748534	352.274367702596	357.374682530294	401.592022403243	436.926509454023	454.318502900299	504.068267228093	552.922177950719	582.136063290973	624.303449664628	661.715471134261	722.997198149021	744.464939784636	781.314843347778	851.071774245715	892.458684443588	929.281799645829	982.497080215854	1008.15040092552	1052.5965143875	1092.14202441764	1129.62028251015	1181.18246696791	1226.08892587942	1269.203426804	1302.35996834679	1341.05369313078	1378.22227570625	1432.62362652577
580.384	0	0	0	0	0	0	0	0	0	0	171.392830860379	116.21102777802	120.570151172502	155.50101488624	170.924830120088	171.448738367971	185.795606442107	232.402388442983	250.925854078595	256.812447908669	285.935526681352	297.848940116702	365.727751168229	385.357721563875	424.437615827802	450.93466970441	495.443235980433	516.135554069048	586.050522197717	617.968929024755	654.531007724726	672.82365502613	725.175552740749	782.084274879414	834.068579605276	853.66799562812	903.271300934824	939.244136484034	983.912326357806	1032.54076728045	1068.76434290648	1110.64877956783	1155.77814173457	1198.43030552818	1219.975251115	1249.66976930265	1295.06109449478	1363.07532268375	1411.94972951988
582.054	0	0	0	0	0	0	0	0	0	0	107.567597851391	112.282846636796	123.457449880805	-48.1286063682958	159.523504756555	185.08538707188	187.59702036283	207.597482763312	232.611071470951	255.110534884199	287.506567099552	325.025087206087	355.595950593314	389.296023367034	426.25148657826	442.602613427907	476.10309376756	526.433325715722	562.449541359422	619.600033842665	642.441128562635	672.700725106553	726.686368678352	751.935356862681	805.245549845923	847.081734205659	888.921252177599	919.995413832656	954.612849083587	1015.40432345647	1031.93251036765	1107.50673750756	1118.02880484593	1158.81418873589	1178.91655299456	1224.75852365542	1256.38748371979	1304.81505845214	1353.55876212964
583.723	0	0	0	0	0	0	0	0	0	124.386001058828	123.881992629082	118.688402891378	125.422494557829	141.661990262165	162.097947934912	180.096127885428	211.166773601317	230.690060077071	224.859827789619	271.781614760388	308.060137235534	320.686642612867	334.925693054565	361.261811131834	427.399287350155	441.836162327352	463.149751329166	523.565529821991	559.691560094485	575.8487507888	626.747262292742	651.278422319679	704.692250364596	737.96404602038	799.208334928387	828.029584395512	867.705082435945	909.555791580731	960.006507833647	985.26041717677	1003.22273371169	1067.2416697971	1107.64439782526	1129.23352324082	1157.1183435319	1199.2217874685	1234.54459957784	1276.04401094853	1311.73579777201
585.393	0	0	0	0	0	0	0	0	0	109.495743247176	103.795531424844	134.332347991144	139.967412919507	167.618864026532	181.094202013467	201.577692753347	233.52215536465	227.572831768386	264.43284557523	264.784578054756	313.595660864268	343.411454603017	353.387154365781	385.326117440735	393.404487673706	458.774390970176	494.785390434038	520.342249707275	563.442393791424	582.940888612944	629.134983799737	678.089437602184	703.776638209909	757.278061046411	795.764536680988	823.493412950623	864.464230006686	890.361991912493	926.201632178334	964.145415933771	987.049964935786	1031.83132640188	1070.2590243195	1112.10801393754	1136.69483199079	1174.56999055067	1214.12697486937	1249.97474864717	1297.342019771
587.063	0	0	0	0	0	0	0	0	154.667313000497	98.0178950729528	99.8954430987952	129.134538007132	134.971432626152	157.727706391685	162.793081642736	165.606341258669	200.317070318047	209.469709075071	242.133375715721	280.710428530183	316.538403542063	316.056342663072	358.739582204033	385.370849366953	416.066630977653	455.622488548267	476.14394205248	507.416027946852	547.183363429359	569.23977056134	605.933172146688	634.009547158973	676.695012500138	713.052877193077	767.571296970376	793.479600808659	835.315681191754	868.824215910699	919.463039174078	954.047873891419	963.375839650446	1004.70668768899	1039.13736955659	1084.58589279767	1120.6839267279	1135.39446616346	1186.24731207848	1218.34748145408	1246.11421671909
588.733	0	0	0	0	0	0	0	0	110.930622564	88.553257979545	118.543736824381	144.086814839843	136.7473061616	155.74829818461	168.128987335859	183.298397915666	197.422761189656	232.295843228061	262.197066445799	279.225152713814	285.492890635497	314.681878128526	354.000379344277	390.871923483028	414.679320729181	427.254947098277	464.840923633731	509.386468949312	526.295942056584	572.703132459249	600.636080002166	633.423778387682	661.998477320672	706.288443230581	755.99836791349	780.364527242412	829.542012539555	851.778855138388	885.908980334222	920.299070498193	957.414152077019	985.371705664346	1035.68716121835	1057.50750738633	1094.21168562093	1124.90575204107	1138.70126506557	1178.54647227364	1213.71052017692
590.403	0	0	0	0	0	0	0	85.9178397961537	60.9346495291974	88.0106629929467	97.0980245068349	120.211649654406	146.928420132326	135.572964930801	133.040258769358	175.801261784286	207.27521215483	220.436997906847	213.584011353458	253.016412639866	281.161587918227	304.52035999245	321.383237441595	343.109009475611	391.690660734517	425.735581037407	457.248422642405	474.607869937252	524.917441874367	530.409036712602	591.029649536447	595.617310658504	643.090582082392	681.759398306518	745.305516086987	751.490120185719	788.719301388205	829.129124320187	880.766997452942	892.614127978521	922.098169653936	961.851494527925	993.633050032057	1024.92487143135	1057.71101289553	1081.23497792474	1103.19867082791	1162.75457271195	1208.51215993964
592.073	0	0	0	0	0	0	213.591395404721	95.4895664357751	118.96358416899	116.50395052125	121.581946399591	136.832202736657	143.113813172233	171.030284155314	161.553948422854	183.63946955288	204.765373238079	234.962680169592	270.964857377797	267.08524932878	292.04720109281	316.317973136698	360.240297181767	381.187428851271	399.918759169396	438.030623297732	461.082907440368	475.780797578123	501.798909803728	531.856769786077	573.901804538047	625.892104386754	658.68185112502	678.260747868763	731.600724181867	766.357107818386	792.750524285478	814.458705789337	860.089354621186	906.685417401883	908.028034168124	949.532023014613	982.531653218583	1012.98653144638	1019.98427569319	1056.27173901483	1093.43070935722	1133.18580746324	1180.82992775223
593.743	0	0	0	0	0	0	114.861927696309	94.0652327454934	84.9132856527222	116.419027617983	116.162171796622	133.567477587118	144.976869351434	155.006446028736	173.10922878325	206.704072710552	204.273583257172	213.862458853093	250.022760986949	253.040603478973	271.940962078925	313.451251853891	347.100692938059	365.311907601217	385.677620179213	422.269332257931	463.751737351436	476.641380622919	477.976226813544	556.634028561058	560.687025266073	598.773469778131	642.954394614441	666.122247492084	700.684342903525	719.930889095186	770.182087469589	791.643001552781	841.11652552617	863.558852785714	883.230348971995	944.496975820638	961.502322570953	991.495855991396	1011.63096739813	1037.96844867701	1071.41978697353	1107.44513862912	1140.86631771443
595.413	0	0	0	0	0	172.654681590938	73.2356398486353	96.7215571165837	120.517636098389	121.181316273925	115.759960117397	147.5502286721	167.556045838627	166.193039823248	203.288599685602	211.715193271188	209.851296892117	247.186293106033	252.985475095747	277.201563086087	300.449637899899	327.658427483013	359.210400242194	377.358439298338	407.111215145132	429.502507427749	454.153510460732	495.465930618396	516.515475858078	548.409136755102	569.714421857835	608.588626022506	638.150994530404	677.855600029611	704.581258433245	738.776422806328	764.797346455057	811.22332840997	834.667011844782	866.46965356985	884.521609806574	929.116176109477	956.79956084342	982.329630541544	1001.77374440942	1026.20282351114	1066.51893064547	1097.2804245004	1138.2614825184
597.084	0	0	0	0	0	83.4962735784758	111.341799584931	101.540384103128	125.84692661086	115.498690507295	123.733119924863	150.276682637155	140.473632522279	159.824538896647	175.197948208672	180.450796306598	200.120116981019	225.151575539476	251.223836395606	259.633385884917	306.815036114225	325.437477566011	352.366143232496	375.978168745997	393.705190714961	417.595750971923	446.544326254942	480.766420444899	498.809782508073	527.874776476308	549.900173607276	579.371055795976	636.229121677392	661.745784921692	689.607851310616	707.917546373835	744.968918790612	769.024043925919	813.261836730085	850.453066806062	855.556818117849	894.309423476194	928.726600341011	966.172087664237	972.734627660543	994.511849868364	1037.13410381224	1071.07896596771	1112.42728321998
598.754	0	0	0	0	145.45825904077	69.2448276981664	90.4946352731888	119.604757690882	117.623193249973	128.229420271544	133.886326168991	134.236705567383	164.83576900816	161.315201632458	181.913087930191	196.709672601444	202.545465326727	231.160532381328	240.284167301124	269.468428239896	298.110402809486	309.265374539219	331.220890754512	353.597834920542	374.083947099345	400.941976517113	445.411342167529	446.553692201472	498.481453603506	524.852904664312	560.608249218991	599.383891637104	629.667185145139	633.940753224237	671.103972293836	714.581542701561	736.536377533838	758.415100023468	790.9750593471	830.835531200493	861.037823428822	882.813426663154	913.079001534225	934.209257175003	971.433907864675	984.084909209161	1013.69149058819	1050.90997442404	1080.35303471841
600.425	0	0	0	0	69.996175461945	52.3901170942302	79.2375990602846	81.4198516641683	74.7027226244139	99.8180906155915	121.23264283831	114.285262588789	135.312305130945	144.258197071772	142.76508674958	196.425283386561	189.657559644128	227.209854694796	223.627415994765	242.262716028833	248.868805327224	287.750800393392	320.219237115614	333.743636418996	380.96449742545	402.451818631645	417.34189921568	447.809201336752	477.138739376968	500.441561876852	540.731397244286	565.528582898942	573.391016767968	610.821544259193	648.436976567891	687.572831086452	708.247224189571	732.245978176135	772.879802058446	813.219372172341	828.532729781284	857.49857816314	881.641754731667	903.702661725909	937.016514536505	959.200904758288	988.792622695254	1040.1601096158	1054.23622516145
602.096	0	0	0	121.364967601154	54.2797505801322	79.4679093549191	87.7890285393068	119.364736448995	111.934072422946	119.497944982075	138.793016475757	150.23922767537	139.191052914651	157.226947777259	186.604432401955	185.558120605598	199.560343976227	213.005355826077	247.99935474801	257.061041136788	292.26107608114	308.117915409867	333.321859891772	360.606819680702	373.896947200835	397.717783398841	411.050032291987	442.705263494239	466.543367165094	502.74151263858	544.190585530419	561.698004691585	597.109477604211	632.265504596379	673.573088940711	678.048429117371	705.348516242024	731.479143559556	776.343848185486	797.465774138829	825.489653559864	861.33167172615	877.638105525872	918.056922885537	927.060928515069	949.287427966047	982.759786514229	1016.92272086051	1032.65381125143
603.766	0	0	0	48.8118092002082	45.2438409642616	66.0457259922407	60.7229253994837	69.5450495165905	70.1859712663612	87.6168909934825	117.50740087611	124.159357924395	130.369894416043	166.005739381914	161.321612801804	172.982512909329	191.667226542607	216.472059820839	238.682756381563	248.395679003883	265.132013298523	272.41910454108	312.39064377942	326.029022012585	357.845388668161	383.665602378319	406.173454359586	443.140328708493	457.879791574175	481.238062754019	526.888670971183	545.545163757726	580.924156015447	604.673191354217	615.507120287991	650.945390752737	694.753938749959	705.726850752834	732.546627108363	770.664978824927	791.384982025192	823.838585705361	856.743395968331	873.515346910162	899.437048073157	916.149280604905	948.646798459709	969.445872351981	1006.2008134789
605.437	0	0	114.959168126295	64.4724923773739	44.2483767950196	66.1642848819876	62.1215073677312	69.1625853933892	98.7764770507558	128.439805945947	115.319984099908	122.682773833248	137.365778038019	154.932902863352	169.823608073554	176.740797676211	216.61488057058	217.479919297253	206.23419044577	247.207917202558	259.448875053799	288.198485679201	299.033788269424	330.327656461047	360.13318639752	394.655116120038	415.081091138973	432.448459154764	450.424508792019	485.934468655607	490.475175394794	541.942817357922	582.316611126074	591.63072510801	620.971481090902	653.865062529655	682.987675250278	705.454420039682	742.888058179604	752.227435931128	785.636148486823	799.359393047534	850.961890823313	861.170559634899	880.714570056326	891.447891806837	924.428204000006	958.102138022598	1003.28051954354
607.108	0	216.250643286606	61.4828630279748	85.8322847077781	82.421460439965	68.9303107456923	79.9418072607405	104.691879327393	136.872131577668	124.74765910142	137.994501571891	148.417636380747	161.345028442375	169.480645775716	160.994477281188	166.879821118011	192.918057959524	216.999939446676	233.881946744883	249.757036188765	276.068365524502	292.074780155299	315.803265291832	336.781066104601	351.082102456347	381.608116454082	400.267675189435	437.174060115569	453.656642772854	473.703929764858	495.935649188227	529.56582839605	558.031851627917	575.918297547937	600.035180641732	612.785933839933	668.21877801124	678.934413152082	719.085257946399	731.52861859949	757.564130977912	796.033096562562	801.586184062219	831.05900961728	855.664601717068	879.110312496302	905.884043182024	930.194254066538	962.487486903105
608.779	0	95.4277813418525	67.6022531681111	69.1979422670583	83.8086065191162	111.521490466608	97.0762424085298	95.118936673177	118.085823898281	138.370969192045	142.569825475428	139.338671423422	170.792440773404	168.346354959624	182.098712748996	187.501919800293	221.879212500091	212.710201182693	250.583006375615	270.153560340065	287.481212724178	287.462355475138	303.066899184353	339.937941797066	363.980093440728	388.544241675246	402.566798236483	421.368942844309	438.278681064702	476.996059497042	491.615760272425	525.073156700958	561.407865177872	571.699274105503	607.161588026925	624.825029238905	657.248562732439	683.652156644838	686.453384946232	733.335333833845	743.77735726267	784.772514741887	797.514652903482	835.162959941757	836.590400820941	862.29136549753	886.588491898507	914.79794236984	929.702634404559
610.45	235.305928456569	82.1286214254302	91.2870287535294	102.838028997266	86.1264732189164	122.439860630613	112.868260705416	131.239997914023	138.895215407178	118.572101861074	128.317608241109	142.087465639212	177.85135741815	191.443691525371	194.511757924481	216.488779470518	233.739914368103	231.664784446924	250.387320260051	268.158930022801	273.121731481508	316.509226217507	318.681184540289	334.918651115228	352.239173942748	369.426704331299	398.834403693047	430.456499495049	463.071592910292	470.830195098037	499.265930398155	529.473978922621	549.842260303784	574.592704158939	580.3875463975	615.345743387163	635.453460523935	658.725194243715	693.950177332326	721.75346985554	738.213947686748	751.276055769754	780.709965167703	809.68522151965	815.472971562335	838.530843698903	864.210289326346	893.514643506287	924.900406070236
612.121	74.9814768848862	31.6356437831991	43.1415437382259	60.946565904835	68.0851179686445	88.5209651174593	95.095879304262	89.7988974117588	96.8251885005015	126.755617284926	122.174617156096	113.762144561578	139.25967783075	148.35328341757	164.085762807472	167.843629727794	202.834831846479	201.656203127036	223.41139772973	249.22870232077	254.105232375573	269.04790187925	285.594203346861	335.617467281545	350.703818846276	369.440605996597	392.822000545656	388.751720286986	426.783671937399	443.283937658476	453.202262867732	493.315005681973	504.848537002679	527.179560602701	552.248323050659	592.845063750206	610.584501419738	629.855396159299	661.411878129525	679.292118395116	694.964657254637	737.760435094734	743.950375314573	763.326404073115	797.537109952752	805.245100318965	831.817115307935	860.559185292972	883.917343550974
613.792	21.0776776039412	39.6408893869529	12.8863061718983	47.7273905332295	73.1535082451936	65.896708380171	78.5216878089816	77.992572556567	97.6071034867073	91.7048372694131	96.1952622972274	122.429170729219	107.548560261109	120.918594747083	167.350874363991	168.550520665751	162.760347103852	197.36388606225	220.001561840761	254.218420643629	250.411588251196	254.497040134382	284.447410146967	271.346590761431	315.152309738995	327.377993082392	360.231358308757	385.853880369838	391.744631569997	435.841176964254	436.711838149856	479.603746807402	497.088460538133	509.293252336595	547.433938938726	560.868484155516	593.224499022232	606.962045236493	648.05185257839	657.061975259007	679.763830576147	694.935232676521	734.677848482057	748.397580563432	769.852501609003	787.47301438135	813.064168073577	816.324407067062	854.558153735835
615.464	51.1426490903277	74.832025733336	70.6581419172667	63.0484143566931	70.8948465383842	85.6496871630456	91.2275486913713	103.604120652649	98.4301339873636	102.554011536482	137.557015466742	135.496893462971	144.941916481284	176.92746110769	174.204829448365	194.095232414613	216.894922541944	219.374669942288	230.101410680917	257.252891744053	262.671010001795	282.76200040913	305.841025988434	328.612054961851	334.193037646599	341.059189207587	366.190688810454	396.179260337795	409.576853791217	447.221096734646	448.301745344816	456.50158166978	489.184783397636	519.850810855308	528.514992791946	582.595376672847	595.651649788243	611.023125800335	633.35218718031	643.537529941318	661.053531698666	689.361530395943	717.428073510313	731.754940599369	744.617768800462	764.224961159049	791.725895240276	802.660668559541	831.100730312613
617.135	75.6747064336827	65.3611768143724	56.9471237004041	62.6261962805818	67.6257514881421	75.9121156394644	107.850311729837	108.836134510067	95.2195111920612	131.11792648258	110.595346999895	124.433303149658	163.545871641422	154.904980439192	170.989720083374	183.771023215307	204.520752096592	220.415225738564	223.131748848831	230.879455161656	241.175511266957	270.241673135224	299.405071599843	308.231527350206	327.874867713245	341.589162662308	351.576654408842	357.355155646579	409.891854366342	396.209764188009	426.744567369127	446.078633626924	469.333492260777	498.536888525733	514.643681598352	547.133519049017	572.18307674456	578.555968132217	605.470022205426	633.207744501891	648.081968473293	662.960072172857	683.927295158628	709.66305140717	715.508304235077	733.447806971965	764.693984508916	787.087852102717	797.47535189747
618.806	59.0500157934496	50.2815504881943	44.145109718108	41.1859905867308	68.7231451997265	103.448296593608	82.8015135763471	87.4330626535185	90.1458937893698	113.813953992492	123.014331883843	141.3710198412	131.557176992774	129.520265155598	159.059795667948	161.253746887063	167.886316615084	181.619464409693	207.829270671721	238.702885236409	236.788254750619	263.623439245334	264.529651737565	285.588713706385	303.233985423794	313.415135464113	340.74328034127	348.814105471885	379.411435814983	400.8953864709	426.174376426542	436.14702798767	445.288304414986	462.579846931952	487.105405299032	525.55542093357	535.452227352801	575.651124897372	592.575661699268	607.64968107687	626.601515352283	652.809538917904	662.692642046886	696.973124098045	698.069532799919	716.742208421064	729.086352858655	751.048663049399	774.474918558748
[truncated: 85 more columns]
