# Supplementary material for: Physicochemical and major ion data for springs in the Black Forest National Park, Germany
Source: Data Brief. 2020 Apr 30;30:105645. doi: 10.1016/j.dib.2020.105645 (PMC7218150; doi:10.1016/j.dib.2020.105645)
Supplement: Supplementary file 4 [file mmc4.zip › Fluorescence/Q02_4_2016-11-03.csv]

wavelength	600	597	594	591	588	585	582	579	576	573	570	567	564	561	558	555	552	549	546	543	540	537	534	531	528	525	522	519	516	513	510	507	504	501	498	495	492	489	486	483	480	477	474	471	468	465	462	459	456
210.862	0	0	0	0	0	0	0	0	0	0	0	0	0	0	0	0	0	0	0	0	0	0	0	0	0	0	0	0	0	0	0	0	0	0	0	0	0	0	0	0	0	0	0	0	0	0	0	0	0
212.444	0	0	0	0	0	0	0	0	0	0	0	0	0	0	0	0	0	0	0	0	0	0	0	0	0	0	0	0	0	0	0	0	0	0	0	0	0	0	0	0	0	0	0	0	0	0	0	0	0
214.027	0	0	0	0	0	0	0	0	0	0	0	0	0	0	0	0	0	0	0	0	0	0	0	0	0	0	0	0	0	0	0	0	0	0	0	0	0	0	0	0	0	0	0	0	0	0	0	0	0
215.61	0	0	0	0	0	0	0	0	0	0	0	0	0	0	0	0	0	0	0	0	0	0	0	0	0	0	0	0	0	0	0	0	0	0	0	0	0	0	0	0	0	0	0	0	0	0	0	0	0
217.194	0	0	0	0	0	0	0	0	0	0	0	0	0	0	0	0	0	0	0	0	0	0	0	0	0	0	0	0	0	0	0	0	0	0	0	0	0	0	0	0	0	0	0	0	0	0	0	0	0
218.779	0	0	0	0	0	0	0	0	0	0	0	0	0	0	0	0	0	0	0	0	0	0	0	0	0	0	0	0	0	0	0	0	0	0	0	0	0	0	0	0	0	0	0	0	0	0	0	0	0
220.364	0	0	0	0	0	0	0	0	0	0	0	0	0	0	0	0	0	0	0	0	0	0	0	0	0	0	0	0	0	0	0	0	0	0	0	0	0	0	0	0	0	0	0	0	0	0	0	0	0
221.95	0	0	0	0	0	0	0	0	0	0	0	0	0	0	0	0	0	0	0	0	0	0	0	0	0	0	0	0	0	0	0	0	0	0	0	0	0	0	0	0	0	0	0	0	0	0	0	0	0
223.536	0	0	0	0	0	0	0	0	0	0	0	0	0	0	0	0	0	0	0	0	0	0	0	0	0	0	0	0	0	0	0	0	0	0	0	0	0	0	0	0	0	0	0	0	0	0	0	0	0
225.123	0	0	0	0	0	0	0	0	0	0	0	0	0	0	0	0	0	0	0	0	0	0	0	0	0	0	0	0	0	0	0	0	0	0	0	0	0	0	0	0	0	0	0	0	0	0	0	0	0
226.71	0	0	0	0	0	0	0	0	0	0	0	0	0	0	0	0	0	0	0	0	0	0	0	0	0	0	0	0	0	0	0	0	0	0	0	0	0	0	0	0	0	0	0	0	0	0	0	0	0
228.299	0	0	0	0	0	0	0	0	0	0	0	0	0	0	0	0	0	0	0	0	0	0	0	0	0	0	0	0	0	0	0	0	0	0	0	0	0	0	0	0	0	0	0	0	0	0	0	0	0
229.887	0	0	0	0	0	0	0	0	0	0	0	0	0	0	0	0	0	0	0	0	0	0	0	0	0	0	0	0	0	0	0	0	0	0	0	0	0	0	0	0	0	0	0	0	0	0	0	0	0
231.477	0	0	0	0	0	0	0	0	0	0	0	0	0	0	0	0	0	0	0	0	0	0	0	0	0	0	0	0	0	0	0	0	0	0	0	0	0	0	0	0	0	0	0	0	0	0	0	0	0
233.067	0	0	0	0	0	0	0	0	0	0	0	0	0	0	0	0	0	0	0	0	0	0	0	0	0	0	0	0	0	0	0	0	0	0	0	0	0	0	0	0	0	0	0	0	0	0	0	0	0
234.657	0	0	0	0	0	0	0	0	0	0	0	0	0	0	0	0	0	0	0	0	0	0	0	0	0	0	0	0	0	0	0	0	0	0	0	0	0	0	0	0	0	0	0	0	0	0	0	0	0
236.248	0	0	0	0	0	0	0	0	0	0	0	0	0	0	0	0	0	0	0	0	0	0	0	0	0	0	0	0	0	0	0	0	0	0	0	0	0	0	0	0	0	0	0	0	0	0	0	0	0
237.84	0	0	0	0	0	0	0	0	0	0	0	0	0	0	0	0	0	0	0	0	0	0	0	0	0	0	0	0	0	0	0	0	0	0	0	0	0	0	0	0	0	0	0	0	0	0	0	0	0
239.432	0	0	0	0	0	0	0	0	0	0	0	0	0	0	0	0	0	0	0	0	0	0	0	0	0	0	0	0	0	0	0	0	0	0	0	0	0	0	0	0	0	0	0	0	0	0	0	0	0
241.025	0	0	0	0	0	0	0	0	0	0	0	0	0	0	0	0	0	0	0	0	0	0	0	0	0	0	0	0	0	0	0	0	0	0	0	0	0	0	0	0	0	0	0	0	0	0	0	0	0
242.619	0	0	0	0	0	0	0	0	0	0	0	0	0	0	0	0	0	0	0	0	0	0	0	0	0	0	0	0	0	0	0	0	0	0	0	0	0	0	0	0	0	0	0	0	0	0	0	0	0
244.213	0	0	0	0	0	0	0	0	0	0	0	0	0	0	0	0	0	0	0	0	0	0	0	0	0	0	0	0	0	0	0	0	0	0	0	0	0	0	0	0	0	0	0	0	0	0	0	0	0
245.808	0	0	0	0	0	0	0	0	0	0	0	0	0	0	0	0	0	0	0	0	0	0	0	0	0	0	0	0	0	0	0	0	0	0	0	0	0	0	0	0	0	0	0	0	0	0	0	0	0
247.403	0	0	0	0	0	0	0	0	0	0	0	0	0	0	0	0	0	0	0	0	0	0	0	0	0	0	0	0	0	0	0	0	0	0	0	0	0	0	0	0	0	0	0	0	0	0	0	0	0
248.999	0	0	0	0	0	0	0	0	0	0	0	0	0	0	0	0	0	0	0	0	0	0	0	0	0	0	0	0	0	0	0	0	0	0	0	0	0	0	0	0	0	0	0	0	0	0	0	0	0
250.595	0	0	0	0	0	0	0	0	0	0	0	0	0	0	0	0	0	0	0	0	0	0	0	0	0	0	0	0	0	0	0	0	0	0	0	0	0	0	0	0	0	0	0	0	0	0	0	0	0
252.192	0	0	0	0	0	0	0	0	0	0	0	0	0	0	0	0	0	0	0	0	0	0	0	0	0	0	0	0	0	0	0	0	0	0	0	0	0	0	0	0	0	0	0	0	0	0	0	0	0
253.79	0	0	0	0	0	0	0	0	0	0	0	0	0	0	0	0	0	0	0	0	0	0	0	0	0	0	0	0	0	0	0	0	0	0	0	0	0	0	0	0	0	0	0	0	0	0	0	0	0
255.388	0	0	0	0	0	0	0	0	0	0	0	0	0	0	0	0	0	0	0	0	0	0	0	0	0	0	0	0	0	0	0	0	0	0	0	0	0	0	0	0	0	0	0	0	0	0	0	0	0
256.986	0	0	0	0	0	0	0	0	0	0	0	0	0	0	0	0	0	0	0	0	0	0	0	0	0	0	0	0	0	0	0	0	0	0	0	0	0	0	0	0	0	0	0	0	0	0	0	0	0
258.586	0	0	0	0	0	0	0	0	0	0	0	0	0	0	0	0	0	0	0	0	0	0	0	0	0	0	0	0	0	0	0	0	0	0	0	0	0	0	0	0	0	0	0	0	0	0	0	0	0
260.186	0	0	0	0	0	0	0	0	0	0	0	0	0	0	0	0	0	0	0	0	0	0	0	0	0	0	0	0	0	0	0	0	0	0	0	0	0	0	0	0	0	0	0	0	0	0	0	0	0
261.786	0	0	0	0	0	0	0	0	0	0	0	0	0	0	0	0	0	0	0	0	0	0	0	0	0	0	0	0	0	0	0	0	0	0	0	0	0	0	0	0	0	0	0	0	0	0	0	0	0
263.387	0	0	0	0	0	0	0	0	0	0	0	0	0	0	0	0	0	0	0	0	0	0	0	0	0	0	0	0	0	0	0	0	0	0	0	0	0	0	0	0	0	0	0	0	0	0	0	0	0
264.988	0	0	0	0	0	0	0	0	0	0	0	0	0	0	0	0	0	0	0	0	0	0	0	0	0	0	0	0	0	0	0	0	0	0	0	0	0	0	0	0	0	0	0	0	0	0	0	0	0
266.591	0	0	0	0	0	0	0	0	0	0	0	0	0	0	0	0	0	0	0	0	0	0	0	0	0	0	0	0	0	0	0	0	0	0	0	0	0	0	0	0	0	0	0	0	0	0	0	0	0
268.193	0	0	0	0	0	0	0	0	0	0	0	0	0	0	0	0	0	0	0	0	0	0	0	0	0	0	0	0	0	0	0	0	0	0	0	0	0	0	0	0	0	0	0	0	0	0	0	0	0
269.796	0	0	0	0	0	0	0	0	0	0	0	0	0	0	0	0	0	0	0	0	0	0	0	0	0	0	0	0	0	0	0	0	0	0	0	0	0	0	0	0	0	0	0	0	0	0	0	0	0
271.4	0	0	0	0	0	0	0	0	0	0	0	0	0	0	0	0	0	0	0	0	0	0	0	0	0	0	0	0	0	0	0	0	0	0	0	0	0	0	0	0	0	0	0	0	0	0	0	0	0
273.004	0	0	0	0	0	0	0	0	0	0	0	0	0	0	0	0	0	0	0	0	0	0	0	0	0	0	0	0	0	0	0	0	0	0	0	0	0	0	0	0	0	0	0	0	0	0	0	0	0
274.609	0	0	0	0	0	0	0	0	0	0	0	0	0	0	0	0	0	0	0	0	0	0	0	0	0	0	0	0	0	0	0	0	0	0	0	0	0	0	0	0	0	0	0	0	0	0	0	0	0
276.215	0	0	0	0	0	0	0	0	0	0	0	0	0	0	0	0	0	0	0	0	0	0	0	0	0	0	0	0	0	0	0	0	0	0	0	0	0	0	0	0	0	0	0	0	0	0	0	0	0
277.821	0	0	0	0	0	0	0	0	0	0	0	0	0	0	0	0	0	0	0	0	0	0	0	0	0	0	0	0	0	0	0	0	0	0	0	0	0	0	0	0	0	0	0	0	0	0	0	0	0
279.427	0	0	0	0	0	0	0	0	0	0	0	0	0	0	0	0	0	0	0	0	0	0	0	0	0	0	0	0	0	0	0	0	0	0	0	0	0	0	0	0	0	0	0	0	0	0	0	0	0
281.034	0	0	0	0	0	0	0	0	0	0	0	0	0	0	0	0	0	0	0	0	0	0	0	0	0	0	0	0	0	0	0	0	0	0	0	0	0	0	0	0	0	0	0	0	0	0	0	0	0
282.642	0	0	0	0	0	0	0	0	0	0	0	0	0	0	0	0	0	0	0	0	0	0	0	0	0	0	0	0	0	0	0	0	0	0	0	0	0	0	0	0	0	0	0	0	0	0	0	0	0
284.25	0	0	0	0	0	0	0	0	0	0	0	0	0	0	0	0	0	0	0	0	0	0	0	0	0	0	0	0	0	0	0	0	0	0	0	0	0	0	0	0	0	0	0	0	0	0	0	0	0
285.858	0	0	0	0	0	0	0	0	0	0	0	0	0	0	0	0	0	0	0	0	0	0	0	0	0	0	0	0	0	0	0	0	0	0	0	0	0	0	0	0	0	0	0	0	0	0	0	0	0
287.468	0	0	0	0	0	0	0	0	0	0	0	0	0	0	0	0	0	0	0	0	0	0	0	0	0	0	0	0	0	0	0	0	0	0	0	0	0	0	0	0	0	0	0	0	0	0	0	0	0
289.077	0	0	0	0	0	0	0	0	0	0	0	0	0	0	0	0	0	0	0	0	0	0	0	0	0	0	0	0	0	0	0	0	0	0	0	0	0	0	0	0	0	0	0	0	0	0	0	0	0
290.688	0	0	0	0	0	0	0	0	0	0	0	0	0	0	0	0	0	0	0	0	0	0	0	0	0	0	0	0	0	0	0	0	0	0	0	0	0	0	0	0	0	0	0	0	0	0	0	0	0
292.298	0	0	0	0	0	0	0	0	0	0	0	0	0	0	0	0	0	0	0	0	0	0	0	0	0	0	0	0	0	0	0	0	0	0	0	0	0	0	0	0	0	0	0	0	0	0	0	0	0
293.91	0	0	0	0	0	0	0	0	0	0	0	0	0	0	0	0	0	0	0	0	0	0	0	0	0	0	0	0	0	0	0	0	0	0	0	0	0	0	0	0	0	0	0	0	0	0	0	0	0
295.521	0	0	0	0	0	0	0	0	0	0	0	0	0	0	0	0	0	0	0	0	0	0	0	0	0	0	0	0	0	0	0	0	0	0	0	0	0	0	0	0	0	0	0	0	0	0	0	0	0
297.134	0	0	0	0	0	0	0	0	0	0	0	0	0	0	0	0	0	0	0	0	0	0	0	0	0	0	0	0	0	0	0	0	0	0	0	0	0	0	0	0	0	0	0	0	0	0	0	0	0
298.747	0	0	0	0	0	0	0	0	0	0	0	0	0	0	0	0	0	0	0	0	0	0	0	0	0	0	0	0	0	0	0	0	0	0	0	0	0	0	0	0	0	0	0	0	0	0	0	0	0
300.36	0	0	0	0	0	0	0	0	0	0	0	0	0	0	0	0	0	0	0	0	0	0	0	0	0	0	0	0	0	0	0	0	0	0	0	0	0	0	0	0	0	0	0	0	0	0	0	0	0
301.974	0	0	0	0	0	0	0	0	0	0	0	0	0	0	0	0	0	0	0	0	0	0	0	0	0	0	0	0	0	0	0	0	0	0	0	0	0	0	0	0	0	0	0	0	0	0	0	0	0
303.588	0	0	0	0	0	0	0	0	0	0	0	0	0	0	0	0	0	0	0	0	0	0	0	0	0	0	0	0	0	0	0	0	0	0	0	0	0	0	0	0	0	0	0	0	0	0	0	0	0
305.203	0	0	0	0	0	0	0	0	0	0	0	0	0	0	0	0	0	0	0	0	0	0	0	0	0	0	0	0	0	0	0	0	0	0	0	0	0	0	0	0	0	0	0	0	0	0	0	0	0
306.819	0	0	0	0	0	0	0	0	0	0	0	0	0	0	0	0	0	0	0	0	0	0	0	0	0	0	0	0	0	0	0	0	0	0	0	0	0	0	0	0	0	0	0	0	0	0	0	0	0
308.435	0	0	0	0	0	0	0	0	0	0	0	0	0	0	0	0	0	0	0	0	0	0	0	0	0	0	0	0	0	0	0	0	0	0	0	0	0	0	0	0	0	0	0	0	0	0	0	0	0
310.051	0	0	0	0	0	0	0	0	0	0	0	0	0	0	0	0	0	0	0	0	0	0	0	0	0	0	0	0	0	0	0	0	0	0	0	0	0	0	0	0	0	0	0	0	0	0	0	0	0
311.668	0	0	0	0	0	0	0	0	0	0	0	0	0	0	0	0	0	0	0	0	0	0	0	0	0	0	0	0	0	0	0	0	0	0	0	0	0	0	0	0	0	0	0	0	0	0	0	0	0
313.286	0	0	0	0	0	0	0	0	0	0	0	0	0	0	0	0	0	0	0	0	0	0	0	0	0	0	0	0	0	0	0	0	0	0	0	0	0	0	0	0	0	0	0	0	0	0	0	0	0
314.904	0	0	0	0	0	0	0	0	0	0	0	0	0	0	0	0	0	0	0	0	0	0	0	0	0	0	0	0	0	0	0	0	0	0	0	0	0	0	0	0	0	0	0	0	0	0	0	0	0
316.522	0	0	0	0	0	0	0	0	0	0	0	0	0	0	0	0	0	0	0	0	0	0	0	0	0	0	0	0	0	0	0	0	0	0	0	0	0	0	0	0	0	0	0	0	0	0	0	0	0
318.141	0	0	0	0	0	0	0	0	0	0	0	0	0	0	0	0	0	0	0	0	0	0	0	0	0	0	0	0	0	0	0	0	0	0	0	0	0	0	0	0	0	0	0	0	0	0	0	0	0
319.761	0	0	0	0	0	0	0	0	0	0	0	0	0	0	0	0	0	0	0	0	0	0	0	0	0	0	0	0	0	0	0	0	0	0	0	0	0	0	0	0	0	0	0	0	0	0	0	0	0
321.381	0	0	0	0	0	0	0	0	0	0	0	0	0	0	0	0	0	0	0	0	0	0	0	0	0	0	0	0	0	0	0	0	0	0	0	0	0	0	0	0	0	0	0	0	0	0	0	0	0
323.001	0	0	0	0	0	0	0	0	0	0	0	0	0	0	0	0	0	0	0	0	0	0	0	0	0	0	0	0	0	0	0	0	0	0	0	0	0	0	0	0	0	0	0	0	0	0	0	0	0
324.622	0	0	0	0	0	0	0	0	0	0	0	0	0	0	0	0	0	0	0	0	0	0	0	0	0	0	0	0	0	0	0	0	0	0	0	0	0	0	0	0	0	0	0	0	0	0	0	0	0
326.243	0	0	0	0	0	0	0	0	0	0	0	0	0	0	0	0	0	0	0	0	0	0	0	0	0	0	0	0	0	0	0	0	0	0	0	0	0	0	0	0	0	0	0	0	0	0	0	0	0
327.865	0	0	0	0	0	0	0	0	0	0	0	0	0	0	0	0	0	0	0	0	0	0	0	0	0	0	0	0	0	0	0	0	0	0	0	0	0	0	0	0	0	0	0	0	0	0	0	0	0
329.488	0	0	0	0	0	0	0	0	0	0	0	0	0	0	0	0	0	0	0	0	0	0	0	0	0	0	0	0	0	0	0	0	0	0	0	0	0	0	0	0	0	0	0	0	0	0	0	0	0
331.111	0	0	0	0	0	0	0	0	0	0	0	0	0	0	0	0	0	0	0	0	0	0	0	0	0	0	0	0	0	0	0	0	0	0	0	0	0	0	0	0	0	0	0	0	0	0	0	0	0
332.734	0	0	0	0	0	0	0	0	0	0	0	0	0	0	0	0	0	0	0	0	0	0	0	0	0	0	0	0	0	0	0	0	0	0	0	0	0	0	0	0	0	0	0	0	0	0	0	0	0
334.358	0	0	0	0	0	0	0	0	0	0	0	0	0	0	0	0	0	0	0	0	0	0	0	0	0	0	0	0	0	0	0	0	0	0	0	0	0	0	0	0	0	0	0	0	0	0	0	0	0
335.982	0	0	0	0	0	0	0	0	0	0	0	0	0	0	0	0	0	0	0	0	0	0	0	0	0	0	0	0	0	0	0	0	0	0	0	0	0	0	0	0	0	0	0	0	0	0	0	0	0
337.607	0	0	0	0	0	0	0	0	0	0	0	0	0	0	0	0	0	0	0	0	0	0	0	0	0	0	0	0	0	0	0	0	0	0	0	0	0	0	0	0	0	0	0	0	0	0	0	0	0
339.232	0	0	0	0	0	0	0	0	0	0	0	0	0	0	0	0	0	0	0	0	0	0	0	0	0	0	0	0	0	0	0	0	0	0	0	0	0	0	0	0	0	0	0	0	0	0	0	0	0
340.858	0	0	0	0	0	0	0	0	0	0	0	0	0	0	0	0	0	0	0	0	0	0	0	0	0	0	0	0	0	0	0	0	0	0	0	0	0	0	0	0	0	0	0	0	0	0	0	0	0
342.484	0	0	0	0	0	0	0	0	0	0	0	0	0	0	0	0	0	0	0	0	0	0	0	0	0	0	0	0	0	0	0	0	0	0	0	0	0	0	0	0	0	0	0	0	0	0	0	0	0
344.111	0	0	0	0	0	0	0	0	0	0	0	0	0	0	0	0	0	0	0	0	0	0	0	0	0	0	0	0	0	0	0	0	0	0	0	0	0	0	0	0	0	0	0	0	0	0	0	0	0
345.738	0	0	0	0	0	0	0	0	0	0	0	0	0	0	0	0	0	0	0	0	0	0	0	0	0	0	0	0	0	0	0	0	0	0	0	0	0	0	0	0	0	0	0	0	0	0	0	0	0
347.365	0	0	0	0	0	0	0	0	0	0	0	0	0	0	0	0	0	0	0	0	0	0	0	0	0	0	0	0	0	0	0	0	0	0	0	0	0	0	0	0	0	0	0	0	0	0	0	0	0
348.993	0	0	0	0	0	0	0	0	0	0	0	0	0	0	0	0	0	0	0	0	0	0	0	0	0	0	0	0	0	0	0	0	0	0	0	0	0	0	0	0	0	0	0	0	0	0	0	0	0
350.622	0	0	0	0	0	0	0	0	0	0	0	0	0	0	0	0	0	0	0	0	0	0	0	0	0	0	0	0	0	0	0	0	0	0	0	0	0	0	0	0	0	0	0	0	0	0	0	0	0
352.251	0	0	0	0	0	0	0	0	0	0	0	0	0	0	0	0	0	0	0	0	0	0	0	0	0	0	0	0	0	0	0	0	0	0	0	0	0	0	0	0	0	0	0	0	0	0	0	0	0
353.88	0	0	0	0	0	0	0	0	0	0	0	0	0	0	0	0	0	0	0	0	0	0	0	0	0	0	0	0	0	0	0	0	0	0	0	0	0	0	0	0	0	0	0	0	0	0	0	0	0
355.51	0	0	0	0	0	0	0	0	0	0	0	0	0	0	0	0	0	0	0	0	0	0	0	0	0	0	0	0	0	0	0	0	0	0	0	0	0	0	0	0	0	0	0	0	0	0	0	0	0
357.14	0	0	0	0	0	0	0	0	0	0	0	0	0	0	0	0	0	0	0	0	0	0	0	0	0	0	0	0	0	0	0	0	0	0	0	0	0	0	0	0	0	0	0	0	0	0	0	0	0
358.771	0	0	0	0	0	0	0	0	0	0	0	0	0	0	0	0	0	0	0	0	0	0	0	0	0	0	0	0	0	0	0	0	0	0	0	0	0	0	0	0	0	0	0	0	0	0	0	0	0
360.402	0	0	0	0	0	0	0	0	0	0	0	0	0	0	0	0	0	0	0	0	0	0	0	0	0	0	0	0	0	0	0	0	0	0	0	0	0	0	0	0	0	0	0	0	0	0	0	0	0
362.034	0	0	0	0	0	0	0	0	0	0	0	0	0	0	0	0	0	0	0	0	0	0	0	0	0	0	0	0	0	0	0	0	0	0	0	0	0	0	0	0	0	0	0	0	0	0	0	0	0
363.666	0	0	0	0	0	0	0	0	0	0	0	0	0	0	0	0	0	0	0	0	0	0	0	0	0	0	0	0	0	0	0	0	0	0	0	0	0	0	0	0	0	0	0	0	0	0	0	0	0
365.299	0	0	0	0	0	0	0	0	0	0	0	0	0	0	0	0	0	0	0	0	0	0	0	0	0	0	0	0	0	0	0	0	0	0	0	0	0	0	0	0	0	0	0	0	0	0	0	0	0
366.932	0	0	0	0	0	0	0	0	0	0	0	0	0	0	0	0	0	0	0	0	0	0	0	0	0	0	0	0	0	0	0	0	0	0	0	0	0	0	0	0	0	0	0	0	0	0	0	0	0
368.565	0	0	0	0	0	0	0	0	0	0	0	0	0	0	0	0	0	0	0	0	0	0	0	0	0	0	0	0	0	0	0	0	0	0	0	0	0	0	0	0	0	0	0	0	0	0	0	0	0
370.199	0	0	0	0	0	0	0	0	0	0	0	0	0	0	0	0	0	0	0	0	0	0	0	0	0	0	0	0	0	0	0	0	0	0	0	0	0	0	0	0	0	0	0	0	0	0	0	0	0
371.833	0	0	0	0	0	0	0	0	0	0	0	0	0	0	0	0	0	0	0	0	0	0	0	0	0	0	0	0	0	0	0	0	0	0	0	0	0	0	0	0	0	0	0	0	0	0	0	0	0
373.468	0	0	0	0	0	0	0	0	0	0	0	0	0	0	0	0	0	0	0	0	0	0	0	0	0	0	0	0	0	0	0	0	0	0	0	0	0	0	0	0	0	0	0	0	0	0	0	0	0
375.103	0	0	0	0	0	0	0	0	0	0	0	0	0	0	0	0	0	0	0	0	0	0	0	0	0	0	0	0	0	0	0	0	0	0	0	0	0	0	0	0	0	0	0	0	0	0	0	0	0
376.738	0	0	0	0	0	0	0	0	0	0	0	0	0	0	0	0	0	0	0	0	0	0	0	0	0	0	0	0	0	0	0	0	0	0	0	0	0	0	0	0	0	0	0	0	0	0	0	0	0
378.374	0	0	0	0	0	0	0	0	0	0	0	0	0	0	0	0	0	0	0	0	0	0	0	0	0	0	0	0	0	0	0	0	0	0	0	0	0	0	0	0	0	0	0	0	0	0	0	0	0
380.01	0	0	0	0	0	0	0	0	0	0	0	0	0	0	0	0	0	0	0	0	0	0	0	0	0	0	0	0	0	0	0	0	0	0	0	0	0	0	0	0	0	0	0	0	0	0	0	0	0
381.647	0	0	0	0	0	0	0	0	0	0	0	0	0	0	0	0	0	0	0	0	0	0	0	0	0	0	0	0	0	0	0	0	0	0	0	0	0	0	0	0	0	0	0	0	0	0	0	0	0
383.284	0	0	0	0	0	0	0	0	0	0	0	0	0	0	0	0	0	0	0	0	0	0	0	0	0	0	0	0	0	0	0	0	0	0	0	0	0	0	0	0	0	0	0	0	0	0	0	0	0
384.922	0	0	0	0	0	0	0	0	0	0	0	0	0	0	0	0	0	0	0	0	0	0	0	0	0	0	0	0	0	0	0	0	0	0	0	0	0	0	0	0	0	0	0	0	0	0	0	0	0
386.56	0	0	0	0	0	0	0	0	0	0	0	0	0	0	0	0	0	0	0	0	0	0	0	0	0	0	0	0	0	0	0	0	0	0	0	0	0	0	0	0	0	0	0	0	0	0	0	0	0
388.198	0	0	0	0	0	0	0	0	0	0	0	0	0	0	0	0	0	0	0	0	0	0	0	0	0	0	0	0	0	0	0	0	0	0	0	0	0	0	0	0	0	0	0	0	0	0	0	0	0
389.837	0	0	0	0	0	0	0	0	0	0	0	0	0	0	0	0	0	0	0	0	0	0	0	0	0	0	0	0	0	0	0	0	0	0	0	0	0	0	0	0	0	0	0	0	0	0	0	0	0
391.476	0	0	0	0	0	0	0	0	0	0	0	0	0	0	0	0	0	0	0	0	0	0	0	0	0	0	0	0	0	0	0	0	0	0	0	0	0	0	0	0	0	0	0	0	0	0	0	0	0
393.116	0	0	0	0	0	0	0	0	0	0	0	0	0	0	0	0	0	0	0	0	0	0	0	0	0	0	0	0	0	0	0	0	0	0	0	0	0	0	0	0	0	0	0	0	0	0	0	0	0
394.756	0	0	0	0	0	0	0	0	0	0	0	0	0	0	0	0	0	0	0	0	0	0	0	0	0	0	0	0	0	0	0	0	0	0	0	0	0	0	0	0	0	0	0	0	0	0	0	0	0
396.396	0	0	0	0	0	0	0	0	0	0	0	0	0	0	0	0	0	0	0	0	0	0	0	0	0	0	0	0	0	0	0	0	0	0	0	0	0	0	0	0	0	0	0	0	0	0	0	0	0
398.037	0	0	0	0	0	0	0	0	0	0	0	0	0	0	0	0	0	0	0	0	0	0	0	0	0	0	0	0	0	0	0	0	0	0	0	0	0	0	0	0	0	0	0	0	0	0	0	0	0
399.678	0	0	0	0	0	0	0	0	0	0	0	0	0	0	0	0	0	0	0	0	0	0	0	0	0	0	0	0	0	0	0	0	0	0	0	0	0	0	0	0	0	0	0	0	0	0	0	0	0
401.32	0	0	0	0	0	0	0	0	0	0	0	0	0	0	0	0	0	0	0	0	0	0	0	0	0	0	0	0	0	0	0	0	0	0	0	0	0	0	0	0	0	0	0	0	0	0	0	0	0
402.962	0	0	0	0	0	0	0	0	0	0	0	0	0	0	0	0	0	0	0	0	0	0	0	0	0	0	0	0	0	0	0	0	0	0	0	0	0	0	0	0	0	0	0	0	0	0	0	0	0
404.604	0	0	0	0	0	0	0	0	0	0	0	0	0	0	0	0	0	0	0	0	0	0	0	0	0	0	0	0	0	0	0	0	0	0	0	0	0	0	0	0	0	0	0	0	0	0	0	0	0
406.247	0	0	0	0	0	0	0	0	0	0	0	0	0	0	0	0	0	0	0	0	0	0	0	0	0	0	0	0	0	0	0	0	0	0	0	0	0	0	0	0	0	0	0	0	0	0	0	0	0
407.89	0	0	0	0	0	0	0	0	0	0	0	0	0	0	0	0	0	0	0	0	0	0	0	0	0	0	0	0	0	0	0	0	0	0	0	0	0	0	0	0	0	0	0	0	0	0	0	0	0
409.534	0	0	0	0	0	0	0	0	0	0	0	0	0	0	0	0	0	0	0	0	0	0	0	0	0	0	0	0	0	0	0	0	0	0	0	0	0	0	0	0	0	0	0	0	0	0	0	0	0
411.177	0	0	0	0	0	0	0	0	0	0	0	0	0	0	0	0	0	0	0	0	0	0	0	0	0	0	0	0	0	0	0	0	0	0	0	0	0	0	0	0	0	0	0	0	0	0	0	0	0
412.822	0	0	0	0	0	0	0	0	0	0	0	0	0	0	0	0	0	0	0	0	0	0	0	0	0	0	0	0	0	0	0	0	0	0	0	0	0	0	0	0	0	0	0	0	0	0	0	0	0
414.466	0	0	0	0	0	0	0	0	0	0	0	0	0	0	0	0	0	0	0	0	0	0	0	0	0	0	0	0	0	0	0	0	0	0	0	0	0	0	0	0	0	0	0	0	0	0	0	0	0
416.111	0	0	0	0	0	0	0	0	0	0	0	0	0	0	0	0	0	0	0	0	0	0	0	0	0	0	0	0	0	0	0	0	0	0	0	0	0	0	0	0	0	0	0	0	0	0	0	0	0
417.757	0	0	0	0	0	0	0	0	0	0	0	0	0	0	0	0	0	0	0	0	0	0	0	0	0	0	0	0	0	0	0	0	0	0	0	0	0	0	0	0	0	0	0	0	0	0	0	0	0
419.402	0	0	0	0	0	0	0	0	0	0	0	0	0	0	0	0	0	0	0	0	0	0	0	0	0	0	0	0	0	0	0	0	0	0	0	0	0	0	0	0	0	0	0	0	0	0	0	0	0
421.048	0	0	0	0	0	0	0	0	0	0	0	0	0	0	0	0	0	0	0	0	0	0	0	0	0	0	0	0	0	0	0	0	0	0	0	0	0	0	0	0	0	0	0	0	0	0	0	0	0
422.695	0	0	0	0	0	0	0	0	0	0	0	0	0	0	0	0	0	0	0	0	0	0	0	0	0	0	0	0	0	0	0	0	0	0	0	0	0	0	0	0	0	0	0	0	0	0	0	0	0
424.342	0	0	0	0	0	0	0	0	0	0	0	0	0	0	0	0	0	0	0	0	0	0	0	0	0	0	0	0	0	0	0	0	0	0	0	0	0	0	0	0	0	0	0	0	0	0	0	0	0
425.989	0	0	0	0	0	0	0	0	0	0	0	0	0	0	0	0	0	0	0	0	0	0	0	0	0	0	0	0	0	0	0	0	0	0	0	0	0	0	0	0	0	0	0	0	0	0	0	0	0
427.636	0	0	0	0	0	0	0	0	0	0	0	0	0	0	0	0	0	0	0	0	0	0	0	0	0	0	0	0	0	0	0	0	0	0	0	0	0	0	0	0	0	0	0	0	0	0	0	0	0
429.284	0	0	0	0	0	0	0	0	0	0	0	0	0	0	0	0	0	0	0	0	0	0	0	0	0	0	0	0	0	0	0	0	0	0	0	0	0	0	0	0	0	0	0	0	0	0	0	0	0
430.932	0	0	0	0	0	0	0	0	0	0	0	0	0	0	0	0	0	0	0	0	0	0	0	0	0	0	0	0	0	0	0	0	0	0	0	0	0	0	0	0	0	0	0	0	0	0	0	0	0
432.581	0	0	0	0	0	0	0	0	0	0	0	0	0	0	0	0	0	0	0	0	0	0	0	0	0	0	0	0	0	0	0	0	0	0	0	0	0	0	0	0	0	0	0	0	0	0	0	0	0
434.23	0	0	0	0	0	0	0	0	0	0	0	0	0	0	0	0	0	0	0	0	0	0	0	0	0	0	0	0	0	0	0	0	0	0	0	0	0	0	0	0	0	0	0	0	0	0	0	0	0
435.879	0	0	0	0	0	0	0	0	0	0	0	0	0	0	0	0	0	0	0	0	0	0	0	0	0	0	0	0	0	0	0	0	0	0	0	0	0	0	0	0	0	0	0	0	0	0	0	0	0
437.528	0	0	0	0	0	0	0	0	0	0	0	0	0	0	0	0	0	0	0	0	0	0	0	0	0	0	0	0	0	0	0	0	0	0	0	0	0	0	0	0	0	0	0	0	0	0	0	0	0
439.178	0	0	0	0	0	0	0	0	0	0	0	0	0	0	0	0	0	0	0	0	0	0	0	0	0	0	0	0	0	0	0	0	0	0	0	0	0	0	0	0	0	0	0	0	0	0	0	0	0
440.828	0	0	0	0	0	0	0	0	0	0	0	0	0	0	0	0	0	0	0	0	0	0	0	0	0	0	0	0	0	0	0	0	0	0	0	0	0	0	0	0	0	0	0	0	0	0	0	0	0
442.479	0	0	0	0	0	0	0	0	0	0	0	0	0	0	0	0	0	0	0	0	0	0	0	0	0	0	0	0	0	0	0	0	0	0	0	0	0	0	0	0	0	0	0	0	0	0	0	0	0
444.13	0	0	0	0	0	0	0	0	0	0	0	0	0	0	0	0	0	0	0	0	0	0	0	0	0	0	0	0	0	0	0	0	0	0	0	0	0	0	0	0	0	0	0	0	0	0	0	0	0
445.781	0	0	0	0	0	0	0	0	0	0	0	0	0	0	0	0	0	0	0	0	0	0	0	0	0	0	0	0	0	0	0	0	0	0	0	0	0	0	0	0	0	0	0	0	0	0	0	0	0
447.432	0	0	0	0	0	0	0	0	0	0	0	0	0	0	0	0	0	0	0	0	0	0	0	0	0	0	0	0	0	0	0	0	0	0	0	0	0	0	0	0	0	0	0	0	0	0	0	0	0
449.084	0	0	0	0	0	0	0	0	0	0	0	0	0	0	0	0	0	0	0	0	0	0	0	0	0	0	0	0	0	0	0	0	0	0	0	0	0	0	0	0	0	0	0	0	0	0	0	0	0
450.736	0	0	0	0	0	0	0	0	0	0	0	0	0	0	0	0	0	0	0	0	0	0	0	0	0	0	0	0	0	0	0	0	0	0	0	0	0	0	0	0	0	0	0	0	0	0	0	0	0
452.389	0	0	0	0	0	0	0	0	0	0	0	0	0	0	0	0	0	0	0	0	0	0	0	0	0	0	0	0	0	0	0	0	0	0	0	0	0	0	0	0	0	0	0	0	0	0	0	0	0
454.042	0	0	0	0	0	0	0	0	0	0	0	0	0	0	0	0	0	0	0	0	0	0	0	0	0	0	0	0	0	0	0	0	0	0	0	0	0	0	0	0	0	0	0	0	0	0	0	0	0
455.695	0	0	0	0	0	0	0	0	0	0	0	0	0	0	0	0	0	0	0	0	0	0	0	0	0	0	0	0	0	0	0	0	0	0	0	0	0	0	0	0	0	0	0	0	0	0	0	0	0
457.348	0	0	0	0	0	0	0	0	0	0	0	0	0	0	0	0	0	0	0	0	0	0	0	0	0	0	0	0	0	0	0	0	0	0	0	0	0	0	0	0	0	0	0	0	0	0	0	0	0
459.002	0	0	0	0	0	0	0	0	0	0	0	0	0	0	0	0	0	0	0	0	0	0	0	0	0	0	0	0	0	0	0	0	0	0	0	0	0	0	0	0	0	0	0	0	0	0	0	0	0
460.656	0	0	0	0	0	0	0	0	0	0	0	0	0	0	0	0	0	0	0	0	0	0	0	0	0	0	0	0	0	0	0	0	0	0	0	0	0	0	0	0	0	0	0	0	0	0	0	0	0
462.31	0	0	0	0	0	0	0	0	0	0	0	0	0	0	0	0	0	0	0	0	0	0	0	0	0	0	0	0	0	0	0	0	0	0	0	0	0	0	0	0	0	0	0	0	0	0	0	0	0
463.965	0	0	0	0	0	0	0	0	0	0	0	0	0	0	0	0	0	0	0	0	0	0	0	0	0	0	0	0	0	0	0	0	0	0	0	0	0	0	0	0	0	0	0	0	0	0	0	0	0
465.62	0	0	0	0	0	0	0	0	0	0	0	0	0	0	0	0	0	0	0	0	0	0	0	0	0	0	0	0	0	0	0	0	0	0	0	0	0	0	0	0	0	0	0	0	0	0	0	0	0
467.275	0	0	0	0	0	0	0	0	0	0	0	0	0	0	0	0	0	0	0	0	0	0	0	0	0	0	0	0	0	0	0	0	0	0	0	0	0	0	0	0	0	0	0	0	0	0	0	0	555.168102654075
468.931	0	0	0	0	0	0	0	0	0	0	0	0	0	0	0	0	0	0	0	0	0	0	0	0	0	0	0	0	0	0	0	0	0	0	0	0	0	0	0	0	0	0	0	0	0	0	0	0	597.065738869096
470.586	0	0	0	0	0	0	0	0	0	0	0	0	0	0	0	0	0	0	0	0	0	0	0	0	0	0	0	0	0	0	0	0	0	0	0	0	0	0	0	0	0	0	0	0	0	0	0	557.31172184157	669.878391388578
472.242	0	0	0	0	0	0	0	0	0	0	0	0	0	0	0	0	0	0	0	0	0	0	0	0	0	0	0	0	0	0	0	0	0	0	0	0	0	0	0	0	0	0	0	0	0	0	533.867567370772	602.399803314323	716.751447353793
473.899	0	0	0	0	0	0	0	0	0	0	0	0	0	0	0	0	0	0	0	0	0	0	0	0	0	0	0	0	0	0	0	0	0	0	0	0	0	0	0	0	0	0	0	0	0	0	557.719136001169	655.119993937112	772.641997154417
475.555	0	0	0	0	0	0	0	0	0	0	0	0	0	0	0	0	0	0	0	0	0	0	0	0	0	0	0	0	0	0	0	0	0	0	0	0	0	0	0	0	0	0	0	0	0	515.369105912761	594.105435416897	707.938896062164	833.109437260199
477.212	0	0	0	0	0	0	0	0	0	0	0	0	0	0	0	0	0	0	0	0	0	0	0	0	0	0	0	0	0	0	0	0	0	0	0	0	0	0	0	0	0	0	0	0	0	553.889552932487	651.055275031742	753.547741577053	893.510723673218
478.87	0	0	0	0	0	0	0	0	0	0	0	0	0	0	0	0	0	0	0	0	0	0	0	0	0	0	0	0	0	0	0	0	0	0	0	0	0	0	0	0	0	0	0	0	525.964717620094	604.03676913703	712.688727435542	820.01730889555	947.277877296303
480.527	0	0	0	0	0	0	0	0	0	0	0	0	0	0	0	0	0	0	0	0	0	0	0	0	0	0	0	0	0	0	0	0	0	0	0	0	0	0	0	0	0	0	0	0	578.790175844627	669.463475049134	767.602479582308	889.756909074901	997.870934753016
482.185	0	0	0	0	0	0	0	0	0	0	0	0	0	0	0	0	0	0	0	0	0	0	0	0	0	0	0	0	0	0	0	0	0	0	0	0	0	0	0	0	0	0	0	534.303838721701	618.364399638367	711.449325903457	819.099520140195	942.469348757479	1068.93226365194
483.843	0	0	0	0	0	0	0	0	0	0	0	0	0	0	0	0	0	0	0	0	0	0	0	0	0	0	0	0	0	0	0	0	0	0	0	0	0	0	0	0	0	0	0	593.253154827441	681.965509422892	768.165760090348	879.679987359159	995.361649885302	1130.48395250311
485.501	0	0	0	0	0	0	0	0	0	0	0	0	0	0	0	0	0	0	0	0	0	0	0	0	0	0	0	0	0	0	0	0	0	0	0	0	0	0	0	0	0	0	548.716750352391	639.319681512499	726.810380454942	827.255748661787	937.784206889763	1059.68273335671	1201.1563780197
487.16	0	0	0	0	0	0	0	0	0	0	0	0	0	0	0	0	0	0	0	0	0	0	0	0	0	0	0	0	0	0	0	0	0	0	0	0	0	0	0	0	0	542.936537313488	596.684493718204	696.851079251377	786.102402241504	859.156701530142	989.131073250119	1115.01663807719	1258.24448317559
488.819	0	0	0	0	0	0	0	0	0	0	0	0	0	0	0	0	0	0	0	0	0	0	0	0	0	0	0	0	0	0	0	0	0	0	0	0	0	0	0	0	0	549.07055925142	661.167584557571	755.26242653531	844.867883069248	933.573332627068	1058.7294513359	1174.72133848833	1320.95498819442
490.478	0	0	0	0	0	0	0	0	0	0	0	0	0	0	0	0	0	0	0	0	0	0	0	0	0	0	0	0	0	0	0	0	0	0	0	0	0	0	0	0	536.609794499509	604.656509195658	700.436131116341	792.620264449286	889.239512215848	975.174304570574	1112.1066206744	1240.52022669226	1386.3566430389
492.137	0	0	0	0	0	0	0	0	0	0	0	0	0	0	0	0	0	0	0	0	0	0	0	0	0	0	0	0	0	0	0	0	0	0	0	0	0	0	0	0	555.783664235318	648.98218317838	732.712659972823	845.340815407522	933.971137977987	1036.38517470675	1143.88672716085	1282.24067479869	1422.54485593436
493.797	0	0	0	0	0	0	0	0	0	0	0	0	0	0	0	0	0	0	0	0	0	0	0	0	0	0	0	0	0	0	0	0	0	0	0	0	0	0	0	543.617622267887	599.667546276592	699.203704154648	802.10961393251	899.836674135893	987.326424695371	1091.58540730084	1219.72486220041	1328.94599236746	1489.92144581462
495.456	0	0	0	0	0	0	0	0	0	0	0	0	0	0	0	0	0	0	0	0	0	0	0	0	0	0	0	0	0	0	0	0	0	0	0	0	0	0	0	557.545369080893	658.154054242216	745.091634404555	838.819677679152	943.382940014277	1038.50144302913	1135.08625580802	1259.02789333094	1400.93605554831	1523.88238868838
497.117	0	0	0	0	0	0	0	0	0	0	0	0	0	0	0	0	0	0	0	0	0	0	0	0	0	0	0	0	0	0	0	0	0	0	0	0	0	0	527.330147279826	599.27968944577	686.509643089413	783.461832373473	891.336440508119	992.937184177139	1076.15573625575	1189.74117387793	1291.56120275798	1419.86156274775	1583.18071936721
498.777	0	0	0	0	0	0	0	0	0	0	0	0	0	0	0	0	0	0	0	0	0	0	0	0	0	0	0	0	0	0	0	0	0	0	0	0	0	0	565.824889970218	662.577219822968	735.632994634215	820.058068800427	935.450158569802	1036.72824963095	1143.37495523195	1230.88800497932	1349.6723218095	1486.85193842396	1621.59563183769
500.438	0	0	0	0	0	0	0	0	0	0	0	0	0	0	0	0	0	0	0	0	0	0	0	0	0	0	0	0	0	0	0	0	0	0	0	0	0	523.967289732697	614.214822941135	705.952033047439	790.021440819737	882.631340853329	988.406905869511	1087.08188406019	1181.72743289763	1268.10657907142	1403.69295907924	1546.28279197161	1681.77991839109
502.098	0	0	0	0	0	0	0	0	0	0	0	0	0	0	0	0	0	0	0	0	0	0	0	0	0	0	0	0	0	0	0	0	0	0	0	0	529.783008556425	555.935770229153	648.350593877594	740.441314594334	826.940414463012	914.767031140951	1027.89217254911	1129.76855226467	1232.11672260982	1336.02683136435	1450.77202631774	1581.55571141774	1728.47642965785
503.759	0	0	0	0	0	0	0	0	0	0	0	0	0	0	0	0	0	0	0	0	0	0	0	0	0	0	0	0	0	0	0	0	0	0	0	0	544.64202256928	590.641735887031	708.678873177366	785.669035285904	857.98832038372	955.475692507955	1062.46594865556	1175.25631131286	1267.71371429847	1377.61966000527	1501.00515009931	1628.27537754545	1753.10809410891
505.421	0	0	0	0	0	0	0	0	0	0	0	0	0	0	0	0	0	0	0	0	0	0	0	0	0	0	0	0	0	0	0	0	0	0	0	525.18467416885	572.256277086695	652.344985303469	745.681746488234	831.237698000129	922.335567423874	1003.39054305617	1112.95229358069	1214.86202489217	1317.60199564141	1419.72710270633	1549.43039403668	1678.0030058297	1818.732769844
507.082	0	0	0	0	0	0	0	0	0	0	0	0	0	0	0	0	0	0	0	0	0	0	0	0	0	0	0	0	0	0	0	0	0	0	0	529.981484392824	607.224619017337	695.321062564266	768.337914442611	863.237677049927	966.36778296271	1056.94031625305	1160.86583305291	1256.36465151039	1345.71859588585	1461.06145068034	1576.69820409666	1723.66490036278	1846.36921525649
508.744	0	0	0	0	0	0	0	0	0	0	0	0	0	0	0	0	0	0	0	0	0	0	0	0	0	0	0	0	0	0	0	0	0	0	495.149314917379	553.057013394422	644.614476177303	723.748395743818	812.043329701511	900.278066676504	987.384261354559	1071.92410150307	1174.15110303262	1298.77002338384	1402.92381687802	1481.29858422454	1628.10229669897	1743.74047518411	1861.5877725103
510.406	0	0	0	0	0	0	0	0	0	0	0	0	0	0	0	0	0	0	0	0	0	0	0	0	0	0	0	0	0	0	0	0	0	0	523.500888841667	609.02599699658	689.56291804511	776.32960081783	855.034041068871	949.801192626167	1019.78982829956	1118.2386206005	1239.13457013111	1359.2152454308	1437.82358868604	1535.59822539882	1662.95208572398	1781.58796863107	1925.67339184597
512.068	0	0	0	0	0	0	0	0	0	0	0	0	0	0	0	0	0	0	0	0	0	0	0	0	0	0	0	0	0	0	0	0	0	475.225793374878	544.037013026889	637.734877490377	707.883717292906	787.843154138316	869.24463364699	971.996963770404	1052.47283131268	1159.42976674281	1265.4091194559	1373.08587497663	1467.67270078623	1560.41502494452	1675.15550058477	1797.89203257177	1933.5468993184
513.731	0	0	0	0	0	0	0	0	0	0	0	0	0	0	0	0	0	0	0	0	0	0	0	0	0	0	0	0	0	0	0	0	0	499.155722099274	568.292237826689	668.509796489095	727.26763975532	824.706337753542	894.545442168676	987.987307621568	1072.19553544367	1176.69618366997	1293.87861638681	1382.73182647292	1492.4827981695	1573.15770199047	1692.55504915948	1810.4947763639	1952.00813320785
515.394	0	0	0	0	0	0	0	0	0	0	0	0	0	0	0	0	0	0	0	0	0	0	0	0	0	0	0	0	0	0	0	0	467.83048195749	530.087855196798	617.867120221008	707.542487858991	775.603611937187	866.702090452862	949.358674891427	1049.82704069969	1131.47967256816	1219.23773886767	1330.47163670299	1441.61880072403	1539.81409186664	1622.29469293331	1737.86083770485	1861.65478647979	1996.46581132488
517.056	0	0	0	0	0	0	0	0	0	0	0	0	0	0	0	0	0	0	0	0	0	0	0	0	0	0	0	0	0	0	0	608.980115279414	465.761750878969	559.674520458203	635.287541620992	710.043898669596	802.613470285823	856.074025720679	981.926729613618	1060.93145946287	1124.57585231984	1237.19926078442	1355.39176812389	1463.46650762426	1551.81390556785	1642.76876268532	1756.7651704686	1872.84081653762	1987.44055656624
518.72	0	0	0	0	0	0	0	0	0	0	0	0	0	0	0	0	0	0	0	0	0	0	0	0	0	0	0	0	0	0	0	426.081619784728	501.027409116762	599.699300224291	681.652934321803	764.390715715897	836.894314279217	918.256406539807	1008.66235671449	1095.68571640144	1180.35324637078	1285.98728138893	1395.8138786247	1495.7491157638	1585.05203395826	1675.95889900854	1773.39083157503	1899.71368714326	2018.14823995235
520.383	0	0	0	0	0	0	0	0	0	0	0	0	0	0	0	0	0	0	0	0	0	0	0	0	0	0	0	0	0	0	519.980812852281	443.331539951426	536.438413018615	614.256242816159	698.197810310846	802.898160417915	860.073593709756	947.296322059049	1028.3485597936	1121.82030527934	1200.94131419251	1306.75861957006	1414.9350061344	1526.8346687598	1612.83757368761	1696.58698022083	1801.94294683147	1933.23805874259	2030.87385682552
522.046	0	0	0	0	0	0	0	0	0	0	0	0	0	0	0	0	0	0	0	0	0	0	0	0	0	0	0	0	0	0	427.725009583611	485.281548567228	567.462016361436	635.204475422288	734.412500607315	818.655568305667	877.331645869155	954.088686808111	1073.86749078406	1151.12257799968	1237.92286453706	1346.78043218129	1451.20933592546	1548.63903671231	1633.3250214919	1718.66425645806	1825.98489424904	1956.68133538552	2065.41895806904
523.71	0	0	0	0	0	0	0	0	0	0	0	0	0	0	0	0	0	0	0	0	0	0	0	0	0	0	0	0	0	439.858600277275	430.337597127524	488.951142611138	576.044153275863	668.17508935709	754.368625230268	825.739032157356	905.796103805687	982.167551126935	1090.2340425284	1174.5843843641	1253.00393163376	1355.27559428282	1457.58822918048	1548.00045705191	1656.35082635584	1727.62406643774	1846.99183204304	1952.4440338279	2053.77821012945
525.374	0	0	0	0	0	0	0	0	0	0	0	0	0	0	0	0	0	0	0	0	0	0	0	0	0	0	0	0	0	401.041082571957	450.575490113992	522.855112206581	602.676244645908	685.116888808553	756.217728796202	842.961948663231	930.323919968373	988.115396796807	1100.77590274268	1177.97095239417	1270.32339248204	1353.47999898661	1492.78407223191	1559.11734513656	1656.11460240634	1743.35261160818	1839.19710041033	1961.37708553574	2059.20772367076
527.038	0	0	0	0	0	0	0	0	0	0	0	0	0	0	0	0	0	0	0	0	0	0	0	0	0	0	0	0	380.096675941155	390.732013899007	454.572682420371	531.165463360448	601.835228655389	701.29361601705	757.81924594698	861.786005983493	933.35775770434	1003.49165240675	1126.57883166304	1203.2877724157	1276.04240939907	1382.18990800375	1464.56031736417	1565.66355744228	1647.32112043599	1734.32255328521	1838.30825348603	1939.8353252542	2059.77171750382
528.703	0	0	0	0	0	0	0	0	0	0	0	0	0	0	0	0	0	0	0	0	0	0	0	0	0	0	0	0	355.46345983958	403.455408100489	488.082295099248	555.839089054904	613.182507228043	703.941838879581	771.650387384814	869.818297535694	947.771391453377	1018.3549549253	1102.77821417462	1215.1570533163	1292.93156370531	1370.62155847587	1474.01603121282	1567.21611102202	1640.71588561717	1733.61326775528	1835.72311199749	1949.46787520614	2043.57990054616
530.367	0	0	0	0	0	0	0	0	0	0	0	0	0	0	0	0	0	0	0	0	0	0	0	0	0	0	0	354.237552711379	353.862222357191	452.466382212534	517.261681487433	588.78800424241	639.110455426754	712.027329552232	812.754153288493	891.981529558556	946.317154917998	1034.00463621488	1129.29684281837	1218.19649157798	1284.99229930489	1375.56931386333	1470.36681015634	1560.96594927084	1633.12026871985	1718.95096679446	1823.91917300266	1927.03392729612	2030.78067619765
532.032	0	0	0	0	0	0	0	0	0	0	0	0	0	0	0	0	0	0	0	0	0	0	0	0	0	0	589.453452102589	331.40401739082	375.60157740462	438.259168586116	507.068801894922	572.819881972283	657.628575960239	725.123780888687	786.628435017877	882.327610763972	977.059036946034	1026.31419333666	1129.80899625939	1201.53831403373	1295.83778562614	1378.88435309481	1477.60203961167	1554.47260733804	1638.03225186957	1721.35552833074	1816.37810765253	1909.67831743078	2025.83914457423
533.697	0	0	0	0	0	0	0	0	0	0	0	0	0	0	0	0	0	0	0	0	0	0	0	0	0	0	328.488234880727	359.759190575556	412.271070804732	470.431136355585	536.299876754974	582.317615770965	671.642358250295	738.92582525583	833.272122456624	906.43576332	971.830519140357	1038.0144646342	1142.44814850076	1228.68663732122	1299.51866487307	1391.14866497257	1481.53539330669	1557.33071959215	1651.26259131154	1712.4638274847	1817.04987853913	1904.51672604355	1989.07946110898
535.362	0	0	0	0	0	0	0	0	0	0	0	0	0	0	0	0	0	0	0	0	0	0	0	0	0	452.754758824275	304.035384070611	356.714592781651	414.484070252801	482.984842212162	542.432170378202	593.606295044816	688.778349216664	754.633887420391	843.971609909096	904.908975952928	977.532999116086	1060.14431117068	1139.10975924087	1236.87712310521	1293.02643821561	1385.87964944276	1473.22453439968	1552.02251999555	1629.64216723903	1707.86272479138	1807.43511092423	1914.21131124948	2000.91256041095
537.028	0	0	0	0	0	0	0	0	0	0	0	0	0	0	0	0	0	0	0	0	0	0	0	0	0	281.936646303933	351.347920474214	383.809540369095	431.275621651385	503.517210561488	556.360095838197	616.114167794261	713.144386351826	771.045943558367	838.829269563337	941.380861955979	999.609764685627	1087.92860365304	1154.95556136333	1246.54372561172	1309.51136929837	1403.21715232807	1474.07005601183	1565.7081486101	1644.45206734208	1697.85895989807	1793.42838778342	1909.7729539728	1991.29658603662
538.693	0	0	0	0	0	0	0	0	0	0	0	0	0	0	0	0	0	0	0	0	0	0	0	0	382.742172894133	299.164816200891	344.809858323984	382.780726052898	464.000821565218	510.65869194783	570.828349998494	647.047445842902	683.68055353075	811.77066116785	868.967488336275	945.076580681027	1010.11201089504	1090.13821069837	1177.65335986247	1262.8420765932	1304.62082211962	1392.77950906273	1491.92400362935	1575.60988995959	1632.72064945714	1704.52904531585	1791.54340924846	1886.35837388069	1988.63933583182
540.359	0	0	0	0	0	0	0	0	0	0	0	0	0	0	0	0	0	0	0	0	0	0	0	0	246.104760823344	306.609309327445	347.736262618668	397.083843705386	453.560204150259	516.061476318143	569.551886972911	639.813088375363	705.821280885896	783.34109122562	851.924751439154	942.054682773944	1029.48676498046	1081.24085564163	1168.73357481712	1242.09189510448	1300.24667071289	1389.54989981789	1487.77295913137	1560.56533618115	1630.24956953002	1714.14032248636	1800.65694934665	1874.92581601694	1986.21689230665
542.025	0	0	0	0	0	0	0	0	0	0	0	0	0	0	0	0	0	0	0	0	0	0	0	268.86216190588	231.043659125324	290.899092976672	346.65045270508	402.594795967215	451.723807370882	516.519779496695	573.661895740532	652.925742079185	695.921341032137	779.673189637537	854.253669931329	937.43153188716	1032.75647590031	1075.71627459466	1179.5883401425	1237.51582178915	1315.55019497879	1375.14732363879	1476.53084802423	1564.15449600071	1631.81978309798	1703.32741483682	1790.68159148064	1890.51262320423	1973.12882632989
543.691	0	0	0	0	0	0	0	0	0	0	0	0	0	0	0	0	0	0	0	0	0	0	0	227.405392406762	254.198736191851	325.602040983603	365.790657637189	402.990770437183	468.939127029791	533.717790110508	589.465662235241	670.23696128734	736.537387825646	787.39628339154	881.553262468204	954.534622860205	1013.05560730183	1097.74502076048	1176.89212224208	1262.17807462036	1319.16913564159	1387.64569799056	1472.11139023931	1567.77723651693	1637.5382830559	1692.67841470681	1795.49049409984	1878.45671422134	1966.4455457668
545.357	0	0	0	0	0	0	0	0	0	0	0	0	0	0	0	0	0	0	0	0	0	0	281.589964840234	250.336549951479	305.227261206308	341.451912037431	387.1394015721	456.523890153786	511.273752522399	571.860892863663	624.212738889064	679.804900870662	751.502216820162	844.652904923263	904.01574134584	977.718608292512	1038.51081758553	1126.24278261483	1218.34463044413	1270.29368747442	1345.22402199141	1410.7172151657	1491.01775169552	1549.44707428808	1641.40382345161	1698.00576008195	1796.39897444292	1862.17667809468	1968.69793205267
547.023	0	0	0	0	0	0	0	0	0	0	0	0	0	0	0	0	0	0	0	0	0	482.223492329266	210.845288046863	252.163921624863	316.634008810296	343.598646355287	390.706520197797	438.910848480827	496.005812902997	561.561419801913	617.255818053542	690.188883544877	757.552093609468	841.016141856812	907.482792988253	986.841764693168	1047.79978450683	1111.95711667761	1196.72629061242	1267.0081508354	1346.19271155403	1399.90638383683	1487.05091832483	1567.08356902401	1629.84971326179	1687.51200243373	1787.69846279018	1849.62379275261	1937.78621297085
548.69	0	0	0	0	0	0	0	0	0	0	0	0	0	0	0	0	0	0	0	0	0	230.183726558629	218.688508872588	267.115335572963	304.076847833335	349.736643348209	396.079974426397	461.140853305732	510.747040886105	561.896433908812	643.597723279853	686.505524912552	744.339977238049	844.423640646798	907.809566561986	984.966455340577	1055.75867932098	1121.56279382863	1202.12222794944	1259.2517059499	1324.40863822563	1410.7794539654	1477.5408075336	1541.9845553982	1618.77273530483	1667.03103192756	1764.63582170588	1835.00538903405	1916.30985841665
550.357	0	0	0	0	0	0	0	0	0	0	0	0	0	0	0	0	0	0	0	0	389.680318420069	214.573896603861	245.497614953283	266.001915175556	330.337032039826	358.19584254544	410.094776582566	468.448608921761	520.95320605754	569.292000093924	627.12105119061	707.87938138008	776.729721212155	853.300403831181	906.428349748042	976.14158370658	1037.23260283103	1104.93452442536	1171.29696735234	1261.16542193155	1322.67473339358	1388.43940451278	1451.28850698824	1540.14189162707	1591.99635439871	1657.13159959722	1727.04698923623	1819.18314922305	1911.2426490774
552.024	0	0	0	0	0	0	0	0	0	0	0	0	0	0	0	0	0	0	0	0	191.559126526994	225.613656916517	235.904496091283	302.556048517063	337.133327841522	367.642612920901	409.713856570654	464.386291937179	518.472526941082	576.269229891869	649.225323819953	696.881635854298	784.459811074177	817.340683364511	917.684122857616	978.407615405938	1052.84748742519	1112.32932089928	1182.99485603445	1240.76344690194	1305.69812822763	1376.83974213189	1468.59258215243	1524.93078606785	1577.48764656229	1643.03647172099	1720.84802512783	1803.42995597938	1876.01348181083
553.691	0	0	0	0	0	0	0	0	0	0	0	0	0	0	0	0	0	0	0	256.681162071641	179.578449640768	190.133175722521	228.699779718814	293.647234740903	311.191072847877	348.800218288812	401.29476607439	461.06580066413	501.52245802468	567.157869380354	649.199430365685	705.521760786998	774.972908106679	823.09054033866	891.951207153826	961.488326601422	1028.48261137121	1074.44552537911	1168.40955423361	1227.84902639537	1276.8135026113	1350.60233034235	1416.48249888265	1486.53874301772	1558.76144905093	1614.16638735597	1677.62047738105	1754.60440954797	1833.23469343889
555.358	0	0	0	0	0	0	0	0	0	0	0	0	0	0	0	0	0	0	0	174.637032846112	177.760714444219	208.536999361234	267.115305007726	283.688030302106	318.009635419832	365.352929886905	427.344301016244	471.342624948809	502.99054776004	568.285462843069	639.655234549445	688.67045953461	736.694664711829	837.872818581836	892.979623303388	968.643404085932	1002.83195736145	1078.95029132876	1133.53996414368	1197.04150679172	1259.80319112592	1322.66446668988	1409.99906632167	1458.75930502038	1527.12459878017	1572.04012989003	1653.3752861081	1723.09774892224	1805.59391308903
557.026	0	0	0	0	0	0	0	0	0	0	0	0	0	0	0	0	0	0	218.677853735974	172.005180877396	200.431107184599	219.430816530338	271.115280593657	306.789297319083	342.442826766845	388.871515445502	433.737384164472	469.218573446398	518.464034542882	597.723293633798	646.791033397576	673.829715164673	769.304460204586	819.2706728961	883.044353616275	970.201246033112	996.002061100611	1068.19869193627	1142.23318808834	1192.46496531545	1256.36218805799	1318.90054704926	1392.37981843897	1461.55670964249	1499.21129317088	1550.14282490559	1626.13755000107	1705.37503634667	1786.07821849443
558.693	0	0	0	0	0	0	0	0	0	0	0	0	0	0	0	0	0	0	144.530411710705	186.903456137576	200.205365044304	238.809162693163	277.715958319691	328.052705065396	339.510697149631	399.871909307022	446.147046523277	474.735291633365	551.100535724438	576.122947710995	623.99761203918	701.08210320051	773.344904225568	824.255225866191	889.393047173407	942.627062646072	994.278296221329	1056.15711557212	1138.41906453506	1187.05309619337	1222.17803868498	1302.48432252477	1395.17211039603	1421.96567051814	1471.98870992404	1526.51966724531	1603.14553863385	1657.94111953098	1738.16994705751
560.361	0	0	0	0	0	0	0	0	0	0	0	0	0	0	0	0	0	231.293620930811	197.190927992612	202.475122894815	228.212494192588	253.004930686038	295.631825201309	313.342105190516	375.332059980465	380.716125494326	452.998289683853	513.498419775818	542.48836983286	598.532951412932	648.968626797424	694.90622424528	751.498053527479	826.116111695033	881.10767966508	950.207401329304	1014.33349334579	1058.47649852626	1116.66340241768	1149.92560115572	1229.09132035233	1294.67909169141	1358.5334494705	1398.44399814865	1466.07276459621	1516.46401745242	1580.86757449769	1664.74059567383	1709.35929519148
562.029	0	0	0	0	0	0	0	0	0	0	0	0	0	0	0	0	420.353632180152	160.66484657192	187.715249996191	210.987526093948	226.283730243589	246.504462382339	278.37209548773	335.938227763324	357.196483928035	406.266689079941	443.020664407587	467.097726329179	522.680211655403	590.598929684981	635.515003564571	689.329663149791	763.199861165678	812.648830000453	896.154779157063	937.250280977645	967.680964468894	1043.26577611922	1100.86495496535	1157.01201848037	1204.44698876246	1275.89702752441	1333.05147508067	1385.80193106046	1442.19813192819	1476.89715814481	1538.13527184161	1620.17248975412	1717.25153764529
563.697	0	0	0	0	0	0	0	0	0	0	0	0	0	0	0	0	145.42550334359	150.377797819629	156.939356555268	167.226127200486	201.194194924961	230.872189120366	254.692202759235	289.121066345767	331.924824239219	386.761525863472	411.546727429818	468.763039929144	512.985137325744	581.230019756977	635.931432244219	669.045915286532	748.13503436736	795.467472567299	835.466695585741	907.746918735792	951.37942861157	994.552870365529	1068.10455356452	1129.76663128696	1172.61140183218	1244.93934092515	1302.91861626872	1351.88079730656	1414.99947407972	1442.30240768077	1527.44633662986	1584.0982941319	1652.64086330426
565.365	0	0	0	0	0	0	0	0	0	0	0	0	0	0	0	310.762029708084	133.79384201745	147.054873805755	199.484502552487	201.926761410416	228.122893049719	263.301629740827	282.742778374543	323.362552660982	361.872294860906	390.150374420112	434.696218743646	490.62066317068	537.002778855977	575.034246957617	640.387926853949	692.142138596189	733.79551209257	801.452670661409	863.326914789155	896.642345216591	966.452972402211	1014.90331499269	1077.72740724762	1118.7218993239	1173.61311260626	1224.4062802171	1301.39768331919	1343.98590261693	1384.93822751425	1429.18344840858	1492.39315024273	1565.82790388391	1619.29421628996
567.033	0	0	0	0	0	0	0	0	0	0	0	0	0	0	0	161.755246111441	172.784803484243	179.92706518484	206.670486873653	209.041211623537	264.458658919721	264.382852887109	314.088728628768	309.63862561192	390.042782601785	415.00875685317	432.12113884257	477.361576671404	560.400936704439	584.997794787043	629.109281112122	666.967807297324	743.880150686647	787.929154338363	844.512086973027	895.94198282088	953.378356811845	1003.24337864419	1056.18286256313	1113.18523745283	1152.33692649673	1227.45161083966	1280.72702804077	1318.56502599156	1365.89285076877	1418.63572513569	1473.76157405632	1537.95684173284	1610.07155952829
568.702	0	0	0	0	0	0	0	0	0	0	0	0	0	0	238.785945773197	127.646773665758	130.077600876086	183.134379958762	184.276854272334	215.569376317179	226.623086690599	270.853576764524	286.296733362625	309.135399128715	358.394021792204	415.828886754227	442.404137677939	501.442309035057	528.862984940632	575.139367347132	633.595740450444	680.618733742258	718.303863499372	764.893679687481	827.521537995499	888.93281249415	947.94304875499	992.485030853186	1043.85654360939	1091.62637573855	1139.32918829999	1203.86301566746	1244.49163576816	1308.0720469139	1342.5693470848	1401.44367680274	1465.11831784017	1513.16594290402	1575.32441961503
570.37	0	0	0	0	0	0	0	0	0	0	0	0	0	0	138.551905599687	99.7974939469535	116.297888219818	151.22924413912	186.180023146813	186.291154948433	227.753515403768	257.357290615465	277.850240298288	302.529739375724	339.817560148986	390.469243900331	429.684968564598	456.11700732546	498.242999297143	573.563790908793	617.919570770113	663.294163805027	692.889139247114	768.185157825145	814.005581071375	875.190522196844	921.963380906126	978.432560474104	1033.48334063367	1072.926786833	1106.87277309328	1168.52061350152	1241.83194793107	1290.34592746725	1335.03678064828	1363.44100199526	1429.1885961561	1471.57808106698	1549.48423127493
572.039	0	0	0	0	0	0	0	0	0	0	0	0	0	189.476479812758	133.883197682386	121.160956829443	148.869779464434	170.99396629495	192.674786500363	209.183804384592	235.278397076074	240.861017039503	306.825217120746	320.05878648777	367.739131064717	414.278671663968	458.921898216875	479.878408615599	530.975809780228	588.088355748712	604.005627984172	676.018095863077	741.406696217687	755.482477056891	830.948674241277	874.613370205815	917.428427515355	968.386074099551	1010.32894423302	1055.13116935569	1097.33414436158	1173.49569892612	1208.88235548588	1256.06154692372	1309.20598603408	1339.07874795394	1406.9822530182	1467.79364275288	1516.71601457418
573.708	0	0	0	0	0	0	0	0	0	0	0	0	0	95.4710043339404	105.267717524166	159.981542099828	151.740161527253	197.27048076771	204.560893949089	242.937081100917	212.974919234355	278.997614693041	300.650637445763	329.598243524388	370.121764986617	408.423148077943	444.793531120908	488.665158761254	523.451239090849	561.41033890895	624.647340250692	667.040995771407	710.870885305942	741.951720029431	793.506585293986	848.746307577546	903.255817842962	940.634598608753	989.020370659039	1049.71544291626	1087.95354167759	1127.42808915005	1198.86949759436	1244.80226111651	1280.86901561892	1320.67226619279	1398.26636495502	1430.07379083428	1483.72328696098
575.377	0	0	0	0	0	0	0	0	0	0	0	0	169.811696807371	127.22985176772	131.496428006491	142.835032419594	181.194193177394	173.897271414954	204.229255120365	243.904927284288	250.901845495009	278.405718483969	328.462658524457	345.628635574117	377.571265897918	437.393008559443	453.539791386791	489.722723670338	527.943676797142	588.951169096009	610.47300264834	666.154370376448	716.456219750729	757.753638274783	808.358548437718	857.049825440434	904.765408935078	965.958209955926	997.136496543672	1024.17096776517	1077.30397651766	1127.69025703665	1172.47302296798	1231.846503199	1271.17873431402	1305.33663234487	1360.42155357632	1395.46183756489	1471.33861256232
577.046	0	0	0	0	0	0	0	0	0	0	0	358.378740891924	84.1896909540692	111.370745331977	114.114509421701	113.076279753057	170.456280666529	154.248190111319	171.272450778933	222.858680396734	250.569219349808	285.207701104667	300.895451103121	317.070079847899	359.570444108669	394.37068082228	431.775542078756	476.478923702701	494.676147414585	565.445349161596	607.214762081236	656.635448008007	694.274155691781	723.332367686239	792.069313561801	809.641046657882	873.261403994674	915.177078664032	982.653579960636	1018.64589809028	1041.72063196114	1082.50892990139	1152.00073148635	1197.44009085396	1229.10230718055	1263.28698307013	1316.8128110542	1375.52481551453	1424.25259733837
578.715	0	0	0	0	0	0	0	0	0	0	0	135.463246563524	99.0450740106429	162.028754559464	165.144395932635	165.332316207937	176.898732252437	213.325951899995	226.419991499558	253.097148600509	239.222846647007	298.764323509489	333.32185975461	347.037733837611	366.12023234712	409.79924354782	457.882762189191	511.117430139757	531.504648191389	593.158234684053	607.280625240707	674.677685493343	704.762279731103	725.55445074063	779.562948826465	825.899029030852	886.723963097886	909.490241535914	975.036033468829	988.897142744897	1034.64245614513	1091.55424594891	1130.27675751378	1178.64180438729	1213.68245027124	1230.05990835184	1305.39465543847	1350.04373751708	1403.13080409061
580.384	0	0	0	0	0	0	0	0	0	0	294.406429231318	93.7025467483816	127.70831136855	105.889464365592	120.512796951665	152.45336013445	142.377266177398	187.800772729364	211.226179648653	228.502853339951	256.084744156858	265.961888237192	310.227339079838	317.17009892728	361.811154710839	401.078664749603	423.68336180637	454.55165149121	501.267209210383	538.855043880944	596.415677052865	600.091206702972	651.95927196429	724.987969515189	771.478093494291	791.243031039827	840.937137272	888.302076390634	913.766819873692	951.165954126412	992.061189550941	1041.69905002803	1092.67343322139	1144.18027977102	1169.06693811895	1212.22137742359	1248.28208186108	1303.10055342552	1355.88400638744
582.054	0	0	0	0	0	0	0	0	0	0	95.0505578245797	99.1860967080911	92.7133791746299	127.321718382301	143.290846481651	174.264655250066	192.217221296551	221.920027930127	229.451150372559	225.531825653524	240.870455771214	271.44081350086	293.114962070635	306.072403638194	339.739952389484	404.953460835478	418.795186092756	463.82887551332	504.71984092149	537.402314204358	590.552486017003	597.77414088336	658.380686033338	711.592745461196	733.246110171356	785.314727904788	814.490754902948	862.388470838152	910.381935661824	948.152714009226	966.985500011219	1016.96062016897	1071.00110290794	1112.90570099363	1134.95554766307	1174.08764120096	1227.19096675416	1281.33234032481	1322.61226088959
583.723	0	0	0	0	0	0	0	0	0	199.798569887203	107.914752195521	96.8650573027856	133.378523676399	123.253817823305	142.885719554548	160.808515178065	164.993640292352	203.447947272873	206.372312994614	224.681927482439	235.224747244839	272.537027698782	293.284072822411	336.66830895435	368.424208208886	383.822532271088	434.612588383276	470.633243633849	493.731300566648	501.307074543506	560.991306097802	604.665387155078	652.385104625336	678.391876287287	731.40160069479	774.327444469748	802.855500989534	834.940880806649	885.696821457242	920.972497812063	960.497634750947	996.152247592693	1046.19297612164	1093.76453311967	1112.99650354029	1146.86619787525	1208.7774580622	1239.5636307093	1271.10624571868
585.393	0	0	0	0	0	0	0	0	0	61.3022208553121	70.1327766084497	62.595734190816	88.8228968093938	104.841634316694	116.31385752544	122.823967790385	141.458411105301	170.035913656577	184.377267564998	212.460038075375	221.188993889157	240.647118538379	276.619419423786	309.745759905938	341.086013730646	352.667924279668	395.419354254327	427.057859010536	465.553598460362	506.598106003916	545.164480555667	582.502718118669	623.012779111141	642.056967363833	706.993215593353	737.779417408772	770.188225502957	800.410808082443	861.822959564803	888.94284263324	915.699151855183	969.3200057593	1006.33616701368	1058.11527572529	1081.49251298149	1125.66133500608	1160.71373114856	1204.67764681351	1251.25107635951
587.063	0	0	0	0	0	0	0	0	204.467718002717	82.0562777910527	108.607265703979	126.322912468466	103.080175581245	117.987896173105	143.994489283768	167.20986870997	186.409868558824	206.428564984147	216.541888940545	245.822587237287	271.947100799234	264.529485263915	282.371462283378	348.08465755232	356.103648557584	397.815915410065	422.692540376322	451.573255525928	471.357707317771	521.345404608052	563.570315149589	572.175388164406	636.011353301003	667.291740771453	699.819382760922	744.783959227535	763.032545394009	799.980267535542	853.321341432119	873.390605364341	915.649388235162	959.472644543074	991.245398056341	1033.59472205243	1078.06408876777	1103.54291317467	1149.49166748374	1174.55638340461	1215.02108065756
588.733	0	0	0	0	0	0	0	0	65.2991953655205	80.9810094678338	98.0611081127691	97.7255962842142	109.974296868075	119.17039509081	130.490417130788	139.494128270256	133.331080194514	182.621599014005	189.872699074474	200.684029194011	227.23718765021	266.571432206534	276.86879746298	314.744434704915	326.009166702662	353.060988033022	394.596223569818	430.976692407015	467.397199572767	489.182727903525	523.59537722787	568.538712011284	613.055927809785	649.098876974293	656.215476893519	699.111971320298	744.475501612277	776.561973371759	835.529161070397	866.263452503881	872.199095190919	916.200386870721	960.793389087648	998.14032814669	1029.27980060616	1063.23005292642	1117.0125759775	1142.41675531298	1200.56799403391
590.403	0	0	0	0	0	0	0	141.860311913597	72.5640833652065	87.2847332116232	102.781545119852	103.502235260584	137.686394820191	137.524523077911	120.859808029447	145.563595794185	187.622547730849	181.187762493149	189.32117658024	220.173229475121	249.896498410961	283.279127809868	292.970217670766	318.316010777233	340.82252070351	372.846719494084	408.65223751015	441.42755845502	452.069534036451	520.032759300044	516.421514050552	546.406111428398	606.986189649234	649.196842040423	666.710476466264	688.448414410876	729.211672976428	764.742448599945	808.328312462034	854.744984641973	871.352922393924	908.341723587059	939.041660194738	983.38319153224	1020.45039251608	1044.99722236717	1084.77374583075	1115.53275912946	1158.07568469738
592.073	0	0	0	0	0	0	351.00956337607	57.4328097422503	78.0345432180902	66.0979340560928	107.363081799429	103.394656186983	103.562361948172	128.680381427881	143.258489078593	164.79326758803	157.604266260892	180.118629223037	189.24538908096	213.966596470695	251.903688924521	264.311327491215	274.179620656552	316.769895190959	329.283165760203	359.060692467551	382.611171809346	430.126154549645	462.454452717352	490.368785227953	508.314104695184	551.460828923755	578.983937109351	616.728381239554	671.735624221005	691.022087393708	688.619721959795	743.019662134191	785.50237799392	810.5108206501	858.544455479764	890.88378774607	919.828822557872	961.029652350536	980.111841972388	1014.79922053611	1050.84694132838	1099.4129806289	1132.71529468519
593.743	0	0	0	0	0	0	94.1052923109005	50.1975577031823	57.4798410157309	84.2500008337299	92.1709281009964	98.2450347420104	101.533163197226	121.601056025548	134.83887009712	136.294369451391	164.684820040976	151.351161572584	180.056819965859	210.054841457125	219.80347323053	247.923988731336	274.268641013249	320.814534747295	306.169127449709	354.003967251008	375.779098660927	396.256655635042	443.745068088198	465.812177046244	502.278303778486	525.842105556765	580.853938020338	613.19777990298	642.177131491479	665.904070778953	704.278642480251	746.707382817116	770.57769526195	786.340134102871	821.123640635675	864.405843653125	909.484064910564	936.582194104606	960.556251256127	993.41933377748	1023.16353500614	1073.19157751004	1108.86835057329
595.413	0	0	0	0	0	277.095698480355	69.0643010773792	41.9940657145408	75.528510995236	57.0252191032319	108.050792252176	89.7897076712431	104.376278191664	120.187712960765	140.415600798869	130.032689011155	159.681842457003	154.791148609815	202.90008608397	193.176948971817	217.899783381085	266.839758743546	257.508033762922	302.308047985404	325.054585147675	342.946628764081	365.329719919432	408.601084101315	440.891423335423	465.017868551484	493.341751220847	522.175737236906	560.71574571787	601.839435419549	613.020226705888	653.962473938978	703.041346532407	709.638495111146	773.684346330031	782.689734794798	817.227888537293	856.784833669072	902.780845432202	937.302977366286	959.339253153523	981.485082264214	1006.52192345171	1043.90594808078	1080.57645937468
597.084	0	0	0	0	0	85.9028924858551	78.8170835337244	71.8518044550951	47.4769471726139	83.8617675521157	85.0289117676117	104.446927532929	104.39244572687	122.124987292648	124.728697139103	138.424674377391	143.886058159672	163.99666929642	208.677225831957	203.031220969928	230.156807795081	252.100654580292	262.299324668877	307.92572920707	325.107298132818	340.827368175434	360.53156657019	400.347501753454	437.37214240876	463.585457333397	496.401531757899	511.840692091404	544.935163628372	566.644973354439	627.583803047583	633.476729246399	674.694716631721	700.552954452132	745.406616917068	778.868222643698	812.2710087401	814.331167062508	868.006108361809	900.051083406132	931.535300131682	950.820245624247	992.60913233948	1020.94179827954	1063.25527056697
598.754	0	0	0	0	215.575092481368	38.853512379633	19.7426351125454	68.1504611717412	67.0431659428554	67.5318238329025	99.4622392143678	104.235918307652	94.7847755198004	114.23628608228	121.849452733594	150.02036458526	178.883807517022	200.892831750586	206.94469359986	209.632749944807	235.489062530883	258.320035184085	269.788064610426	289.216479389715	308.213799462984	349.002777333275	377.804987679213	385.182008250185	420.43920282763	458.647361981638	490.113989097639	502.537691011928	543.048325872818	571.092541920074	615.107399493004	629.751057303084	670.292482587791	707.404777101821	724.329205486153	760.670846308675	785.526045627888	816.516838354489	852.812621899754	883.855698717499	910.816036861789	942.032714479396	962.392970764384	997.337213376787	1052.50083810665
600.425	0	0	0	0	102.767609215637	90.1834590255584	77.9822684922784	101.71000481416	104.407038127678	105.363926107898	144.39716832772	135.569353996585	128.564014166343	154.460118337534	185.449315332094	186.348308130391	167.506387350379	199.177794577342	242.332198175759	237.764914901953	254.653382349139	270.205521670356	298.037828191556	308.422475198077	331.047498787447	355.269077397859	381.634364391603	420.979043263301	432.417002822425	456.691905443763	507.987543978358	515.657561578273	559.792863862702	582.300292683848	598.87960774796	637.707653564252	670.456517029665	687.944268544632	734.506043109795	745.486107294534	793.12369351735	823.88560271836	833.976631895793	867.889011135788	905.280236656105	920.352204586884	948.868874213593	977.089385779823	1019.68100947828
602.096	0	0	0	165.03299215524	14.8564937494697	36.056948567047	58.0320486725111	53.6123528138808	64.4805836892523	30.4194963619412	78.9742366443812	61.8805925790769	70.2615336094759	106.825132668323	92.9534039279245	130.935594457585	158.838115918999	150.26686495029	178.187041364514	205.308962427866	223.655192022929	229.611778471046	267.296278297397	279.870607727037	307.467552695657	319.919313922423	344.626029770955	358.94261700084	396.290564154817	438.709164824335	462.468156755104	503.353597463275	512.124590022442	534.096411865712	566.604971112987	618.365821502672	630.512052458917	673.533116098986	691.049701317294	719.32820364265	752.963850862668	774.322258956928	813.262732498115	846.868694598697	879.043237831922	898.980807068504	936.085582629696	967.735887046366	989.868860654336
603.766	0	0	0	84.6499799884989	73.0774561741376	54.5552197228948	63.9186858752789	90.8094449840675	98.8672245140472	99.0188520263227	105.426596119736	91.502366355191	101.010309988505	117.039215931964	146.260816814177	165.23905236864	177.943553190555	187.523736223124	197.724240211427	202.277483178669	230.581280812227	251.769209369692	268.276349211197	289.249098205707	300.078047130945	348.662842135161	348.354836739819	376.609565815865	394.114656294241	430.027382114268	452.539019565922	480.995315847882	505.071639136456	534.153127496533	561.619563159561	602.678963013707	621.669611227646	656.156365149291	699.299398799226	719.975445152634	742.07599745911	766.892314307009	799.352954913636	823.183309967714	841.997241857153	866.99085377289	908.45514014261	935.058259267826	973.081611335088
605.437	0	0	180.911795343442	37.7281454839033	67.5871584196527	76.7988782501822	85.3228850300469	96.3211149834526	93.065579413359	90.472931223681	127.07882813356	105.681925124422	106.727848359121	142.972231506648	165.923829131071	167.86532188303	171.153964393964	205.680460406565	215.692750422994	228.735657588811	241.170689280845	253.170478665458	266.425448022737	300.185257106906	321.166046271084	341.91375301047	368.003288773716	380.415414427937	399.307428215113	425.054819369214	463.66791699701	491.51443838991	513.315416151483	555.477478702122	557.082141420761	603.363629853268	615.763844828428	646.427700129681	695.073199598102	706.377158822771	724.478034970686	759.918611288011	791.614137377757	815.102695549957	839.75384303611	866.77689467604	890.134859195532	931.345799287879	953.113670735513
607.108	0	510.932411673375	63.6306951445297	43.6670401351927	83.2205314829527	66.4639347605825	102.241954558201	103.377662582051	111.364380684755	112.817589018189	99.5267800220916	124.13903169633	129.610376751512	120.771110767898	153.130024293303	155.857587822399	172.892958524878	185.884833293191	201.439380549986	230.067757811199	218.863676734939	239.801459452853	290.81306803856	282.812162274727	316.342449381044	326.135969104689	360.120939108293	374.25906891747	395.454822110754	423.186204927929	444.292897788261	483.894851627526	496.646495750255	548.751709538373	564.290714077213	591.194492070197	614.248733359141	628.197559949416	660.974215167231	698.066163537847	707.054072876476	737.063821003149	753.059213966037	803.079412727803	822.455765308973	839.2868524076	861.125877969279	880.880510113532	919.445878115384
608.779	0	147.385142102492	37.5596220286949	21.5663255144602	32.8464121880181	51.6890504741044	66.3692907100579	84.0927866709208	72.4704151386661	86.8029330343114	119.620938549342	94.1081586214422	84.2691733504062	146.273205309657	122.451494471312	149.974417401647	150.119064161547	184.822336784189	198.259325201427	216.241652653696	217.150242226336	247.712473790312	261.534669171225	263.104584622884	273.378671946468	313.043811217301	331.259623610803	351.610441556856	369.512560052883	402.175129758839	428.539270911571	452.510761945411	491.801844022594	517.371015001266	533.691730411903	561.659127663557	585.44532467586	617.409993177981	637.68263083931	667.402728747456	677.924114506485	714.323179715948	756.000789243058	771.361889181754	793.947095576387	815.841046273311	834.207765882076	878.417028942712	904.609059801406
610.45	349.642958210516	61.037764017902	61.9420977687548	67.4216853856128	59.314352525034	71.9232344715586	89.9675236158916	93.6450405911401	125.418183696986	103.232643554271	111.362330992205	130.468169042297	138.772916434439	138.41402686877	140.247581612301	168.332991176839	168.069340131103	189.84565465823	201.570428346994	205.102114294204	232.716415347563	242.5493055549	249.424706761562	270.529258891019	313.000709126452	329.496803832861	343.123385174513	364.394646918767	361.428469982687	397.367565549113	413.542365571865	449.661163760824	479.707440388427	496.56594322322	518.150494708753	549.214082290873	584.482603535455	606.441893343171	643.599619504329	661.095599469531	672.457297287006	701.034188970532	732.538640845964	771.738131758627	770.818613757846	802.792189045455	821.820265725593	851.932427495208	889.314280096983
612.121	75.2942449526796	22.3263883469176	48.3226938441555	20.2218147300212	49.2465574923664	56.9164106318277	60.5357830229856	66.7977707566036	58.8364630209266	68.2456035022092	74.3474496840947	103.726604967175	105.738249089249	123.27762213438	99.8373021962402	157.984010485641	159.071974503923	174.193529062595	182.045103479744	193.685474328443	216.329071917758	233.911595852891	240.059752823979	262.514952934279	269.771292930584	302.486739082395	340.723826121358	334.101713916589	358.874951220373	400.367503978334	411.471111411775	434.006138721707	453.437122362163	477.217742113805	523.955975969718	529.935602419464	536.950635736025	581.974233654009	598.578137120115	623.849710939017	648.072916281528	672.282635265413	691.878190273651	725.751788975822	741.090039350182	756.023966391128	795.858924700011	823.483986776673	840.662363313449
613.792	13.6619804077831	44.9284573935174	37.5952645160586	47.6094720059951	52.6815986480539	38.767444957342	78.1130976492553	53.1196476274085	76.8315645246813	83.3513876193007	83.7305237151537	85.9231699540731	122.344533167507	108.46369386212	121.117711720884	145.620675199898	153.85223607378	152.212670374662	164.510973506388	199.12507701388	214.700913160835	227.261989525867	236.56883698947	254.908027587664	265.243037063687	290.081445326708	313.507222230437	338.653899124287	344.745674363714	374.745624273839	397.269878807675	418.041813356986	450.419611625383	475.91012684144	497.465120702208	521.576539917763	537.400374291105	556.74016212255	597.196653218862	605.781587976546	613.029655503796	652.600979665788	687.487257709262	700.066714606459	718.697457625326	749.317591811481	778.01482404309	795.245522950288	821.50301153055
615.464	12.9201082163775	29.1449906561553	43.9188985217049	43.4703925573575	27.5895709551878	8.56780999661014	67.6476514234883	66.5530295435319	70.7694950446041	54.8591126009775	80.1885134975064	83.0436069366298	98.0856678710647	119.220446896809	120.271238355989	143.294431335427	141.11330361791	152.427302793113	173.409145839451	203.780084547776	201.437016532512	216.873846920255	229.093040416821	246.815406548894	263.270910385701	273.68006096697	292.974859810403	321.492052045208	327.043423358118	372.19593767987	386.441840200165	409.755715203895	421.44954288086	450.697688688637	483.401515183728	492.889305455767	529.872414433128	545.920902829928	562.565714152248	592.856439148062	612.839538283989	636.444400465217	652.969236690096	682.186391671137	691.361963540302	708.404018072774	747.57433954169	775.921386697733	790.904807415053
617.135	36.4729324869405	31.1738091720417	58.1418100163872	57.0326418388478	76.7326243818454	63.1452830921877	74.2011522329907	77.5394650553452	75.7924995616955	89.9380158991214	119.493670656942	110.905685978484	116.591114509954	125.855423838478	142.258540464686	137.261892553187	168.687196968309	181.664813222514	182.8502618204	195.521926439444	195.302871622385	229.578547047993	224.055926388279	260.249425491512	270.239537819171	298.636124784409	301.291288861043	309.899662749189	341.481276281411	380.819056197973	384.075873100865	413.016656171869	423.362194675414	448.493533899223	465.901182816944	504.235438226895	516.838327791284	528.405066045812	557.49772901014	585.234068128036	594.364566547486	621.679786511965	642.124494203902	662.229119837283	687.445078325781	698.61756371769	722.289409643215	748.53974282501	770.076279828894
618.806	-1.10703540262498	32.8670521984836	12.6528852293664	23.6433164274545	48.9718658398245	34.9339192549187	45.8715767235151	61.7682224568977	67.0300637194369	54.8227876182963	59.8196537055941	71.3511522693033	98.6869763711285	110.983451178287	124.649076183635	134.645800124253	149.050229926418	150.132644094424	172.108935558509	201.082105688007	184.205371744498	203.478050697925	211.49658545965	230.152920536503	243.253122907496	260.146162494653	276.995261562876	286.066416451174	326.93392950719	329.943156941079	371.845568892195	376.284384424407	410.296735920683	422.099768613135	437.164679573935	484.983579357968	481.801759738647	511.23066726249	525.830959247731	554.479915406714	568.157543873706	588.580829945982	621.668220218219	639.419498601334	655.879191653313	668.698327689362	699.196440910437	707.492346971494	733.137347013129
[truncated: 85 more columns]
