# Supplementary material for: Physicochemical and major ion data for springs in the Black Forest National Park, Germany
Source: Data Brief. 2020 Apr 30;30:105645. doi: 10.1016/j.dib.2020.105645 (PMC7218150; doi:10.1016/j.dib.2020.105645)
Supplement: Supplementary file 4 [file mmc4.zip › Fluorescence/Q02_5_2017-05-10.csv]

wavelength	600	597	594	591	588	585	582	579	576	573	570	567	564	561	558	555	552	549	546	543	540	537	534	531	528	525	522	519	516	513	510	507	504	501	498	495	492	489	486	483	480	477	474	471	468	465	462	459	456
210.862	0	0	0	0	0	0	0	0	0	0	0	0	0	0	0	0	0	0	0	0	0	0	0	0	0	0	0	0	0	0	0	0	0	0	0	0	0	0	0	0	0	0	0	0	0	0	0	0	0
212.444	0	0	0	0	0	0	0	0	0	0	0	0	0	0	0	0	0	0	0	0	0	0	0	0	0	0	0	0	0	0	0	0	0	0	0	0	0	0	0	0	0	0	0	0	0	0	0	0	0
214.027	0	0	0	0	0	0	0	0	0	0	0	0	0	0	0	0	0	0	0	0	0	0	0	0	0	0	0	0	0	0	0	0	0	0	0	0	0	0	0	0	0	0	0	0	0	0	0	0	0
215.61	0	0	0	0	0	0	0	0	0	0	0	0	0	0	0	0	0	0	0	0	0	0	0	0	0	0	0	0	0	0	0	0	0	0	0	0	0	0	0	0	0	0	0	0	0	0	0	0	0
217.194	0	0	0	0	0	0	0	0	0	0	0	0	0	0	0	0	0	0	0	0	0	0	0	0	0	0	0	0	0	0	0	0	0	0	0	0	0	0	0	0	0	0	0	0	0	0	0	0	0
218.779	0	0	0	0	0	0	0	0	0	0	0	0	0	0	0	0	0	0	0	0	0	0	0	0	0	0	0	0	0	0	0	0	0	0	0	0	0	0	0	0	0	0	0	0	0	0	0	0	0
220.364	0	0	0	0	0	0	0	0	0	0	0	0	0	0	0	0	0	0	0	0	0	0	0	0	0	0	0	0	0	0	0	0	0	0	0	0	0	0	0	0	0	0	0	0	0	0	0	0	0
221.95	0	0	0	0	0	0	0	0	0	0	0	0	0	0	0	0	0	0	0	0	0	0	0	0	0	0	0	0	0	0	0	0	0	0	0	0	0	0	0	0	0	0	0	0	0	0	0	0	0
223.536	0	0	0	0	0	0	0	0	0	0	0	0	0	0	0	0	0	0	0	0	0	0	0	0	0	0	0	0	0	0	0	0	0	0	0	0	0	0	0	0	0	0	0	0	0	0	0	0	0
225.123	0	0	0	0	0	0	0	0	0	0	0	0	0	0	0	0	0	0	0	0	0	0	0	0	0	0	0	0	0	0	0	0	0	0	0	0	0	0	0	0	0	0	0	0	0	0	0	0	0
226.71	0	0	0	0	0	0	0	0	0	0	0	0	0	0	0	0	0	0	0	0	0	0	0	0	0	0	0	0	0	0	0	0	0	0	0	0	0	0	0	0	0	0	0	0	0	0	0	0	0
228.299	0	0	0	0	0	0	0	0	0	0	0	0	0	0	0	0	0	0	0	0	0	0	0	0	0	0	0	0	0	0	0	0	0	0	0	0	0	0	0	0	0	0	0	0	0	0	0	0	0
229.887	0	0	0	0	0	0	0	0	0	0	0	0	0	0	0	0	0	0	0	0	0	0	0	0	0	0	0	0	0	0	0	0	0	0	0	0	0	0	0	0	0	0	0	0	0	0	0	0	0
231.477	0	0	0	0	0	0	0	0	0	0	0	0	0	0	0	0	0	0	0	0	0	0	0	0	0	0	0	0	0	0	0	0	0	0	0	0	0	0	0	0	0	0	0	0	0	0	0	0	0
233.067	0	0	0	0	0	0	0	0	0	0	0	0	0	0	0	0	0	0	0	0	0	0	0	0	0	0	0	0	0	0	0	0	0	0	0	0	0	0	0	0	0	0	0	0	0	0	0	0	0
234.657	0	0	0	0	0	0	0	0	0	0	0	0	0	0	0	0	0	0	0	0	0	0	0	0	0	0	0	0	0	0	0	0	0	0	0	0	0	0	0	0	0	0	0	0	0	0	0	0	0
236.248	0	0	0	0	0	0	0	0	0	0	0	0	0	0	0	0	0	0	0	0	0	0	0	0	0	0	0	0	0	0	0	0	0	0	0	0	0	0	0	0	0	0	0	0	0	0	0	0	0
237.84	0	0	0	0	0	0	0	0	0	0	0	0	0	0	0	0	0	0	0	0	0	0	0	0	0	0	0	0	0	0	0	0	0	0	0	0	0	0	0	0	0	0	0	0	0	0	0	0	0
239.432	0	0	0	0	0	0	0	0	0	0	0	0	0	0	0	0	0	0	0	0	0	0	0	0	0	0	0	0	0	0	0	0	0	0	0	0	0	0	0	0	0	0	0	0	0	0	0	0	0
241.025	0	0	0	0	0	0	0	0	0	0	0	0	0	0	0	0	0	0	0	0	0	0	0	0	0	0	0	0	0	0	0	0	0	0	0	0	0	0	0	0	0	0	0	0	0	0	0	0	0
242.619	0	0	0	0	0	0	0	0	0	0	0	0	0	0	0	0	0	0	0	0	0	0	0	0	0	0	0	0	0	0	0	0	0	0	0	0	0	0	0	0	0	0	0	0	0	0	0	0	0
244.213	0	0	0	0	0	0	0	0	0	0	0	0	0	0	0	0	0	0	0	0	0	0	0	0	0	0	0	0	0	0	0	0	0	0	0	0	0	0	0	0	0	0	0	0	0	0	0	0	0
245.808	0	0	0	0	0	0	0	0	0	0	0	0	0	0	0	0	0	0	0	0	0	0	0	0	0	0	0	0	0	0	0	0	0	0	0	0	0	0	0	0	0	0	0	0	0	0	0	0	0
247.403	0	0	0	0	0	0	0	0	0	0	0	0	0	0	0	0	0	0	0	0	0	0	0	0	0	0	0	0	0	0	0	0	0	0	0	0	0	0	0	0	0	0	0	0	0	0	0	0	0
248.999	0	0	0	0	0	0	0	0	0	0	0	0	0	0	0	0	0	0	0	0	0	0	0	0	0	0	0	0	0	0	0	0	0	0	0	0	0	0	0	0	0	0	0	0	0	0	0	0	0
250.595	0	0	0	0	0	0	0	0	0	0	0	0	0	0	0	0	0	0	0	0	0	0	0	0	0	0	0	0	0	0	0	0	0	0	0	0	0	0	0	0	0	0	0	0	0	0	0	0	0
252.192	0	0	0	0	0	0	0	0	0	0	0	0	0	0	0	0	0	0	0	0	0	0	0	0	0	0	0	0	0	0	0	0	0	0	0	0	0	0	0	0	0	0	0	0	0	0	0	0	0
253.79	0	0	0	0	0	0	0	0	0	0	0	0	0	0	0	0	0	0	0	0	0	0	0	0	0	0	0	0	0	0	0	0	0	0	0	0	0	0	0	0	0	0	0	0	0	0	0	0	0
255.388	0	0	0	0	0	0	0	0	0	0	0	0	0	0	0	0	0	0	0	0	0	0	0	0	0	0	0	0	0	0	0	0	0	0	0	0	0	0	0	0	0	0	0	0	0	0	0	0	0
256.986	0	0	0	0	0	0	0	0	0	0	0	0	0	0	0	0	0	0	0	0	0	0	0	0	0	0	0	0	0	0	0	0	0	0	0	0	0	0	0	0	0	0	0	0	0	0	0	0	0
258.586	0	0	0	0	0	0	0	0	0	0	0	0	0	0	0	0	0	0	0	0	0	0	0	0	0	0	0	0	0	0	0	0	0	0	0	0	0	0	0	0	0	0	0	0	0	0	0	0	0
260.186	0	0	0	0	0	0	0	0	0	0	0	0	0	0	0	0	0	0	0	0	0	0	0	0	0	0	0	0	0	0	0	0	0	0	0	0	0	0	0	0	0	0	0	0	0	0	0	0	0
261.786	0	0	0	0	0	0	0	0	0	0	0	0	0	0	0	0	0	0	0	0	0	0	0	0	0	0	0	0	0	0	0	0	0	0	0	0	0	0	0	0	0	0	0	0	0	0	0	0	0
263.387	0	0	0	0	0	0	0	0	0	0	0	0	0	0	0	0	0	0	0	0	0	0	0	0	0	0	0	0	0	0	0	0	0	0	0	0	0	0	0	0	0	0	0	0	0	0	0	0	0
264.988	0	0	0	0	0	0	0	0	0	0	0	0	0	0	0	0	0	0	0	0	0	0	0	0	0	0	0	0	0	0	0	0	0	0	0	0	0	0	0	0	0	0	0	0	0	0	0	0	0
266.591	0	0	0	0	0	0	0	0	0	0	0	0	0	0	0	0	0	0	0	0	0	0	0	0	0	0	0	0	0	0	0	0	0	0	0	0	0	0	0	0	0	0	0	0	0	0	0	0	0
268.193	0	0	0	0	0	0	0	0	0	0	0	0	0	0	0	0	0	0	0	0	0	0	0	0	0	0	0	0	0	0	0	0	0	0	0	0	0	0	0	0	0	0	0	0	0	0	0	0	0
269.796	0	0	0	0	0	0	0	0	0	0	0	0	0	0	0	0	0	0	0	0	0	0	0	0	0	0	0	0	0	0	0	0	0	0	0	0	0	0	0	0	0	0	0	0	0	0	0	0	0
271.4	0	0	0	0	0	0	0	0	0	0	0	0	0	0	0	0	0	0	0	0	0	0	0	0	0	0	0	0	0	0	0	0	0	0	0	0	0	0	0	0	0	0	0	0	0	0	0	0	0
273.004	0	0	0	0	0	0	0	0	0	0	0	0	0	0	0	0	0	0	0	0	0	0	0	0	0	0	0	0	0	0	0	0	0	0	0	0	0	0	0	0	0	0	0	0	0	0	0	0	0
274.609	0	0	0	0	0	0	0	0	0	0	0	0	0	0	0	0	0	0	0	0	0	0	0	0	0	0	0	0	0	0	0	0	0	0	0	0	0	0	0	0	0	0	0	0	0	0	0	0	0
276.215	0	0	0	0	0	0	0	0	0	0	0	0	0	0	0	0	0	0	0	0	0	0	0	0	0	0	0	0	0	0	0	0	0	0	0	0	0	0	0	0	0	0	0	0	0	0	0	0	0
277.821	0	0	0	0	0	0	0	0	0	0	0	0	0	0	0	0	0	0	0	0	0	0	0	0	0	0	0	0	0	0	0	0	0	0	0	0	0	0	0	0	0	0	0	0	0	0	0	0	0
279.427	0	0	0	0	0	0	0	0	0	0	0	0	0	0	0	0	0	0	0	0	0	0	0	0	0	0	0	0	0	0	0	0	0	0	0	0	0	0	0	0	0	0	0	0	0	0	0	0	0
281.034	0	0	0	0	0	0	0	0	0	0	0	0	0	0	0	0	0	0	0	0	0	0	0	0	0	0	0	0	0	0	0	0	0	0	0	0	0	0	0	0	0	0	0	0	0	0	0	0	0
282.642	0	0	0	0	0	0	0	0	0	0	0	0	0	0	0	0	0	0	0	0	0	0	0	0	0	0	0	0	0	0	0	0	0	0	0	0	0	0	0	0	0	0	0	0	0	0	0	0	0
284.25	0	0	0	0	0	0	0	0	0	0	0	0	0	0	0	0	0	0	0	0	0	0	0	0	0	0	0	0	0	0	0	0	0	0	0	0	0	0	0	0	0	0	0	0	0	0	0	0	0
285.858	0	0	0	0	0	0	0	0	0	0	0	0	0	0	0	0	0	0	0	0	0	0	0	0	0	0	0	0	0	0	0	0	0	0	0	0	0	0	0	0	0	0	0	0	0	0	0	0	0
287.468	0	0	0	0	0	0	0	0	0	0	0	0	0	0	0	0	0	0	0	0	0	0	0	0	0	0	0	0	0	0	0	0	0	0	0	0	0	0	0	0	0	0	0	0	0	0	0	0	0
289.077	0	0	0	0	0	0	0	0	0	0	0	0	0	0	0	0	0	0	0	0	0	0	0	0	0	0	0	0	0	0	0	0	0	0	0	0	0	0	0	0	0	0	0	0	0	0	0	0	0
290.688	0	0	0	0	0	0	0	0	0	0	0	0	0	0	0	0	0	0	0	0	0	0	0	0	0	0	0	0	0	0	0	0	0	0	0	0	0	0	0	0	0	0	0	0	0	0	0	0	0
292.298	0	0	0	0	0	0	0	0	0	0	0	0	0	0	0	0	0	0	0	0	0	0	0	0	0	0	0	0	0	0	0	0	0	0	0	0	0	0	0	0	0	0	0	0	0	0	0	0	0
293.91	0	0	0	0	0	0	0	0	0	0	0	0	0	0	0	0	0	0	0	0	0	0	0	0	0	0	0	0	0	0	0	0	0	0	0	0	0	0	0	0	0	0	0	0	0	0	0	0	0
295.521	0	0	0	0	0	0	0	0	0	0	0	0	0	0	0	0	0	0	0	0	0	0	0	0	0	0	0	0	0	0	0	0	0	0	0	0	0	0	0	0	0	0	0	0	0	0	0	0	0
297.134	0	0	0	0	0	0	0	0	0	0	0	0	0	0	0	0	0	0	0	0	0	0	0	0	0	0	0	0	0	0	0	0	0	0	0	0	0	0	0	0	0	0	0	0	0	0	0	0	0
298.747	0	0	0	0	0	0	0	0	0	0	0	0	0	0	0	0	0	0	0	0	0	0	0	0	0	0	0	0	0	0	0	0	0	0	0	0	0	0	0	0	0	0	0	0	0	0	0	0	0
300.36	0	0	0	0	0	0	0	0	0	0	0	0	0	0	0	0	0	0	0	0	0	0	0	0	0	0	0	0	0	0	0	0	0	0	0	0	0	0	0	0	0	0	0	0	0	0	0	0	0
301.974	0	0	0	0	0	0	0	0	0	0	0	0	0	0	0	0	0	0	0	0	0	0	0	0	0	0	0	0	0	0	0	0	0	0	0	0	0	0	0	0	0	0	0	0	0	0	0	0	0
303.588	0	0	0	0	0	0	0	0	0	0	0	0	0	0	0	0	0	0	0	0	0	0	0	0	0	0	0	0	0	0	0	0	0	0	0	0	0	0	0	0	0	0	0	0	0	0	0	0	0
305.203	0	0	0	0	0	0	0	0	0	0	0	0	0	0	0	0	0	0	0	0	0	0	0	0	0	0	0	0	0	0	0	0	0	0	0	0	0	0	0	0	0	0	0	0	0	0	0	0	0
306.819	0	0	0	0	0	0	0	0	0	0	0	0	0	0	0	0	0	0	0	0	0	0	0	0	0	0	0	0	0	0	0	0	0	0	0	0	0	0	0	0	0	0	0	0	0	0	0	0	0
308.435	0	0	0	0	0	0	0	0	0	0	0	0	0	0	0	0	0	0	0	0	0	0	0	0	0	0	0	0	0	0	0	0	0	0	0	0	0	0	0	0	0	0	0	0	0	0	0	0	0
310.051	0	0	0	0	0	0	0	0	0	0	0	0	0	0	0	0	0	0	0	0	0	0	0	0	0	0	0	0	0	0	0	0	0	0	0	0	0	0	0	0	0	0	0	0	0	0	0	0	0
311.668	0	0	0	0	0	0	0	0	0	0	0	0	0	0	0	0	0	0	0	0	0	0	0	0	0	0	0	0	0	0	0	0	0	0	0	0	0	0	0	0	0	0	0	0	0	0	0	0	0
313.286	0	0	0	0	0	0	0	0	0	0	0	0	0	0	0	0	0	0	0	0	0	0	0	0	0	0	0	0	0	0	0	0	0	0	0	0	0	0	0	0	0	0	0	0	0	0	0	0	0
314.904	0	0	0	0	0	0	0	0	0	0	0	0	0	0	0	0	0	0	0	0	0	0	0	0	0	0	0	0	0	0	0	0	0	0	0	0	0	0	0	0	0	0	0	0	0	0	0	0	0
316.522	0	0	0	0	0	0	0	0	0	0	0	0	0	0	0	0	0	0	0	0	0	0	0	0	0	0	0	0	0	0	0	0	0	0	0	0	0	0	0	0	0	0	0	0	0	0	0	0	0
318.141	0	0	0	0	0	0	0	0	0	0	0	0	0	0	0	0	0	0	0	0	0	0	0	0	0	0	0	0	0	0	0	0	0	0	0	0	0	0	0	0	0	0	0	0	0	0	0	0	0
319.761	0	0	0	0	0	0	0	0	0	0	0	0	0	0	0	0	0	0	0	0	0	0	0	0	0	0	0	0	0	0	0	0	0	0	0	0	0	0	0	0	0	0	0	0	0	0	0	0	0
321.381	0	0	0	0	0	0	0	0	0	0	0	0	0	0	0	0	0	0	0	0	0	0	0	0	0	0	0	0	0	0	0	0	0	0	0	0	0	0	0	0	0	0	0	0	0	0	0	0	0
323.001	0	0	0	0	0	0	0	0	0	0	0	0	0	0	0	0	0	0	0	0	0	0	0	0	0	0	0	0	0	0	0	0	0	0	0	0	0	0	0	0	0	0	0	0	0	0	0	0	0
324.622	0	0	0	0	0	0	0	0	0	0	0	0	0	0	0	0	0	0	0	0	0	0	0	0	0	0	0	0	0	0	0	0	0	0	0	0	0	0	0	0	0	0	0	0	0	0	0	0	0
326.243	0	0	0	0	0	0	0	0	0	0	0	0	0	0	0	0	0	0	0	0	0	0	0	0	0	0	0	0	0	0	0	0	0	0	0	0	0	0	0	0	0	0	0	0	0	0	0	0	0
327.865	0	0	0	0	0	0	0	0	0	0	0	0	0	0	0	0	0	0	0	0	0	0	0	0	0	0	0	0	0	0	0	0	0	0	0	0	0	0	0	0	0	0	0	0	0	0	0	0	0
329.488	0	0	0	0	0	0	0	0	0	0	0	0	0	0	0	0	0	0	0	0	0	0	0	0	0	0	0	0	0	0	0	0	0	0	0	0	0	0	0	0	0	0	0	0	0	0	0	0	0
331.111	0	0	0	0	0	0	0	0	0	0	0	0	0	0	0	0	0	0	0	0	0	0	0	0	0	0	0	0	0	0	0	0	0	0	0	0	0	0	0	0	0	0	0	0	0	0	0	0	0
332.734	0	0	0	0	0	0	0	0	0	0	0	0	0	0	0	0	0	0	0	0	0	0	0	0	0	0	0	0	0	0	0	0	0	0	0	0	0	0	0	0	0	0	0	0	0	0	0	0	0
334.358	0	0	0	0	0	0	0	0	0	0	0	0	0	0	0	0	0	0	0	0	0	0	0	0	0	0	0	0	0	0	0	0	0	0	0	0	0	0	0	0	0	0	0	0	0	0	0	0	0
335.982	0	0	0	0	0	0	0	0	0	0	0	0	0	0	0	0	0	0	0	0	0	0	0	0	0	0	0	0	0	0	0	0	0	0	0	0	0	0	0	0	0	0	0	0	0	0	0	0	0
337.607	0	0	0	0	0	0	0	0	0	0	0	0	0	0	0	0	0	0	0	0	0	0	0	0	0	0	0	0	0	0	0	0	0	0	0	0	0	0	0	0	0	0	0	0	0	0	0	0	0
339.232	0	0	0	0	0	0	0	0	0	0	0	0	0	0	0	0	0	0	0	0	0	0	0	0	0	0	0	0	0	0	0	0	0	0	0	0	0	0	0	0	0	0	0	0	0	0	0	0	0
340.858	0	0	0	0	0	0	0	0	0	0	0	0	0	0	0	0	0	0	0	0	0	0	0	0	0	0	0	0	0	0	0	0	0	0	0	0	0	0	0	0	0	0	0	0	0	0	0	0	0
342.484	0	0	0	0	0	0	0	0	0	0	0	0	0	0	0	0	0	0	0	0	0	0	0	0	0	0	0	0	0	0	0	0	0	0	0	0	0	0	0	0	0	0	0	0	0	0	0	0	0
344.111	0	0	0	0	0	0	0	0	0	0	0	0	0	0	0	0	0	0	0	0	0	0	0	0	0	0	0	0	0	0	0	0	0	0	0	0	0	0	0	0	0	0	0	0	0	0	0	0	0
345.738	0	0	0	0	0	0	0	0	0	0	0	0	0	0	0	0	0	0	0	0	0	0	0	0	0	0	0	0	0	0	0	0	0	0	0	0	0	0	0	0	0	0	0	0	0	0	0	0	0
347.365	0	0	0	0	0	0	0	0	0	0	0	0	0	0	0	0	0	0	0	0	0	0	0	0	0	0	0	0	0	0	0	0	0	0	0	0	0	0	0	0	0	0	0	0	0	0	0	0	0
348.993	0	0	0	0	0	0	0	0	0	0	0	0	0	0	0	0	0	0	0	0	0	0	0	0	0	0	0	0	0	0	0	0	0	0	0	0	0	0	0	0	0	0	0	0	0	0	0	0	0
350.622	0	0	0	0	0	0	0	0	0	0	0	0	0	0	0	0	0	0	0	0	0	0	0	0	0	0	0	0	0	0	0	0	0	0	0	0	0	0	0	0	0	0	0	0	0	0	0	0	0
352.251	0	0	0	0	0	0	0	0	0	0	0	0	0	0	0	0	0	0	0	0	0	0	0	0	0	0	0	0	0	0	0	0	0	0	0	0	0	0	0	0	0	0	0	0	0	0	0	0	0
353.88	0	0	0	0	0	0	0	0	0	0	0	0	0	0	0	0	0	0	0	0	0	0	0	0	0	0	0	0	0	0	0	0	0	0	0	0	0	0	0	0	0	0	0	0	0	0	0	0	0
355.51	0	0	0	0	0	0	0	0	0	0	0	0	0	0	0	0	0	0	0	0	0	0	0	0	0	0	0	0	0	0	0	0	0	0	0	0	0	0	0	0	0	0	0	0	0	0	0	0	0
357.14	0	0	0	0	0	0	0	0	0	0	0	0	0	0	0	0	0	0	0	0	0	0	0	0	0	0	0	0	0	0	0	0	0	0	0	0	0	0	0	0	0	0	0	0	0	0	0	0	0
358.771	0	0	0	0	0	0	0	0	0	0	0	0	0	0	0	0	0	0	0	0	0	0	0	0	0	0	0	0	0	0	0	0	0	0	0	0	0	0	0	0	0	0	0	0	0	0	0	0	0
360.402	0	0	0	0	0	0	0	0	0	0	0	0	0	0	0	0	0	0	0	0	0	0	0	0	0	0	0	0	0	0	0	0	0	0	0	0	0	0	0	0	0	0	0	0	0	0	0	0	0
362.034	0	0	0	0	0	0	0	0	0	0	0	0	0	0	0	0	0	0	0	0	0	0	0	0	0	0	0	0	0	0	0	0	0	0	0	0	0	0	0	0	0	0	0	0	0	0	0	0	0
363.666	0	0	0	0	0	0	0	0	0	0	0	0	0	0	0	0	0	0	0	0	0	0	0	0	0	0	0	0	0	0	0	0	0	0	0	0	0	0	0	0	0	0	0	0	0	0	0	0	0
365.299	0	0	0	0	0	0	0	0	0	0	0	0	0	0	0	0	0	0	0	0	0	0	0	0	0	0	0	0	0	0	0	0	0	0	0	0	0	0	0	0	0	0	0	0	0	0	0	0	0
366.932	0	0	0	0	0	0	0	0	0	0	0	0	0	0	0	0	0	0	0	0	0	0	0	0	0	0	0	0	0	0	0	0	0	0	0	0	0	0	0	0	0	0	0	0	0	0	0	0	0
368.565	0	0	0	0	0	0	0	0	0	0	0	0	0	0	0	0	0	0	0	0	0	0	0	0	0	0	0	0	0	0	0	0	0	0	0	0	0	0	0	0	0	0	0	0	0	0	0	0	0
370.199	0	0	0	0	0	0	0	0	0	0	0	0	0	0	0	0	0	0	0	0	0	0	0	0	0	0	0	0	0	0	0	0	0	0	0	0	0	0	0	0	0	0	0	0	0	0	0	0	0
371.833	0	0	0	0	0	0	0	0	0	0	0	0	0	0	0	0	0	0	0	0	0	0	0	0	0	0	0	0	0	0	0	0	0	0	0	0	0	0	0	0	0	0	0	0	0	0	0	0	0
373.468	0	0	0	0	0	0	0	0	0	0	0	0	0	0	0	0	0	0	0	0	0	0	0	0	0	0	0	0	0	0	0	0	0	0	0	0	0	0	0	0	0	0	0	0	0	0	0	0	0
375.103	0	0	0	0	0	0	0	0	0	0	0	0	0	0	0	0	0	0	0	0	0	0	0	0	0	0	0	0	0	0	0	0	0	0	0	0	0	0	0	0	0	0	0	0	0	0	0	0	0
376.738	0	0	0	0	0	0	0	0	0	0	0	0	0	0	0	0	0	0	0	0	0	0	0	0	0	0	0	0	0	0	0	0	0	0	0	0	0	0	0	0	0	0	0	0	0	0	0	0	0
378.374	0	0	0	0	0	0	0	0	0	0	0	0	0	0	0	0	0	0	0	0	0	0	0	0	0	0	0	0	0	0	0	0	0	0	0	0	0	0	0	0	0	0	0	0	0	0	0	0	0
380.01	0	0	0	0	0	0	0	0	0	0	0	0	0	0	0	0	0	0	0	0	0	0	0	0	0	0	0	0	0	0	0	0	0	0	0	0	0	0	0	0	0	0	0	0	0	0	0	0	0
381.647	0	0	0	0	0	0	0	0	0	0	0	0	0	0	0	0	0	0	0	0	0	0	0	0	0	0	0	0	0	0	0	0	0	0	0	0	0	0	0	0	0	0	0	0	0	0	0	0	0
383.284	0	0	0	0	0	0	0	0	0	0	0	0	0	0	0	0	0	0	0	0	0	0	0	0	0	0	0	0	0	0	0	0	0	0	0	0	0	0	0	0	0	0	0	0	0	0	0	0	0
384.922	0	0	0	0	0	0	0	0	0	0	0	0	0	0	0	0	0	0	0	0	0	0	0	0	0	0	0	0	0	0	0	0	0	0	0	0	0	0	0	0	0	0	0	0	0	0	0	0	0
386.56	0	0	0	0	0	0	0	0	0	0	0	0	0	0	0	0	0	0	0	0	0	0	0	0	0	0	0	0	0	0	0	0	0	0	0	0	0	0	0	0	0	0	0	0	0	0	0	0	0
388.198	0	0	0	0	0	0	0	0	0	0	0	0	0	0	0	0	0	0	0	0	0	0	0	0	0	0	0	0	0	0	0	0	0	0	0	0	0	0	0	0	0	0	0	0	0	0	0	0	0
389.837	0	0	0	0	0	0	0	0	0	0	0	0	0	0	0	0	0	0	0	0	0	0	0	0	0	0	0	0	0	0	0	0	0	0	0	0	0	0	0	0	0	0	0	0	0	0	0	0	0
391.476	0	0	0	0	0	0	0	0	0	0	0	0	0	0	0	0	0	0	0	0	0	0	0	0	0	0	0	0	0	0	0	0	0	0	0	0	0	0	0	0	0	0	0	0	0	0	0	0	0
393.116	0	0	0	0	0	0	0	0	0	0	0	0	0	0	0	0	0	0	0	0	0	0	0	0	0	0	0	0	0	0	0	0	0	0	0	0	0	0	0	0	0	0	0	0	0	0	0	0	0
394.756	0	0	0	0	0	0	0	0	0	0	0	0	0	0	0	0	0	0	0	0	0	0	0	0	0	0	0	0	0	0	0	0	0	0	0	0	0	0	0	0	0	0	0	0	0	0	0	0	0
396.396	0	0	0	0	0	0	0	0	0	0	0	0	0	0	0	0	0	0	0	0	0	0	0	0	0	0	0	0	0	0	0	0	0	0	0	0	0	0	0	0	0	0	0	0	0	0	0	0	0
398.037	0	0	0	0	0	0	0	0	0	0	0	0	0	0	0	0	0	0	0	0	0	0	0	0	0	0	0	0	0	0	0	0	0	0	0	0	0	0	0	0	0	0	0	0	0	0	0	0	0
399.678	0	0	0	0	0	0	0	0	0	0	0	0	0	0	0	0	0	0	0	0	0	0	0	0	0	0	0	0	0	0	0	0	0	0	0	0	0	0	0	0	0	0	0	0	0	0	0	0	0
401.32	0	0	0	0	0	0	0	0	0	0	0	0	0	0	0	0	0	0	0	0	0	0	0	0	0	0	0	0	0	0	0	0	0	0	0	0	0	0	0	0	0	0	0	0	0	0	0	0	0
402.962	0	0	0	0	0	0	0	0	0	0	0	0	0	0	0	0	0	0	0	0	0	0	0	0	0	0	0	0	0	0	0	0	0	0	0	0	0	0	0	0	0	0	0	0	0	0	0	0	0
404.604	0	0	0	0	0	0	0	0	0	0	0	0	0	0	0	0	0	0	0	0	0	0	0	0	0	0	0	0	0	0	0	0	0	0	0	0	0	0	0	0	0	0	0	0	0	0	0	0	0
406.247	0	0	0	0	0	0	0	0	0	0	0	0	0	0	0	0	0	0	0	0	0	0	0	0	0	0	0	0	0	0	0	0	0	0	0	0	0	0	0	0	0	0	0	0	0	0	0	0	0
407.89	0	0	0	0	0	0	0	0	0	0	0	0	0	0	0	0	0	0	0	0	0	0	0	0	0	0	0	0	0	0	0	0	0	0	0	0	0	0	0	0	0	0	0	0	0	0	0	0	0
409.534	0	0	0	0	0	0	0	0	0	0	0	0	0	0	0	0	0	0	0	0	0	0	0	0	0	0	0	0	0	0	0	0	0	0	0	0	0	0	0	0	0	0	0	0	0	0	0	0	0
411.177	0	0	0	0	0	0	0	0	0	0	0	0	0	0	0	0	0	0	0	0	0	0	0	0	0	0	0	0	0	0	0	0	0	0	0	0	0	0	0	0	0	0	0	0	0	0	0	0	0
412.822	0	0	0	0	0	0	0	0	0	0	0	0	0	0	0	0	0	0	0	0	0	0	0	0	0	0	0	0	0	0	0	0	0	0	0	0	0	0	0	0	0	0	0	0	0	0	0	0	0
414.466	0	0	0	0	0	0	0	0	0	0	0	0	0	0	0	0	0	0	0	0	0	0	0	0	0	0	0	0	0	0	0	0	0	0	0	0	0	0	0	0	0	0	0	0	0	0	0	0	0
416.111	0	0	0	0	0	0	0	0	0	0	0	0	0	0	0	0	0	0	0	0	0	0	0	0	0	0	0	0	0	0	0	0	0	0	0	0	0	0	0	0	0	0	0	0	0	0	0	0	0
417.757	0	0	0	0	0	0	0	0	0	0	0	0	0	0	0	0	0	0	0	0	0	0	0	0	0	0	0	0	0	0	0	0	0	0	0	0	0	0	0	0	0	0	0	0	0	0	0	0	0
419.402	0	0	0	0	0	0	0	0	0	0	0	0	0	0	0	0	0	0	0	0	0	0	0	0	0	0	0	0	0	0	0	0	0	0	0	0	0	0	0	0	0	0	0	0	0	0	0	0	0
421.048	0	0	0	0	0	0	0	0	0	0	0	0	0	0	0	0	0	0	0	0	0	0	0	0	0	0	0	0	0	0	0	0	0	0	0	0	0	0	0	0	0	0	0	0	0	0	0	0	0
422.695	0	0	0	0	0	0	0	0	0	0	0	0	0	0	0	0	0	0	0	0	0	0	0	0	0	0	0	0	0	0	0	0	0	0	0	0	0	0	0	0	0	0	0	0	0	0	0	0	0
424.342	0	0	0	0	0	0	0	0	0	0	0	0	0	0	0	0	0	0	0	0	0	0	0	0	0	0	0	0	0	0	0	0	0	0	0	0	0	0	0	0	0	0	0	0	0	0	0	0	0
425.989	0	0	0	0	0	0	0	0	0	0	0	0	0	0	0	0	0	0	0	0	0	0	0	0	0	0	0	0	0	0	0	0	0	0	0	0	0	0	0	0	0	0	0	0	0	0	0	0	0
427.636	0	0	0	0	0	0	0	0	0	0	0	0	0	0	0	0	0	0	0	0	0	0	0	0	0	0	0	0	0	0	0	0	0	0	0	0	0	0	0	0	0	0	0	0	0	0	0	0	0
429.284	0	0	0	0	0	0	0	0	0	0	0	0	0	0	0	0	0	0	0	0	0	0	0	0	0	0	0	0	0	0	0	0	0	0	0	0	0	0	0	0	0	0	0	0	0	0	0	0	0
430.932	0	0	0	0	0	0	0	0	0	0	0	0	0	0	0	0	0	0	0	0	0	0	0	0	0	0	0	0	0	0	0	0	0	0	0	0	0	0	0	0	0	0	0	0	0	0	0	0	0
432.581	0	0	0	0	0	0	0	0	0	0	0	0	0	0	0	0	0	0	0	0	0	0	0	0	0	0	0	0	0	0	0	0	0	0	0	0	0	0	0	0	0	0	0	0	0	0	0	0	0
434.23	0	0	0	0	0	0	0	0	0	0	0	0	0	0	0	0	0	0	0	0	0	0	0	0	0	0	0	0	0	0	0	0	0	0	0	0	0	0	0	0	0	0	0	0	0	0	0	0	0
435.879	0	0	0	0	0	0	0	0	0	0	0	0	0	0	0	0	0	0	0	0	0	0	0	0	0	0	0	0	0	0	0	0	0	0	0	0	0	0	0	0	0	0	0	0	0	0	0	0	0
437.528	0	0	0	0	0	0	0	0	0	0	0	0	0	0	0	0	0	0	0	0	0	0	0	0	0	0	0	0	0	0	0	0	0	0	0	0	0	0	0	0	0	0	0	0	0	0	0	0	0
439.178	0	0	0	0	0	0	0	0	0	0	0	0	0	0	0	0	0	0	0	0	0	0	0	0	0	0	0	0	0	0	0	0	0	0	0	0	0	0	0	0	0	0	0	0	0	0	0	0	0
440.828	0	0	0	0	0	0	0	0	0	0	0	0	0	0	0	0	0	0	0	0	0	0	0	0	0	0	0	0	0	0	0	0	0	0	0	0	0	0	0	0	0	0	0	0	0	0	0	0	0
442.479	0	0	0	0	0	0	0	0	0	0	0	0	0	0	0	0	0	0	0	0	0	0	0	0	0	0	0	0	0	0	0	0	0	0	0	0	0	0	0	0	0	0	0	0	0	0	0	0	0
444.13	0	0	0	0	0	0	0	0	0	0	0	0	0	0	0	0	0	0	0	0	0	0	0	0	0	0	0	0	0	0	0	0	0	0	0	0	0	0	0	0	0	0	0	0	0	0	0	0	0
445.781	0	0	0	0	0	0	0	0	0	0	0	0	0	0	0	0	0	0	0	0	0	0	0	0	0	0	0	0	0	0	0	0	0	0	0	0	0	0	0	0	0	0	0	0	0	0	0	0	0
447.432	0	0	0	0	0	0	0	0	0	0	0	0	0	0	0	0	0	0	0	0	0	0	0	0	0	0	0	0	0	0	0	0	0	0	0	0	0	0	0	0	0	0	0	0	0	0	0	0	0
449.084	0	0	0	0	0	0	0	0	0	0	0	0	0	0	0	0	0	0	0	0	0	0	0	0	0	0	0	0	0	0	0	0	0	0	0	0	0	0	0	0	0	0	0	0	0	0	0	0	0
450.736	0	0	0	0	0	0	0	0	0	0	0	0	0	0	0	0	0	0	0	0	0	0	0	0	0	0	0	0	0	0	0	0	0	0	0	0	0	0	0	0	0	0	0	0	0	0	0	0	0
452.389	0	0	0	0	0	0	0	0	0	0	0	0	0	0	0	0	0	0	0	0	0	0	0	0	0	0	0	0	0	0	0	0	0	0	0	0	0	0	0	0	0	0	0	0	0	0	0	0	0
454.042	0	0	0	0	0	0	0	0	0	0	0	0	0	0	0	0	0	0	0	0	0	0	0	0	0	0	0	0	0	0	0	0	0	0	0	0	0	0	0	0	0	0	0	0	0	0	0	0	0
455.695	0	0	0	0	0	0	0	0	0	0	0	0	0	0	0	0	0	0	0	0	0	0	0	0	0	0	0	0	0	0	0	0	0	0	0	0	0	0	0	0	0	0	0	0	0	0	0	0	0
457.348	0	0	0	0	0	0	0	0	0	0	0	0	0	0	0	0	0	0	0	0	0	0	0	0	0	0	0	0	0	0	0	0	0	0	0	0	0	0	0	0	0	0	0	0	0	0	0	0	0
459.002	0	0	0	0	0	0	0	0	0	0	0	0	0	0	0	0	0	0	0	0	0	0	0	0	0	0	0	0	0	0	0	0	0	0	0	0	0	0	0	0	0	0	0	0	0	0	0	0	0
460.656	0	0	0	0	0	0	0	0	0	0	0	0	0	0	0	0	0	0	0	0	0	0	0	0	0	0	0	0	0	0	0	0	0	0	0	0	0	0	0	0	0	0	0	0	0	0	0	0	0
462.31	0	0	0	0	0	0	0	0	0	0	0	0	0	0	0	0	0	0	0	0	0	0	0	0	0	0	0	0	0	0	0	0	0	0	0	0	0	0	0	0	0	0	0	0	0	0	0	0	0
463.965	0	0	0	0	0	0	0	0	0	0	0	0	0	0	0	0	0	0	0	0	0	0	0	0	0	0	0	0	0	0	0	0	0	0	0	0	0	0	0	0	0	0	0	0	0	0	0	0	0
465.62	0	0	0	0	0	0	0	0	0	0	0	0	0	0	0	0	0	0	0	0	0	0	0	0	0	0	0	0	0	0	0	0	0	0	0	0	0	0	0	0	0	0	0	0	0	0	0	0	0
467.275	0	0	0	0	0	0	0	0	0	0	0	0	0	0	0	0	0	0	0	0	0	0	0	0	0	0	0	0	0	0	0	0	0	0	0	0	0	0	0	0	0	0	0	0	0	0	0	0	610.873644425354
468.931	0	0	0	0	0	0	0	0	0	0	0	0	0	0	0	0	0	0	0	0	0	0	0	0	0	0	0	0	0	0	0	0	0	0	0	0	0	0	0	0	0	0	0	0	0	0	0	0	668.894355555539
470.586	0	0	0	0	0	0	0	0	0	0	0	0	0	0	0	0	0	0	0	0	0	0	0	0	0	0	0	0	0	0	0	0	0	0	0	0	0	0	0	0	0	0	0	0	0	0	0	599.606683747733	723.77495557991
472.242	0	0	0	0	0	0	0	0	0	0	0	0	0	0	0	0	0	0	0	0	0	0	0	0	0	0	0	0	0	0	0	0	0	0	0	0	0	0	0	0	0	0	0	0	0	0	608.986642673463	675.930767271857	783.121868261
473.899	0	0	0	0	0	0	0	0	0	0	0	0	0	0	0	0	0	0	0	0	0	0	0	0	0	0	0	0	0	0	0	0	0	0	0	0	0	0	0	0	0	0	0	0	0	0	626.980155677253	740.15945752276	869.121463670014
475.555	0	0	0	0	0	0	0	0	0	0	0	0	0	0	0	0	0	0	0	0	0	0	0	0	0	0	0	0	0	0	0	0	0	0	0	0	0	0	0	0	0	0	0	0	0	585.322405755921	681.826292372399	804.5246142861	930.767514105568
477.212	0	0	0	0	0	0	0	0	0	0	0	0	0	0	0	0	0	0	0	0	0	0	0	0	0	0	0	0	0	0	0	0	0	0	0	0	0	0	0	0	0	0	0	0	0	628.314262101938	742.839916583887	869.503220212299	991.162665089416
478.87	0	0	0	0	0	0	0	0	0	0	0	0	0	0	0	0	0	0	0	0	0	0	0	0	0	0	0	0	0	0	0	0	0	0	0	0	0	0	0	0	0	0	0	0	603.727406272959	696.325010082175	800.962678276275	939.523414430648	1060.10747411506
480.527	0	0	0	0	0	0	0	0	0	0	0	0	0	0	0	0	0	0	0	0	0	0	0	0	0	0	0	0	0	0	0	0	0	0	0	0	0	0	0	0	0	0	0	0	656.737645379123	748.314097001949	863.775953905065	1011.69011826687	1144.49067881474
482.185	0	0	0	0	0	0	0	0	0	0	0	0	0	0	0	0	0	0	0	0	0	0	0	0	0	0	0	0	0	0	0	0	0	0	0	0	0	0	0	0	0	0	0	625.093967115693	723.147212945764	813.925229585249	943.161414962475	1054.72597269636	1201.59626465355
483.843	0	0	0	0	0	0	0	0	0	0	0	0	0	0	0	0	0	0	0	0	0	0	0	0	0	0	0	0	0	0	0	0	0	0	0	0	0	0	0	0	0	0	0	684.836051881142	767.178009862851	877.155305573073	1000.7602433214	1135.55575955998	1261.8352493414
485.501	0	0	0	0	0	0	0	0	0	0	0	0	0	0	0	0	0	0	0	0	0	0	0	0	0	0	0	0	0	0	0	0	0	0	0	0	0	0	0	0	0	0	639.792319795522	730.081841094385	833.946102493271	943.478336314765	1072.20465274349	1184.66282513209	1330.52995363725
487.16	0	0	0	0	0	0	0	0	0	0	0	0	0	0	0	0	0	0	0	0	0	0	0	0	0	0	0	0	0	0	0	0	0	0	0	0	0	0	0	0	0	646.23679609392	702.125974446803	809.949007832468	915.934363261435	1007.35417685592	1135.19769143148	1258.92559440471	1414.00238377877
488.819	0	0	0	0	0	0	0	0	0	0	0	0	0	0	0	0	0	0	0	0	0	0	0	0	0	0	0	0	0	0	0	0	0	0	0	0	0	0	0	0	0	631.002506220366	756.307685122894	866.399320210542	962.046422361897	1058.93867209267	1197.21854687176	1335.29552065712	1483.68872057851
490.478	0	0	0	0	0	0	0	0	0	0	0	0	0	0	0	0	0	0	0	0	0	0	0	0	0	0	0	0	0	0	0	0	0	0	0	0	0	0	0	0	621.984541233497	695.37062432247	813.348700636474	924.354683498254	1016.11654415063	1131.32605887318	1248.00160156662	1383.81330934903	1544.38763160561
492.137	0	0	0	0	0	0	0	0	0	0	0	0	0	0	0	0	0	0	0	0	0	0	0	0	0	0	0	0	0	0	0	0	0	0	0	0	0	0	0	0	660.288351737017	748.11358231537	869.365837626871	986.677372960479	1073.86580403311	1186.67789304285	1312.6897791344	1462.09127352735	1601.59081018805
493.797	0	0	0	0	0	0	0	0	0	0	0	0	0	0	0	0	0	0	0	0	0	0	0	0	0	0	0	0	0	0	0	0	0	0	0	0	0	0	0	637.704688518197	705.760191103067	816.729249224693	918.717653898797	1030.11266360979	1131.47212513835	1229.06051560282	1384.31511109986	1510.75038530952	1662.9001821596
495.456	0	0	0	0	0	0	0	0	0	0	0	0	0	0	0	0	0	0	0	0	0	0	0	0	0	0	0	0	0	0	0	0	0	0	0	0	0	0	0	656.516622494693	744.676050063333	852.450647423805	969.991931013187	1069.58137846147	1179.81033464258	1294.83399994816	1427.10557044874	1574.67907188927	1699.68075830637
497.117	0	0	0	0	0	0	0	0	0	0	0	0	0	0	0	0	0	0	0	0	0	0	0	0	0	0	0	0	0	0	0	0	0	0	0	0	0	0	624.094196650122	724.017120332657	798.674808266038	900.283724953911	1022.53008568208	1131.95447440456	1226.62171927441	1338.97313488108	1485.34936746425	1623.05301419241	1775.40294807952
498.777	0	0	0	0	0	0	0	0	0	0	0	0	0	0	0	0	0	0	0	0	0	0	0	0	0	0	0	0	0	0	0	0	0	0	0	0	0	0	657.031529982809	750.024979221434	844.494806884402	954.802329750158	1080.11598540423	1193.87296560914	1277.68216727374	1402.82189866123	1541.77979088295	1669.61166022878	1843.09730810028
500.438	0	0	0	0	0	0	0	0	0	0	0	0	0	0	0	0	0	0	0	0	0	0	0	0	0	0	0	0	0	0	0	0	0	0	0	0	0	599.063364317013	713.585173690988	809.500587723879	881.00590526231	1006.1539945936	1112.14223505633	1234.88905219258	1331.72789749533	1448.84744840916	1577.13838587404	1725.72762539769	1876.94718258986
502.098	0	0	0	0	0	0	0	0	0	0	0	0	0	0	0	0	0	0	0	0	0	0	0	0	0	0	0	0	0	0	0	0	0	0	0	0	630.753926471592	643.594090026392	752.667683639084	850.796989900836	953.548247050483	1044.25344419346	1177.23268490865	1296.44567421065	1388.1438041764	1508.51311792949	1641.73171711653	1785.93814800916	1939.74630514783
503.759	0	0	0	0	0	0	0	0	0	0	0	0	0	0	0	0	0	0	0	0	0	0	0	0	0	0	0	0	0	0	0	0	0	0	0	0	606.597479543291	695.709792427911	803.876106496061	915.427748133863	995.785533542254	1115.76592978488	1219.52682409754	1330.87387855716	1449.2699777967	1547.48630931951	1672.12470354995	1828.41271602578	1978.03709409358
505.421	0	0	0	0	0	0	0	0	0	0	0	0	0	0	0	0	0	0	0	0	0	0	0	0	0	0	0	0	0	0	0	0	0	0	0	611.394534644918	668.540980549354	739.641000984577	862.604003436392	944.846263372945	1031.4244809512	1153.60430054487	1277.73155394346	1381.39604141298	1499.21097989873	1597.90871106415	1745.19574987453	1882.05957807175	2040.70159262269
507.082	0	0	0	0	0	0	0	0	0	0	0	0	0	0	0	0	0	0	0	0	0	0	0	0	0	0	0	0	0	0	0	0	0	0	0	611.599055793485	694.321322572298	794.793961051583	900.03725883374	999.866831594247	1086.65465102073	1194.13952338099	1317.60803404323	1439.00692236961	1537.95965107985	1645.31646126489	1788.55897950492	1947.47573541189	2080.05113523141
508.744	0	0	0	0	0	0	0	0	0	0	0	0	0	0	0	0	0	0	0	0	0	0	0	0	0	0	0	0	0	0	0	0	0	0	590.410277611565	645.375203393953	748.907315602466	833.864808236432	951.043146927369	1045.45016681659	1117.95981283837	1235.28206890812	1365.95082156869	1471.57098077404	1586.67851814168	1705.99558811886	1817.79965721274	1954.21694706613	2096.89259792412
510.406	0	0	0	0	0	0	0	0	0	0	0	0	0	0	0	0	0	0	0	0	0	0	0	0	0	0	0	0	0	0	0	0	0	0	589.138257094894	692.294523727163	796.416556523075	870.385769338465	998.226761867643	1089.72243008319	1149.28848855841	1288.37015224277	1402.03249418065	1522.56630829646	1636.38051673751	1723.75414807952	1854.72358134923	1997.48695444445	2126.39602520903
512.068	0	0	0	0	0	0	0	0	0	0	0	0	0	0	0	0	0	0	0	0	0	0	0	0	0	0	0	0	0	0	0	0	0	565.751653871949	634.51687442408	716.89261871445	822.187545104747	907.837279319525	1028.95663984966	1109.6277386399	1202.07217928146	1304.38822110885	1447.12183118109	1551.57783896185	1657.86740129974	1754.18328646276	1888.995344492	2011.14725779772	2158.68007505323
513.731	0	0	0	0	0	0	0	0	0	0	0	0	0	0	0	0	0	0	0	0	0	0	0	0	0	0	0	0	0	0	0	0	0	577.099524271294	659.040976733632	768.430425810524	850.640761738559	950.704253883055	1058.49940270952	1146.28059150663	1233.93794904073	1347.84869508481	1462.91347296322	1577.12298901692	1699.03031787439	1783.43880768381	1915.5611505263	2037.16284566744	2187.76431992274
515.394	0	0	0	0	0	0	0	0	0	0	0	0	0	0	0	0	0	0	0	0	0	0	0	0	0	0	0	0	0	0	0	0	531.859867113774	596.902572124546	706.643380835204	790.519133730472	892.298810575076	981.005518833757	1076.06702783537	1181.74824646341	1274.76037317284	1375.96031267007	1503.21979926833	1608.63507848937	1722.99068056411	1829.92053536719	1956.5171072223	2084.19999193581	2198.67131241073
517.056	0	0	0	0	0	0	0	0	0	0	0	0	0	0	0	0	0	0	0	0	0	0	0	0	0	0	0	0	0	0	0	684.373925225987	528.810831403365	640.882024800887	727.582961156396	856.795067982766	924.408626420448	1002.25940625758	1115.54121490465	1213.38753374015	1312.5410564973	1413.19770490129	1542.12443553364	1666.86775951226	1759.8211602101	1862.01077117291	1973.66467131201	2103.9758292142	2227.3975699836
518.72	0	0	0	0	0	0	0	0	0	0	0	0	0	0	0	0	0	0	0	0	0	0	0	0	0	0	0	0	0	0	0	497.819136623358	589.104209756875	688.57344048806	779.740934290086	870.51710238809	959.635390478102	1046.77075651686	1145.22201843723	1263.97054498763	1348.03177394337	1450.60205686127	1576.4117972285	1695.98998539964	1795.61355105854	1886.48372395809	1999.4576559527	2119.03291564554	2254.40067330242
520.383	0	0	0	0	0	0	0	0	0	0	0	0	0	0	0	0	0	0	0	0	0	0	0	0	0	0	0	0	0	0	594.5064845846	519.26569000009	641.240116703922	723.634144321979	805.340174301064	901.976088002077	1007.76494415526	1087.18362710008	1198.07842429373	1283.48415692457	1400.83382884011	1498.103797851	1621.69007836894	1735.46969726243	1808.98940622599	1911.07747509441	2022.49185170877	2160.48058098553	2301.4669245649
522.046	0	0	0	0	0	0	0	0	0	0	0	0	0	0	0	0	0	0	0	0	0	0	0	0	0	0	0	0	0	0	467.120528512956	542.821196070758	651.854989925353	723.21426160521	843.194983032214	908.256719326963	1027.90679871109	1109.3467985651	1211.78261453209	1336.96313256794	1399.5084974175	1504.53126739252	1655.52635523517	1736.35136562955	1838.54835002087	1926.0859125105	2045.2132649406	2178.29263083778	2297.00030582565
523.71	0	0	0	0	0	0	0	0	0	0	0	0	0	0	0	0	0	0	0	0	0	0	0	0	0	0	0	0	0	499.578576354516	497.847587311305	583.473307598046	666.93223623682	759.298998510389	864.277174143363	942.53320761688	1047.12632245084	1137.19914928916	1246.02889042334	1336.6765571023	1430.06877233643	1526.3361351678	1653.525565146	1762.2987555226	1846.69896730444	1952.4341579415	2052.77301131115	2167.97559792875	2291.74290249881
525.374	0	0	0	0	0	0	0	0	0	0	0	0	0	0	0	0	0	0	0	0	0	0	0	0	0	0	0	0	0	431.989164483449	514.729070089817	598.208891079149	697.506853669935	797.894457934964	887.153935527424	959.839800203185	1071.11340692889	1134.49755473038	1272.06778218976	1358.74729250709	1441.70837825111	1546.03501677669	1669.13563745148	1781.26466837706	1862.77251659437	1945.03689776038	2057.00958748243	2179.40771788901	2318.28234626654
527.038	0	0	0	0	0	0	0	0	0	0	0	0	0	0	0	0	0	0	0	0	0	0	0	0	0	0	0	0	454.399271747265	455.136627747561	528.68149396308	619.16467459841	716.742156015752	787.897482972168	889.518507814614	990.883705207476	1058.42805157112	1163.68934037876	1273.60867367211	1377.2304295624	1464.3798048059	1550.01804988675	1683.01520181507	1767.64871045251	1855.08254150371	1946.90367098463	2056.39422724307	2175.2977459769	2280.27325104766
528.703	0	0	0	0	0	0	0	0	0	0	0	0	0	0	0	0	0	0	0	0	0	0	0	0	0	0	0	0	386.506456687323	451.474833428293	533.531631511215	654.09255014197	711.095642055833	792.509364854675	881.344860848452	988.507335337339	1089.71625404664	1139.2497451047	1296.61044346922	1356.43773781891	1425.52346002496	1564.970464302	1669.62537999608	1770.19860806974	1854.51118134684	1926.65463636339	2036.01155561761	2158.41403545554	2271.72695051109
530.367	0	0	0	0	0	0	0	0	0	0	0	0	0	0	0	0	0	0	0	0	0	0	0	0	0	0	0	391.161284354417	414.369220927391	490.276607762621	560.894281014631	655.132269154041	733.340604502177	819.948064782903	912.765210324027	996.940995031927	1105.53982018341	1161.02228050405	1287.31332751253	1378.93112160474	1443.20735278397	1558.03565248353	1676.43860535756	1766.41043677688	1835.92917704437	1923.05660424723	2038.30134731824	2144.869067306	2251.50244429378
532.032	0	0	0	0	0	0	0	0	0	0	0	0	0	0	0	0	0	0	0	0	0	0	0	0	0	0	583.21297269997	352.190333359631	438.505024634931	527.278826330624	591.43594333031	663.612604402202	754.955168331129	836.084915392803	920.145907083263	1015.17754988592	1098.13788032331	1203.98334076157	1295.3170893264	1393.03735566537	1452.58376008691	1561.69508036942	1685.00791098763	1761.42606343335	1843.13597280874	1924.15574840827	2043.62785357292	2131.46066866037	2231.66111562467
533.697	0	0	0	0	0	0	0	0	0	0	0	0	0	0	0	0	0	0	0	0	0	0	0	0	0	0	341.603440300107	391.714892493105	452.120797932371	519.924672117171	603.117898867281	682.252278738913	731.735692833484	837.039510712028	919.63603692304	1027.73748457294	1112.4500508613	1205.17377749678	1291.12060625944	1398.8741437351	1473.19983175464	1570.44864686436	1690.02578362735	1769.05630310169	1838.05269181363	1909.37379328224	2009.43642466139	2113.55297243274	2226.28106211365
535.362	0	0	0	0	0	0	0	0	0	0	0	0	0	0	0	0	0	0	0	0	0	0	0	0	0	527.762189842353	360.510946068933	413.397155531304	490.739923679661	560.647960523872	617.017274563542	700.31215377026	783.856621171955	851.385608017026	941.650038883901	1049.4835041416	1141.85897316056	1211.11971526536	1317.60063109832	1417.86036720594	1457.28880139983	1547.65677744725	1676.91678776033	1752.19062458323	1831.49391871053	1894.82250476195	2006.87038108512	2121.05679213818	2222.31073262046
537.028	0	0	0	0	0	0	0	0	0	0	0	0	0	0	0	0	0	0	0	0	0	0	0	0	0	329.608964230214	359.301047214428	427.158397469251	506.690297336806	565.818062810676	628.043441772039	724.443570354068	807.374057994735	895.513471519718	960.557150500475	1050.13244481295	1152.25491620121	1227.33798833894	1311.74252797899	1427.42208665016	1477.53773337305	1571.21118736835	1674.67216694452	1765.25740258535	1853.28755935903	1895.1002593169	1995.03570231416	2098.883084438	2210.95657465958
538.693	0	0	0	0	0	0	0	0	0	0	0	0	0	0	0	0	0	0	0	0	0	0	0	0	406.886268279295	317.883063040873	368.316543956975	440.215883938793	499.333893094093	586.562110909034	662.300641608743	699.19028137938	811.281179789278	911.307631464286	977.374809679681	1090.28121087784	1170.90603773614	1233.92029773571	1320.11432002559	1406.03103428729	1486.38979604904	1573.89971904228	1669.15356307157	1763.62113905205	1832.30435968689	1901.83116416495	2006.57715019649	2113.76941836081	2219.59320927522
540.359	0	0	0	0	0	0	0	0	0	0	0	0	0	0	0	0	0	0	0	0	0	0	0	0	302.409095080925	361.696374658649	428.176843901722	485.7692525461	535.521809951452	632.518550865874	690.851074975994	752.325326926384	849.086129164236	934.609274948814	994.289124192364	1097.25886773998	1180.60175434679	1262.58970396883	1364.49659575833	1456.9301538587	1516.87503781941	1601.69282074498	1685.24817717535	1760.14794555556	1831.51370929791	1901.66662373874	2024.71702965025	2094.36463400928	2208.19800720027
542.025	0	0	0	0	0	0	0	0	0	0	0	0	0	0	0	0	0	0	0	0	0	0	0	382.095173823392	328.390257570423	384.726137890773	455.427107393872	497.727804243502	556.529811674209	640.267655779673	699.964539439887	763.775008704554	839.731558706806	942.391453431569	1018.60831255992	1110.02963629271	1199.61098289148	1267.99313336031	1378.67556618614	1446.812769667	1520.46577996716	1594.28340704564	1677.80306317888	1776.90255077238	1837.9175611117	1908.40321776615	2004.99346097858	2107.54154975559	2197.5969090324
543.691	0	0	0	0	0	0	0	0	0	0	0	0	0	0	0	0	0	0	0	0	0	0	0	249.500503176797	295.415852866126	356.373574981177	419.630870979315	468.91059809529	522.781260503051	617.33072664175	708.174951926966	758.992291680587	829.009198372094	929.003706268039	1005.33588709773	1107.12517890553	1168.57198355464	1247.88475579204	1355.0769119326	1431.82455076138	1484.09279475971	1583.28472148703	1685.09610409078	1766.41580672347	1817.93871018653	1896.64546207011	1975.47899311896	2079.02932167925	2179.26410153812
545.357	0	0	0	0	0	0	0	0	0	0	0	0	0	0	0	0	0	0	0	0	0	0	289.591248944158	298.715747281473	329.726632591382	404.356837978094	425.612191742948	508.381939733925	573.265212846758	630.684234836774	701.462998361062	783.455505904348	860.67978162299	952.037556465528	1043.56926250101	1124.21126482999	1203.77333367196	1268.41807078978	1374.60022705405	1444.70194157182	1494.62954300956	1598.43998043045	1666.91502312478	1756.66943026592	1820.90580654969	1894.1039177625	1979.81928900189	2090.37376393711	2176.3056580838
547.023	0	0	0	0	0	0	0	0	0	0	0	0	0	0	0	0	0	0	0	0	0	547.140392560352	260.860005758589	319.065987565403	366.377918984317	424.655836436069	461.890287031988	540.619575379909	584.704973909	638.398177363886	738.833032709869	814.799866293063	869.770609071797	964.555134214379	1027.89065728329	1129.50794421863	1214.13166450732	1266.24916255769	1370.94277641286	1450.24874470847	1500.19584586251	1596.94585409833	1687.00712393167	1766.87442351605	1835.64941876555	1881.36668387563	1991.17516321201	2058.54458399159	2153.84249568339
548.69	0	0	0	0	0	0	0	0	0	0	0	0	0	0	0	0	0	0	0	0	0	255.018939376623	270.567006036934	292.36464480712	351.223177498905	419.132231034406	464.242513610208	541.892010540292	589.054094935483	664.907581208986	710.330483020847	796.989857948691	863.44464503822	952.068036712181	1042.22811129809	1113.40589907857	1191.60054494187	1254.32101371811	1356.13078693422	1421.68528849814	1471.92174981778	1568.16236747073	1677.30468480493	1746.04487093739	1790.34523600283	1846.09148717577	1951.3259362115	2038.12190399441	2145.20264384029
550.357	0	0	0	0	0	0	0	0	0	0	0	0	0	0	0	0	0	0	0	0	414.374869202285	239.744011167742	288.094732872824	340.077970932693	377.082393955243	439.479863441902	499.306651222927	542.436631130136	597.372627572673	674.182743596344	725.081893703045	805.337577209279	890.284830264838	971.23335613343	1062.25666597523	1116.07635376533	1194.55418426655	1266.00517803093	1338.9859534755	1441.10550171204	1487.96638819943	1577.32082734467	1656.24542414864	1725.00576420118	1791.57170882907	1845.81605377308	1920.80677751878	2012.59228983769	2117.06980620774
552.024	0	0	0	0	0	0	0	0	0	0	0	0	0	0	0	0	0	0	0	0	209.854597420996	214.756980658386	289.105045636928	330.624588431649	362.693094681529	449.784395652768	484.671180684927	519.072972834731	601.212563134104	667.64525393181	750.790138650049	819.176287982448	884.569084810928	939.691467261581	1033.11739710935	1131.22651699931	1204.61824205601	1248.93112060723	1342.853111211	1406.19599748276	1478.64990098828	1550.997591355	1642.79579984049	1717.91733386521	1767.99756405033	1810.99818339821	1911.61747559291	1995.72816221536	2083.88040616866
553.691	0	0	0	0	0	0	0	0	0	0	0	0	0	0	0	0	0	0	0	338.319703709137	218.143844728232	257.092968551879	301.132353336962	322.007549716948	395.580841933701	442.433052792415	494.048426713912	550.066686757934	592.066937597874	672.551210658367	728.736708769987	790.555403563422	872.058703964973	940.929287396821	1020.99649300338	1114.32741866224	1202.52790479701	1239.68571148448	1324.50196835917	1398.28158612144	1430.70030053447	1518.07596755819	1610.52012433599	1682.40665024509	1740.33289327055	1783.94802757149	1864.04945094244	1943.82533583174	2041.08897924985
555.358	0	0	0	0	0	0	0	0	0	0	0	0	0	0	0	0	0	0	0	207.772455719412	214.662914197416	294.143992859558	315.670543799304	384.561828179583	402.730078465389	464.944893094609	526.744581384829	581.891774754731	635.076704317926	684.851245824804	738.306282686719	826.764897699417	880.046080949436	963.748667245963	1045.04142380177	1114.29026226154	1179.79332415525	1252.56730624789	1327.81739768866	1379.50757563294	1432.32604109586	1542.27480274706	1576.4165254283	1673.61316420996	1724.12228603412	1772.505098129	1854.58188478866	1912.72878421419	2032.76747254728
557.026	0	0	0	0	0	0	0	0	0	0	0	0	0	0	0	0	0	0	294.089401370984	186.274448003376	267.496574623302	245.185751624837	321.945202030107	370.787728787507	385.35924683577	436.981088596376	483.921318475455	552.252937566198	606.186791086819	674.985178497952	745.810241382028	798.05416423213	870.661117982022	957.068125103349	1035.11145247565	1086.13636381327	1144.11872453003	1217.44533849798	1289.68731903609	1370.32530940148	1420.80740920335	1497.74710632388	1573.15114844524	1626.76987072646	1686.52090218017	1714.68496709093	1817.57145150651	1889.28273217813	1961.39170040676
558.693	0	0	0	0	0	0	0	0	0	0	0	0	0	0	0	0	0	0	210.558905080319	235.154861661081	239.859851418552	292.178421239068	337.272479190056	369.542936226478	408.835493137802	450.213855182484	507.313908833715	576.780378696887	616.045044987981	683.284051079228	751.267840773566	794.133588142769	877.005987815266	941.190334756144	1019.11155798313	1095.45374913612	1137.42594361214	1210.83488732829	1281.91830528373	1362.90625376384	1402.1803463185	1454.74624228166	1548.84884768336	1616.67065902726	1660.42874691135	1715.9389841375	1792.58315591684	1860.68055998005	1948.52581645555
560.361	0	0	0	0	0	0	0	0	0	0	0	0	0	0	0	0	0	246.489416073643	193.081562907302	211.530416159796	269.736657257331	299.530614916007	326.979457621198	353.738218784172	390.145500151481	465.912393158237	493.810098521787	583.786770627788	627.081270393606	682.223724027077	750.386412478761	813.448485624964	889.269658559383	931.151621833	1020.47178451927	1063.96163812604	1139.11835757058	1198.52957471714	1269.32972340725	1320.12742173757	1381.09286800358	1443.96931745266	1551.27244274555	1594.41955501186	1631.55996468707	1697.45908482769	1756.28384134138	1825.10097564044	1907.30284592637
562.029	0	0	0	0	0	0	0	0	0	0	0	0	0	0	0	0	445.328562180437	188.834018144767	195.384200676967	228.032192878642	257.327354706359	292.198362866314	343.430550785938	360.421871827422	416.811893691106	459.206440451824	501.129228719615	566.894921003267	611.81429154534	688.194888323435	752.679327114319	808.628574819806	871.982933653168	937.671822311679	984.652289295979	1078.40446510992	1128.36179801429	1181.57408000304	1252.07684231115	1306.93000082976	1342.34629461689	1408.42678782954	1479.14418841241	1570.8370815374	1611.79326766146	1646.03303446311	1718.72042190488	1800.6041584901	1857.29900979571
563.697	0	0	0	0	0	0	0	0	0	0	0	0	0	0	0	0	170.285488309149	131.622920504875	168.37800830452	219.301935257258	248.953388070902	270.031278406264	305.100789557505	349.635164801296	394.306080375372	421.087998622229	493.968701112265	553.882134274796	597.659344177627	690.388221037278	725.635200176245	769.253689151612	847.016750731695	901.518984327263	963.30563451196	1036.57950823336	1090.81935827293	1143.62973318851	1216.59699477874	1283.59910650584	1332.25094707016	1402.09223969203	1464.38090216632	1522.51823921246	1567.09841993735	1617.34514484538	1697.35876564157	1766.51577030545	1845.63210318201
565.365	0	0	0	0	0	0	0	0	0	0	0	0	0	0	0	321.822141612029	150.196050098167	182.506307435585	181.367507530212	237.923184485953	239.611010633959	288.063095111649	319.96911300204	376.283536272045	425.196121312148	455.774074726081	482.659093621418	544.590363504418	631.138079089177	669.930777791471	711.799976370747	782.949840913256	857.956841332692	917.527526324282	971.567457302257	1040.29149306723	1080.2608822203	1159.88013065093	1211.52681304135	1263.26234141096	1325.04086245333	1378.30078053842	1446.347068369	1509.35362643038	1558.36441192958	1611.0251890562	1652.32465384056	1727.48106858924	1812.94257273117
567.033	0	0	0	0	0	0	0	0	0	0	0	0	0	0	0	169.79204306612	158.610496400107	183.85986254618	217.211885386656	269.027517280913	269.992352724062	306.145451799779	325.701939152236	386.270090071279	422.600282632548	478.923813549803	514.825109903318	583.152703298569	623.803606637926	683.380102467986	722.588324013502	776.895653802917	846.842136244939	886.85349818422	954.681770313466	1023.33655961558	1076.6438618256	1143.81305865381	1222.52521893615	1270.36286689935	1295.09839452289	1354.8796047312	1451.26122406995	1478.55181303276	1537.16451956216	1583.25881976035	1634.28192849845	1717.03400172373	1783.59413700234
568.702	0	0	0	0	0	0	0	0	0	0	0	0	0	0	283.548073167594	140.699793547876	186.417187693425	175.303049061342	217.244720503304	239.811848731953	282.424598412046	295.75300360086	355.572808213828	375.65314868229	394.317075374178	447.53939981263	514.124586666926	562.607347640433	614.335053871834	671.291055463856	730.288646169639	781.825522428737	840.748030383664	908.417516835671	945.905642096453	1025.20704859915	1068.78332996267	1119.14024774987	1167.46959510104	1257.64290537961	1286.94290146369	1346.77324770897	1413.82397568581	1477.70670474503	1528.63769538885	1558.37020770782	1628.02538789103	1686.84843209087	1747.41776949189
570.37	0	0	0	0	0	0	0	0	0	0	0	0	0	0	100.396087339772	127.924345773888	170.630401863446	150.431724149167	221.520430808096	226.196604037715	239.061585759371	269.971638094558	326.325532550543	368.046660079656	403.825269886503	454.35046352598	475.715913931737	554.619301846352	612.282216511099	639.446904219393	701.321395728914	756.611851927825	816.364359964491	907.913142875482	939.549651666099	981.48383009188	1055.50324742055	1090.29066858833	1163.60498986126	1231.23435210582	1279.78906436221	1325.7326694129	1390.58135140074	1451.15415644182	1487.49752648852	1525.28063936378	1598.00133209644	1652.298682465	1706.35669973951
572.039	0	0	0	0	0	0	0	0	0	0	0	0	0	216.523083983932	133.730926636369	137.767418767517	157.466374115715	205.301236816705	238.300353654382	258.972411690797	289.65937881769	334.100922778263	356.255098388754	400.131770567728	449.622177006935	480.328211847381	520.480307579884	574.230549145942	594.435282288259	685.912143174654	719.35935767548	776.78398144941	842.828905072771	866.458559502688	935.639382302847	1004.78497134935	1051.88911398671	1093.18557610721	1164.00717282721	1220.67093475343	1255.87023612077	1309.51327302334	1396.35643220222	1418.54986016331	1469.04202948207	1501.82389246799	1576.36077896038	1628.53936220716	1725.38796819888
573.708	0	0	0	0	0	0	0	0	0	0	0	0	0	113.973816058169	94.4679361530475	152.121562599271	185.599350426458	209.191052778353	225.362373558369	232.652186143632	265.006176947772	280.924285517261	350.958456418232	361.555757386353	426.01342663319	463.701466339866	498.096176821705	552.211907032069	619.900057557068	655.010164724728	710.208626969597	765.303156390468	804.553582846402	870.547082934707	905.457892955905	966.936910022308	1043.66863706083	1072.50495709507	1143.14514573556	1186.32818819827	1215.0289185334	1288.6446761575	1337.20948818203	1408.51323130768	1434.36052651543	1471.8167273811	1541.23272210637	1592.36796282149	1648.82600640095
575.377	0	0	0	0	0	0	0	0	0	0	0	0	179.422151972811	148.523743510756	154.040663631402	159.371177559455	194.459021255307	197.505679578657	236.17826862428	269.093539809889	284.158967237064	327.359143259154	331.260156402985	386.951784801532	410.061790864566	467.377185905718	505.975049984408	556.732958840286	605.369044213549	667.179286222096	712.542468484284	769.888387420988	821.446309880451	873.194702326821	929.675028744034	954.739074052305	1030.21191626954	1058.47212196629	1138.35983449664	1154.68121445484	1209.70320664834	1276.93646523298	1347.819129513	1374.88101380678	1412.21031593404	1445.37431100413	1517.68630342428	1574.13254076912	1628.89342203112
577.046	0	0	0	0	0	0	0	0	0	0	0	387.870236583813	110.411331998341	141.653098550804	179.566216309171	168.856686394199	199.721856148751	231.937165368683	247.627021179442	258.615944163616	308.857545050157	332.311356038402	349.636520051616	402.245577638851	431.625019156165	483.139385292567	535.923545869738	551.131204052472	629.137304082394	647.247982599896	730.862147634413	776.049050764206	795.856828791605	850.024458986665	878.706214777585	969.705697416584	998.454123395018	1055.71373653558	1119.67183882818	1154.45445959121	1199.19553258886	1243.50756916183	1299.89025771517	1347.56154985286	1389.40258232939	1421.04403513537	1480.74058526897	1531.88505199544	1596.43107438524
578.715	0	0	0	0	0	0	0	0	0	0	0	145.126908327883	103.616265718532	95.4132048657326	140.255939533517	163.11004118603	185.671938736076	215.900985234212	274.668558068629	288.16128919835	297.522821702633	337.814035905633	344.769074277978	383.382348128945	429.380156495144	465.724408207823	528.026873045899	540.504856102457	597.546878352852	638.422376457676	679.990606372318	734.915908734434	773.193733841069	842.243584797995	878.039444962614	937.129130132371	995.110720338687	1007.37595388185	1077.29868505077	1129.7866789387	1161.06936041169	1206.26897289469	1267.87340741644	1300.15014375663	1349.2243420086	1385.57394317008	1437.18796287703	1491.63422325962	1550.36885419538
580.384	0	0	0	0	0	0	0	0	0	0	244.46417489115	100.903824066068	86.0992073631169	121.899482314626	146.077944806367	175.5506539975	163.042320827555	186.382969336434	237.414138124233	227.572670133916	275.254670976215	308.342010890702	313.203606648468	362.960165171539	421.616555692842	451.002920624289	489.795428999969	537.786651093928	576.018600150348	627.329179959809	671.504869044739	729.916628250603	776.088961697622	786.787842294392	841.754980694632	895.233128548266	934.70242878202	989.563026371164	1060.08934159724	1075.95869083242	1133.22849563017	1189.63058820382	1228.90615280627	1279.12151599277	1314.85658810973	1332.25286769734	1393.44907856748	1469.72722195301	1504.20459429203
582.054	0	0	0	0	0	0	0	0	0	0	106.212418988173	97.9840487969778	107.620495155241	121.975118281916	171.6244788332	155.984312260055	182.376828057006	217.875568253864	221.380292739992	254.768294734373	286.289688596587	313.508729701033	342.24673681635	387.549039833261	404.398780004186	445.043082050921	480.441925228277	532.116381062608	578.99855167286	629.449804750973	656.725696334156	684.151201956442	744.393417979159	798.241179000322	834.247939425668	890.699286225308	945.385921777877	985.801376699357	1027.492228403	1075.69184054599	1106.69864589225	1144.96631651148	1196.89112107431	1254.37171174543	1286.20603532052	1308.34978686389	1359.80599261943	1421.90292896755	1468.67928747586
583.723	0	0	0	0	0	0	0	0	0	243.785522181882	114.63883305044	122.336883225757	143.594826234379	149.392797308995	157.648595988832	192.832032033713	198.925168064913	218.163954725167	263.244697178449	260.606602010837	294.85949354323	320.223917215138	354.448821453216	410.7826287306	416.393727847804	463.730590634824	499.164181075548	531.723110350147	584.581526637883	644.370088008489	675.883720092476	710.105412067085	750.16900381925	810.15310010563	844.605689769507	881.051849972018	943.776739755152	955.455939151682	1000.85560721049	1054.63875378077	1104.87662217917	1126.87286824167	1185.58499077259	1231.56771208259	1251.28122735362	1284.51207506842	1335.44785838087	1381.80906902298	1440.66577233044
585.393	0	0	0	0	0	0	0	0	0	112.721381564389	88.3128583555978	76.1096585526506	159.571957284092	179.29593307557	160.202485969145	185.745555560073	185.332873084623	224.488982385975	228.902927483342	250.593296990783	278.526998510001	313.302855595616	332.327942135827	385.277884742503	408.487491807487	447.103247587297	473.019938586541	527.710617911569	565.161759867518	617.838956614579	632.121970826182	683.974085845855	726.822065532216	773.466199547256	818.805014462089	870.252308535234	906.911848192063	928.329954961564	996.591524034704	1030.07766232323	1068.88485203335	1103.55670114067	1153.94953251846	1211.24141050696	1230.77353485866	1252.54917989772	1300.36505613498	1355.73906532117	1386.36560907683
587.063	0	0	0	0	0	0	0	0	201.539547035919	102.164061135626	74.8837227571978	109.257654241692	142.216355698385	130.275498976909	164.462913102054	168.3217587946	187.117206653093	234.295933725948	267.29783025723	281.226257956705	258.57662808823	328.395000803071	337.819992184514	381.571928503342	416.055957566266	435.663181422342	477.071455423594	534.160364236159	565.348643967259	586.59687159133	637.62357632735	687.05638955591	711.371827925356	757.353550023356	793.652190231219	819.259292572309	875.312196180826	938.42174098398	965.843286720253	1010.82582322082	1025.26474494802	1088.80524822902	1138.3416316338	1149.74423723755	1186.16604560508	1220.77834405809	1272.90540072189	1317.0100443474	1381.76624660535
588.733	0	0	0	0	0	0	0	0	82.029645335926	91.8444083378832	92.4620926280737	142.525263188763	122.198548970049	142.657261341503	164.962135951844	179.555358072833	200.873850958171	221.121935506804	248.51751622846	263.425260142611	313.74650562137	335.168768538463	355.407216753363	352.096476861016	396.055349965079	437.556162224252	473.770100475604	514.435686123586	553.356452150316	585.513960849261	644.89238137849	634.971523500083	698.556292195978	731.729540192305	785.530181093834	827.934060189404	848.147985408672	896.126489830378	950.519308180417	991.083155926849	1025.12263130603	1053.03760053112	1112.1897127114	1134.27482787997	1164.71160430551	1191.93347678495	1245.16803265993	1292.29661693803	1325.51767891731
590.403	0	0	0	0	0	0	0	157.067374096226	100.534600553955	84.9125542380607	126.622608952823	100.72466524484	122.399226731232	131.615459918985	170.416572652119	199.079037716503	172.290351713635	216.008948804306	243.005750588306	265.31325645622	285.247636962941	308.878938021928	341.01258466645	405.249533986614	398.473451041017	440.815647524455	485.725378896227	513.585667903457	546.343995902539	579.911178367655	608.066167602522	637.732455254119	719.587909497883	747.728295749282	768.684320866156	808.733238292643	834.109615526358	884.907582540273	929.80450463709	953.250193496637	986.067498952816	1044.8639005677	1085.64229138206	1105.58530401166	1148.4803429873	1163.65989122743	1205.63855601958	1265.3708522633	1312.82934634147
592.073	0	0	0	0	0	0	415.014476283347	80.5143350712007	46.6594222890001	81.0126553744828	86.2775851833554	114.283065537014	105.372899676939	149.946019633954	130.983040508298	168.437025133761	169.462904172503	219.210356773396	229.598622369387	240.787872005668	269.420154550433	295.856789872829	349.094456180389	373.007194440272	372.268183734928	432.858429901385	439.117251018202	488.334994130135	548.115636453155	542.390004215351	610.487003938458	630.849198570027	672.255483604681	711.283971952593	755.606106872377	789.814615146574	806.633406271891	860.365895518128	900.307319719844	936.847989746666	968.644721347482	1006.97723004828	1058.12128898133	1076.74447213273	1105.3401373883	1137.89888428852	1181.79190898713	1224.53259845911	1258.359905989
593.743	0	0	0	0	0	0	186.365628195411	74.9091721892867	138.731278236347	141.062434758807	117.174760823602	173.960908860402	160.839133729059	167.50418712829	201.061618157098	188.780216748808	222.945337872842	240.762339578863	252.389898617176	294.046278458332	292.420669560764	354.449633716884	348.205228126285	372.793365447233	400.601659801075	441.027452773915	474.021036255185	519.973129876731	553.167938833351	581.526607808592	616.06582113497	644.402282131244	677.433664913645	705.35548334278	752.734739548943	794.413982863117	816.426420216318	838.742678872288	905.40798921543	933.945152736194	952.249453077849	1002.03321514469	1041.22284085741	1061.49307850772	1104.62583816149	1115.78038812823	1166.73211505843	1188.56872470551	1244.14874977474
595.413	0	0	0	0	0	305.471870793455	90.6494304489157	83.4640328055055	95.8002231520944	122.661858730838	113.026824644072	128.508632948334	166.791564455126	172.254536140834	196.186796900341	213.944357406203	244.16297548135	225.208845481066	259.155090422577	302.374486537705	290.270727342259	332.578521990047	359.422711680822	365.153157248909	408.479387230104	437.401495631433	464.818816662526	502.093012338353	519.505890754576	565.707786425151	602.272865210115	635.123006603776	668.592834258878	713.148329829059	741.916466486415	773.848962304859	813.578855302335	850.593796534351	877.872371345029	922.064232048325	940.839146264048	1001.88205080084	1027.27979899025	1067.18671040036	1090.60112657892	1113.13005467631	1147.25368791319	1189.96036618298	1236.35533983781
597.084	0	0	0	0	0	101.930622818019	104.453613181668	99.7604850600184	129.781361641933	92.9524229567584	112.230052807351	129.590576039777	147.394811183706	155.106629130769	188.252147782512	180.776502907796	204.244544537851	212.679240340369	245.770672948866	269.093456103391	324.55276278698	327.575605939603	346.687693856901	368.936592541357	396.945632922673	422.244927418042	451.135130753606	482.838331370344	533.878228331199	559.615524751487	570.093358872286	615.824272393417	655.822184182593	675.325372466161	726.192046277821	767.934904001067	803.843036360582	817.405421061751	880.320326860485	892.871296142401	916.469326235909	962.971740076384	1012.45660286645	1028.00123045069	1055.43850405079	1080.28241953103	1113.01690077882	1154.03719781807	1176.89491027899
598.754	0	0	0	0	246.988102907089	66.1697296793267	106.097416218129	82.7370349559387	114.760216705305	118.991709188191	138.481844336809	127.587778604013	159.347021695609	163.216519931295	169.116708607072	220.84717651577	225.48663758834	228.61195551389	227.691017111367	262.971706844652	301.899688872982	330.030795825307	348.339193173729	369.88426375707	400.976263777266	421.590471309917	462.005881920412	480.550820550415	524.272695014586	544.8203568334	572.973128482763	594.252694023207	628.126052197074	670.834833361705	717.218286685968	746.454180221523	785.535904291118	807.463562059463	854.581245314031	878.946090966994	913.149935152833	950.474566153764	989.242185862185	1007.06951357563	1043.34945213563	1053.55699425026	1103.3736294755	1143.59712475814	1172.58290067895
600.425	0	0	0	0	124.714776594705	81.5706478052766	105.070377226582	121.791858354296	109.770139477444	110.752054550653	112.361292144201	122.959884907825	149.908810853713	187.040080592413	197.82214558696	200.609940113406	212.582053447532	222.139594923739	235.69842396746	281.090720897118	291.99749553119	297.490771264519	334.736867956617	358.274939411752	392.703374192155	407.137613089759	422.639615462318	477.268450934309	496.767812010442	551.52858757204	557.277930541698	598.980612300113	646.418960307836	673.950772883404	708.937165121404	725.642004925604	752.336969705043	794.442723207241	833.770187621856	873.064999033738	862.669268693367	931.847544162716	963.353369710078	982.25479553753	1014.82877401709	1028.9317813403	1058.43395517703	1114.86858630996	1134.6416530243
602.096	0	0	0	207.896831724499	55.9451664506918	93.3764814533926	80.5716150837104	92.3465157766204	108.896351188041	134.160664356318	150.363644342733	123.019296269024	140.831550989492	163.759665857065	189.721881569178	196.292727595063	195.202014273058	243.908486078062	264.96575982375	244.529114191637	294.136212523281	310.531314322438	340.386950121869	374.330794362728	385.734608247903	423.214367935575	458.559376831478	477.38645648473	508.694471338416	519.702992709032	564.891371476237	603.306032282377	621.89763767983	651.893440069274	693.814967102896	721.91260972428	761.057926668555	779.989026877813	826.602905935552	854.993526462685	864.438713928917	918.554183326502	947.175116143994	980.049239548371	1003.08552696276	1035.72451486964	1052.04390571175	1097.81253061709	1127.85010722558
603.766	0	0	0	63.0182004133759	79.4121480737605	73.3269182293381	85.1042505185811	84.2023188979053	108.334068435839	127.426343669593	115.608848331445	133.905380929274	139.461902752429	148.750722243064	149.664869794397	181.746924328558	209.754673149401	214.345892517987	250.306379554371	269.718473570788	274.157832048697	306.345947978453	332.10226105389	340.983796234636	377.63823155716	402.147833784716	436.245928743192	456.452115255358	489.385588615824	503.695846951344	548.958229951527	563.916238861816	617.301614964756	622.995601504298	672.494202102046	688.506406155801	720.784992851724	775.888277784901	804.169098114887	837.957456121722	845.577893196608	879.380687432469	916.608925290936	941.745048897178	963.58434511193	983.176724136629	1016.97983546556	1061.45595166376	1096.34726274529
605.437	0	0	158.296618224952	30.3138872380153	44.2238149205999	25.028322347709	66.0032014134219	75.3515245264276	64.1322401299634	70.1558863815772	91.1988713292002	110.85203577895	128.384872048014	130.604724668164	147.178498472635	168.432140251009	192.410787702579	214.012089502098	226.370680392884	235.208169580353	248.608044111519	282.896028050699	314.830301255637	345.979294654694	354.76808801154	370.477588966066	402.661028520916	422.393003249944	461.103816079264	481.211771100476	511.941901831592	553.010223203907	565.380039090822	634.924500305389	645.356775841384	672.330027579049	720.069058179223	736.926864595396	776.288157913778	813.48931775743	825.844639789165	857.90940253323	890.025714371536	925.172462445233	943.786756865028	962.467277632586	1001.3947652131	1027.63465952836	1061.31640366354
607.108	0	472.63770301864	45.2294011471206	63.7859644826247	77.3590848947228	97.6411001935528	78.2054085540089	98.5779209123416	118.568893927909	116.079247569015	126.219370833993	115.385014129702	163.342583590824	144.280371760953	175.738692666546	177.933361329769	194.733506735343	228.308962557617	240.361359890071	244.468738971668	297.086660927355	282.352160242779	304.699362340121	323.981363341439	358.045118750408	383.203119833866	408.404166593268	429.131219118964	461.535161317641	507.228361696706	524.269300728064	551.455465205399	574.742624419048	603.454202931359	630.037181544281	677.912089872786	693.331618483921	714.722928159065	756.316330093507	780.254000251804	806.98221413011	835.82480027649	871.807514966598	890.099359299966	923.972093547506	930.231787364159	976.07370827231	1008.61208243975	1043.95871355962
608.779	0	129.622896730838	27.6326741844045	39.1368370606385	63.4905181990476	56.167468836268	33.1962608832196	65.1911788846817	75.613778432008	83.4830599606977	103.065942246821	129.798596171771	115.740255212984	142.679189063887	159.100849618554	162.874670184253	182.446206553909	207.273042506756	230.589071043339	239.916447840685	284.447499716421	313.957051918192	287.265487335862	341.21840425829	333.190430680024	379.629472345291	387.079257405827	429.988463662074	454.065179337342	465.792207540616	510.096597648171	534.944122616453	584.088615317459	589.344589734297	621.302493460692	657.683108545015	685.198321888632	716.928640625481	748.578379695468	756.668404998701	793.079764425231	819.902342011134	847.573979623056	886.205002210639	906.602469445013	904.116715787035	953.618108943656	969.958763992286	1009.06506807539
610.45	354.783402384129	37.1783242120254	60.3654993309745	59.718742169465	65.243072059834	78.6158587571028	91.3218159966	83.2126870889212	88.4490537961939	117.932149353207	113.483317144715	142.748309863715	150.874393126782	140.092107151647	148.05288096331	186.354450833938	201.40530383608	213.86632244312	224.694584981847	246.384217739279	273.173167857861	275.746770650015	303.220205350353	321.356162719313	355.449533494585	351.186755095581	393.840487834942	428.262081457217	454.575193854641	472.359756790741	482.464676336351	535.863691667138	554.389903864431	571.530569374125	598.779466829341	635.036222441337	672.216363402709	691.167183383093	729.138022410901	761.508060449098	773.051985356325	801.687644886406	832.105141890026	851.916986625028	889.129390195707	899.851035953249	917.20100476159	965.026665504717	988.961517909911
612.121	112.918329389094	59.4837116636929	62.2781248374736	69.3338605031664	52.6084537355964	69.1342921312546	74.7219043032102	80.3964845526268	102.182453164501	107.466683787513	105.893550913047	151.914465767009	158.513674044581	170.04135375975	162.612455568408	187.743614147925	199.104116263898	217.193450866684	245.203600584644	234.413687061028	246.824810139646	282.785214628521	299.608504769123	320.065962575397	332.566205278712	384.226037402895	389.948039359072	426.748903019889	425.199007667253	474.6883444502	495.018637582585	502.494672429948	530.785737018907	578.477241698625	594.628107160192	613.793756380568	638.912599105044	679.60954606383	701.007833612884	703.547390490476	756.686704858201	792.16672429739	802.983566630288	831.583227909104	847.27742859564	864.437369819653	889.83599909922	926.943037373525	954.975123368101
613.792	64.0874854102242	50.4923715630641	55.2441567814925	38.3162481001228	74.0514535058569	70.9438654962229	57.730747483565	81.4536860736365	95.7126685833871	114.736988852735	122.322716616001	137.595902127167	138.09229825429	133.257667899145	166.384539993904	159.256878361358	194.136213313443	214.136932911353	234.47539060178	207.443563749663	251.679885620764	296.5988111416	285.680475340431	321.001750398293	314.575608773811	350.679231498375	366.946508648423	402.498322979197	423.767563847696	454.11865980721	484.029582516413	497.928489945287	532.447468601402	553.675495667712	566.636716842902	596.483637020576	631.377432835883	658.433934847663	678.978827996045	714.984108246458	727.484250831995	757.39445866016	777.517580236242	813.64510807307	820.711304256613	832.314764793902	873.918421442034	897.071703497678	918.470141017851
615.464	58.5127127722539	51.8476110425202	51.6664314131413	52.0958598431171	60.7700642953806	63.1550053569298	91.0865100800575	90.0897561712873	88.2171346614593	86.3064395876813	133.441368066007	131.543793328878	145.479353087314	148.583081641119	181.147510176957	186.188499301216	188.835212119791	211.069489281967	209.476427847147	245.47680113333	237.839819253964	269.243923498511	281.856583592123	290.159525700133	330.521651314839	345.26454127189	354.573823046201	397.464558713986	411.721585809556	456.342735059434	456.011379597077	476.475260711415	518.949878664332	528.267537610466	559.644940644131	604.034814244428	600.469487089841	639.712732929083	669.512381239207	690.706966390159	712.201723551461	738.106579641491	757.413470653803	786.627900165238	799.291612268839	823.69652307385	844.10033145864	873.114357777622	901.848455198495
617.135	43.6727442565893	42.443816958021	40.9803599195852	48.7527924648959	69.4687209178912	67.2194836421972	79.2360239521526	88.9696590293607	122.081624015624	92.619796324945	117.035884038621	115.448242075766	122.029246229764	143.549608651035	166.402380165534	165.808229094172	200.704933444481	207.234104127748	212.400087470914	222.567104363498	260.59502650174	253.964587176083	270.486378508075	297.06351808391	320.02459247756	321.451479359512	346.33803536378	393.483805118291	402.429533577105	430.591169485999	447.332968808371	470.895225409626	508.929344990281	518.674379129441	547.209019355423	561.351112708493	604.164548159578	623.057813442777	642.355800267795	661.033491105825	679.581597478735	688.560013731889	735.480768462999	744.796677073378	765.55806327306	779.472746887035	821.989779207281	829.980307549858	864.862351254373
618.806	40.3899571652087	45.1306650829107	62.9358246535177	33.4017972674001	83.281157740277	82.1655434718479	45.8591263615872	65.4361138608156	97.1115141817652	100.470589600634	125.443985484595	123.698462329885	121.915257379873	109.966672198493	137.316906018754	139.154426124621	168.940133103415	189.79816716592	190.344534838797	209.269653541203	230.771554349718	261.795046867618	253.963533611175	285.125723865156	302.497222527925	335.955041497498	343.82556422569	357.793762802162	383.221194653318	417.317322681631	433.443863469795	448.534658638995	464.484225305648	500.630819628112	516.074050074925	554.19310169803	575.200470715992	582.288337978488	615.300443619401	648.155129374596	662.69270044772	691.613726503208	701.048805434177	726.014170659701	755.151020131237	758.107553762009	780.256680336352	818.742176104515	839.454382687131
[truncated: 85 more columns]
