# Supplementary material for: Physicochemical and major ion data for springs in the Black Forest National Park, Germany
Source: Data Brief. 2020 Apr 30;30:105645. doi: 10.1016/j.dib.2020.105645 (PMC7218150; doi:10.1016/j.dib.2020.105645)
Supplement: Supplementary file 4 [file mmc4.zip › Fluorescence/Q03_1_2016-06-06.csv]

wavelength	600	597	594	591	588	585	582	579	576	573	570	567	564	561	558	555	552	549	546	543	540	537	534	531	528	525	522	519	516	513	510	507	504	501	498	495	492	489	486	483	480	477	474	471	468	465	462	459	456
210.862	0	0	0	0	0	0	0	0	0	0	0	0	0	0	0	0	0	0	0	0	0	0	0	0	0	0	0	0	0	0	0	0	0	0	0	0	0	0	0	0	0	0	0	0	0	0	0	0	0
212.444	0	0	0	0	0	0	0	0	0	0	0	0	0	0	0	0	0	0	0	0	0	0	0	0	0	0	0	0	0	0	0	0	0	0	0	0	0	0	0	0	0	0	0	0	0	0	0	0	0
214.027	0	0	0	0	0	0	0	0	0	0	0	0	0	0	0	0	0	0	0	0	0	0	0	0	0	0	0	0	0	0	0	0	0	0	0	0	0	0	0	0	0	0	0	0	0	0	0	0	0
215.61	0	0	0	0	0	0	0	0	0	0	0	0	0	0	0	0	0	0	0	0	0	0	0	0	0	0	0	0	0	0	0	0	0	0	0	0	0	0	0	0	0	0	0	0	0	0	0	0	0
217.194	0	0	0	0	0	0	0	0	0	0	0	0	0	0	0	0	0	0	0	0	0	0	0	0	0	0	0	0	0	0	0	0	0	0	0	0	0	0	0	0	0	0	0	0	0	0	0	0	0
218.779	0	0	0	0	0	0	0	0	0	0	0	0	0	0	0	0	0	0	0	0	0	0	0	0	0	0	0	0	0	0	0	0	0	0	0	0	0	0	0	0	0	0	0	0	0	0	0	0	0
220.364	0	0	0	0	0	0	0	0	0	0	0	0	0	0	0	0	0	0	0	0	0	0	0	0	0	0	0	0	0	0	0	0	0	0	0	0	0	0	0	0	0	0	0	0	0	0	0	0	0
221.95	0	0	0	0	0	0	0	0	0	0	0	0	0	0	0	0	0	0	0	0	0	0	0	0	0	0	0	0	0	0	0	0	0	0	0	0	0	0	0	0	0	0	0	0	0	0	0	0	0
223.536	0	0	0	0	0	0	0	0	0	0	0	0	0	0	0	0	0	0	0	0	0	0	0	0	0	0	0	0	0	0	0	0	0	0	0	0	0	0	0	0	0	0	0	0	0	0	0	0	0
225.123	0	0	0	0	0	0	0	0	0	0	0	0	0	0	0	0	0	0	0	0	0	0	0	0	0	0	0	0	0	0	0	0	0	0	0	0	0	0	0	0	0	0	0	0	0	0	0	0	0
226.71	0	0	0	0	0	0	0	0	0	0	0	0	0	0	0	0	0	0	0	0	0	0	0	0	0	0	0	0	0	0	0	0	0	0	0	0	0	0	0	0	0	0	0	0	0	0	0	0	0
228.299	0	0	0	0	0	0	0	0	0	0	0	0	0	0	0	0	0	0	0	0	0	0	0	0	0	0	0	0	0	0	0	0	0	0	0	0	0	0	0	0	0	0	0	0	0	0	0	0	0
229.887	0	0	0	0	0	0	0	0	0	0	0	0	0	0	0	0	0	0	0	0	0	0	0	0	0	0	0	0	0	0	0	0	0	0	0	0	0	0	0	0	0	0	0	0	0	0	0	0	0
231.477	0	0	0	0	0	0	0	0	0	0	0	0	0	0	0	0	0	0	0	0	0	0	0	0	0	0	0	0	0	0	0	0	0	0	0	0	0	0	0	0	0	0	0	0	0	0	0	0	0
233.067	0	0	0	0	0	0	0	0	0	0	0	0	0	0	0	0	0	0	0	0	0	0	0	0	0	0	0	0	0	0	0	0	0	0	0	0	0	0	0	0	0	0	0	0	0	0	0	0	0
234.657	0	0	0	0	0	0	0	0	0	0	0	0	0	0	0	0	0	0	0	0	0	0	0	0	0	0	0	0	0	0	0	0	0	0	0	0	0	0	0	0	0	0	0	0	0	0	0	0	0
236.248	0	0	0	0	0	0	0	0	0	0	0	0	0	0	0	0	0	0	0	0	0	0	0	0	0	0	0	0	0	0	0	0	0	0	0	0	0	0	0	0	0	0	0	0	0	0	0	0	0
237.84	0	0	0	0	0	0	0	0	0	0	0	0	0	0	0	0	0	0	0	0	0	0	0	0	0	0	0	0	0	0	0	0	0	0	0	0	0	0	0	0	0	0	0	0	0	0	0	0	0
239.432	0	0	0	0	0	0	0	0	0	0	0	0	0	0	0	0	0	0	0	0	0	0	0	0	0	0	0	0	0	0	0	0	0	0	0	0	0	0	0	0	0	0	0	0	0	0	0	0	0
241.025	0	0	0	0	0	0	0	0	0	0	0	0	0	0	0	0	0	0	0	0	0	0	0	0	0	0	0	0	0	0	0	0	0	0	0	0	0	0	0	0	0	0	0	0	0	0	0	0	0
242.619	0	0	0	0	0	0	0	0	0	0	0	0	0	0	0	0	0	0	0	0	0	0	0	0	0	0	0	0	0	0	0	0	0	0	0	0	0	0	0	0	0	0	0	0	0	0	0	0	0
244.213	0	0	0	0	0	0	0	0	0	0	0	0	0	0	0	0	0	0	0	0	0	0	0	0	0	0	0	0	0	0	0	0	0	0	0	0	0	0	0	0	0	0	0	0	0	0	0	0	0
245.808	0	0	0	0	0	0	0	0	0	0	0	0	0	0	0	0	0	0	0	0	0	0	0	0	0	0	0	0	0	0	0	0	0	0	0	0	0	0	0	0	0	0	0	0	0	0	0	0	0
247.403	0	0	0	0	0	0	0	0	0	0	0	0	0	0	0	0	0	0	0	0	0	0	0	0	0	0	0	0	0	0	0	0	0	0	0	0	0	0	0	0	0	0	0	0	0	0	0	0	0
248.999	0	0	0	0	0	0	0	0	0	0	0	0	0	0	0	0	0	0	0	0	0	0	0	0	0	0	0	0	0	0	0	0	0	0	0	0	0	0	0	0	0	0	0	0	0	0	0	0	0
250.595	0	0	0	0	0	0	0	0	0	0	0	0	0	0	0	0	0	0	0	0	0	0	0	0	0	0	0	0	0	0	0	0	0	0	0	0	0	0	0	0	0	0	0	0	0	0	0	0	0
252.192	0	0	0	0	0	0	0	0	0	0	0	0	0	0	0	0	0	0	0	0	0	0	0	0	0	0	0	0	0	0	0	0	0	0	0	0	0	0	0	0	0	0	0	0	0	0	0	0	0
253.79	0	0	0	0	0	0	0	0	0	0	0	0	0	0	0	0	0	0	0	0	0	0	0	0	0	0	0	0	0	0	0	0	0	0	0	0	0	0	0	0	0	0	0	0	0	0	0	0	0
255.388	0	0	0	0	0	0	0	0	0	0	0	0	0	0	0	0	0	0	0	0	0	0	0	0	0	0	0	0	0	0	0	0	0	0	0	0	0	0	0	0	0	0	0	0	0	0	0	0	0
256.986	0	0	0	0	0	0	0	0	0	0	0	0	0	0	0	0	0	0	0	0	0	0	0	0	0	0	0	0	0	0	0	0	0	0	0	0	0	0	0	0	0	0	0	0	0	0	0	0	0
258.586	0	0	0	0	0	0	0	0	0	0	0	0	0	0	0	0	0	0	0	0	0	0	0	0	0	0	0	0	0	0	0	0	0	0	0	0	0	0	0	0	0	0	0	0	0	0	0	0	0
260.186	0	0	0	0	0	0	0	0	0	0	0	0	0	0	0	0	0	0	0	0	0	0	0	0	0	0	0	0	0	0	0	0	0	0	0	0	0	0	0	0	0	0	0	0	0	0	0	0	0
261.786	0	0	0	0	0	0	0	0	0	0	0	0	0	0	0	0	0	0	0	0	0	0	0	0	0	0	0	0	0	0	0	0	0	0	0	0	0	0	0	0	0	0	0	0	0	0	0	0	0
263.387	0	0	0	0	0	0	0	0	0	0	0	0	0	0	0	0	0	0	0	0	0	0	0	0	0	0	0	0	0	0	0	0	0	0	0	0	0	0	0	0	0	0	0	0	0	0	0	0	0
264.988	0	0	0	0	0	0	0	0	0	0	0	0	0	0	0	0	0	0	0	0	0	0	0	0	0	0	0	0	0	0	0	0	0	0	0	0	0	0	0	0	0	0	0	0	0	0	0	0	0
266.591	0	0	0	0	0	0	0	0	0	0	0	0	0	0	0	0	0	0	0	0	0	0	0	0	0	0	0	0	0	0	0	0	0	0	0	0	0	0	0	0	0	0	0	0	0	0	0	0	0
268.193	0	0	0	0	0	0	0	0	0	0	0	0	0	0	0	0	0	0	0	0	0	0	0	0	0	0	0	0	0	0	0	0	0	0	0	0	0	0	0	0	0	0	0	0	0	0	0	0	0
269.796	0	0	0	0	0	0	0	0	0	0	0	0	0	0	0	0	0	0	0	0	0	0	0	0	0	0	0	0	0	0	0	0	0	0	0	0	0	0	0	0	0	0	0	0	0	0	0	0	0
271.4	0	0	0	0	0	0	0	0	0	0	0	0	0	0	0	0	0	0	0	0	0	0	0	0	0	0	0	0	0	0	0	0	0	0	0	0	0	0	0	0	0	0	0	0	0	0	0	0	0
273.004	0	0	0	0	0	0	0	0	0	0	0	0	0	0	0	0	0	0	0	0	0	0	0	0	0	0	0	0	0	0	0	0	0	0	0	0	0	0	0	0	0	0	0	0	0	0	0	0	0
274.609	0	0	0	0	0	0	0	0	0	0	0	0	0	0	0	0	0	0	0	0	0	0	0	0	0	0	0	0	0	0	0	0	0	0	0	0	0	0	0	0	0	0	0	0	0	0	0	0	0
276.215	0	0	0	0	0	0	0	0	0	0	0	0	0	0	0	0	0	0	0	0	0	0	0	0	0	0	0	0	0	0	0	0	0	0	0	0	0	0	0	0	0	0	0	0	0	0	0	0	0
277.821	0	0	0	0	0	0	0	0	0	0	0	0	0	0	0	0	0	0	0	0	0	0	0	0	0	0	0	0	0	0	0	0	0	0	0	0	0	0	0	0	0	0	0	0	0	0	0	0	0
279.427	0	0	0	0	0	0	0	0	0	0	0	0	0	0	0	0	0	0	0	0	0	0	0	0	0	0	0	0	0	0	0	0	0	0	0	0	0	0	0	0	0	0	0	0	0	0	0	0	0
281.034	0	0	0	0	0	0	0	0	0	0	0	0	0	0	0	0	0	0	0	0	0	0	0	0	0	0	0	0	0	0	0	0	0	0	0	0	0	0	0	0	0	0	0	0	0	0	0	0	0
282.642	0	0	0	0	0	0	0	0	0	0	0	0	0	0	0	0	0	0	0	0	0	0	0	0	0	0	0	0	0	0	0	0	0	0	0	0	0	0	0	0	0	0	0	0	0	0	0	0	0
284.25	0	0	0	0	0	0	0	0	0	0	0	0	0	0	0	0	0	0	0	0	0	0	0	0	0	0	0	0	0	0	0	0	0	0	0	0	0	0	0	0	0	0	0	0	0	0	0	0	0
285.858	0	0	0	0	0	0	0	0	0	0	0	0	0	0	0	0	0	0	0	0	0	0	0	0	0	0	0	0	0	0	0	0	0	0	0	0	0	0	0	0	0	0	0	0	0	0	0	0	0
287.468	0	0	0	0	0	0	0	0	0	0	0	0	0	0	0	0	0	0	0	0	0	0	0	0	0	0	0	0	0	0	0	0	0	0	0	0	0	0	0	0	0	0	0	0	0	0	0	0	0
289.077	0	0	0	0	0	0	0	0	0	0	0	0	0	0	0	0	0	0	0	0	0	0	0	0	0	0	0	0	0	0	0	0	0	0	0	0	0	0	0	0	0	0	0	0	0	0	0	0	0
290.688	0	0	0	0	0	0	0	0	0	0	0	0	0	0	0	0	0	0	0	0	0	0	0	0	0	0	0	0	0	0	0	0	0	0	0	0	0	0	0	0	0	0	0	0	0	0	0	0	0
292.298	0	0	0	0	0	0	0	0	0	0	0	0	0	0	0	0	0	0	0	0	0	0	0	0	0	0	0	0	0	0	0	0	0	0	0	0	0	0	0	0	0	0	0	0	0	0	0	0	0
293.91	0	0	0	0	0	0	0	0	0	0	0	0	0	0	0	0	0	0	0	0	0	0	0	0	0	0	0	0	0	0	0	0	0	0	0	0	0	0	0	0	0	0	0	0	0	0	0	0	0
295.521	0	0	0	0	0	0	0	0	0	0	0	0	0	0	0	0	0	0	0	0	0	0	0	0	0	0	0	0	0	0	0	0	0	0	0	0	0	0	0	0	0	0	0	0	0	0	0	0	0
297.134	0	0	0	0	0	0	0	0	0	0	0	0	0	0	0	0	0	0	0	0	0	0	0	0	0	0	0	0	0	0	0	0	0	0	0	0	0	0	0	0	0	0	0	0	0	0	0	0	0
298.747	0	0	0	0	0	0	0	0	0	0	0	0	0	0	0	0	0	0	0	0	0	0	0	0	0	0	0	0	0	0	0	0	0	0	0	0	0	0	0	0	0	0	0	0	0	0	0	0	0
300.36	0	0	0	0	0	0	0	0	0	0	0	0	0	0	0	0	0	0	0	0	0	0	0	0	0	0	0	0	0	0	0	0	0	0	0	0	0	0	0	0	0	0	0	0	0	0	0	0	0
301.974	0	0	0	0	0	0	0	0	0	0	0	0	0	0	0	0	0	0	0	0	0	0	0	0	0	0	0	0	0	0	0	0	0	0	0	0	0	0	0	0	0	0	0	0	0	0	0	0	0
303.588	0	0	0	0	0	0	0	0	0	0	0	0	0	0	0	0	0	0	0	0	0	0	0	0	0	0	0	0	0	0	0	0	0	0	0	0	0	0	0	0	0	0	0	0	0	0	0	0	0
305.203	0	0	0	0	0	0	0	0	0	0	0	0	0	0	0	0	0	0	0	0	0	0	0	0	0	0	0	0	0	0	0	0	0	0	0	0	0	0	0	0	0	0	0	0	0	0	0	0	0
306.819	0	0	0	0	0	0	0	0	0	0	0	0	0	0	0	0	0	0	0	0	0	0	0	0	0	0	0	0	0	0	0	0	0	0	0	0	0	0	0	0	0	0	0	0	0	0	0	0	0
308.435	0	0	0	0	0	0	0	0	0	0	0	0	0	0	0	0	0	0	0	0	0	0	0	0	0	0	0	0	0	0	0	0	0	0	0	0	0	0	0	0	0	0	0	0	0	0	0	0	0
310.051	0	0	0	0	0	0	0	0	0	0	0	0	0	0	0	0	0	0	0	0	0	0	0	0	0	0	0	0	0	0	0	0	0	0	0	0	0	0	0	0	0	0	0	0	0	0	0	0	0
311.668	0	0	0	0	0	0	0	0	0	0	0	0	0	0	0	0	0	0	0	0	0	0	0	0	0	0	0	0	0	0	0	0	0	0	0	0	0	0	0	0	0	0	0	0	0	0	0	0	0
313.286	0	0	0	0	0	0	0	0	0	0	0	0	0	0	0	0	0	0	0	0	0	0	0	0	0	0	0	0	0	0	0	0	0	0	0	0	0	0	0	0	0	0	0	0	0	0	0	0	0
314.904	0	0	0	0	0	0	0	0	0	0	0	0	0	0	0	0	0	0	0	0	0	0	0	0	0	0	0	0	0	0	0	0	0	0	0	0	0	0	0	0	0	0	0	0	0	0	0	0	0
316.522	0	0	0	0	0	0	0	0	0	0	0	0	0	0	0	0	0	0	0	0	0	0	0	0	0	0	0	0	0	0	0	0	0	0	0	0	0	0	0	0	0	0	0	0	0	0	0	0	0
318.141	0	0	0	0	0	0	0	0	0	0	0	0	0	0	0	0	0	0	0	0	0	0	0	0	0	0	0	0	0	0	0	0	0	0	0	0	0	0	0	0	0	0	0	0	0	0	0	0	0
319.761	0	0	0	0	0	0	0	0	0	0	0	0	0	0	0	0	0	0	0	0	0	0	0	0	0	0	0	0	0	0	0	0	0	0	0	0	0	0	0	0	0	0	0	0	0	0	0	0	0
321.381	0	0	0	0	0	0	0	0	0	0	0	0	0	0	0	0	0	0	0	0	0	0	0	0	0	0	0	0	0	0	0	0	0	0	0	0	0	0	0	0	0	0	0	0	0	0	0	0	0
323.001	0	0	0	0	0	0	0	0	0	0	0	0	0	0	0	0	0	0	0	0	0	0	0	0	0	0	0	0	0	0	0	0	0	0	0	0	0	0	0	0	0	0	0	0	0	0	0	0	0
324.622	0	0	0	0	0	0	0	0	0	0	0	0	0	0	0	0	0	0	0	0	0	0	0	0	0	0	0	0	0	0	0	0	0	0	0	0	0	0	0	0	0	0	0	0	0	0	0	0	0
326.243	0	0	0	0	0	0	0	0	0	0	0	0	0	0	0	0	0	0	0	0	0	0	0	0	0	0	0	0	0	0	0	0	0	0	0	0	0	0	0	0	0	0	0	0	0	0	0	0	0
327.865	0	0	0	0	0	0	0	0	0	0	0	0	0	0	0	0	0	0	0	0	0	0	0	0	0	0	0	0	0	0	0	0	0	0	0	0	0	0	0	0	0	0	0	0	0	0	0	0	0
329.488	0	0	0	0	0	0	0	0	0	0	0	0	0	0	0	0	0	0	0	0	0	0	0	0	0	0	0	0	0	0	0	0	0	0	0	0	0	0	0	0	0	0	0	0	0	0	0	0	0
331.111	0	0	0	0	0	0	0	0	0	0	0	0	0	0	0	0	0	0	0	0	0	0	0	0	0	0	0	0	0	0	0	0	0	0	0	0	0	0	0	0	0	0	0	0	0	0	0	0	0
332.734	0	0	0	0	0	0	0	0	0	0	0	0	0	0	0	0	0	0	0	0	0	0	0	0	0	0	0	0	0	0	0	0	0	0	0	0	0	0	0	0	0	0	0	0	0	0	0	0	0
334.358	0	0	0	0	0	0	0	0	0	0	0	0	0	0	0	0	0	0	0	0	0	0	0	0	0	0	0	0	0	0	0	0	0	0	0	0	0	0	0	0	0	0	0	0	0	0	0	0	0
335.982	0	0	0	0	0	0	0	0	0	0	0	0	0	0	0	0	0	0	0	0	0	0	0	0	0	0	0	0	0	0	0	0	0	0	0	0	0	0	0	0	0	0	0	0	0	0	0	0	0
337.607	0	0	0	0	0	0	0	0	0	0	0	0	0	0	0	0	0	0	0	0	0	0	0	0	0	0	0	0	0	0	0	0	0	0	0	0	0	0	0	0	0	0	0	0	0	0	0	0	0
339.232	0	0	0	0	0	0	0	0	0	0	0	0	0	0	0	0	0	0	0	0	0	0	0	0	0	0	0	0	0	0	0	0	0	0	0	0	0	0	0	0	0	0	0	0	0	0	0	0	0
340.858	0	0	0	0	0	0	0	0	0	0	0	0	0	0	0	0	0	0	0	0	0	0	0	0	0	0	0	0	0	0	0	0	0	0	0	0	0	0	0	0	0	0	0	0	0	0	0	0	0
342.484	0	0	0	0	0	0	0	0	0	0	0	0	0	0	0	0	0	0	0	0	0	0	0	0	0	0	0	0	0	0	0	0	0	0	0	0	0	0	0	0	0	0	0	0	0	0	0	0	0
344.111	0	0	0	0	0	0	0	0	0	0	0	0	0	0	0	0	0	0	0	0	0	0	0	0	0	0	0	0	0	0	0	0	0	0	0	0	0	0	0	0	0	0	0	0	0	0	0	0	0
345.738	0	0	0	0	0	0	0	0	0	0	0	0	0	0	0	0	0	0	0	0	0	0	0	0	0	0	0	0	0	0	0	0	0	0	0	0	0	0	0	0	0	0	0	0	0	0	0	0	0
347.365	0	0	0	0	0	0	0	0	0	0	0	0	0	0	0	0	0	0	0	0	0	0	0	0	0	0	0	0	0	0	0	0	0	0	0	0	0	0	0	0	0	0	0	0	0	0	0	0	0
348.993	0	0	0	0	0	0	0	0	0	0	0	0	0	0	0	0	0	0	0	0	0	0	0	0	0	0	0	0	0	0	0	0	0	0	0	0	0	0	0	0	0	0	0	0	0	0	0	0	0
350.622	0	0	0	0	0	0	0	0	0	0	0	0	0	0	0	0	0	0	0	0	0	0	0	0	0	0	0	0	0	0	0	0	0	0	0	0	0	0	0	0	0	0	0	0	0	0	0	0	0
352.251	0	0	0	0	0	0	0	0	0	0	0	0	0	0	0	0	0	0	0	0	0	0	0	0	0	0	0	0	0	0	0	0	0	0	0	0	0	0	0	0	0	0	0	0	0	0	0	0	0
353.88	0	0	0	0	0	0	0	0	0	0	0	0	0	0	0	0	0	0	0	0	0	0	0	0	0	0	0	0	0	0	0	0	0	0	0	0	0	0	0	0	0	0	0	0	0	0	0	0	0
355.51	0	0	0	0	0	0	0	0	0	0	0	0	0	0	0	0	0	0	0	0	0	0	0	0	0	0	0	0	0	0	0	0	0	0	0	0	0	0	0	0	0	0	0	0	0	0	0	0	0
357.14	0	0	0	0	0	0	0	0	0	0	0	0	0	0	0	0	0	0	0	0	0	0	0	0	0	0	0	0	0	0	0	0	0	0	0	0	0	0	0	0	0	0	0	0	0	0	0	0	0
358.771	0	0	0	0	0	0	0	0	0	0	0	0	0	0	0	0	0	0	0	0	0	0	0	0	0	0	0	0	0	0	0	0	0	0	0	0	0	0	0	0	0	0	0	0	0	0	0	0	0
360.402	0	0	0	0	0	0	0	0	0	0	0	0	0	0	0	0	0	0	0	0	0	0	0	0	0	0	0	0	0	0	0	0	0	0	0	0	0	0	0	0	0	0	0	0	0	0	0	0	0
362.034	0	0	0	0	0	0	0	0	0	0	0	0	0	0	0	0	0	0	0	0	0	0	0	0	0	0	0	0	0	0	0	0	0	0	0	0	0	0	0	0	0	0	0	0	0	0	0	0	0
363.666	0	0	0	0	0	0	0	0	0	0	0	0	0	0	0	0	0	0	0	0	0	0	0	0	0	0	0	0	0	0	0	0	0	0	0	0	0	0	0	0	0	0	0	0	0	0	0	0	0
365.299	0	0	0	0	0	0	0	0	0	0	0	0	0	0	0	0	0	0	0	0	0	0	0	0	0	0	0	0	0	0	0	0	0	0	0	0	0	0	0	0	0	0	0	0	0	0	0	0	0
366.932	0	0	0	0	0	0	0	0	0	0	0	0	0	0	0	0	0	0	0	0	0	0	0	0	0	0	0	0	0	0	0	0	0	0	0	0	0	0	0	0	0	0	0	0	0	0	0	0	0
368.565	0	0	0	0	0	0	0	0	0	0	0	0	0	0	0	0	0	0	0	0	0	0	0	0	0	0	0	0	0	0	0	0	0	0	0	0	0	0	0	0	0	0	0	0	0	0	0	0	0
370.199	0	0	0	0	0	0	0	0	0	0	0	0	0	0	0	0	0	0	0	0	0	0	0	0	0	0	0	0	0	0	0	0	0	0	0	0	0	0	0	0	0	0	0	0	0	0	0	0	0
371.833	0	0	0	0	0	0	0	0	0	0	0	0	0	0	0	0	0	0	0	0	0	0	0	0	0	0	0	0	0	0	0	0	0	0	0	0	0	0	0	0	0	0	0	0	0	0	0	0	0
373.468	0	0	0	0	0	0	0	0	0	0	0	0	0	0	0	0	0	0	0	0	0	0	0	0	0	0	0	0	0	0	0	0	0	0	0	0	0	0	0	0	0	0	0	0	0	0	0	0	0
375.103	0	0	0	0	0	0	0	0	0	0	0	0	0	0	0	0	0	0	0	0	0	0	0	0	0	0	0	0	0	0	0	0	0	0	0	0	0	0	0	0	0	0	0	0	0	0	0	0	0
376.738	0	0	0	0	0	0	0	0	0	0	0	0	0	0	0	0	0	0	0	0	0	0	0	0	0	0	0	0	0	0	0	0	0	0	0	0	0	0	0	0	0	0	0	0	0	0	0	0	0
378.374	0	0	0	0	0	0	0	0	0	0	0	0	0	0	0	0	0	0	0	0	0	0	0	0	0	0	0	0	0	0	0	0	0	0	0	0	0	0	0	0	0	0	0	0	0	0	0	0	0
380.01	0	0	0	0	0	0	0	0	0	0	0	0	0	0	0	0	0	0	0	0	0	0	0	0	0	0	0	0	0	0	0	0	0	0	0	0	0	0	0	0	0	0	0	0	0	0	0	0	0
381.647	0	0	0	0	0	0	0	0	0	0	0	0	0	0	0	0	0	0	0	0	0	0	0	0	0	0	0	0	0	0	0	0	0	0	0	0	0	0	0	0	0	0	0	0	0	0	0	0	0
383.284	0	0	0	0	0	0	0	0	0	0	0	0	0	0	0	0	0	0	0	0	0	0	0	0	0	0	0	0	0	0	0	0	0	0	0	0	0	0	0	0	0	0	0	0	0	0	0	0	0
384.922	0	0	0	0	0	0	0	0	0	0	0	0	0	0	0	0	0	0	0	0	0	0	0	0	0	0	0	0	0	0	0	0	0	0	0	0	0	0	0	0	0	0	0	0	0	0	0	0	0
386.56	0	0	0	0	0	0	0	0	0	0	0	0	0	0	0	0	0	0	0	0	0	0	0	0	0	0	0	0	0	0	0	0	0	0	0	0	0	0	0	0	0	0	0	0	0	0	0	0	0
388.198	0	0	0	0	0	0	0	0	0	0	0	0	0	0	0	0	0	0	0	0	0	0	0	0	0	0	0	0	0	0	0	0	0	0	0	0	0	0	0	0	0	0	0	0	0	0	0	0	0
389.837	0	0	0	0	0	0	0	0	0	0	0	0	0	0	0	0	0	0	0	0	0	0	0	0	0	0	0	0	0	0	0	0	0	0	0	0	0	0	0	0	0	0	0	0	0	0	0	0	0
391.476	0	0	0	0	0	0	0	0	0	0	0	0	0	0	0	0	0	0	0	0	0	0	0	0	0	0	0	0	0	0	0	0	0	0	0	0	0	0	0	0	0	0	0	0	0	0	0	0	0
393.116	0	0	0	0	0	0	0	0	0	0	0	0	0	0	0	0	0	0	0	0	0	0	0	0	0	0	0	0	0	0	0	0	0	0	0	0	0	0	0	0	0	0	0	0	0	0	0	0	0
394.756	0	0	0	0	0	0	0	0	0	0	0	0	0	0	0	0	0	0	0	0	0	0	0	0	0	0	0	0	0	0	0	0	0	0	0	0	0	0	0	0	0	0	0	0	0	0	0	0	0
396.396	0	0	0	0	0	0	0	0	0	0	0	0	0	0	0	0	0	0	0	0	0	0	0	0	0	0	0	0	0	0	0	0	0	0	0	0	0	0	0	0	0	0	0	0	0	0	0	0	0
398.037	0	0	0	0	0	0	0	0	0	0	0	0	0	0	0	0	0	0	0	0	0	0	0	0	0	0	0	0	0	0	0	0	0	0	0	0	0	0	0	0	0	0	0	0	0	0	0	0	0
399.678	0	0	0	0	0	0	0	0	0	0	0	0	0	0	0	0	0	0	0	0	0	0	0	0	0	0	0	0	0	0	0	0	0	0	0	0	0	0	0	0	0	0	0	0	0	0	0	0	0
401.32	0	0	0	0	0	0	0	0	0	0	0	0	0	0	0	0	0	0	0	0	0	0	0	0	0	0	0	0	0	0	0	0	0	0	0	0	0	0	0	0	0	0	0	0	0	0	0	0	0
402.962	0	0	0	0	0	0	0	0	0	0	0	0	0	0	0	0	0	0	0	0	0	0	0	0	0	0	0	0	0	0	0	0	0	0	0	0	0	0	0	0	0	0	0	0	0	0	0	0	0
404.604	0	0	0	0	0	0	0	0	0	0	0	0	0	0	0	0	0	0	0	0	0	0	0	0	0	0	0	0	0	0	0	0	0	0	0	0	0	0	0	0	0	0	0	0	0	0	0	0	0
406.247	0	0	0	0	0	0	0	0	0	0	0	0	0	0	0	0	0	0	0	0	0	0	0	0	0	0	0	0	0	0	0	0	0	0	0	0	0	0	0	0	0	0	0	0	0	0	0	0	0
407.89	0	0	0	0	0	0	0	0	0	0	0	0	0	0	0	0	0	0	0	0	0	0	0	0	0	0	0	0	0	0	0	0	0	0	0	0	0	0	0	0	0	0	0	0	0	0	0	0	0
409.534	0	0	0	0	0	0	0	0	0	0	0	0	0	0	0	0	0	0	0	0	0	0	0	0	0	0	0	0	0	0	0	0	0	0	0	0	0	0	0	0	0	0	0	0	0	0	0	0	0
411.177	0	0	0	0	0	0	0	0	0	0	0	0	0	0	0	0	0	0	0	0	0	0	0	0	0	0	0	0	0	0	0	0	0	0	0	0	0	0	0	0	0	0	0	0	0	0	0	0	0
412.822	0	0	0	0	0	0	0	0	0	0	0	0	0	0	0	0	0	0	0	0	0	0	0	0	0	0	0	0	0	0	0	0	0	0	0	0	0	0	0	0	0	0	0	0	0	0	0	0	0
414.466	0	0	0	0	0	0	0	0	0	0	0	0	0	0	0	0	0	0	0	0	0	0	0	0	0	0	0	0	0	0	0	0	0	0	0	0	0	0	0	0	0	0	0	0	0	0	0	0	0
416.111	0	0	0	0	0	0	0	0	0	0	0	0	0	0	0	0	0	0	0	0	0	0	0	0	0	0	0	0	0	0	0	0	0	0	0	0	0	0	0	0	0	0	0	0	0	0	0	0	0
417.757	0	0	0	0	0	0	0	0	0	0	0	0	0	0	0	0	0	0	0	0	0	0	0	0	0	0	0	0	0	0	0	0	0	0	0	0	0	0	0	0	0	0	0	0	0	0	0	0	0
419.402	0	0	0	0	0	0	0	0	0	0	0	0	0	0	0	0	0	0	0	0	0	0	0	0	0	0	0	0	0	0	0	0	0	0	0	0	0	0	0	0	0	0	0	0	0	0	0	0	0
421.048	0	0	0	0	0	0	0	0	0	0	0	0	0	0	0	0	0	0	0	0	0	0	0	0	0	0	0	0	0	0	0	0	0	0	0	0	0	0	0	0	0	0	0	0	0	0	0	0	0
422.695	0	0	0	0	0	0	0	0	0	0	0	0	0	0	0	0	0	0	0	0	0	0	0	0	0	0	0	0	0	0	0	0	0	0	0	0	0	0	0	0	0	0	0	0	0	0	0	0	0
424.342	0	0	0	0	0	0	0	0	0	0	0	0	0	0	0	0	0	0	0	0	0	0	0	0	0	0	0	0	0	0	0	0	0	0	0	0	0	0	0	0	0	0	0	0	0	0	0	0	0
425.989	0	0	0	0	0	0	0	0	0	0	0	0	0	0	0	0	0	0	0	0	0	0	0	0	0	0	0	0	0	0	0	0	0	0	0	0	0	0	0	0	0	0	0	0	0	0	0	0	0
427.636	0	0	0	0	0	0	0	0	0	0	0	0	0	0	0	0	0	0	0	0	0	0	0	0	0	0	0	0	0	0	0	0	0	0	0	0	0	0	0	0	0	0	0	0	0	0	0	0	0
429.284	0	0	0	0	0	0	0	0	0	0	0	0	0	0	0	0	0	0	0	0	0	0	0	0	0	0	0	0	0	0	0	0	0	0	0	0	0	0	0	0	0	0	0	0	0	0	0	0	0
430.932	0	0	0	0	0	0	0	0	0	0	0	0	0	0	0	0	0	0	0	0	0	0	0	0	0	0	0	0	0	0	0	0	0	0	0	0	0	0	0	0	0	0	0	0	0	0	0	0	0
432.581	0	0	0	0	0	0	0	0	0	0	0	0	0	0	0	0	0	0	0	0	0	0	0	0	0	0	0	0	0	0	0	0	0	0	0	0	0	0	0	0	0	0	0	0	0	0	0	0	0
434.23	0	0	0	0	0	0	0	0	0	0	0	0	0	0	0	0	0	0	0	0	0	0	0	0	0	0	0	0	0	0	0	0	0	0	0	0	0	0	0	0	0	0	0	0	0	0	0	0	0
435.879	0	0	0	0	0	0	0	0	0	0	0	0	0	0	0	0	0	0	0	0	0	0	0	0	0	0	0	0	0	0	0	0	0	0	0	0	0	0	0	0	0	0	0	0	0	0	0	0	0
437.528	0	0	0	0	0	0	0	0	0	0	0	0	0	0	0	0	0	0	0	0	0	0	0	0	0	0	0	0	0	0	0	0	0	0	0	0	0	0	0	0	0	0	0	0	0	0	0	0	0
439.178	0	0	0	0	0	0	0	0	0	0	0	0	0	0	0	0	0	0	0	0	0	0	0	0	0	0	0	0	0	0	0	0	0	0	0	0	0	0	0	0	0	0	0	0	0	0	0	0	0
440.828	0	0	0	0	0	0	0	0	0	0	0	0	0	0	0	0	0	0	0	0	0	0	0	0	0	0	0	0	0	0	0	0	0	0	0	0	0	0	0	0	0	0	0	0	0	0	0	0	0
442.479	0	0	0	0	0	0	0	0	0	0	0	0	0	0	0	0	0	0	0	0	0	0	0	0	0	0	0	0	0	0	0	0	0	0	0	0	0	0	0	0	0	0	0	0	0	0	0	0	0
444.13	0	0	0	0	0	0	0	0	0	0	0	0	0	0	0	0	0	0	0	0	0	0	0	0	0	0	0	0	0	0	0	0	0	0	0	0	0	0	0	0	0	0	0	0	0	0	0	0	0
445.781	0	0	0	0	0	0	0	0	0	0	0	0	0	0	0	0	0	0	0	0	0	0	0	0	0	0	0	0	0	0	0	0	0	0	0	0	0	0	0	0	0	0	0	0	0	0	0	0	0
447.432	0	0	0	0	0	0	0	0	0	0	0	0	0	0	0	0	0	0	0	0	0	0	0	0	0	0	0	0	0	0	0	0	0	0	0	0	0	0	0	0	0	0	0	0	0	0	0	0	0
449.084	0	0	0	0	0	0	0	0	0	0	0	0	0	0	0	0	0	0	0	0	0	0	0	0	0	0	0	0	0	0	0	0	0	0	0	0	0	0	0	0	0	0	0	0	0	0	0	0	0
450.736	0	0	0	0	0	0	0	0	0	0	0	0	0	0	0	0	0	0	0	0	0	0	0	0	0	0	0	0	0	0	0	0	0	0	0	0	0	0	0	0	0	0	0	0	0	0	0	0	0
452.389	0	0	0	0	0	0	0	0	0	0	0	0	0	0	0	0	0	0	0	0	0	0	0	0	0	0	0	0	0	0	0	0	0	0	0	0	0	0	0	0	0	0	0	0	0	0	0	0	0
454.042	0	0	0	0	0	0	0	0	0	0	0	0	0	0	0	0	0	0	0	0	0	0	0	0	0	0	0	0	0	0	0	0	0	0	0	0	0	0	0	0	0	0	0	0	0	0	0	0	0
455.695	0	0	0	0	0	0	0	0	0	0	0	0	0	0	0	0	0	0	0	0	0	0	0	0	0	0	0	0	0	0	0	0	0	0	0	0	0	0	0	0	0	0	0	0	0	0	0	0	0
457.348	0	0	0	0	0	0	0	0	0	0	0	0	0	0	0	0	0	0	0	0	0	0	0	0	0	0	0	0	0	0	0	0	0	0	0	0	0	0	0	0	0	0	0	0	0	0	0	0	0
459.002	0	0	0	0	0	0	0	0	0	0	0	0	0	0	0	0	0	0	0	0	0	0	0	0	0	0	0	0	0	0	0	0	0	0	0	0	0	0	0	0	0	0	0	0	0	0	0	0	0
460.656	0	0	0	0	0	0	0	0	0	0	0	0	0	0	0	0	0	0	0	0	0	0	0	0	0	0	0	0	0	0	0	0	0	0	0	0	0	0	0	0	0	0	0	0	0	0	0	0	0
462.31	0	0	0	0	0	0	0	0	0	0	0	0	0	0	0	0	0	0	0	0	0	0	0	0	0	0	0	0	0	0	0	0	0	0	0	0	0	0	0	0	0	0	0	0	0	0	0	0	0
463.965	0	0	0	0	0	0	0	0	0	0	0	0	0	0	0	0	0	0	0	0	0	0	0	0	0	0	0	0	0	0	0	0	0	0	0	0	0	0	0	0	0	0	0	0	0	0	0	0	0
465.62	0	0	0	0	0	0	0	0	0	0	0	0	0	0	0	0	0	0	0	0	0	0	0	0	0	0	0	0	0	0	0	0	0	0	0	0	0	0	0	0	0	0	0	0	0	0	0	0	0
467.275	0	0	0	0	0	0	0	0	0	0	0	0	0	0	0	0	0	0	0	0	0	0	0	0	0	0	0	0	0	0	0	0	0	0	0	0	0	0	0	0	0	0	0	0	0	0	0	0	152.09573860894
468.931	0	0	0	0	0	0	0	0	0	0	0	0	0	0	0	0	0	0	0	0	0	0	0	0	0	0	0	0	0	0	0	0	0	0	0	0	0	0	0	0	0	0	0	0	0	0	0	0	176.740417322875
470.586	0	0	0	0	0	0	0	0	0	0	0	0	0	0	0	0	0	0	0	0	0	0	0	0	0	0	0	0	0	0	0	0	0	0	0	0	0	0	0	0	0	0	0	0	0	0	0	154.097018712406	184.72265400363
472.242	0	0	0	0	0	0	0	0	0	0	0	0	0	0	0	0	0	0	0	0	0	0	0	0	0	0	0	0	0	0	0	0	0	0	0	0	0	0	0	0	0	0	0	0	0	0	153.052094500963	171.305369987262	194.22981589307
473.899	0	0	0	0	0	0	0	0	0	0	0	0	0	0	0	0	0	0	0	0	0	0	0	0	0	0	0	0	0	0	0	0	0	0	0	0	0	0	0	0	0	0	0	0	0	0	156.666308537935	190.037523756704	210.966139658599
475.555	0	0	0	0	0	0	0	0	0	0	0	0	0	0	0	0	0	0	0	0	0	0	0	0	0	0	0	0	0	0	0	0	0	0	0	0	0	0	0	0	0	0	0	0	0	149.365404251761	180.751918422937	199.983345697563	235.735118560904
477.212	0	0	0	0	0	0	0	0	0	0	0	0	0	0	0	0	0	0	0	0	0	0	0	0	0	0	0	0	0	0	0	0	0	0	0	0	0	0	0	0	0	0	0	0	0	157.366121539994	182.15092639704	210.631136103093	248.452658278285
478.87	0	0	0	0	0	0	0	0	0	0	0	0	0	0	0	0	0	0	0	0	0	0	0	0	0	0	0	0	0	0	0	0	0	0	0	0	0	0	0	0	0	0	0	0	148.903806890633	172.728098830951	201.390931787842	223.160979204785	261.518273427176
480.527	0	0	0	0	0	0	0	0	0	0	0	0	0	0	0	0	0	0	0	0	0	0	0	0	0	0	0	0	0	0	0	0	0	0	0	0	0	0	0	0	0	0	0	0	163.156668666857	185.733547594534	217.648485196235	248.823637656675	277.889401883336
482.185	0	0	0	0	0	0	0	0	0	0	0	0	0	0	0	0	0	0	0	0	0	0	0	0	0	0	0	0	0	0	0	0	0	0	0	0	0	0	0	0	0	0	0	153.293312857015	167.658832353789	195.252430462309	226.949115298359	259.729663096619	291.749968043859
483.843	0	0	0	0	0	0	0	0	0	0	0	0	0	0	0	0	0	0	0	0	0	0	0	0	0	0	0	0	0	0	0	0	0	0	0	0	0	0	0	0	0	0	0	169.411916818645	195.410569681164	214.647308356872	241.601509796947	279.44868342571	318.455289802598
485.501	0	0	0	0	0	0	0	0	0	0	0	0	0	0	0	0	0	0	0	0	0	0	0	0	0	0	0	0	0	0	0	0	0	0	0	0	0	0	0	0	0	0	160.111863722437	185.834756785809	209.213259075332	241.384753645804	272.303333983818	296.108127353759	332.160720852087
487.16	0	0	0	0	0	0	0	0	0	0	0	0	0	0	0	0	0	0	0	0	0	0	0	0	0	0	0	0	0	0	0	0	0	0	0	0	0	0	0	0	0	152.993388520241	174.197838201631	200.58262907548	217.728659933067	246.211860282567	276.427320257155	308.938051221113	341.419037268923
488.819	0	0	0	0	0	0	0	0	0	0	0	0	0	0	0	0	0	0	0	0	0	0	0	0	0	0	0	0	0	0	0	0	0	0	0	0	0	0	0	0	0	162.017221487968	189.20853135012	217.551037103802	242.763027685746	260.435112902972	287.824316227515	321.39717766284	368.107289693047
490.478	0	0	0	0	0	0	0	0	0	0	0	0	0	0	0	0	0	0	0	0	0	0	0	0	0	0	0	0	0	0	0	0	0	0	0	0	0	0	0	0	139.37189737327	170.69381403694	192.852533715051	224.085748863596	250.399610601377	272.129788514316	308.996920646324	337.459699917166	375.428175111327
492.137	0	0	0	0	0	0	0	0	0	0	0	0	0	0	0	0	0	0	0	0	0	0	0	0	0	0	0	0	0	0	0	0	0	0	0	0	0	0	0	0	165.509767067609	192.409613746441	211.25862106112	240.425842983604	257.562954524237	293.705812733872	324.548986631572	354.728059835316	387.158499723553
493.797	0	0	0	0	0	0	0	0	0	0	0	0	0	0	0	0	0	0	0	0	0	0	0	0	0	0	0	0	0	0	0	0	0	0	0	0	0	0	0	145.575985991373	165.263077623186	196.085130373945	220.365455018723	248.611636683768	269.20204128017	303.193881629284	327.161632889092	361.653329165049	397.828420255312
495.456	0	0	0	0	0	0	0	0	0	0	0	0	0	0	0	0	0	0	0	0	0	0	0	0	0	0	0	0	0	0	0	0	0	0	0	0	0	0	0	165.139657176746	180.777485728677	208.199769943073	233.594640387028	263.311925310592	285.27469756403	318.210705899482	347.216311525873	378.503468119825	416.786951360488
497.117	0	0	0	0	0	0	0	0	0	0	0	0	0	0	0	0	0	0	0	0	0	0	0	0	0	0	0	0	0	0	0	0	0	0	0	0	0	0	146.834373485124	167.659011430899	192.783088984272	224.6211343621	240.895713840537	266.640774945552	292.66868261904	321.743345039834	361.853332752887	389.132027745895	422.386979255368
498.777	0	0	0	0	0	0	0	0	0	0	0	0	0	0	0	0	0	0	0	0	0	0	0	0	0	0	0	0	0	0	0	0	0	0	0	0	0	0	157.660628915671	184.556718802786	200.525677193273	232.088393093715	257.725814490497	287.049880685839	314.79697518407	339.556696101928	368.120591713368	409.329254642142	444.583825048333
500.438	0	0	0	0	0	0	0	0	0	0	0	0	0	0	0	0	0	0	0	0	0	0	0	0	0	0	0	0	0	0	0	0	0	0	0	0	0	149.11168924757	163.261554811153	188.046968168247	215.414056592072	248.040590484051	267.01591880248	288.765082609919	328.195984500207	350.952157356253	381.993295364986	414.253662533911	447.223547266744
502.098	0	0	0	0	0	0	0	0	0	0	0	0	0	0	0	0	0	0	0	0	0	0	0	0	0	0	0	0	0	0	0	0	0	0	0	0	138.249609852181	152.7240997993	181.611128401715	200.228558553441	221.72113672335	254.239399354052	275.152984467724	301.704030560393	327.705602102693	355.568235102616	392.00982746688	423.154847439392	448.793633540076
503.759	0	0	0	0	0	0	0	0	0	0	0	0	0	0	0	0	0	0	0	0	0	0	0	0	0	0	0	0	0	0	0	0	0	0	0	0	158.085108984015	172.524714567959	190.638137234171	218.478550232156	234.860643975995	267.903942800766	287.978003095894	319.863636929434	347.640024396788	377.629091010117	407.914415133825	433.712798152748	467.814956430747
505.421	0	0	0	0	0	0	0	0	0	0	0	0	0	0	0	0	0	0	0	0	0	0	0	0	0	0	0	0	0	0	0	0	0	0	0	151.71243003614	160.224626453961	189.953266669844	206.351538170392	234.96536693469	261.688038775915	277.749604301032	304.8026084871	333.016775932773	354.623468225763	386.294023426764	421.407760151483	447.392985101942	477.759175863363
507.082	0	0	0	0	0	0	0	0	0	0	0	0	0	0	0	0	0	0	0	0	0	0	0	0	0	0	0	0	0	0	0	0	0	0	0	152.985055949393	176.888078584121	194.789829495077	217.028225646559	240.474896024173	263.722611510616	282.141619340525	309.374015114136	345.550992390375	370.707109875043	402.851702838036	425.474886718076	455.303485284936	486.035415941011
508.744	0	0	0	0	0	0	0	0	0	0	0	0	0	0	0	0	0	0	0	0	0	0	0	0	0	0	0	0	0	0	0	0	0	0	140.496244676786	154.796712685133	177.794133240051	190.430896551997	228.844261833518	247.281822753283	270.879283492804	292.162481799042	325.712456604142	346.143978261842	382.354478585894	401.789757773367	430.724995178334	462.696085653839	490.496265855613
510.406	0	0	0	0	0	0	0	0	0	0	0	0	0	0	0	0	0	0	0	0	0	0	0	0	0	0	0	0	0	0	0	0	0	0	162.533274813151	174.400604255028	190.204595060822	216.982944170996	246.584224616453	255.671263055792	284.405778539651	315.696510928213	335.300421744698	356.316329514341	395.40016281835	417.505329748904	442.177962121093	469.221240960576	508.637829014736
512.068	0	0	0	0	0	0	0	0	0	0	0	0	0	0	0	0	0	0	0	0	0	0	0	0	0	0	0	0	0	0	0	0	0	144.371925743174	160.139441722136	178.627793995758	207.85370287799	232.060389161613	246.951500181495	276.645073903463	294.167938555932	322.898202654004	343.099937062899	370.64531212179	392.375352854257	417.443988726461	443.835103577966	480.626119860076	507.994045433123
513.731	0	0	0	0	0	0	0	0	0	0	0	0	0	0	0	0	0	0	0	0	0	0	0	0	0	0	0	0	0	0	0	0	0	139.326819218783	168.073965634994	184.05671199017	203.433577905547	229.118089208905	252.998823536572	263.427898628781	297.938381766703	323.105142877425	352.531950177995	366.333897708407	399.150329452105	420.593394857535	454.354000683252	482.251677977567	507.825150640014
515.394	0	0	0	0	0	0	0	0	0	0	0	0	0	0	0	0	0	0	0	0	0	0	0	0	0	0	0	0	0	0	0	0	128.556508795291	146.710339932757	172.097435952143	188.951684651289	207.382667125704	233.768090962611	267.375880037682	289.545355568837	302.329903238857	329.714067669238	362.574651957861	385.309121059279	401.16697031529	438.512076534309	456.229040388248	488.497984983325	517.817470368687
517.056	0	0	0	0	0	0	0	0	0	0	0	0	0	0	0	0	0	0	0	0	0	0	0	0	0	0	0	0	0	0	0	152.001909513853	134.833105310848	156.265553695425	183.662613145896	208.965137469144	217.396307622671	242.070669223431	271.631696740296	281.89903051573	315.597949146416	342.810767916967	363.205974834352	391.376380692764	412.343091439971	439.240013174938	469.521029217288	490.364303824422	521.175239490017
518.72	0	0	0	0	0	0	0	0	0	0	0	0	0	0	0	0	0	0	0	0	0	0	0	0	0	0	0	0	0	0	0	123.628692748851	146.486302436674	156.920506151704	175.010782328656	208.198035476973	226.451876396045	247.125610652245	273.091867191578	297.544530712157	323.933877589749	353.133647287987	378.061934014262	392.730689855909	420.658030998047	444.915817839988	469.129651939199	493.725574169038	529.705816204129
520.383	0	0	0	0	0	0	0	0	0	0	0	0	0	0	0	0	0	0	0	0	0	0	0	0	0	0	0	0	0	0	131.74353805253	132.244097351356	153.714547297907	176.256588470699	207.609125646585	209.987215404911	232.923015368082	252.006784008821	284.337088249154	304.08803840672	326.024858752982	354.679425040428	379.514146186234	408.588538182708	429.931671673259	449.72654576956	475.211542249505	499.942318824363	535.005082168098
522.046	0	0	0	0	0	0	0	0	0	0	0	0	0	0	0	0	0	0	0	0	0	0	0	0	0	0	0	0	0	0	124.229819120846	136.833302878535	159.898382869061	183.782931302789	211.375945784148	218.318863533527	241.806819684925	263.389454814198	296.926953902588	325.046339733014	337.052464621101	368.985106009664	387.528751692572	418.445462547653	433.388119861642	448.425430727767	485.392892142076	507.589796183466	534.497912827846
523.71	0	0	0	0	0	0	0	0	0	0	0	0	0	0	0	0	0	0	0	0	0	0	0	0	0	0	0	0	0	129.652815838393	136.175856802206	144.034627767829	170.377085730853	196.534725528524	209.813912029221	223.484269607578	243.465597698218	271.863371297881	310.515897798457	321.824047603631	331.605021233633	362.320232925528	386.354663428823	410.115746038859	439.438356121188	458.422252232851	480.46170753378	508.543194224389	534.082647858151
525.374	0	0	0	0	0	0	0	0	0	0	0	0	0	0	0	0	0	0	0	0	0	0	0	0	0	0	0	0	0	106.019363643513	140.532225472655	158.423362818851	170.630077830318	196.812471651047	211.177639519071	241.178203415875	254.216013828688	279.865805979361	296.35562819397	331.089704567532	344.508706750583	379.898324294123	406.485114378336	412.668033604093	437.535622259216	458.304542912637	485.562117187564	509.105595235537	534.219093291945
527.038	0	0	0	0	0	0	0	0	0	0	0	0	0	0	0	0	0	0	0	0	0	0	0	0	0	0	0	0	104.148277412707	119.557374569412	130.038785333632	145.83136425978	164.824741668973	193.434834252849	211.600131233093	239.522475079973	256.301795922833	260.994964368391	303.424151104	321.777360339311	345.709997432551	366.353310172278	387.296670296438	411.675641795789	425.404829931975	455.683892728059	475.923420713409	493.71868223934	521.554960959284
528.703	0	0	0	0	0	0	0	0	0	0	0	0	0	0	0	0	0	0	0	0	0	0	0	0	0	0	0	0	93.7190323902287	122.108385735127	139.462616483727	165.325612649848	175.785552431508	195.620380566373	216.602423351329	233.519855265345	257.410317317815	285.794336480801	305.484402003571	322.023401637642	353.871692661571	375.943890796401	387.781644731188	411.014851563657	427.23419311539	451.703256681566	477.035453861203	488.13700895684	520.47233048034
530.367	0	0	0	0	0	0	0	0	0	0	0	0	0	0	0	0	0	0	0	0	0	0	0	0	0	0	0	101.340743485519	113.497042052343	121.501395077575	147.155456069672	162.939710993842	181.430646353374	195.461734511566	227.792617847776	247.138794231937	270.510868352053	287.144571646726	311.607692602023	336.581494196916	352.397612286755	365.808612945844	396.32897579589	412.991170130903	425.752570885605	449.032581938278	481.519508368807	501.301049822297	522.062549624726
532.032	0	0	0	0	0	0	0	0	0	0	0	0	0	0	0	0	0	0	0	0	0	0	0	0	0	0	131.846994181932	95.2548499501013	106.054339375866	130.487233292921	141.961548080801	166.291328461395	171.085176100759	199.977843280893	220.948177687297	237.07202344378	262.124373278841	281.75364201448	308.163802056975	332.018104781604	341.626288052223	367.132113259387	390.422148170634	412.465955775386	427.557064791824	444.28413405242	469.659474159024	493.115828479303	510.651793911971
533.697	0	0	0	0	0	0	0	0	0	0	0	0	0	0	0	0	0	0	0	0	0	0	0	0	0	0	96.3098945585812	109.979374092474	124.982002532003	139.792627846676	155.816882107218	172.819735417162	187.991032934818	221.125915101172	228.181597508995	254.849079171539	273.607921797836	289.406136277519	323.450449856282	338.427269042735	354.559085270951	373.515497683571	400.291064383825	417.720212947459	432.630460728919	444.867221699575	463.899284498599	497.574593931633	525.268359774887
535.362	0	0	0	0	0	0	0	0	0	0	0	0	0	0	0	0	0	0	0	0	0	0	0	0	0	99.5751887322794	92.6835997390179	99.1896170997666	131.641970452665	122.726842027903	144.123023522578	179.509465694432	193.540758641571	212.805002177505	230.329572749714	258.088473548862	273.491199191322	287.171858158033	308.760479286303	331.43925668405	344.345291034647	369.020010955663	388.767323471827	407.0456115276	424.454993160518	444.484233955327	462.294275877631	496.339907792544	517.254863771635
537.028	0	0	0	0	0	0	0	0	0	0	0	0	0	0	0	0	0	0	0	0	0	0	0	0	0	82.694482642878	95.5428274614332	115.359547828703	147.607106525026	150.62590998668	157.316082731819	171.273783963114	182.484023335367	225.192286207255	229.149841323305	272.641441772417	272.279952191947	300.386103102687	324.365934916349	346.911655886786	341.961714472729	372.170909608421	392.489563647669	408.311914562806	425.529409717775	442.920470143098	464.917012955839	483.877918033169	507.878359682176
538.693	0	0	0	0	0	0	0	0	0	0	0	0	0	0	0	0	0	0	0	0	0	0	0	0	101.096357061739	90.9987345930352	101.085762043171	111.315991614197	123.526506911402	141.132789933659	154.143362637569	182.886632632974	201.837640520271	232.990472478287	240.791525187495	265.29744478856	276.161817209267	306.010254934944	317.990782851162	335.077148208999	348.87146662362	376.232522758439	394.640667440267	408.776039847956	428.227325091189	440.563138205583	468.724076969075	483.755235640922	512.996741813839
540.359	0	0	0	0	0	0	0	0	0	0	0	0	0	0	0	0	0	0	0	0	0	0	0	0	66.3658268697493	78.3937148477666	80.1834547258591	99.8754077354617	128.925492967298	134.686776334968	168.18620857041	168.578531073501	192.203145799638	221.860159861493	245.283685355294	242.531173468283	279.763599318464	296.384863540426	314.640993334303	336.210571108148	360.69013053021	369.829694166829	394.231079624831	401.107369205083	417.053593269093	442.865762317212	455.954731076174	474.836987116855	503.340296327533
542.025	0	0	0	0	0	0	0	0	0	0	0	0	0	0	0	0	0	0	0	0	0	0	0	106.711178993122	77.1559472403966	107.322830823494	119.232750518315	121.876200854132	145.347805207113	157.229059680825	180.782765622585	189.370206148405	208.1199079112	229.62394815871	248.014965325783	276.01280520023	292.188075755285	309.28823219236	334.126051826662	338.191569675771	357.046277798171	374.043571440276	393.776333393864	416.240210886999	426.673497916604	440.661249066194	460.005904378508	489.850698824035	513.132477638067
543.691	0	0	0	0	0	0	0	0	0	0	0	0	0	0	0	0	0	0	0	0	0	0	0	71.0673286038604	85.2215351326844	99.2844302257378	105.11470087799	128.327955572551	154.398380923842	162.957338030404	187.317551685017	202.875455142738	203.326820478115	223.447056394578	246.212883146415	273.350645795852	285.752345151872	313.560019591006	314.754149560986	343.714230166868	355.229393940793	377.988971559837	398.407901571187	414.342329340016	430.793199237085	441.059461869915	464.755785498349	481.134856001399	506.158883678649
545.357	0	0	0	0	0	0	0	0	0	0	0	0	0	0	0	0	0	0	0	0	0	0	99.8652048195989	68.1934194585831	88.9414992495512	109.029974158793	134.572808706329	129.669359651401	144.930837354868	152.636235351049	172.428244111827	196.978436529217	213.406972026887	232.961125376183	253.247300700805	269.113670178585	295.825675391433	317.692752204393	323.281226973237	349.651974308466	360.952840094408	365.749090121829	385.296714817067	407.154938989538	423.742274052208	439.594927459352	460.191835780143	478.770642740371	499.199953406955
547.023	0	0	0	0	0	0	0	0	0	0	0	0	0	0	0	0	0	0	0	0	0	122.747280229561	66.5994100693637	95.5837120234737	113.215083665082	119.983342985764	120.28863483444	135.841902741541	151.280407982431	179.380632888081	179.435382963882	199.599691945691	215.889744532755	247.488368250804	256.683936853673	276.655843946231	285.411558793723	314.647789673871	326.045903194645	348.179998643294	352.445958898512	378.384242540621	389.676240498155	406.113524645508	420.789008402987	438.132589962869	458.308087341296	464.748183212137	498.753733459046
548.69	0	0	0	0	0	0	0	0	0	0	0	0	0	0	0	0	0	0	0	0	0	68.1284790550285	71.294848978437	94.0227755755386	99.8931386417543	108.19876123525	122.578666698728	152.474633258335	145.093313330355	171.2856413453	184.40943661904	201.281372260677	219.352676753362	233.70661975234	260.107005678875	285.987506595814	281.576364907647	307.451407834766	317.923266103314	341.811158588886	347.247239090865	364.926463199459	377.722707884422	407.345885621697	420.537215855031	425.348506040682	454.790933394999	467.624314919434	483.016033442593
550.357	0	0	0	0	0	0	0	0	0	0	0	0	0	0	0	0	0	0	0	0	87.2945414671913	79.6794586813926	83.3690881539863	78.5023354983849	85.3170716352937	121.181385008945	113.460258489598	145.604449185257	153.62525309112	168.944346591793	169.572681768548	195.160297757858	214.408233325166	237.660815833033	257.69289996107	275.861911011446	290.323000328014	317.831398212909	316.199621284569	338.114817581551	351.263455991492	361.151355182434	387.42232484207	401.370690567318	412.948329133752	429.492966278597	444.046484882631	460.459198509965	484.333691335298
552.024	0	0	0	0	0	0	0	0	0	0	0	0	0	0	0	0	0	0	0	0	50.3911006079642	61.1289973664359	81.9373871022975	81.4474093203025	98.1763541972014	109.504289201317	126.435600928204	145.696410846391	157.746255271248	173.817377354069	184.874120472473	204.413118779178	216.285580589076	228.24832995529	251.439345328832	278.890669910122	287.512452810506	306.386803977924	310.758842040505	334.981838307571	345.873234814518	358.862247368008	380.093523281934	397.27395362125	406.091318096074	427.522583290587	442.199352394604	460.30377826294	471.270554663944
553.691	0	0	0	0	0	0	0	0	0	0	0	0	0	0	0	0	0	0	0	88.8737244767632	56.1872887863469	69.357822801729	84.2521730257687	87.3275306710534	106.573934413989	117.435288784262	137.610162718954	138.527207099085	156.384991798576	175.845285377229	184.969339186319	207.001798034887	224.02513205834	232.769498396888	255.196233193825	277.796889812238	279.69719500802	296.338322820515	316.76630944685	340.948612980099	337.584543010565	363.136521450267	378.288505350904	395.580859568065	398.795887727958	417.481399111416	432.283858755763	454.140378493496	465.268595140904
555.358	0	0	0	0	0	0	0	0	0	0	0	0	0	0	0	0	0	0	0	56.1033253313436	62.4345372676613	77.2353654323825	78.5875564310297	81.5800006567197	89.1152457980329	122.215131466144	129.424782477947	135.61712232984	140.990449753429	167.863422370097	170.806579440953	197.872138043806	213.149569620648	234.450974340966	236.482961243194	252.140678391259	271.811577043943	281.870114847992	311.56320653929	330.365692868006	343.091714876538	354.410119161159	360.326027518459	376.579817505677	397.519235333195	406.676311116459	420.474146250897	438.229156552671	454.148472623674
557.026	0	0	0	0	0	0	0	0	0	0	0	0	0	0	0	0	0	0	58.840335483938	48.454127432399	61.4740101868291	63.9457362087747	76.5763399248087	79.0986648902714	102.772667958446	110.565108067377	139.066877433224	138.949092991804	157.704271284571	162.371046508121	187.750643854818	205.993298070982	207.410223498632	222.123225960073	243.532105626262	264.03517048504	270.696521872823	288.453799430829	289.160469132344	315.626491225235	331.34565654286	347.72162094802	365.121892503901	378.215574776515	392.863706223052	396.766031187726	416.377482350455	433.56985115493	438.899167539653
558.693	0	0	0	0	0	0	0	0	0	0	0	0	0	0	0	0	0	0	56.6281307246554	62.3881679584446	50.4957053897212	70.5324816146404	67.5906493141546	114.8599271804	96.7231376246024	109.545584362186	131.978884977123	144.781399459131	153.035777535981	196.421649390117	183.276581948117	212.534078079804	221.264648540199	227.972294386662	244.280938955931	261.278974003288	287.470121054551	279.091987554169	305.492270593163	313.868924904761	324.29728161868	346.280787205684	371.543113050707	372.894791624867	391.458125542094	393.381107171006	402.703160799789	422.55985742426	434.139949018067
560.361	0	0	0	0	0	0	0	0	0	0	0	0	0	0	0	0	0	63.2477550094302	66.6191867511643	87.7603918556885	81.7973111687659	84.0524967198541	117.516062046761	97.2093563648383	121.683852497886	128.021608357418	140.143654282196	174.187266414728	168.907993169013	196.302247469702	217.437250106967	221.36066344411	217.224127479935	239.40700535275	264.533494658356	267.861950597523	288.252205954874	295.068831770137	312.641005952617	328.767550209309	340.785601257204	345.696385901613	354.324358608504	366.917687483276	383.188265384538	390.766325354757	407.122772117322	428.817519203179	450.020110874629
562.029	0	0	0	0	0	0	0	0	0	0	0	0	0	0	0	0	99.1759873564068	30.8944504148702	47.1325033917932	56.5271670174056	65.8297331578249	76.695587460096	70.8036361470741	92.8977990663352	97.1381830770349	117.111987179261	143.38409466019	134.069554953961	160.510455955796	165.374091674357	187.135311145762	184.267730463791	220.482123620051	224.811818129669	244.378101055836	250.576824691958	276.70826525003	280.395619279841	292.451525563849	306.43753420216	318.952476818281	330.445304941656	351.093834910494	361.483774929427	369.145730330121	377.788172026583	386.522243981034	408.436328574754	430.260723654608
563.697	0	0	0	0	0	0	0	0	0	0	0	0	0	0	0	0	54.0618483362926	62.3253642980996	58.2085225847865	60.9317311669066	70.7326286258056	64.840347968351	79.3884557984343	112.049145994908	108.470791345741	126.557057223859	135.65841359459	148.320761010417	162.649061182	157.248916347206	182.175620805529	196.630288660887	212.428009426726	222.1173235901	240.777209766334	261.327564511078	266.363513723162	285.862432134062	293.276836867793	304.718646271192	320.46502012935	332.401352647697	342.271068286095	344.342585718757	361.249796554907	378.949663335589	389.33134265203	398.89282979677	406.97376459105
565.365	0	0	0	0	0	0	0	0	0	0	0	0	0	0	0	108.672216602177	18.3964041455605	19.3672002624356	43.4248167467348	63.2653132933849	49.5723625260159	64.0592955024776	74.6815055308836	72.1617910811731	70.918152498962	95.5760049301576	117.619158784379	124.917352238013	154.391427281199	156.206517909536	173.162805967956	193.277886197447	197.154949983296	215.300386188231	222.638493024549	242.741812350646	262.508279141819	267.153493536298	274.452301584598	285.199291966146	300.956951021728	314.711362128912	335.466275661701	338.853400618448	347.73752311487	357.728780826859	372.827382029002	386.124446796914	402.935970338313
567.033	0	0	0	0	0	0	0	0	0	0	0	0	0	0	0	64.6754134071809	41.1473277375162	62.6054053933562	64.57558826453	72.648451257363	94.1255215985906	78.0101383730115	94.9900356998657	114.145523193231	131.523403161332	127.009633495868	143.036996560877	157.872366551629	157.487812511847	180.564548202314	195.484065362148	204.712918154881	216.361177542846	227.86940138338	254.078821110641	253.895765785608	264.157526361817	276.936435202553	292.913056073606	296.659470272281	315.369352664228	336.908156588143	331.05337212103	347.433340862294	356.545428140544	368.284168951203	391.170533274563	395.249400732759	398.452190610823
568.702	0	0	0	0	0	0	0	0	0	0	0	0	0	0	95.0213986883386	40.7307372197757	81.3676583255891	61.4776879453655	77.5894885887531	77.0004533913728	88.2713277089476	96.0616775750686	129.839038490465	100.997831883866	117.906584523277	120.650226143291	150.878703403719	145.331261060003	170.136940469211	161.004645928127	205.341006234334	216.484315098219	218.99486356386	237.389368744844	231.944968268343	251.768319870534	265.165613646596	286.337626174997	285.772498676443	302.263435767765	310.077679035157	320.510010845221	336.292941125037	344.831098170796	354.467096123761	356.806671832215	374.027804585427	382.776211558157	397.511455180993
570.37	0	0	0	0	0	0	0	0	0	0	0	0	0	0	6.22501625432133	41.3452742361349	36.122370076005	36.5426471419316	39.2892898900395	49.0662388140149	39.3433802756189	89.4832987164432	97.6663305610631	99.2765129099045	94.4649524991658	98.2897780683964	138.133682463222	126.20094371543	146.040207956995	172.335088169828	171.396483837145	158.726681119991	198.917506103631	225.702431503535	205.742579919011	231.123262198659	254.649192480232	264.368111750909	265.975208224716	286.519217004414	299.15261303126	307.125014804936	317.282224279549	335.814375141525	337.256644151552	354.18690350596	361.029589244691	376.821158366973	386.343906578924
572.039	0	0	0	0	0	0	0	0	0	0	0	0	0	73.805131358285	47.3403369718153	37.9842560572202	40.139099247112	73.2298380728997	75.1651906523354	61.2151053615646	75.0599854079664	89.7400106084391	110.893972465623	109.752911273432	111.838896795214	145.63979118494	153.301082462315	141.234784524091	174.998540396934	170.467658846974	181.030252748064	207.759396619086	215.201677632965	222.007992141068	218.772987197391	238.369557760717	256.800512079401	256.992135938236	280.063330494352	289.239056974335	295.140653481911	302.329284915036	322.724470737307	331.221746051136	336.439331197101	344.710462749415	357.303145392746	372.908114402529	378.358387634651
573.708	0	0	0	0	0	0	0	0	0	0	0	0	0	29.4725462520381	20.8285955285372	35.609746967797	70.3690520337374	42.4708021841235	41.9936643124899	52.6651820960319	75.9483650707363	77.1150855524479	88.1995159201948	95.6582296347723	110.195124247183	114.399957526673	114.160690814879	151.422586931168	154.591356132246	160.942357373655	191.161608263299	181.124740649189	196.104921532888	219.082065249966	208.196272998421	235.68959410129	239.406884143696	246.850610835674	273.54074334122	281.452112676689	275.211221918074	304.474182215722	303.857988842513	318.890978651233	325.471198240201	332.452667371598	348.63754242799	362.409895176631	376.272061093232
575.377	0	0	0	0	0	0	0	0	0	0	0	0	62.4833781420074	66.0492870025956	54.4458789879171	70.2793425585107	67.1959125304956	53.4723035028706	88.7198271065301	91.3411190272159	73.6166987562872	108.111002393888	112.59448368905	97.8297537933494	127.436863183084	138.459414444172	146.848286129251	153.219040819609	165.518565930501	192.057797846481	190.435266540009	199.979439498647	210.762157652049	191.281434560523	235.601837323822	228.555070773352	241.216723143194	263.425397900082	273.73999540359	290.098111307925	290.711637205907	304.88247716901	309.036383425347	320.161935908106	324.958121715086	334.853239737186	347.760960355438	360.361940583407	375.943132827891
577.046	0	0	0	0	0	0	0	0	0	0	0	93.2516615261317	30.1160274194913	-1.24691458512134	39.1875252622737	48.8011878239761	21.1270689202854	39.9381378981499	56.8018416684387	55.5215253834614	65.9518989305442	86.1072207055537	83.8186358102744	91.2514070775547	102.255965364148	121.451407374984	142.130427205367	137.898574608622	133.669305701984	159.912412658057	157.904467850109	171.510685836253	202.413267602442	200.617237997025	201.386080631985	222.607858283407	234.055578395835	234.799047987051	251.419929565027	264.512128033994	280.464004157798	288.91663574436	294.30220102776	307.701670334071	314.563004518897	323.164968269326	327.921788761597	339.453138022356	354.60086204654
578.715	0	0	0	0	0	0	0	0	0	0	0	36.7319724038384	37.4842053598491	26.7446962562876	43.0187424536453	55.1602071995098	62.6216387278896	55.6652386134791	67.9738626716885	50.2043950581542	83.8901921475956	72.4886841312905	92.7711830150822	114.786533550606	112.500670693596	128.415151044498	131.261480542462	149.424285675723	147.279426123025	149.841469991361	161.602927718606	180.423073846086	189.204371645003	209.177918400893	211.544998979828	219.879088266357	223.714802797421	246.369047857893	256.250668671277	261.075172816312	270.677895185452	281.685015417142	290.271998112994	302.589010399523	304.555082725488	321.599163457952	322.117338334269	335.505073505178	342.638616632459
580.384	0	0	0	0	0	0	0	0	0	0	52.1244423465512	17.7860617974908	12.8293631799692	24.3874073865802	29.5937379346522	31.7506863162025	32.3273355000501	56.8607422187941	64.9306335558446	52.846687829796	60.4609996648716	72.1046364000939	93.9796295967464	94.0604196607591	92.6988762881599	101.263769156299	124.826142233891	132.560568467501	158.529974836656	142.718495166304	161.219182931473	167.480984933569	183.630233292598	191.3431777201	205.947026377459	218.136342708031	223.574140728989	225.974897832809	237.520581247615	258.134123389371	267.644136014095	273.804369372683	288.209135204105	290.526310167099	291.894852466808	304.528146422442	317.691442740644	334.077588488105	334.320139741124
582.054	0	0	0	0	0	0	0	0	0	0	54.2438979698027	39.4054057039741	47.5629979402024	-147.957974366529	63.638893376448	70.1579083025045	60.1397055183589	71.4973117299537	84.2262397809907	78.8633364221744	101.158083630749	103.518567990046	111.808478880978	114.956462975953	120.880121775424	131.192984424611	131.581954140602	163.641232759067	156.048601244108	167.912549133201	180.415238200837	180.561264551628	189.612990163032	206.681899685067	226.445018319486	223.791000066212	228.138486341595	235.195880882674	249.271040278682	259.267701432486	266.815006398236	275.816317008578	274.320056937208	282.332555511837	300.033622909406	310.027452208747	317.54905379588	323.424283746469	336.20734678855
583.723	0	0	0	0	0	0	0	0	0	57.8068724621411	31.4212401227533	22.5778246711648	40.421114383889	52.0322839930202	54.2240546206086	54.1901613131216	66.4619448085127	70.1590509022674	67.9835588461474	93.2208361439786	102.999190600991	84.684556324833	103.056782212247	106.424965741226	125.287095472359	126.743796077721	135.006452270821	135.625854569159	154.219237279086	165.001277495028	157.804627501089	171.301632911222	188.009412354706	187.239028782912	210.156703878279	212.750629417759	226.115602784011	232.630426578164	251.881038507757	261.286074693165	246.951740157691	264.782837780886	276.139895914699	277.55843552878	282.433229504663	292.341781024248	310.954479634919	316.376101288841	322.085168180045
585.393	0	0	0	0	0	0	0	0	0	31.9473276624296	23.0356897728464	50.126707252848	39.2449598438367	40.5846421316967	51.5718157722389	58.4089254770399	76.544353532383	49.6914570309317	71.5508106420302	80.1253987597436	91.9910924252871	87.7985170207563	76.6266088859831	103.578489827145	119.660620188861	121.997054153537	135.638665661465	138.186952862074	149.141900786832	164.582089199553	163.449857596189	173.070477341856	182.886319460552	197.783438735066	197.690518128977	215.253176181069	207.194077293413	229.985232229461	237.147396021772	245.366641998941	245.400712425512	269.12884878791	264.834368966484	273.399785216034	279.618080946615	283.764592379551	295.051647216141	305.365898468003	311.621613835638
587.063	0	0	0	0	0	0	0	0	69.5366288870567	38.5492353448783	12.0946937306058	18.4160255867429	33.9090906892506	39.912939771328	40.5608247763757	37.1691455409009	42.591458600952	36.1127957537082	49.6396162390491	57.9338313707772	86.0439820071784	83.7405017865078	104.656777410927	105.714221406763	110.373871067512	126.204820697091	126.689048182384	133.747104214099	144.845283084278	145.657724746009	179.752972092597	177.823023971825	174.302885263038	187.458921191466	180.091196030081	198.083695833	219.884627268603	221.092656299562	232.215337389895	243.349219957119	235.157491943083	252.225513288073	260.584682245155	262.671497238833	273.428376811502	273.947295220728	292.032635062976	289.549526697263	303.686977731631
588.733	0	0	0	0	0	0	0	0	42.138382780172	15.4334824155314	32.5920738869557	56.4968200257419	44.9303809772517	50.4225968870644	33.2339635887921	32.5011947879522	55.3406618700769	50.3713935205011	81.2368440059726	77.675952580228	68.8283312234018	84.9599380414889	85.9311392945515	84.1894030410989	107.398855264466	94.6275726527688	130.119892397199	136.597438892833	142.238490125847	148.833875123709	142.204216387074	162.156037343261	160.792105326224	176.377594326557	193.65982868573	193.050167087637	214.630484714867	208.952399221445	215.57147388325	230.301058866974	242.107678362901	249.984739184173	256.503370279617	255.291759690854	266.4974629546	273.901468467438	277.231657621059	293.810922247556	294.551476084535
590.403	0	0	0	0	0	0	0	-6.68055294741049	-19.0071381585562	-12.8986088242308	5.50270688112202	10.9217544744514	10.5371409827668	2.57521410819796	9.885247376281	29.7246343070981	25.5647978207184	45.4601257360324	28.8016787389156	33.3775298649609	58.1836073189449	54.5487916905513	69.9530365142923	81.059989111882	89.408564978617	106.723366108193	108.546594864342	107.537629821234	122.863757078382	113.694553700462	152.211431191026	160.072574175673	152.55979089129	164.924142630165	182.586185362525	178.483576737218	186.720288424305	195.609921461081	211.989134589777	213.850129108271	212.606647867481	227.067213642524	235.926293915943	243.097184384949	251.895687428133	254.305572470729	260.104475175055	273.501318846138	285.951169507239
592.073	0	0	0	0	0	0	73.6516703473295	23.0551806574808	13.1642836833375	26.1562328052863	30.5489350916915	41.8820981538282	24.0979539917521	28.0319555703701	38.7770196489126	44.8875569980858	45.7842044994317	65.795422868018	87.4582099736089	53.2766205127887	66.4007955313368	71.2526506024539	86.5028828495617	99.6599018428377	98.753429213614	109.322119447351	116.953678758484	127.055715299023	133.678512504073	139.632232282197	135.971991085692	161.752269932686	165.420514097544	172.250069370895	174.996550378447	187.158091307087	194.954624074233	196.874983763885	217.857467076015	215.897780389758	216.561784757038	229.16012764046	237.491752045099	250.335914613795	252.93254415851	256.128915609869	266.936874437135	272.870121324421	281.064390843211
593.743	0	0	0	0	0	0	37.9108124331622	17.0202671695593	19.981460172313	28.7921760229465	9.48249474476168	26.7475964516799	40.6474313053281	25.4301732597323	38.3965310779665	66.2662416429901	45.7915797686079	66.401053268669	70.7412068420226	65.4370760496658	74.2914126098549	75.8020411475792	97.2293455654718	101.721591916432	99.330049448045	105.236859941355	125.083141872126	123.972391083435	126.391418220069	150.851020435802	139.409140125186	155.767321076629	158.317371816981	168.780227830591	180.199432359211	181.959318900615	194.053852332658	203.95448848436	205.8460939315	211.014145365727	218.448696971788	235.633471271181	237.981558330976	242.021120840732	246.716959429998	253.157628010052	261.307045887083	269.776965991104	275.227810935023
595.413	0	0	0	0	0	68.9795775279921	30.0338982405474	43.8380325303473	44.1473845486992	45.0576617895281	60.4645238056372	55.3312204725771	73.6398349490602	62.7366089727086	62.065296253814	73.3112550691121	66.5894355604281	77.7433349320904	76.9295948672216	80.3126657751236	86.7353825306681	91.2610626247478	89.4370242309097	107.337758374773	129.404772854541	124.712118569967	136.863205683609	135.958619531896	154.613954652234	146.603119730063	158.404580839351	171.263811624456	172.308655752637	188.855232298859	194.798770181433	202.388349856335	204.44540353881	205.547977505985	209.930070133275	211.357703047741	229.170762129676	227.435733265387	238.225835681193	245.453397406095	247.422952211146	257.286813587154	263.877927319158	270.27963610063	282.562810288988
597.084	0	0	0	0	0	41.3595501682651	46.0313997615026	49.7004790719778	34.1280878014567	48.1543993537509	43.3505750552008	65.3082303773288	44.1713428291958	62.5223556628202	71.2797903189059	53.8818663298055	60.3203368585039	56.492330893091	83.6593889374774	68.6597587267818	93.7288214962923	88.6911776691475	94.7008291584949	116.28399563218	115.117342103768	134.187782063089	134.584846253978	138.209558431917	146.141366739884	151.937477880221	149.256789459263	153.861006563785	167.06593240092	174.506997400295	196.331087163387	183.094797720787	201.718950663106	197.860690894771	211.890115737591	214.32503927283	215.001086887144	234.667091205955	234.187035608037	233.333917366064	241.811522876561	244.5608159672	259.22047457069	265.226594269172	271.897478780459
598.754	0	0	0	0	74.1867304358303	12.2473430539244	21.0503028014404	36.6338032460961	25.8596300903014	42.6720200971954	22.4969727272458	43.6632669157349	52.32675441721	51.4212281394034	57.2698074748344	57.3621289144662	53.0376018043083	77.9172758016805	58.6133925871312	64.4026183010758	87.6830201869141	99.203094588128	75.3975897995967	94.4090174482586	95.7234912512432	114.362515878928	119.164524037363	122.221927830246	119.272268837067	149.978674299203	147.230360217358	155.265286234857	171.46435304533	165.979850021135	181.866810220624	188.3320656525	186.901604040606	191.375492045142	202.375665520661	209.784755332365	212.240668656544	217.413410577292	224.635814419719	233.045961678379	236.2970652185	245.608769227784	246.904528467488	253.573863649291	262.966164603203
600.425	0	0	0	0	15.9035910204983	0.849877464947186	21.73036009984	21.8915077579316	7.3957264860167	13.4128470692831	33.773667722314	19.1147340882575	27.4905569610866	23.5572835630633	33.5297541574875	54.1000143804395	48.7307892183626	42.8344068853425	65.7232809936515	51.0722337176403	52.2742632431928	63.4303930927111	79.5531472457895	71.518737959404	79.4390381199258	97.665707367536	111.980153583386	104.066809927535	119.669430630127	121.266775567775	136.215005964207	142.173701400648	140.401056010599	160.100425639089	164.526200475697	173.951395414049	179.10725903153	176.068604135681	183.818369230283	191.879445940603	202.505413616481	211.018588569147	218.996947087059	219.116149741578	224.438558288727	235.222229988024	241.338621543049	245.382372739727	257.857984797874
602.096	0	0	0	42.9708128226122	0.69535093296113	-9.55313241061014	17.8855669137315	38.7808133361606	17.3755031411631	11.029991310992	33.0008154224549	26.4831236576005	8.55446016705864	16.3361380833038	34.799742702636	52.0394826963777	40.7732966438027	56.6312251451436	45.0219930282685	57.2680111712555	67.0388487156968	71.2098185898606	81.5832559605489	93.2067746269155	76.357453630496	93.0740668078404	98.181386616086	105.197131798498	106.505826514702	116.122894384961	125.577626843736	133.414350319996	146.557024447097	161.062304107767	157.059145108427	172.441395217039	171.803170235054	173.075949127052	192.868079945038	194.292888227535	194.091258443473	203.797843777712	218.360702880542	216.324403943697	221.363614364198	231.715248478428	236.876271823875	242.858268275208	251.799439790058
603.766	0	0	0	6.89845042827728	6.05206989159585	11.3084079949908	8.32129066753671	3.68123385607522	34.3807946135215	11.1967908152681	28.2493589071784	16.005114279029	38.1549338489522	28.1373042254176	32.3372227226091	39.2188717856125	55.7169893497143	56.1125373190195	61.8833753065243	76.5067607814701	70.3136111112789	73.9557558809665	90.6162454159245	88.3883073853545	88.4563957135177	93.6634784357925	104.537306766141	115.659926370684	117.453106009702	113.195263561173	132.367328025937	143.860318348234	142.194504792782	147.195053890295	164.416127538792	155.865379215122	175.289617178814	168.589571079951	173.834437425091	187.754318763631	195.458402486241	206.313772129284	209.564199168144	209.316680969461	213.147059701827	220.959840547945	229.485324211792	233.460624247818	240.609664416086
605.437	0	0	77.9612554071392	41.516509957264	-8.12116682944746	21.0994886771588	15.4002535631889	20.5543945067206	19.1793436939233	40.9963012128355	33.3193199832522	29.8701534528798	45.2090962547629	38.9874928462555	35.6640055613318	45.0478311680696	74.2305621103772	54.2829057015162	48.4691243775067	67.5413650770744	78.9691875820825	75.1715802449513	88.1890966703162	87.6771285849474	104.696874413175	100.67685119021	111.99142991095	115.919744414789	119.43260795699	121.252229760177	140.907101422883	142.173227117202	157.773174023771	170.189632166336	156.736927910138	173.755458140575	177.042559592268	189.728471201925	186.893853463435	188.609147622371	197.493268609113	200.245164963709	216.293357099226	207.709371574604	216.752813013136	219.825308205825	227.677689346225	233.170370042822	241.177539924678
607.108	0	148.837017245534	10.3020882067395	41.0744706894179	28.5154795606379	29.0174939460908	17.5641191716397	30.2570966255799	50.7271860654097	27.3734326290983	61.8366575169063	48.0004143698508	44.3322957401581	46.7620226197135	47.5936960878686	41.2868657498348	38.0416145607783	43.8194057053454	63.6801066548622	62.8329360109329	64.497326827275	64.8307024423738	85.3858967072243	99.9759243332279	93.183918896991	99.1907984880742	107.175690978324	110.796068758323	126.974431880551	126.09503858929	120.587713084613	148.151949626884	166.132255906862	138.071813709513	157.180265128131	150.175780165701	161.441260164799	166.457064256869	176.357632742489	180.076104746296	181.52172537547	196.850115012322	209.263590010884	203.90484688248	205.937942052193	213.691372342538	214.454825259628	228.708981258974	236.486502505242
608.779	0	51.8594402072734	38.6197877805778	30.2175950415706	55.6952563429464	74.1877888232224	63.0489358670262	40.0066160855948	51.0340932735757	66.0721325431931	46.5699804380772	53.7636487892892	64.7790159410669	54.4116778688978	68.7951872475287	64.9365050595399	75.9940237633732	61.5803051687405	77.4692188413918	73.7303458822305	90.9517026876612	98.7220931237186	103.052108965505	110.305284481655	115.390950353192	119.257509920668	110.148218150594	120.165142505617	113.348125892448	147.720265263876	130.260120431135	145.816258790057	150.999300875392	159.120574585197	155.346796895194	162.15909518258	182.456279712502	168.845994509762	182.595764623984	183.509319541916	192.482318245738	205.60956356087	200.490563121439	209.91724951358	204.829623098323	206.082745550672	213.455914211211	223.423842868737	232.958194994325
610.45	122.078174452905	13.9573556227864	2.41135981127354	44.4555392039898	14.3058668846347	6.04572427315029	8.8953497225971	14.0546699906674	35.8932399909492	13.9099704320381	27.0338525771827	28.7718341197105	36.0563809941942	50.6551941851207	39.0539303646948	53.8272993848171	67.8851752914132	63.0198772362984	55.1196017628185	67.1544603281147	68.7197929270294	75.6273149036049	77.5158993611924	82.23375115271	89.4444877515218	102.057713070021	96.9302007568974	108.890684702771	116.244020697546	117.531846496897	122.13375354047	126.899838442795	141.134131478728	136.578496723826	146.334818786558	149.865886452038	162.167462703519	154.074265642187	162.129847506848	182.793645900533	178.885107586081	178.183445434512	184.428166126168	195.353560671235	197.930641392604	200.313508429407	213.220272127391	215.557959964549	224.158843351637
612.121	21.8094122290752	-3.72156827097663	17.2191732743848	20.2021376999733	7.94302999516238	30.4228678659542	12.302523353751	8.02185106764147	8.34190221631752	33.1830624035527	10.6254583926503	13.9775919969676	26.5764774525208	36.2709045040518	38.0579851941508	47.3751709433072	32.792693349009	47.9616140943592	62.079883456329	64.8951986564588	67.538975151022	54.0877181039355	58.5139647566553	80.5750442554839	72.4227266678982	92.0135655527887	97.5623486976643	96.7652097010993	114.828500991522	119.393974552659	121.393891141346	131.43764274065	133.904450416816	120.220121358891	131.330295466772	152.945088607007	149.322618908905	152.158043578434	164.217612115959	168.195203639452	161.836662829293	175.325256436228	177.418844379056	189.828857259625	195.081693309937	197.164002905653	203.476453221478	209.588429856256	214.247486313956
613.792	16.9743002154854	4.10695488575739	-25.7846827860362	12.1942970297073	11.7789475557436	8.21626740669441	13.9692623293806	6.95472020513315	21.9358702860642	16.7220350167873	24.0571969821962	41.8469073612597	20.2281682643303	23.2499778018124	66.7951051333318	29.5735600431724	35.2869711490926	64.9863883318446	67.771175382283	81.8119793188305	59.5449799912213	47.1136962641087	73.2325140865259	60.8541797879413	80.2640423938716	81.4752938408615	100.513777480206	87.1951923191599	92.3696479756514	114.893364951185	107.437980121213	135.097968818486	128.522716644867	129.462663025541	138.787224139204	142.978625412881	150.435375106565	151.004876090885	159.372897574314	163.349861721582	170.170247711954	173.461981471897	174.041345094707	180.949683463099	194.506860422021	194.648629604376	197.481195124217	200.899037120831	203.826992094975
615.464	20.8440458570762	30.0404347358869	6.84430932356043	18.3084904804105	29.4921662440779	23.176623964117	34.8915707126442	23.2375320995537	34.2932701705951	41.6410740173751	41.8397715830182	43.1357473336365	41.2517865860056	58.2434694494011	55.358571463938	62.6730072207668	63.0044054556969	65.9294062026704	70.6900955530624	82.5045649403978	71.5761488171269	70.2031617877399	76.8850234021501	94.6021850307295	100.883267782375	106.540388873762	90.2123255506743	104.93806672521	111.6559863542	122.200877303582	119.732789085452	120.403948782941	132.875318494003	135.343314842977	138.932084229209	146.717251748273	160.763201679406	158.170426180896	158.630193516682	158.896498408693	164.584046019731	174.257624869488	176.740221758828	183.720456283858	180.742870067121	188.628268061019	193.093540665312	200.717752562968	205.478290603269
617.135	0	15.2203369864887	18.2498748543083	-7.22028743356919	-4.04390175910263	7.62915446176026	28.610365756893	13.7898865759618	19.0965907688624	41.7810665482811	13.4788260209004	4.59649828305419	32.4824491201188	33.5455127436441	34.4420297192263	32.2806750263995	45.451114300006	39.5389788487497	49.6809828777239	62.9367351711786	42.6238014355028	76.5848386654569	77.0165020668432	76.7862149621099	80.232032737234	87.1287206323734	84.2588341886107	83.4579001715969	93.8699509005889	98.804867984839	101.659948098288	114.178824252104	119.447363406294	128.187514904131	120.276735910135	129.706188605225	127.515532690084	140.409643314077	150.461454589761	149.564132388951	158.222274138855	162.163235248009	167.035169456478	167.616626819415	174.3111926885	171.822801474599	177.572462166951	186.629427610086	193.17332249793
618.806	27.0850192847672	15.6534776334656	22.9201201849273	17.932505578551	17.378166146223	48.6271187529988	23.1912954788944	34.7979420363248	23.8418022216155	42.0525839262027	40.1175098799214	40.8149990457059	46.9411166571164	45.0481685166031	57.4130527340163	61.0458404117224	52.1279241269487	78.1427023481268	50.2493576131608	81.671281860415	76.4714735272859	70.2195077136877	70.4412213686651	84.2779952780412	83.1917306082701	83.9133804990722	97.9870264385296	100.965404613674	90.0691997322571	123.992274442675	116.100033304577	125.716936256461	127.266030936638	119.147878838433	141.668583670096	133.75200091782	132.290321093765	145.959341686803	149.884059207481	150.333507339557	154.505251098476	166.064853879225	163.09331677685	167.441421436596	167.338054068121	175.398949315432	181.934601145347	180.750420727311	193.377208231362
[truncated: 85 more columns]
