# Supplementary material for: Physicochemical and major ion data for springs in the Black Forest National Park, Germany
Source: Data Brief. 2020 Apr 30;30:105645. doi: 10.1016/j.dib.2020.105645 (PMC7218150; doi:10.1016/j.dib.2020.105645)
Supplement: Supplementary file 4 [file mmc4.zip › Fluorescence/Q03_3_2016-09-07.csv]

wavelength	600	597	594	591	588	585	582	579	576	573	570	567	564	561	558	555	552	549	546	543	540	537	534	531	528	525	522	519	516	513	510	507	504	501	498	495	492	489	486	483	480	477	474	471	468	465	462	459	456
210.862	0	0	0	0	0	0	0	0	0	0	0	0	0	0	0	0	0	0	0	0	0	0	0	0	0	0	0	0	0	0	0	0	0	0	0	0	0	0	0	0	0	0	0	0	0	0	0	0	0
212.444	0	0	0	0	0	0	0	0	0	0	0	0	0	0	0	0	0	0	0	0	0	0	0	0	0	0	0	0	0	0	0	0	0	0	0	0	0	0	0	0	0	0	0	0	0	0	0	0	0
214.027	0	0	0	0	0	0	0	0	0	0	0	0	0	0	0	0	0	0	0	0	0	0	0	0	0	0	0	0	0	0	0	0	0	0	0	0	0	0	0	0	0	0	0	0	0	0	0	0	0
215.61	0	0	0	0	0	0	0	0	0	0	0	0	0	0	0	0	0	0	0	0	0	0	0	0	0	0	0	0	0	0	0	0	0	0	0	0	0	0	0	0	0	0	0	0	0	0	0	0	0
217.194	0	0	0	0	0	0	0	0	0	0	0	0	0	0	0	0	0	0	0	0	0	0	0	0	0	0	0	0	0	0	0	0	0	0	0	0	0	0	0	0	0	0	0	0	0	0	0	0	0
218.779	0	0	0	0	0	0	0	0	0	0	0	0	0	0	0	0	0	0	0	0	0	0	0	0	0	0	0	0	0	0	0	0	0	0	0	0	0	0	0	0	0	0	0	0	0	0	0	0	0
220.364	0	0	0	0	0	0	0	0	0	0	0	0	0	0	0	0	0	0	0	0	0	0	0	0	0	0	0	0	0	0	0	0	0	0	0	0	0	0	0	0	0	0	0	0	0	0	0	0	0
221.95	0	0	0	0	0	0	0	0	0	0	0	0	0	0	0	0	0	0	0	0	0	0	0	0	0	0	0	0	0	0	0	0	0	0	0	0	0	0	0	0	0	0	0	0	0	0	0	0	0
223.536	0	0	0	0	0	0	0	0	0	0	0	0	0	0	0	0	0	0	0	0	0	0	0	0	0	0	0	0	0	0	0	0	0	0	0	0	0	0	0	0	0	0	0	0	0	0	0	0	0
225.123	0	0	0	0	0	0	0	0	0	0	0	0	0	0	0	0	0	0	0	0	0	0	0	0	0	0	0	0	0	0	0	0	0	0	0	0	0	0	0	0	0	0	0	0	0	0	0	0	0
226.71	0	0	0	0	0	0	0	0	0	0	0	0	0	0	0	0	0	0	0	0	0	0	0	0	0	0	0	0	0	0	0	0	0	0	0	0	0	0	0	0	0	0	0	0	0	0	0	0	0
228.299	0	0	0	0	0	0	0	0	0	0	0	0	0	0	0	0	0	0	0	0	0	0	0	0	0	0	0	0	0	0	0	0	0	0	0	0	0	0	0	0	0	0	0	0	0	0	0	0	0
229.887	0	0	0	0	0	0	0	0	0	0	0	0	0	0	0	0	0	0	0	0	0	0	0	0	0	0	0	0	0	0	0	0	0	0	0	0	0	0	0	0	0	0	0	0	0	0	0	0	0
231.477	0	0	0	0	0	0	0	0	0	0	0	0	0	0	0	0	0	0	0	0	0	0	0	0	0	0	0	0	0	0	0	0	0	0	0	0	0	0	0	0	0	0	0	0	0	0	0	0	0
233.067	0	0	0	0	0	0	0	0	0	0	0	0	0	0	0	0	0	0	0	0	0	0	0	0	0	0	0	0	0	0	0	0	0	0	0	0	0	0	0	0	0	0	0	0	0	0	0	0	0
234.657	0	0	0	0	0	0	0	0	0	0	0	0	0	0	0	0	0	0	0	0	0	0	0	0	0	0	0	0	0	0	0	0	0	0	0	0	0	0	0	0	0	0	0	0	0	0	0	0	0
236.248	0	0	0	0	0	0	0	0	0	0	0	0	0	0	0	0	0	0	0	0	0	0	0	0	0	0	0	0	0	0	0	0	0	0	0	0	0	0	0	0	0	0	0	0	0	0	0	0	0
237.84	0	0	0	0	0	0	0	0	0	0	0	0	0	0	0	0	0	0	0	0	0	0	0	0	0	0	0	0	0	0	0	0	0	0	0	0	0	0	0	0	0	0	0	0	0	0	0	0	0
239.432	0	0	0	0	0	0	0	0	0	0	0	0	0	0	0	0	0	0	0	0	0	0	0	0	0	0	0	0	0	0	0	0	0	0	0	0	0	0	0	0	0	0	0	0	0	0	0	0	0
241.025	0	0	0	0	0	0	0	0	0	0	0	0	0	0	0	0	0	0	0	0	0	0	0	0	0	0	0	0	0	0	0	0	0	0	0	0	0	0	0	0	0	0	0	0	0	0	0	0	0
242.619	0	0	0	0	0	0	0	0	0	0	0	0	0	0	0	0	0	0	0	0	0	0	0	0	0	0	0	0	0	0	0	0	0	0	0	0	0	0	0	0	0	0	0	0	0	0	0	0	0
244.213	0	0	0	0	0	0	0	0	0	0	0	0	0	0	0	0	0	0	0	0	0	0	0	0	0	0	0	0	0	0	0	0	0	0	0	0	0	0	0	0	0	0	0	0	0	0	0	0	0
245.808	0	0	0	0	0	0	0	0	0	0	0	0	0	0	0	0	0	0	0	0	0	0	0	0	0	0	0	0	0	0	0	0	0	0	0	0	0	0	0	0	0	0	0	0	0	0	0	0	0
247.403	0	0	0	0	0	0	0	0	0	0	0	0	0	0	0	0	0	0	0	0	0	0	0	0	0	0	0	0	0	0	0	0	0	0	0	0	0	0	0	0	0	0	0	0	0	0	0	0	0
248.999	0	0	0	0	0	0	0	0	0	0	0	0	0	0	0	0	0	0	0	0	0	0	0	0	0	0	0	0	0	0	0	0	0	0	0	0	0	0	0	0	0	0	0	0	0	0	0	0	0
250.595	0	0	0	0	0	0	0	0	0	0	0	0	0	0	0	0	0	0	0	0	0	0	0	0	0	0	0	0	0	0	0	0	0	0	0	0	0	0	0	0	0	0	0	0	0	0	0	0	0
252.192	0	0	0	0	0	0	0	0	0	0	0	0	0	0	0	0	0	0	0	0	0	0	0	0	0	0	0	0	0	0	0	0	0	0	0	0	0	0	0	0	0	0	0	0	0	0	0	0	0
253.79	0	0	0	0	0	0	0	0	0	0	0	0	0	0	0	0	0	0	0	0	0	0	0	0	0	0	0	0	0	0	0	0	0	0	0	0	0	0	0	0	0	0	0	0	0	0	0	0	0
255.388	0	0	0	0	0	0	0	0	0	0	0	0	0	0	0	0	0	0	0	0	0	0	0	0	0	0	0	0	0	0	0	0	0	0	0	0	0	0	0	0	0	0	0	0	0	0	0	0	0
256.986	0	0	0	0	0	0	0	0	0	0	0	0	0	0	0	0	0	0	0	0	0	0	0	0	0	0	0	0	0	0	0	0	0	0	0	0	0	0	0	0	0	0	0	0	0	0	0	0	0
258.586	0	0	0	0	0	0	0	0	0	0	0	0	0	0	0	0	0	0	0	0	0	0	0	0	0	0	0	0	0	0	0	0	0	0	0	0	0	0	0	0	0	0	0	0	0	0	0	0	0
260.186	0	0	0	0	0	0	0	0	0	0	0	0	0	0	0	0	0	0	0	0	0	0	0	0	0	0	0	0	0	0	0	0	0	0	0	0	0	0	0	0	0	0	0	0	0	0	0	0	0
261.786	0	0	0	0	0	0	0	0	0	0	0	0	0	0	0	0	0	0	0	0	0	0	0	0	0	0	0	0	0	0	0	0	0	0	0	0	0	0	0	0	0	0	0	0	0	0	0	0	0
263.387	0	0	0	0	0	0	0	0	0	0	0	0	0	0	0	0	0	0	0	0	0	0	0	0	0	0	0	0	0	0	0	0	0	0	0	0	0	0	0	0	0	0	0	0	0	0	0	0	0
264.988	0	0	0	0	0	0	0	0	0	0	0	0	0	0	0	0	0	0	0	0	0	0	0	0	0	0	0	0	0	0	0	0	0	0	0	0	0	0	0	0	0	0	0	0	0	0	0	0	0
266.591	0	0	0	0	0	0	0	0	0	0	0	0	0	0	0	0	0	0	0	0	0	0	0	0	0	0	0	0	0	0	0	0	0	0	0	0	0	0	0	0	0	0	0	0	0	0	0	0	0
268.193	0	0	0	0	0	0	0	0	0	0	0	0	0	0	0	0	0	0	0	0	0	0	0	0	0	0	0	0	0	0	0	0	0	0	0	0	0	0	0	0	0	0	0	0	0	0	0	0	0
269.796	0	0	0	0	0	0	0	0	0	0	0	0	0	0	0	0	0	0	0	0	0	0	0	0	0	0	0	0	0	0	0	0	0	0	0	0	0	0	0	0	0	0	0	0	0	0	0	0	0
271.4	0	0	0	0	0	0	0	0	0	0	0	0	0	0	0	0	0	0	0	0	0	0	0	0	0	0	0	0	0	0	0	0	0	0	0	0	0	0	0	0	0	0	0	0	0	0	0	0	0
273.004	0	0	0	0	0	0	0	0	0	0	0	0	0	0	0	0	0	0	0	0	0	0	0	0	0	0	0	0	0	0	0	0	0	0	0	0	0	0	0	0	0	0	0	0	0	0	0	0	0
274.609	0	0	0	0	0	0	0	0	0	0	0	0	0	0	0	0	0	0	0	0	0	0	0	0	0	0	0	0	0	0	0	0	0	0	0	0	0	0	0	0	0	0	0	0	0	0	0	0	0
276.215	0	0	0	0	0	0	0	0	0	0	0	0	0	0	0	0	0	0	0	0	0	0	0	0	0	0	0	0	0	0	0	0	0	0	0	0	0	0	0	0	0	0	0	0	0	0	0	0	0
277.821	0	0	0	0	0	0	0	0	0	0	0	0	0	0	0	0	0	0	0	0	0	0	0	0	0	0	0	0	0	0	0	0	0	0	0	0	0	0	0	0	0	0	0	0	0	0	0	0	0
279.427	0	0	0	0	0	0	0	0	0	0	0	0	0	0	0	0	0	0	0	0	0	0	0	0	0	0	0	0	0	0	0	0	0	0	0	0	0	0	0	0	0	0	0	0	0	0	0	0	0
281.034	0	0	0	0	0	0	0	0	0	0	0	0	0	0	0	0	0	0	0	0	0	0	0	0	0	0	0	0	0	0	0	0	0	0	0	0	0	0	0	0	0	0	0	0	0	0	0	0	0
282.642	0	0	0	0	0	0	0	0	0	0	0	0	0	0	0	0	0	0	0	0	0	0	0	0	0	0	0	0	0	0	0	0	0	0	0	0	0	0	0	0	0	0	0	0	0	0	0	0	0
284.25	0	0	0	0	0	0	0	0	0	0	0	0	0	0	0	0	0	0	0	0	0	0	0	0	0	0	0	0	0	0	0	0	0	0	0	0	0	0	0	0	0	0	0	0	0	0	0	0	0
285.858	0	0	0	0	0	0	0	0	0	0	0	0	0	0	0	0	0	0	0	0	0	0	0	0	0	0	0	0	0	0	0	0	0	0	0	0	0	0	0	0	0	0	0	0	0	0	0	0	0
287.468	0	0	0	0	0	0	0	0	0	0	0	0	0	0	0	0	0	0	0	0	0	0	0	0	0	0	0	0	0	0	0	0	0	0	0	0	0	0	0	0	0	0	0	0	0	0	0	0	0
289.077	0	0	0	0	0	0	0	0	0	0	0	0	0	0	0	0	0	0	0	0	0	0	0	0	0	0	0	0	0	0	0	0	0	0	0	0	0	0	0	0	0	0	0	0	0	0	0	0	0
290.688	0	0	0	0	0	0	0	0	0	0	0	0	0	0	0	0	0	0	0	0	0	0	0	0	0	0	0	0	0	0	0	0	0	0	0	0	0	0	0	0	0	0	0	0	0	0	0	0	0
292.298	0	0	0	0	0	0	0	0	0	0	0	0	0	0	0	0	0	0	0	0	0	0	0	0	0	0	0	0	0	0	0	0	0	0	0	0	0	0	0	0	0	0	0	0	0	0	0	0	0
293.91	0	0	0	0	0	0	0	0	0	0	0	0	0	0	0	0	0	0	0	0	0	0	0	0	0	0	0	0	0	0	0	0	0	0	0	0	0	0	0	0	0	0	0	0	0	0	0	0	0
295.521	0	0	0	0	0	0	0	0	0	0	0	0	0	0	0	0	0	0	0	0	0	0	0	0	0	0	0	0	0	0	0	0	0	0	0	0	0	0	0	0	0	0	0	0	0	0	0	0	0
297.134	0	0	0	0	0	0	0	0	0	0	0	0	0	0	0	0	0	0	0	0	0	0	0	0	0	0	0	0	0	0	0	0	0	0	0	0	0	0	0	0	0	0	0	0	0	0	0	0	0
298.747	0	0	0	0	0	0	0	0	0	0	0	0	0	0	0	0	0	0	0	0	0	0	0	0	0	0	0	0	0	0	0	0	0	0	0	0	0	0	0	0	0	0	0	0	0	0	0	0	0
300.36	0	0	0	0	0	0	0	0	0	0	0	0	0	0	0	0	0	0	0	0	0	0	0	0	0	0	0	0	0	0	0	0	0	0	0	0	0	0	0	0	0	0	0	0	0	0	0	0	0
301.974	0	0	0	0	0	0	0	0	0	0	0	0	0	0	0	0	0	0	0	0	0	0	0	0	0	0	0	0	0	0	0	0	0	0	0	0	0	0	0	0	0	0	0	0	0	0	0	0	0
303.588	0	0	0	0	0	0	0	0	0	0	0	0	0	0	0	0	0	0	0	0	0	0	0	0	0	0	0	0	0	0	0	0	0	0	0	0	0	0	0	0	0	0	0	0	0	0	0	0	0
305.203	0	0	0	0	0	0	0	0	0	0	0	0	0	0	0	0	0	0	0	0	0	0	0	0	0	0	0	0	0	0	0	0	0	0	0	0	0	0	0	0	0	0	0	0	0	0	0	0	0
306.819	0	0	0	0	0	0	0	0	0	0	0	0	0	0	0	0	0	0	0	0	0	0	0	0	0	0	0	0	0	0	0	0	0	0	0	0	0	0	0	0	0	0	0	0	0	0	0	0	0
308.435	0	0	0	0	0	0	0	0	0	0	0	0	0	0	0	0	0	0	0	0	0	0	0	0	0	0	0	0	0	0	0	0	0	0	0	0	0	0	0	0	0	0	0	0	0	0	0	0	0
310.051	0	0	0	0	0	0	0	0	0	0	0	0	0	0	0	0	0	0	0	0	0	0	0	0	0	0	0	0	0	0	0	0	0	0	0	0	0	0	0	0	0	0	0	0	0	0	0	0	0
311.668	0	0	0	0	0	0	0	0	0	0	0	0	0	0	0	0	0	0	0	0	0	0	0	0	0	0	0	0	0	0	0	0	0	0	0	0	0	0	0	0	0	0	0	0	0	0	0	0	0
313.286	0	0	0	0	0	0	0	0	0	0	0	0	0	0	0	0	0	0	0	0	0	0	0	0	0	0	0	0	0	0	0	0	0	0	0	0	0	0	0	0	0	0	0	0	0	0	0	0	0
314.904	0	0	0	0	0	0	0	0	0	0	0	0	0	0	0	0	0	0	0	0	0	0	0	0	0	0	0	0	0	0	0	0	0	0	0	0	0	0	0	0	0	0	0	0	0	0	0	0	0
316.522	0	0	0	0	0	0	0	0	0	0	0	0	0	0	0	0	0	0	0	0	0	0	0	0	0	0	0	0	0	0	0	0	0	0	0	0	0	0	0	0	0	0	0	0	0	0	0	0	0
318.141	0	0	0	0	0	0	0	0	0	0	0	0	0	0	0	0	0	0	0	0	0	0	0	0	0	0	0	0	0	0	0	0	0	0	0	0	0	0	0	0	0	0	0	0	0	0	0	0	0
319.761	0	0	0	0	0	0	0	0	0	0	0	0	0	0	0	0	0	0	0	0	0	0	0	0	0	0	0	0	0	0	0	0	0	0	0	0	0	0	0	0	0	0	0	0	0	0	0	0	0
321.381	0	0	0	0	0	0	0	0	0	0	0	0	0	0	0	0	0	0	0	0	0	0	0	0	0	0	0	0	0	0	0	0	0	0	0	0	0	0	0	0	0	0	0	0	0	0	0	0	0
323.001	0	0	0	0	0	0	0	0	0	0	0	0	0	0	0	0	0	0	0	0	0	0	0	0	0	0	0	0	0	0	0	0	0	0	0	0	0	0	0	0	0	0	0	0	0	0	0	0	0
324.622	0	0	0	0	0	0	0	0	0	0	0	0	0	0	0	0	0	0	0	0	0	0	0	0	0	0	0	0	0	0	0	0	0	0	0	0	0	0	0	0	0	0	0	0	0	0	0	0	0
326.243	0	0	0	0	0	0	0	0	0	0	0	0	0	0	0	0	0	0	0	0	0	0	0	0	0	0	0	0	0	0	0	0	0	0	0	0	0	0	0	0	0	0	0	0	0	0	0	0	0
327.865	0	0	0	0	0	0	0	0	0	0	0	0	0	0	0	0	0	0	0	0	0	0	0	0	0	0	0	0	0	0	0	0	0	0	0	0	0	0	0	0	0	0	0	0	0	0	0	0	0
329.488	0	0	0	0	0	0	0	0	0	0	0	0	0	0	0	0	0	0	0	0	0	0	0	0	0	0	0	0	0	0	0	0	0	0	0	0	0	0	0	0	0	0	0	0	0	0	0	0	0
331.111	0	0	0	0	0	0	0	0	0	0	0	0	0	0	0	0	0	0	0	0	0	0	0	0	0	0	0	0	0	0	0	0	0	0	0	0	0	0	0	0	0	0	0	0	0	0	0	0	0
332.734	0	0	0	0	0	0	0	0	0	0	0	0	0	0	0	0	0	0	0	0	0	0	0	0	0	0	0	0	0	0	0	0	0	0	0	0	0	0	0	0	0	0	0	0	0	0	0	0	0
334.358	0	0	0	0	0	0	0	0	0	0	0	0	0	0	0	0	0	0	0	0	0	0	0	0	0	0	0	0	0	0	0	0	0	0	0	0	0	0	0	0	0	0	0	0	0	0	0	0	0
335.982	0	0	0	0	0	0	0	0	0	0	0	0	0	0	0	0	0	0	0	0	0	0	0	0	0	0	0	0	0	0	0	0	0	0	0	0	0	0	0	0	0	0	0	0	0	0	0	0	0
337.607	0	0	0	0	0	0	0	0	0	0	0	0	0	0	0	0	0	0	0	0	0	0	0	0	0	0	0	0	0	0	0	0	0	0	0	0	0	0	0	0	0	0	0	0	0	0	0	0	0
339.232	0	0	0	0	0	0	0	0	0	0	0	0	0	0	0	0	0	0	0	0	0	0	0	0	0	0	0	0	0	0	0	0	0	0	0	0	0	0	0	0	0	0	0	0	0	0	0	0	0
340.858	0	0	0	0	0	0	0	0	0	0	0	0	0	0	0	0	0	0	0	0	0	0	0	0	0	0	0	0	0	0	0	0	0	0	0	0	0	0	0	0	0	0	0	0	0	0	0	0	0
342.484	0	0	0	0	0	0	0	0	0	0	0	0	0	0	0	0	0	0	0	0	0	0	0	0	0	0	0	0	0	0	0	0	0	0	0	0	0	0	0	0	0	0	0	0	0	0	0	0	0
344.111	0	0	0	0	0	0	0	0	0	0	0	0	0	0	0	0	0	0	0	0	0	0	0	0	0	0	0	0	0	0	0	0	0	0	0	0	0	0	0	0	0	0	0	0	0	0	0	0	0
345.738	0	0	0	0	0	0	0	0	0	0	0	0	0	0	0	0	0	0	0	0	0	0	0	0	0	0	0	0	0	0	0	0	0	0	0	0	0	0	0	0	0	0	0	0	0	0	0	0	0
347.365	0	0	0	0	0	0	0	0	0	0	0	0	0	0	0	0	0	0	0	0	0	0	0	0	0	0	0	0	0	0	0	0	0	0	0	0	0	0	0	0	0	0	0	0	0	0	0	0	0
348.993	0	0	0	0	0	0	0	0	0	0	0	0	0	0	0	0	0	0	0	0	0	0	0	0	0	0	0	0	0	0	0	0	0	0	0	0	0	0	0	0	0	0	0	0	0	0	0	0	0
350.622	0	0	0	0	0	0	0	0	0	0	0	0	0	0	0	0	0	0	0	0	0	0	0	0	0	0	0	0	0	0	0	0	0	0	0	0	0	0	0	0	0	0	0	0	0	0	0	0	0
352.251	0	0	0	0	0	0	0	0	0	0	0	0	0	0	0	0	0	0	0	0	0	0	0	0	0	0	0	0	0	0	0	0	0	0	0	0	0	0	0	0	0	0	0	0	0	0	0	0	0
353.88	0	0	0	0	0	0	0	0	0	0	0	0	0	0	0	0	0	0	0	0	0	0	0	0	0	0	0	0	0	0	0	0	0	0	0	0	0	0	0	0	0	0	0	0	0	0	0	0	0
355.51	0	0	0	0	0	0	0	0	0	0	0	0	0	0	0	0	0	0	0	0	0	0	0	0	0	0	0	0	0	0	0	0	0	0	0	0	0	0	0	0	0	0	0	0	0	0	0	0	0
357.14	0	0	0	0	0	0	0	0	0	0	0	0	0	0	0	0	0	0	0	0	0	0	0	0	0	0	0	0	0	0	0	0	0	0	0	0	0	0	0	0	0	0	0	0	0	0	0	0	0
358.771	0	0	0	0	0	0	0	0	0	0	0	0	0	0	0	0	0	0	0	0	0	0	0	0	0	0	0	0	0	0	0	0	0	0	0	0	0	0	0	0	0	0	0	0	0	0	0	0	0
360.402	0	0	0	0	0	0	0	0	0	0	0	0	0	0	0	0	0	0	0	0	0	0	0	0	0	0	0	0	0	0	0	0	0	0	0	0	0	0	0	0	0	0	0	0	0	0	0	0	0
362.034	0	0	0	0	0	0	0	0	0	0	0	0	0	0	0	0	0	0	0	0	0	0	0	0	0	0	0	0	0	0	0	0	0	0	0	0	0	0	0	0	0	0	0	0	0	0	0	0	0
363.666	0	0	0	0	0	0	0	0	0	0	0	0	0	0	0	0	0	0	0	0	0	0	0	0	0	0	0	0	0	0	0	0	0	0	0	0	0	0	0	0	0	0	0	0	0	0	0	0	0
365.299	0	0	0	0	0	0	0	0	0	0	0	0	0	0	0	0	0	0	0	0	0	0	0	0	0	0	0	0	0	0	0	0	0	0	0	0	0	0	0	0	0	0	0	0	0	0	0	0	0
366.932	0	0	0	0	0	0	0	0	0	0	0	0	0	0	0	0	0	0	0	0	0	0	0	0	0	0	0	0	0	0	0	0	0	0	0	0	0	0	0	0	0	0	0	0	0	0	0	0	0
368.565	0	0	0	0	0	0	0	0	0	0	0	0	0	0	0	0	0	0	0	0	0	0	0	0	0	0	0	0	0	0	0	0	0	0	0	0	0	0	0	0	0	0	0	0	0	0	0	0	0
370.199	0	0	0	0	0	0	0	0	0	0	0	0	0	0	0	0	0	0	0	0	0	0	0	0	0	0	0	0	0	0	0	0	0	0	0	0	0	0	0	0	0	0	0	0	0	0	0	0	0
371.833	0	0	0	0	0	0	0	0	0	0	0	0	0	0	0	0	0	0	0	0	0	0	0	0	0	0	0	0	0	0	0	0	0	0	0	0	0	0	0	0	0	0	0	0	0	0	0	0	0
373.468	0	0	0	0	0	0	0	0	0	0	0	0	0	0	0	0	0	0	0	0	0	0	0	0	0	0	0	0	0	0	0	0	0	0	0	0	0	0	0	0	0	0	0	0	0	0	0	0	0
375.103	0	0	0	0	0	0	0	0	0	0	0	0	0	0	0	0	0	0	0	0	0	0	0	0	0	0	0	0	0	0	0	0	0	0	0	0	0	0	0	0	0	0	0	0	0	0	0	0	0
376.738	0	0	0	0	0	0	0	0	0	0	0	0	0	0	0	0	0	0	0	0	0	0	0	0	0	0	0	0	0	0	0	0	0	0	0	0	0	0	0	0	0	0	0	0	0	0	0	0	0
378.374	0	0	0	0	0	0	0	0	0	0	0	0	0	0	0	0	0	0	0	0	0	0	0	0	0	0	0	0	0	0	0	0	0	0	0	0	0	0	0	0	0	0	0	0	0	0	0	0	0
380.01	0	0	0	0	0	0	0	0	0	0	0	0	0	0	0	0	0	0	0	0	0	0	0	0	0	0	0	0	0	0	0	0	0	0	0	0	0	0	0	0	0	0	0	0	0	0	0	0	0
381.647	0	0	0	0	0	0	0	0	0	0	0	0	0	0	0	0	0	0	0	0	0	0	0	0	0	0	0	0	0	0	0	0	0	0	0	0	0	0	0	0	0	0	0	0	0	0	0	0	0
383.284	0	0	0	0	0	0	0	0	0	0	0	0	0	0	0	0	0	0	0	0	0	0	0	0	0	0	0	0	0	0	0	0	0	0	0	0	0	0	0	0	0	0	0	0	0	0	0	0	0
384.922	0	0	0	0	0	0	0	0	0	0	0	0	0	0	0	0	0	0	0	0	0	0	0	0	0	0	0	0	0	0	0	0	0	0	0	0	0	0	0	0	0	0	0	0	0	0	0	0	0
386.56	0	0	0	0	0	0	0	0	0	0	0	0	0	0	0	0	0	0	0	0	0	0	0	0	0	0	0	0	0	0	0	0	0	0	0	0	0	0	0	0	0	0	0	0	0	0	0	0	0
388.198	0	0	0	0	0	0	0	0	0	0	0	0	0	0	0	0	0	0	0	0	0	0	0	0	0	0	0	0	0	0	0	0	0	0	0	0	0	0	0	0	0	0	0	0	0	0	0	0	0
389.837	0	0	0	0	0	0	0	0	0	0	0	0	0	0	0	0	0	0	0	0	0	0	0	0	0	0	0	0	0	0	0	0	0	0	0	0	0	0	0	0	0	0	0	0	0	0	0	0	0
391.476	0	0	0	0	0	0	0	0	0	0	0	0	0	0	0	0	0	0	0	0	0	0	0	0	0	0	0	0	0	0	0	0	0	0	0	0	0	0	0	0	0	0	0	0	0	0	0	0	0
393.116	0	0	0	0	0	0	0	0	0	0	0	0	0	0	0	0	0	0	0	0	0	0	0	0	0	0	0	0	0	0	0	0	0	0	0	0	0	0	0	0	0	0	0	0	0	0	0	0	0
394.756	0	0	0	0	0	0	0	0	0	0	0	0	0	0	0	0	0	0	0	0	0	0	0	0	0	0	0	0	0	0	0	0	0	0	0	0	0	0	0	0	0	0	0	0	0	0	0	0	0
396.396	0	0	0	0	0	0	0	0	0	0	0	0	0	0	0	0	0	0	0	0	0	0	0	0	0	0	0	0	0	0	0	0	0	0	0	0	0	0	0	0	0	0	0	0	0	0	0	0	0
398.037	0	0	0	0	0	0	0	0	0	0	0	0	0	0	0	0	0	0	0	0	0	0	0	0	0	0	0	0	0	0	0	0	0	0	0	0	0	0	0	0	0	0	0	0	0	0	0	0	0
399.678	0	0	0	0	0	0	0	0	0	0	0	0	0	0	0	0	0	0	0	0	0	0	0	0	0	0	0	0	0	0	0	0	0	0	0	0	0	0	0	0	0	0	0	0	0	0	0	0	0
401.32	0	0	0	0	0	0	0	0	0	0	0	0	0	0	0	0	0	0	0	0	0	0	0	0	0	0	0	0	0	0	0	0	0	0	0	0	0	0	0	0	0	0	0	0	0	0	0	0	0
402.962	0	0	0	0	0	0	0	0	0	0	0	0	0	0	0	0	0	0	0	0	0	0	0	0	0	0	0	0	0	0	0	0	0	0	0	0	0	0	0	0	0	0	0	0	0	0	0	0	0
404.604	0	0	0	0	0	0	0	0	0	0	0	0	0	0	0	0	0	0	0	0	0	0	0	0	0	0	0	0	0	0	0	0	0	0	0	0	0	0	0	0	0	0	0	0	0	0	0	0	0
406.247	0	0	0	0	0	0	0	0	0	0	0	0	0	0	0	0	0	0	0	0	0	0	0	0	0	0	0	0	0	0	0	0	0	0	0	0	0	0	0	0	0	0	0	0	0	0	0	0	0
407.89	0	0	0	0	0	0	0	0	0	0	0	0	0	0	0	0	0	0	0	0	0	0	0	0	0	0	0	0	0	0	0	0	0	0	0	0	0	0	0	0	0	0	0	0	0	0	0	0	0
409.534	0	0	0	0	0	0	0	0	0	0	0	0	0	0	0	0	0	0	0	0	0	0	0	0	0	0	0	0	0	0	0	0	0	0	0	0	0	0	0	0	0	0	0	0	0	0	0	0	0
411.177	0	0	0	0	0	0	0	0	0	0	0	0	0	0	0	0	0	0	0	0	0	0	0	0	0	0	0	0	0	0	0	0	0	0	0	0	0	0	0	0	0	0	0	0	0	0	0	0	0
412.822	0	0	0	0	0	0	0	0	0	0	0	0	0	0	0	0	0	0	0	0	0	0	0	0	0	0	0	0	0	0	0	0	0	0	0	0	0	0	0	0	0	0	0	0	0	0	0	0	0
414.466	0	0	0	0	0	0	0	0	0	0	0	0	0	0	0	0	0	0	0	0	0	0	0	0	0	0	0	0	0	0	0	0	0	0	0	0	0	0	0	0	0	0	0	0	0	0	0	0	0
416.111	0	0	0	0	0	0	0	0	0	0	0	0	0	0	0	0	0	0	0	0	0	0	0	0	0	0	0	0	0	0	0	0	0	0	0	0	0	0	0	0	0	0	0	0	0	0	0	0	0
417.757	0	0	0	0	0	0	0	0	0	0	0	0	0	0	0	0	0	0	0	0	0	0	0	0	0	0	0	0	0	0	0	0	0	0	0	0	0	0	0	0	0	0	0	0	0	0	0	0	0
419.402	0	0	0	0	0	0	0	0	0	0	0	0	0	0	0	0	0	0	0	0	0	0	0	0	0	0	0	0	0	0	0	0	0	0	0	0	0	0	0	0	0	0	0	0	0	0	0	0	0
421.048	0	0	0	0	0	0	0	0	0	0	0	0	0	0	0	0	0	0	0	0	0	0	0	0	0	0	0	0	0	0	0	0	0	0	0	0	0	0	0	0	0	0	0	0	0	0	0	0	0
422.695	0	0	0	0	0	0	0	0	0	0	0	0	0	0	0	0	0	0	0	0	0	0	0	0	0	0	0	0	0	0	0	0	0	0	0	0	0	0	0	0	0	0	0	0	0	0	0	0	0
424.342	0	0	0	0	0	0	0	0	0	0	0	0	0	0	0	0	0	0	0	0	0	0	0	0	0	0	0	0	0	0	0	0	0	0	0	0	0	0	0	0	0	0	0	0	0	0	0	0	0
425.989	0	0	0	0	0	0	0	0	0	0	0	0	0	0	0	0	0	0	0	0	0	0	0	0	0	0	0	0	0	0	0	0	0	0	0	0	0	0	0	0	0	0	0	0	0	0	0	0	0
427.636	0	0	0	0	0	0	0	0	0	0	0	0	0	0	0	0	0	0	0	0	0	0	0	0	0	0	0	0	0	0	0	0	0	0	0	0	0	0	0	0	0	0	0	0	0	0	0	0	0
429.284	0	0	0	0	0	0	0	0	0	0	0	0	0	0	0	0	0	0	0	0	0	0	0	0	0	0	0	0	0	0	0	0	0	0	0	0	0	0	0	0	0	0	0	0	0	0	0	0	0
430.932	0	0	0	0	0	0	0	0	0	0	0	0	0	0	0	0	0	0	0	0	0	0	0	0	0	0	0	0	0	0	0	0	0	0	0	0	0	0	0	0	0	0	0	0	0	0	0	0	0
432.581	0	0	0	0	0	0	0	0	0	0	0	0	0	0	0	0	0	0	0	0	0	0	0	0	0	0	0	0	0	0	0	0	0	0	0	0	0	0	0	0	0	0	0	0	0	0	0	0	0
434.23	0	0	0	0	0	0	0	0	0	0	0	0	0	0	0	0	0	0	0	0	0	0	0	0	0	0	0	0	0	0	0	0	0	0	0	0	0	0	0	0	0	0	0	0	0	0	0	0	0
435.879	0	0	0	0	0	0	0	0	0	0	0	0	0	0	0	0	0	0	0	0	0	0	0	0	0	0	0	0	0	0	0	0	0	0	0	0	0	0	0	0	0	0	0	0	0	0	0	0	0
437.528	0	0	0	0	0	0	0	0	0	0	0	0	0	0	0	0	0	0	0	0	0	0	0	0	0	0	0	0	0	0	0	0	0	0	0	0	0	0	0	0	0	0	0	0	0	0	0	0	0
439.178	0	0	0	0	0	0	0	0	0	0	0	0	0	0	0	0	0	0	0	0	0	0	0	0	0	0	0	0	0	0	0	0	0	0	0	0	0	0	0	0	0	0	0	0	0	0	0	0	0
440.828	0	0	0	0	0	0	0	0	0	0	0	0	0	0	0	0	0	0	0	0	0	0	0	0	0	0	0	0	0	0	0	0	0	0	0	0	0	0	0	0	0	0	0	0	0	0	0	0	0
442.479	0	0	0	0	0	0	0	0	0	0	0	0	0	0	0	0	0	0	0	0	0	0	0	0	0	0	0	0	0	0	0	0	0	0	0	0	0	0	0	0	0	0	0	0	0	0	0	0	0
444.13	0	0	0	0	0	0	0	0	0	0	0	0	0	0	0	0	0	0	0	0	0	0	0	0	0	0	0	0	0	0	0	0	0	0	0	0	0	0	0	0	0	0	0	0	0	0	0	0	0
445.781	0	0	0	0	0	0	0	0	0	0	0	0	0	0	0	0	0	0	0	0	0	0	0	0	0	0	0	0	0	0	0	0	0	0	0	0	0	0	0	0	0	0	0	0	0	0	0	0	0
447.432	0	0	0	0	0	0	0	0	0	0	0	0	0	0	0	0	0	0	0	0	0	0	0	0	0	0	0	0	0	0	0	0	0	0	0	0	0	0	0	0	0	0	0	0	0	0	0	0	0
449.084	0	0	0	0	0	0	0	0	0	0	0	0	0	0	0	0	0	0	0	0	0	0	0	0	0	0	0	0	0	0	0	0	0	0	0	0	0	0	0	0	0	0	0	0	0	0	0	0	0
450.736	0	0	0	0	0	0	0	0	0	0	0	0	0	0	0	0	0	0	0	0	0	0	0	0	0	0	0	0	0	0	0	0	0	0	0	0	0	0	0	0	0	0	0	0	0	0	0	0	0
452.389	0	0	0	0	0	0	0	0	0	0	0	0	0	0	0	0	0	0	0	0	0	0	0	0	0	0	0	0	0	0	0	0	0	0	0	0	0	0	0	0	0	0	0	0	0	0	0	0	0
454.042	0	0	0	0	0	0	0	0	0	0	0	0	0	0	0	0	0	0	0	0	0	0	0	0	0	0	0	0	0	0	0	0	0	0	0	0	0	0	0	0	0	0	0	0	0	0	0	0	0
455.695	0	0	0	0	0	0	0	0	0	0	0	0	0	0	0	0	0	0	0	0	0	0	0	0	0	0	0	0	0	0	0	0	0	0	0	0	0	0	0	0	0	0	0	0	0	0	0	0	0
457.348	0	0	0	0	0	0	0	0	0	0	0	0	0	0	0	0	0	0	0	0	0	0	0	0	0	0	0	0	0	0	0	0	0	0	0	0	0	0	0	0	0	0	0	0	0	0	0	0	0
459.002	0	0	0	0	0	0	0	0	0	0	0	0	0	0	0	0	0	0	0	0	0	0	0	0	0	0	0	0	0	0	0	0	0	0	0	0	0	0	0	0	0	0	0	0	0	0	0	0	0
460.656	0	0	0	0	0	0	0	0	0	0	0	0	0	0	0	0	0	0	0	0	0	0	0	0	0	0	0	0	0	0	0	0	0	0	0	0	0	0	0	0	0	0	0	0	0	0	0	0	0
462.31	0	0	0	0	0	0	0	0	0	0	0	0	0	0	0	0	0	0	0	0	0	0	0	0	0	0	0	0	0	0	0	0	0	0	0	0	0	0	0	0	0	0	0	0	0	0	0	0	0
463.965	0	0	0	0	0	0	0	0	0	0	0	0	0	0	0	0	0	0	0	0	0	0	0	0	0	0	0	0	0	0	0	0	0	0	0	0	0	0	0	0	0	0	0	0	0	0	0	0	0
465.62	0	0	0	0	0	0	0	0	0	0	0	0	0	0	0	0	0	0	0	0	0	0	0	0	0	0	0	0	0	0	0	0	0	0	0	0	0	0	0	0	0	0	0	0	0	0	0	0	0
467.275	0	0	0	0	0	0	0	0	0	0	0	0	0	0	0	0	0	0	0	0	0	0	0	0	0	0	0	0	0	0	0	0	0	0	0	0	0	0	0	0	0	0	0	0	0	0	0	0	29.1935592107452
468.931	0	0	0	0	0	0	0	0	0	0	0	0	0	0	0	0	0	0	0	0	0	0	0	0	0	0	0	0	0	0	0	0	0	0	0	0	0	0	0	0	0	0	0	0	0	0	0	0	41.8491398022617
470.586	0	0	0	0	0	0	0	0	0	0	0	0	0	0	0	0	0	0	0	0	0	0	0	0	0	0	0	0	0	0	0	0	0	0	0	0	0	0	0	0	0	0	0	0	0	0	0	35.2993332872758	38.0784969718299
472.242	0	0	0	0	0	0	0	0	0	0	0	0	0	0	0	0	0	0	0	0	0	0	0	0	0	0	0	0	0	0	0	0	0	0	0	0	0	0	0	0	0	0	0	0	0	0	-0.0620236365772906	37.3749387356169	38.7933777482918
473.899	0	0	0	0	0	0	0	0	0	0	0	0	0	0	0	0	0	0	0	0	0	0	0	0	0	0	0	0	0	0	0	0	0	0	0	0	0	0	0	0	0	0	0	0	0	0	31.9711256914875	40.3033299688177	52.975476680498
475.555	0	0	0	0	0	0	0	0	0	0	0	0	0	0	0	0	0	0	0	0	0	0	0	0	0	0	0	0	0	0	0	0	0	0	0	0	0	0	0	0	0	0	0	0	0	20.998808393015	37.6776401408367	41.7893234922594	52.8712715401085
477.212	0	0	0	0	0	0	0	0	0	0	0	0	0	0	0	0	0	0	0	0	0	0	0	0	0	0	0	0	0	0	0	0	0	0	0	0	0	0	0	0	0	0	0	0	0	36.0571992389869	44.2052009674139	52.9897821279139	57.7859924227468
478.87	0	0	0	0	0	0	0	0	0	0	0	0	0	0	0	0	0	0	0	0	0	0	0	0	0	0	0	0	0	0	0	0	0	0	0	0	0	0	0	0	0	0	0	0	30.2560130528755	38.7576347154127	47.0142680959879	50.2621720561006	63.819752828471
480.527	0	0	0	0	0	0	0	0	0	0	0	0	0	0	0	0	0	0	0	0	0	0	0	0	0	0	0	0	0	0	0	0	0	0	0	0	0	0	0	0	0	0	0	0	32.2575496041567	39.0773163801128	47.636268481857	53.8616423724767	55.5769445698962
482.185	0	0	0	0	0	0	0	0	0	0	0	0	0	0	0	0	0	0	0	0	0	0	0	0	0	0	0	0	0	0	0	0	0	0	0	0	0	0	0	0	0	0	0	38.3269481022498	40.5997772187519	47.4753398168257	54.8260055979474	61.6012594472013	70.0053083450522
483.843	0	0	0	0	0	0	0	0	0	0	0	0	0	0	0	0	0	0	0	0	0	0	0	0	0	0	0	0	0	0	0	0	0	0	0	0	0	0	0	0	0	0	0	38.5200715008585	42.8931144303384	52.6222532396214	63.6501063020772	64.8682066745735	72.2301031535065
485.501	0	0	0	0	0	0	0	0	0	0	0	0	0	0	0	0	0	0	0	0	0	0	0	0	0	0	0	0	0	0	0	0	0	0	0	0	0	0	0	0	0	0	36.3681194401086	42.0524192339641	48.434247351917	54.7461130659983	58.7110762705962	63.830456250972	76.2724720395448
487.16	0	0	0	0	0	0	0	0	0	0	0	0	0	0	0	0	0	0	0	0	0	0	0	0	0	0	0	0	0	0	0	0	0	0	0	0	0	0	0	0	0	6.15704282432587	36.7566573570167	48.730806135643	51.5486176804422	56.879963568087	62.0328207543398	74.2975259623571	77.3703065553325
488.819	0	0	0	0	0	0	0	0	0	0	0	0	0	0	0	0	0	0	0	0	0	0	0	0	0	0	0	0	0	0	0	0	0	0	0	0	0	0	0	0	0	39.9771242703491	46.650910559234	48.6927184111567	55.7394425967782	62.371716436567	67.1378211957077	77.2926991145408	79.5894461423308
490.478	0	0	0	0	0	0	0	0	0	0	0	0	0	0	0	0	0	0	0	0	0	0	0	0	0	0	0	0	0	0	0	0	0	0	0	0	0	0	0	0	23.4508945670985	42.8020403171429	43.2677777908268	55.1697929231913	53.8631898693226	63.8917466582907	70.8598400643248	77.9247785401968	85.1253835276504
492.137	0	0	0	0	0	0	0	0	0	0	0	0	0	0	0	0	0	0	0	0	0	0	0	0	0	0	0	0	0	0	0	0	0	0	0	0	0	0	0	0	35.8001409536535	48.7245707823742	51.7609347539853	55.3329943827957	63.8500094012925	67.1841276407635	73.4223325399616	86.9436745193408	95.212089782476
493.797	0	0	0	0	0	0	0	0	0	0	0	0	0	0	0	0	0	0	0	0	0	0	0	0	0	0	0	0	0	0	0	0	0	0	0	0	0	0	0	18.4718818748196	47.0679828867414	46.7039841420101	50.7842539147118	67.0234425246001	65.6356821198218	69.8306499546927	78.0158974796852	81.7213012371116	86.4699679553667
495.456	0	0	0	0	0	0	0	0	0	0	0	0	0	0	0	0	0	0	0	0	0	0	0	0	0	0	0	0	0	0	0	0	0	0	0	0	0	0	0	46.9000999998592	58.670959188194	59.0293860578613	64.7734319858946	68.9785277414208	76.8206965643696	78.9587893837706	85.9540026914598	90.8298458914311	104.463974785417
497.117	0	0	0	0	0	0	0	0	0	0	0	0	0	0	0	0	0	0	0	0	0	0	0	0	0	0	0	0	0	0	0	0	0	0	0	0	0	0	24.6139557674328	38.3775625123438	39.9650122058923	45.5422604319111	55.7007461865158	63.3018916681082	68.1420662769673	71.2636457550192	82.1374610096992	85.9835000666032	91.3885599776757
498.777	0	0	0	0	0	0	0	0	0	0	0	0	0	0	0	0	0	0	0	0	0	0	0	0	0	0	0	0	0	0	0	0	0	0	0	0	0	0	37.520162789043	42.2262898322439	39.4196729528934	50.8573289259353	57.3720723772637	61.9598471439729	63.9082616508849	75.1231734330044	87.3851580239979	93.17993129931	97.9682184988536
500.438	0	0	0	0	0	0	0	0	0	0	0	0	0	0	0	0	0	0	0	0	0	0	0	0	0	0	0	0	0	0	0	0	0	0	0	0	0	30.692911186438	34.3365229615022	42.9473281816831	42.9545306651937	55.8291952991854	70.0300197950533	70.8034605825149	73.9691094541588	76.9263365248756	86.8673156388122	92.0432706591075	106.359906368002
502.098	0	0	0	0	0	0	0	0	0	0	0	0	0	0	0	0	0	0	0	0	0	0	0	0	0	0	0	0	0	0	0	0	0	0	0	0	2.15302909328886	51.8807287429291	55.3685998779174	60.9644862639576	63.4929294919857	65.1007772494544	66.9243509518942	80.0396801803937	83.2123211358748	91.2367890647116	93.6225134153055	106.113118890365	106.943449077672
503.759	0	0	0	0	0	0	0	0	0	0	0	0	0	0	0	0	0	0	0	0	0	0	0	0	0	0	0	0	0	0	0	0	0	0	0	0	24.7765461548021	42.2331271730279	48.5692102749579	53.5227559835628	57.3329608939715	65.3754947656073	75.2470415889691	77.1883648646882	82.8800836847387	91.184125933181	95.4333210309127	98.2821056761077	114.62030382417
505.421	0	0	0	0	0	0	0	0	0	0	0	0	0	0	0	0	0	0	0	0	0	0	0	0	0	0	0	0	0	0	0	0	0	0	0	-4.16787484241291	34.7732604754112	42.4423743957491	50.0498342242639	53.0788894891066	61.8834919333966	70.2105166427504	70.9122755809754	76.8828736786906	86.2668864993151	89.7280674525263	92.8858282192396	104.282721199951	108.412462176215
507.082	0	0	0	0	0	0	0	0	0	0	0	0	0	0	0	0	0	0	0	0	0	0	0	0	0	0	0	0	0	0	0	0	0	0	0	25.5644508422976	25.4241448165504	40.8258201872379	42.5110411024336	40.7073691526962	48.033793242864	61.7588618932873	68.1613355054467	70.7713064692808	79.2984560452651	86.0079062599515	91.8418610103546	102.815649998199	108.013517370503
508.744	0	0	0	0	0	0	0	0	0	0	0	0	0	0	0	0	0	0	0	0	0	0	0	0	0	0	0	0	0	0	0	0	0	0	22.1651380389684	40.1114092140451	44.6313517720423	46.4021030741223	55.8357128536901	59.4792983738379	63.7800925933274	69.7391302910231	79.1880503693394	84.7318533388646	86.4029759138514	90.5271100053882	101.817576137256	104.316486515394	108.363337938484
510.406	0	0	0	0	0	0	0	0	0	0	0	0	0	0	0	0	0	0	0	0	0	0	0	0	0	0	0	0	0	0	0	0	0	0	42.4888497902849	36.3684151039517	48.3041987291622	53.8405501379353	60.9000707732718	67.9845563432986	71.8442816465782	79.5559769651639	84.525358868333	85.5866560594613	93.7723803198555	98.8651368175137	103.168708604161	113.143429105293	114.196822287049
512.068	0	0	0	0	0	0	0	0	0	0	0	0	0	0	0	0	0	0	0	0	0	0	0	0	0	0	0	0	0	0	0	0	0	2.59210666163323	36.6481402548997	35.7600826630477	36.7778460944905	46.6796345383506	59.2987717212092	62.1452298190684	65.573157522687	70.5571589619035	83.1791813318932	80.9871042988244	88.645553959013	98.3413717296533	103.128665986913	106.663150424937	114.70028390569
513.731	0	0	0	0	0	0	0	0	0	0	0	0	0	0	0	0	0	0	0	0	0	0	0	0	0	0	0	0	0	0	0	0	0	22.2424846925659	31.7433353996367	31.6168345365284	29.1354476886158	36.6272509407142	55.3859034889268	56.9391115659155	60.8099975142082	65.5390651957197	77.4314038652234	83.5664525348174	89.3717123796429	92.3948433665449	95.4128522129879	102.774018668325	109.299195446128
515.394	0	0	0	0	0	0	0	0	0	0	0	0	0	0	0	0	0	0	0	0	0	0	0	0	0	0	0	0	0	0	0	0	17.1691719566433	29.7271165893896	38.9111810444218	45.1831416376878	54.2658874119862	51.2556665265911	57.0109466285681	62.703603710537	73.7143641115644	78.5649771485886	82.0953321764284	89.5969585256578	98.5568067895643	95.5497329824057	106.589406768968	104.856421752639	110.872244637754
517.056	0	0	0	0	0	0	0	0	0	0	0	0	0	0	0	0	0	0	0	0	0	0	0	0	0	0	0	0	0	0	0	-64.1415734462691	32.8548729760465	50.4565620457274	50.7650214899453	48.3909730525616	61.1848089718188	66.6178544259684	66.5875936399184	74.8111651397819	75.3150529976705	82.9465583584977	91.089085224896	97.3226890798945	96.4410319953153	106.699804493554	109.319686662047	115.348419358654	125.102984317097
518.72	0	0	0	0	0	0	0	0	0	0	0	0	0	0	0	0	0	0	0	0	0	0	0	0	0	0	0	0	0	0	0	7.53162346140906	11.6565498713088	18.2893734401465	32.4308931562748	40.5373102817087	39.5904154536751	49.4849901094423	62.5679981168819	64.079846407675	66.4364360804326	79.0734390305029	88.1503524794745	81.3580390307496	92.6140986613807	95.8884245220828	105.690017860292	107.511301590879	106.559372120737
520.383	0	0	0	0	0	0	0	0	0	0	0	0	0	0	0	0	0	0	0	0	0	0	0	0	0	0	0	0	0	0	-43.4440776608996	32.0524182304283	45.8863191759581	50.5486651346495	44.5542103311911	58.4027051642914	57.8329229194611	64.0311203444663	67.7588791049829	79.9088253431149	79.8725279336844	94.2593351024469	93.4374594022326	97.1993929319906	107.320249432405	105.230832650187	111.560211541742	121.162946535561	126.526131906372
522.046	0	0	0	0	0	0	0	0	0	0	0	0	0	0	0	0	0	0	0	0	0	0	0	0	0	0	0	0	0	0	25.8850580705108	36.5237482786977	41.8365053679818	40.5856558008805	48.6967970723928	47.6698392180185	62.0124585108775	57.369623196067	69.3535221809193	66.5374787844165	70.3812623878212	76.6228994588322	92.5130166514324	94.6636946788564	94.5865207606391	103.163946307722	108.49651465701	112.949196613834	120.401702545311
523.71	0	0	0	0	0	0	0	0	0	0	0	0	0	0	0	0	0	0	0	0	0	0	0	0	0	0	0	0	0	-16.5398079707307	24.1976978798942	45.9899861272759	38.5597146843628	45.0906432051497	57.9944131821138	64.2219095201074	68.85563084528	63.2999718162909	79.2834461966385	75.1615212537497	81.8244439025561	86.5937894270151	96.5292984373765	97.986297484384	104.472680475368	105.377960470537	109.287531882676	120.909339116997	129.108026620631
525.374	0	0	0	0	0	0	0	0	0	0	0	0	0	0	0	0	0	0	0	0	0	0	0	0	0	0	0	0	0	27.744180518875	38.1303076870502	22.9639947708191	32.9309578978438	57.6042356042226	54.0739802536146	52.2450696737876	66.2584910185248	64.2237437934503	69.6418317203723	78.2025894501973	77.8264039976617	92.9141111410964	89.3466176581185	95.3320491153791	104.200080076441	103.869040322561	108.660231542185	111.813899876917	118.149613882823
527.038	0	0	0	0	0	0	0	0	0	0	0	0	0	0	0	0	0	0	0	0	0	0	0	0	0	0	0	0	-33.4276856108259	20.8097557452478	16.0690646155666	25.4119916194829	25.2777572157509	37.5704191405201	57.2300724287274	50.124337342605	54.2418803556769	60.4143585962108	63.1720044351844	69.7132030423406	72.2654083255977	73.1497528078517	86.0847619446384	90.7158125778225	93.3867654104416	97.9496536672963	103.050494439731	102.22138984469	114.579394252533
528.703	0	0	0	0	0	0	0	0	0	0	0	0	0	0	0	0	0	0	0	0	0	0	0	0	0	0	0	0	28.459816519293	43.024597698791	46.4657253829274	51.1904696755655	45.8323696529357	58.5343918874533	56.6100461982498	57.757813614445	70.2244901902103	70.6921194504752	84.4157822287661	82.7163685257389	81.5057282537914	84.2470031846725	98.7495780934857	97.2084228555182	105.065781280151	107.246053762778	112.573043949211	118.866491887852	117.870841600932
530.367	0	0	0	0	0	0	0	0	0	0	0	0	0	0	0	0	0	0	0	0	0	0	0	0	0	0	0	-8.07205043625585	18.6362687992565	23.7027178796996	29.2756204052102	31.3172369623375	50.2726367401138	40.6022225873515	46.9273718813321	48.8606216869848	59.8011736719969	64.2241823369387	79.527407572589	72.1036327973643	83.3118591298583	84.0215687413315	84.5188671460218	92.0614031299332	96.0517553805445	102.778026951026	104.061699193602	108.828247875672	116.518958369263
532.032	0	0	0	0	0	0	0	0	0	0	0	0	0	0	0	0	0	0	0	0	0	0	0	0	0	0	-116.505756495318	17.4907891587098	14.9611409827629	25.5578786496021	33.4707657180501	31.870360356107	43.6413058028752	49.0915280499023	44.7575833680509	48.22707350097	63.481993835604	60.6604387587236	77.0590301841511	80.981714118598	77.0483140902887	84.9484490243309	89.2334333292366	91.4234038842097	97.4669240279399	98.7308300371209	104.566016954512	106.058999489359	119.118753393911
533.697	0	0	0	0	0	0	0	0	0	0	0	0	0	0	0	0	0	0	0	0	0	0	0	0	0	0	9.18376965769713	31.7911712949826	45.0462678642008	31.3522243824479	38.2635713570078	34.9192980668355	51.0258516284023	52.1441705483223	50.8873288759849	59.7958893411937	67.9878273531728	70.0832985837508	72.8757241112707	82.9460870959424	83.7623955049002	93.2693360801525	87.6338168495016	102.479563839719	95.8604812091916	99.3889110325263	106.166996038464	114.226344866866	111.975413753287
535.362	0	0	0	0	0	0	0	0	0	0	0	0	0	0	0	0	0	0	0	0	0	0	0	0	0	-67.6656454273236	20.9480663496893	18.1054369053857	24.4775670436352	27.8039092657246	28.9859567143974	36.1948128172147	42.1741054718104	33.4984346672242	55.2515677251604	54.1425441531062	56.2065703942711	70.7502734931271	71.6273243759563	76.3497582307702	80.5617144584826	80.3343459936709	85.6238849174053	88.4937619206407	94.8596474189042	103.536665108993	106.719886114468	106.318754581534	110.756219402599
537.028	0	0	0	0	0	0	0	0	0	0	0	0	0	0	0	0	0	0	0	0	0	0	0	0	0	-6.45508859145147	4.57247266542261	20.2090063121266	24.0024937124198	21.1954606542837	28.7278139361059	32.2744152656775	43.0454549781359	39.4504810863014	42.8263499658406	48.9710063413152	57.7408818046026	55.0935722441686	70.6644075775634	76.0972269444837	67.4349677472987	74.3253720869297	82.2599323783593	91.9063069071608	94.0766283871972	98.0135344586123	98.8716963190384	103.052001586235	110.684488861998
538.693	0	0	0	0	0	0	0	0	0	0	0	0	0	0	0	0	0	0	0	0	0	0	0	0	-48.6165188170288	23.1235597822133	39.4029602597661	48.5342199812829	24.6863905102846	36.6819167016409	49.6256121785602	51.7913309058652	51.3634861739379	50.8001349233679	60.4890218610671	63.4922018579102	62.2149142726712	64.8146735462301	73.5965662491674	77.844090026951	84.9345710223563	78.6111871461171	92.4827480242791	88.9376717773424	102.170583371807	107.983660711583	103.372841140106	114.722928151541	112.144456076613
540.359	0	0	0	0	0	0	0	0	0	0	0	0	0	0	0	0	0	0	0	0	0	0	0	0	18.3499518347333	20.6161221602036	26.3293796992115	23.59830951274	28.803466045057	35.9261282748135	36.0672395918226	36.5399294199548	38.5979624211179	40.3859881261757	51.1665199524972	59.8693861995784	56.7458404721055	72.2415881425212	74.8679598908662	72.4718104254199	80.7750960817597	86.4147994174845	88.0927849621245	91.9578132383608	90.8213701719164	94.9417711468291	107.247885401665	113.678917271745	112.821163555614
542.025	0	0	0	0	0	0	0	0	0	0	0	0	0	0	0	0	0	0	0	0	0	0	0	-10.8308511391266	33.6188334673786	38.9465189915559	35.1705869832203	53.6715317571717	59.344434900017	49.3385697295165	54.8886603255761	69.0980032961169	63.719659465154	61.8550033814063	68.9800306530714	74.4390844559754	73.1900696016213	86.7117013676392	77.8269724430366	85.9186422953501	85.1485894474017	97.0919217471569	101.141872396521	101.738825368268	102.566994350388	104.65868565052	112.337210101059	115.402650675946	124.070386214465
543.691	0	0	0	0	0	0	0	0	0	0	0	0	0	0	0	0	0	0	0	0	0	0	0	22.6245065725963	26.8286136655194	23.9940925880881	33.3710816189371	31.7841643035931	27.0080511790372	26.0362900342791	37.2656648024779	44.1485922521113	49.2699382877843	53.8340889847619	55.23991758343	57.8377883005548	68.6547282040777	61.4701395740557	81.2118801897861	75.5534949503816	87.9683902707558	83.8319288444757	95.7700059771282	94.1838409734558	91.1845692893178	105.054062129633	101.075971435555	106.687853501111	111.69168578549
545.357	0	0	0	0	0	0	0	0	0	0	0	0	0	0	0	0	0	0	0	0	0	0	-7.03747312469364	20.5228208172542	27.5584420609608	25.3312801421231	26.1881814788011	25.1943003775558	37.8464024341535	36.2587669810248	38.2337005029165	55.3212098326578	60.4737926735044	54.3754268850609	52.6277844714279	68.2025960298944	69.3402231637773	62.6735925296192	72.9176720332288	82.3775100993382	81.6294278568801	83.4526818662334	85.7125525203905	96.5356643369135	98.7724713110316	98.2051064939815	103.89738420587	107.228006086003	109.91111371159
547.023	0	0	0	0	0	0	0	0	0	0	0	0	0	0	0	0	0	0	0	0	0	-109.137173768369	28.5612319368793	30.2678676588552	33.5489028734931	47.4056670879521	13.4679001899119	31.0638384615319	57.6061320558882	39.915309680875	49.7659292866097	43.0598005772607	68.9722060320031	62.3565965798957	77.7797694951666	74.7704827557901	69.3848564698588	80.0654434397772	84.1760011660234	76.1121022346693	93.5707528965206	96.1030554448223	88.1942705147719	98.8188744913827	98.8464859046002	98.5288465632922	106.802887503431	110.46510687162	116.993454806925
548.69	0	0	0	0	0	0	0	0	0	0	0	0	0	0	0	0	0	0	0	0	0	0.989269492950488	15.3107193560033	24.3256542385895	17.9609848248319	25.7775571796064	30.31175676367	22.2285820609722	38.9790091750886	44.4490621858368	40.9663384784011	55.1891890633243	53.6186222173178	55.1713006106478	64.2443876373657	65.4739403119758	67.2396624055561	69.8090553269374	75.7306216295179	73.9677893073746	80.4909662977919	80.6925807285062	89.1841762225716	96.1719315475296	92.9592365978285	99.6360495032578	106.968146447948	109.998236167761	114.640272613383
550.357	0	0	0	0	0	0	0	0	0	0	0	0	0	0	0	0	0	0	0	0	-130.996071399512	-9.0276408479546	-3.75014290832372	0.806351477025869	29.7274379517802	3.40813237741763	22.8226663505642	25.7914605962657	12.438950044523	42.5622690571653	33.5324128349686	44.18245888764	42.1013576889531	55.370441104067	53.3440481798484	53.6852629042741	61.6432440581803	65.8420214347168	64.8917449460432	68.9840763710798	78.4451821116399	85.694440090731	80.2307974887323	86.4465980224894	87.2428919046287	93.1179459547239	96.8328583369901	100.52986473535	101.634272080026
552.024	0	0	0	0	0	0	0	0	0	0	0	0	0	0	0	0	0	0	0	0	3.43519221115164	27.9765907662385	29.8016615437218	20.1243557765486	25.0294343270689	34.8635704976362	32.9529262129723	40.0103633409967	40.6129285408386	38.8126448989449	40.9651191715287	37.5276516400462	61.0236519690941	57.3682225818264	49.8508750368969	63.4524337109851	64.3875032840718	71.1709242899899	89.5040557082584	78.8883859851648	78.4551935227204	91.7573304292295	90.4844549734631	85.9794887400462	96.7937745700995	99.1620203058797	103.533771406863	108.35384180759	101.417301668731
553.691	0	0	0	0	0	0	0	0	0	0	0	0	0	0	0	0	0	0	0	-98.8595286283235	10.620329471589	4.48861595297383	5.57499162997553	-5.69687463829703	13.1171970734257	-1.25687636989145	1.16630674493246	11.2286886020672	25.6772680194232	21.5629004144536	27.3171451779405	33.3930559107861	33.3723606354126	40.2154554541045	39.1135747766325	57.9157809789768	54.934933264148	51.0067270742973	67.4773869696358	62.942172860549	71.2146645504474	67.7010708733768	82.2661703053046	90.5496032897622	86.6194210055733	89.7401457296387	88.7624237826076	96.4682042516907	93.310366867393
555.358	0	0	0	0	0	0	0	0	0	0	0	0	0	0	0	0	0	0	0	-16.4933083624854	8.10266883512968	21.5075887766876	28.1358924494922	31.6665930034378	26.6375075480167	30.2209234737816	41.495030378792	35.8616222715445	45.3378035874769	34.0744268583414	38.3873156964536	51.6290370680294	39.3057078066221	53.1398380270892	53.0735126965217	45.6423698715713	70.2227111937623	75.3733047494192	75.0792250150217	70.4012792248471	69.7777902277012	83.8161105388436	84.3218587678311	89.4096822104561	86.7152086087154	90.873629574398	92.748210960313	102.533001727675	97.7092659115534
557.026	0	0	0	0	0	0	0	0	0	0	0	0	0	0	0	0	0	0	-41.4106932562206	15.3222570722218	5.25834255192457	17.9782596216164	19.1873637117367	19.3359210242086	28.0237878841058	24.4915639639267	28.7881774278655	30.5285881057622	36.5736860420028	37.2001417494407	35.9798107709573	37.4680218794898	52.4633293131725	54.6184638348499	51.1965633060972	61.8916619951483	56.2469050630404	59.0422966831307	71.7734199966377	63.9345261021873	78.1277278128887	81.6755016578061	83.2858209313142	82.743865911929	87.2466743638304	87.2939753250003	92.2385037272035	93.4440932072749	102.717360964682
558.693	0	0	0	0	0	0	0	0	0	0	0	0	0	0	0	0	0	0	23.4424364531417	38.987098874728	46.8691900879664	43.5098588332068	27.4324057330716	37.3035350383187	36.0012782037104	53.5341252554518	42.1347714462732	45.9113663499209	47.9713119335664	55.9944911067712	65.5074499653864	62.6030700497722	68.3400987438243	54.375635525635	57.4597258353719	70.478409687791	68.9038887648279	78.2993216781344	74.8074837159282	89.4697469426905	87.1493600421948	91.6734611618793	90.6231513696286	92.153026794204	85.8470587717289	93.6489775595053	95.295696477042	93.7908221565974	101.821469979
560.361	0	0	0	0	0	0	0	0	0	0	0	0	0	0	0	0	0	-14.4696658031658	21.0949603354579	1.20354902838458	20.1852274593045	26.489030162763	11.6915894410816	21.7863497547768	36.9955605580114	23.8296178196034	43.7064017151012	35.6045851640721	39.8760250313479	48.4750904444505	48.3124848558289	42.5950982989057	52.2228547366787	59.9369996192201	63.1736823693737	67.7969739512373	59.7765301420926	72.300750741377	68.0883708748642	77.4651133141832	76.6936783400698	75.3981449268589	77.3295696297929	87.5789195050301	86.723603221377	88.4671014542682	91.5932672730852	97.8449710057411	94.7418137175999
562.029	0	0	0	0	0	0	0	0	0	0	0	0	0	0	0	0	-123.026763722721	-12.0051689562866	3.45266543918693	-8.07752490210008	30.2228142142153	14.2782494565265	42.4317315260908	21.5241936472242	22.838579009807	24.3663284497588	32.2722748341811	28.6661709422515	42.4512765793442	51.2192553657221	48.5258944703592	49.6029544131469	53.6174652232054	52.4337919424345	57.2804216326397	60.0811703811935	64.3952639058432	77.2914696208284	62.8873814541926	72.4065642739536	65.5111253124055	76.3223742248108	83.5921270151422	85.1856234573498	81.6022043071536	89.8601755184782	90.4006530861932	93.6203781714288	88.9766809905315
563.697	0	0	0	0	0	0	0	0	0	0	0	0	0	0	0	0	-27.2183326174601	3.18343317956718	9.33020844397458	-3.07804498488112	-6.59220307399921	15.5197907906398	24.4195149074554	26.0421502559801	8.78310858241336	16.4795697317973	25.6404419369517	10.7624603098144	16.5122485181023	31.9071399808824	32.1015752213181	40.8040135408269	37.5484108834651	48.4342615608908	62.3542959434587	65.2267868066809	50.6927618975501	50.7949474263921	56.2675242604068	59.4277443929382	67.3112483316911	61.1050752818742	70.8123317928067	76.1898045022765	77.508162584568	78.5264456585399	80.4535948274538	86.8077642786428	86.7606388915711
565.365	0	0	0	0	0	0	0	0	0	0	0	0	0	0	0	-77.7485217054664	19.1801845373216	21.4249190468985	38.50804290769	34.2565943625201	53.6009843353222	36.4580406070443	52.7611537249326	43.6306514667071	48.6254485177872	15.7880461623796	51.664635079681	35.4707942830124	43.623382947469	45.1908926085057	49.1262089645013	55.3802578406486	53.6184016524096	70.8354052536795	65.4378305935655	58.3527286651786	65.9728556894434	71.1727002997751	82.028265527522	79.7033511005197	80.8692697543122	80.3967154032268	88.3762772385782	84.8122448912825	83.6248876577138	86.070829276169	94.7578401124523	90.9434090696531	87.8387666521896
567.033	0	0	0	0	0	0	0	0	0	0	0	0	0	0	0	6.63742488086136	10.9787745655465	15.2046238363053	14.3963113635711	12.8612847970919	31.5510370802322	32.1847743658729	27.61897828002	25.7282187555477	29.7473444824328	45.9988020965088	33.7465993487789	37.0442488628476	39.5246925184822	50.4099240915075	61.9209816663448	57.0191524537771	56.4356219674332	59.5610327788398	63.8819854877329	63.7196223663942	62.5392744559787	64.115507520399	73.466405939585	76.7892019208121	75.1271259948171	84.9464592982601	77.6321490859438	75.083740948032	83.0466695449902	80.3607531918416	85.4192021385992	83.7642047332991	85.8586465138952
568.702	0	0	0	0	0	0	0	0	0	0	0	0	0	0	-73.6689525658125	14.2979476783237	17.337585559549	11.931547185747	35.3745719757895	27.6534296383811	35.5386568636838	4.67372418691302	4.3582899492819	41.2177053330649	22.2999004156271	45.7843606603449	41.2060194577557	45.4900873980191	37.9321934658755	37.4072130483803	53.3017835153216	45.1468970187679	51.9107046931753	51.4855698017162	61.7174960825824	56.4473680839439	43.3153158470739	64.4548234177326	76.4877927209542	68.3513805587125	70.712646362657	68.9511135447293	70.8708737917765	76.7837666187059	80.9321448012802	82.6306819659386	87.0695350385696	85.2520215357695	87.5692713195367
570.37	0	0	0	0	0	0	0	0	0	0	0	0	0	0	-18.3636228601967	9.41662661825642	11.4403485069116	8.44318828048637	29.7011527098738	10.6533059413499	5.87156282522284	16.5488442416681	16.7790967072746	15.4295872168281	32.182864382139	12.1253330099539	37.0611140418491	25.1473770126305	22.8846687937076	41.1428014566775	35.7572574407594	44.5366811711766	46.2313530218348	43.7086422410457	50.53635114539	50.9660523457912	55.224215282613	51.447704750069	67.8181682383185	56.6415153189812	57.518272886439	60.0418998453931	72.4848588151594	67.7560440684316	78.5770956918309	77.3063535627726	76.5931536463809	78.7367324510593	81.79000219349
572.039	0	0	0	0	0	0	0	0	0	0	0	0	0	-40.0720874408116	28.8185462225514	37.8680263874467	2.221433510678	9.24685897764657	0.880578456832949	4.75293522322248	25.6291364876151	34.3621518241633	19.0938461476905	29.9823504516377	24.9017569054924	32.2933872973077	39.4744547639879	44.0215658010864	50.1010720432689	49.4179267249445	39.9503941531709	49.6562469123717	47.8186735815877	55.62901501212	43.9713231668653	58.3549251818876	69.8796774583205	56.8260819341557	52.217236102389	65.8260559529963	62.8606784136583	73.8664809027352	68.9620036643948	69.5333435966989	83.1954734439675	79.5605915701185	80.5478961961998	79.6531905002933	91.487190085679
573.708	0	0	0	0	0	0	0	0	0	0	0	0	0	-15.5226869193302	13.303299812499	12.3817992371611	2.42587130256783	13.4959727687859	-14.718389072665	-12.2057404976595	26.5016320076153	6.40002914155918	11.7230558507363	30.5864090308448	21.5205853930594	45.5625766531846	10.6373964344836	24.1908155596179	30.23246386391	23.9837521372024	33.0133000724061	39.1230177685344	30.1293705633866	50.1841495755647	50.598954056025	53.4912461845595	51.8979158309516	49.8770590541566	51.9448768157463	54.6749727821796	59.9896283222051	55.1691583733953	63.5024251173625	69.5032100781619	68.5158154582687	74.2114105495287	77.1297396219486	73.4876969126346	82.1581403813633
575.377	0	0	0	0	0	0	0	0	0	0	0	0	-18.0825055552238	45.9024352360258	29.0315022819691	41.0515920981148	47.495522166414	51.6641381812714	39.7968576398126	34.0272132739478	46.1339324589839	70.1245973643489	52.6356964227915	55.9091852290498	51.2269021059823	67.3945816366155	51.1382791336662	49.0424905772021	38.7376750712242	55.1419987742167	64.4897668118103	67.7503531804773	58.3036019802129	86.7720125700703	81.1221794610673	62.8457419671689	63.0431078528609	74.4267404406381	73.3704638051661	75.1543309644136	71.7183836762158	82.0423603790003	72.3003199526694	83.2499293423791	81.6740794136018	83.9481911723553	86.2839054104409	83.6966518859274	92.7893850593084
577.046	0	0	0	0	0	0	0	0	0	0	0	-119.667619191441	12.1186086000253	-15.9009510541407	5.04180023231742	-9.0785561095015	29.6214051602068	40.1491112346442	18.7893977493144	24.9762687989277	18.390963943675	40.8289707157012	37.5646084632163	45.8728204871304	53.1904944293266	36.3681474568946	43.6193530556444	30.101741283458	28.6435777475614	38.6080024265555	30.2956619113828	47.9242600355224	58.9380648791235	59.4719649974063	41.0700758065187	54.3603562973136	65.0403585194431	59.2108903302389	63.3350810294577	58.3226220875385	71.5806059572293	69.4394512433934	68.9388430961406	65.3298605186764	74.7197904346894	71.2598410655267	72.4842084787964	77.5506917207616	79.7714589565819
578.715	0	0	0	0	0	0	0	0	0	0	0	-4.9382358597744	24.4402865992426	30.9865593079395	-9.1542510111619	13.2995731326421	20.7618685126803	38.9557734603032	12.9684582539875	13.5502400987239	23.2049529966134	-5.95018117575613	33.606227670205	29.018696770999	19.4312811864273	31.283668649431	29.8366425958309	43.5009475761895	50.9662987222156	37.7640302771526	29.789427689468	51.1272734206201	45.9183247262548	51.9721734288461	65.791299572412	52.6886957500816	59.0487763447243	50.8808421294361	57.4936828322988	64.717361806329	63.9004346438552	64.7226566863502	67.2065002481554	71.767102815249	64.1392111854937	71.6710001526659	76.8123939596185	76.4131803677623	80.1530582695838
580.384	0	0	0	0	0	0	0	0	0	0	-73.9815319449438	2.80329930965107	24.5920962064207	16.0141704812559	0.0212318753007399	14.5303252133799	9.28343680209988	30.8683728892345	19.6535767398922	12.1568738479764	29.2847850286588	29.8787743097184	31.0882640230348	34.6527706093929	48.047623701567	43.9083691673645	41.2012339282191	29.2697653816628	36.7687248182986	42.9826737368601	36.2326601389087	57.0386621374168	41.5135455815779	42.4140761498351	53.8853534196936	46.7430388946021	65.7127378750934	49.1853741381223	66.0381194145295	73.5775983870068	60.7497006472346	68.863138679154	75.1889300936955	72.2245785960005	73.5866468345749	71.997378989349	74.4933637640811	69.7499054705606	76.0151357561227
582.054	0	0	0	0	0	0	0	0	0	0	-44.1382217146785	-10.7607293080961	-2.52910313287285	5.65423602473521	19.232161479145	-21.5244731050976	1.34086606215596	9.10410208782818	12.9950313890507	9.67783677809058	22.3243950941491	19.8337765905697	14.9636265593396	-3.36502176016152	18.2541133311503	29.6666635790397	17.4925159843334	29.4122723331274	25.9710651589045	26.1401034841121	41.8822591172149	16.1080903211103	44.5610446263545	43.3827085741943	42.3288158031836	51.8931691388737	45.8549364877188	52.7105310999132	46.1654163340534	53.4336300591499	51.1315594912117	57.1071810909101	57.3713708194959	62.6973129896839	66.0848132522025	61.0991497661475	66.8307021658547	74.0458818458064	61.8953015430337
583.723	0	0	0	0	0	0	0	0	0	-50.4832684090349	20.8832833734782	10.58152431069	1.06529554363738	8.70517601715713	7.83361547928767	23.5100567366681	2.99165112587973	17.420071728392	33.6484802103539	11.1104719623285	26.5215286913792	32.3743141381539	15.3102018831793	29.9957585369566	40.5786939215304	38.0059090129801	45.1600533826831	52.5212595595326	24.2882537118657	43.6355967847817	37.2042170715903	29.9694922730453	47.2515606633389	45.1346220610587	50.828078558248	51.1038624681604	52.8293720516103	53.0506834284991	50.7670139990961	47.3706369273233	56.1753718753847	62.1925322102343	62.7818998503839	68.8423065542515	63.9809649684114	60.3868952681651	68.8338230930749	69.2876294030021	70.7786738258902
585.393	0	0	0	0	0	0	0	0	0	-4.62186552329758	0.0991695560855349	11.4121409577061	2.31122729192279	-0.765618583150704	1.79053519130743	2.8872805589634	16.8239951502223	12.8954961430464	30.2586240934535	6.28449754028434	27.2240097820551	16.2983334809332	9.6120299662921	20.5208554032427	12.2978066152584	23.8191625442197	18.251855362753	29.0019869585426	29.1150274938274	33.6229007569481	24.6975993750307	36.2784671528241	42.9148504061058	49.0339818303702	52.2127522335254	46.4833046466375	64.0064325004312	56.9818171450163	58.7104922198275	48.8311609100996	49.024062755715	47.6911450813221	53.0378720912488	55.8828008568464	63.6343903682142	62.6084351798652	68.5345210710739	66.5348402938733	70.6185269544451
587.063	0	0	0	0	0	0	0	0	-35.9549149297207	2.14727484003222	-8.7619837630235	22.1324889953175	36.4177564215553	13.2110164691325	30.9397731919102	27.9819012530004	14.6229251500684	10.9675927368763	-1.34065348480109	23.8715404920128	26.849415483553	21.9934828507652	37.0277983393893	32.2768585710268	24.3274974043065	35.6647067282778	39.2579381189655	32.4301899757188	33.7573082043799	43.2929685998081	30.1233428280688	32.5695787857645	45.3702483718854	46.7361025632598	56.5122787028436	47.9063636409865	49.399769024321	43.1412631103586	56.2781565250162	48.4130379205144	52.701432398796	52.2026140122118	59.0492564981306	60.9490676118431	62.830331551187	58.5500715912477	65.6583332585832	67.9463746892151	72.4956121203566
588.733	0	0	0	0	0	0	0	0	12.0966973714701	17.6817665109783	17.8287242351273	2.41863405896983	19.5505943459986	13.4285254058261	12.3432222794205	27.5280039601992	1.18132040439118	24.8791360568708	37.2591220739741	9.89414222960355	16.9314880493317	15.4327244181844	13.3738408742052	37.2579948170961	14.2832763130342	33.5752396177273	33.1167795675873	29.663223703367	33.2224105542303	39.7178509213604	34.1663530426801	40.0331941838107	39.8914774364675	46.9189353153874	46.6876167010529	50.1673784377969	44.3205512008373	44.9043626555938	56.6797751190985	54.1965530923289	59.4698745168184	59.0449015764549	54.2943109463099	64.1970456121959	59.3412028997991	61.6073767533407	65.1176307399333	67.6945098575611	64.4091911018638
590.403	0	0	0	0	0	0	0	-26.9965976174782	4.37335445543788	35.9551861045464	-0.11254081639961	10.0295568080131	37.0429304755127	15.7698237277514	32.3487826340089	31.5570170279727	13.6006125934506	24.761862866371	27.3714445392578	51.0575974633521	24.4247944618205	36.4558432548671	26.504141138973	30.499397853383	38.9815736415877	44.2610003262753	29.1905681594291	23.0415422903833	42.6674733436247	36.6189234586879	43.193816907762	55.9085815500102	51.4629928843905	47.8585700462648	52.2401782775329	52.7831524934392	56.6760381653999	53.4244376743389	57.7626777941074	59.4704605228249	61.9239546138264	57.2229784928599	59.3407596067703	55.6477720319664	60.613935176353	67.3209072000665	68.231945282647	61.513443592455	68.5353855147884
592.073	0	0	0	0	0	0	-133.175564395326	-7.16118429381599	10.8584111035845	20.1998277550304	6.92794610720634	-13.2405127427962	18.4331332401552	24.8598227631871	4.44402687407309	11.8927581904078	15.2902937430437	20.2588433831919	29.8581570009328	23.6582082008944	22.9756573890351	28.2369654357716	36.0701572645834	27.6619773195063	27.4439214441857	34.7810334804977	37.2679061552186	30.0974506506949	21.6686138498409	42.1902088385461	38.9172389957726	33.6588385805896	47.4848305757602	51.6835538124882	36.9723727146764	40.5428004942706	52.1701203507842	49.9162498013175	54.1908395761098	52.6165404523192	58.0504166966457	53.6561994223106	54.6801440266557	53.7300809195862	57.4261256528039	53.9193903557282	54.4527229789839	60.7285313329738	60.0822018344241
593.743	0	0	0	0	0	0	-40.1794698235678	-13.1129096279136	-13.6475883050602	5.48216898039186	-10.6652289019423	14.3152127000867	7.36570867177596	7.79420862181622	12.2467715867182	10.0336439445311	5.26178330041151	6.95873955845039	9.71626508494261	12.7614028115056	25.82677230093	16.5854261859815	25.2942602419093	14.6536222017308	11.8046248876329	20.3063208001398	21.9835152881644	13.4309335086675	32.4510167195845	32.4398736923431	30.4531034678203	32.6638240938021	35.518767296728	36.8941021385464	48.157076840878	32.5616360944284	45.5781373381658	48.1664524765787	38.9878606882776	47.8382076070806	48.7234706013274	49.4262785989702	50.8014337100009	54.9866530245712	57.0345510267103	62.2043015876953	56.9598966159994	56.2401195036383	60.140308645973
595.413	0	0	0	0	0	-99.5573378636002	-5.23164518448932	27.4180561897323	6.47904659792096	-8.87230855421432	21.1308955090847	-14.7547472654582	-0.528259962006335	6.73391741510269	14.8798454867105	16.8009539833289	38.8554524454036	12.945813633752	2.25438399278793	29.9268902832777	33.6305658703982	27.7051355401102	19.4034374654085	15.5460871552265	22.4643904691185	26.8974046598241	31.3333801349892	26.74230743357	31.3758247509861	29.7872256651533	44.8196303254107	37.3340350582466	37.8846473330818	39.3130445837206	38.7445132713145	47.4047735128998	39.1406299755912	43.7527707690534	44.7198602576896	49.4481756480204	49.1877376213165	44.3172074600618	52.5471786498849	55.2614629486168	57.209111932625	58.6717134753253	54.1781707777947	66.2468881336578	54.9732955407299
597.084	0	0	0	0	0	8.49465801760174	31.4942922990005	51.0948028540005	47.2798229634601	18.0048239258601	44.7694607674038	39.0006583935693	54.3261756927411	34.9404199151525	44.9830318600871	42.8081473662294	60.2085455701706	49.7247596301003	41.1942926761144	42.011971437032	42.820116181063	41.7419031324508	53.2847239687838	31.0524414453382	36.5524402535041	53.1023907673429	53.2799914901492	44.4085014267802	35.7112161710148	60.7230793326252	46.5613353739587	48.5294931811703	54.7716165280213	51.5653159494787	63.1095042752816	57.6093157636769	58.838225260088	58.1438274550441	60.3725541965491	63.0712033467176	55.615317237439	56.5584140843975	58.5045632173306	57.513381393049	56.3128179729449	60.6874316011035	62.5522681078948	65.3284800429999	63.4317005689858
598.754	0	0	0	0	-118.238407610676	-0.699611651119248	10.0356308623181	13.133878731809	0.111304125844223	11.9742606708615	2.67970291253503	16.1532524094789	-0.451232996985525	30.9651027354369	8.07949966998441	2.03679084621366	17.8343856362194	20.0068987605057	18.641497593305	31.820575665866	31.3018186655234	20.1314439539407	5.31581229497685	32.5329103422234	27.0814281827331	14.0232341214759	26.0628433871513	31.454084657271	28.8668448945028	28.3266378934752	36.4470161414802	34.6909538712521	37.4081348418878	39.1029786912124	39.6334651599748	44.698833216481	41.7116380775775	50.7637691235982	41.6640828764619	47.3937026100626	50.0307969970975	50.6390299094879	49.4149538437037	50.0632404370455	51.462862279313	55.0723805096366	54.0980391198148	52.6356828127998	49.3956683062698
600.425	0	0	0	0	-21.0076212962031	9.03640748579742	3.40380920786412	31.6956602579293	1.54800375621252	15.8696438535493	1.33761646690493	5.97398860493988	-4.26527971489995	-10.562429334188	5.52341443684977	16.9560341305586	19.81267665521	36.2305719847859	19.3141588278657	18.5085570565142	23.1337518223777	11.5464422548911	20.9674627032308	8.88352179825374	29.4676248454075	22.8903502909283	26.0070357633913	40.0965333950618	36.9690898239021	47.8480063591175	38.787463393831	28.3179401380505	37.7689395148414	39.5412600642415	36.6731804994001	49.6454616887458	42.2742914374665	43.4867259928877	42.0112797288974	44.7064833229558	49.4514631332937	47.3828430647671	46.7335680220926	50.9178670493605	49.5668803150584	49.7926187600311	54.2472576691099	56.5080587134813	57.1306915691015
602.096	0	0	0	-61.3444474685551	27.3453511805833	20.3331049859222	21.7138002572141	15.7625072287184	9.96696588419847	12.1146194721598	16.0140820222375	13.8360290334996	15.8414353207828	30.1380590296782	23.3834259617776	8.37466166796952	11.5074271093137	19.9647837218345	43.6609466512374	13.0481706638068	5.80766826784194	14.3449231074512	34.6057807967101	29.9239723048471	37.3327869623958	34.4375564069096	25.6563308843199	26.6743950956254	37.4772024336625	33.3360649022825	39.0044309498975	32.5270068769589	44.2587388233383	32.2943938441538	40.1744148583428	44.2964393696613	43.2087465497023	43.5762081669308	43.8715658308468	49.0501936059051	47.3166355961241	43.2563263134388	52.5223707304362	55.2108248775365	53.9515721185529	53.0379753579088	50.2570975895582	59.9376013654191	55.7836245914893
603.766	0	0	0	-8.83985607754782	-19.2125505344978	-35.8503507786496	-28.4270555307014	-29.9261398961972	-25.6221648176204	-20.8511196633273	-32.9080998684605	2.40376392652601	-8.19176924578392	4.14146171529948	11.099340756132	0.15667364957386	-12.7299533039853	11.9534976109267	6.57263004024588	7.91598941326414	-2.86567303506904	-8.69797401204886	3.008609482481	0.524710751563825	-9.09190688155868	1.62298318734969	12.4895671734636	16.5430032149839	27.3457065781666	5.88410965188894	17.2325372797023	20.0979755913591	32.4700440664641	31.2865053878598	20.1633909392757	29.0587570174677	30.7077934292647	36.8020608854595	36.5918074542128	36.6310871571948	36.7272238300817	38.7888679450681	37.9548336402055	41.4352824786351	40.1433232387043	43.3396669936041	48.8270822652459	43.3030763989842	41.8649599794413
605.437	0	0	-94.7362512526086	18.7626959757832	-12.8028245679555	0.13531698582178	-10.2166362041744	8.28899210344051	-2.42763190798985	-9.3057414702229	0.518423934473075	2.16707143598491	28.8452508889142	2.3097780787271	-6.00085015171948	-12.4020919492972	12.6846260891181	-5.2726583569565	6.05997271311542	11.5023768305298	9.09116012865426	18.2288274849603	13.8721238896487	9.83873152958488	9.39725403179646	12.5374603900414	19.8724939596852	15.0120737978643	32.3024578340622	24.1185453258991	24.3301479250859	28.993033702229	23.4247928847942	18.3821441531121	36.3096240640643	42.9203408246194	40.0088345401074	42.2385859796105	37.9062567553717	43.8931848063767	41.6662195926667	40.2405726721374	48.0858605350898	46.5236612300008	51.4945138268041	47.4316261415758	47.5235232168686	55.3335248075337	52.8865343525915
607.108	0	-175.651165928931	1.77710992712709	-5.03725308177901	11.2968771667064	1.68047901336792	2.95707694631684	31.4323281345541	-2.06669751880852	29.5942279276827	-8.36915657817424	2.54825996519988	18.682088779937	-11.7336699282261	-2.58843940402327	12.7064091459254	5.37839708957873	17.4129308321433	13.8866782529783	8.22048041399973	5.41862870505506	22.2862459990749	24.5028226341285	26.5088713821054	26.7294046823798	24.5862108951033	34.4725987086614	23.8340023331973	15.0860901350539	30.0261451365496	35.0503684943358	20.1234136762412	27.153227634635	40.506498544567	46.0371350087425	37.1039366306019	40.4111840221463	44.3691953589205	50.2559432640769	38.3982020606638	36.610729187594	39.6841047010976	41.6072361346338	44.7872952579649	48.6236134708544	47.531070327293	47.1420486116117	45.0614207175934	47.2161150607326
608.779	0	-64.0881722052695	-31.4123663226061	-17.4662817254498	-16.0281850784326	-27.7283809570916	-4.03112062264322	-9.36624593697654	-16.0601470022488	-5.83083725216071	-11.1080254844614	-6.24117617831803	-19.5008546789915	-0.326407392886879	5.03139043690605	5.57100983379332	-5.226854942613	-12.9429667036557	12.2821761806697	5.5363725993284	19.4065510499759	20.4863429367956	-0.0643138387566212	-0.0851833585637658	6.51360494998071	9.8798402921865	12.7535247213524	26.0197437322004	21.4891891418523	31.6221396742524	21.3710129340023	15.1673057611876	24.410268971484	27.7044903012195	19.5088414679247	30.5173737536649	32.9501974671158	28.6626907682294	27.2847064080842	40.10288702251	33.8959791369061	43.8810438805284	35.2799731118047	39.3450439369224	42.9211213886393	42.2550503295528	47.9718755917057	45.8929796651174	49.9428773354203
610.45	-219.891536776344	-22.2909223379502	-47.3552891211612	-9.88378073919461	-7.01206331833725	-14.8330286868314	-16.1168913222834	-11.7880393144689	-14.7786575775174	-15.1036547617223	-28.7789578880203	-19.826482224006	-10.8637934903046	-30.4516566238097	-3.33588152231682	-16.1686666461142	-17.9227732637837	13.4314135181677	-3.3681243222453	4.23942064795495	6.15220732386694	-1.24249492256961	18.9358145022042	16.7056953787744	12.618123068033	7.5087341220377	16.1157981801993	-5.68331235379328	18.6445131516899	10.6469375878978	8.87543501393868	18.7481526434727	23.8386139093133	28.6374719050521	28.9414320059948	19.270636370179	28.0174696513352	29.1442194585266	32.8885136093562	31.6532758508215	33.1258184367102	34.625213797013	35.825835299118	37.0625331965471	43.0237918253718	40.0419692700674	44.5261608686506	43.3249805427756	44.2161946324908
612.121	-49.8517674954767	-16.6175499975368	11.3900102672955	19.6200945210097	8.77763009806974	-0.24121968543206	5.28783109843329	0.423883762797724	-2.17162103057868	6.6439307429673	3.29640604302274	2.65513362306877	8.47412441479897	16.4209693397265	1.17275701539255	5.66515270249089	16.9131283195345	17.8822573898616	-2.33564004972998	22.55855407066	12.7372330675447	20.9110006786749	23.4447448522042	24.4601437739211	17.5196197205927	13.2962678704836	23.9857924327327	26.7159215623111	21.8938297108393	30.7678836627036	40.9423386077781	21.2437602052475	25.8731190390805	36.9063060582422	30.3703528353948	38.1951975170062	35.2546785795963	42.1034134797799	45.065172524307	41.6113143640814	40.7751316396544	37.4215152805302	37.953572329546	37.0626823325709	36.703703877237	41.8741340544387	45.9441793434496	45.7604883427482	43.5904982623023
613.792	13.464371443705	13.128943700475	18.112316169416	24.4581086914018	-17.3774784694649	7.52811166136102	16.0118996135582	1.70960502584436	17.2790991008494	-10.6967701878257	5.70026592511915	7.42463597554722	-2.60805814797151	18.3434047407972	16.8938694560808	18.7124027452777	7.16096484848927	0.228560988009722	10.4055873736813	17.9568955111591	24.4386479783967	33.4214180052601	15.6616922329959	25.8940027483756	27.219888284356	22.7391458180311	19.5911772207364	28.2101505974876	16.7698714684177	23.2871687956611	23.8565440061116	33.7536793733103	30.4420703930604	28.0441026665361	36.9032271085843	37.0379671521075	37.0023224778744	33.8392497015026	33.3024036155806	37.189773081041	34.8099083239052	35.7674713248518	39.3988439362887	40.4917848049292	40.5116508369904	43.7388619481275	46.7969721884728	44.0379478342439	51.0859651217876
615.464	-11.3717138363853	-30.4127915413446	-12.4043398769156	-0.602281717016359	1.32968168769448	-23.4940900749556	1.77940031307826	-28.6282613113062	20.5955628708976	29.8470139095709	0.608090241829625	-6.56053944791352	-12.2752231897335	-17.8429577477004	15.2058619679157	-11.4941979626517	11.4565237462039	13.7674983459796	-4.20689588205033	0.737963421808946	7.95854691955534	20.0568649516672	2.64116384032615	-6.77414353797249	10.4596443358733	18.3087618893861	18.926591717624	7.74757144754384	17.7252823541904	18.9530951458366	14.3482785080544	32.7210732777187	19.8012999959725	19.121316051788	18.7436322736483	24.5553905570119	23.2121466841454	28.7076889822476	31.9113189096227	33.7067164536802	33.4909359916575	27.9935465368874	33.526055221569	32.7510227269063	38.7163282299617	37.4548508058246	35.7875817229332	39.4545009431153	43.0320362309383
617.135	-27.1158938305025	-39.018799554839	-8.65914894748273	-16.9249651732479	-22.9166477356592	-27.1163989427841	-35.3435470952705	-25.9622062449665	-2.90872459077435	-20.8696780172536	-7.17665092832804	-2.59735990551837	-4.0184620193895	-6.87047671558926	-14.8171659250604	-19.8922952575603	-11.6550218765793	-8.29794745325317	7.24574953491519	-21.2327684875634	16.9053381683652	-0.453406351949258	6.6487821446324	-1.31299122735755	-0.176085229720354	7.53382812523042	-4.09802878550242	3.70620469212112	3.32513045563207	7.88362695990483	15.7347497374508	11.8216423538466	19.5469267755558	17.3233224862404	18.3255371767297	29.276672243768	20.1646016267558	22.4303043636423	24.5330483161974	27.9523946275219	28.331866165248	31.2429290520505	32.9004326214678	32.6646016630528	30.7817862382577	34.5440584385291	34.8468682902063	30.2228828931111	36.1378584217302
618.806	20.4899429859947	19.5875149155725	27.5859781732254	14.0135470022622	15.5152702163706	18.4050096146891	23.3087937887817	22.012972212709	17.1622964779073	26.2424491560134	18.9712313092741	23.9089450835321	36.7702777475017	23.3162168939724	47.7315327486561	27.6736551358979	36.2174501725699	25.720411588639	37.1422238989584	28.4415258628718	42.841743967415	32.6540998765181	53.9421116564211	23.5288763582971	33.430837790924	36.3227901274788	30.4145343382893	37.5959406048238	29.2137865489243	26.6430663868397	44.4971916441238	42.7692143855561	43.0206093853293	42.9894998319074	42.7728371985677	29.71259118085	31.0198204359543	37.0242622603928	31.6449571766854	36.1982936528176	43.8364637472495	41.1294030417534	43.2851477451561	35.3606819239063	37.4736373918712	43.8597714096154	41.3490790307095	42.0090165751978	46.205911533964
[truncated: 85 more columns]
