# Supplementary material for: Physicochemical and major ion data for springs in the Black Forest National Park, Germany
Source: Data Brief. 2020 Apr 30;30:105645. doi: 10.1016/j.dib.2020.105645 (PMC7218150; doi:10.1016/j.dib.2020.105645)
Supplement: Supplementary file 4 [file mmc4.zip › Fluorescence/Q03_4_2016-11-07.csv]

wavelength	600	597	594	591	588	585	582	579	576	573	570	567	564	561	558	555	552	549	546	543	540	537	534	531	528	525	522	519	516	513	510	507	504	501	498	495	492	489	486	483	480	477	474	471	468	465	462	459	456
210.862	0	0	0	0	0	0	0	0	0	0	0	0	0	0	0	0	0	0	0	0	0	0	0	0	0	0	0	0	0	0	0	0	0	0	0	0	0	0	0	0	0	0	0	0	0	0	0	0	0
212.444	0	0	0	0	0	0	0	0	0	0	0	0	0	0	0	0	0	0	0	0	0	0	0	0	0	0	0	0	0	0	0	0	0	0	0	0	0	0	0	0	0	0	0	0	0	0	0	0	0
214.027	0	0	0	0	0	0	0	0	0	0	0	0	0	0	0	0	0	0	0	0	0	0	0	0	0	0	0	0	0	0	0	0	0	0	0	0	0	0	0	0	0	0	0	0	0	0	0	0	0
215.61	0	0	0	0	0	0	0	0	0	0	0	0	0	0	0	0	0	0	0	0	0	0	0	0	0	0	0	0	0	0	0	0	0	0	0	0	0	0	0	0	0	0	0	0	0	0	0	0	0
217.194	0	0	0	0	0	0	0	0	0	0	0	0	0	0	0	0	0	0	0	0	0	0	0	0	0	0	0	0	0	0	0	0	0	0	0	0	0	0	0	0	0	0	0	0	0	0	0	0	0
218.779	0	0	0	0	0	0	0	0	0	0	0	0	0	0	0	0	0	0	0	0	0	0	0	0	0	0	0	0	0	0	0	0	0	0	0	0	0	0	0	0	0	0	0	0	0	0	0	0	0
220.364	0	0	0	0	0	0	0	0	0	0	0	0	0	0	0	0	0	0	0	0	0	0	0	0	0	0	0	0	0	0	0	0	0	0	0	0	0	0	0	0	0	0	0	0	0	0	0	0	0
221.95	0	0	0	0	0	0	0	0	0	0	0	0	0	0	0	0	0	0	0	0	0	0	0	0	0	0	0	0	0	0	0	0	0	0	0	0	0	0	0	0	0	0	0	0	0	0	0	0	0
223.536	0	0	0	0	0	0	0	0	0	0	0	0	0	0	0	0	0	0	0	0	0	0	0	0	0	0	0	0	0	0	0	0	0	0	0	0	0	0	0	0	0	0	0	0	0	0	0	0	0
225.123	0	0	0	0	0	0	0	0	0	0	0	0	0	0	0	0	0	0	0	0	0	0	0	0	0	0	0	0	0	0	0	0	0	0	0	0	0	0	0	0	0	0	0	0	0	0	0	0	0
226.71	0	0	0	0	0	0	0	0	0	0	0	0	0	0	0	0	0	0	0	0	0	0	0	0	0	0	0	0	0	0	0	0	0	0	0	0	0	0	0	0	0	0	0	0	0	0	0	0	0
228.299	0	0	0	0	0	0	0	0	0	0	0	0	0	0	0	0	0	0	0	0	0	0	0	0	0	0	0	0	0	0	0	0	0	0	0	0	0	0	0	0	0	0	0	0	0	0	0	0	0
229.887	0	0	0	0	0	0	0	0	0	0	0	0	0	0	0	0	0	0	0	0	0	0	0	0	0	0	0	0	0	0	0	0	0	0	0	0	0	0	0	0	0	0	0	0	0	0	0	0	0
231.477	0	0	0	0	0	0	0	0	0	0	0	0	0	0	0	0	0	0	0	0	0	0	0	0	0	0	0	0	0	0	0	0	0	0	0	0	0	0	0	0	0	0	0	0	0	0	0	0	0
233.067	0	0	0	0	0	0	0	0	0	0	0	0	0	0	0	0	0	0	0	0	0	0	0	0	0	0	0	0	0	0	0	0	0	0	0	0	0	0	0	0	0	0	0	0	0	0	0	0	0
234.657	0	0	0	0	0	0	0	0	0	0	0	0	0	0	0	0	0	0	0	0	0	0	0	0	0	0	0	0	0	0	0	0	0	0	0	0	0	0	0	0	0	0	0	0	0	0	0	0	0
236.248	0	0	0	0	0	0	0	0	0	0	0	0	0	0	0	0	0	0	0	0	0	0	0	0	0	0	0	0	0	0	0	0	0	0	0	0	0	0	0	0	0	0	0	0	0	0	0	0	0
237.84	0	0	0	0	0	0	0	0	0	0	0	0	0	0	0	0	0	0	0	0	0	0	0	0	0	0	0	0	0	0	0	0	0	0	0	0	0	0	0	0	0	0	0	0	0	0	0	0	0
239.432	0	0	0	0	0	0	0	0	0	0	0	0	0	0	0	0	0	0	0	0	0	0	0	0	0	0	0	0	0	0	0	0	0	0	0	0	0	0	0	0	0	0	0	0	0	0	0	0	0
241.025	0	0	0	0	0	0	0	0	0	0	0	0	0	0	0	0	0	0	0	0	0	0	0	0	0	0	0	0	0	0	0	0	0	0	0	0	0	0	0	0	0	0	0	0	0	0	0	0	0
242.619	0	0	0	0	0	0	0	0	0	0	0	0	0	0	0	0	0	0	0	0	0	0	0	0	0	0	0	0	0	0	0	0	0	0	0	0	0	0	0	0	0	0	0	0	0	0	0	0	0
244.213	0	0	0	0	0	0	0	0	0	0	0	0	0	0	0	0	0	0	0	0	0	0	0	0	0	0	0	0	0	0	0	0	0	0	0	0	0	0	0	0	0	0	0	0	0	0	0	0	0
245.808	0	0	0	0	0	0	0	0	0	0	0	0	0	0	0	0	0	0	0	0	0	0	0	0	0	0	0	0	0	0	0	0	0	0	0	0	0	0	0	0	0	0	0	0	0	0	0	0	0
247.403	0	0	0	0	0	0	0	0	0	0	0	0	0	0	0	0	0	0	0	0	0	0	0	0	0	0	0	0	0	0	0	0	0	0	0	0	0	0	0	0	0	0	0	0	0	0	0	0	0
248.999	0	0	0	0	0	0	0	0	0	0	0	0	0	0	0	0	0	0	0	0	0	0	0	0	0	0	0	0	0	0	0	0	0	0	0	0	0	0	0	0	0	0	0	0	0	0	0	0	0
250.595	0	0	0	0	0	0	0	0	0	0	0	0	0	0	0	0	0	0	0	0	0	0	0	0	0	0	0	0	0	0	0	0	0	0	0	0	0	0	0	0	0	0	0	0	0	0	0	0	0
252.192	0	0	0	0	0	0	0	0	0	0	0	0	0	0	0	0	0	0	0	0	0	0	0	0	0	0	0	0	0	0	0	0	0	0	0	0	0	0	0	0	0	0	0	0	0	0	0	0	0
253.79	0	0	0	0	0	0	0	0	0	0	0	0	0	0	0	0	0	0	0	0	0	0	0	0	0	0	0	0	0	0	0	0	0	0	0	0	0	0	0	0	0	0	0	0	0	0	0	0	0
255.388	0	0	0	0	0	0	0	0	0	0	0	0	0	0	0	0	0	0	0	0	0	0	0	0	0	0	0	0	0	0	0	0	0	0	0	0	0	0	0	0	0	0	0	0	0	0	0	0	0
256.986	0	0	0	0	0	0	0	0	0	0	0	0	0	0	0	0	0	0	0	0	0	0	0	0	0	0	0	0	0	0	0	0	0	0	0	0	0	0	0	0	0	0	0	0	0	0	0	0	0
258.586	0	0	0	0	0	0	0	0	0	0	0	0	0	0	0	0	0	0	0	0	0	0	0	0	0	0	0	0	0	0	0	0	0	0	0	0	0	0	0	0	0	0	0	0	0	0	0	0	0
260.186	0	0	0	0	0	0	0	0	0	0	0	0	0	0	0	0	0	0	0	0	0	0	0	0	0	0	0	0	0	0	0	0	0	0	0	0	0	0	0	0	0	0	0	0	0	0	0	0	0
261.786	0	0	0	0	0	0	0	0	0	0	0	0	0	0	0	0	0	0	0	0	0	0	0	0	0	0	0	0	0	0	0	0	0	0	0	0	0	0	0	0	0	0	0	0	0	0	0	0	0
263.387	0	0	0	0	0	0	0	0	0	0	0	0	0	0	0	0	0	0	0	0	0	0	0	0	0	0	0	0	0	0	0	0	0	0	0	0	0	0	0	0	0	0	0	0	0	0	0	0	0
264.988	0	0	0	0	0	0	0	0	0	0	0	0	0	0	0	0	0	0	0	0	0	0	0	0	0	0	0	0	0	0	0	0	0	0	0	0	0	0	0	0	0	0	0	0	0	0	0	0	0
266.591	0	0	0	0	0	0	0	0	0	0	0	0	0	0	0	0	0	0	0	0	0	0	0	0	0	0	0	0	0	0	0	0	0	0	0	0	0	0	0	0	0	0	0	0	0	0	0	0	0
268.193	0	0	0	0	0	0	0	0	0	0	0	0	0	0	0	0	0	0	0	0	0	0	0	0	0	0	0	0	0	0	0	0	0	0	0	0	0	0	0	0	0	0	0	0	0	0	0	0	0
269.796	0	0	0	0	0	0	0	0	0	0	0	0	0	0	0	0	0	0	0	0	0	0	0	0	0	0	0	0	0	0	0	0	0	0	0	0	0	0	0	0	0	0	0	0	0	0	0	0	0
271.4	0	0	0	0	0	0	0	0	0	0	0	0	0	0	0	0	0	0	0	0	0	0	0	0	0	0	0	0	0	0	0	0	0	0	0	0	0	0	0	0	0	0	0	0	0	0	0	0	0
273.004	0	0	0	0	0	0	0	0	0	0	0	0	0	0	0	0	0	0	0	0	0	0	0	0	0	0	0	0	0	0	0	0	0	0	0	0	0	0	0	0	0	0	0	0	0	0	0	0	0
274.609	0	0	0	0	0	0	0	0	0	0	0	0	0	0	0	0	0	0	0	0	0	0	0	0	0	0	0	0	0	0	0	0	0	0	0	0	0	0	0	0	0	0	0	0	0	0	0	0	0
276.215	0	0	0	0	0	0	0	0	0	0	0	0	0	0	0	0	0	0	0	0	0	0	0	0	0	0	0	0	0	0	0	0	0	0	0	0	0	0	0	0	0	0	0	0	0	0	0	0	0
277.821	0	0	0	0	0	0	0	0	0	0	0	0	0	0	0	0	0	0	0	0	0	0	0	0	0	0	0	0	0	0	0	0	0	0	0	0	0	0	0	0	0	0	0	0	0	0	0	0	0
279.427	0	0	0	0	0	0	0	0	0	0	0	0	0	0	0	0	0	0	0	0	0	0	0	0	0	0	0	0	0	0	0	0	0	0	0	0	0	0	0	0	0	0	0	0	0	0	0	0	0
281.034	0	0	0	0	0	0	0	0	0	0	0	0	0	0	0	0	0	0	0	0	0	0	0	0	0	0	0	0	0	0	0	0	0	0	0	0	0	0	0	0	0	0	0	0	0	0	0	0	0
282.642	0	0	0	0	0	0	0	0	0	0	0	0	0	0	0	0	0	0	0	0	0	0	0	0	0	0	0	0	0	0	0	0	0	0	0	0	0	0	0	0	0	0	0	0	0	0	0	0	0
284.25	0	0	0	0	0	0	0	0	0	0	0	0	0	0	0	0	0	0	0	0	0	0	0	0	0	0	0	0	0	0	0	0	0	0	0	0	0	0	0	0	0	0	0	0	0	0	0	0	0
285.858	0	0	0	0	0	0	0	0	0	0	0	0	0	0	0	0	0	0	0	0	0	0	0	0	0	0	0	0	0	0	0	0	0	0	0	0	0	0	0	0	0	0	0	0	0	0	0	0	0
287.468	0	0	0	0	0	0	0	0	0	0	0	0	0	0	0	0	0	0	0	0	0	0	0	0	0	0	0	0	0	0	0	0	0	0	0	0	0	0	0	0	0	0	0	0	0	0	0	0	0
289.077	0	0	0	0	0	0	0	0	0	0	0	0	0	0	0	0	0	0	0	0	0	0	0	0	0	0	0	0	0	0	0	0	0	0	0	0	0	0	0	0	0	0	0	0	0	0	0	0	0
290.688	0	0	0	0	0	0	0	0	0	0	0	0	0	0	0	0	0	0	0	0	0	0	0	0	0	0	0	0	0	0	0	0	0	0	0	0	0	0	0	0	0	0	0	0	0	0	0	0	0
292.298	0	0	0	0	0	0	0	0	0	0	0	0	0	0	0	0	0	0	0	0	0	0	0	0	0	0	0	0	0	0	0	0	0	0	0	0	0	0	0	0	0	0	0	0	0	0	0	0	0
293.91	0	0	0	0	0	0	0	0	0	0	0	0	0	0	0	0	0	0	0	0	0	0	0	0	0	0	0	0	0	0	0	0	0	0	0	0	0	0	0	0	0	0	0	0	0	0	0	0	0
295.521	0	0	0	0	0	0	0	0	0	0	0	0	0	0	0	0	0	0	0	0	0	0	0	0	0	0	0	0	0	0	0	0	0	0	0	0	0	0	0	0	0	0	0	0	0	0	0	0	0
297.134	0	0	0	0	0	0	0	0	0	0	0	0	0	0	0	0	0	0	0	0	0	0	0	0	0	0	0	0	0	0	0	0	0	0	0	0	0	0	0	0	0	0	0	0	0	0	0	0	0
298.747	0	0	0	0	0	0	0	0	0	0	0	0	0	0	0	0	0	0	0	0	0	0	0	0	0	0	0	0	0	0	0	0	0	0	0	0	0	0	0	0	0	0	0	0	0	0	0	0	0
300.36	0	0	0	0	0	0	0	0	0	0	0	0	0	0	0	0	0	0	0	0	0	0	0	0	0	0	0	0	0	0	0	0	0	0	0	0	0	0	0	0	0	0	0	0	0	0	0	0	0
301.974	0	0	0	0	0	0	0	0	0	0	0	0	0	0	0	0	0	0	0	0	0	0	0	0	0	0	0	0	0	0	0	0	0	0	0	0	0	0	0	0	0	0	0	0	0	0	0	0	0
303.588	0	0	0	0	0	0	0	0	0	0	0	0	0	0	0	0	0	0	0	0	0	0	0	0	0	0	0	0	0	0	0	0	0	0	0	0	0	0	0	0	0	0	0	0	0	0	0	0	0
305.203	0	0	0	0	0	0	0	0	0	0	0	0	0	0	0	0	0	0	0	0	0	0	0	0	0	0	0	0	0	0	0	0	0	0	0	0	0	0	0	0	0	0	0	0	0	0	0	0	0
306.819	0	0	0	0	0	0	0	0	0	0	0	0	0	0	0	0	0	0	0	0	0	0	0	0	0	0	0	0	0	0	0	0	0	0	0	0	0	0	0	0	0	0	0	0	0	0	0	0	0
308.435	0	0	0	0	0	0	0	0	0	0	0	0	0	0	0	0	0	0	0	0	0	0	0	0	0	0	0	0	0	0	0	0	0	0	0	0	0	0	0	0	0	0	0	0	0	0	0	0	0
310.051	0	0	0	0	0	0	0	0	0	0	0	0	0	0	0	0	0	0	0	0	0	0	0	0	0	0	0	0	0	0	0	0	0	0	0	0	0	0	0	0	0	0	0	0	0	0	0	0	0
311.668	0	0	0	0	0	0	0	0	0	0	0	0	0	0	0	0	0	0	0	0	0	0	0	0	0	0	0	0	0	0	0	0	0	0	0	0	0	0	0	0	0	0	0	0	0	0	0	0	0
313.286	0	0	0	0	0	0	0	0	0	0	0	0	0	0	0	0	0	0	0	0	0	0	0	0	0	0	0	0	0	0	0	0	0	0	0	0	0	0	0	0	0	0	0	0	0	0	0	0	0
314.904	0	0	0	0	0	0	0	0	0	0	0	0	0	0	0	0	0	0	0	0	0	0	0	0	0	0	0	0	0	0	0	0	0	0	0	0	0	0	0	0	0	0	0	0	0	0	0	0	0
316.522	0	0	0	0	0	0	0	0	0	0	0	0	0	0	0	0	0	0	0	0	0	0	0	0	0	0	0	0	0	0	0	0	0	0	0	0	0	0	0	0	0	0	0	0	0	0	0	0	0
318.141	0	0	0	0	0	0	0	0	0	0	0	0	0	0	0	0	0	0	0	0	0	0	0	0	0	0	0	0	0	0	0	0	0	0	0	0	0	0	0	0	0	0	0	0	0	0	0	0	0
319.761	0	0	0	0	0	0	0	0	0	0	0	0	0	0	0	0	0	0	0	0	0	0	0	0	0	0	0	0	0	0	0	0	0	0	0	0	0	0	0	0	0	0	0	0	0	0	0	0	0
321.381	0	0	0	0	0	0	0	0	0	0	0	0	0	0	0	0	0	0	0	0	0	0	0	0	0	0	0	0	0	0	0	0	0	0	0	0	0	0	0	0	0	0	0	0	0	0	0	0	0
323.001	0	0	0	0	0	0	0	0	0	0	0	0	0	0	0	0	0	0	0	0	0	0	0	0	0	0	0	0	0	0	0	0	0	0	0	0	0	0	0	0	0	0	0	0	0	0	0	0	0
324.622	0	0	0	0	0	0	0	0	0	0	0	0	0	0	0	0	0	0	0	0	0	0	0	0	0	0	0	0	0	0	0	0	0	0	0	0	0	0	0	0	0	0	0	0	0	0	0	0	0
326.243	0	0	0	0	0	0	0	0	0	0	0	0	0	0	0	0	0	0	0	0	0	0	0	0	0	0	0	0	0	0	0	0	0	0	0	0	0	0	0	0	0	0	0	0	0	0	0	0	0
327.865	0	0	0	0	0	0	0	0	0	0	0	0	0	0	0	0	0	0	0	0	0	0	0	0	0	0	0	0	0	0	0	0	0	0	0	0	0	0	0	0	0	0	0	0	0	0	0	0	0
329.488	0	0	0	0	0	0	0	0	0	0	0	0	0	0	0	0	0	0	0	0	0	0	0	0	0	0	0	0	0	0	0	0	0	0	0	0	0	0	0	0	0	0	0	0	0	0	0	0	0
331.111	0	0	0	0	0	0	0	0	0	0	0	0	0	0	0	0	0	0	0	0	0	0	0	0	0	0	0	0	0	0	0	0	0	0	0	0	0	0	0	0	0	0	0	0	0	0	0	0	0
332.734	0	0	0	0	0	0	0	0	0	0	0	0	0	0	0	0	0	0	0	0	0	0	0	0	0	0	0	0	0	0	0	0	0	0	0	0	0	0	0	0	0	0	0	0	0	0	0	0	0
334.358	0	0	0	0	0	0	0	0	0	0	0	0	0	0	0	0	0	0	0	0	0	0	0	0	0	0	0	0	0	0	0	0	0	0	0	0	0	0	0	0	0	0	0	0	0	0	0	0	0
335.982	0	0	0	0	0	0	0	0	0	0	0	0	0	0	0	0	0	0	0	0	0	0	0	0	0	0	0	0	0	0	0	0	0	0	0	0	0	0	0	0	0	0	0	0	0	0	0	0	0
337.607	0	0	0	0	0	0	0	0	0	0	0	0	0	0	0	0	0	0	0	0	0	0	0	0	0	0	0	0	0	0	0	0	0	0	0	0	0	0	0	0	0	0	0	0	0	0	0	0	0
339.232	0	0	0	0	0	0	0	0	0	0	0	0	0	0	0	0	0	0	0	0	0	0	0	0	0	0	0	0	0	0	0	0	0	0	0	0	0	0	0	0	0	0	0	0	0	0	0	0	0
340.858	0	0	0	0	0	0	0	0	0	0	0	0	0	0	0	0	0	0	0	0	0	0	0	0	0	0	0	0	0	0	0	0	0	0	0	0	0	0	0	0	0	0	0	0	0	0	0	0	0
342.484	0	0	0	0	0	0	0	0	0	0	0	0	0	0	0	0	0	0	0	0	0	0	0	0	0	0	0	0	0	0	0	0	0	0	0	0	0	0	0	0	0	0	0	0	0	0	0	0	0
344.111	0	0	0	0	0	0	0	0	0	0	0	0	0	0	0	0	0	0	0	0	0	0	0	0	0	0	0	0	0	0	0	0	0	0	0	0	0	0	0	0	0	0	0	0	0	0	0	0	0
345.738	0	0	0	0	0	0	0	0	0	0	0	0	0	0	0	0	0	0	0	0	0	0	0	0	0	0	0	0	0	0	0	0	0	0	0	0	0	0	0	0	0	0	0	0	0	0	0	0	0
347.365	0	0	0	0	0	0	0	0	0	0	0	0	0	0	0	0	0	0	0	0	0	0	0	0	0	0	0	0	0	0	0	0	0	0	0	0	0	0	0	0	0	0	0	0	0	0	0	0	0
348.993	0	0	0	0	0	0	0	0	0	0	0	0	0	0	0	0	0	0	0	0	0	0	0	0	0	0	0	0	0	0	0	0	0	0	0	0	0	0	0	0	0	0	0	0	0	0	0	0	0
350.622	0	0	0	0	0	0	0	0	0	0	0	0	0	0	0	0	0	0	0	0	0	0	0	0	0	0	0	0	0	0	0	0	0	0	0	0	0	0	0	0	0	0	0	0	0	0	0	0	0
352.251	0	0	0	0	0	0	0	0	0	0	0	0	0	0	0	0	0	0	0	0	0	0	0	0	0	0	0	0	0	0	0	0	0	0	0	0	0	0	0	0	0	0	0	0	0	0	0	0	0
353.88	0	0	0	0	0	0	0	0	0	0	0	0	0	0	0	0	0	0	0	0	0	0	0	0	0	0	0	0	0	0	0	0	0	0	0	0	0	0	0	0	0	0	0	0	0	0	0	0	0
355.51	0	0	0	0	0	0	0	0	0	0	0	0	0	0	0	0	0	0	0	0	0	0	0	0	0	0	0	0	0	0	0	0	0	0	0	0	0	0	0	0	0	0	0	0	0	0	0	0	0
357.14	0	0	0	0	0	0	0	0	0	0	0	0	0	0	0	0	0	0	0	0	0	0	0	0	0	0	0	0	0	0	0	0	0	0	0	0	0	0	0	0	0	0	0	0	0	0	0	0	0
358.771	0	0	0	0	0	0	0	0	0	0	0	0	0	0	0	0	0	0	0	0	0	0	0	0	0	0	0	0	0	0	0	0	0	0	0	0	0	0	0	0	0	0	0	0	0	0	0	0	0
360.402	0	0	0	0	0	0	0	0	0	0	0	0	0	0	0	0	0	0	0	0	0	0	0	0	0	0	0	0	0	0	0	0	0	0	0	0	0	0	0	0	0	0	0	0	0	0	0	0	0
362.034	0	0	0	0	0	0	0	0	0	0	0	0	0	0	0	0	0	0	0	0	0	0	0	0	0	0	0	0	0	0	0	0	0	0	0	0	0	0	0	0	0	0	0	0	0	0	0	0	0
363.666	0	0	0	0	0	0	0	0	0	0	0	0	0	0	0	0	0	0	0	0	0	0	0	0	0	0	0	0	0	0	0	0	0	0	0	0	0	0	0	0	0	0	0	0	0	0	0	0	0
365.299	0	0	0	0	0	0	0	0	0	0	0	0	0	0	0	0	0	0	0	0	0	0	0	0	0	0	0	0	0	0	0	0	0	0	0	0	0	0	0	0	0	0	0	0	0	0	0	0	0
366.932	0	0	0	0	0	0	0	0	0	0	0	0	0	0	0	0	0	0	0	0	0	0	0	0	0	0	0	0	0	0	0	0	0	0	0	0	0	0	0	0	0	0	0	0	0	0	0	0	0
368.565	0	0	0	0	0	0	0	0	0	0	0	0	0	0	0	0	0	0	0	0	0	0	0	0	0	0	0	0	0	0	0	0	0	0	0	0	0	0	0	0	0	0	0	0	0	0	0	0	0
370.199	0	0	0	0	0	0	0	0	0	0	0	0	0	0	0	0	0	0	0	0	0	0	0	0	0	0	0	0	0	0	0	0	0	0	0	0	0	0	0	0	0	0	0	0	0	0	0	0	0
371.833	0	0	0	0	0	0	0	0	0	0	0	0	0	0	0	0	0	0	0	0	0	0	0	0	0	0	0	0	0	0	0	0	0	0	0	0	0	0	0	0	0	0	0	0	0	0	0	0	0
373.468	0	0	0	0	0	0	0	0	0	0	0	0	0	0	0	0	0	0	0	0	0	0	0	0	0	0	0	0	0	0	0	0	0	0	0	0	0	0	0	0	0	0	0	0	0	0	0	0	0
375.103	0	0	0	0	0	0	0	0	0	0	0	0	0	0	0	0	0	0	0	0	0	0	0	0	0	0	0	0	0	0	0	0	0	0	0	0	0	0	0	0	0	0	0	0	0	0	0	0	0
376.738	0	0	0	0	0	0	0	0	0	0	0	0	0	0	0	0	0	0	0	0	0	0	0	0	0	0	0	0	0	0	0	0	0	0	0	0	0	0	0	0	0	0	0	0	0	0	0	0	0
378.374	0	0	0	0	0	0	0	0	0	0	0	0	0	0	0	0	0	0	0	0	0	0	0	0	0	0	0	0	0	0	0	0	0	0	0	0	0	0	0	0	0	0	0	0	0	0	0	0	0
380.01	0	0	0	0	0	0	0	0	0	0	0	0	0	0	0	0	0	0	0	0	0	0	0	0	0	0	0	0	0	0	0	0	0	0	0	0	0	0	0	0	0	0	0	0	0	0	0	0	0
381.647	0	0	0	0	0	0	0	0	0	0	0	0	0	0	0	0	0	0	0	0	0	0	0	0	0	0	0	0	0	0	0	0	0	0	0	0	0	0	0	0	0	0	0	0	0	0	0	0	0
383.284	0	0	0	0	0	0	0	0	0	0	0	0	0	0	0	0	0	0	0	0	0	0	0	0	0	0	0	0	0	0	0	0	0	0	0	0	0	0	0	0	0	0	0	0	0	0	0	0	0
384.922	0	0	0	0	0	0	0	0	0	0	0	0	0	0	0	0	0	0	0	0	0	0	0	0	0	0	0	0	0	0	0	0	0	0	0	0	0	0	0	0	0	0	0	0	0	0	0	0	0
386.56	0	0	0	0	0	0	0	0	0	0	0	0	0	0	0	0	0	0	0	0	0	0	0	0	0	0	0	0	0	0	0	0	0	0	0	0	0	0	0	0	0	0	0	0	0	0	0	0	0
388.198	0	0	0	0	0	0	0	0	0	0	0	0	0	0	0	0	0	0	0	0	0	0	0	0	0	0	0	0	0	0	0	0	0	0	0	0	0	0	0	0	0	0	0	0	0	0	0	0	0
389.837	0	0	0	0	0	0	0	0	0	0	0	0	0	0	0	0	0	0	0	0	0	0	0	0	0	0	0	0	0	0	0	0	0	0	0	0	0	0	0	0	0	0	0	0	0	0	0	0	0
391.476	0	0	0	0	0	0	0	0	0	0	0	0	0	0	0	0	0	0	0	0	0	0	0	0	0	0	0	0	0	0	0	0	0	0	0	0	0	0	0	0	0	0	0	0	0	0	0	0	0
393.116	0	0	0	0	0	0	0	0	0	0	0	0	0	0	0	0	0	0	0	0	0	0	0	0	0	0	0	0	0	0	0	0	0	0	0	0	0	0	0	0	0	0	0	0	0	0	0	0	0
394.756	0	0	0	0	0	0	0	0	0	0	0	0	0	0	0	0	0	0	0	0	0	0	0	0	0	0	0	0	0	0	0	0	0	0	0	0	0	0	0	0	0	0	0	0	0	0	0	0	0
396.396	0	0	0	0	0	0	0	0	0	0	0	0	0	0	0	0	0	0	0	0	0	0	0	0	0	0	0	0	0	0	0	0	0	0	0	0	0	0	0	0	0	0	0	0	0	0	0	0	0
398.037	0	0	0	0	0	0	0	0	0	0	0	0	0	0	0	0	0	0	0	0	0	0	0	0	0	0	0	0	0	0	0	0	0	0	0	0	0	0	0	0	0	0	0	0	0	0	0	0	0
399.678	0	0	0	0	0	0	0	0	0	0	0	0	0	0	0	0	0	0	0	0	0	0	0	0	0	0	0	0	0	0	0	0	0	0	0	0	0	0	0	0	0	0	0	0	0	0	0	0	0
401.32	0	0	0	0	0	0	0	0	0	0	0	0	0	0	0	0	0	0	0	0	0	0	0	0	0	0	0	0	0	0	0	0	0	0	0	0	0	0	0	0	0	0	0	0	0	0	0	0	0
402.962	0	0	0	0	0	0	0	0	0	0	0	0	0	0	0	0	0	0	0	0	0	0	0	0	0	0	0	0	0	0	0	0	0	0	0	0	0	0	0	0	0	0	0	0	0	0	0	0	0
404.604	0	0	0	0	0	0	0	0	0	0	0	0	0	0	0	0	0	0	0	0	0	0	0	0	0	0	0	0	0	0	0	0	0	0	0	0	0	0	0	0	0	0	0	0	0	0	0	0	0
406.247	0	0	0	0	0	0	0	0	0	0	0	0	0	0	0	0	0	0	0	0	0	0	0	0	0	0	0	0	0	0	0	0	0	0	0	0	0	0	0	0	0	0	0	0	0	0	0	0	0
407.89	0	0	0	0	0	0	0	0	0	0	0	0	0	0	0	0	0	0	0	0	0	0	0	0	0	0	0	0	0	0	0	0	0	0	0	0	0	0	0	0	0	0	0	0	0	0	0	0	0
409.534	0	0	0	0	0	0	0	0	0	0	0	0	0	0	0	0	0	0	0	0	0	0	0	0	0	0	0	0	0	0	0	0	0	0	0	0	0	0	0	0	0	0	0	0	0	0	0	0	0
411.177	0	0	0	0	0	0	0	0	0	0	0	0	0	0	0	0	0	0	0	0	0	0	0	0	0	0	0	0	0	0	0	0	0	0	0	0	0	0	0	0	0	0	0	0	0	0	0	0	0
412.822	0	0	0	0	0	0	0	0	0	0	0	0	0	0	0	0	0	0	0	0	0	0	0	0	0	0	0	0	0	0	0	0	0	0	0	0	0	0	0	0	0	0	0	0	0	0	0	0	0
414.466	0	0	0	0	0	0	0	0	0	0	0	0	0	0	0	0	0	0	0	0	0	0	0	0	0	0	0	0	0	0	0	0	0	0	0	0	0	0	0	0	0	0	0	0	0	0	0	0	0
416.111	0	0	0	0	0	0	0	0	0	0	0	0	0	0	0	0	0	0	0	0	0	0	0	0	0	0	0	0	0	0	0	0	0	0	0	0	0	0	0	0	0	0	0	0	0	0	0	0	0
417.757	0	0	0	0	0	0	0	0	0	0	0	0	0	0	0	0	0	0	0	0	0	0	0	0	0	0	0	0	0	0	0	0	0	0	0	0	0	0	0	0	0	0	0	0	0	0	0	0	0
419.402	0	0	0	0	0	0	0	0	0	0	0	0	0	0	0	0	0	0	0	0	0	0	0	0	0	0	0	0	0	0	0	0	0	0	0	0	0	0	0	0	0	0	0	0	0	0	0	0	0
421.048	0	0	0	0	0	0	0	0	0	0	0	0	0	0	0	0	0	0	0	0	0	0	0	0	0	0	0	0	0	0	0	0	0	0	0	0	0	0	0	0	0	0	0	0	0	0	0	0	0
422.695	0	0	0	0	0	0	0	0	0	0	0	0	0	0	0	0	0	0	0	0	0	0	0	0	0	0	0	0	0	0	0	0	0	0	0	0	0	0	0	0	0	0	0	0	0	0	0	0	0
424.342	0	0	0	0	0	0	0	0	0	0	0	0	0	0	0	0	0	0	0	0	0	0	0	0	0	0	0	0	0	0	0	0	0	0	0	0	0	0	0	0	0	0	0	0	0	0	0	0	0
425.989	0	0	0	0	0	0	0	0	0	0	0	0	0	0	0	0	0	0	0	0	0	0	0	0	0	0	0	0	0	0	0	0	0	0	0	0	0	0	0	0	0	0	0	0	0	0	0	0	0
427.636	0	0	0	0	0	0	0	0	0	0	0	0	0	0	0	0	0	0	0	0	0	0	0	0	0	0	0	0	0	0	0	0	0	0	0	0	0	0	0	0	0	0	0	0	0	0	0	0	0
429.284	0	0	0	0	0	0	0	0	0	0	0	0	0	0	0	0	0	0	0	0	0	0	0	0	0	0	0	0	0	0	0	0	0	0	0	0	0	0	0	0	0	0	0	0	0	0	0	0	0
430.932	0	0	0	0	0	0	0	0	0	0	0	0	0	0	0	0	0	0	0	0	0	0	0	0	0	0	0	0	0	0	0	0	0	0	0	0	0	0	0	0	0	0	0	0	0	0	0	0	0
432.581	0	0	0	0	0	0	0	0	0	0	0	0	0	0	0	0	0	0	0	0	0	0	0	0	0	0	0	0	0	0	0	0	0	0	0	0	0	0	0	0	0	0	0	0	0	0	0	0	0
434.23	0	0	0	0	0	0	0	0	0	0	0	0	0	0	0	0	0	0	0	0	0	0	0	0	0	0	0	0	0	0	0	0	0	0	0	0	0	0	0	0	0	0	0	0	0	0	0	0	0
435.879	0	0	0	0	0	0	0	0	0	0	0	0	0	0	0	0	0	0	0	0	0	0	0	0	0	0	0	0	0	0	0	0	0	0	0	0	0	0	0	0	0	0	0	0	0	0	0	0	0
437.528	0	0	0	0	0	0	0	0	0	0	0	0	0	0	0	0	0	0	0	0	0	0	0	0	0	0	0	0	0	0	0	0	0	0	0	0	0	0	0	0	0	0	0	0	0	0	0	0	0
439.178	0	0	0	0	0	0	0	0	0	0	0	0	0	0	0	0	0	0	0	0	0	0	0	0	0	0	0	0	0	0	0	0	0	0	0	0	0	0	0	0	0	0	0	0	0	0	0	0	0
440.828	0	0	0	0	0	0	0	0	0	0	0	0	0	0	0	0	0	0	0	0	0	0	0	0	0	0	0	0	0	0	0	0	0	0	0	0	0	0	0	0	0	0	0	0	0	0	0	0	0
442.479	0	0	0	0	0	0	0	0	0	0	0	0	0	0	0	0	0	0	0	0	0	0	0	0	0	0	0	0	0	0	0	0	0	0	0	0	0	0	0	0	0	0	0	0	0	0	0	0	0
444.13	0	0	0	0	0	0	0	0	0	0	0	0	0	0	0	0	0	0	0	0	0	0	0	0	0	0	0	0	0	0	0	0	0	0	0	0	0	0	0	0	0	0	0	0	0	0	0	0	0
445.781	0	0	0	0	0	0	0	0	0	0	0	0	0	0	0	0	0	0	0	0	0	0	0	0	0	0	0	0	0	0	0	0	0	0	0	0	0	0	0	0	0	0	0	0	0	0	0	0	0
447.432	0	0	0	0	0	0	0	0	0	0	0	0	0	0	0	0	0	0	0	0	0	0	0	0	0	0	0	0	0	0	0	0	0	0	0	0	0	0	0	0	0	0	0	0	0	0	0	0	0
449.084	0	0	0	0	0	0	0	0	0	0	0	0	0	0	0	0	0	0	0	0	0	0	0	0	0	0	0	0	0	0	0	0	0	0	0	0	0	0	0	0	0	0	0	0	0	0	0	0	0
450.736	0	0	0	0	0	0	0	0	0	0	0	0	0	0	0	0	0	0	0	0	0	0	0	0	0	0	0	0	0	0	0	0	0	0	0	0	0	0	0	0	0	0	0	0	0	0	0	0	0
452.389	0	0	0	0	0	0	0	0	0	0	0	0	0	0	0	0	0	0	0	0	0	0	0	0	0	0	0	0	0	0	0	0	0	0	0	0	0	0	0	0	0	0	0	0	0	0	0	0	0
454.042	0	0	0	0	0	0	0	0	0	0	0	0	0	0	0	0	0	0	0	0	0	0	0	0	0	0	0	0	0	0	0	0	0	0	0	0	0	0	0	0	0	0	0	0	0	0	0	0	0
455.695	0	0	0	0	0	0	0	0	0	0	0	0	0	0	0	0	0	0	0	0	0	0	0	0	0	0	0	0	0	0	0	0	0	0	0	0	0	0	0	0	0	0	0	0	0	0	0	0	0
457.348	0	0	0	0	0	0	0	0	0	0	0	0	0	0	0	0	0	0	0	0	0	0	0	0	0	0	0	0	0	0	0	0	0	0	0	0	0	0	0	0	0	0	0	0	0	0	0	0	0
459.002	0	0	0	0	0	0	0	0	0	0	0	0	0	0	0	0	0	0	0	0	0	0	0	0	0	0	0	0	0	0	0	0	0	0	0	0	0	0	0	0	0	0	0	0	0	0	0	0	0
460.656	0	0	0	0	0	0	0	0	0	0	0	0	0	0	0	0	0	0	0	0	0	0	0	0	0	0	0	0	0	0	0	0	0	0	0	0	0	0	0	0	0	0	0	0	0	0	0	0	0
462.31	0	0	0	0	0	0	0	0	0	0	0	0	0	0	0	0	0	0	0	0	0	0	0	0	0	0	0	0	0	0	0	0	0	0	0	0	0	0	0	0	0	0	0	0	0	0	0	0	0
463.965	0	0	0	0	0	0	0	0	0	0	0	0	0	0	0	0	0	0	0	0	0	0	0	0	0	0	0	0	0	0	0	0	0	0	0	0	0	0	0	0	0	0	0	0	0	0	0	0	0
465.62	0	0	0	0	0	0	0	0	0	0	0	0	0	0	0	0	0	0	0	0	0	0	0	0	0	0	0	0	0	0	0	0	0	0	0	0	0	0	0	0	0	0	0	0	0	0	0	0	0
467.275	0	0	0	0	0	0	0	0	0	0	0	0	0	0	0	0	0	0	0	0	0	0	0	0	0	0	0	0	0	0	0	0	0	0	0	0	0	0	0	0	0	0	0	0	0	0	0	0	248.337298484718
468.931	0	0	0	0	0	0	0	0	0	0	0	0	0	0	0	0	0	0	0	0	0	0	0	0	0	0	0	0	0	0	0	0	0	0	0	0	0	0	0	0	0	0	0	0	0	0	0	0	255.031522847197
470.586	0	0	0	0	0	0	0	0	0	0	0	0	0	0	0	0	0	0	0	0	0	0	0	0	0	0	0	0	0	0	0	0	0	0	0	0	0	0	0	0	0	0	0	0	0	0	0	248.0853268906	293.447402731656
472.242	0	0	0	0	0	0	0	0	0	0	0	0	0	0	0	0	0	0	0	0	0	0	0	0	0	0	0	0	0	0	0	0	0	0	0	0	0	0	0	0	0	0	0	0	0	0	263.656572733681	264.891249683834	317.587731055426
473.899	0	0	0	0	0	0	0	0	0	0	0	0	0	0	0	0	0	0	0	0	0	0	0	0	0	0	0	0	0	0	0	0	0	0	0	0	0	0	0	0	0	0	0	0	0	0	247.247119754109	288.911295201664	345.178837755617
475.555	0	0	0	0	0	0	0	0	0	0	0	0	0	0	0	0	0	0	0	0	0	0	0	0	0	0	0	0	0	0	0	0	0	0	0	0	0	0	0	0	0	0	0	0	0	238.905030791413	262.126030100653	319.836772088015	367.430753981085
477.212	0	0	0	0	0	0	0	0	0	0	0	0	0	0	0	0	0	0	0	0	0	0	0	0	0	0	0	0	0	0	0	0	0	0	0	0	0	0	0	0	0	0	0	0	0	243.900609609995	288.410585037792	339.322963525768	390.802248534047
478.87	0	0	0	0	0	0	0	0	0	0	0	0	0	0	0	0	0	0	0	0	0	0	0	0	0	0	0	0	0	0	0	0	0	0	0	0	0	0	0	0	0	0	0	0	238.373161632356	257.719778371747	311.903447526218	364.508764045733	412.229973254945
480.527	0	0	0	0	0	0	0	0	0	0	0	0	0	0	0	0	0	0	0	0	0	0	0	0	0	0	0	0	0	0	0	0	0	0	0	0	0	0	0	0	0	0	0	0	248.739308470983	283.150889929097	328.923107946593	378.013156222378	433.563396142349
482.185	0	0	0	0	0	0	0	0	0	0	0	0	0	0	0	0	0	0	0	0	0	0	0	0	0	0	0	0	0	0	0	0	0	0	0	0	0	0	0	0	0	0	0	235.580742316169	272.991057164423	306.684041657612	358.706045016996	411.164819291992	470.000565342738
483.843	0	0	0	0	0	0	0	0	0	0	0	0	0	0	0	0	0	0	0	0	0	0	0	0	0	0	0	0	0	0	0	0	0	0	0	0	0	0	0	0	0	0	0	261.880449491042	299.004710414721	338.73838566663	385.659475993006	444.575307848173	503.732059377951
485.501	0	0	0	0	0	0	0	0	0	0	0	0	0	0	0	0	0	0	0	0	0	0	0	0	0	0	0	0	0	0	0	0	0	0	0	0	0	0	0	0	0	0	244.743178562287	272.4143614404	314.786971291347	351.515407548063	415.512698450332	458.011313808312	517.655428261263
487.16	0	0	0	0	0	0	0	0	0	0	0	0	0	0	0	0	0	0	0	0	0	0	0	0	0	0	0	0	0	0	0	0	0	0	0	0	0	0	0	0	0	251.550223164401	255.531933804345	303.900113316103	337.428529404775	374.713142142499	428.217742789224	478.18909822432	540.760232984339
488.819	0	0	0	0	0	0	0	0	0	0	0	0	0	0	0	0	0	0	0	0	0	0	0	0	0	0	0	0	0	0	0	0	0	0	0	0	0	0	0	0	0	232.536008883882	282.18590280731	319.219455518074	359.7578579016	404.902314197424	459.890035050741	503.533473056829	559.564974153228
490.478	0	0	0	0	0	0	0	0	0	0	0	0	0	0	0	0	0	0	0	0	0	0	0	0	0	0	0	0	0	0	0	0	0	0	0	0	0	0	0	0	242.845920062107	266.34931033079	292.641830131065	338.423523972254	382.077831415975	424.39751978636	481.567258196264	531.945520176231	589.504923813769
492.137	0	0	0	0	0	0	0	0	0	0	0	0	0	0	0	0	0	0	0	0	0	0	0	0	0	0	0	0	0	0	0	0	0	0	0	0	0	0	0	0	239.511571743346	282.652740205552	323.125649150134	362.634140615603	400.395635444364	439.63429081056	497.192172508942	544.303722750278	605.974309852314
493.797	0	0	0	0	0	0	0	0	0	0	0	0	0	0	0	0	0	0	0	0	0	0	0	0	0	0	0	0	0	0	0	0	0	0	0	0	0	0	0	231.867378003401	254.473269327187	296.517623577771	342.494861546617	384.251388998398	423.410600521769	461.601680492043	522.496391420879	570.193900309174	630.456099209018
495.456	0	0	0	0	0	0	0	0	0	0	0	0	0	0	0	0	0	0	0	0	0	0	0	0	0	0	0	0	0	0	0	0	0	0	0	0	0	0	0	253.400951689248	287.098500195433	323.665797776414	366.196716961845	408.877125981756	442.467717414102	488.298633201722	548.201110357207	610.04254814037	662.500902386007
497.117	0	0	0	0	0	0	0	0	0	0	0	0	0	0	0	0	0	0	0	0	0	0	0	0	0	0	0	0	0	0	0	0	0	0	0	0	0	0	230.341716200623	254.223923648947	283.71177345318	337.82439762415	378.553712167114	420.357475372472	463.69542479321	504.345956021878	558.533007668065	610.460286819349	679.265979733599
498.777	0	0	0	0	0	0	0	0	0	0	0	0	0	0	0	0	0	0	0	0	0	0	0	0	0	0	0	0	0	0	0	0	0	0	0	0	0	0	225.892004926917	276.526979186424	301.559572600153	347.698493710191	397.588486279249	433.992601219233	478.662647268752	519.39331408527	573.723937578559	631.474415502102	695.319515642236
500.438	0	0	0	0	0	0	0	0	0	0	0	0	0	0	0	0	0	0	0	0	0	0	0	0	0	0	0	0	0	0	0	0	0	0	0	0	0	228.18041422125	258.122026116467	291.509385147965	345.242583450441	374.518277051965	419.161751692965	461.219685278731	503.613161138937	542.754717086312	605.04743580921	657.714617009041	727.072866281306
502.098	0	0	0	0	0	0	0	0	0	0	0	0	0	0	0	0	0	0	0	0	0	0	0	0	0	0	0	0	0	0	0	0	0	0	0	0	270.82566267966	242.403370166848	276.593064139217	305.20098374027	342.039659898512	380.980144996391	431.215486713077	466.898187516325	517.347376447768	571.8827575461	626.974387070123	670.467340980562	735.353688623158
503.759	0	0	0	0	0	0	0	0	0	0	0	0	0	0	0	0	0	0	0	0	0	0	0	0	0	0	0	0	0	0	0	0	0	0	0	0	231.343993887642	240.376621313045	291.261027562359	324.240955341219	353.092468812591	408.008696786196	444.692967064355	502.520215114793	532.350459719755	581.244118966627	634.150699790326	692.540320584323	740.690157377232
505.421	0	0	0	0	0	0	0	0	0	0	0	0	0	0	0	0	0	0	0	0	0	0	0	0	0	0	0	0	0	0	0	0	0	0	0	239.777063559701	233.25009280606	273.343799661709	309.804817270047	343.425057763862	382.436485186322	425.819411957868	466.204289748801	516.632754900556	557.108173840465	600.827947941324	658.141776767308	704.997220004074	767.503866863834
507.082	0	0	0	0	0	0	0	0	0	0	0	0	0	0	0	0	0	0	0	0	0	0	0	0	0	0	0	0	0	0	0	0	0	0	0	236.73090457067	257.186546199798	282.851542115213	328.920525754361	370.948346160746	407.353047718536	445.677356142583	492.705873912299	531.06940932133	573.794409661731	618.504848418029	675.711110007585	720.511703534984	780.685777515638
508.744	0	0	0	0	0	0	0	0	0	0	0	0	0	0	0	0	0	0	0	0	0	0	0	0	0	0	0	0	0	0	0	0	0	0	213.556426636663	225.828253313961	260.646236531279	304.00497602999	340.814189090067	371.539520576544	414.857027003296	452.08857795478	499.845930070535	545.425848301981	588.969880724675	624.840459302364	676.774669408317	730.385018510096	788.597313069997
510.406	0	0	0	0	0	0	0	0	0	0	0	0	0	0	0	0	0	0	0	0	0	0	0	0	0	0	0	0	0	0	0	0	0	0	224.303207588372	252.369528986574	292.213680093148	330.295650632971	362.485749758393	392.95052060358	425.046195693839	476.671147839813	514.030465604383	559.970074400217	596.969214864098	651.976493156052	693.143139441706	744.612949196938	806.631721872656
512.068	0	0	0	0	0	0	0	0	0	0	0	0	0	0	0	0	0	0	0	0	0	0	0	0	0	0	0	0	0	0	0	0	0	206.690681387517	226.496810740329	265.191287227243	296.021318920311	336.513116778432	371.686330155601	405.743880068344	439.588111730055	485.647831199871	531.25314530052	574.991599048353	612.258796775071	653.75453228297	704.710945446529	761.457014044118	805.908096256691
513.731	0	0	0	0	0	0	0	0	0	0	0	0	0	0	0	0	0	0	0	0	0	0	0	0	0	0	0	0	0	0	0	0	0	211.806097737529	236.518795142209	280.698119988751	301.570790966403	337.3133543967	365.312264303242	419.658353383628	451.514967390409	496.23755762593	538.852237675709	579.365137653116	624.69134801289	661.231487452512	714.082726040031	761.341256773838	807.175780275071
515.394	0	0	0	0	0	0	0	0	0	0	0	0	0	0	0	0	0	0	0	0	0	0	0	0	0	0	0	0	0	0	0	0	215.885992483787	224.50014658769	269.042873570887	295.60809627143	324.639318314018	351.010388162007	398.239392044473	431.630696669309	469.279678953221	511.596112618818	555.425536937393	607.750625933414	641.247987135702	671.495853188508	725.64014777759	775.382955017718	828.349974496862
517.056	0	0	0	0	0	0	0	0	0	0	0	0	0	0	0	0	0	0	0	0	0	0	0	0	0	0	0	0	0	0	0	418.581287259539	205.375775879978	235.126283977753	267.154256175768	299.314495724894	328.920765317973	355.996450283786	407.419552846929	430.819891583634	475.620510116148	524.722516881034	578.059000367349	601.026301682306	644.798002121881	680.396200122892	727.685055724696	787.037634831994	825.830243257243
518.72	0	0	0	0	0	0	0	0	0	0	0	0	0	0	0	0	0	0	0	0	0	0	0	0	0	0	0	0	0	0	0	182.207406064634	194.258949252841	228.565675811487	265.979726904589	297.722533025746	341.982201032917	372.915355585776	409.864159332777	444.77321639379	468.42403598917	520.949557323903	572.235847600726	622.077624028937	656.317891534018	684.277831541077	742.739849181247	777.719131614387	838.114276016304
520.383	0	0	0	0	0	0	0	0	0	0	0	0	0	0	0	0	0	0	0	0	0	0	0	0	0	0	0	0	0	0	277.148755355583	185.538842999882	220.898071616027	253.55783471621	296.500684887858	323.160193655369	359.220913227337	390.65808836305	426.445028319649	461.157874498987	495.948486708319	531.112284169427	585.474579084086	629.713302603015	668.88302393759	707.782659756618	749.416932685859	791.344901376804	837.938549751731
522.046	0	0	0	0	0	0	0	0	0	0	0	0	0	0	0	0	0	0	0	0	0	0	0	0	0	0	0	0	0	0	184.933894673449	199.736367373828	247.454377716306	263.819095560846	298.470732949313	339.29871197879	365.852922395318	410.581899560061	450.466157172684	481.922619781025	503.285029231221	541.055954259685	592.853996558756	639.530283169219	675.740308009905	712.818749907137	760.779817693127	804.621196451567	843.348912094075
523.71	0	0	0	0	0	0	0	0	0	0	0	0	0	0	0	0	0	0	0	0	0	0	0	0	0	0	0	0	0	229.63322233305	187.723974146632	220.254802938509	251.366985149439	278.234241308822	314.905076906627	344.381868727289	376.763037025607	409.348556368828	453.074664178204	484.32560453838	529.081552730699	557.338738594596	609.379276347446	641.908096222058	691.616834910499	715.230663157898	758.427066677961	805.221740678905	851.840690789816
525.374	0	0	0	0	0	0	0	0	0	0	0	0	0	0	0	0	0	0	0	0	0	0	0	0	0	0	0	0	0	178.459933951227	182.805873386065	214.059627079995	252.805178898188	281.024041547348	325.408073850849	351.208183217965	379.359846577043	418.771385491048	465.798644962499	496.331158539723	515.860156193712	567.992808486898	609.180988578808	650.041658688011	679.784229563004	719.641012581656	762.067697647797	813.300517263201	858.867641845029
527.038	0	0	0	0	0	0	0	0	0	0	0	0	0	0	0	0	0	0	0	0	0	0	0	0	0	0	0	0	188.007645282711	163.011564521943	190.256731261484	217.937064818634	246.191095500322	287.13826324949	322.880317443568	354.34572558263	384.740951205799	424.753167574261	467.083397590981	488.354626175093	515.336475520414	555.395559546238	606.019970001654	643.315525912378	675.996595253044	713.14472747013	752.02632459917	801.348839086405	845.368286951366
528.703	0	0	0	0	0	0	0	0	0	0	0	0	0	0	0	0	0	0	0	0	0	0	0	0	0	0	0	0	157.041505217575	170.412100218242	191.539031500003	228.00723637105	264.937467640561	280.593644818474	322.973735704578	366.877499860234	384.395047466276	416.546508093691	450.495000911781	492.972816681765	526.381496214292	575.526675792121	600.613824616177	637.372847310522	680.609078311632	704.195244915934	759.102190700213	786.309635320814	835.366161106715
530.367	0	0	0	0	0	0	0	0	0	0	0	0	0	0	0	0	0	0	0	0	0	0	0	0	0	0	0	166.643181928472	156.546157625306	182.433008841214	209.120917410136	231.507156637091	271.832738488281	302.603751400267	327.729609840789	359.352275987808	402.768286674285	422.37557850525	462.184501267891	505.00542446818	528.265775124717	574.084496293394	606.155975303142	635.051231727116	671.618176365243	706.214369955246	752.166248778709	794.759134176137	832.923118502563
532.032	0	0	0	0	0	0	0	0	0	0	0	0	0	0	0	0	0	0	0	0	0	0	0	0	0	0	401.361343451348	162.722093722018	174.285981010149	184.62884110507	217.096802803347	240.443833190827	272.309806263495	297.415801536307	335.32930970217	378.811123807527	399.688971045841	435.038804980614	482.496531920094	502.454408933822	533.417367056691	561.094332282212	616.720619326	644.306377053418	680.881410090528	708.87328175516	747.198804544007	782.438914902945	820.867658748116
533.697	0	0	0	0	0	0	0	0	0	0	0	0	0	0	0	0	0	0	0	0	0	0	0	0	0	0	157.760245178695	151.731627698202	163.027775187456	178.664905781923	225.102415606685	236.000684429143	269.243174865397	305.20894065825	334.061778889707	360.665210690948	381.005058756336	423.300255956107	463.904925393424	501.346013846227	534.779057455591	558.999602353187	600.792348795782	634.326775451691	670.920012313057	691.708336412041	730.535516969995	780.739623687683	821.147222592006
535.362	0	0	0	0	0	0	0	0	0	0	0	0	0	0	0	0	0	0	0	0	0	0	0	0	0	275.295952680838	126.342215160192	167.396262208289	180.501777222705	199.387152043321	224.73450998696	265.034737349121	286.862639101859	314.802932962415	342.484639570533	371.869221516716	397.182500205342	435.520673615034	472.675968136395	504.522747162487	524.75284755791	555.110378044176	598.277705425987	642.144652344177	668.079733256013	700.876168652131	736.043066449019	778.93993651371	810.669816944858
537.028	0	0	0	0	0	0	0	0	0	0	0	0	0	0	0	0	0	0	0	0	0	0	0	0	0	142.735637625085	152.513527968104	175.693556364877	188.049215492545	214.189727356108	231.167849718345	259.222312643352	297.84260051024	325.846614351582	359.589348933165	402.696008027892	413.631450835645	450.472304824074	483.520024673947	520.144962896268	549.271431797629	568.407278682909	608.281547501885	648.152838557995	671.079347189926	696.745620255732	731.598176483482	778.206333020081	809.496185693058
538.693	0	0	0	0	0	0	0	0	0	0	0	0	0	0	0	0	0	0	0	0	0	0	0	0	239.725185564084	144.532208944768	150.6596315995	170.743678600528	214.902197493849	227.18520428449	255.010773982852	279.240193893795	299.673365953717	340.938502884287	360.813009119866	407.583880514525	418.894795813046	473.895069646637	486.822994929263	523.553685661015	535.687294074937	575.867321894272	601.76272635125	652.073488181052	676.430147449806	697.732759170547	738.251724242221	776.796965742257	823.578351262781
540.359	0	0	0	0	0	0	0	0	0	0	0	0	0	0	0	0	0	0	0	0	0	0	0	0	103.400060085195	147.884976454355	165.882113243843	164.876091784854	201.830768900361	227.290969653815	244.065346074887	262.830695110854	305.655519115976	336.265700349752	359.806984857535	391.709383190468	431.818278693488	459.956423910649	487.245055483037	519.855936414312	536.861217614427	572.128923096413	610.163748035943	638.097400982249	661.460090027328	703.3126375823	735.723084348764	771.477554047753	804.867344265329
542.025	0	0	0	0	0	0	0	0	0	0	0	0	0	0	0	0	0	0	0	0	0	0	0	156.389161007786	97.5457050280215	113.869183284831	148.746337226901	175.626317170395	178.582301774958	216.177311722658	237.84130287502	265.495238553301	281.70594498576	324.963331038285	354.450225070003	377.528117956079	411.92118039282	436.36714701834	483.313858417314	503.520091367271	533.56126718753	575.742880961772	614.715241336212	635.551825472617	651.932183096959	695.806761967046	732.296234022565	760.968726781436	803.856416896985
543.691	0	0	0	0	0	0	0	0	0	0	0	0	0	0	0	0	0	0	0	0	0	0	0	93.8316536438861	108.374577359208	128.194120481298	156.049411160243	164.981803553088	190.232415590321	205.728072234415	258.544817162422	269.211570006141	290.206472165974	325.19814365093	360.731330256116	390.420658008591	421.712444996141	448.797767398572	486.36859297114	525.88528755023	538.514995742203	572.476449137373	598.874063550826	630.960948093504	670.171877693513	683.052502872038	728.930261257317	758.540493236347	801.923277484055
545.357	0	0	0	0	0	0	0	0	0	0	0	0	0	0	0	0	0	0	0	0	0	0	159.716332739683	122.77876651189	130.450683200787	157.572188760126	165.476821259794	199.870624455064	217.633428813602	242.456381707797	262.361826418163	289.356733977031	308.21409665666	340.273134233469	376.591754667751	423.010763937066	424.333273624375	463.417664793805	489.906355333754	523.060143966202	561.058049101757	573.54590314226	613.762542155666	627.541515258694	668.285209079203	694.429519289592	712.510723119435	757.99067289684	808.516698889256
547.023	0	0	0	0	0	0	0	0	0	0	0	0	0	0	0	0	0	0	0	0	0	395.460001319325	86.6385391943159	101.738985031082	114.349926270866	135.362048492013	163.228926657825	180.104021300544	205.784930111317	238.59774200623	248.749401842642	293.842074731924	310.048040364916	341.409645783014	381.653052069265	401.773925300237	426.732199288744	456.252085940334	493.617808505821	520.992769152214	538.444175647451	571.426123280071	598.848595158642	631.509581591211	660.060101971299	697.938136540412	714.318875529133	754.532533687372	786.149657979322
548.69	0	0	0	0	0	0	0	0	0	0	0	0	0	0	0	0	0	0	0	0	0	118.276848060665	95.9290742545619	111.513905798756	115.523630060399	150.249885648321	171.335452482266	198.163862740615	200.258786528018	248.340111104054	268.279035681219	299.76529830436	310.772404122183	360.069096908778	360.898290636801	385.216885470771	421.598908203056	447.299858432674	481.597375954544	515.189929925887	532.018734766699	571.052892563015	594.282199281362	626.005244417907	645.474660332221	677.797702428658	704.648530547353	728.941689785928	771.223180095713
550.357	0	0	0	0	0	0	0	0	0	0	0	0	0	0	0	0	0	0	0	0	277.910786360061	78.2017859674866	102.582117728653	109.809835609343	123.556644010517	143.171801808302	162.860821039787	191.642629148174	211.529146579959	238.234557709982	262.260192071933	287.735334209089	318.600300052562	340.172449867559	379.068718751136	397.992304852129	413.949390844332	439.773697801793	478.825620991303	512.548880025544	522.325284487108	552.049855170254	598.301638764526	617.926322689479	644.633258883346	666.62297986231	706.62977710298	726.541026672155	772.041453821454
552.024	0	0	0	0	0	0	0	0	0	0	0	0	0	0	0	0	0	0	0	0	99.3699370499767	100.016870294352	125.066316230983	129.825773647559	150.392212853031	160.737178838179	185.093853700698	198.373543499942	233.701307661333	255.878978381852	288.446190748719	306.791617104953	327.888531449158	344.826011582416	378.863949893134	406.930925220641	432.466317178524	463.185465440002	484.748348193114	517.15887009671	530.120640922242	551.923633324181	594.914954228417	617.737921379572	647.350922528395	670.366813201051	699.316447259371	735.849352971558	757.651576460428
553.691	0	0	0	0	0	0	0	0	0	0	0	0	0	0	0	0	0	0	0	170.088619537304	76.2568415194503	78.7419899461043	94.9692971009685	125.62089690778	115.969070804411	134.77171297805	170.31761095224	174.077918793573	216.566848021979	226.769378193444	246.335858186932	293.146810384112	310.189715126051	331.833303187481	375.536277573453	394.346417758402	430.145330120625	429.096961700105	465.235476475322	493.286160262434	503.450911227671	547.353894122206	565.44917660619	592.958674555413	622.993339149158	642.184396200882	683.124816817003	706.451338390501	736.266780692545
555.358	0	0	0	0	0	0	0	0	0	0	0	0	0	0	0	0	0	0	0	99.7934741895878	79.7930961723638	104.554507394282	109.020700209764	134.520342187703	153.769354095504	165.936964917825	178.523839917366	210.833970526029	207.906645983168	248.562223277919	262.043223521687	281.66390144401	314.641110964679	349.553775182999	382.023568567256	389.409344564973	417.952407578996	438.925703079729	462.108226122273	492.619959729183	513.169768187024	527.626742968556	572.380299203311	596.150883561944	611.492589742294	633.163307189824	667.779794820542	695.411911380748	721.138352479266
557.026	0	0	0	0	0	0	0	0	0	0	0	0	0	0	0	0	0	0	146.461760257597	66.7853350657072	80.4886665069178	100.605292552699	104.162510569949	111.325549381732	129.703198364848	159.712194269562	174.33556440971	191.810967582352	205.523047895365	242.532375863771	258.257086157516	276.495700346596	314.734950644393	319.917453492597	355.708925188203	390.516203980515	403.789046211542	428.56694445344	455.463505689449	485.036808938087	496.526138301815	532.983817336475	556.726262048606	584.778511985008	609.641399679236	614.166221175019	646.089588135584	684.666619282727	719.770876158791
558.693	0	0	0	0	0	0	0	0	0	0	0	0	0	0	0	0	0	0	72.8454277336163	73.8854614667373	73.9494588750875	88.5936528285471	112.071099282744	125.048008798126	134.428078842747	153.292311841478	166.089360048444	188.63213368875	211.873390341407	234.341370496859	262.270666754421	290.613175708888	310.994210722173	326.450819795106	356.835764724226	393.019000398163	400.528903496394	435.852822178616	455.575098200765	473.067240076355	494.174102334736	531.368482086065	548.457300452263	577.641852655212	580.258834708994	615.402349587751	638.132013998115	667.917998871065	692.598251508222
560.361	0	0	0	0	0	0	0	0	0	0	0	0	0	0	0	0	0	159.09391489018	84.9480997388757	93.6339069196465	90.907905577688	116.155374685857	134.966038584304	141.738008419836	170.610802770129	180.945722185524	205.906034609441	221.068469256363	223.698984145413	256.243720674548	278.90949112758	301.585580043643	317.69374510229	337.208641295574	367.363250520873	398.72018408734	419.943465162972	427.004569125952	462.029303543194	479.430076991569	487.997699527954	516.510582794688	550.297830564908	567.661156588565	586.361249047619	608.630182901053	636.516014737221	668.909240549794	694.336141158802
562.029	0	0	0	0	0	0	0	0	0	0	0	0	0	0	0	0	349.732737900905	69.5355493525433	81.6872226203069	94.1245026635776	101.249537800855	100.159831068883	103.16976676978	143.780439081631	149.663841356155	176.548168409553	197.047099818721	197.502794136443	218.587861123016	256.386546813804	255.887726460699	286.534163615289	317.910413498092	322.072402789532	370.536139668496	381.557111398923	395.191145896164	424.674714307893	453.690469536785	459.185377577795	490.200162448387	517.421909792484	523.046856662568	558.082548845926	576.677823907745	589.016837898593	621.218049274563	648.086952624366	675.856379223924
563.697	0	0	0	0	0	0	0	0	0	0	0	0	0	0	0	0	74.3859761138643	29.3779596671856	48.3269994439791	42.9028381835019	65.1970368093406	67.6508597732861	86.4079448264463	97.8496633491798	104.94594299603	143.616425148356	150.206483974843	174.418652264532	182.613016399434	218.413107969089	259.819712117925	261.43920403511	282.794978003457	309.642198951343	320.545486256631	365.970330436473	377.068679584281	396.455701995142	422.154298216065	436.492148318246	465.464465950921	499.828174355882	522.849069108609	539.251775714496	554.354187743846	579.298551857723	596.641010231963	627.454721284598	655.020167280056
565.365	0	0	0	0	0	0	0	0	0	0	0	0	0	0	0	293.567781408748	45.4357476294547	58.4420765598983	110.805556014168	97.1318770285406	91.7388811403724	110.282844960001	128.387688279739	149.082283162225	167.301578435082	172.866927519362	182.256594891884	206.170373614997	224.861903444738	240.895278675839	262.42079659379	304.166808281601	310.005339683018	327.837382767774	352.413984358393	372.231840634971	392.202587494766	405.954750229613	442.725517224341	461.618739958194	473.328635045318	492.004204152248	519.621743129972	544.521163989259	558.068277389326	576.336952658584	609.041030310136	626.729109171991	656.139971515308
567.033	0	0	0	0	0	0	0	0	0	0	0	0	0	0	0	90.036776163529	88.3124903985086	112.249748522774	85.1353206368183	94.5726025773549	124.773564978986	129.879460995161	138.838921994215	149.579306915261	183.162165848769	186.162067433854	202.699179724756	204.814966386515	249.195245197923	254.780269034427	277.360147431779	291.089796974749	298.411103472	346.88244894109	363.284100062267	368.928120612053	388.131336057317	409.549406705112	435.059161217052	457.112731636993	474.030619908052	487.565630856103	519.213113297018	526.658480255721	551.619131820495	564.231842700018	596.200850377754	617.166945363332	663.076532425946
568.702	0	0	0	0	0	0	0	0	0	0	0	0	0	0	190.24212584247	75.4599938188405	69.4577714505238	82.8983463771989	88.8349435822128	90.208487582724	75.6823314873128	128.474814914892	123.518503521949	132.454511449238	142.87398394096	188.872318558074	190.260464091446	213.250955813823	220.802078892476	238.638752100003	260.003393620202	280.89407710635	312.114164501957	320.278751461804	331.115447511471	357.607639416756	375.177228963832	396.49618939774	439.73352884657	439.032067662529	456.205418373762	481.903033238908	500.348614048226	521.381433680499	541.180839159514	561.347296328793	590.59503988326	607.568477348794	619.984131214914
570.37	0	0	0	0	0	0	0	0	0	0	0	0	0	0	90.4319640306226	47.5812034703966	67.2412061689308	79.9065420436028	101.939704118583	76.382532746247	93.9988670510279	110.906618533179	126.185507224646	138.265785387742	152.933627698663	156.073882298346	179.379626090883	202.249791324244	219.742030567429	242.823980282105	258.835149552331	274.365988521107	301.218056925366	321.38949720305	327.628822206088	372.58037955401	380.052298992353	405.298771813657	400.392771837794	440.298852642131	450.614372645245	474.220940399814	508.556451900008	514.67619080655	533.568637199675	554.686967712334	568.922873536627	590.456767289893	615.974089961526
572.039	0	0	0	0	0	0	0	0	0	0	0	0	0	139.216820446866	59.1184226965709	60.8273886544999	72.3911679586131	62.1970513727184	54.511675498083	81.6644588979125	117.834937615413	84.8201855202165	128.932480988416	138.429237621329	161.511245383906	187.492256793446	199.142297972365	213.520559955944	212.354321967074	230.171723610326	247.432219496524	277.144358852133	299.859358506299	299.859312670578	318.197641141692	363.804197024561	373.168938688425	391.460546201085	414.317330043546	427.850480726175	450.965788107203	468.035776604151	477.55085746101	492.017400784743	527.722349298319	535.774473649007	565.525484618557	593.330768152061	601.597100103324
573.708	0	0	0	0	0	0	0	0	0	0	0	0	0	46.5157708614616	43.5380145693012	74.4568773485007	56.4918992760475	88.4136057183149	77.600136635328	120.989461403622	81.3107101637199	98.8028808122634	151.332724127422	152.9848083604	160.892977466936	172.433039181673	184.236710144695	210.319787719171	224.547430739917	241.899649741405	240.943093486316	265.461741558852	300.668870294107	306.763730762599	336.903076907986	340.589480350079	361.850603632765	379.838957299038	408.474309386879	416.43008454413	427.459231755954	449.622778139929	474.989031034238	498.819838987638	515.452161013041	524.629878051324	553.943171632747	572.092341416157	598.281844429045
575.377	0	0	0	0	0	0	0	0	0	0	0	0	135.238290269767	73.110596636322	61.5205221043851	77.1631579216451	84.1058438294723	71.4596226870675	116.054553728488	121.21097671073	114.752609402183	120.671033935021	147.437651192286	144.633242161665	161.800252149252	182.191558162271	198.140963085015	195.926898135929	236.419785331485	253.763363344101	251.279741316325	255.403076181569	290.050157141872	309.920102534304	345.200097443098	353.19301665521	369.149422006676	405.592683073865	396.365379013065	417.298588267645	425.476877232028	457.111671564577	471.21034659078	489.13669329159	500.265917790596	518.356866953623	539.419098837149	565.519274464657	580.587932228741
577.046	0	0	0	0	0	0	0	0	0	0	0	353.756671387138	42.8792136466096	38.2589539696607	45.1527605536113	50.7832088469929	62.3191526827623	68.7497800886338	70.9868190889589	95.498639302627	100.856181716518	126.672379623354	127.639759387805	134.627149347382	145.500435421344	164.016058069459	164.432655614356	191.184627423351	215.305376555299	221.625085660747	245.331060132578	273.064829606662	280.982550401678	289.945668549404	319.764285050906	334.427225311134	355.600905408313	353.241756887232	402.504142446888	402.928700719483	414.000289782618	440.710805921517	460.56792920856	476.477764042025	491.15593081121	505.642345198407	526.641298564353	545.206729524761	562.136417341607
578.715	0	0	0	0	0	0	0	0	0	0	0	91.8724776306728	51.2167361798672	74.0889165323791	76.2097125138304	67.4962209839433	74.8763986460037	91.8763468318123	115.450070964868	106.557114465506	125.519522906881	139.460045004261	155.703824236807	158.641839677191	187.003129799629	177.844736505182	189.082163142203	223.020550791972	222.793791198466	253.891064658854	258.531320902936	299.305632401787	290.211233345171	296.831957263284	332.766166824219	365.281271960944	363.270080492703	372.156510817525	387.712181834017	394.772395838097	415.788279630073	438.149801933397	446.863779989407	472.66314959291	487.269899681365	490.919132770611	514.290230287314	540.237683365609	559.606020776273
580.384	0	0	0	0	0	0	0	0	0	0	231.83507176932	27.5059012700812	23.1291524314183	30.4428958426989	26.3565644888814	36.2686303305151	51.8723037221689	66.3974141103725	73.7193173335256	86.0523392083357	109.284892830411	103.495613589112	120.890564906878	119.874050545778	152.421010789011	156.943373556241	177.351690022793	188.522664572272	194.73151306544	209.333053761023	239.866428757539	254.673521555854	259.50673601128	289.405311790322	314.245562160377	312.071780472986	334.109056727953	349.288833604442	378.797998563	383.013628385146	397.12206891558	409.81522198904	432.691905304196	448.416114662065	466.717703609197	474.873663774571	488.924812575889	521.289720555877	537.881388609667
582.054	0	0	0	0	0	0	0	0	0	0	39.6987346403716	49.7975130583122	37.5594397309182	50.1577382613919	53.4058084761576	57.09981154312	86.1289625566818	97.3047783123097	83.2279086081168	88.1242873699543	95.9935899589329	113.230101507295	117.09536551395	127.670318725155	146.072596448663	169.474577693117	199.845518143399	176.096492206781	217.668574860665	233.649798619672	240.857025969798	249.939167218915	264.862979713067	287.935468044185	305.597867695691	316.742673082525	332.82595678694	340.08920967185	359.016910267339	373.976617451608	391.276131916671	418.955488933532	443.102488854659	437.457472643029	457.171391930688	464.859190603153	487.892547137681	496.884318975553	522.768739749726
583.723	0	0	0	0	0	0	0	0	0	152.312934166306	31.5757418519258	35.1428074274978	65.3588091445239	54.1178307300648	73.1616898665847	77.9050917970544	66.0155465129277	85.2192463050222	86.8456290343947	88.7574957413299	98.5415700032106	108.003585590285	133.955257070771	152.57604983351	150.939199374144	151.754157512964	183.339820553924	209.29338522415	210.92841406214	208.098901100132	229.428397453247	241.970173882635	262.375934889477	269.680722902338	302.060909502139	307.262193840797	318.540457473128	337.817795843644	354.305678630344	368.06092535464	383.277706103814	396.660409706589	423.998678737896	426.037616042028	441.758534801764	455.389833976443	467.648637601431	489.928554563449	511.063701680143
585.393	0	0	0	0	0	0	0	0	0	25.1140118784453	1.33424795333822	6.5430777272052	17.6064234594057	34.8564005529367	52.9121264251096	47.9072225056876	55.697269264956	53.8497701568787	77.0256817277442	93.5097472220796	87.4694294552333	93.1996630412857	96.9246483082551	134.694282247277	136.120145315274	146.132808858894	170.975470389374	167.288296325947	185.35527887189	199.510796799456	212.960104801927	225.988589117449	241.100258387316	259.972406561145	280.915923351725	292.463910308087	301.871712051985	305.682709597124	356.212565164325	344.530497638688	362.834478489019	377.705279053889	394.783054687559	412.289782241957	439.690209769524	435.605397485177	458.129562744253	483.755965894208	486.80278592685
587.063	0	0	0	0	0	0	0	0	132.673363026743	30.7739362710403	69.5649503446181	70.4332856611995	36.8259298546719	44.6557850574238	42.7574766629392	72.2401696749852	72.2406457725651	102.402513577927	103.363810704181	102.875390000544	121.928381373443	132.069678437379	115.474756180894	166.973062062325	170.080654770517	160.041364337879	189.941928587984	210.57448902991	202.243937947412	218.466949791438	231.659645601386	214.883834287685	249.861338438918	285.960762638175	286.358580085551	304.756371719292	305.208936220534	320.113149942037	339.921605220419	346.305908850777	366.545629166049	383.661105958895	398.878138070959	407.76660805847	417.207605477824	440.410371871274	455.71794576123	462.861010460971	482.478444190772
588.733	0	0	0	0	0	0	0	0	8.52462405264636	33.306512443569	53.4231279125794	50.9221501797339	53.1442373446461	32.7291642519162	47.2285761273007	48.7795720392919	60.3213491822252	71.0835448990907	80.7778735711069	88.1431293413848	78.7671685706346	145.625405842535	116.894651383404	128.505832562395	151.693230872392	158.046844119055	170.895143877879	173.80597171783	202.568924683253	194.071402295969	218.248735778435	223.828928482647	241.261364353127	267.68275247889	269.776482453354	278.650027637399	297.95017696399	312.229528142385	336.835372804974	339.378687668843	339.607512714509	369.25828107137	384.413167667179	399.681548810491	412.045766271179	428.75500276474	429.06322617512	453.101199156521	469.591128859485
590.403	0	0	0	0	0	0	0	100.592168293458	42.2910299246606	25.7787528303528	57.4367297099688	36.558503142395	87.017758745343	63.254833178771	62.3255406549186	52.5283671887769	89.3034895828692	95.2824821500965	77.6470509346361	86.3668721572622	107.819069867977	123.209756685547	126.19830662993	139.1187656421	158.429648819725	171.068771451436	181.60561137249	185.563490933542	196.444891065459	211.078795960596	219.444012547706	240.393405385161	238.770647903628	269.812561727759	282.754970399251	279.771052072216	300.643442436526	323.116187808403	331.989966767188	341.166963250025	344.1847338153	365.640085086196	380.859323464857	397.330991995973	407.720815242949	410.055413806279	433.30603203031	438.366032697834	468.803744142223
592.073	0	0	0	0	0	0	352.574912867727	31.7667036942993	37.3799135067119	33.4961697567845	53.2253055459892	58.7645879303589	55.2182808417997	59.5382808406784	66.6731756602127	79.3148587085689	73.7978949562129	100.84568705083	90.4731313359618	91.4393890922593	128.223647971485	119.461831590894	133.783910456269	133.371156993955	150.181963093716	155.315326851628	163.356535788746	197.21208321428	186.314462973705	211.860186600918	233.86165238076	227.89880671025	249.46647731146	255.860388022981	278.570618961611	284.395578763867	283.918234836312	302.160868257475	324.214775759903	334.164754906265	343.350860449852	351.5503214745	374.285170749191	389.700790503647	396.905868869477	400.439797562806	419.414161993995	431.897726649339	454.25224519722
593.743	0	0	0	0	0	0	83.1624014189284	37.5813038507755	41.9418001762971	45.7951385607036	28.0484123170636	66.664209015271	37.1835634818637	53.3143981050281	70.387423260818	73.0455005830427	90.1157395871715	63.5952407012098	91.8544964399823	78.7092382315925	89.5216679406528	127.630830446586	136.716700157346	131.130250817353	129.180677904525	162.676860388348	155.130815686134	179.965837054621	178.699749506837	199.208768622724	203.241035590235	223.974859972569	243.11196305706	259.52597557629	258.695311855358	278.58746086405	295.616320047504	299.159438844873	315.907308898758	309.740348043314	326.071802835783	344.885801834155	361.731292845034	373.565123750119	386.529587125746	387.698215343185	409.474189674353	415.625358391601	433.284603645834
595.413	0	0	0	0	0	253.746253102359	8.20446874007907	8.51166119754219	8.78695550663299	28.8119318432367	45.1765003735902	32.331436835973	30.541098903142	75.6108038189698	82.6609801914063	62.3242189790728	58.5445249983271	54.4774597503728	87.3958100242581	89.419667993441	110.901919940405	103.764785429702	102.594963148053	126.826402959882	149.970086207295	141.558256649407	147.991313566467	164.252572510196	174.656548876795	191.35978824324	194.804445191982	211.405542719303	234.477329684767	247.388718566642	256.494913764086	264.290429031915	274.488856473251	270.279935148853	306.657689123492	311.410700562035	328.20311656387	343.344790258351	348.485215987225	364.589445369678	380.383554453177	395.47753523741	392.996323565946	417.242698286925	440.632710201266
597.084	0	0	0	0	0	50.5216424313885	39.0983717813913	9.59021800494645	29.4506712170555	19.5469612115189	32.0971625154977	47.4102779625554	49.4970527133325	53.5775188146701	40.0546690305066	67.9929083403213	52.0989371271856	66.7397043301359	96.7513495536797	76.1579739104216	89.4862692904895	94.7435240341511	108.411792916202	127.727105120776	128.140958587009	141.842960954395	138.076549942109	157.699519856385	178.282474541602	183.926578518544	192.993296016146	200.137042944383	221.26489461615	231.426402255348	255.310508987785	265.072900296176	267.038394801181	281.332263932242	306.070417834506	319.937098154056	324.132749611257	325.187271542552	345.788867190324	352.885099656184	366.096058745085	378.135237868459	385.388422850811	404.543509156077	412.963484058949
598.754	0	0	0	0	196.439554852979	11.1500362987369	-23.3457711172457	35.2952847999812	41.0812769808912	46.2784465127197	51.2205863681801	50.2240787596521	31.5082838069821	41.2781499855106	52.4510889691279	58.8062328051125	84.560881080851	99.9932478024203	91.0359259955122	82.5009804712031	100.726286160298	110.309238980447	123.106413194679	117.191851435937	118.512397806207	150.574752790182	155.382661182765	155.094876929326	158.802180000623	195.818937535668	205.624947691828	209.86628263846	223.86655907701	230.31620202615	242.496757347086	255.201329655435	258.793901280986	282.323761565363	291.444589349625	304.263602064357	316.530544103729	319.32686869294	332.687970140514	348.683408024374	366.208927870391	360.997066267124	379.324092864378	387.538270620729	414.673466002884
600.425	0	0	0	0	52.9694896035427	10.5318753029142	9.79157277957896	35.0111952530306	16.4359562513109	54.6171176588662	36.3993916287579	51.3815428644406	39.6378378854987	60.7507618079711	75.4147611177613	58.4098253048568	63.5161709644546	90.6678325001685	86.5752446322598	106.130473891282	93.752787081187	111.940020500421	118.909930110157	121.086171531803	140.57077194312	135.598123101672	162.750445506863	170.953270775154	169.534552048967	187.917263781185	204.759118670585	218.156191254926	220.205849006186	237.745266340485	230.099764611101	253.86841505692	269.511657423936	277.688027388482	290.06427412089	297.784980106339	304.6526560422	320.434562555585	332.230002580066	340.690963356292	350.73828143202	360.878739912951	379.913735590429	392.536034519756	403.50153022826
602.096	0	0	0	160.065092113905	-9.45838952380843	17.3861363339984	17.0356273530475	28.9026642236049	34.3980608382324	19.9988823712976	32.8045453502478	30.4288452684702	24.0224633409322	53.5394890503344	41.5274641462474	56.2763638029952	94.6672848949958	72.6028305780509	66.3511869368639	93.5472364527117	99.0268055461249	88.7703948694733	92.0558471545809	127.693239650214	132.097702962595	133.704999222435	140.606694632288	148.612869304757	174.098467197017	191.770799853772	202.136665005018	195.149148840034	213.719416616259	229.964321706765	232.959613499464	258.341400125658	260.782148274639	260.583327995205	267.223995334982	298.344029453479	307.406129772237	308.714132066512	325.415969122699	335.245743617103	342.155727016768	353.321817542096	362.86421635359	386.632008988333	389.256583148551
603.766	0	0	0	51.6420205778159	52.2301677155003	28.3705530366302	30.2513828862696	35.4652849296028	37.5614697981585	39.4472059309035	34.2940268925809	35.4166929897264	29.4788611907354	53.0368569169426	82.4824783905664	69.0974305623113	76.907764213123	82.3036387543956	90.1714034915016	81.6336799951314	103.014774315214	109.725950986395	105.015103338937	126.422815566076	146.154947366704	148.042968232284	155.375303345625	171.573763295735	172.334269523446	190.386987055092	198.381687663689	195.956508399058	216.973681237492	221.910765763207	229.783710081879	255.30188667765	253.29788414316	267.480086971277	287.23683042527	289.266447507852	294.758581353535	303.873314517073	310.356212471704	333.363089800739	338.586523955865	345.285475271721	360.968622266845	373.049570386042	380.954169467897
605.437	0	0	161.381492525679	-1.51026615895118	26.4304235547574	22.2953826656246	39.0328384809198	26.5930116483948	30.4975457493003	17.8526969427286	66.4177742178914	38.520441476402	19.5635916906673	63.9781804964522	78.5572361319321	71.6783919276353	71.7985788243695	108.462843116673	87.8862237303324	86.9428960998078	95.1055343633893	105.133534273351	102.27784332733	112.113578484405	137.797754990522	144.268276298892	156.405592057326	148.872451664366	161.513343788329	180.637126966846	193.451477132547	210.627457308697	198.594995279078	227.733827143996	230.762490005369	246.288471451786	231.578801019467	258.205519158466	264.700959384553	274.337336734703	290.990222580753	298.280705158006	309.140205789103	329.690377041649	331.872031834129	338.208397197777	355.281061206761	362.545128772695	374.305028320547
607.108	0	437.201659133975	25.6027640316931	30.9098163190203	23.099990029973	32.38106030284	45.1062249227246	34.1966579826331	56.1790345712125	39.2325666893301	19.7012061739855	48.8850327916095	53.2515618000415	58.8551279002354	71.6190637240703	69.2583921761592	81.0715694686228	67.2952313671516	87.4100081184945	89.7686952798391	85.1465747892441	93.9879313446896	120.517133123266	109.190572990288	139.671388352367	140.311571820566	153.629963373236	158.671440104355	165.026039544058	174.761942784189	183.206698292991	195.219550751292	206.242469325619	210.193869259652	213.622080294532	244.718237370236	245.507923840002	250.523611650653	257.136195915262	280.715649930933	284.976997015414	287.518479839663	302.798317765621	312.450469817205	321.720075450145	327.737361075888	339.067178578284	346.245861365368	359.096743999913
608.779	0	144.178502067273	-15.333825301711	-1.8158591108664	3.78465454900611	-3.48728033304342	22.064654222837	12.796409290999	30.353233066873	24.4691566827064	23.6010825247632	46.0533168249422	44.9226128774589	36.0090125206255	37.5652212766801	51.8486734486562	38.0254127026185	63.3949298942373	64.7862417233872	76.3793668477294	83.1480755634018	79.9245947174742	100.271503020807	101.200092321405	115.627032181456	123.854743870628	122.992632762553	139.251298546566	147.607767207342	156.536998438275	168.490721445974	172.824251867948	197.791434866511	200.944549785857	203.665863180233	225.247385938419	226.202976411393	249.958223477918	242.757193013832	262.108424759054	267.433327768654	279.071217105257	289.52314067663	293.644746867917	305.207499667937	322.36195663913	328.822864995306	338.568186681863	347.985191039696
610.45	369.303409396465	36.1814835965853	28.8228234775187	28.1163466225635	25.5666485662782	16.9331327370689	51.8685384680019	58.7690037279996	56.5962375283356	38.5198275519845	53.434210460753	51.9369875327998	58.5383267488557	66.865915123895	58.7217451771108	68.9600163479912	62.3281003794397	76.9730912173978	78.0140640752857	80.2797531035265	96.3968035815683	100.125335863911	122.87708931134	106.914830610551	155.544902218997	131.497339163572	139.986410587884	146.912997504401	149.323385055129	167.328843253614	177.535021803247	184.48915738184	194.433893920216	201.888883763176	202.888677522062	220.490564306902	232.263854094271	232.741309893479	261.040515520757	257.485633794714	271.712686018483	281.414284695994	294.405982292974	302.364406575858	307.043913295555	321.634464765959	325.700822299121	335.151823199287	345.66982389835
612.121	76.7290381327371	8.94732610671072	5.96275258911786	17.8194443416699	27.7537782209177	22.9174587321476	25.1487905047524	44.9814143926869	33.080014390625	34.0240557982181	44.4401145565778	43.7094256699725	52.0724936817929	53.1444260282689	43.9427901703907	76.1975241564121	71.70112934388	72.6373826438606	88.4877216765766	95.5022742216258	83.9409600852546	100.100698348894	95.4705388402086	120.443354396645	109.713981603805	131.382073505178	150.385279847831	153.582224017424	147.415765280338	175.452217820284	172.052507120485	188.183499980301	190.750505524341	198.520593488112	208.547985928626	219.072394798304	224.818916408749	231.460845789158	246.314629424388	259.311372118355	254.84182505745	270.186973184401	275.792708434189	290.371543745446	290.545930513409	303.558994685907	307.285899624323	334.300747113414	336.747836083816
613.792	35.8876523066141	51.4003452007509	41.6150954242597	30.3928203021069	38.0463775225855	36.1850497747676	57.6941199931134	18.9515653384197	30.1605998696824	61.9796002323911	20.8850736164883	57.3683351243047	71.7405374557835	49.8663136766424	73.142708000095	71.4680323686516	81.4345537423005	82.6648703356809	83.9637739646818	96.335888605071	82.2637498404377	90.5869750421513	110.785292083733	117.875003260506	130.694300657027	127.489273296866	133.715552016704	137.350328807069	162.382254925419	145.442783387003	161.891749532948	184.595286737301	196.158040943451	191.49992503127	203.306493161998	205.864636188297	216.996603001568	227.6599820562	239.930025005814	248.526163423332	253.170461649861	260.432596705355	266.193615902289	278.809966688358	292.096850092839	306.371937083486	307.777878980288	325.104156999908	322.168356900752
615.464	9.573316352762	28.0504010393715	41.135881343046	21.3906733673241	18.2310968143242	4.36704325744159	18.9517667056904	28.4991628206121	27.0235107836467	32.1556972674398	28.2005325786089	40.8722512033591	31.082455086362	59.6600162668764	64.7046621768421	59.142036411106	60.1574461717281	72.6763402088076	65.6459589469178	91.8906690790255	94.8351562138501	91.3823761789036	91.5501841781958	100.780624199629	134.419678714754	123.059704484663	134.418636954876	134.856225486907	134.734676997819	153.199409188513	153.123400976404	171.311486592384	179.615174930328	184.331881169287	204.915836978123	198.916281106475	215.867038363358	216.030110470484	231.686224567209	236.836849262854	242.046086956402	252.399403253252	262.204487843843	267.5120038126	278.675338407842	280.408312021935	296.272664052285	295.24670332838	318.183269156488
617.135	10.7017588498562	36.2173844334666	25.5488967354251	24.8750216528337	52.2779704896118	17.1455874257444	11.0998097600563	52.4802726091262	44.2520007184732	40.0590818451268	39.1185374648329	43.3875527410383	49.6014153699526	69.331570931504	56.8290456314107	54.1383783220084	67.1492457511163	75.855763273922	82.1189741906307	92.8751046494704	79.4350808768432	111.150438376916	94.243218660483	101.013694143051	120.358933325818	124.453736477412	131.012179414944	135.393686024376	136.332264163688	171.768640956058	170.06847184483	164.777729598923	170.165412596458	182.73267305124	184.502450136459	197.2711159314	203.869280623686	210.953794873646	226.232652145055	217.621334877686	232.811756322036	243.601321335899	253.14131377597	263.808094725709	268.653286210753	280.882286281688	287.150365173075	295.242611452927	306.703043278297
618.806	-14.6228428527657	-6.82970433588913	-42.6019665298059	-4.65223536489278	2.51096746929223	-7.49906031942252	-25.7547631530452	-13.9897255155032	-0.906023340663786	0.230325908642805	8.75537775648086	21.5733534274835	19.3158805891459	34.2762973231639	36.8993101203819	42.9428932416894	33.3730538265453	37.0139480310541	47.7919267419505	58.8706113854994	52.2290724238909	66.238359687286	68.2672937541399	79.9867200456013	111.384272979212	99.7212628579398	100.451457831736	105.892154351499	122.853216660927	122.473723754428	136.151598173387	140.272878297254	157.806680534566	167.113776929842	166.197189604033	179.759686447233	188.95661966678	190.509526197358	202.49799608295	219.155860187817	211.87267223912	221.716344897215	236.000117243432	242.273509230596	251.721635237652	264.502689879696	269.53464114589	275.23700282322	289.74506994976
[truncated: 85 more columns]
