# Supplementary material for: Physicochemical and major ion data for springs in the Black Forest National Park, Germany
Source: Data Brief. 2020 Apr 30;30:105645. doi: 10.1016/j.dib.2020.105645 (PMC7218150; doi:10.1016/j.dib.2020.105645)
Supplement: Supplementary file 4 [file mmc4.zip › Fluorescence/Q03_5_2017-05-10.csv]

wavelength	600	597	594	591	588	585	582	579	576	573	570	567	564	561	558	555	552	549	546	543	540	537	534	531	528	525	522	519	516	513	510	507	504	501	498	495	492	489	486	483	480	477	474	471	468	465	462	459	456
210.862	0	0	0	0	0	0	0	0	0	0	0	0	0	0	0	0	0	0	0	0	0	0	0	0	0	0	0	0	0	0	0	0	0	0	0	0	0	0	0	0	0	0	0	0	0	0	0	0	0
212.444	0	0	0	0	0	0	0	0	0	0	0	0	0	0	0	0	0	0	0	0	0	0	0	0	0	0	0	0	0	0	0	0	0	0	0	0	0	0	0	0	0	0	0	0	0	0	0	0	0
214.027	0	0	0	0	0	0	0	0	0	0	0	0	0	0	0	0	0	0	0	0	0	0	0	0	0	0	0	0	0	0	0	0	0	0	0	0	0	0	0	0	0	0	0	0	0	0	0	0	0
215.61	0	0	0	0	0	0	0	0	0	0	0	0	0	0	0	0	0	0	0	0	0	0	0	0	0	0	0	0	0	0	0	0	0	0	0	0	0	0	0	0	0	0	0	0	0	0	0	0	0
217.194	0	0	0	0	0	0	0	0	0	0	0	0	0	0	0	0	0	0	0	0	0	0	0	0	0	0	0	0	0	0	0	0	0	0	0	0	0	0	0	0	0	0	0	0	0	0	0	0	0
218.779	0	0	0	0	0	0	0	0	0	0	0	0	0	0	0	0	0	0	0	0	0	0	0	0	0	0	0	0	0	0	0	0	0	0	0	0	0	0	0	0	0	0	0	0	0	0	0	0	0
220.364	0	0	0	0	0	0	0	0	0	0	0	0	0	0	0	0	0	0	0	0	0	0	0	0	0	0	0	0	0	0	0	0	0	0	0	0	0	0	0	0	0	0	0	0	0	0	0	0	0
221.95	0	0	0	0	0	0	0	0	0	0	0	0	0	0	0	0	0	0	0	0	0	0	0	0	0	0	0	0	0	0	0	0	0	0	0	0	0	0	0	0	0	0	0	0	0	0	0	0	0
223.536	0	0	0	0	0	0	0	0	0	0	0	0	0	0	0	0	0	0	0	0	0	0	0	0	0	0	0	0	0	0	0	0	0	0	0	0	0	0	0	0	0	0	0	0	0	0	0	0	0
225.123	0	0	0	0	0	0	0	0	0	0	0	0	0	0	0	0	0	0	0	0	0	0	0	0	0	0	0	0	0	0	0	0	0	0	0	0	0	0	0	0	0	0	0	0	0	0	0	0	0
226.71	0	0	0	0	0	0	0	0	0	0	0	0	0	0	0	0	0	0	0	0	0	0	0	0	0	0	0	0	0	0	0	0	0	0	0	0	0	0	0	0	0	0	0	0	0	0	0	0	0
228.299	0	0	0	0	0	0	0	0	0	0	0	0	0	0	0	0	0	0	0	0	0	0	0	0	0	0	0	0	0	0	0	0	0	0	0	0	0	0	0	0	0	0	0	0	0	0	0	0	0
229.887	0	0	0	0	0	0	0	0	0	0	0	0	0	0	0	0	0	0	0	0	0	0	0	0	0	0	0	0	0	0	0	0	0	0	0	0	0	0	0	0	0	0	0	0	0	0	0	0	0
231.477	0	0	0	0	0	0	0	0	0	0	0	0	0	0	0	0	0	0	0	0	0	0	0	0	0	0	0	0	0	0	0	0	0	0	0	0	0	0	0	0	0	0	0	0	0	0	0	0	0
233.067	0	0	0	0	0	0	0	0	0	0	0	0	0	0	0	0	0	0	0	0	0	0	0	0	0	0	0	0	0	0	0	0	0	0	0	0	0	0	0	0	0	0	0	0	0	0	0	0	0
234.657	0	0	0	0	0	0	0	0	0	0	0	0	0	0	0	0	0	0	0	0	0	0	0	0	0	0	0	0	0	0	0	0	0	0	0	0	0	0	0	0	0	0	0	0	0	0	0	0	0
236.248	0	0	0	0	0	0	0	0	0	0	0	0	0	0	0	0	0	0	0	0	0	0	0	0	0	0	0	0	0	0	0	0	0	0	0	0	0	0	0	0	0	0	0	0	0	0	0	0	0
237.84	0	0	0	0	0	0	0	0	0	0	0	0	0	0	0	0	0	0	0	0	0	0	0	0	0	0	0	0	0	0	0	0	0	0	0	0	0	0	0	0	0	0	0	0	0	0	0	0	0
239.432	0	0	0	0	0	0	0	0	0	0	0	0	0	0	0	0	0	0	0	0	0	0	0	0	0	0	0	0	0	0	0	0	0	0	0	0	0	0	0	0	0	0	0	0	0	0	0	0	0
241.025	0	0	0	0	0	0	0	0	0	0	0	0	0	0	0	0	0	0	0	0	0	0	0	0	0	0	0	0	0	0	0	0	0	0	0	0	0	0	0	0	0	0	0	0	0	0	0	0	0
242.619	0	0	0	0	0	0	0	0	0	0	0	0	0	0	0	0	0	0	0	0	0	0	0	0	0	0	0	0	0	0	0	0	0	0	0	0	0	0	0	0	0	0	0	0	0	0	0	0	0
244.213	0	0	0	0	0	0	0	0	0	0	0	0	0	0	0	0	0	0	0	0	0	0	0	0	0	0	0	0	0	0	0	0	0	0	0	0	0	0	0	0	0	0	0	0	0	0	0	0	0
245.808	0	0	0	0	0	0	0	0	0	0	0	0	0	0	0	0	0	0	0	0	0	0	0	0	0	0	0	0	0	0	0	0	0	0	0	0	0	0	0	0	0	0	0	0	0	0	0	0	0
247.403	0	0	0	0	0	0	0	0	0	0	0	0	0	0	0	0	0	0	0	0	0	0	0	0	0	0	0	0	0	0	0	0	0	0	0	0	0	0	0	0	0	0	0	0	0	0	0	0	0
248.999	0	0	0	0	0	0	0	0	0	0	0	0	0	0	0	0	0	0	0	0	0	0	0	0	0	0	0	0	0	0	0	0	0	0	0	0	0	0	0	0	0	0	0	0	0	0	0	0	0
250.595	0	0	0	0	0	0	0	0	0	0	0	0	0	0	0	0	0	0	0	0	0	0	0	0	0	0	0	0	0	0	0	0	0	0	0	0	0	0	0	0	0	0	0	0	0	0	0	0	0
252.192	0	0	0	0	0	0	0	0	0	0	0	0	0	0	0	0	0	0	0	0	0	0	0	0	0	0	0	0	0	0	0	0	0	0	0	0	0	0	0	0	0	0	0	0	0	0	0	0	0
253.79	0	0	0	0	0	0	0	0	0	0	0	0	0	0	0	0	0	0	0	0	0	0	0	0	0	0	0	0	0	0	0	0	0	0	0	0	0	0	0	0	0	0	0	0	0	0	0	0	0
255.388	0	0	0	0	0	0	0	0	0	0	0	0	0	0	0	0	0	0	0	0	0	0	0	0	0	0	0	0	0	0	0	0	0	0	0	0	0	0	0	0	0	0	0	0	0	0	0	0	0
256.986	0	0	0	0	0	0	0	0	0	0	0	0	0	0	0	0	0	0	0	0	0	0	0	0	0	0	0	0	0	0	0	0	0	0	0	0	0	0	0	0	0	0	0	0	0	0	0	0	0
258.586	0	0	0	0	0	0	0	0	0	0	0	0	0	0	0	0	0	0	0	0	0	0	0	0	0	0	0	0	0	0	0	0	0	0	0	0	0	0	0	0	0	0	0	0	0	0	0	0	0
260.186	0	0	0	0	0	0	0	0	0	0	0	0	0	0	0	0	0	0	0	0	0	0	0	0	0	0	0	0	0	0	0	0	0	0	0	0	0	0	0	0	0	0	0	0	0	0	0	0	0
261.786	0	0	0	0	0	0	0	0	0	0	0	0	0	0	0	0	0	0	0	0	0	0	0	0	0	0	0	0	0	0	0	0	0	0	0	0	0	0	0	0	0	0	0	0	0	0	0	0	0
263.387	0	0	0	0	0	0	0	0	0	0	0	0	0	0	0	0	0	0	0	0	0	0	0	0	0	0	0	0	0	0	0	0	0	0	0	0	0	0	0	0	0	0	0	0	0	0	0	0	0
264.988	0	0	0	0	0	0	0	0	0	0	0	0	0	0	0	0	0	0	0	0	0	0	0	0	0	0	0	0	0	0	0	0	0	0	0	0	0	0	0	0	0	0	0	0	0	0	0	0	0
266.591	0	0	0	0	0	0	0	0	0	0	0	0	0	0	0	0	0	0	0	0	0	0	0	0	0	0	0	0	0	0	0	0	0	0	0	0	0	0	0	0	0	0	0	0	0	0	0	0	0
268.193	0	0	0	0	0	0	0	0	0	0	0	0	0	0	0	0	0	0	0	0	0	0	0	0	0	0	0	0	0	0	0	0	0	0	0	0	0	0	0	0	0	0	0	0	0	0	0	0	0
269.796	0	0	0	0	0	0	0	0	0	0	0	0	0	0	0	0	0	0	0	0	0	0	0	0	0	0	0	0	0	0	0	0	0	0	0	0	0	0	0	0	0	0	0	0	0	0	0	0	0
271.4	0	0	0	0	0	0	0	0	0	0	0	0	0	0	0	0	0	0	0	0	0	0	0	0	0	0	0	0	0	0	0	0	0	0	0	0	0	0	0	0	0	0	0	0	0	0	0	0	0
273.004	0	0	0	0	0	0	0	0	0	0	0	0	0	0	0	0	0	0	0	0	0	0	0	0	0	0	0	0	0	0	0	0	0	0	0	0	0	0	0	0	0	0	0	0	0	0	0	0	0
274.609	0	0	0	0	0	0	0	0	0	0	0	0	0	0	0	0	0	0	0	0	0	0	0	0	0	0	0	0	0	0	0	0	0	0	0	0	0	0	0	0	0	0	0	0	0	0	0	0	0
276.215	0	0	0	0	0	0	0	0	0	0	0	0	0	0	0	0	0	0	0	0	0	0	0	0	0	0	0	0	0	0	0	0	0	0	0	0	0	0	0	0	0	0	0	0	0	0	0	0	0
277.821	0	0	0	0	0	0	0	0	0	0	0	0	0	0	0	0	0	0	0	0	0	0	0	0	0	0	0	0	0	0	0	0	0	0	0	0	0	0	0	0	0	0	0	0	0	0	0	0	0
279.427	0	0	0	0	0	0	0	0	0	0	0	0	0	0	0	0	0	0	0	0	0	0	0	0	0	0	0	0	0	0	0	0	0	0	0	0	0	0	0	0	0	0	0	0	0	0	0	0	0
281.034	0	0	0	0	0	0	0	0	0	0	0	0	0	0	0	0	0	0	0	0	0	0	0	0	0	0	0	0	0	0	0	0	0	0	0	0	0	0	0	0	0	0	0	0	0	0	0	0	0
282.642	0	0	0	0	0	0	0	0	0	0	0	0	0	0	0	0	0	0	0	0	0	0	0	0	0	0	0	0	0	0	0	0	0	0	0	0	0	0	0	0	0	0	0	0	0	0	0	0	0
284.25	0	0	0	0	0	0	0	0	0	0	0	0	0	0	0	0	0	0	0	0	0	0	0	0	0	0	0	0	0	0	0	0	0	0	0	0	0	0	0	0	0	0	0	0	0	0	0	0	0
285.858	0	0	0	0	0	0	0	0	0	0	0	0	0	0	0	0	0	0	0	0	0	0	0	0	0	0	0	0	0	0	0	0	0	0	0	0	0	0	0	0	0	0	0	0	0	0	0	0	0
287.468	0	0	0	0	0	0	0	0	0	0	0	0	0	0	0	0	0	0	0	0	0	0	0	0	0	0	0	0	0	0	0	0	0	0	0	0	0	0	0	0	0	0	0	0	0	0	0	0	0
289.077	0	0	0	0	0	0	0	0	0	0	0	0	0	0	0	0	0	0	0	0	0	0	0	0	0	0	0	0	0	0	0	0	0	0	0	0	0	0	0	0	0	0	0	0	0	0	0	0	0
290.688	0	0	0	0	0	0	0	0	0	0	0	0	0	0	0	0	0	0	0	0	0	0	0	0	0	0	0	0	0	0	0	0	0	0	0	0	0	0	0	0	0	0	0	0	0	0	0	0	0
292.298	0	0	0	0	0	0	0	0	0	0	0	0	0	0	0	0	0	0	0	0	0	0	0	0	0	0	0	0	0	0	0	0	0	0	0	0	0	0	0	0	0	0	0	0	0	0	0	0	0
293.91	0	0	0	0	0	0	0	0	0	0	0	0	0	0	0	0	0	0	0	0	0	0	0	0	0	0	0	0	0	0	0	0	0	0	0	0	0	0	0	0	0	0	0	0	0	0	0	0	0
295.521	0	0	0	0	0	0	0	0	0	0	0	0	0	0	0	0	0	0	0	0	0	0	0	0	0	0	0	0	0	0	0	0	0	0	0	0	0	0	0	0	0	0	0	0	0	0	0	0	0
297.134	0	0	0	0	0	0	0	0	0	0	0	0	0	0	0	0	0	0	0	0	0	0	0	0	0	0	0	0	0	0	0	0	0	0	0	0	0	0	0	0	0	0	0	0	0	0	0	0	0
298.747	0	0	0	0	0	0	0	0	0	0	0	0	0	0	0	0	0	0	0	0	0	0	0	0	0	0	0	0	0	0	0	0	0	0	0	0	0	0	0	0	0	0	0	0	0	0	0	0	0
300.36	0	0	0	0	0	0	0	0	0	0	0	0	0	0	0	0	0	0	0	0	0	0	0	0	0	0	0	0	0	0	0	0	0	0	0	0	0	0	0	0	0	0	0	0	0	0	0	0	0
301.974	0	0	0	0	0	0	0	0	0	0	0	0	0	0	0	0	0	0	0	0	0	0	0	0	0	0	0	0	0	0	0	0	0	0	0	0	0	0	0	0	0	0	0	0	0	0	0	0	0
303.588	0	0	0	0	0	0	0	0	0	0	0	0	0	0	0	0	0	0	0	0	0	0	0	0	0	0	0	0	0	0	0	0	0	0	0	0	0	0	0	0	0	0	0	0	0	0	0	0	0
305.203	0	0	0	0	0	0	0	0	0	0	0	0	0	0	0	0	0	0	0	0	0	0	0	0	0	0	0	0	0	0	0	0	0	0	0	0	0	0	0	0	0	0	0	0	0	0	0	0	0
306.819	0	0	0	0	0	0	0	0	0	0	0	0	0	0	0	0	0	0	0	0	0	0	0	0	0	0	0	0	0	0	0	0	0	0	0	0	0	0	0	0	0	0	0	0	0	0	0	0	0
308.435	0	0	0	0	0	0	0	0	0	0	0	0	0	0	0	0	0	0	0	0	0	0	0	0	0	0	0	0	0	0	0	0	0	0	0	0	0	0	0	0	0	0	0	0	0	0	0	0	0
310.051	0	0	0	0	0	0	0	0	0	0	0	0	0	0	0	0	0	0	0	0	0	0	0	0	0	0	0	0	0	0	0	0	0	0	0	0	0	0	0	0	0	0	0	0	0	0	0	0	0
311.668	0	0	0	0	0	0	0	0	0	0	0	0	0	0	0	0	0	0	0	0	0	0	0	0	0	0	0	0	0	0	0	0	0	0	0	0	0	0	0	0	0	0	0	0	0	0	0	0	0
313.286	0	0	0	0	0	0	0	0	0	0	0	0	0	0	0	0	0	0	0	0	0	0	0	0	0	0	0	0	0	0	0	0	0	0	0	0	0	0	0	0	0	0	0	0	0	0	0	0	0
314.904	0	0	0	0	0	0	0	0	0	0	0	0	0	0	0	0	0	0	0	0	0	0	0	0	0	0	0	0	0	0	0	0	0	0	0	0	0	0	0	0	0	0	0	0	0	0	0	0	0
316.522	0	0	0	0	0	0	0	0	0	0	0	0	0	0	0	0	0	0	0	0	0	0	0	0	0	0	0	0	0	0	0	0	0	0	0	0	0	0	0	0	0	0	0	0	0	0	0	0	0
318.141	0	0	0	0	0	0	0	0	0	0	0	0	0	0	0	0	0	0	0	0	0	0	0	0	0	0	0	0	0	0	0	0	0	0	0	0	0	0	0	0	0	0	0	0	0	0	0	0	0
319.761	0	0	0	0	0	0	0	0	0	0	0	0	0	0	0	0	0	0	0	0	0	0	0	0	0	0	0	0	0	0	0	0	0	0	0	0	0	0	0	0	0	0	0	0	0	0	0	0	0
321.381	0	0	0	0	0	0	0	0	0	0	0	0	0	0	0	0	0	0	0	0	0	0	0	0	0	0	0	0	0	0	0	0	0	0	0	0	0	0	0	0	0	0	0	0	0	0	0	0	0
323.001	0	0	0	0	0	0	0	0	0	0	0	0	0	0	0	0	0	0	0	0	0	0	0	0	0	0	0	0	0	0	0	0	0	0	0	0	0	0	0	0	0	0	0	0	0	0	0	0	0
324.622	0	0	0	0	0	0	0	0	0	0	0	0	0	0	0	0	0	0	0	0	0	0	0	0	0	0	0	0	0	0	0	0	0	0	0	0	0	0	0	0	0	0	0	0	0	0	0	0	0
326.243	0	0	0	0	0	0	0	0	0	0	0	0	0	0	0	0	0	0	0	0	0	0	0	0	0	0	0	0	0	0	0	0	0	0	0	0	0	0	0	0	0	0	0	0	0	0	0	0	0
327.865	0	0	0	0	0	0	0	0	0	0	0	0	0	0	0	0	0	0	0	0	0	0	0	0	0	0	0	0	0	0	0	0	0	0	0	0	0	0	0	0	0	0	0	0	0	0	0	0	0
329.488	0	0	0	0	0	0	0	0	0	0	0	0	0	0	0	0	0	0	0	0	0	0	0	0	0	0	0	0	0	0	0	0	0	0	0	0	0	0	0	0	0	0	0	0	0	0	0	0	0
331.111	0	0	0	0	0	0	0	0	0	0	0	0	0	0	0	0	0	0	0	0	0	0	0	0	0	0	0	0	0	0	0	0	0	0	0	0	0	0	0	0	0	0	0	0	0	0	0	0	0
332.734	0	0	0	0	0	0	0	0	0	0	0	0	0	0	0	0	0	0	0	0	0	0	0	0	0	0	0	0	0	0	0	0	0	0	0	0	0	0	0	0	0	0	0	0	0	0	0	0	0
334.358	0	0	0	0	0	0	0	0	0	0	0	0	0	0	0	0	0	0	0	0	0	0	0	0	0	0	0	0	0	0	0	0	0	0	0	0	0	0	0	0	0	0	0	0	0	0	0	0	0
335.982	0	0	0	0	0	0	0	0	0	0	0	0	0	0	0	0	0	0	0	0	0	0	0	0	0	0	0	0	0	0	0	0	0	0	0	0	0	0	0	0	0	0	0	0	0	0	0	0	0
337.607	0	0	0	0	0	0	0	0	0	0	0	0	0	0	0	0	0	0	0	0	0	0	0	0	0	0	0	0	0	0	0	0	0	0	0	0	0	0	0	0	0	0	0	0	0	0	0	0	0
339.232	0	0	0	0	0	0	0	0	0	0	0	0	0	0	0	0	0	0	0	0	0	0	0	0	0	0	0	0	0	0	0	0	0	0	0	0	0	0	0	0	0	0	0	0	0	0	0	0	0
340.858	0	0	0	0	0	0	0	0	0	0	0	0	0	0	0	0	0	0	0	0	0	0	0	0	0	0	0	0	0	0	0	0	0	0	0	0	0	0	0	0	0	0	0	0	0	0	0	0	0
342.484	0	0	0	0	0	0	0	0	0	0	0	0	0	0	0	0	0	0	0	0	0	0	0	0	0	0	0	0	0	0	0	0	0	0	0	0	0	0	0	0	0	0	0	0	0	0	0	0	0
344.111	0	0	0	0	0	0	0	0	0	0	0	0	0	0	0	0	0	0	0	0	0	0	0	0	0	0	0	0	0	0	0	0	0	0	0	0	0	0	0	0	0	0	0	0	0	0	0	0	0
345.738	0	0	0	0	0	0	0	0	0	0	0	0	0	0	0	0	0	0	0	0	0	0	0	0	0	0	0	0	0	0	0	0	0	0	0	0	0	0	0	0	0	0	0	0	0	0	0	0	0
347.365	0	0	0	0	0	0	0	0	0	0	0	0	0	0	0	0	0	0	0	0	0	0	0	0	0	0	0	0	0	0	0	0	0	0	0	0	0	0	0	0	0	0	0	0	0	0	0	0	0
348.993	0	0	0	0	0	0	0	0	0	0	0	0	0	0	0	0	0	0	0	0	0	0	0	0	0	0	0	0	0	0	0	0	0	0	0	0	0	0	0	0	0	0	0	0	0	0	0	0	0
350.622	0	0	0	0	0	0	0	0	0	0	0	0	0	0	0	0	0	0	0	0	0	0	0	0	0	0	0	0	0	0	0	0	0	0	0	0	0	0	0	0	0	0	0	0	0	0	0	0	0
352.251	0	0	0	0	0	0	0	0	0	0	0	0	0	0	0	0	0	0	0	0	0	0	0	0	0	0	0	0	0	0	0	0	0	0	0	0	0	0	0	0	0	0	0	0	0	0	0	0	0
353.88	0	0	0	0	0	0	0	0	0	0	0	0	0	0	0	0	0	0	0	0	0	0	0	0	0	0	0	0	0	0	0	0	0	0	0	0	0	0	0	0	0	0	0	0	0	0	0	0	0
355.51	0	0	0	0	0	0	0	0	0	0	0	0	0	0	0	0	0	0	0	0	0	0	0	0	0	0	0	0	0	0	0	0	0	0	0	0	0	0	0	0	0	0	0	0	0	0	0	0	0
357.14	0	0	0	0	0	0	0	0	0	0	0	0	0	0	0	0	0	0	0	0	0	0	0	0	0	0	0	0	0	0	0	0	0	0	0	0	0	0	0	0	0	0	0	0	0	0	0	0	0
358.771	0	0	0	0	0	0	0	0	0	0	0	0	0	0	0	0	0	0	0	0	0	0	0	0	0	0	0	0	0	0	0	0	0	0	0	0	0	0	0	0	0	0	0	0	0	0	0	0	0
360.402	0	0	0	0	0	0	0	0	0	0	0	0	0	0	0	0	0	0	0	0	0	0	0	0	0	0	0	0	0	0	0	0	0	0	0	0	0	0	0	0	0	0	0	0	0	0	0	0	0
362.034	0	0	0	0	0	0	0	0	0	0	0	0	0	0	0	0	0	0	0	0	0	0	0	0	0	0	0	0	0	0	0	0	0	0	0	0	0	0	0	0	0	0	0	0	0	0	0	0	0
363.666	0	0	0	0	0	0	0	0	0	0	0	0	0	0	0	0	0	0	0	0	0	0	0	0	0	0	0	0	0	0	0	0	0	0	0	0	0	0	0	0	0	0	0	0	0	0	0	0	0
365.299	0	0	0	0	0	0	0	0	0	0	0	0	0	0	0	0	0	0	0	0	0	0	0	0	0	0	0	0	0	0	0	0	0	0	0	0	0	0	0	0	0	0	0	0	0	0	0	0	0
366.932	0	0	0	0	0	0	0	0	0	0	0	0	0	0	0	0	0	0	0	0	0	0	0	0	0	0	0	0	0	0	0	0	0	0	0	0	0	0	0	0	0	0	0	0	0	0	0	0	0
368.565	0	0	0	0	0	0	0	0	0	0	0	0	0	0	0	0	0	0	0	0	0	0	0	0	0	0	0	0	0	0	0	0	0	0	0	0	0	0	0	0	0	0	0	0	0	0	0	0	0
370.199	0	0	0	0	0	0	0	0	0	0	0	0	0	0	0	0	0	0	0	0	0	0	0	0	0	0	0	0	0	0	0	0	0	0	0	0	0	0	0	0	0	0	0	0	0	0	0	0	0
371.833	0	0	0	0	0	0	0	0	0	0	0	0	0	0	0	0	0	0	0	0	0	0	0	0	0	0	0	0	0	0	0	0	0	0	0	0	0	0	0	0	0	0	0	0	0	0	0	0	0
373.468	0	0	0	0	0	0	0	0	0	0	0	0	0	0	0	0	0	0	0	0	0	0	0	0	0	0	0	0	0	0	0	0	0	0	0	0	0	0	0	0	0	0	0	0	0	0	0	0	0
375.103	0	0	0	0	0	0	0	0	0	0	0	0	0	0	0	0	0	0	0	0	0	0	0	0	0	0	0	0	0	0	0	0	0	0	0	0	0	0	0	0	0	0	0	0	0	0	0	0	0
376.738	0	0	0	0	0	0	0	0	0	0	0	0	0	0	0	0	0	0	0	0	0	0	0	0	0	0	0	0	0	0	0	0	0	0	0	0	0	0	0	0	0	0	0	0	0	0	0	0	0
378.374	0	0	0	0	0	0	0	0	0	0	0	0	0	0	0	0	0	0	0	0	0	0	0	0	0	0	0	0	0	0	0	0	0	0	0	0	0	0	0	0	0	0	0	0	0	0	0	0	0
380.01	0	0	0	0	0	0	0	0	0	0	0	0	0	0	0	0	0	0	0	0	0	0	0	0	0	0	0	0	0	0	0	0	0	0	0	0	0	0	0	0	0	0	0	0	0	0	0	0	0
381.647	0	0	0	0	0	0	0	0	0	0	0	0	0	0	0	0	0	0	0	0	0	0	0	0	0	0	0	0	0	0	0	0	0	0	0	0	0	0	0	0	0	0	0	0	0	0	0	0	0
383.284	0	0	0	0	0	0	0	0	0	0	0	0	0	0	0	0	0	0	0	0	0	0	0	0	0	0	0	0	0	0	0	0	0	0	0	0	0	0	0	0	0	0	0	0	0	0	0	0	0
384.922	0	0	0	0	0	0	0	0	0	0	0	0	0	0	0	0	0	0	0	0	0	0	0	0	0	0	0	0	0	0	0	0	0	0	0	0	0	0	0	0	0	0	0	0	0	0	0	0	0
386.56	0	0	0	0	0	0	0	0	0	0	0	0	0	0	0	0	0	0	0	0	0	0	0	0	0	0	0	0	0	0	0	0	0	0	0	0	0	0	0	0	0	0	0	0	0	0	0	0	0
388.198	0	0	0	0	0	0	0	0	0	0	0	0	0	0	0	0	0	0	0	0	0	0	0	0	0	0	0	0	0	0	0	0	0	0	0	0	0	0	0	0	0	0	0	0	0	0	0	0	0
389.837	0	0	0	0	0	0	0	0	0	0	0	0	0	0	0	0	0	0	0	0	0	0	0	0	0	0	0	0	0	0	0	0	0	0	0	0	0	0	0	0	0	0	0	0	0	0	0	0	0
391.476	0	0	0	0	0	0	0	0	0	0	0	0	0	0	0	0	0	0	0	0	0	0	0	0	0	0	0	0	0	0	0	0	0	0	0	0	0	0	0	0	0	0	0	0	0	0	0	0	0
393.116	0	0	0	0	0	0	0	0	0	0	0	0	0	0	0	0	0	0	0	0	0	0	0	0	0	0	0	0	0	0	0	0	0	0	0	0	0	0	0	0	0	0	0	0	0	0	0	0	0
394.756	0	0	0	0	0	0	0	0	0	0	0	0	0	0	0	0	0	0	0	0	0	0	0	0	0	0	0	0	0	0	0	0	0	0	0	0	0	0	0	0	0	0	0	0	0	0	0	0	0
396.396	0	0	0	0	0	0	0	0	0	0	0	0	0	0	0	0	0	0	0	0	0	0	0	0	0	0	0	0	0	0	0	0	0	0	0	0	0	0	0	0	0	0	0	0	0	0	0	0	0
398.037	0	0	0	0	0	0	0	0	0	0	0	0	0	0	0	0	0	0	0	0	0	0	0	0	0	0	0	0	0	0	0	0	0	0	0	0	0	0	0	0	0	0	0	0	0	0	0	0	0
399.678	0	0	0	0	0	0	0	0	0	0	0	0	0	0	0	0	0	0	0	0	0	0	0	0	0	0	0	0	0	0	0	0	0	0	0	0	0	0	0	0	0	0	0	0	0	0	0	0	0
401.32	0	0	0	0	0	0	0	0	0	0	0	0	0	0	0	0	0	0	0	0	0	0	0	0	0	0	0	0	0	0	0	0	0	0	0	0	0	0	0	0	0	0	0	0	0	0	0	0	0
402.962	0	0	0	0	0	0	0	0	0	0	0	0	0	0	0	0	0	0	0	0	0	0	0	0	0	0	0	0	0	0	0	0	0	0	0	0	0	0	0	0	0	0	0	0	0	0	0	0	0
404.604	0	0	0	0	0	0	0	0	0	0	0	0	0	0	0	0	0	0	0	0	0	0	0	0	0	0	0	0	0	0	0	0	0	0	0	0	0	0	0	0	0	0	0	0	0	0	0	0	0
406.247	0	0	0	0	0	0	0	0	0	0	0	0	0	0	0	0	0	0	0	0	0	0	0	0	0	0	0	0	0	0	0	0	0	0	0	0	0	0	0	0	0	0	0	0	0	0	0	0	0
407.89	0	0	0	0	0	0	0	0	0	0	0	0	0	0	0	0	0	0	0	0	0	0	0	0	0	0	0	0	0	0	0	0	0	0	0	0	0	0	0	0	0	0	0	0	0	0	0	0	0
409.534	0	0	0	0	0	0	0	0	0	0	0	0	0	0	0	0	0	0	0	0	0	0	0	0	0	0	0	0	0	0	0	0	0	0	0	0	0	0	0	0	0	0	0	0	0	0	0	0	0
411.177	0	0	0	0	0	0	0	0	0	0	0	0	0	0	0	0	0	0	0	0	0	0	0	0	0	0	0	0	0	0	0	0	0	0	0	0	0	0	0	0	0	0	0	0	0	0	0	0	0
412.822	0	0	0	0	0	0	0	0	0	0	0	0	0	0	0	0	0	0	0	0	0	0	0	0	0	0	0	0	0	0	0	0	0	0	0	0	0	0	0	0	0	0	0	0	0	0	0	0	0
414.466	0	0	0	0	0	0	0	0	0	0	0	0	0	0	0	0	0	0	0	0	0	0	0	0	0	0	0	0	0	0	0	0	0	0	0	0	0	0	0	0	0	0	0	0	0	0	0	0	0
416.111	0	0	0	0	0	0	0	0	0	0	0	0	0	0	0	0	0	0	0	0	0	0	0	0	0	0	0	0	0	0	0	0	0	0	0	0	0	0	0	0	0	0	0	0	0	0	0	0	0
417.757	0	0	0	0	0	0	0	0	0	0	0	0	0	0	0	0	0	0	0	0	0	0	0	0	0	0	0	0	0	0	0	0	0	0	0	0	0	0	0	0	0	0	0	0	0	0	0	0	0
419.402	0	0	0	0	0	0	0	0	0	0	0	0	0	0	0	0	0	0	0	0	0	0	0	0	0	0	0	0	0	0	0	0	0	0	0	0	0	0	0	0	0	0	0	0	0	0	0	0	0
421.048	0	0	0	0	0	0	0	0	0	0	0	0	0	0	0	0	0	0	0	0	0	0	0	0	0	0	0	0	0	0	0	0	0	0	0	0	0	0	0	0	0	0	0	0	0	0	0	0	0
422.695	0	0	0	0	0	0	0	0	0	0	0	0	0	0	0	0	0	0	0	0	0	0	0	0	0	0	0	0	0	0	0	0	0	0	0	0	0	0	0	0	0	0	0	0	0	0	0	0	0
424.342	0	0	0	0	0	0	0	0	0	0	0	0	0	0	0	0	0	0	0	0	0	0	0	0	0	0	0	0	0	0	0	0	0	0	0	0	0	0	0	0	0	0	0	0	0	0	0	0	0
425.989	0	0	0	0	0	0	0	0	0	0	0	0	0	0	0	0	0	0	0	0	0	0	0	0	0	0	0	0	0	0	0	0	0	0	0	0	0	0	0	0	0	0	0	0	0	0	0	0	0
427.636	0	0	0	0	0	0	0	0	0	0	0	0	0	0	0	0	0	0	0	0	0	0	0	0	0	0	0	0	0	0	0	0	0	0	0	0	0	0	0	0	0	0	0	0	0	0	0	0	0
429.284	0	0	0	0	0	0	0	0	0	0	0	0	0	0	0	0	0	0	0	0	0	0	0	0	0	0	0	0	0	0	0	0	0	0	0	0	0	0	0	0	0	0	0	0	0	0	0	0	0
430.932	0	0	0	0	0	0	0	0	0	0	0	0	0	0	0	0	0	0	0	0	0	0	0	0	0	0	0	0	0	0	0	0	0	0	0	0	0	0	0	0	0	0	0	0	0	0	0	0	0
432.581	0	0	0	0	0	0	0	0	0	0	0	0	0	0	0	0	0	0	0	0	0	0	0	0	0	0	0	0	0	0	0	0	0	0	0	0	0	0	0	0	0	0	0	0	0	0	0	0	0
434.23	0	0	0	0	0	0	0	0	0	0	0	0	0	0	0	0	0	0	0	0	0	0	0	0	0	0	0	0	0	0	0	0	0	0	0	0	0	0	0	0	0	0	0	0	0	0	0	0	0
435.879	0	0	0	0	0	0	0	0	0	0	0	0	0	0	0	0	0	0	0	0	0	0	0	0	0	0	0	0	0	0	0	0	0	0	0	0	0	0	0	0	0	0	0	0	0	0	0	0	0
437.528	0	0	0	0	0	0	0	0	0	0	0	0	0	0	0	0	0	0	0	0	0	0	0	0	0	0	0	0	0	0	0	0	0	0	0	0	0	0	0	0	0	0	0	0	0	0	0	0	0
439.178	0	0	0	0	0	0	0	0	0	0	0	0	0	0	0	0	0	0	0	0	0	0	0	0	0	0	0	0	0	0	0	0	0	0	0	0	0	0	0	0	0	0	0	0	0	0	0	0	0
440.828	0	0	0	0	0	0	0	0	0	0	0	0	0	0	0	0	0	0	0	0	0	0	0	0	0	0	0	0	0	0	0	0	0	0	0	0	0	0	0	0	0	0	0	0	0	0	0	0	0
442.479	0	0	0	0	0	0	0	0	0	0	0	0	0	0	0	0	0	0	0	0	0	0	0	0	0	0	0	0	0	0	0	0	0	0	0	0	0	0	0	0	0	0	0	0	0	0	0	0	0
444.13	0	0	0	0	0	0	0	0	0	0	0	0	0	0	0	0	0	0	0	0	0	0	0	0	0	0	0	0	0	0	0	0	0	0	0	0	0	0	0	0	0	0	0	0	0	0	0	0	0
445.781	0	0	0	0	0	0	0	0	0	0	0	0	0	0	0	0	0	0	0	0	0	0	0	0	0	0	0	0	0	0	0	0	0	0	0	0	0	0	0	0	0	0	0	0	0	0	0	0	0
447.432	0	0	0	0	0	0	0	0	0	0	0	0	0	0	0	0	0	0	0	0	0	0	0	0	0	0	0	0	0	0	0	0	0	0	0	0	0	0	0	0	0	0	0	0	0	0	0	0	0
449.084	0	0	0	0	0	0	0	0	0	0	0	0	0	0	0	0	0	0	0	0	0	0	0	0	0	0	0	0	0	0	0	0	0	0	0	0	0	0	0	0	0	0	0	0	0	0	0	0	0
450.736	0	0	0	0	0	0	0	0	0	0	0	0	0	0	0	0	0	0	0	0	0	0	0	0	0	0	0	0	0	0	0	0	0	0	0	0	0	0	0	0	0	0	0	0	0	0	0	0	0
452.389	0	0	0	0	0	0	0	0	0	0	0	0	0	0	0	0	0	0	0	0	0	0	0	0	0	0	0	0	0	0	0	0	0	0	0	0	0	0	0	0	0	0	0	0	0	0	0	0	0
454.042	0	0	0	0	0	0	0	0	0	0	0	0	0	0	0	0	0	0	0	0	0	0	0	0	0	0	0	0	0	0	0	0	0	0	0	0	0	0	0	0	0	0	0	0	0	0	0	0	0
455.695	0	0	0	0	0	0	0	0	0	0	0	0	0	0	0	0	0	0	0	0	0	0	0	0	0	0	0	0	0	0	0	0	0	0	0	0	0	0	0	0	0	0	0	0	0	0	0	0	0
457.348	0	0	0	0	0	0	0	0	0	0	0	0	0	0	0	0	0	0	0	0	0	0	0	0	0	0	0	0	0	0	0	0	0	0	0	0	0	0	0	0	0	0	0	0	0	0	0	0	0
459.002	0	0	0	0	0	0	0	0	0	0	0	0	0	0	0	0	0	0	0	0	0	0	0	0	0	0	0	0	0	0	0	0	0	0	0	0	0	0	0	0	0	0	0	0	0	0	0	0	0
460.656	0	0	0	0	0	0	0	0	0	0	0	0	0	0	0	0	0	0	0	0	0	0	0	0	0	0	0	0	0	0	0	0	0	0	0	0	0	0	0	0	0	0	0	0	0	0	0	0	0
462.31	0	0	0	0	0	0	0	0	0	0	0	0	0	0	0	0	0	0	0	0	0	0	0	0	0	0	0	0	0	0	0	0	0	0	0	0	0	0	0	0	0	0	0	0	0	0	0	0	0
463.965	0	0	0	0	0	0	0	0	0	0	0	0	0	0	0	0	0	0	0	0	0	0	0	0	0	0	0	0	0	0	0	0	0	0	0	0	0	0	0	0	0	0	0	0	0	0	0	0	0
465.62	0	0	0	0	0	0	0	0	0	0	0	0	0	0	0	0	0	0	0	0	0	0	0	0	0	0	0	0	0	0	0	0	0	0	0	0	0	0	0	0	0	0	0	0	0	0	0	0	0
467.275	0	0	0	0	0	0	0	0	0	0	0	0	0	0	0	0	0	0	0	0	0	0	0	0	0	0	0	0	0	0	0	0	0	0	0	0	0	0	0	0	0	0	0	0	0	0	0	0	198.355455576211
468.931	0	0	0	0	0	0	0	0	0	0	0	0	0	0	0	0	0	0	0	0	0	0	0	0	0	0	0	0	0	0	0	0	0	0	0	0	0	0	0	0	0	0	0	0	0	0	0	0	210.197642834007
470.586	0	0	0	0	0	0	0	0	0	0	0	0	0	0	0	0	0	0	0	0	0	0	0	0	0	0	0	0	0	0	0	0	0	0	0	0	0	0	0	0	0	0	0	0	0	0	0	184.933989814255	231.991979113652
472.242	0	0	0	0	0	0	0	0	0	0	0	0	0	0	0	0	0	0	0	0	0	0	0	0	0	0	0	0	0	0	0	0	0	0	0	0	0	0	0	0	0	0	0	0	0	0	218.030429992975	215.673199947357	245.34964205021
473.899	0	0	0	0	0	0	0	0	0	0	0	0	0	0	0	0	0	0	0	0	0	0	0	0	0	0	0	0	0	0	0	0	0	0	0	0	0	0	0	0	0	0	0	0	0	0	197.645844889072	232.365674007088	277.466969217794
475.555	0	0	0	0	0	0	0	0	0	0	0	0	0	0	0	0	0	0	0	0	0	0	0	0	0	0	0	0	0	0	0	0	0	0	0	0	0	0	0	0	0	0	0	0	0	191.703791581736	219.899758136759	253.723586904901	297.7076417654
477.212	0	0	0	0	0	0	0	0	0	0	0	0	0	0	0	0	0	0	0	0	0	0	0	0	0	0	0	0	0	0	0	0	0	0	0	0	0	0	0	0	0	0	0	0	0	198.270014506403	228.333150773228	274.870905167928	311.576444638181
478.87	0	0	0	0	0	0	0	0	0	0	0	0	0	0	0	0	0	0	0	0	0	0	0	0	0	0	0	0	0	0	0	0	0	0	0	0	0	0	0	0	0	0	0	0	195.313106441154	215.514456724322	251.381831878781	290.124333128855	330.597170845014
480.527	0	0	0	0	0	0	0	0	0	0	0	0	0	0	0	0	0	0	0	0	0	0	0	0	0	0	0	0	0	0	0	0	0	0	0	0	0	0	0	0	0	0	0	0	201.968126983815	233.452042666461	274.270654249245	308.457742848953	356.970139869395
482.185	0	0	0	0	0	0	0	0	0	0	0	0	0	0	0	0	0	0	0	0	0	0	0	0	0	0	0	0	0	0	0	0	0	0	0	0	0	0	0	0	0	0	0	193.965135557568	227.166393840378	260.442851646568	294.929259711701	326.504067017213	381.100719679039
483.843	0	0	0	0	0	0	0	0	0	0	0	0	0	0	0	0	0	0	0	0	0	0	0	0	0	0	0	0	0	0	0	0	0	0	0	0	0	0	0	0	0	0	0	203.195333034049	240.141560753495	267.408054141957	310.760688092762	342.689510403383	381.327340071862
485.501	0	0	0	0	0	0	0	0	0	0	0	0	0	0	0	0	0	0	0	0	0	0	0	0	0	0	0	0	0	0	0	0	0	0	0	0	0	0	0	0	0	0	192.704250985042	222.478485920141	258.128459473787	285.902785378517	321.185418597836	371.129166593385	406.041483816173
487.16	0	0	0	0	0	0	0	0	0	0	0	0	0	0	0	0	0	0	0	0	0	0	0	0	0	0	0	0	0	0	0	0	0	0	0	0	0	0	0	0	0	218.1975763658	211.924027881138	244.039878064097	283.049232854941	305.9472957818	356.136370358863	394.241181662189	440.649492124816
488.819	0	0	0	0	0	0	0	0	0	0	0	0	0	0	0	0	0	0	0	0	0	0	0	0	0	0	0	0	0	0	0	0	0	0	0	0	0	0	0	0	0	196.531198731099	236.852392942768	261.363416697426	296.819887010126	326.211592809503	369.513311640813	406.774227093108	458.711872470866
490.478	0	0	0	0	0	0	0	0	0	0	0	0	0	0	0	0	0	0	0	0	0	0	0	0	0	0	0	0	0	0	0	0	0	0	0	0	0	0	0	0	196.253323174825	216.480908723615	248.894104426658	286.019428473155	321.56935411155	351.971443791305	384.352256241034	428.757995311711	488.849771291431
492.137	0	0	0	0	0	0	0	0	0	0	0	0	0	0	0	0	0	0	0	0	0	0	0	0	0	0	0	0	0	0	0	0	0	0	0	0	0	0	0	0	201.761029990656	230.979712930348	263.065520534441	300.004227065301	330.331186991608	363.376299149304	396.638512277487	449.160791413069	499.818003919446
493.797	0	0	0	0	0	0	0	0	0	0	0	0	0	0	0	0	0	0	0	0	0	0	0	0	0	0	0	0	0	0	0	0	0	0	0	0	0	0	0	190.655765169384	212.111403874778	247.921928973054	274.073556594727	312.082114972854	345.801420662311	376.584365007051	414.855823702651	465.452562224699	506.084816046069
495.456	0	0	0	0	0	0	0	0	0	0	0	0	0	0	0	0	0	0	0	0	0	0	0	0	0	0	0	0	0	0	0	0	0	0	0	0	0	0	0	207.732734543986	225.138980221511	264.495904231592	292.798813112854	341.115242477418	353.295797662407	390.902015477468	433.91198233888	486.53618937773	520.237884471366
497.117	0	0	0	0	0	0	0	0	0	0	0	0	0	0	0	0	0	0	0	0	0	0	0	0	0	0	0	0	0	0	0	0	0	0	0	0	0	0	188.968076382752	210.554896364288	246.188283935704	267.710216569925	311.63755916498	343.886284350308	374.605617371689	404.64237782816	450.103398633006	490.550528984319	542.096413462045
498.777	0	0	0	0	0	0	0	0	0	0	0	0	0	0	0	0	0	0	0	0	0	0	0	0	0	0	0	0	0	0	0	0	0	0	0	0	0	0	195.291152512519	227.488551042391	270.872550839358	292.693096023327	327.17398214099	371.409205647888	392.611656734981	425.445542184445	473.263262892903	520.426630040788	561.276901002571
500.438	0	0	0	0	0	0	0	0	0	0	0	0	0	0	0	0	0	0	0	0	0	0	0	0	0	0	0	0	0	0	0	0	0	0	0	0	0	186.40721416331	209.848617200405	246.563612795743	268.346137692069	303.824182694512	344.929048207892	368.978995432922	402.149944812282	439.05377511618	483.737544012165	524.456107800245	568.783737199083
502.098	0	0	0	0	0	0	0	0	0	0	0	0	0	0	0	0	0	0	0	0	0	0	0	0	0	0	0	0	0	0	0	0	0	0	0	0	227.717347793715	195.932415931162	232.096239207788	254.350704173019	285.142354380776	318.880337330321	354.739206334978	382.551371301249	429.320957181514	461.108054960751	494.484514263969	550.036709308294	585.253945175783
503.759	0	0	0	0	0	0	0	0	0	0	0	0	0	0	0	0	0	0	0	0	0	0	0	0	0	0	0	0	0	0	0	0	0	0	0	0	186.34474920096	204.670424646389	231.888203271253	283.204142505135	297.094398114869	334.568780955941	362.405147422203	405.189140915917	431.231215366925	474.277539486916	512.160012447845	552.710319316291	600.06563151564
505.421	0	0	0	0	0	0	0	0	0	0	0	0	0	0	0	0	0	0	0	0	0	0	0	0	0	0	0	0	0	0	0	0	0	0	0	216.026848751911	210.091506354261	223.828724783444	268.434116280271	287.462520156562	308.363528075347	349.275170851674	394.192590663853	426.284198818697	461.134517215328	493.588064853342	537.373634637029	569.995978689861	620.401774849347
507.082	0	0	0	0	0	0	0	0	0	0	0	0	0	0	0	0	0	0	0	0	0	0	0	0	0	0	0	0	0	0	0	0	0	0	0	177.813150316261	199.793388943397	234.449500962752	266.965885506047	294.785063570787	330.051393650237	361.358902281499	398.72897249389	432.460456004598	466.884042582771	497.069730962152	539.421208895483	582.665116734945	622.37842002061
508.744	0	0	0	0	0	0	0	0	0	0	0	0	0	0	0	0	0	0	0	0	0	0	0	0	0	0	0	0	0	0	0	0	0	0	199.621929390591	210.021217263928	233.538604591223	261.328878645396	293.522833953727	318.284072503254	339.892872360921	371.839405769971	413.452722459749	453.16113268451	473.63156472422	517.897026497292	558.305784553139	600.030332771269	644.085635491384
510.406	0	0	0	0	0	0	0	0	0	0	0	0	0	0	0	0	0	0	0	0	0	0	0	0	0	0	0	0	0	0	0	0	0	0	178.169567790988	222.197379822358	236.092388483154	263.119604485067	289.747073368922	330.163760608311	350.936690140654	384.382799023943	418.642463074707	450.452782448712	494.197378309986	517.069538917919	555.335877706597	603.855540092617	632.979114895698
512.068	0	0	0	0	0	0	0	0	0	0	0	0	0	0	0	0	0	0	0	0	0	0	0	0	0	0	0	0	0	0	0	0	0	177.625848954514	193.597842044241	231.202370087865	262.469200577456	276.981542014147	318.013147515582	328.593794603612	367.761213364912	399.742014593985	442.663025804593	469.539464338971	503.154076884434	535.325428019111	573.672977910035	609.91783934285	641.191946013376
513.731	0	0	0	0	0	0	0	0	0	0	0	0	0	0	0	0	0	0	0	0	0	0	0	0	0	0	0	0	0	0	0	0	0	173.194647420199	188.998695934616	226.833562573755	251.387033528845	275.364655943454	314.071199300807	339.367149691644	371.562469304945	406.958238588235	443.955443010174	472.57807152498	510.547627279478	528.696811872595	581.727021735382	614.867834365889	656.213869775958
515.394	0	0	0	0	0	0	0	0	0	0	0	0	0	0	0	0	0	0	0	0	0	0	0	0	0	0	0	0	0	0	0	0	169.110821031817	175.224644844138	207.766234666838	240.021418507612	251.619851586061	294.03012152424	324.623165842774	350.696776602895	369.71387106265	407.044144882691	459.898674736158	489.713926000707	516.921443017302	538.123733096658	584.633130773377	632.631004851267	653.300612769924
517.056	0	0	0	0	0	0	0	0	0	0	0	0	0	0	0	0	0	0	0	0	0	0	0	0	0	0	0	0	0	0	0	288.135396942025	162.124101003917	188.286084370531	196.240768467536	240.446128376736	277.291649161462	313.014444337207	338.092336034217	356.476986149934	392.282860515343	425.931358733843	459.406480994291	500.573151439099	528.532462586518	559.401906379477	593.678185569016	638.033494639519	666.568903100017
518.72	0	0	0	0	0	0	0	0	0	0	0	0	0	0	0	0	0	0	0	0	0	0	0	0	0	0	0	0	0	0	0	153.993361778494	188.794513339795	205.711295784692	233.487427218871	253.811093756807	294.128353523185	317.89979213661	347.238689419177	376.921729902971	398.058033151192	457.336593923717	493.17705815059	519.130492983525	540.405289573449	564.706637721768	596.188403236228	641.158347624166	681.07242671136
520.383	0	0	0	0	0	0	0	0	0	0	0	0	0	0	0	0	0	0	0	0	0	0	0	0	0	0	0	0	0	0	264.462720506723	159.994000744301	211.075505992242	233.045771798197	259.525089688549	284.001032242698	306.524118409392	330.879944737584	381.877546981796	394.771429967769	428.430632947449	444.512830062918	496.086150609571	528.803121042693	547.206822593984	588.658984167737	614.629661685487	650.378181234134	695.938358704018
522.046	0	0	0	0	0	0	0	0	0	0	0	0	0	0	0	0	0	0	0	0	0	0	0	0	0	0	0	0	0	0	145.805054906903	167.097323990456	194.309782238628	221.000698042257	246.878150152762	284.757671676326	309.728594138562	343.622307266326	369.169083458582	400.336150163515	413.875293218167	453.501675032477	493.434496993796	527.899317077337	555.88502014778	582.062808626177	610.349101365936	649.251786872232	688.759379975993
523.71	0	0	0	0	0	0	0	0	0	0	0	0	0	0	0	0	0	0	0	0	0	0	0	0	0	0	0	0	0	171.731572405938	144.948560459712	162.077087274138	208.440244057627	218.228390266245	262.456738805759	286.474236982006	313.092232245886	342.826975336667	370.561979409235	405.670909597792	436.038483695405	451.75738771666	485.210763851959	529.538575138081	555.439869126885	580.046795679709	612.021834944736	650.764137604088	687.228059450459
525.374	0	0	0	0	0	0	0	0	0	0	0	0	0	0	0	0	0	0	0	0	0	0	0	0	0	0	0	0	0	146.699540027794	155.805057785167	189.233760039973	219.083381698954	241.211494954197	272.272440490635	296.653073221063	320.498674177859	346.837138789141	369.446307068364	409.164807598116	433.146550336143	466.840892508333	509.959060784801	534.060491817474	561.984260051184	579.544535946881	623.852144142506	646.913667609879	691.098801310769
527.038	0	0	0	0	0	0	0	0	0	0	0	0	0	0	0	0	0	0	0	0	0	0	0	0	0	0	0	0	156.439978091964	130.490910333646	165.862295335236	177.990446339935	208.681479602088	221.982007153806	268.676808025671	289.271224138738	311.843017531926	346.178133815661	384.637823533227	413.326874006214	430.552137772068	454.773515271174	497.29170953981	535.115538065973	558.615275890072	575.236491362034	614.059211096188	641.164118859826	679.696357818885
528.703	0	0	0	0	0	0	0	0	0	0	0	0	0	0	0	0	0	0	0	0	0	0	0	0	0	0	0	0	116.624750014111	140.474610427135	174.730789713089	194.011174793413	221.538581704173	237.876754317065	267.008598460113	295.757809478094	321.503283117061	341.539878049578	385.137836113	404.594552749393	434.301396484111	473.519461692454	499.004479165694	524.173052469001	548.385129581771	566.168706101998	610.907673741472	647.100510551855	685.646970216941
530.367	0	0	0	0	0	0	0	0	0	0	0	0	0	0	0	0	0	0	0	0	0	0	0	0	0	0	0	137.726472839105	137.206371723501	161.592347155213	171.150964000098	188.188024719344	219.548475985654	246.421607931209	258.620877537375	296.986080612067	344.804198051811	349.336123170812	392.319152240129	418.476118820349	434.665502157622	467.875095750701	498.111272844967	523.66678987098	549.883981678281	568.922036810142	603.09604163854	647.790430962936	669.467265160048
532.032	0	0	0	0	0	0	0	0	0	0	0	0	0	0	0	0	0	0	0	0	0	0	0	0	0	0	288.008029825456	110.173318268072	137.273977897426	163.62926529424	181.426608473649	202.338768031124	229.977699526579	262.060081486257	290.78725190727	304.723030866433	322.019552700735	367.463773935574	404.971313648555	417.790721957401	449.885322045089	471.21216355469	502.0610278229	536.356361155113	543.647213039043	570.993816947236	605.343808002432	645.266728173581	672.392069851239
533.697	0	0	0	0	0	0	0	0	0	0	0	0	0	0	0	0	0	0	0	0	0	0	0	0	0	0	111.929521481431	111.48815632316	128.588073082774	147.017503678409	178.496987820894	200.446932125568	238.046657354373	250.904022208709	268.948310990347	291.313232322187	333.501484686339	361.401276258431	379.721196320399	422.3218682192	443.812166841777	468.217765978421	498.270286717185	523.696072689035	543.664269988488	565.477796076202	599.68334343038	634.75497245527	664.019678365667
535.362	0	0	0	0	0	0	0	0	0	0	0	0	0	0	0	0	0	0	0	0	0	0	0	0	0	232.900048895366	111.752860028478	117.984862458154	134.868606974531	178.69228139465	172.725775310838	210.266123154655	217.047091262025	254.874672696824	282.310403430702	316.676120361821	334.460426197632	354.923206579026	391.484968058722	422.393886106915	435.218743922341	470.680790155989	499.551276947868	525.535373008888	544.470577949817	566.622375045996	598.958434037393	622.365650839371	639.886531204067
537.028	0	0	0	0	0	0	0	0	0	0	0	0	0	0	0	0	0	0	0	0	0	0	0	0	0	105.016472124422	110.87041352593	131.587278374357	156.637459099178	171.087315667014	191.085971381752	218.285171454642	240.766864003233	272.585549807352	287.435925378638	322.316596175049	344.516903858573	380.239974504707	399.607244282323	424.646253274424	442.180054755602	469.243009261108	497.924720985643	519.391777135926	540.819633891999	568.200496106899	601.382725456414	631.388550979742	651.71640817316
538.693	0	0	0	0	0	0	0	0	0	0	0	0	0	0	0	0	0	0	0	0	0	0	0	0	170.240575356526	113.276341617639	117.41536024591	136.186423783852	165.953349552738	188.158887437055	191.306864305477	221.352978140693	246.430641620453	274.021481428553	296.880777457864	320.286161040724	358.604096443824	374.708617155476	402.177881731591	429.885669342331	449.677406220634	472.054255476012	507.858966879363	530.25502989218	550.889452540951	557.063946594475	595.031834164741	627.676070306027	662.010908510313
540.359	0	0	0	0	0	0	0	0	0	0	0	0	0	0	0	0	0	0	0	0	0	0	0	0	107.930330886004	115.10070484542	141.238874008279	158.281542499153	166.555970485214	198.939571153493	228.505446443332	225.884573402324	265.547042778047	288.148718661913	307.499788072172	329.629880774515	359.77265562058	386.449547645732	401.992243444288	449.739642853477	455.508892541725	479.123719457216	499.546713934976	531.460844702409	549.709078539702	573.817391783293	594.782920611983	616.040687783041	659.529421887088
542.025	0	0	0	0	0	0	0	0	0	0	0	0	0	0	0	0	0	0	0	0	0	0	0	160.833588705247	120.040902542428	141.45345782553	158.649667352482	149.995020856867	199.363629835382	198.690999306169	229.189721565449	236.144798986032	258.913683615148	285.0261787545	306.163754101794	345.272193936283	358.610665542382	383.856748815871	406.556666797015	437.082727271162	464.900092514378	482.389478996529	492.207440306647	535.006963900471	548.61846156263	559.251008650619	591.826791431644	620.19548159	654.397332027865
543.691	0	0	0	0	0	0	0	0	0	0	0	0	0	0	0	0	0	0	0	0	0	0	0	73.0338054853777	95.0341734585598	104.133103940069	118.515191609184	140.383794676221	154.98000990224	196.80035606032	202.584375019067	220.998108077301	252.205334590627	273.262093567557	300.347438917771	329.660438704513	350.278273224062	361.672316554024	398.339114457348	408.254852087691	437.347209049635	459.989146264808	491.864770750502	516.903470367604	533.784879682408	558.88240370415	590.695451059018	617.661851077209	638.633586406
545.357	0	0	0	0	0	0	0	0	0	0	0	0	0	0	0	0	0	0	0	0	0	0	93.2653331548574	80.6498894776778	97.4558755464983	127.852072748285	122.627280025753	150.592233628971	178.989226648931	201.484823843724	220.360031597449	236.80055554263	261.227625445588	277.505693557011	303.522900171494	342.233359722411	361.314391127701	375.56711135471	407.876984968535	434.789892497939	450.431492621822	477.556218975901	500.62827619158	520.965780295974	542.693544890295	554.637637233488	579.80040334007	610.844615491545	642.023837724324
547.023	0	0	0	0	0	0	0	0	0	0	0	0	0	0	0	0	0	0	0	0	0	285.206613556196	79.9713735313127	106.228686317821	123.077202263271	149.816757032036	131.081643601291	164.654498876941	177.141546362355	192.732271336065	219.893194636044	252.210419256219	275.621839067228	300.201349174577	322.287113301278	329.040493565221	360.537560517885	377.387544780764	406.913794363919	431.202604891772	444.903774122055	464.621405405886	499.751983107116	523.583418233039	537.64083092797	555.17440236274	584.679643057274	616.501260603606	628.492631912997
548.69	0	0	0	0	0	0	0	0	0	0	0	0	0	0	0	0	0	0	0	0	0	90.472630538391	87.4224393561815	90.8429673265683	123.236722020647	117.811880084113	137.910216925947	165.611626215359	179.553881579724	212.928213137852	212.580612639561	241.761448409505	268.165028879775	301.217300806377	307.903342842208	330.028208599603	353.842974578719	383.11163564393	408.660011238372	430.466987591178	433.048530400582	461.284521440101	497.258260925562	514.409361568038	536.793204991662	547.120899133629	570.805125872979	599.382216140264	624.450423194466
550.357	0	0	0	0	0	0	0	0	0	0	0	0	0	0	0	0	0	0	0	0	224.951517228492	82.6587646146618	79.7784566196409	107.89865329837	115.324747743214	140.396423050743	150.54338656735	165.201141169528	172.868657665968	216.57458835999	242.468276397407	252.717882739521	281.688780180659	300.525000515833	319.982253642641	349.855571146095	359.633442609691	378.593928559193	416.962973072829	435.827231667245	448.517446254299	476.551719580823	493.663955363601	509.343212700934	535.104578839797	546.620913471761	565.718528076993	592.802130085104	629.886142523333
552.024	0	0	0	0	0	0	0	0	0	0	0	0	0	0	0	0	0	0	0	0	64.9042370681078	69.4790918809427	102.930590316156	108.117276471099	116.432736013576	122.071006638633	148.608444454449	166.735462264478	182.94358635709	215.277113647391	228.036166963216	250.894852182145	250.077377510748	277.672388948378	319.165573331923	345.233231566957	357.586314130141	375.403410308195	407.642671417272	417.231899719148	437.006883190247	457.827039529051	484.3976370057	509.275053206532	523.987718761629	529.282905713563	566.525355943505	597.061993527004	612.654283502583
553.691	0	0	0	0	0	0	0	0	0	0	0	0	0	0	0	0	0	0	0	167.042665476663	49.8562672427958	78.0109771130403	103.331828933492	86.6938635878552	121.0669755511	142.280258568559	142.058941469455	160.419641803006	179.441477472708	205.432107573172	206.337844913451	246.343506766417	258.670426501321	282.779929412042	294.383378578576	315.003728895057	368.858225420052	371.619815883309	394.177287167406	409.319535538074	428.838238229754	458.063755532766	484.024610757805	493.402629650133	508.487427986069	523.262581727508	550.459186686418	562.73184351254	583.027160401545
555.358	0	0	0	0	0	0	0	0	0	0	0	0	0	0	0	0	0	0	0	82.4157264388351	71.1030710748842	88.3386937912723	114.157503730938	120.731061987698	132.422577804677	153.133710133076	163.243871983937	180.451537011386	189.859333114126	218.995413406315	228.492934910672	244.831231305829	270.547876372688	300.404887919157	314.715143951018	345.758870941779	354.367346321466	372.458204453529	397.341997103128	416.805414524483	432.479131172641	455.467689356942	476.180270817905	492.823137684922	510.939275637998	527.933120932717	540.995398141962	568.566811203374	591.770121456917
557.026	0	0	0	0	0	0	0	0	0	0	0	0	0	0	0	0	0	0	156.383472709012	67.3465160703136	75.8011746687781	71.5607725053993	123.509988581807	126.20435019901	119.291208030969	140.878941388579	157.407454289168	172.029348490844	190.542616436887	212.448325185852	225.896994940371	235.869912039743	269.585793425856	296.910277280744	315.504539702859	331.46238870114	352.286452317062	363.879515129394	385.999958579996	394.893179168254	424.065062854453	436.335167905528	465.675972209901	487.591525642372	493.179964190456	507.667422509672	538.934552613716	551.426854840015	579.215855295616
558.693	0	0	0	0	0	0	0	0	0	0	0	0	0	0	0	0	0	0	55.2851838169573	69.3286241922883	73.7732675580513	74.8558582756812	96.8895935844131	121.255921744135	121.778107384788	136.241179298149	164.825666393498	181.499084645531	185.628928893776	182.647504642723	233.725757483725	255.550843546492	264.563087753674	294.533554357021	302.342397915517	323.644385606818	343.119630325638	360.659928758336	382.847376381413	401.97553572614	413.176280109052	427.995554662642	464.162846879075	470.260694042742	490.168647913125	508.367009338834	532.040363520413	537.026131614903	567.812371293682
560.361	0	0	0	0	0	0	0	0	0	0	0	0	0	0	0	0	0	122.703765369759	67.1090243662154	56.0268242895914	84.5802397015316	79.2304545000861	92.9614214754107	90.8922505027275	118.595952700845	138.144709217544	156.810049004362	176.873709802464	194.879348525579	212.356737665367	231.389849489566	244.944934801438	290.051604417148	290.444696129905	305.346194886307	323.158972488859	345.076695984841	358.883145943224	372.427572997493	388.937897442546	404.765712726112	433.973013882704	463.35342410786	473.27482689038	481.483222834954	498.829589305527	519.558011404397	531.872275328461	563.099298907972
562.029	0	0	0	0	0	0	0	0	0	0	0	0	0	0	0	0	274.055091021314	65.9463562946983	72.5672313755831	58.9346747619941	85.8777414742332	89.4917738415863	108.377713405783	143.019319453613	134.669231039695	146.659678122404	171.259366769903	197.734092753227	201.266234246035	203.166615535047	246.640669379655	245.635366517807	268.594376744813	293.133887975618	295.251549918847	326.634626879273	348.410856677244	354.378825861542	378.431400509445	379.510041879994	389.551912648343	424.30070803065	458.503667731194	463.629546177503	479.107283675958	490.114315725289	510.614519162484	530.221146022485	549.136785596901
563.697	0	0	0	0	0	0	0	0	0	0	0	0	0	0	0	0	50.3809249966997	7.09121364492114	45.7915204274425	48.2064182941262	57.134719899939	86.5103953851984	73.9196626428976	101.402015402732	98.3524202138819	122.531197780357	148.170988767836	146.239430369877	173.9955249019	210.172555897849	227.964188473325	229.855157759386	250.320577884645	263.448835240516	281.760504501937	321.914654580362	325.13262688064	332.23547810269	345.823620633797	377.796590628356	385.708197751922	418.952732274972	431.391716153598	453.213098609623	468.377979742555	476.038516199758	492.095834518274	507.373882185541	533.391712573495
565.365	0	0	0	0	0	0	0	0	0	0	0	0	0	0	0	200.950443677559	58.2446273644365	63.4428019861367	70.1775329854724	76.0104393930039	80.385691609815	91.3192765098117	92.8024403110127	115.803045361357	127.366355512234	134.760347577587	164.987660021756	170.644066253496	190.544592395621	205.160326382017	238.6128627454	234.090865826397	257.798514748329	279.647896648859	293.60095354105	310.248120734635	316.263888466246	347.320924572763	362.819333318917	372.135022303722	381.063222982154	394.161487844624	416.41621730002	446.843064242648	451.358849300699	475.360133473751	491.938177602913	496.156378201019	526.540623779488
567.033	0	0	0	0	0	0	0	0	0	0	0	0	0	0	0	62.0005796956851	42.9191472479212	53.6709480835672	42.7302660766571	70.3659335825893	79.8036480370541	72.1340060063189	102.05887352519	123.099057941811	132.737483607731	137.452579570931	151.179289696708	186.95218906793	207.219541315039	215.517479697737	225.620325677933	230.776133756465	233.407578945589	269.242052716829	299.570142848213	306.273616871715	316.457145151445	345.165971508777	364.74581056955	366.669468020222	377.98295023306	398.215246400632	421.732914082111	427.615486437656	448.637254228399	463.304202133452	467.226378109086	496.542924603143	513.057298805907
568.702	0	0	0	0	0	0	0	0	0	0	0	0	0	0	155.183347809714	69.3471415691282	58.6218144834166	42.5278959390223	56.7251827637171	67.5159793138027	65.7641532994221	86.4122539295892	111.565153497808	124.820247160073	134.102256848836	152.411588627481	138.047705350236	184.176478295136	195.651440874558	207.478374108846	221.92878443203	239.349789285165	237.756663245106	283.837447152205	285.639066945686	311.735447630391	328.608975947133	324.46232579839	350.366350450646	365.331815676824	374.689633483139	380.332948420014	425.358339660473	422.652788493765	440.055347482082	453.363635309658	478.47349569295	492.395574783928	514.003474850828
570.37	0	0	0	0	0	0	0	0	0	0	0	0	0	0	11.209285995995	34.4284081983352	47.8201265421704	20.0838360217061	49.9921554481522	55.4341961616666	50.9954735478477	82.6487359120324	87.3701225577434	131.491990508623	128.277701576725	112.163541852121	130.745480664862	176.817904303327	168.0320051643	187.883709892563	205.783700331148	219.165864157657	231.720477209475	244.137371486457	271.12984827245	292.824221422609	315.762787834149	318.593566982531	328.549180070138	358.904348541514	374.156994623702	381.682198136398	398.985811110666	417.175420356658	432.793231070493	434.233108885246	459.139182203758	469.256368774201	492.559225088534
572.039	0	0	0	0	0	0	0	0	0	0	0	0	0	121.561256058145	34.2392165764641	60.8865721544525	49.6944746480803	72.9273336798966	52.4738875830236	101.340499445628	93.7084677697138	108.049533831032	115.753065824633	123.96425094396	147.081078847686	163.023513839863	166.29124321747	186.85340166814	201.469771972139	194.389389112646	215.079322977248	229.049018939129	251.03451796532	262.224925398351	277.90412191228	312.14649774817	301.644470011009	317.747516823932	352.117384398931	357.274331404141	368.530324061401	391.660205361665	415.357245833437	413.501858603405	432.869504786464	437.11801374906	456.546575568453	469.353740062952	492.723185982986
573.708	0	0	0	0	0	0	0	0	0	0	0	0	0	47.9227110708326	6.17081098588956	40.244149097816	36.0547406134867	77.7701498044835	92.8854471175475	79.8441394689142	88.2418182468186	85.614150302314	92.6123876112148	97.9141946184471	125.925018895534	134.065820466177	151.170186908965	182.190448674408	161.344570644672	191.868822263865	212.678776936429	232.252578306991	252.779914873409	258.111334353277	274.888059239454	279.968226623536	301.743779482747	327.640443237492	334.953057352524	349.379911865486	356.042356742864	382.858747192409	385.600320516951	408.769213779241	416.137173939347	434.122804503691	446.966669777026	460.493884200773	480.479617363423
575.377	0	0	0	0	0	0	0	0	0	0	0	0	80.1212580510978	46.3640207280388	46.9732705615551	72.8660779292016	57.0617912098835	45.1618116501325	89.4394916435679	106.809481631141	93.5200235452627	107.885291296317	99.9489245485924	117.435987408405	137.761399313299	130.514286851565	158.500265621194	173.872424577377	188.575272432237	213.412932150515	213.539207132746	242.214133218343	241.659000634998	262.639630626495	286.516442505168	284.748715648192	313.881588163809	310.66909047923	329.50349306777	342.214383406452	355.069935681518	369.150293482514	393.599571579087	409.020032854803	402.264593948178	427.202228570419	439.610663115699	448.63292433091	476.156259006283
577.046	0	0	0	0	0	0	0	0	0	0	0	242.949423299792	54.9833797138425	60.951600423366	55.5393472644684	35.2370024369275	81.0838250211794	90.2590329740392	85.1383042512216	92.7444739687619	104.364717907066	100.365835086087	111.657461070874	135.123828943746	168.052936623878	150.725192692401	184.080554637778	176.330990256244	207.763216846054	195.34037271192	228.205936168502	248.776941792681	240.919531820629	255.107492594636	262.945692252651	306.417334423024	299.899960559908	312.742464254865	327.715041756283	339.42411424874	364.452443912273	377.893008437133	383.760315348869	390.569396241292	405.733528801235	413.770467257338	436.075328181593	444.541152964669	468.848170891342
578.715	0	0	0	0	0	0	0	0	0	0	0	67.6956916054523	25.4931440990122	41.5131066460859	54.3085859420772	46.4177320298805	73.8804180866522	74.5875152026763	77.7116910619224	99.3972316593306	123.318177255146	118.402753809834	112.097428049881	123.671965095995	137.996872846132	138.547067291539	147.596392845014	182.361029858528	177.219603757426	194.646451052338	210.022548278528	218.218032464153	238.634194628281	267.093933874277	258.612018593136	279.959105983039	303.906191787589	287.268248493807	320.26969115023	326.303614452536	346.249409326909	356.784054178103	367.748783855756	381.960371242398	398.865718754803	404.614891061507	423.826050881427	433.10256860626	458.482921003528
580.384	0	0	0	0	0	0	0	0	0	0	138.017089465101	6.01246962443056	56.4856468317801	32.0437394166178	47.2651999626495	52.9308820550358	34.2731829083516	49.0945938807756	85.7782545789288	85.1715794845432	91.4446929566128	91.2116891829213	83.8181714069515	114.038268197999	120.691397759613	129.4422065912	159.311481990832	161.046337215476	176.854264870523	187.60487911426	209.151828084204	223.542218812252	234.293472868343	236.112434274832	255.369693757839	268.661630436673	273.98251797565	304.56285776504	315.206972509058	326.747611775371	336.773458020715	353.071583907865	363.531547267267	375.230093476275	389.402403207978	395.237252100789	407.868471912411	429.348991834763	433.861528449322
582.054	0	0	0	0	0	0	0	0	0	0	43.3430205563852	36.9648547010884	26.6457108797938	45.9209846043195	52.7382753403762	79.3778349279274	74.9668939050665	51.6720583494745	81.2418135235091	89.4886084536168	79.2149261839102	88.3691211437728	100.89303585145	123.111391661167	132.032558362962	152.137591400984	157.373254167101	167.420817177516	175.343813619006	191.162371498674	205.747118288495	198.44280587079	210.364764433384	235.420490194408	239.443846391585	253.958334184576	274.14312214925	296.397433405989	304.422854123792	315.624719666637	341.103578474444	335.448803452829	341.630002188575	361.445904162714	365.742891781832	370.005258613656	390.055484983525	416.177094234475	416.403354447361
583.723	0	0	0	0	0	0	0	0	0	171.637901917141	56.179357231706	32.6451381731419	56.2050828385397	59.1187676916304	63.3377777771529	70.8208617006989	99.0687232870867	87.0823564085658	90.9363178078545	91.196030267211	111.563460740364	125.752118374228	131.887884682344	135.81403747639	158.227932975347	159.968927004617	172.639010105532	187.211870423024	188.669709996283	219.263932268847	209.922807832957	223.178331963499	238.096522068579	252.439114528366	259.569355933958	257.946894345529	282.047685788437	297.640662540578	299.643791520782	321.996837836539	338.028331544674	332.442185320327	350.918811206248	360.006537004742	372.858520084636	371.565940701967	391.61109753925	406.687863357963	418.266293605873
585.393	0	0	0	0	0	0	0	0	0	27.1658774457786	-3.73349767175571	-9.73561076015343	47.3888863949287	76.6283019136881	64.5657217137645	60.9407319172022	48.1956900073309	57.9279443187942	56.6673205644026	49.6868082041005	87.9503191998809	81.4534891502086	93.6643502434749	115.625002762922	131.781550543013	134.092067794716	137.460458043577	161.614078626705	171.591780401472	168.470260810465	186.196379996092	209.747644640053	217.916119145065	237.849742483356	243.622168958616	261.53656897514	268.134484752128	271.603443403245	282.240720848569	309.684274397705	304.304908120296	323.307371556735	336.329631748377	349.464289076713	358.58569327023	365.143480003604	377.563499609257	395.986348673643	399.324918431224
587.063	0	0	0	0	0	0	0	0	77.9199421755417	22.6905340600599	3.0555760382339	5.33873106875845	14.7012195340663	1.65517703185458	12.9538388709614	54.6884200955703	40.480280039335	54.0688051361232	60.6847935428234	85.0161359825793	72.4222777508885	89.4978258370511	73.7836936328922	103.150024116758	113.586261964751	123.305314451261	122.230862825912	151.08586133979	154.552365815051	158.307614343659	169.527617118501	190.080408192107	198.592364393845	216.294140079335	223.049018229306	242.28920753038	245.644264778346	271.016512868749	273.456080006501	299.074057117118	294.018142130641	309.750795641573	330.439775209025	332.813335784891	342.965615840314	355.536584147506	367.813295587021	372.298038656066	381.714764117809
588.733	0	0	0	0	0	0	0	0	23.1719999715569	17.6435060132917	13.56537859154	46.446319387681	25.3661376184877	41.6278297210345	38.3905877890278	52.4935334991301	51.3802831397498	79.0143965157018	61.1788660217887	66.2410314830969	97.1577336954729	81.3355491206043	114.478269891335	104.934153540092	125.78460382333	135.855045842615	146.903398771269	163.956073844216	168.131302217614	175.021890490694	201.991626012466	201.337624288727	218.695207139946	232.495399870606	240.254148217579	249.995332169508	251.056208374666	269.418719463983	282.784865348669	278.015442310973	306.614388876564	316.690594562937	332.83822239837	331.817460647185	337.481168245966	345.327360383682	356.693368984514	360.403771455484	373.331807260994
590.403	0	0	0	0	0	0	0	82.9994668779954	49.0190619231544	6.93853496040661	51.2877108488191	41.1012293910055	54.4342308156465	65.4654704209773	79.8140215973731	73.1184758657561	58.4833515644175	66.4127658968919	87.3062292641669	107.006706363819	92.3729074358099	106.509880931549	124.032410547134	139.546224423386	131.672301554261	152.956498831764	156.833069533568	152.418619234058	173.682740642085	192.076399745008	193.099504532053	192.693338987749	222.349804539583	229.971742340199	232.605825378194	242.612806548896	261.122947862749	264.498755872329	270.059269445468	275.350887818395	290.074794823177	308.738813690821	320.352320584154	330.379830040435	336.567139184712	339.250838148311	352.78997407994	360.682416252978	377.251653542146
592.073	0	0	0	0	0	0	270.964607012323	38.2020738878561	21.9104884959524	45.4379076166457	53.0875473696985	50.1280361580233	31.8141007533428	56.182775183446	38.9643897506806	60.3058824087469	53.0385031493087	80.6963995007933	81.5185424652831	97.2783637002119	104.652150938307	111.332432787914	125.401033764234	116.405130743819	122.020761192298	154.18884268694	154.462357401058	161.047576774736	178.566030816831	177.45789367117	200.537719407943	190.298915725731	204.087283938158	233.123648748108	230.399536651436	249.181154634415	236.516415855255	263.672908084067	270.979398739595	286.772556382127	294.101822871932	301.63175747751	312.249438323367	321.129095174992	321.230392988183	322.800765994113	344.183865076038	350.753966268795	362.7150527008
593.743	0	0	0	0	0	0	79.8118635581509	36.4338812358126	68.7561569185201	54.0476722076129	32.2979582901611	68.7069406325153	50.03289755832	65.3035508517412	71.1741112497842	64.5789224989117	70.8219409485046	84.4410476105392	74.179239685307	108.063538191975	95.8640838944065	128.990250542927	105.88575449631	111.62550668226	138.570836742353	141.923347343624	149.941480308718	160.351439317683	187.959520258479	183.95277769548	185.554278392028	196.887119216717	208.586747277596	218.431951337105	233.911378502648	219.358396081553	242.098420922337	249.328514346316	269.048677038792	273.530994945762	287.981875308688	295.901842423907	303.489065981646	310.911624899797	322.574656437539	321.951699771167	337.486862296379	347.632258472116	357.49984246973
595.413	0	0	0	0	0	216.439221041628	30.1836885743593	47.0368807751574	28.9373523548313	34.1613936070734	37.168006758742	41.2905360736285	62.2280699763303	53.8182140763355	64.0731782821989	83.0179395079328	83.4708652681552	80.2064477695504	90.637285231237	97.7280762222769	106.790307399822	102.26348847933	118.375691757925	122.447725027606	127.144589859104	138.300047532125	152.917522390255	141.83092423718	155.505472840138	177.205594468442	183.172415281971	199.987941040805	205.771857558075	214.351517326873	222.418544563552	249.190851105254	239.653839301184	266.10614434156	261.43470124843	266.345564478001	276.986875525431	299.461426434805	306.867659766796	307.326961908354	312.906129598386	320.274713342387	328.283253207925	353.473693275005	352.894890764178
597.084	0	0	0	0	0	65.7628773600582	52.7590721410004	28.8541766453444	32.1924754939125	10.240330323635	15.7151274118871	35.6570511933896	46.8476875608522	47.1815193939625	44.378457921854	46.2062592124812	76.1361840494129	52.411836562555	67.7163860989757	65.0328289674284	109.18273504366	107.044263495184	102.485333720812	109.3747817093	112.291907001393	138.172931048316	127.156896922277	138.068067746393	174.604903958361	161.770846821655	172.155914039062	178.052471832635	191.030611361723	190.690452793805	222.169187046928	234.234325376577	243.63601299532	237.501691448713	259.089359722056	261.983593223298	265.384812408265	279.036716421214	284.529988721138	301.306311317808	308.25021592664	310.628327548618	317.220976164663	330.075122295437	340.131379548939
598.754	0	0	0	0	148.960796047718	50.839087450885	33.8850699909688	29.1211289000843	26.5191586678774	51.9883122170638	30.4744720290087	41.6050141058844	69.9824371421181	50.6595513486872	68.6123824244082	63.7406048144269	84.122444748474	72.6343971534377	72.6203962429083	78.1207772632113	81.2437869939771	99.1101668550048	114.016355251796	108.056977312792	119.628169378961	135.099029946648	142.917809870906	144.6038744997	150.905947768726	171.511377116709	171.919992930691	174.38876498383	192.455722829131	200.667569600875	210.258373449625	228.113338920736	227.888152989308	243.632871742672	254.599224340529	259.405390974589	275.634382047957	278.513044423692	288.813451843649	294.514948461987	302.58181039468	304.558767439912	325.334577731008	324.882081508089	335.945025928459
600.425	0	0	0	0	22.4983802903504	29.0611046667283	16.6591235971036	28.5546140958076	25.2852563227675	22.7977400523045	37.5970341898255	37.3693575117221	62.7766198738963	55.6223761429659	63.6484909577161	55.4091480179242	55.3291399794067	69.6061357976198	66.4327222570903	93.6582344285361	105.515244407352	80.0251266981125	94.638741073413	112.685979381566	133.638539397213	110.437671006914	104.402530352166	150.420669178977	152.29615199601	166.91444061237	170.028746628991	190.704221356113	199.373551979851	210.34423785509	202.79632712504	223.058882559441	230.124596228408	231.695389665714	250.19274761309	247.407293085808	254.493701894892	272.53626184264	286.629903641401	280.459160597568	295.746393546611	303.733589148662	307.557249019809	322.240200670819	328.514556188101
602.096	0	0	0	145.571263184061	33.0373521471148	60.9357742875657	60.3737396099746	41.2497584882508	57.888303963612	69.2657224439676	74.1471046282925	61.184020109842	46.9031833644904	59.8979047052459	69.6673746843716	78.000690006369	85.9506252703977	85.9670533323636	110.658309516344	86.2122318620027	118.557292329378	112.713032140217	118.197726859465	126.7190546373	148.37388854763	154.750696624513	157.717615712812	158.638214750184	152.382898034822	179.824737266017	181.544610332975	202.545713982028	200.212764411342	199.704144594466	209.572993353537	223.137157825806	227.504846589276	243.59850872243	256.61510779821	253.405011023971	267.183629540383	275.160607439139	276.247058528778	285.31430266931	296.989775348495	301.578726932885	311.878550976348	330.11835513123	332.714727270868
603.766	0	0	0	5.92162752210363	23.38041308357	7.12733454164365	47.4933657605186	51.9895750826767	35.4921283719414	62.3299037214669	41.0442064455064	52.0587285391304	48.5039360170867	44.4861148948868	41.6768908486468	61.4931799559651	55.6527826736207	69.4680456091492	79.2855314177156	83.6876998436507	84.0791606877285	108.10056471609	122.463375188818	103.022525170649	133.999287036584	119.370302069091	124.006756232999	158.694669700248	153.587680535849	158.059635289239	176.937589756095	171.496412618523	179.266159905808	198.378499859586	213.014486383097	206.461028426421	217.13350832974	232.051870904758	245.007871137644	236.743519621058	248.801592280054	263.955234039874	275.415755381189	281.224023850391	280.739896936241	285.483372382168	294.048024954685	301.251624355947	314.833795131916
605.437	0	0	65.5856278868003	-13.0915598675916	-19.3354241724375	-10.1206691567744	14.1292793725937	-3.47052878420651	-5.43333935621847	-0.0364817329743589	17.5029205993446	10.0903796873111	32.8847302207861	37.1198119824644	32.6445111859761	45.3423620762462	51.1838052934773	52.9871377909035	60.0212303732268	71.3151324169133	65.8480801824937	87.0669105088408	86.0305510132521	111.879348281627	101.593355875063	112.846141125964	121.669604586277	100.798561422379	138.711578508342	137.367363767998	151.500769539385	156.199030953828	175.175636398302	185.329619158923	171.76819906246	194.411373695755	216.442321730587	212.88154501503	236.488325152106	230.072045564179	240.795848183816	252.115594538583	263.167594829298	271.810289097897	270.421486944736	282.220869011453	279.661526984225	294.207820507332	299.936865525486
607.108	0	319.275023762995	18.0910742105366	32.8539446812571	22.9469889298582	43.322852426659	37.4647749739123	37.3849725877065	37.9590251249774	41.8233594862516	48.6939724561081	45.668921353749	50.938877216027	65.7351573473744	66.5996838348394	66.8963901483124	57.4604100087005	66.9439587429436	80.2554557682757	80.4225250512774	105.402426075606	101.288836522994	104.751386199553	111.898049613804	118.623788035122	124.399579534643	127.285866222943	126.803762248498	136.372024979752	142.675411532479	157.13393880009	169.250241692558	176.946392996384	194.088348490042	185.425058909339	200.794820354338	214.280193953665	217.207352031534	217.736661793045	236.38485386756	247.089779460737	248.356454612763	260.406647330269	258.902510468576	269.499716261532	272.444069957104	281.185421959819	294.9032114167	299.995898344849
608.779	0	87.5145356849455	6.26610288633048	12.3134901941747	37.2517438459106	18.8883008546622	19.1997640626616	11.139993808404	23.8722264683068	22.6687587808475	24.8185797919068	41.5357332286552	28.6844956375457	47.199060765303	27.4780209988327	64.3953849349341	54.407296853766	64.0097402425186	63.7112565395632	85.254467819094	88.3090817345348	92.3042539195757	83.1588485021556	112.626847091741	109.670062666574	106.428993897319	111.77636537082	142.525888724194	135.237151301607	156.444924686151	152.902564761577	164.892953932136	185.788192930456	178.453415580852	180.40188024667	185.327604748487	208.743709921677	212.67511485621	227.263460006192	226.219705771745	223.945514519164	233.343262198418	248.499261464027	251.019945329715	256.894213289082	253.71206359848	276.931846476744	283.664016600445	294.02492835693
610.45	276.222467395319	19.0263527156031	44.0855223265209	41.68804226911	26.1741483145172	35.0243808385755	37.1482317864133	33.5892012930578	11.6388404116952	18.7782059843503	30.8307597551043	32.7740757021537	50.8348105065024	46.1245428375123	43.8155740489561	60.5496180781383	80.5567298783734	71.6175223855446	75.5825856926624	76.9910591924866	99.6839272834363	94.6886198790508	79.9940733945243	102.976483793376	112.912006907858	105.9581301448	137.709821941319	132.697385251419	131.750419893324	141.109098615412	159.165739988083	165.550520565854	165.472296578961	177.492360093381	178.5220969016	193.435502853824	203.49834840996	206.790016487124	221.603706686082	226.6662812188	225.743317700758	237.724592433814	239.865208914824	247.428632822384	264.245384642942	256.980116543174	266.203369642221	275.83554181009	285.897081031199
612.121	82.1848825190449	10.6830974777243	13.4712164400043	26.7949035033822	37.7676586348854	25.3223135427105	19.1207467238116	18.7283171283412	58.41706011097	54.5525683410939	49.4329157459392	33.7182669369533	57.9893604018566	56.7659564460691	51.2270593328804	70.5321755539385	73.5900359592184	69.3561062801472	79.3651247005455	82.224663824428	93.5953047582406	78.6544280460144	79.3313614380755	107.847566701021	102.294295451198	126.439812877654	129.63061993687	128.707303012142	144.242015769905	134.163116101739	152.658652076158	143.172092262977	158.129745529401	180.040681388778	166.289632486274	165.419211244165	191.343188500266	201.308340053622	214.785316041445	211.290364318811	205.712727564813	226.841084052282	236.360452891781	239.820381856076	240.697522496854	251.139239483171	257.21087724254	267.792903398818	276.864654458568
613.792	28.1269495347027	29.7444251024351	30.3147384551457	4.48531250096367	38.756146882873	41.4271323989448	26.3265803881671	49.5005676243095	30.7054038317483	48.1252507301678	46.4118523662273	56.2607992101849	48.7047662779171	41.0452461384676	70.6842556166107	59.1387642465202	68.7618498451163	82.0619473357699	92.3530985477656	79.8755358387997	72.6213742809885	96.4205631604432	111.421646105058	94.9325716628536	97.2198752287147	121.690899071477	117.782948466321	151.31129664493	140.884384561087	132.503862950326	149.229246424346	162.79591291438	165.904389945778	163.985081409306	170.335942410386	174.116624531297	189.199122870984	192.54635770943	195.853582992152	211.803128670092	213.847972174765	221.30787840801	219.160157963055	231.239397873209	246.003324401127	235.678520499398	247.325255654437	252.704140889539	271.48377556099
615.464	-1.71930121095388	32.0540384391743	32.5048976088572	25.2164356988757	25.1294616652288	14.4434502265953	21.9284733558387	42.2692771915244	32.55329488422	25.8569463757909	42.8784691599646	45.7235541292688	42.1871735532046	53.0015349164772	80.9288958643437	68.1268037552051	60.3562197754809	82.6935390132599	86.313364377863	70.8863015223557	75.2715265672597	85.632235001595	94.0081231778834	98.16458289307	101.228829633688	112.047303570695	106.830948002078	116.949332795486	118.132129039056	150.125989863349	140.905422661538	151.311722388928	155.456891147479	152.248222322819	164.094747878519	172.745968888973	181.452618638636	195.93018401278	191.00572438818	202.137343631624	203.690561969426	219.532537681501	220.269420659942	229.666728932055	233.151638609444	236.981274201046	237.144268235269	252.60179263023	262.328739629365
617.135	9.23542140503242	15.4588962771258	27.5850425917599	11.3928078321144	29.4608791693424	34.5240160714237	9.15241295071258	40.6989825866386	46.6004740088581	34.342608913235	42.0418999475955	26.5482426995667	24.0341713165737	37.5568720505578	42.5794398035352	27.2040586682603	69.7471126437204	80.1138481726115	64.7052640952923	73.215053975373	70.8226039134611	91.8538993247052	86.2317570618536	95.8293581851866	103.066963839884	96.0743709947242	101.658987766427	125.888001422539	118.392423461161	119.613458024124	139.146798457723	154.611252422184	150.573166629911	165.585501386117	162.060285088857	169.868737908574	182.551194190576	191.586677617244	198.446756787274	198.460911273391	198.277689090205	205.069744843555	215.723795342107	214.16569028453	225.771175676864	224.219933574365	230.231982487789	246.239637328027	251.593210494576
618.806	-2.67039472486202	-8.24733594192193	-4.82273983531042	-6.18508477160463	7.40326841971164	34.676670520847	-0.0130670837756155	-2.09073393285208	26.4523475792536	31.2281500193731	55.8756798952555	34.3018684501074	31.0596965978135	30.9886036321275	46.9528831784833	24.4012801215626	40.9422363526857	54.7069878853638	57.8459053358523	62.8945325389814	72.6802583807911	72.4667751325747	74.2762874701208	81.4719627145102	92.9360259506337	100.021965814318	101.255166646715	104.16270396763	107.371610035116	137.837446006943	124.47565748161	134.990886057192	144.608353580836	148.174424330071	151.730029959221	165.153011490675	167.962411074756	177.951777125056	181.822246348562	186.764949740572	186.414262013739	193.896567467463	211.050546706897	207.187321195739	213.885614946821	218.637703153447	224.32810713872	222.46931200518	242.738268280047
[truncated: 85 more columns]
