# Supplementary material for: Physicochemical and major ion data for springs in the Black Forest National Park, Germany
Source: Data Brief. 2020 Apr 30;30:105645. doi: 10.1016/j.dib.2020.105645 (PMC7218150; doi:10.1016/j.dib.2020.105645)
Supplement: Supplementary file 4 [file mmc4.zip › Fluorescence/S01_1_2016-06-02.csv]

wavelength	600	597	594	591	588	585	582	579	576	573	570	567	564	561	558	555	552	549	546	543	540	537	534	531	528	525	522	519	516	513	510	507	504	501	498	495	492	489	486	483	480	477	474	471	468	465	462	459	456
210.862	0	0	0	0	0	0	0	0	0	0	0	0	0	0	0	0	0	0	0	0	0	0	0	0	0	0	0	0	0	0	0	0	0	0	0	0	0	0	0	0	0	0	0	0	0	0	0	0	0
212.444	0	0	0	0	0	0	0	0	0	0	0	0	0	0	0	0	0	0	0	0	0	0	0	0	0	0	0	0	0	0	0	0	0	0	0	0	0	0	0	0	0	0	0	0	0	0	0	0	0
214.027	0	0	0	0	0	0	0	0	0	0	0	0	0	0	0	0	0	0	0	0	0	0	0	0	0	0	0	0	0	0	0	0	0	0	0	0	0	0	0	0	0	0	0	0	0	0	0	0	0
215.61	0	0	0	0	0	0	0	0	0	0	0	0	0	0	0	0	0	0	0	0	0	0	0	0	0	0	0	0	0	0	0	0	0	0	0	0	0	0	0	0	0	0	0	0	0	0	0	0	0
217.194	0	0	0	0	0	0	0	0	0	0	0	0	0	0	0	0	0	0	0	0	0	0	0	0	0	0	0	0	0	0	0	0	0	0	0	0	0	0	0	0	0	0	0	0	0	0	0	0	0
218.779	0	0	0	0	0	0	0	0	0	0	0	0	0	0	0	0	0	0	0	0	0	0	0	0	0	0	0	0	0	0	0	0	0	0	0	0	0	0	0	0	0	0	0	0	0	0	0	0	0
220.364	0	0	0	0	0	0	0	0	0	0	0	0	0	0	0	0	0	0	0	0	0	0	0	0	0	0	0	0	0	0	0	0	0	0	0	0	0	0	0	0	0	0	0	0	0	0	0	0	0
221.95	0	0	0	0	0	0	0	0	0	0	0	0	0	0	0	0	0	0	0	0	0	0	0	0	0	0	0	0	0	0	0	0	0	0	0	0	0	0	0	0	0	0	0	0	0	0	0	0	0
223.536	0	0	0	0	0	0	0	0	0	0	0	0	0	0	0	0	0	0	0	0	0	0	0	0	0	0	0	0	0	0	0	0	0	0	0	0	0	0	0	0	0	0	0	0	0	0	0	0	0
225.123	0	0	0	0	0	0	0	0	0	0	0	0	0	0	0	0	0	0	0	0	0	0	0	0	0	0	0	0	0	0	0	0	0	0	0	0	0	0	0	0	0	0	0	0	0	0	0	0	0
226.71	0	0	0	0	0	0	0	0	0	0	0	0	0	0	0	0	0	0	0	0	0	0	0	0	0	0	0	0	0	0	0	0	0	0	0	0	0	0	0	0	0	0	0	0	0	0	0	0	0
228.299	0	0	0	0	0	0	0	0	0	0	0	0	0	0	0	0	0	0	0	0	0	0	0	0	0	0	0	0	0	0	0	0	0	0	0	0	0	0	0	0	0	0	0	0	0	0	0	0	0
229.887	0	0	0	0	0	0	0	0	0	0	0	0	0	0	0	0	0	0	0	0	0	0	0	0	0	0	0	0	0	0	0	0	0	0	0	0	0	0	0	0	0	0	0	0	0	0	0	0	0
231.477	0	0	0	0	0	0	0	0	0	0	0	0	0	0	0	0	0	0	0	0	0	0	0	0	0	0	0	0	0	0	0	0	0	0	0	0	0	0	0	0	0	0	0	0	0	0	0	0	0
233.067	0	0	0	0	0	0	0	0	0	0	0	0	0	0	0	0	0	0	0	0	0	0	0	0	0	0	0	0	0	0	0	0	0	0	0	0	0	0	0	0	0	0	0	0	0	0	0	0	0
234.657	0	0	0	0	0	0	0	0	0	0	0	0	0	0	0	0	0	0	0	0	0	0	0	0	0	0	0	0	0	0	0	0	0	0	0	0	0	0	0	0	0	0	0	0	0	0	0	0	0
236.248	0	0	0	0	0	0	0	0	0	0	0	0	0	0	0	0	0	0	0	0	0	0	0	0	0	0	0	0	0	0	0	0	0	0	0	0	0	0	0	0	0	0	0	0	0	0	0	0	0
237.84	0	0	0	0	0	0	0	0	0	0	0	0	0	0	0	0	0	0	0	0	0	0	0	0	0	0	0	0	0	0	0	0	0	0	0	0	0	0	0	0	0	0	0	0	0	0	0	0	0
239.432	0	0	0	0	0	0	0	0	0	0	0	0	0	0	0	0	0	0	0	0	0	0	0	0	0	0	0	0	0	0	0	0	0	0	0	0	0	0	0	0	0	0	0	0	0	0	0	0	0
241.025	0	0	0	0	0	0	0	0	0	0	0	0	0	0	0	0	0	0	0	0	0	0	0	0	0	0	0	0	0	0	0	0	0	0	0	0	0	0	0	0	0	0	0	0	0	0	0	0	0
242.619	0	0	0	0	0	0	0	0	0	0	0	0	0	0	0	0	0	0	0	0	0	0	0	0	0	0	0	0	0	0	0	0	0	0	0	0	0	0	0	0	0	0	0	0	0	0	0	0	0
244.213	0	0	0	0	0	0	0	0	0	0	0	0	0	0	0	0	0	0	0	0	0	0	0	0	0	0	0	0	0	0	0	0	0	0	0	0	0	0	0	0	0	0	0	0	0	0	0	0	0
245.808	0	0	0	0	0	0	0	0	0	0	0	0	0	0	0	0	0	0	0	0	0	0	0	0	0	0	0	0	0	0	0	0	0	0	0	0	0	0	0	0	0	0	0	0	0	0	0	0	0
247.403	0	0	0	0	0	0	0	0	0	0	0	0	0	0	0	0	0	0	0	0	0	0	0	0	0	0	0	0	0	0	0	0	0	0	0	0	0	0	0	0	0	0	0	0	0	0	0	0	0
248.999	0	0	0	0	0	0	0	0	0	0	0	0	0	0	0	0	0	0	0	0	0	0	0	0	0	0	0	0	0	0	0	0	0	0	0	0	0	0	0	0	0	0	0	0	0	0	0	0	0
250.595	0	0	0	0	0	0	0	0	0	0	0	0	0	0	0	0	0	0	0	0	0	0	0	0	0	0	0	0	0	0	0	0	0	0	0	0	0	0	0	0	0	0	0	0	0	0	0	0	0
252.192	0	0	0	0	0	0	0	0	0	0	0	0	0	0	0	0	0	0	0	0	0	0	0	0	0	0	0	0	0	0	0	0	0	0	0	0	0	0	0	0	0	0	0	0	0	0	0	0	0
253.79	0	0	0	0	0	0	0	0	0	0	0	0	0	0	0	0	0	0	0	0	0	0	0	0	0	0	0	0	0	0	0	0	0	0	0	0	0	0	0	0	0	0	0	0	0	0	0	0	0
255.388	0	0	0	0	0	0	0	0	0	0	0	0	0	0	0	0	0	0	0	0	0	0	0	0	0	0	0	0	0	0	0	0	0	0	0	0	0	0	0	0	0	0	0	0	0	0	0	0	0
256.986	0	0	0	0	0	0	0	0	0	0	0	0	0	0	0	0	0	0	0	0	0	0	0	0	0	0	0	0	0	0	0	0	0	0	0	0	0	0	0	0	0	0	0	0	0	0	0	0	0
258.586	0	0	0	0	0	0	0	0	0	0	0	0	0	0	0	0	0	0	0	0	0	0	0	0	0	0	0	0	0	0	0	0	0	0	0	0	0	0	0	0	0	0	0	0	0	0	0	0	0
260.186	0	0	0	0	0	0	0	0	0	0	0	0	0	0	0	0	0	0	0	0	0	0	0	0	0	0	0	0	0	0	0	0	0	0	0	0	0	0	0	0	0	0	0	0	0	0	0	0	0
261.786	0	0	0	0	0	0	0	0	0	0	0	0	0	0	0	0	0	0	0	0	0	0	0	0	0	0	0	0	0	0	0	0	0	0	0	0	0	0	0	0	0	0	0	0	0	0	0	0	0
263.387	0	0	0	0	0	0	0	0	0	0	0	0	0	0	0	0	0	0	0	0	0	0	0	0	0	0	0	0	0	0	0	0	0	0	0	0	0	0	0	0	0	0	0	0	0	0	0	0	0
264.988	0	0	0	0	0	0	0	0	0	0	0	0	0	0	0	0	0	0	0	0	0	0	0	0	0	0	0	0	0	0	0	0	0	0	0	0	0	0	0	0	0	0	0	0	0	0	0	0	0
266.591	0	0	0	0	0	0	0	0	0	0	0	0	0	0	0	0	0	0	0	0	0	0	0	0	0	0	0	0	0	0	0	0	0	0	0	0	0	0	0	0	0	0	0	0	0	0	0	0	0
268.193	0	0	0	0	0	0	0	0	0	0	0	0	0	0	0	0	0	0	0	0	0	0	0	0	0	0	0	0	0	0	0	0	0	0	0	0	0	0	0	0	0	0	0	0	0	0	0	0	0
269.796	0	0	0	0	0	0	0	0	0	0	0	0	0	0	0	0	0	0	0	0	0	0	0	0	0	0	0	0	0	0	0	0	0	0	0	0	0	0	0	0	0	0	0	0	0	0	0	0	0
271.4	0	0	0	0	0	0	0	0	0	0	0	0	0	0	0	0	0	0	0	0	0	0	0	0	0	0	0	0	0	0	0	0	0	0	0	0	0	0	0	0	0	0	0	0	0	0	0	0	0
273.004	0	0	0	0	0	0	0	0	0	0	0	0	0	0	0	0	0	0	0	0	0	0	0	0	0	0	0	0	0	0	0	0	0	0	0	0	0	0	0	0	0	0	0	0	0	0	0	0	0
274.609	0	0	0	0	0	0	0	0	0	0	0	0	0	0	0	0	0	0	0	0	0	0	0	0	0	0	0	0	0	0	0	0	0	0	0	0	0	0	0	0	0	0	0	0	0	0	0	0	0
276.215	0	0	0	0	0	0	0	0	0	0	0	0	0	0	0	0	0	0	0	0	0	0	0	0	0	0	0	0	0	0	0	0	0	0	0	0	0	0	0	0	0	0	0	0	0	0	0	0	0
277.821	0	0	0	0	0	0	0	0	0	0	0	0	0	0	0	0	0	0	0	0	0	0	0	0	0	0	0	0	0	0	0	0	0	0	0	0	0	0	0	0	0	0	0	0	0	0	0	0	0
279.427	0	0	0	0	0	0	0	0	0	0	0	0	0	0	0	0	0	0	0	0	0	0	0	0	0	0	0	0	0	0	0	0	0	0	0	0	0	0	0	0	0	0	0	0	0	0	0	0	0
281.034	0	0	0	0	0	0	0	0	0	0	0	0	0	0	0	0	0	0	0	0	0	0	0	0	0	0	0	0	0	0	0	0	0	0	0	0	0	0	0	0	0	0	0	0	0	0	0	0	0
282.642	0	0	0	0	0	0	0	0	0	0	0	0	0	0	0	0	0	0	0	0	0	0	0	0	0	0	0	0	0	0	0	0	0	0	0	0	0	0	0	0	0	0	0	0	0	0	0	0	0
284.25	0	0	0	0	0	0	0	0	0	0	0	0	0	0	0	0	0	0	0	0	0	0	0	0	0	0	0	0	0	0	0	0	0	0	0	0	0	0	0	0	0	0	0	0	0	0	0	0	0
285.858	0	0	0	0	0	0	0	0	0	0	0	0	0	0	0	0	0	0	0	0	0	0	0	0	0	0	0	0	0	0	0	0	0	0	0	0	0	0	0	0	0	0	0	0	0	0	0	0	0
287.468	0	0	0	0	0	0	0	0	0	0	0	0	0	0	0	0	0	0	0	0	0	0	0	0	0	0	0	0	0	0	0	0	0	0	0	0	0	0	0	0	0	0	0	0	0	0	0	0	0
289.077	0	0	0	0	0	0	0	0	0	0	0	0	0	0	0	0	0	0	0	0	0	0	0	0	0	0	0	0	0	0	0	0	0	0	0	0	0	0	0	0	0	0	0	0	0	0	0	0	0
290.688	0	0	0	0	0	0	0	0	0	0	0	0	0	0	0	0	0	0	0	0	0	0	0	0	0	0	0	0	0	0	0	0	0	0	0	0	0	0	0	0	0	0	0	0	0	0	0	0	0
292.298	0	0	0	0	0	0	0	0	0	0	0	0	0	0	0	0	0	0	0	0	0	0	0	0	0	0	0	0	0	0	0	0	0	0	0	0	0	0	0	0	0	0	0	0	0	0	0	0	0
293.91	0	0	0	0	0	0	0	0	0	0	0	0	0	0	0	0	0	0	0	0	0	0	0	0	0	0	0	0	0	0	0	0	0	0	0	0	0	0	0	0	0	0	0	0	0	0	0	0	0
295.521	0	0	0	0	0	0	0	0	0	0	0	0	0	0	0	0	0	0	0	0	0	0	0	0	0	0	0	0	0	0	0	0	0	0	0	0	0	0	0	0	0	0	0	0	0	0	0	0	0
297.134	0	0	0	0	0	0	0	0	0	0	0	0	0	0	0	0	0	0	0	0	0	0	0	0	0	0	0	0	0	0	0	0	0	0	0	0	0	0	0	0	0	0	0	0	0	0	0	0	0
298.747	0	0	0	0	0	0	0	0	0	0	0	0	0	0	0	0	0	0	0	0	0	0	0	0	0	0	0	0	0	0	0	0	0	0	0	0	0	0	0	0	0	0	0	0	0	0	0	0	0
300.36	0	0	0	0	0	0	0	0	0	0	0	0	0	0	0	0	0	0	0	0	0	0	0	0	0	0	0	0	0	0	0	0	0	0	0	0	0	0	0	0	0	0	0	0	0	0	0	0	0
301.974	0	0	0	0	0	0	0	0	0	0	0	0	0	0	0	0	0	0	0	0	0	0	0	0	0	0	0	0	0	0	0	0	0	0	0	0	0	0	0	0	0	0	0	0	0	0	0	0	0
303.588	0	0	0	0	0	0	0	0	0	0	0	0	0	0	0	0	0	0	0	0	0	0	0	0	0	0	0	0	0	0	0	0	0	0	0	0	0	0	0	0	0	0	0	0	0	0	0	0	0
305.203	0	0	0	0	0	0	0	0	0	0	0	0	0	0	0	0	0	0	0	0	0	0	0	0	0	0	0	0	0	0	0	0	0	0	0	0	0	0	0	0	0	0	0	0	0	0	0	0	0
306.819	0	0	0	0	0	0	0	0	0	0	0	0	0	0	0	0	0	0	0	0	0	0	0	0	0	0	0	0	0	0	0	0	0	0	0	0	0	0	0	0	0	0	0	0	0	0	0	0	0
308.435	0	0	0	0	0	0	0	0	0	0	0	0	0	0	0	0	0	0	0	0	0	0	0	0	0	0	0	0	0	0	0	0	0	0	0	0	0	0	0	0	0	0	0	0	0	0	0	0	0
310.051	0	0	0	0	0	0	0	0	0	0	0	0	0	0	0	0	0	0	0	0	0	0	0	0	0	0	0	0	0	0	0	0	0	0	0	0	0	0	0	0	0	0	0	0	0	0	0	0	0
311.668	0	0	0	0	0	0	0	0	0	0	0	0	0	0	0	0	0	0	0	0	0	0	0	0	0	0	0	0	0	0	0	0	0	0	0	0	0	0	0	0	0	0	0	0	0	0	0	0	0
313.286	0	0	0	0	0	0	0	0	0	0	0	0	0	0	0	0	0	0	0	0	0	0	0	0	0	0	0	0	0	0	0	0	0	0	0	0	0	0	0	0	0	0	0	0	0	0	0	0	0
314.904	0	0	0	0	0	0	0	0	0	0	0	0	0	0	0	0	0	0	0	0	0	0	0	0	0	0	0	0	0	0	0	0	0	0	0	0	0	0	0	0	0	0	0	0	0	0	0	0	0
316.522	0	0	0	0	0	0	0	0	0	0	0	0	0	0	0	0	0	0	0	0	0	0	0	0	0	0	0	0	0	0	0	0	0	0	0	0	0	0	0	0	0	0	0	0	0	0	0	0	0
318.141	0	0	0	0	0	0	0	0	0	0	0	0	0	0	0	0	0	0	0	0	0	0	0	0	0	0	0	0	0	0	0	0	0	0	0	0	0	0	0	0	0	0	0	0	0	0	0	0	0
319.761	0	0	0	0	0	0	0	0	0	0	0	0	0	0	0	0	0	0	0	0	0	0	0	0	0	0	0	0	0	0	0	0	0	0	0	0	0	0	0	0	0	0	0	0	0	0	0	0	0
321.381	0	0	0	0	0	0	0	0	0	0	0	0	0	0	0	0	0	0	0	0	0	0	0	0	0	0	0	0	0	0	0	0	0	0	0	0	0	0	0	0	0	0	0	0	0	0	0	0	0
323.001	0	0	0	0	0	0	0	0	0	0	0	0	0	0	0	0	0	0	0	0	0	0	0	0	0	0	0	0	0	0	0	0	0	0	0	0	0	0	0	0	0	0	0	0	0	0	0	0	0
324.622	0	0	0	0	0	0	0	0	0	0	0	0	0	0	0	0	0	0	0	0	0	0	0	0	0	0	0	0	0	0	0	0	0	0	0	0	0	0	0	0	0	0	0	0	0	0	0	0	0
326.243	0	0	0	0	0	0	0	0	0	0	0	0	0	0	0	0	0	0	0	0	0	0	0	0	0	0	0	0	0	0	0	0	0	0	0	0	0	0	0	0	0	0	0	0	0	0	0	0	0
327.865	0	0	0	0	0	0	0	0	0	0	0	0	0	0	0	0	0	0	0	0	0	0	0	0	0	0	0	0	0	0	0	0	0	0	0	0	0	0	0	0	0	0	0	0	0	0	0	0	0
329.488	0	0	0	0	0	0	0	0	0	0	0	0	0	0	0	0	0	0	0	0	0	0	0	0	0	0	0	0	0	0	0	0	0	0	0	0	0	0	0	0	0	0	0	0	0	0	0	0	0
331.111	0	0	0	0	0	0	0	0	0	0	0	0	0	0	0	0	0	0	0	0	0	0	0	0	0	0	0	0	0	0	0	0	0	0	0	0	0	0	0	0	0	0	0	0	0	0	0	0	0
332.734	0	0	0	0	0	0	0	0	0	0	0	0	0	0	0	0	0	0	0	0	0	0	0	0	0	0	0	0	0	0	0	0	0	0	0	0	0	0	0	0	0	0	0	0	0	0	0	0	0
334.358	0	0	0	0	0	0	0	0	0	0	0	0	0	0	0	0	0	0	0	0	0	0	0	0	0	0	0	0	0	0	0	0	0	0	0	0	0	0	0	0	0	0	0	0	0	0	0	0	0
335.982	0	0	0	0	0	0	0	0	0	0	0	0	0	0	0	0	0	0	0	0	0	0	0	0	0	0	0	0	0	0	0	0	0	0	0	0	0	0	0	0	0	0	0	0	0	0	0	0	0
337.607	0	0	0	0	0	0	0	0	0	0	0	0	0	0	0	0	0	0	0	0	0	0	0	0	0	0	0	0	0	0	0	0	0	0	0	0	0	0	0	0	0	0	0	0	0	0	0	0	0
339.232	0	0	0	0	0	0	0	0	0	0	0	0	0	0	0	0	0	0	0	0	0	0	0	0	0	0	0	0	0	0	0	0	0	0	0	0	0	0	0	0	0	0	0	0	0	0	0	0	0
340.858	0	0	0	0	0	0	0	0	0	0	0	0	0	0	0	0	0	0	0	0	0	0	0	0	0	0	0	0	0	0	0	0	0	0	0	0	0	0	0	0	0	0	0	0	0	0	0	0	0
342.484	0	0	0	0	0	0	0	0	0	0	0	0	0	0	0	0	0	0	0	0	0	0	0	0	0	0	0	0	0	0	0	0	0	0	0	0	0	0	0	0	0	0	0	0	0	0	0	0	0
344.111	0	0	0	0	0	0	0	0	0	0	0	0	0	0	0	0	0	0	0	0	0	0	0	0	0	0	0	0	0	0	0	0	0	0	0	0	0	0	0	0	0	0	0	0	0	0	0	0	0
345.738	0	0	0	0	0	0	0	0	0	0	0	0	0	0	0	0	0	0	0	0	0	0	0	0	0	0	0	0	0	0	0	0	0	0	0	0	0	0	0	0	0	0	0	0	0	0	0	0	0
347.365	0	0	0	0	0	0	0	0	0	0	0	0	0	0	0	0	0	0	0	0	0	0	0	0	0	0	0	0	0	0	0	0	0	0	0	0	0	0	0	0	0	0	0	0	0	0	0	0	0
348.993	0	0	0	0	0	0	0	0	0	0	0	0	0	0	0	0	0	0	0	0	0	0	0	0	0	0	0	0	0	0	0	0	0	0	0	0	0	0	0	0	0	0	0	0	0	0	0	0	0
350.622	0	0	0	0	0	0	0	0	0	0	0	0	0	0	0	0	0	0	0	0	0	0	0	0	0	0	0	0	0	0	0	0	0	0	0	0	0	0	0	0	0	0	0	0	0	0	0	0	0
352.251	0	0	0	0	0	0	0	0	0	0	0	0	0	0	0	0	0	0	0	0	0	0	0	0	0	0	0	0	0	0	0	0	0	0	0	0	0	0	0	0	0	0	0	0	0	0	0	0	0
353.88	0	0	0	0	0	0	0	0	0	0	0	0	0	0	0	0	0	0	0	0	0	0	0	0	0	0	0	0	0	0	0	0	0	0	0	0	0	0	0	0	0	0	0	0	0	0	0	0	0
355.51	0	0	0	0	0	0	0	0	0	0	0	0	0	0	0	0	0	0	0	0	0	0	0	0	0	0	0	0	0	0	0	0	0	0	0	0	0	0	0	0	0	0	0	0	0	0	0	0	0
357.14	0	0	0	0	0	0	0	0	0	0	0	0	0	0	0	0	0	0	0	0	0	0	0	0	0	0	0	0	0	0	0	0	0	0	0	0	0	0	0	0	0	0	0	0	0	0	0	0	0
358.771	0	0	0	0	0	0	0	0	0	0	0	0	0	0	0	0	0	0	0	0	0	0	0	0	0	0	0	0	0	0	0	0	0	0	0	0	0	0	0	0	0	0	0	0	0	0	0	0	0
360.402	0	0	0	0	0	0	0	0	0	0	0	0	0	0	0	0	0	0	0	0	0	0	0	0	0	0	0	0	0	0	0	0	0	0	0	0	0	0	0	0	0	0	0	0	0	0	0	0	0
362.034	0	0	0	0	0	0	0	0	0	0	0	0	0	0	0	0	0	0	0	0	0	0	0	0	0	0	0	0	0	0	0	0	0	0	0	0	0	0	0	0	0	0	0	0	0	0	0	0	0
363.666	0	0	0	0	0	0	0	0	0	0	0	0	0	0	0	0	0	0	0	0	0	0	0	0	0	0	0	0	0	0	0	0	0	0	0	0	0	0	0	0	0	0	0	0	0	0	0	0	0
365.299	0	0	0	0	0	0	0	0	0	0	0	0	0	0	0	0	0	0	0	0	0	0	0	0	0	0	0	0	0	0	0	0	0	0	0	0	0	0	0	0	0	0	0	0	0	0	0	0	0
366.932	0	0	0	0	0	0	0	0	0	0	0	0	0	0	0	0	0	0	0	0	0	0	0	0	0	0	0	0	0	0	0	0	0	0	0	0	0	0	0	0	0	0	0	0	0	0	0	0	0
368.565	0	0	0	0	0	0	0	0	0	0	0	0	0	0	0	0	0	0	0	0	0	0	0	0	0	0	0	0	0	0	0	0	0	0	0	0	0	0	0	0	0	0	0	0	0	0	0	0	0
370.199	0	0	0	0	0	0	0	0	0	0	0	0	0	0	0	0	0	0	0	0	0	0	0	0	0	0	0	0	0	0	0	0	0	0	0	0	0	0	0	0	0	0	0	0	0	0	0	0	0
371.833	0	0	0	0	0	0	0	0	0	0	0	0	0	0	0	0	0	0	0	0	0	0	0	0	0	0	0	0	0	0	0	0	0	0	0	0	0	0	0	0	0	0	0	0	0	0	0	0	0
373.468	0	0	0	0	0	0	0	0	0	0	0	0	0	0	0	0	0	0	0	0	0	0	0	0	0	0	0	0	0	0	0	0	0	0	0	0	0	0	0	0	0	0	0	0	0	0	0	0	0
375.103	0	0	0	0	0	0	0	0	0	0	0	0	0	0	0	0	0	0	0	0	0	0	0	0	0	0	0	0	0	0	0	0	0	0	0	0	0	0	0	0	0	0	0	0	0	0	0	0	0
376.738	0	0	0	0	0	0	0	0	0	0	0	0	0	0	0	0	0	0	0	0	0	0	0	0	0	0	0	0	0	0	0	0	0	0	0	0	0	0	0	0	0	0	0	0	0	0	0	0	0
378.374	0	0	0	0	0	0	0	0	0	0	0	0	0	0	0	0	0	0	0	0	0	0	0	0	0	0	0	0	0	0	0	0	0	0	0	0	0	0	0	0	0	0	0	0	0	0	0	0	0
380.01	0	0	0	0	0	0	0	0	0	0	0	0	0	0	0	0	0	0	0	0	0	0	0	0	0	0	0	0	0	0	0	0	0	0	0	0	0	0	0	0	0	0	0	0	0	0	0	0	0
381.647	0	0	0	0	0	0	0	0	0	0	0	0	0	0	0	0	0	0	0	0	0	0	0	0	0	0	0	0	0	0	0	0	0	0	0	0	0	0	0	0	0	0	0	0	0	0	0	0	0
383.284	0	0	0	0	0	0	0	0	0	0	0	0	0	0	0	0	0	0	0	0	0	0	0	0	0	0	0	0	0	0	0	0	0	0	0	0	0	0	0	0	0	0	0	0	0	0	0	0	0
384.922	0	0	0	0	0	0	0	0	0	0	0	0	0	0	0	0	0	0	0	0	0	0	0	0	0	0	0	0	0	0	0	0	0	0	0	0	0	0	0	0	0	0	0	0	0	0	0	0	0
386.56	0	0	0	0	0	0	0	0	0	0	0	0	0	0	0	0	0	0	0	0	0	0	0	0	0	0	0	0	0	0	0	0	0	0	0	0	0	0	0	0	0	0	0	0	0	0	0	0	0
388.198	0	0	0	0	0	0	0	0	0	0	0	0	0	0	0	0	0	0	0	0	0	0	0	0	0	0	0	0	0	0	0	0	0	0	0	0	0	0	0	0	0	0	0	0	0	0	0	0	0
389.837	0	0	0	0	0	0	0	0	0	0	0	0	0	0	0	0	0	0	0	0	0	0	0	0	0	0	0	0	0	0	0	0	0	0	0	0	0	0	0	0	0	0	0	0	0	0	0	0	0
391.476	0	0	0	0	0	0	0	0	0	0	0	0	0	0	0	0	0	0	0	0	0	0	0	0	0	0	0	0	0	0	0	0	0	0	0	0	0	0	0	0	0	0	0	0	0	0	0	0	0
393.116	0	0	0	0	0	0	0	0	0	0	0	0	0	0	0	0	0	0	0	0	0	0	0	0	0	0	0	0	0	0	0	0	0	0	0	0	0	0	0	0	0	0	0	0	0	0	0	0	0
394.756	0	0	0	0	0	0	0	0	0	0	0	0	0	0	0	0	0	0	0	0	0	0	0	0	0	0	0	0	0	0	0	0	0	0	0	0	0	0	0	0	0	0	0	0	0	0	0	0	0
396.396	0	0	0	0	0	0	0	0	0	0	0	0	0	0	0	0	0	0	0	0	0	0	0	0	0	0	0	0	0	0	0	0	0	0	0	0	0	0	0	0	0	0	0	0	0	0	0	0	0
398.037	0	0	0	0	0	0	0	0	0	0	0	0	0	0	0	0	0	0	0	0	0	0	0	0	0	0	0	0	0	0	0	0	0	0	0	0	0	0	0	0	0	0	0	0	0	0	0	0	0
399.678	0	0	0	0	0	0	0	0	0	0	0	0	0	0	0	0	0	0	0	0	0	0	0	0	0	0	0	0	0	0	0	0	0	0	0	0	0	0	0	0	0	0	0	0	0	0	0	0	0
401.32	0	0	0	0	0	0	0	0	0	0	0	0	0	0	0	0	0	0	0	0	0	0	0	0	0	0	0	0	0	0	0	0	0	0	0	0	0	0	0	0	0	0	0	0	0	0	0	0	0
402.962	0	0	0	0	0	0	0	0	0	0	0	0	0	0	0	0	0	0	0	0	0	0	0	0	0	0	0	0	0	0	0	0	0	0	0	0	0	0	0	0	0	0	0	0	0	0	0	0	0
404.604	0	0	0	0	0	0	0	0	0	0	0	0	0	0	0	0	0	0	0	0	0	0	0	0	0	0	0	0	0	0	0	0	0	0	0	0	0	0	0	0	0	0	0	0	0	0	0	0	0
406.247	0	0	0	0	0	0	0	0	0	0	0	0	0	0	0	0	0	0	0	0	0	0	0	0	0	0	0	0	0	0	0	0	0	0	0	0	0	0	0	0	0	0	0	0	0	0	0	0	0
407.89	0	0	0	0	0	0	0	0	0	0	0	0	0	0	0	0	0	0	0	0	0	0	0	0	0	0	0	0	0	0	0	0	0	0	0	0	0	0	0	0	0	0	0	0	0	0	0	0	0
409.534	0	0	0	0	0	0	0	0	0	0	0	0	0	0	0	0	0	0	0	0	0	0	0	0	0	0	0	0	0	0	0	0	0	0	0	0	0	0	0	0	0	0	0	0	0	0	0	0	0
411.177	0	0	0	0	0	0	0	0	0	0	0	0	0	0	0	0	0	0	0	0	0	0	0	0	0	0	0	0	0	0	0	0	0	0	0	0	0	0	0	0	0	0	0	0	0	0	0	0	0
412.822	0	0	0	0	0	0	0	0	0	0	0	0	0	0	0	0	0	0	0	0	0	0	0	0	0	0	0	0	0	0	0	0	0	0	0	0	0	0	0	0	0	0	0	0	0	0	0	0	0
414.466	0	0	0	0	0	0	0	0	0	0	0	0	0	0	0	0	0	0	0	0	0	0	0	0	0	0	0	0	0	0	0	0	0	0	0	0	0	0	0	0	0	0	0	0	0	0	0	0	0
416.111	0	0	0	0	0	0	0	0	0	0	0	0	0	0	0	0	0	0	0	0	0	0	0	0	0	0	0	0	0	0	0	0	0	0	0	0	0	0	0	0	0	0	0	0	0	0	0	0	0
417.757	0	0	0	0	0	0	0	0	0	0	0	0	0	0	0	0	0	0	0	0	0	0	0	0	0	0	0	0	0	0	0	0	0	0	0	0	0	0	0	0	0	0	0	0	0	0	0	0	0
419.402	0	0	0	0	0	0	0	0	0	0	0	0	0	0	0	0	0	0	0	0	0	0	0	0	0	0	0	0	0	0	0	0	0	0	0	0	0	0	0	0	0	0	0	0	0	0	0	0	0
421.048	0	0	0	0	0	0	0	0	0	0	0	0	0	0	0	0	0	0	0	0	0	0	0	0	0	0	0	0	0	0	0	0	0	0	0	0	0	0	0	0	0	0	0	0	0	0	0	0	0
422.695	0	0	0	0	0	0	0	0	0	0	0	0	0	0	0	0	0	0	0	0	0	0	0	0	0	0	0	0	0	0	0	0	0	0	0	0	0	0	0	0	0	0	0	0	0	0	0	0	0
424.342	0	0	0	0	0	0	0	0	0	0	0	0	0	0	0	0	0	0	0	0	0	0	0	0	0	0	0	0	0	0	0	0	0	0	0	0	0	0	0	0	0	0	0	0	0	0	0	0	0
425.989	0	0	0	0	0	0	0	0	0	0	0	0	0	0	0	0	0	0	0	0	0	0	0	0	0	0	0	0	0	0	0	0	0	0	0	0	0	0	0	0	0	0	0	0	0	0	0	0	0
427.636	0	0	0	0	0	0	0	0	0	0	0	0	0	0	0	0	0	0	0	0	0	0	0	0	0	0	0	0	0	0	0	0	0	0	0	0	0	0	0	0	0	0	0	0	0	0	0	0	0
429.284	0	0	0	0	0	0	0	0	0	0	0	0	0	0	0	0	0	0	0	0	0	0	0	0	0	0	0	0	0	0	0	0	0	0	0	0	0	0	0	0	0	0	0	0	0	0	0	0	0
430.932	0	0	0	0	0	0	0	0	0	0	0	0	0	0	0	0	0	0	0	0	0	0	0	0	0	0	0	0	0	0	0	0	0	0	0	0	0	0	0	0	0	0	0	0	0	0	0	0	0
432.581	0	0	0	0	0	0	0	0	0	0	0	0	0	0	0	0	0	0	0	0	0	0	0	0	0	0	0	0	0	0	0	0	0	0	0	0	0	0	0	0	0	0	0	0	0	0	0	0	0
434.23	0	0	0	0	0	0	0	0	0	0	0	0	0	0	0	0	0	0	0	0	0	0	0	0	0	0	0	0	0	0	0	0	0	0	0	0	0	0	0	0	0	0	0	0	0	0	0	0	0
435.879	0	0	0	0	0	0	0	0	0	0	0	0	0	0	0	0	0	0	0	0	0	0	0	0	0	0	0	0	0	0	0	0	0	0	0	0	0	0	0	0	0	0	0	0	0	0	0	0	0
437.528	0	0	0	0	0	0	0	0	0	0	0	0	0	0	0	0	0	0	0	0	0	0	0	0	0	0	0	0	0	0	0	0	0	0	0	0	0	0	0	0	0	0	0	0	0	0	0	0	0
439.178	0	0	0	0	0	0	0	0	0	0	0	0	0	0	0	0	0	0	0	0	0	0	0	0	0	0	0	0	0	0	0	0	0	0	0	0	0	0	0	0	0	0	0	0	0	0	0	0	0
440.828	0	0	0	0	0	0	0	0	0	0	0	0	0	0	0	0	0	0	0	0	0	0	0	0	0	0	0	0	0	0	0	0	0	0	0	0	0	0	0	0	0	0	0	0	0	0	0	0	0
442.479	0	0	0	0	0	0	0	0	0	0	0	0	0	0	0	0	0	0	0	0	0	0	0	0	0	0	0	0	0	0	0	0	0	0	0	0	0	0	0	0	0	0	0	0	0	0	0	0	0
444.13	0	0	0	0	0	0	0	0	0	0	0	0	0	0	0	0	0	0	0	0	0	0	0	0	0	0	0	0	0	0	0	0	0	0	0	0	0	0	0	0	0	0	0	0	0	0	0	0	0
445.781	0	0	0	0	0	0	0	0	0	0	0	0	0	0	0	0	0	0	0	0	0	0	0	0	0	0	0	0	0	0	0	0	0	0	0	0	0	0	0	0	0	0	0	0	0	0	0	0	0
447.432	0	0	0	0	0	0	0	0	0	0	0	0	0	0	0	0	0	0	0	0	0	0	0	0	0	0	0	0	0	0	0	0	0	0	0	0	0	0	0	0	0	0	0	0	0	0	0	0	0
449.084	0	0	0	0	0	0	0	0	0	0	0	0	0	0	0	0	0	0	0	0	0	0	0	0	0	0	0	0	0	0	0	0	0	0	0	0	0	0	0	0	0	0	0	0	0	0	0	0	0
450.736	0	0	0	0	0	0	0	0	0	0	0	0	0	0	0	0	0	0	0	0	0	0	0	0	0	0	0	0	0	0	0	0	0	0	0	0	0	0	0	0	0	0	0	0	0	0	0	0	0
452.389	0	0	0	0	0	0	0	0	0	0	0	0	0	0	0	0	0	0	0	0	0	0	0	0	0	0	0	0	0	0	0	0	0	0	0	0	0	0	0	0	0	0	0	0	0	0	0	0	0
454.042	0	0	0	0	0	0	0	0	0	0	0	0	0	0	0	0	0	0	0	0	0	0	0	0	0	0	0	0	0	0	0	0	0	0	0	0	0	0	0	0	0	0	0	0	0	0	0	0	0
455.695	0	0	0	0	0	0	0	0	0	0	0	0	0	0	0	0	0	0	0	0	0	0	0	0	0	0	0	0	0	0	0	0	0	0	0	0	0	0	0	0	0	0	0	0	0	0	0	0	0
457.348	0	0	0	0	0	0	0	0	0	0	0	0	0	0	0	0	0	0	0	0	0	0	0	0	0	0	0	0	0	0	0	0	0	0	0	0	0	0	0	0	0	0	0	0	0	0	0	0	0
459.002	0	0	0	0	0	0	0	0	0	0	0	0	0	0	0	0	0	0	0	0	0	0	0	0	0	0	0	0	0	0	0	0	0	0	0	0	0	0	0	0	0	0	0	0	0	0	0	0	0
460.656	0	0	0	0	0	0	0	0	0	0	0	0	0	0	0	0	0	0	0	0	0	0	0	0	0	0	0	0	0	0	0	0	0	0	0	0	0	0	0	0	0	0	0	0	0	0	0	0	0
462.31	0	0	0	0	0	0	0	0	0	0	0	0	0	0	0	0	0	0	0	0	0	0	0	0	0	0	0	0	0	0	0	0	0	0	0	0	0	0	0	0	0	0	0	0	0	0	0	0	0
463.965	0	0	0	0	0	0	0	0	0	0	0	0	0	0	0	0	0	0	0	0	0	0	0	0	0	0	0	0	0	0	0	0	0	0	0	0	0	0	0	0	0	0	0	0	0	0	0	0	0
465.62	0	0	0	0	0	0	0	0	0	0	0	0	0	0	0	0	0	0	0	0	0	0	0	0	0	0	0	0	0	0	0	0	0	0	0	0	0	0	0	0	0	0	0	0	0	0	0	0	0
467.275	0	0	0	0	0	0	0	0	0	0	0	0	0	0	0	0	0	0	0	0	0	0	0	0	0	0	0	0	0	0	0	0	0	0	0	0	0	0	0	0	0	0	0	0	0	0	0	0	187.455363035073
468.931	0	0	0	0	0	0	0	0	0	0	0	0	0	0	0	0	0	0	0	0	0	0	0	0	0	0	0	0	0	0	0	0	0	0	0	0	0	0	0	0	0	0	0	0	0	0	0	0	213.166236877917
470.586	0	0	0	0	0	0	0	0	0	0	0	0	0	0	0	0	0	0	0	0	0	0	0	0	0	0	0	0	0	0	0	0	0	0	0	0	0	0	0	0	0	0	0	0	0	0	0	182.272137001448	222.464879456666
472.242	0	0	0	0	0	0	0	0	0	0	0	0	0	0	0	0	0	0	0	0	0	0	0	0	0	0	0	0	0	0	0	0	0	0	0	0	0	0	0	0	0	0	0	0	0	0	171.151134275141	202.163173291291	240.145071142735
473.899	0	0	0	0	0	0	0	0	0	0	0	0	0	0	0	0	0	0	0	0	0	0	0	0	0	0	0	0	0	0	0	0	0	0	0	0	0	0	0	0	0	0	0	0	0	0	175.517053412291	208.681373086934	243.874288517864
475.555	0	0	0	0	0	0	0	0	0	0	0	0	0	0	0	0	0	0	0	0	0	0	0	0	0	0	0	0	0	0	0	0	0	0	0	0	0	0	0	0	0	0	0	0	0	162.301956085537	198.209560297421	237.296147595796	276.017128346167
477.212	0	0	0	0	0	0	0	0	0	0	0	0	0	0	0	0	0	0	0	0	0	0	0	0	0	0	0	0	0	0	0	0	0	0	0	0	0	0	0	0	0	0	0	0	0	176.148756914615	205.301678453462	243.290124792259	285.334828663147
478.87	0	0	0	0	0	0	0	0	0	0	0	0	0	0	0	0	0	0	0	0	0	0	0	0	0	0	0	0	0	0	0	0	0	0	0	0	0	0	0	0	0	0	0	0	159.024481826785	185.070044384067	220.910103905087	261.702858476055	307.901400079637
480.527	0	0	0	0	0	0	0	0	0	0	0	0	0	0	0	0	0	0	0	0	0	0	0	0	0	0	0	0	0	0	0	0	0	0	0	0	0	0	0	0	0	0	0	0	172.533371438082	205.044561324662	240.734967587166	281.934275423622	325.019159060669
482.185	0	0	0	0	0	0	0	0	0	0	0	0	0	0	0	0	0	0	0	0	0	0	0	0	0	0	0	0	0	0	0	0	0	0	0	0	0	0	0	0	0	0	0	158.386568357996	180.050968930569	218.815328209843	251.689484672742	288.641311608554	329.815172632973
483.843	0	0	0	0	0	0	0	0	0	0	0	0	0	0	0	0	0	0	0	0	0	0	0	0	0	0	0	0	0	0	0	0	0	0	0	0	0	0	0	0	0	0	0	174.746588901443	203.245618953209	228.795968031951	266.835375803884	315.383721341452	355.746849512436
485.501	0	0	0	0	0	0	0	0	0	0	0	0	0	0	0	0	0	0	0	0	0	0	0	0	0	0	0	0	0	0	0	0	0	0	0	0	0	0	0	0	0	0	171.091514803851	187.713804039564	220.56448672477	256.958136698642	294.532230358409	332.208125836586	374.920325979719
487.16	0	0	0	0	0	0	0	0	0	0	0	0	0	0	0	0	0	0	0	0	0	0	0	0	0	0	0	0	0	0	0	0	0	0	0	0	0	0	0	0	0	140.961188338446	160.553207803086	193.518737733313	228.426941122891	256.455675850191	297.032609705435	340.302464355001	378.59361878225
488.819	0	0	0	0	0	0	0	0	0	0	0	0	0	0	0	0	0	0	0	0	0	0	0	0	0	0	0	0	0	0	0	0	0	0	0	0	0	0	0	0	0	152.480208597936	180.604050459253	211.695213974066	247.712959149325	273.219610382291	313.770250606491	348.579809769911	408.510833266727
490.478	0	0	0	0	0	0	0	0	0	0	0	0	0	0	0	0	0	0	0	0	0	0	0	0	0	0	0	0	0	0	0	0	0	0	0	0	0	0	0	0	132.325834118141	173.018931148418	196.239947576915	229.948035116371	263.292512431624	296.661720075018	331.274312637797	376.594180477044	427.579809880358
492.137	0	0	0	0	0	0	0	0	0	0	0	0	0	0	0	0	0	0	0	0	0	0	0	0	0	0	0	0	0	0	0	0	0	0	0	0	0	0	0	0	147.015923523633	179.24517045683	206.402871375384	235.793719941995	269.58918104499	307.411142080447	344.604521508278	395.508102898062	433.373227402426
493.797	0	0	0	0	0	0	0	0	0	0	0	0	0	0	0	0	0	0	0	0	0	0	0	0	0	0	0	0	0	0	0	0	0	0	0	0	0	0	0	140.68282111945	170.188501027661	190.449138608138	227.950935149581	252.341453018735	289.844288768025	327.066833595917	360.349528491176	411.261812381493	450.516285096679
495.456	0	0	0	0	0	0	0	0	0	0	0	0	0	0	0	0	0	0	0	0	0	0	0	0	0	0	0	0	0	0	0	0	0	0	0	0	0	0	0	156.237287728244	173.485033153774	199.504040913551	235.736939055496	272.190654209564	296.309525862189	336.292194857021	375.655542898993	418.183709427026	469.018988374513
497.117	0	0	0	0	0	0	0	0	0	0	0	0	0	0	0	0	0	0	0	0	0	0	0	0	0	0	0	0	0	0	0	0	0	0	0	0	0	0	135.069591191147	165.479291820916	189.288006073808	222.376335979492	242.286953488424	273.669850161929	308.552523089191	347.612327998497	380.200997315177	427.585436448043	472.943046061581
498.777	0	0	0	0	0	0	0	0	0	0	0	0	0	0	0	0	0	0	0	0	0	0	0	0	0	0	0	0	0	0	0	0	0	0	0	0	0	0	143.891002540374	172.141578175458	195.892956545504	232.103794837942	262.506529786283	292.908553834236	327.716957742131	358.46618386906	400.90069722808	440.140859460829	486.297219900498
500.438	0	0	0	0	0	0	0	0	0	0	0	0	0	0	0	0	0	0	0	0	0	0	0	0	0	0	0	0	0	0	0	0	0	0	0	0	0	136.022462466725	163.274411850504	182.963581640113	217.387440249345	239.821389486524	273.68064921737	300.574057200049	338.736981176281	371.131207307356	415.50200817135	458.636602092266	499.170613313205
502.098	0	0	0	0	0	0	0	0	0	0	0	0	0	0	0	0	0	0	0	0	0	0	0	0	0	0	0	0	0	0	0	0	0	0	0	0	132.269583380877	147.734112208783	169.521408808247	195.992201298046	222.842848657585	263.722670728688	286.699654932917	318.506289967274	349.20610601474	382.317806482244	428.141808127985	470.689096567206	513.979165338697
503.759	0	0	0	0	0	0	0	0	0	0	0	0	0	0	0	0	0	0	0	0	0	0	0	0	0	0	0	0	0	0	0	0	0	0	0	0	135.106892187176	155.038777656454	185.97513277278	210.165499045018	233.905400651822	263.631367968039	296.028508070171	337.541256323288	359.852728089689	396.156988444151	437.072487359986	470.966441785178	523.376765790713
505.421	0	0	0	0	0	0	0	0	0	0	0	0	0	0	0	0	0	0	0	0	0	0	0	0	0	0	0	0	0	0	0	0	0	0	0	141.87551492165	149.031350153272	174.434464978372	215.182220390609	234.785447041717	252.811870785983	285.532537618751	319.705286582641	345.706914690406	375.662176051202	404.177594648201	459.096898780305	486.665800244004	543.078737810085
507.082	0	0	0	0	0	0	0	0	0	0	0	0	0	0	0	0	0	0	0	0	0	0	0	0	0	0	0	0	0	0	0	0	0	0	0	149.474608462007	153.093418392344	180.818926331372	206.371752591965	236.318999651063	259.603234650221	289.051535370808	321.750510933121	355.120639173186	389.644185962148	422.286640374988	460.750737969662	505.461251248961	542.422474140396
508.744	0	0	0	0	0	0	0	0	0	0	0	0	0	0	0	0	0	0	0	0	0	0	0	0	0	0	0	0	0	0	0	0	0	0	124.74097981483	157.127612557713	174.816598536586	198.433481850952	225.781459587697	253.182371370958	274.91389462511	303.523003686836	330.172273835186	364.385748198719	404.346514177683	429.614389464674	470.29422292122	513.766258566326	556.472279524213
510.406	0	0	0	0	0	0	0	0	0	0	0	0	0	0	0	0	0	0	0	0	0	0	0	0	0	0	0	0	0	0	0	0	0	0	138.010171645979	152.815951511438	187.813822089673	208.687355461253	229.994813020733	258.453744391721	282.795819963187	317.934281851362	345.306402756691	378.908732758788	404.550614614933	436.851290183971	476.726786200529	515.519203866141	564.524387955966
512.068	0	0	0	0	0	0	0	0	0	0	0	0	0	0	0	0	0	0	0	0	0	0	0	0	0	0	0	0	0	0	0	0	0	121.413871164233	144.657196123801	155.568437026956	180.560943180491	213.620830485167	236.565357569928	265.773914799254	288.615183712167	315.122919956805	344.272191794666	381.401608236328	413.893329888817	444.724191185155	480.617605415602	518.782018223781	553.995567050807
513.731	0	0	0	0	0	0	0	0	0	0	0	0	0	0	0	0	0	0	0	0	0	0	0	0	0	0	0	0	0	0	0	0	0	146.218637484863	153.962387806494	170.22559864168	201.326185680133	229.887986952954	253.601284554336	276.815395685021	298.951404299876	329.590318430165	364.418455809345	393.373445215944	422.273385035498	448.155389484184	487.080730256426	524.337449539625	580.29115207053
515.394	0	0	0	0	0	0	0	0	0	0	0	0	0	0	0	0	0	0	0	0	0	0	0	0	0	0	0	0	0	0	0	0	121.903060734768	136.777713260844	164.801245013026	176.278485259903	209.335441337114	228.212590476449	252.56412648855	277.593024746659	304.795911861513	334.036889340404	375.41350437399	402.779984491371	430.686737858872	458.564985206794	502.542052406229	530.052613997909	576.032236483033
517.056	0	0	0	0	0	0	0	0	0	0	0	0	0	0	0	0	0	0	0	0	0	0	0	0	0	0	0	0	0	0	0	141.440237947748	127.068201449276	153.198571439252	181.47892317999	196.852974680507	209.359560035844	241.199262043702	274.340732204128	290.679216247353	312.028929537569	351.440275312727	375.670363828959	414.180825712046	439.411316838792	470.015499054429	505.243663122379	540.985625707392	590.360456660859
518.72	0	0	0	0	0	0	0	0	0	0	0	0	0	0	0	0	0	0	0	0	0	0	0	0	0	0	0	0	0	0	0	113.868632561137	131.934772336361	159.553631936574	168.067332497989	199.765820154082	220.679991931367	240.029078759437	280.003010523119	294.841294499201	320.035031854217	363.958207546501	390.899267451617	411.465714305278	450.48027911387	471.650401861669	512.519207433518	552.781360560649	580.424239521777
520.383	0	0	0	0	0	0	0	0	0	0	0	0	0	0	0	0	0	0	0	0	0	0	0	0	0	0	0	0	0	0	128.092999250518	129.315613118663	146.535585593483	162.587609689839	194.159099694028	214.231666056954	226.919867320322	247.305655637634	285.062777215011	313.370504812444	331.235864737039	365.900915222012	403.038615009201	422.080654361862	449.097663399147	480.81184765821	524.003546558396	544.29975501784	588.337404421541
522.046	0	0	0	0	0	0	0	0	0	0	0	0	0	0	0	0	0	0	0	0	0	0	0	0	0	0	0	0	0	0	118.759837285548	144.940125663541	155.677947255992	187.6812994359	205.871829883022	220.634136743919	240.220098401714	263.710596578632	292.240675375434	320.773857382776	335.589752695229	381.141597419342	404.855636268122	433.779632792384	453.894003487806	488.344682871333	527.830533348551	561.722461973255	595.10714622981
523.71	0	0	0	0	0	0	0	0	0	0	0	0	0	0	0	0	0	0	0	0	0	0	0	0	0	0	0	0	0	128.090577433501	137.019327985917	143.338048465209	166.212544476425	195.030112380843	208.282443997369	224.187982816695	234.293740239837	270.282328141502	300.795256177281	330.442917495138	355.182609974676	377.616090535892	411.037814003303	438.398305195672	465.207144319231	490.091540527608	517.837805138436	562.964890428557	595.796416088828
525.374	0	0	0	0	0	0	0	0	0	0	0	0	0	0	0	0	0	0	0	0	0	0	0	0	0	0	0	0	0	121.510815948974	141.409445734932	168.764809484137	174.358412994807	189.294378493229	214.398070933334	238.852469823572	265.144317899464	275.379308030297	304.168714493294	336.883540830454	353.734356139558	376.692911748331	416.120382658057	443.103946024748	458.340667159185	493.163555178483	527.162115497988	559.395500560906	591.245978749322
527.038	0	0	0	0	0	0	0	0	0	0	0	0	0	0	0	0	0	0	0	0	0	0	0	0	0	0	0	0	117.517399620726	120.911617427736	140.227063439146	161.629146504236	170.5373588606	204.809043917428	212.724523848629	237.427553113654	256.359966569372	278.883270225144	303.225474414247	323.758193603849	357.076444510367	376.949991382308	415.971318492983	440.111354262125	456.594271161879	488.431721263942	533.493315462852	549.276876807966	591.893552484659
528.703	0	0	0	0	0	0	0	0	0	0	0	0	0	0	0	0	0	0	0	0	0	0	0	0	0	0	0	0	128.090401986006	149.692384479224	161.021295248851	187.539094915839	189.314164616591	206.897059460621	227.248719208897	250.822681759956	275.63038844302	302.904303476556	323.157801141541	341.550861512817	362.329426342115	397.009383991481	416.343511268036	445.615057962358	474.566250535839	493.078712258848	525.225410030256	556.040579118781	586.983074894604
530.367	0	0	0	0	0	0	0	0	0	0	0	0	0	0	0	0	0	0	0	0	0	0	0	0	0	0	0	100.313784264766	128.811147521031	127.84781889455	157.357620632373	171.038421601539	183.472730469347	209.957988442746	229.562630639373	255.799485854754	272.5072017308	295.504739054554	318.022743644636	339.299906751709	364.679129161319	392.395393422418	412.835674027271	429.039480198573	462.08780023709	483.452534542299	520.200706940868	545.594674243082	574.749986340111
532.032	0	0	0	0	0	0	0	0	0	0	0	0	0	0	0	0	0	0	0	0	0	0	0	0	0	0	134.37061807756	95.9963283006506	110.887478382228	119.252510527341	164.5896035704	172.70901380934	196.895502516812	200.520897850186	219.439208719362	251.125846651196	267.117416989578	294.14937123388	318.125430119009	336.542533615557	349.907295042655	379.95075499797	409.627210616213	431.08255505555	459.835876154654	485.150705197318	517.54202736851	544.991559630281	570.106099340088
533.697	0	0	0	0	0	0	0	0	0	0	0	0	0	0	0	0	0	0	0	0	0	0	0	0	0	0	103.084584867726	132.242945081236	148.521745759042	152.678560365637	167.31815393497	186.621696533971	207.659338708146	222.244506263065	246.541736664964	263.578625576137	289.228963388487	307.660782891278	329.181347664939	349.804686039297	376.954439395789	390.353729018464	426.386023882938	446.695687869989	471.596797924591	479.292901912497	516.846290996765	543.955335331535	576.308186597691
535.362	0	0	0	0	0	0	0	0	0	0	0	0	0	0	0	0	0	0	0	0	0	0	0	0	0	136.062053796831	114.610559206312	124.258610658407	136.907451810236	150.374059392724	170.65166768103	201.594615268616	211.6825296254	230.210440018523	247.354300220397	264.344077483051	277.214200721321	307.333920877932	332.208701554089	354.26785899071	370.12397997241	390.917599244908	418.420089052042	440.601349960612	464.547948550011	485.449688980631	513.32982646812	548.310998847053	575.566960449689
537.028	0	0	0	0	0	0	0	0	0	0	0	0	0	0	0	0	0	0	0	0	0	0	0	0	0	106.295466058132	113.665910594775	134.224343970339	157.446441105265	163.271187224821	183.04693542991	198.491253243597	207.749094024632	232.520883163719	247.922871473587	274.90285478534	285.567897709628	307.867318157912	331.682360581563	352.822782861592	365.737952603342	393.231664081802	416.771892622377	437.624694771642	468.343564984281	480.71516195419	502.424609215746	545.57152481974	558.706122700235
538.693	0	0	0	0	0	0	0	0	0	0	0	0	0	0	0	0	0	0	0	0	0	0	0	0	120.475322912531	103.734701669598	121.491295350235	145.126907935418	155.934617217845	173.197982139184	184.913061879055	203.013827309976	222.933779892133	240.531644987692	248.915508139841	271.605546910605	291.167472819599	326.57611250851	338.919626249776	353.328072800628	362.434873938277	404.593150476066	420.892498902754	448.557733886486	464.436471619006	489.012084872245	512.146425065791	538.750771057786	570.209173072254
540.359	0	0	0	0	0	0	0	0	0	0	0	0	0	0	0	0	0	0	0	0	0	0	0	0	92.344106755071	118.566165482809	119.990457650979	132.958575415125	160.478110771753	181.397879648289	210.425553197785	215.868601598945	227.309865006051	254.30484563892	265.283563131308	300.347003707866	304.585992862954	325.865384724019	342.69201186414	367.179187865974	384.120368840432	400.403942673673	422.373670743964	444.110717845629	463.85235382336	482.706326369349	521.861654454504	531.427430339454	574.36397154456
542.025	0	0	0	0	0	0	0	0	0	0	0	0	0	0	0	0	0	0	0	0	0	0	0	104.876707910418	107.629382655647	130.675754896257	135.599586293815	147.663681584459	178.408737254098	186.111333456034	206.689134818577	216.153603053339	235.641659900253	254.518771610053	271.714519525462	288.2493919804	302.262307660163	324.152439180392	349.224227786831	360.837942751326	377.08155590019	405.751152692705	422.456286583374	449.831387036943	464.5808335269	483.776281893233	512.23468418793	538.053398184922	574.074107762676
543.691	0	0	0	0	0	0	0	0	0	0	0	0	0	0	0	0	0	0	0	0	0	0	0	77.0415527656254	101.342471579721	107.392183989326	133.703876616521	140.437922988066	174.409657395574	185.618251725437	201.195069870666	210.702977491544	228.496065682436	248.847243486554	260.644368162584	289.788083335831	303.587854394663	320.125127959654	337.143883040056	356.98803237356	380.924820908519	395.638666831419	422.296513296663	445.278795018202	463.966219861282	478.77774564487	512.328866152181	537.410820097047	559.191987660214
545.357	0	0	0	0	0	0	0	0	0	0	0	0	0	0	0	0	0	0	0	0	0	0	104.599062343069	103.607055358688	121.086119537105	152.761651888803	148.377847429276	171.830737458861	197.406925795325	190.410131041985	210.711238442155	229.544332382303	248.245172040081	261.816784466571	284.863368274333	297.409283853171	307.083388155541	335.379106081181	347.674736660795	360.863623603202	383.198290508344	392.293524211425	421.217036998982	442.026498191404	466.771692519683	484.302079946301	513.878786452312	540.18494621199	554.243696933683
547.023	0	0	0	0	0	0	0	0	0	0	0	0	0	0	0	0	0	0	0	0	0	123.08643138091	79.2877340887848	117.639795505207	134.729355185794	134.174610894433	166.70537110475	174.311023912895	181.559066833279	211.611189041139	206.57684798374	207.200675755173	231.16079812591	264.686366755719	271.673939471962	296.816861009788	305.702995096838	325.790471488688	344.242054145458	374.649206646882	385.774008815516	403.65676189393	427.900963527992	446.768078867473	467.275583468712	481.982022131603	506.573369997886	516.733744884974	563.16895035218
548.69	0	0	0	0	0	0	0	0	0	0	0	0	0	0	0	0	0	0	0	0	0	71.5913268114436	84.8922349678875	106.722426210368	103.647124926303	115.792531276968	148.089427504031	150.139268828573	184.256008831536	186.995010353159	208.650570214158	216.189903703098	224.75352004861	246.02224258237	266.918429710859	293.304005881103	294.037359816713	322.164829794988	334.994546079113	362.072023822769	373.770161025927	395.612239802724	412.349806766358	436.231004983157	459.513777016167	472.859749756259	502.443058119689	522.589841887253	546.255215853497
550.357	0	0	0	0	0	0	0	0	0	0	0	0	0	0	0	0	0	0	0	0	87.2784005236997	79.9638643409715	113.947850878816	96.9997642606926	128.040317133111	144.627903539496	159.542007369653	162.348451629517	175.17447335089	202.642256088299	206.455578781889	231.918498268127	243.827055105924	261.023683023564	273.758775669631	290.390550080565	311.393289550817	346.201737651203	343.747163145935	365.421198950254	383.642329298609	396.48053755044	419.939374020762	434.318818357726	454.280117580736	478.621678636476	492.55511923123	504.080208516311	541.384608749105
552.024	0	0	0	0	0	0	0	0	0	0	0	0	0	0	0	0	0	0	0	0	82.0680768367287	91.6219583674256	107.028926076895	126.986073772288	130.385336891054	146.431353745926	164.855227287586	186.541771299937	197.269883282593	203.171452305517	215.34424643742	245.100500451796	250.902633153909	257.006442543491	287.425227160003	291.730334028243	312.565932027559	335.59785187234	342.403814885558	364.050466091515	375.815923429861	394.047927124981	411.757119588329	439.269687515284	458.338425208988	468.755062234987	487.569549522835	516.24821959833	536.130996314064
553.691	0	0	0	0	0	0	0	0	0	0	0	0	0	0	0	0	0	0	0	78.1722432392147	78.8792433995913	83.5684289714961	99.3583480765407	116.851125739756	128.235885218254	157.709225230775	150.795109271423	172.253729389688	197.578373358343	208.384340840907	215.365394991897	237.067409499805	257.143127899437	273.794130318301	288.073551388636	295.370953825927	311.108992636738	319.459125105802	335.604351709877	352.400734872149	374.227870978138	404.256291691761	410.027563777887	420.810550668148	446.268944197364	465.001919517177	475.833048593414	502.367656248559	528.716639006827
555.358	0	0	0	0	0	0	0	0	0	0	0	0	0	0	0	0	0	0	0	78.0521445303404	80.8439360339278	104.842095634499	107.604600889543	113.377208961139	127.571579581192	156.546076903604	157.944744559415	187.555292445538	180.467102707551	215.444645726439	213.336207613394	229.380759305409	244.556438695841	261.712827883803	273.156991302897	291.469651176954	308.675741289275	313.005864098372	332.744622342411	358.052182846997	372.658990241596	375.94974736492	395.980180945494	420.740239117631	435.395365633307	451.350542776092	468.890142824946	494.610175387481	512.858391853599
557.026	0	0	0	0	0	0	0	0	0	0	0	0	0	0	0	0	0	0	70.5048621034471	66.1129283150129	70.5298713368516	89.0921505513473	87.6960436256324	117.455540654375	127.262431848725	145.221223028484	156.098045570563	184.967709534692	190.636238371734	209.994195715242	209.720314636454	239.317633413512	243.713619500912	255.583659921573	270.819539108456	285.638319338996	299.286405988395	314.78249815105	329.520875119426	347.14084412395	360.434111159401	385.820821456815	399.503235031185	412.355587147737	429.608272838152	439.114210744192	463.483759241394	482.657268225404	499.921315790198
558.693	0	0	0	0	0	0	0	0	0	0	0	0	0	0	0	0	0	0	67.8476297443023	63.6517880503794	72.9392953144648	95.2415798421719	109.410165686986	127.803783859074	138.124046355001	146.317129012556	154.224264817255	173.861418899778	186.803760202653	229.279744567935	210.232069936036	242.040227248637	249.028278018533	255.190482699226	269.374965183074	280.772684173336	306.206407850502	305.721449409644	315.841655316415	349.147413968923	353.226829325179	368.780070120647	395.970497720288	412.793550616193	427.312362473757	436.582686193339	458.656602099025	477.937678995595	499.289808647627
560.361	0	0	0	0	0	0	0	0	0	0	0	0	0	0	0	0	0	86.1805759442528	79.5841538498914	113.23589120686	101.305046325249	114.119436369305	129.741686170168	142.734073183442	156.2566907082	148.93522125348	178.807401045665	202.68511026589	211.124890360085	223.930265779103	253.239380698683	246.274852876742	258.969812449614	282.06765600213	288.319489020594	295.959368618675	310.345152313396	317.397202718008	337.548628736475	348.725831873295	365.245000606731	387.534116852996	386.924520855781	417.670980140648	430.580922197714	433.498120352487	449.58643114733	477.126041996694	498.511881020847
562.029	0	0	0	0	0	0	0	0	0	0	0	0	0	0	0	0	96.4638578725786	41.9570061641099	45.7573407183963	67.5450284607098	81.8972159446279	85.2084765763752	88.0363033370034	114.984172605904	123.524821299905	152.136676952885	159.364963145907	173.273579644111	184.147151868459	199.408831297573	229.678607467085	225.489384670613	242.324128112577	243.474924582251	259.027021611041	277.267527471766	285.912010192803	314.0126243906	312.357161276121	328.010351272877	338.500250639203	368.328281495934	385.968268220474	404.514951979595	406.639952372725	415.551311088539	435.918432712708	458.75644673551	474.876166085113
563.697	0	0	0	0	0	0	0	0	0	0	0	0	0	0	0	0	89.175076894501	87.7931394581029	82.7021848832765	93.3635213521134	98.098192058558	98.2714545662952	123.845343107381	128.685584733779	143.373334662148	171.029153950893	177.301652750029	183.477438302301	195.33178453118	210.342290433587	224.173206217722	247.24689519852	254.908011492525	256.102420863063	265.000620164873	286.881483604388	296.704973957668	302.203195979432	326.770898474101	323.477850670409	343.100072030268	355.283034781394	374.047877789512	388.758699324152	400.035501646254	422.969981827936	434.501420352881	459.013595170309	465.31167985025
565.365	0	0	0	0	0	0	0	0	0	0	0	0	0	0	0	85.2275806705655	41.3727298868672	63.3074698739344	74.1117497085086	89.4649566402856	72.7638327826957	86.8116994300688	111.771278210108	110.350354456155	122.177084581402	137.125327021049	151.792263822605	160.200501084145	199.492277949642	187.37545635647	212.675223328469	216.765617830338	234.498922172085	250.239358887182	243.499980010208	266.548794164189	273.305759541962	294.59381237838	310.689599946265	317.447928122222	329.1292579362	343.924421686764	371.082345263117	375.534548571848	392.612139533789	402.688669558064	419.888671799841	437.033151142251	461.474719943619
567.033	0	0	0	0	0	0	0	0	0	0	0	0	0	0	0	71.3572285715957	66.4755114960336	98.1519613396981	87.6686899282704	94.0568280503642	99.7237222456946	109.152976164835	121.511637628474	142.569411168461	128.576726715344	157.791548609077	162.501626757953	166.922896948094	199.589115022725	215.615255802316	220.380346843684	247.728683247442	239.497451490107	244.458730405678	261.549084255248	274.052839400687	285.427479486468	294.968880010671	312.14807446941	326.991079983975	333.257985215374	348.834811344308	369.055164283021	386.301506809623	389.81031727367	404.366993638035	424.656069468074	439.711101428003	446.888004418316
568.702	0	0	0	0	0	0	0	0	0	0	0	0	0	0	92.7262752911853	77.4472621250562	78.3896084247803	79.4602824753158	91.6683192258096	105.96930120769	87.8529221241114	118.613571336881	135.420559645424	121.233659586766	127.659601372905	161.920335567051	180.574168917432	172.802070074276	214.141381086324	196.669016946229	224.460220989596	245.707094808931	250.730849511371	249.889637916865	268.996592396297	276.439661026502	300.903450280884	304.92437924349	313.36556345391	330.106560651996	326.419603289547	348.192306483516	358.584231101436	379.038449031567	386.975857369975	394.007777135782	411.196135698304	431.75267872325	447.95313025278
570.37	0	0	0	0	0	0	0	0	0	0	0	0	0	0	54.5912187159092	84.6701404340718	90.3299248509951	109.460542432313	79.3277061777441	92.9744601721386	89.145507890477	145.011905332741	132.216944241072	155.724447026953	137.618072230502	155.392703235502	197.653542426517	176.703002846264	200.72583426444	203.295449901669	224.280265033955	230.99709092468	246.891884082124	261.916375763648	257.97371056978	267.557720061938	289.966064116951	316.832429274851	308.848097535369	322.38911002814	331.755010498557	347.6378603164	370.059538552793	365.223538985538	379.248756816359	399.19582744332	411.949812890489	422.303894386083	436.417106836273
572.039	0	0	0	0	0	0	0	0	0	0	0	0	0	81.5158791203181	64.4508905595842	49.2341448134199	54.4406056948556	86.3479754360678	80.4329078885192	80.0023611981363	87.281683487094	112.511153013075	117.348200263966	127.11699385339	133.570446788753	173.474287573134	148.048838006974	169.398708250574	202.554086841498	202.650560317023	215.363118357186	216.116464783969	234.136145012096	252.486466506224	255.082422917719	263.390811725566	285.828748520424	283.365572021313	309.583582200251	310.513658902738	318.964734492286	326.06298397541	354.256457900215	364.015698066718	365.082082078435	388.867675731378	398.309687873256	414.294401247247	435.617532177704
573.708	0	0	0	0	0	0	0	0	0	0	0	0	0	55.8246755953448	78.0548670411491	84.0111242895807	113.444227904129	96.708836303676	91.3079730685885	102.714012574508	129.782474071339	128.370461195597	144.202329306032	137.11231821653	155.882236875657	157.57556614422	182.88941497439	187.094005243869	197.049077094979	213.372651187546	210.607005582396	226.461267368021	256.162909303932	262.457769981528	256.89592304676	275.843865239741	281.618790597237	304.552485449201	299.195879831159	312.739032953022	321.866430137831	340.780181042391	343.996769230686	357.028797736633	365.827863654447	382.275066791372	397.84903292163	410.702344591034	432.740734358625
575.377	0	0	0	0	0	0	0	0	0	0	0	0	68.7497783818612	67.5578204646343	80.7147088605945	73.8298761623482	95.3551190010953	96.8364302281783	90.314266338673	112.862397413699	91.3184594626798	136.417938160233	117.234811602261	118.161420452534	130.269316507467	153.479436761522	166.319179284272	185.172598160043	190.157113891318	217.561102910395	226.25542867337	224.814490957922	242.561105597221	218.39705977948	260.333579124125	260.648648168809	264.026400367462	302.381693467281	304.491886091429	302.319126021645	315.030812784084	333.609884630267	346.115215890309	347.602694085732	357.858461130387	366.974607211585	387.769073595357	400.948448530153	415.428924305108
577.046	0	0	0	0	0	0	0	0	0	0	0	125.177745857058	27.3644934647084	28.5517163945684	36.1545340543251	77.853545032649	53.1694540180269	59.2493153053367	78.8063323080474	73.7229090284907	82.0840591382188	77.3806067817874	107.189603377124	111.127246386218	117.46584250502	132.588084837607	154.077151998323	160.544435964463	169.267231844514	191.984033899083	192.585052165309	192.94961756685	233.126801264463	231.280512722418	220.765039789055	245.921326736372	252.389403351546	274.374332794042	279.380271144291	286.948199651032	291.0775102892	311.073076194304	331.659073276011	340.092018696104	348.073618387881	358.316555079375	378.25483576241	383.469326152129	404.116038813785
578.715	0	0	0	0	0	0	0	0	0	0	0	71.3188735721081	61.0021474686611	71.7172936666678	79.4771336739283	83.3550640329504	92.1643279603866	95.7106544310917	112.901890855635	86.939699394142	111.120367449191	112.178082105876	125.319287176971	140.956904884338	151.52669040199	164.846277178898	165.296417320527	183.05919111676	193.5512950094	189.169846151317	204.480033402273	216.746983919485	221.568950626576	240.893258638613	259.239841962157	259.111039715864	263.389770240127	275.548298038281	285.513240506731	305.868089093329	306.528626631902	313.2056540405	321.75394048641	344.045811442114	347.953435865238	358.684064266898	372.130515600384	377.951741689717	406.839623278517
580.384	0	0	0	0	0	0	0	0	0	0	60.2662775253975	44.0495957029772	28.2430251910292	61.2163341194524	71.3070080581911	75.5302462958349	64.2978487561153	89.4930822546974	93.1542402664561	85.3315485722879	106.619066642611	75.5084057469286	120.573352215292	117.664614484801	125.31558539391	137.569102519772	158.030263881283	149.6324856411	174.212953373253	186.414528368677	196.885343113959	210.053332687149	207.333743986952	230.272750567953	221.971451474628	239.989201036734	246.240708126987	275.252836902896	280.292975164348	281.992170768761	289.58109297698	300.54433921781	319.109298433471	327.833878587216	335.93108444494	342.980664129548	357.261585906169	366.997108145767	373.174193072843
582.054	0	0	0	0	0	0	0	0	0	0	51.132455587518	65.6325990768537	49.7564286154676	-127.672403423861	68.0147186230006	76.6728523949613	76.4805354600761	75.5149903358665	92.6591117097131	92.4877751662206	104.466986055221	117.775389394722	106.174202987702	133.764434666712	125.884273304669	151.975445005912	149.844423454122	187.083805799396	166.78016417164	202.061937184795	194.703782176761	197.180109061355	204.092178929734	219.999552754752	242.401165496089	235.436047986192	248.125938104814	258.565823771773	263.825456673758	283.229644447806	288.474237592937	306.401580687439	307.876040059454	321.450303472655	322.260341471917	339.204535454724	346.382397235329	359.807051239008	369.112389055816
583.723	0	0	0	0	0	0	0	0	0	37.9676566008272	30.9916917455531	35.1015087224974	67.261422703177	42.2229186557308	72.2795613330213	82.9127903890899	89.8773210834154	102.268400051648	79.0754417364655	113.650140028939	126.512767921064	117.922946128628	112.977267533087	115.18148122578	133.650092373868	137.985607214462	136.700251809032	159.030472816002	171.449042332072	184.444836193513	184.369488754766	205.489911475303	210.377443988752	216.889643683157	230.921405288574	236.149259647101	250.997032017388	254.923610573866	262.646350532504	274.355502827846	279.539747007574	292.232176650775	304.382825938221	303.304181974717	324.988119538802	331.539904713764	341.147540719751	354.194185588932	360.080216590597
585.393	0	0	0	0	0	0	0	0	0	43.357033723876	46.9472180451339	70.0137864768555	48.9779151507756	68.4665782314419	71.8011428756918	61.6039596401451	97.1998584551333	72.2402008471566	97.7564541936699	95.2856369617684	118.561709248174	106.721006893526	106.996561209435	125.451407560581	136.284877826621	144.608579148943	162.07480343199	157.8349799689	175.344152223877	186.028768419594	191.163678532394	207.429509596616	203.440278397599	206.594500090327	223.066639725321	239.513085771346	233.247620642604	251.581983182983	257.758900339429	268.500663057675	271.453264562883	289.050244520276	297.339278164997	305.768802711391	313.25092742832	312.556979711243	328.075730764811	351.595000207943	360.777866046905
587.063	0	0	0	0	0	0	0	0	36.899304911065	28.4312287888465	16.3579951198474	45.9637412931741	43.9422588740011	22.6995146308674	47.1684284214144	51.105877622807	53.7826150791691	32.1892769585861	52.1531171080986	76.0370332915599	100.043027071553	101.146107590573	114.991861956494	112.219991523952	108.269758940766	136.641500743912	133.480894711262	145.08321066139	149.306119480911	157.631901233532	184.363590069459	188.509091162263	183.158590929525	192.260880327146	197.657939511665	211.65466397666	223.162698405053	229.55221772698	234.170444073425	257.22153617796	262.683274702021	265.684471504502	279.210330688026	294.56225472481	301.011114590444	308.477283218066	316.293656506542	326.687942906201	332.49599540803
588.733	0	0	0	0	0	0	0	0	42.3677498387043	13.6870283389757	40.5087531801753	49.2359517881738	57.2997539747692	55.3893763550518	40.9323255069011	44.0306537622262	68.7727542326016	54.1475470029083	96.226886541562	82.2842919531626	74.5644210547363	97.7161751537622	101.503355942172	111.098762676248	119.089100776343	98.9133879369133	129.67512445607	136.668294906286	138.393504389456	158.472687200164	167.304544604166	188.464102766429	189.12868835014	203.569762025485	201.623220205433	202.671319240844	221.183491925557	230.376283019653	229.85531963398	244.718698258851	268.887905227763	268.715735146394	279.13050612036	278.878171026737	292.926753724305	302.176240792787	310.091007708764	324.929305017145	336.201787272482
590.403	0	0	0	0	0	0	0	39.0043375443711	26.905337432481	20.8449453645628	34.1513730326974	56.9629091018045	61.7051393799389	52.9758498013567	52.45338203311	81.707254164013	86.6702331054752	82.5719014246218	80.0565976412944	72.6412123202062	92.797778590403	95.2767744187086	107.699948371108	122.079327823668	122.176747004815	149.662909878739	141.932329335294	149.375035338823	167.970843874093	158.065397236817	185.845992102316	177.585896507981	184.167490929783	185.496576043958	210.836078380219	215.884835315599	213.977421185312	223.708797714672	239.124915530816	243.664208286292	255.48064518326	270.209550269734	273.647129965433	280.68664866927	289.623517586961	297.366774482191	305.665361010785	318.769562884006	327.77163324999
592.073	0	0	0	0	0	0	91.9491137867078	46.791410541327	65.3800968977889	38.2478515641913	60.6860278268522	73.6202493638292	67.4268353270277	62.5695599562445	70.615130870554	82.0715616584648	75.8204094549737	104.537923987569	120.481399449333	102.082825388514	119.119091581959	110.878837843299	127.10626631426	129.280806345523	153.725495015811	150.103525934212	152.727918576701	168.498184523334	174.145006511299	182.721307554216	181.770330301087	199.459299792314	207.875883631469	192.719179039861	220.244776443395	236.29727308763	241.05645518059	235.210846790208	243.840972896525	253.846121019253	247.343937551062	261.479170662748	275.107992726931	278.577763369536	286.7592360519	297.682416702477	300.103592643168	316.170951322537	325.052364625347
593.743	0	0	0	0	0	0	35.5558374680654	10.5249150335881	10.6516062449584	19.1922347989647	9.88709435080188	62.9237431103579	53.6909656697041	42.7881617315926	71.9133222897818	72.7259356514702	65.5837382875155	66.5323306623972	84.2405995146989	73.0407100891025	92.2137345607382	86.7440535190313	96.4966345720933	119.998788475772	97.7580242183721	118.919073505345	133.866473206326	136.115578832955	141.665590485256	156.66174605269	168.539598492654	179.663240970906	169.235041418725	182.146444889975	190.967161301292	196.332137564987	217.547327547495	219.30819129034	224.793562118372	232.68359454608	242.166833602002	254.980908428419	260.522384504657	271.576850665394	271.373257729079	282.928814742121	291.245875608051	296.022158750414	309.655586869227
595.413	0	0	0	0	0	79.056760878812	24.6193224660847	39.2406836739529	32.5707919837825	49.3730268611148	48.349350129784	64.9987182754522	72.503728621077	70.0148456000514	71.3321409422048	71.2554495081072	89.3571738282984	93.3291773845224	94.9207766183624	103.667369612475	103.647177039488	115.408835959293	114.062247234934	115.536140119042	156.887552461455	150.423764343285	144.714700100127	148.038788266805	161.455067603856	164.61312667029	181.627262766262	189.305517899252	200.204076879567	204.221199614536	212.225267060758	227.456843993205	220.875205119685	227.467010231379	236.313072328476	236.541539505043	244.459384208764	258.600848141208	259.023859919841	270.203879570724	274.296577748742	280.301937322879	293.892707660884	305.779989432355	318.571699728498
597.084	0	0	0	0	0	5.0243243838781	38.8880939637614	21.0814835947757	31.9408821428123	31.028274201476	41.2814534042019	66.1932935979587	30.1614402944887	66.0175360942006	68.9491832494106	56.5807332943804	71.9927034991581	51.1842695273986	81.2172075118126	92.2182171395279	98.0573060883715	103.989487967486	105.529444106402	112.506923505033	111.010592467872	125.912990004475	137.585790598265	146.279477447949	147.911477385947	164.610620967587	181.831761780738	167.481302711098	185.014241935095	183.415263539138	187.986001539574	191.521243694473	204.519915872287	220.932937132603	228.067252318258	232.663275820056	235.844035683409	243.591466045595	255.351257507604	263.396671531309	265.904411055648	276.961073326078	280.584824785239	292.810325414241	299.095886522133
598.754	0	0	0	0	57.986192564342	10.2496074483365	17.4303043310168	44.1963531519538	6.88244124243184	35.418882801735	42.6688781332898	51.7350521666419	70.7793294143354	44.2000543167836	60.2678625320646	78.1937632916765	64.3371728318863	91.1732752150602	57.3069475000649	86.8278078808193	99.7662048658824	107.972494238254	103.11190226724	98.3645784263375	116.125291727135	120.248266721062	138.577567587378	142.521666779869	136.673167446972	162.073034173657	169.255044823227	167.855274273855	181.878795003323	191.941031992108	193.672210785273	211.306160383057	192.550021237253	202.28002364166	218.559396942865	233.4029266735	227.633242273822	240.44064594711	245.725255269072	257.141237659158	262.750628433044	263.907348400869	278.70318098439	286.878745222567	300.002211668712
600.425	0	0	0	0	15.8482531017561	12.7279403828591	17.467384191533	47.5587374228168	35.8997814901152	32.5506892547612	47.1229832900201	67.9876959996875	36.2100917119959	46.5842852966547	49.7697893699071	99.2143388205038	71.6449221763277	81.5268932764377	89.6223958944635	73.3432496593867	87.7635413338813	94.2598587434528	113.467095433366	107.992433804026	117.226499166989	122.245980500764	135.902133705857	130.134337602547	153.86667006376	158.710525603921	176.175915156953	169.478511304487	173.800064433864	185.717063939605	181.368648946736	195.029996814919	203.924322209842	211.649081548403	210.431378712658	222.282307388809	228.35646348403	241.550396295183	244.250104206899	249.505208431671	257.752338645122	260.414752123434	271.634659558252	281.194156768208	286.076375731431
602.096	0	0	0	25.7751613119097	8.36486144804179	-4.05218477322743	13.4255913638327	20.5251698665881	35.4951322921059	24.0213111675741	39.55103147266	33.3492176411864	40.1534501400611	30.9212592456554	51.3615445108014	60.6776167956568	59.1741643318073	59.2761746283581	71.0326276411638	69.4712885995443	83.7326420029664	79.8430906681216	92.0845282772313	95.0372672091015	105.811765276574	119.411728978168	119.881030165755	119.723605308081	135.173152354052	142.906560214368	152.09067205971	158.564534300138	166.292780769195	182.009917498975	182.786672678913	191.847301323517	188.908857457896	187.621734727684	213.354061236859	206.340983409577	224.416773922316	219.370664499561	233.470041192645	238.887119438359	252.022874307435	254.374964419586	263.546289336624	274.506762759147	279.926373492345
603.766	0	0	0	-8.11680019537329	-10.4682809794081	-2.10759352057089	-1.18905527428342	-14.8881389276612	6.79955106415857	6.93932127240669	21.2922153415971	27.2223019417333	35.908040058483	37.2909113165745	47.6795257272938	47.4956984182078	38.594092362671	51.1863147021345	76.7120001504836	75.5313348670984	79.514320419667	63.8882894721575	70.0215250985142	93.9275666316198	99.418795310468	98.5488875182399	106.01404815265	119.527771681548	137.203425427641	127.670925098282	136.636546289735	142.716342221189	153.453708440553	166.073142160525	161.76537891664	172.918209449465	182.534237343577	183.762707969711	188.584125067227	196.161556346772	209.708414144243	214.285466183244	231.488450869329	228.385113423197	238.792298680171	245.454710392216	254.77485686652	259.942696150301	263.751438056268
605.437	0	0	45.4108517862082	12.9427624298913	-18.4072220321707	28.8418224985758	15.2875442589386	8.69897600897155	30.7025802967357	36.445576199912	35.0675845699326	35.5690662793889	42.5761982733715	52.1824516882579	51.101758350077	67.1191213257463	66.9022583325173	59.8526013590392	59.6053444781424	71.6587180451601	83.1372189356529	87.9386967359126	81.0422657886075	101.367590006678	111.886284484083	108.163986755149	123.953790983917	135.799517379376	131.795428066735	141.893497266914	149.942615238029	160.290457844307	167.463921607286	169.94110762339	176.349762852647	174.070236584559	191.407068864312	199.974660606257	200.334828053449	211.55676924086	210.331359014692	213.356232363953	230.350150649597	230.875903601789	239.33793431424	243.325144472603	247.781423531234	259.772140284576	263.981207259124
607.108	0	58.1560610842755	4.54772536957933	10.5282483058693	22.0330024015069	13.6199756841788	29.5748219426459	22.3121706847701	48.053020425926	20.9790189551306	44.1211456725935	50.5252080694851	49.0632625792173	50.9253729398058	54.5786798887101	46.5328049312471	62.7320763553631	60.9498222793556	82.1573486384899	86.1581960224479	84.0189673027229	95.3837655077429	95.136379788644	86.4991467411109	111.04071871139	102.968485377111	125.310918886394	124.338539728714	131.601212674473	138.195396799456	135.335964893875	160.738594175201	178.444598374153	142.605448555586	167.825271840485	171.789139346585	173.441507021238	181.844668708436	187.073575489126	194.972081786149	205.910023015383	213.971977313738	221.420529936065	224.078367379626	230.900045433187	230.4932724648	247.81687295091	254.301666463729	261.706800634656
608.779	0	27.5080561148933	65.426954178714	24.8240961166239	44.7468571145218	44.87942380053	23.216971954861	25.8909278192096	58.1067106669874	65.5279664183694	64.4968609596161	54.7143957760525	59.0973395110654	67.5325707066543	75.2115059066674	77.4668842593078	71.289110014183	65.8422943600739	82.468443218109	89.1841844753549	117.128374714063	110.558507137732	108.159828739976	105.936153909445	124.521081305361	125.823458288143	127.366933823994	138.887588889573	143.283809997905	172.505609753693	147.564554073426	170.837655478436	157.746822777924	170.798741185839	180.699351126279	186.132131942482	190.329173849761	190.424584666897	197.09285151551	200.259016528422	202.170360525923	217.213965579587	220.269443738581	229.816005606288	231.802235340337	226.306867325635	239.38058621952	254.258191402518	257.023752891892
610.45	79.7316827193331	39.907043530145	58.3246555562564	73.9868819656858	40.5832705234727	64.8451430833261	64.0967120671161	54.9393896172846	67.4569881649699	54.9165124105061	58.9565762741502	75.0239133761721	72.0374436368848	80.3837709286797	98.8323677055882	85.5076209897468	109.944524006228	92.8009604838474	78.2913807261029	99.5807603823167	98.4900186318852	114.575979044716	111.069129024939	116.084971386288	114.652738614013	135.518776227353	140.552182313702	139.198716403113	143.871634411593	147.944895169031	149.301609019476	157.422393106191	170.256083006883	166.95170012845	175.930914220172	179.820736447063	184.972495294613	186.218545617932	190.238985945604	205.795028812061	200.505154127887	211.627750156009	220.170917385849	220.732157860359	220.885362616029	227.097919140093	236.309982451467	246.532820299126	258.292370021638
612.121	-11.8076739412901	-26.7995751142707	0.0411282864363716	-4.49484978539438	9.29860669593415	37.0045769720021	3.32279021655924	7.19505533596613	23.2828140796357	12.4073609497565	8.16791829551748	4.53749389031908	36.1008038226492	34.6210720121319	41.2527945695957	45.3902724124323	45.0857398311404	45.47786506683	52.3650164249589	55.0554886194899	72.5896952731765	61.1288848489252	68.7949504464686	90.0809348223492	82.5929705109049	91.7881150935244	103.980493076491	99.7371602342303	127.234339928707	117.355234753539	122.404672220849	143.159673599728	147.364225556179	134.174785077687	140.421808686632	151.958032240344	152.466310045906	165.730345839255	176.493622572632	180.898399321148	185.585866192671	195.047597659173	199.907967019296	206.142272952169	209.492423212577	215.437980422906	222.789900652291	230.150180926488	238.732619583828
613.792	19.8481761713257	-2.63952201594974	-9.07229813291887	17.6749953036589	15.7515096315419	5.55184509154571	21.0001129588145	13.0355472376864	28.1156985567693	13.5761149967108	38.2629867046746	55.7835340712902	43.756754932084	33.6808535582493	61.7124373393046	48.023050218246	50.1428787361171	76.2813408795442	80.5103788491166	93.563155008503	86.3130968319752	81.3225329203718	95.4896995014705	90.3797408437225	101.932605898009	91.9536063181937	117.511994357972	111.479434170048	116.207226165368	121.998558112383	131.208404958918	157.492990536612	143.296878490351	145.531691576855	151.943544642416	156.717475516169	156.415766350876	170.629851552256	169.749481577672	177.114779770788	187.555827031146	189.385136966741	198.464221420704	199.482380524907	210.958588718619	215.364766020429	224.312814298016	222.725047665161	228.269685993471
615.464	21.8119352350904	36.2663566974202	31.1333318541885	29.2621532445552	49.6403940001819	26.4532881670609	47.0596500389153	45.1655000386382	36.974687917699	48.3984040973286	74.2911355924249	65.1469532045863	35.1914053993862	55.8504564379098	78.7453174372209	76.233740369115	86.0874365439456	86.3622651223813	102.722777233427	98.5989359456038	87.0900029571116	101.825119528087	93.3167503550916	116.778514072397	115.703023087759	128.493233525809	119.849645263615	121.9240050722	137.443798488452	148.961066878295	143.143948736076	133.677169625277	148.38568521879	152.984551055437	156.173794717129	163.754015062861	182.484839679501	177.165113195201	173.722368505307	177.03494125604	187.640373660154	191.906464826648	196.941016894066	203.187551919757	206.291919255563	210.820095986822	215.111658170076	220.034182040038	229.557589755779
617.135	12.0422335503544	26.4531105856888	14.7387635569713	15.7439105168681	24.301354515809	19.1958331539242	35.7375989786376	28.1342863393265	18.4723724890293	42.696953711282	13.9566926587151	28.8694120599776	41.6056611308146	48.3514304155038	49.466123865367	60.622217093716	71.2532158018246	71.7824292068177	71.4135185822826	80.5395834768308	66.0359063612996	97.7522249607011	93.3876411341734	99.8726980423492	100.997077917759	108.462440397209	108.659088279516	107.886709445792	115.448701659656	132.78318305854	134.265208899692	131.87755662993	148.092216808547	146.959479905041	150.249387697768	150.256158862747	148.267361755674	160.984574890028	167.752696411952	172.085756949773	175.706832854721	184.120354243415	182.640291396575	183.49598069821	194.973806272485	200.166382890696	197.81668139539	209.929741132057	209.040897452588
618.806	40.2348764606132	35.6124754647041	37.9562623459049	25.5788109576136	10.2110612409937	56.8674973118197	33.5554741709949	23.2014816049591	35.5412316503042	41.8121538220621	45.1543469962103	38.8057276563182	51.0251431398182	48.6040481077688	59.8660277999082	66.7067823128354	60.5365005526446	66.446328246682	69.7502515194318	95.8768373448388	89.7430013554497	83.0874316765263	70.3403557431127	96.498979618946	91.1337118263129	99.7139539694919	123.0826311537	112.97781895449	113.40622050459	118.241175802981	131.730559701468	142.142152166781	124.087637273489	144.719151589314	150.23001305509	150.869860585044	154.903403690443	158.099190193347	173.888505000028	167.957399677058	168.655407909374	181.303043009719	183.327339112595	187.174987696277	191.355509627917	201.428984294337	203.431362765236	200.53666910143	215.611877663279
[truncated: 85 more columns]
