# Supplementary material for: Physicochemical and major ion data for springs in the Black Forest National Park, Germany
Source: Data Brief. 2020 Apr 30;30:105645. doi: 10.1016/j.dib.2020.105645 (PMC7218150; doi:10.1016/j.dib.2020.105645)
Supplement: Supplementary file 4 [file mmc4.zip › Fluorescence/S01_3_2016-09-08.csv]

wavelength	600	597	594	591	588	585	582	579	576	573	570	567	564	561	558	555	552	549	546	543	540	537	534	531	528	525	522	519	516	513	510	507	504	501	498	495	492	489	486	483	480	477	474	471	468	465	462	459	456
210.862	0	0	0	0	0	0	0	0	0	0	0	0	0	0	0	0	0	0	0	0	0	0	0	0	0	0	0	0	0	0	0	0	0	0	0	0	0	0	0	0	0	0	0	0	0	0	0	0	0
212.444	0	0	0	0	0	0	0	0	0	0	0	0	0	0	0	0	0	0	0	0	0	0	0	0	0	0	0	0	0	0	0	0	0	0	0	0	0	0	0	0	0	0	0	0	0	0	0	0	0
214.027	0	0	0	0	0	0	0	0	0	0	0	0	0	0	0	0	0	0	0	0	0	0	0	0	0	0	0	0	0	0	0	0	0	0	0	0	0	0	0	0	0	0	0	0	0	0	0	0	0
215.61	0	0	0	0	0	0	0	0	0	0	0	0	0	0	0	0	0	0	0	0	0	0	0	0	0	0	0	0	0	0	0	0	0	0	0	0	0	0	0	0	0	0	0	0	0	0	0	0	0
217.194	0	0	0	0	0	0	0	0	0	0	0	0	0	0	0	0	0	0	0	0	0	0	0	0	0	0	0	0	0	0	0	0	0	0	0	0	0	0	0	0	0	0	0	0	0	0	0	0	0
218.779	0	0	0	0	0	0	0	0	0	0	0	0	0	0	0	0	0	0	0	0	0	0	0	0	0	0	0	0	0	0	0	0	0	0	0	0	0	0	0	0	0	0	0	0	0	0	0	0	0
220.364	0	0	0	0	0	0	0	0	0	0	0	0	0	0	0	0	0	0	0	0	0	0	0	0	0	0	0	0	0	0	0	0	0	0	0	0	0	0	0	0	0	0	0	0	0	0	0	0	0
221.95	0	0	0	0	0	0	0	0	0	0	0	0	0	0	0	0	0	0	0	0	0	0	0	0	0	0	0	0	0	0	0	0	0	0	0	0	0	0	0	0	0	0	0	0	0	0	0	0	0
223.536	0	0	0	0	0	0	0	0	0	0	0	0	0	0	0	0	0	0	0	0	0	0	0	0	0	0	0	0	0	0	0	0	0	0	0	0	0	0	0	0	0	0	0	0	0	0	0	0	0
225.123	0	0	0	0	0	0	0	0	0	0	0	0	0	0	0	0	0	0	0	0	0	0	0	0	0	0	0	0	0	0	0	0	0	0	0	0	0	0	0	0	0	0	0	0	0	0	0	0	0
226.71	0	0	0	0	0	0	0	0	0	0	0	0	0	0	0	0	0	0	0	0	0	0	0	0	0	0	0	0	0	0	0	0	0	0	0	0	0	0	0	0	0	0	0	0	0	0	0	0	0
228.299	0	0	0	0	0	0	0	0	0	0	0	0	0	0	0	0	0	0	0	0	0	0	0	0	0	0	0	0	0	0	0	0	0	0	0	0	0	0	0	0	0	0	0	0	0	0	0	0	0
229.887	0	0	0	0	0	0	0	0	0	0	0	0	0	0	0	0	0	0	0	0	0	0	0	0	0	0	0	0	0	0	0	0	0	0	0	0	0	0	0	0	0	0	0	0	0	0	0	0	0
231.477	0	0	0	0	0	0	0	0	0	0	0	0	0	0	0	0	0	0	0	0	0	0	0	0	0	0	0	0	0	0	0	0	0	0	0	0	0	0	0	0	0	0	0	0	0	0	0	0	0
233.067	0	0	0	0	0	0	0	0	0	0	0	0	0	0	0	0	0	0	0	0	0	0	0	0	0	0	0	0	0	0	0	0	0	0	0	0	0	0	0	0	0	0	0	0	0	0	0	0	0
234.657	0	0	0	0	0	0	0	0	0	0	0	0	0	0	0	0	0	0	0	0	0	0	0	0	0	0	0	0	0	0	0	0	0	0	0	0	0	0	0	0	0	0	0	0	0	0	0	0	0
236.248	0	0	0	0	0	0	0	0	0	0	0	0	0	0	0	0	0	0	0	0	0	0	0	0	0	0	0	0	0	0	0	0	0	0	0	0	0	0	0	0	0	0	0	0	0	0	0	0	0
237.84	0	0	0	0	0	0	0	0	0	0	0	0	0	0	0	0	0	0	0	0	0	0	0	0	0	0	0	0	0	0	0	0	0	0	0	0	0	0	0	0	0	0	0	0	0	0	0	0	0
239.432	0	0	0	0	0	0	0	0	0	0	0	0	0	0	0	0	0	0	0	0	0	0	0	0	0	0	0	0	0	0	0	0	0	0	0	0	0	0	0	0	0	0	0	0	0	0	0	0	0
241.025	0	0	0	0	0	0	0	0	0	0	0	0	0	0	0	0	0	0	0	0	0	0	0	0	0	0	0	0	0	0	0	0	0	0	0	0	0	0	0	0	0	0	0	0	0	0	0	0	0
242.619	0	0	0	0	0	0	0	0	0	0	0	0	0	0	0	0	0	0	0	0	0	0	0	0	0	0	0	0	0	0	0	0	0	0	0	0	0	0	0	0	0	0	0	0	0	0	0	0	0
244.213	0	0	0	0	0	0	0	0	0	0	0	0	0	0	0	0	0	0	0	0	0	0	0	0	0	0	0	0	0	0	0	0	0	0	0	0	0	0	0	0	0	0	0	0	0	0	0	0	0
245.808	0	0	0	0	0	0	0	0	0	0	0	0	0	0	0	0	0	0	0	0	0	0	0	0	0	0	0	0	0	0	0	0	0	0	0	0	0	0	0	0	0	0	0	0	0	0	0	0	0
247.403	0	0	0	0	0	0	0	0	0	0	0	0	0	0	0	0	0	0	0	0	0	0	0	0	0	0	0	0	0	0	0	0	0	0	0	0	0	0	0	0	0	0	0	0	0	0	0	0	0
248.999	0	0	0	0	0	0	0	0	0	0	0	0	0	0	0	0	0	0	0	0	0	0	0	0	0	0	0	0	0	0	0	0	0	0	0	0	0	0	0	0	0	0	0	0	0	0	0	0	0
250.595	0	0	0	0	0	0	0	0	0	0	0	0	0	0	0	0	0	0	0	0	0	0	0	0	0	0	0	0	0	0	0	0	0	0	0	0	0	0	0	0	0	0	0	0	0	0	0	0	0
252.192	0	0	0	0	0	0	0	0	0	0	0	0	0	0	0	0	0	0	0	0	0	0	0	0	0	0	0	0	0	0	0	0	0	0	0	0	0	0	0	0	0	0	0	0	0	0	0	0	0
253.79	0	0	0	0	0	0	0	0	0	0	0	0	0	0	0	0	0	0	0	0	0	0	0	0	0	0	0	0	0	0	0	0	0	0	0	0	0	0	0	0	0	0	0	0	0	0	0	0	0
255.388	0	0	0	0	0	0	0	0	0	0	0	0	0	0	0	0	0	0	0	0	0	0	0	0	0	0	0	0	0	0	0	0	0	0	0	0	0	0	0	0	0	0	0	0	0	0	0	0	0
256.986	0	0	0	0	0	0	0	0	0	0	0	0	0	0	0	0	0	0	0	0	0	0	0	0	0	0	0	0	0	0	0	0	0	0	0	0	0	0	0	0	0	0	0	0	0	0	0	0	0
258.586	0	0	0	0	0	0	0	0	0	0	0	0	0	0	0	0	0	0	0	0	0	0	0	0	0	0	0	0	0	0	0	0	0	0	0	0	0	0	0	0	0	0	0	0	0	0	0	0	0
260.186	0	0	0	0	0	0	0	0	0	0	0	0	0	0	0	0	0	0	0	0	0	0	0	0	0	0	0	0	0	0	0	0	0	0	0	0	0	0	0	0	0	0	0	0	0	0	0	0	0
261.786	0	0	0	0	0	0	0	0	0	0	0	0	0	0	0	0	0	0	0	0	0	0	0	0	0	0	0	0	0	0	0	0	0	0	0	0	0	0	0	0	0	0	0	0	0	0	0	0	0
263.387	0	0	0	0	0	0	0	0	0	0	0	0	0	0	0	0	0	0	0	0	0	0	0	0	0	0	0	0	0	0	0	0	0	0	0	0	0	0	0	0	0	0	0	0	0	0	0	0	0
264.988	0	0	0	0	0	0	0	0	0	0	0	0	0	0	0	0	0	0	0	0	0	0	0	0	0	0	0	0	0	0	0	0	0	0	0	0	0	0	0	0	0	0	0	0	0	0	0	0	0
266.591	0	0	0	0	0	0	0	0	0	0	0	0	0	0	0	0	0	0	0	0	0	0	0	0	0	0	0	0	0	0	0	0	0	0	0	0	0	0	0	0	0	0	0	0	0	0	0	0	0
268.193	0	0	0	0	0	0	0	0	0	0	0	0	0	0	0	0	0	0	0	0	0	0	0	0	0	0	0	0	0	0	0	0	0	0	0	0	0	0	0	0	0	0	0	0	0	0	0	0	0
269.796	0	0	0	0	0	0	0	0	0	0	0	0	0	0	0	0	0	0	0	0	0	0	0	0	0	0	0	0	0	0	0	0	0	0	0	0	0	0	0	0	0	0	0	0	0	0	0	0	0
271.4	0	0	0	0	0	0	0	0	0	0	0	0	0	0	0	0	0	0	0	0	0	0	0	0	0	0	0	0	0	0	0	0	0	0	0	0	0	0	0	0	0	0	0	0	0	0	0	0	0
273.004	0	0	0	0	0	0	0	0	0	0	0	0	0	0	0	0	0	0	0	0	0	0	0	0	0	0	0	0	0	0	0	0	0	0	0	0	0	0	0	0	0	0	0	0	0	0	0	0	0
274.609	0	0	0	0	0	0	0	0	0	0	0	0	0	0	0	0	0	0	0	0	0	0	0	0	0	0	0	0	0	0	0	0	0	0	0	0	0	0	0	0	0	0	0	0	0	0	0	0	0
276.215	0	0	0	0	0	0	0	0	0	0	0	0	0	0	0	0	0	0	0	0	0	0	0	0	0	0	0	0	0	0	0	0	0	0	0	0	0	0	0	0	0	0	0	0	0	0	0	0	0
277.821	0	0	0	0	0	0	0	0	0	0	0	0	0	0	0	0	0	0	0	0	0	0	0	0	0	0	0	0	0	0	0	0	0	0	0	0	0	0	0	0	0	0	0	0	0	0	0	0	0
279.427	0	0	0	0	0	0	0	0	0	0	0	0	0	0	0	0	0	0	0	0	0	0	0	0	0	0	0	0	0	0	0	0	0	0	0	0	0	0	0	0	0	0	0	0	0	0	0	0	0
281.034	0	0	0	0	0	0	0	0	0	0	0	0	0	0	0	0	0	0	0	0	0	0	0	0	0	0	0	0	0	0	0	0	0	0	0	0	0	0	0	0	0	0	0	0	0	0	0	0	0
282.642	0	0	0	0	0	0	0	0	0	0	0	0	0	0	0	0	0	0	0	0	0	0	0	0	0	0	0	0	0	0	0	0	0	0	0	0	0	0	0	0	0	0	0	0	0	0	0	0	0
284.25	0	0	0	0	0	0	0	0	0	0	0	0	0	0	0	0	0	0	0	0	0	0	0	0	0	0	0	0	0	0	0	0	0	0	0	0	0	0	0	0	0	0	0	0	0	0	0	0	0
285.858	0	0	0	0	0	0	0	0	0	0	0	0	0	0	0	0	0	0	0	0	0	0	0	0	0	0	0	0	0	0	0	0	0	0	0	0	0	0	0	0	0	0	0	0	0	0	0	0	0
287.468	0	0	0	0	0	0	0	0	0	0	0	0	0	0	0	0	0	0	0	0	0	0	0	0	0	0	0	0	0	0	0	0	0	0	0	0	0	0	0	0	0	0	0	0	0	0	0	0	0
289.077	0	0	0	0	0	0	0	0	0	0	0	0	0	0	0	0	0	0	0	0	0	0	0	0	0	0	0	0	0	0	0	0	0	0	0	0	0	0	0	0	0	0	0	0	0	0	0	0	0
290.688	0	0	0	0	0	0	0	0	0	0	0	0	0	0	0	0	0	0	0	0	0	0	0	0	0	0	0	0	0	0	0	0	0	0	0	0	0	0	0	0	0	0	0	0	0	0	0	0	0
292.298	0	0	0	0	0	0	0	0	0	0	0	0	0	0	0	0	0	0	0	0	0	0	0	0	0	0	0	0	0	0	0	0	0	0	0	0	0	0	0	0	0	0	0	0	0	0	0	0	0
293.91	0	0	0	0	0	0	0	0	0	0	0	0	0	0	0	0	0	0	0	0	0	0	0	0	0	0	0	0	0	0	0	0	0	0	0	0	0	0	0	0	0	0	0	0	0	0	0	0	0
295.521	0	0	0	0	0	0	0	0	0	0	0	0	0	0	0	0	0	0	0	0	0	0	0	0	0	0	0	0	0	0	0	0	0	0	0	0	0	0	0	0	0	0	0	0	0	0	0	0	0
297.134	0	0	0	0	0	0	0	0	0	0	0	0	0	0	0	0	0	0	0	0	0	0	0	0	0	0	0	0	0	0	0	0	0	0	0	0	0	0	0	0	0	0	0	0	0	0	0	0	0
298.747	0	0	0	0	0	0	0	0	0	0	0	0	0	0	0	0	0	0	0	0	0	0	0	0	0	0	0	0	0	0	0	0	0	0	0	0	0	0	0	0	0	0	0	0	0	0	0	0	0
300.36	0	0	0	0	0	0	0	0	0	0	0	0	0	0	0	0	0	0	0	0	0	0	0	0	0	0	0	0	0	0	0	0	0	0	0	0	0	0	0	0	0	0	0	0	0	0	0	0	0
301.974	0	0	0	0	0	0	0	0	0	0	0	0	0	0	0	0	0	0	0	0	0	0	0	0	0	0	0	0	0	0	0	0	0	0	0	0	0	0	0	0	0	0	0	0	0	0	0	0	0
303.588	0	0	0	0	0	0	0	0	0	0	0	0	0	0	0	0	0	0	0	0	0	0	0	0	0	0	0	0	0	0	0	0	0	0	0	0	0	0	0	0	0	0	0	0	0	0	0	0	0
305.203	0	0	0	0	0	0	0	0	0	0	0	0	0	0	0	0	0	0	0	0	0	0	0	0	0	0	0	0	0	0	0	0	0	0	0	0	0	0	0	0	0	0	0	0	0	0	0	0	0
306.819	0	0	0	0	0	0	0	0	0	0	0	0	0	0	0	0	0	0	0	0	0	0	0	0	0	0	0	0	0	0	0	0	0	0	0	0	0	0	0	0	0	0	0	0	0	0	0	0	0
308.435	0	0	0	0	0	0	0	0	0	0	0	0	0	0	0	0	0	0	0	0	0	0	0	0	0	0	0	0	0	0	0	0	0	0	0	0	0	0	0	0	0	0	0	0	0	0	0	0	0
310.051	0	0	0	0	0	0	0	0	0	0	0	0	0	0	0	0	0	0	0	0	0	0	0	0	0	0	0	0	0	0	0	0	0	0	0	0	0	0	0	0	0	0	0	0	0	0	0	0	0
311.668	0	0	0	0	0	0	0	0	0	0	0	0	0	0	0	0	0	0	0	0	0	0	0	0	0	0	0	0	0	0	0	0	0	0	0	0	0	0	0	0	0	0	0	0	0	0	0	0	0
313.286	0	0	0	0	0	0	0	0	0	0	0	0	0	0	0	0	0	0	0	0	0	0	0	0	0	0	0	0	0	0	0	0	0	0	0	0	0	0	0	0	0	0	0	0	0	0	0	0	0
314.904	0	0	0	0	0	0	0	0	0	0	0	0	0	0	0	0	0	0	0	0	0	0	0	0	0	0	0	0	0	0	0	0	0	0	0	0	0	0	0	0	0	0	0	0	0	0	0	0	0
316.522	0	0	0	0	0	0	0	0	0	0	0	0	0	0	0	0	0	0	0	0	0	0	0	0	0	0	0	0	0	0	0	0	0	0	0	0	0	0	0	0	0	0	0	0	0	0	0	0	0
318.141	0	0	0	0	0	0	0	0	0	0	0	0	0	0	0	0	0	0	0	0	0	0	0	0	0	0	0	0	0	0	0	0	0	0	0	0	0	0	0	0	0	0	0	0	0	0	0	0	0
319.761	0	0	0	0	0	0	0	0	0	0	0	0	0	0	0	0	0	0	0	0	0	0	0	0	0	0	0	0	0	0	0	0	0	0	0	0	0	0	0	0	0	0	0	0	0	0	0	0	0
321.381	0	0	0	0	0	0	0	0	0	0	0	0	0	0	0	0	0	0	0	0	0	0	0	0	0	0	0	0	0	0	0	0	0	0	0	0	0	0	0	0	0	0	0	0	0	0	0	0	0
323.001	0	0	0	0	0	0	0	0	0	0	0	0	0	0	0	0	0	0	0	0	0	0	0	0	0	0	0	0	0	0	0	0	0	0	0	0	0	0	0	0	0	0	0	0	0	0	0	0	0
324.622	0	0	0	0	0	0	0	0	0	0	0	0	0	0	0	0	0	0	0	0	0	0	0	0	0	0	0	0	0	0	0	0	0	0	0	0	0	0	0	0	0	0	0	0	0	0	0	0	0
326.243	0	0	0	0	0	0	0	0	0	0	0	0	0	0	0	0	0	0	0	0	0	0	0	0	0	0	0	0	0	0	0	0	0	0	0	0	0	0	0	0	0	0	0	0	0	0	0	0	0
327.865	0	0	0	0	0	0	0	0	0	0	0	0	0	0	0	0	0	0	0	0	0	0	0	0	0	0	0	0	0	0	0	0	0	0	0	0	0	0	0	0	0	0	0	0	0	0	0	0	0
329.488	0	0	0	0	0	0	0	0	0	0	0	0	0	0	0	0	0	0	0	0	0	0	0	0	0	0	0	0	0	0	0	0	0	0	0	0	0	0	0	0	0	0	0	0	0	0	0	0	0
331.111	0	0	0	0	0	0	0	0	0	0	0	0	0	0	0	0	0	0	0	0	0	0	0	0	0	0	0	0	0	0	0	0	0	0	0	0	0	0	0	0	0	0	0	0	0	0	0	0	0
332.734	0	0	0	0	0	0	0	0	0	0	0	0	0	0	0	0	0	0	0	0	0	0	0	0	0	0	0	0	0	0	0	0	0	0	0	0	0	0	0	0	0	0	0	0	0	0	0	0	0
334.358	0	0	0	0	0	0	0	0	0	0	0	0	0	0	0	0	0	0	0	0	0	0	0	0	0	0	0	0	0	0	0	0	0	0	0	0	0	0	0	0	0	0	0	0	0	0	0	0	0
335.982	0	0	0	0	0	0	0	0	0	0	0	0	0	0	0	0	0	0	0	0	0	0	0	0	0	0	0	0	0	0	0	0	0	0	0	0	0	0	0	0	0	0	0	0	0	0	0	0	0
337.607	0	0	0	0	0	0	0	0	0	0	0	0	0	0	0	0	0	0	0	0	0	0	0	0	0	0	0	0	0	0	0	0	0	0	0	0	0	0	0	0	0	0	0	0	0	0	0	0	0
339.232	0	0	0	0	0	0	0	0	0	0	0	0	0	0	0	0	0	0	0	0	0	0	0	0	0	0	0	0	0	0	0	0	0	0	0	0	0	0	0	0	0	0	0	0	0	0	0	0	0
340.858	0	0	0	0	0	0	0	0	0	0	0	0	0	0	0	0	0	0	0	0	0	0	0	0	0	0	0	0	0	0	0	0	0	0	0	0	0	0	0	0	0	0	0	0	0	0	0	0	0
342.484	0	0	0	0	0	0	0	0	0	0	0	0	0	0	0	0	0	0	0	0	0	0	0	0	0	0	0	0	0	0	0	0	0	0	0	0	0	0	0	0	0	0	0	0	0	0	0	0	0
344.111	0	0	0	0	0	0	0	0	0	0	0	0	0	0	0	0	0	0	0	0	0	0	0	0	0	0	0	0	0	0	0	0	0	0	0	0	0	0	0	0	0	0	0	0	0	0	0	0	0
345.738	0	0	0	0	0	0	0	0	0	0	0	0	0	0	0	0	0	0	0	0	0	0	0	0	0	0	0	0	0	0	0	0	0	0	0	0	0	0	0	0	0	0	0	0	0	0	0	0	0
347.365	0	0	0	0	0	0	0	0	0	0	0	0	0	0	0	0	0	0	0	0	0	0	0	0	0	0	0	0	0	0	0	0	0	0	0	0	0	0	0	0	0	0	0	0	0	0	0	0	0
348.993	0	0	0	0	0	0	0	0	0	0	0	0	0	0	0	0	0	0	0	0	0	0	0	0	0	0	0	0	0	0	0	0	0	0	0	0	0	0	0	0	0	0	0	0	0	0	0	0	0
350.622	0	0	0	0	0	0	0	0	0	0	0	0	0	0	0	0	0	0	0	0	0	0	0	0	0	0	0	0	0	0	0	0	0	0	0	0	0	0	0	0	0	0	0	0	0	0	0	0	0
352.251	0	0	0	0	0	0	0	0	0	0	0	0	0	0	0	0	0	0	0	0	0	0	0	0	0	0	0	0	0	0	0	0	0	0	0	0	0	0	0	0	0	0	0	0	0	0	0	0	0
353.88	0	0	0	0	0	0	0	0	0	0	0	0	0	0	0	0	0	0	0	0	0	0	0	0	0	0	0	0	0	0	0	0	0	0	0	0	0	0	0	0	0	0	0	0	0	0	0	0	0
355.51	0	0	0	0	0	0	0	0	0	0	0	0	0	0	0	0	0	0	0	0	0	0	0	0	0	0	0	0	0	0	0	0	0	0	0	0	0	0	0	0	0	0	0	0	0	0	0	0	0
357.14	0	0	0	0	0	0	0	0	0	0	0	0	0	0	0	0	0	0	0	0	0	0	0	0	0	0	0	0	0	0	0	0	0	0	0	0	0	0	0	0	0	0	0	0	0	0	0	0	0
358.771	0	0	0	0	0	0	0	0	0	0	0	0	0	0	0	0	0	0	0	0	0	0	0	0	0	0	0	0	0	0	0	0	0	0	0	0	0	0	0	0	0	0	0	0	0	0	0	0	0
360.402	0	0	0	0	0	0	0	0	0	0	0	0	0	0	0	0	0	0	0	0	0	0	0	0	0	0	0	0	0	0	0	0	0	0	0	0	0	0	0	0	0	0	0	0	0	0	0	0	0
362.034	0	0	0	0	0	0	0	0	0	0	0	0	0	0	0	0	0	0	0	0	0	0	0	0	0	0	0	0	0	0	0	0	0	0	0	0	0	0	0	0	0	0	0	0	0	0	0	0	0
363.666	0	0	0	0	0	0	0	0	0	0	0	0	0	0	0	0	0	0	0	0	0	0	0	0	0	0	0	0	0	0	0	0	0	0	0	0	0	0	0	0	0	0	0	0	0	0	0	0	0
365.299	0	0	0	0	0	0	0	0	0	0	0	0	0	0	0	0	0	0	0	0	0	0	0	0	0	0	0	0	0	0	0	0	0	0	0	0	0	0	0	0	0	0	0	0	0	0	0	0	0
366.932	0	0	0	0	0	0	0	0	0	0	0	0	0	0	0	0	0	0	0	0	0	0	0	0	0	0	0	0	0	0	0	0	0	0	0	0	0	0	0	0	0	0	0	0	0	0	0	0	0
368.565	0	0	0	0	0	0	0	0	0	0	0	0	0	0	0	0	0	0	0	0	0	0	0	0	0	0	0	0	0	0	0	0	0	0	0	0	0	0	0	0	0	0	0	0	0	0	0	0	0
370.199	0	0	0	0	0	0	0	0	0	0	0	0	0	0	0	0	0	0	0	0	0	0	0	0	0	0	0	0	0	0	0	0	0	0	0	0	0	0	0	0	0	0	0	0	0	0	0	0	0
371.833	0	0	0	0	0	0	0	0	0	0	0	0	0	0	0	0	0	0	0	0	0	0	0	0	0	0	0	0	0	0	0	0	0	0	0	0	0	0	0	0	0	0	0	0	0	0	0	0	0
373.468	0	0	0	0	0	0	0	0	0	0	0	0	0	0	0	0	0	0	0	0	0	0	0	0	0	0	0	0	0	0	0	0	0	0	0	0	0	0	0	0	0	0	0	0	0	0	0	0	0
375.103	0	0	0	0	0	0	0	0	0	0	0	0	0	0	0	0	0	0	0	0	0	0	0	0	0	0	0	0	0	0	0	0	0	0	0	0	0	0	0	0	0	0	0	0	0	0	0	0	0
376.738	0	0	0	0	0	0	0	0	0	0	0	0	0	0	0	0	0	0	0	0	0	0	0	0	0	0	0	0	0	0	0	0	0	0	0	0	0	0	0	0	0	0	0	0	0	0	0	0	0
378.374	0	0	0	0	0	0	0	0	0	0	0	0	0	0	0	0	0	0	0	0	0	0	0	0	0	0	0	0	0	0	0	0	0	0	0	0	0	0	0	0	0	0	0	0	0	0	0	0	0
380.01	0	0	0	0	0	0	0	0	0	0	0	0	0	0	0	0	0	0	0	0	0	0	0	0	0	0	0	0	0	0	0	0	0	0	0	0	0	0	0	0	0	0	0	0	0	0	0	0	0
381.647	0	0	0	0	0	0	0	0	0	0	0	0	0	0	0	0	0	0	0	0	0	0	0	0	0	0	0	0	0	0	0	0	0	0	0	0	0	0	0	0	0	0	0	0	0	0	0	0	0
383.284	0	0	0	0	0	0	0	0	0	0	0	0	0	0	0	0	0	0	0	0	0	0	0	0	0	0	0	0	0	0	0	0	0	0	0	0	0	0	0	0	0	0	0	0	0	0	0	0	0
384.922	0	0	0	0	0	0	0	0	0	0	0	0	0	0	0	0	0	0	0	0	0	0	0	0	0	0	0	0	0	0	0	0	0	0	0	0	0	0	0	0	0	0	0	0	0	0	0	0	0
386.56	0	0	0	0	0	0	0	0	0	0	0	0	0	0	0	0	0	0	0	0	0	0	0	0	0	0	0	0	0	0	0	0	0	0	0	0	0	0	0	0	0	0	0	0	0	0	0	0	0
388.198	0	0	0	0	0	0	0	0	0	0	0	0	0	0	0	0	0	0	0	0	0	0	0	0	0	0	0	0	0	0	0	0	0	0	0	0	0	0	0	0	0	0	0	0	0	0	0	0	0
389.837	0	0	0	0	0	0	0	0	0	0	0	0	0	0	0	0	0	0	0	0	0	0	0	0	0	0	0	0	0	0	0	0	0	0	0	0	0	0	0	0	0	0	0	0	0	0	0	0	0
391.476	0	0	0	0	0	0	0	0	0	0	0	0	0	0	0	0	0	0	0	0	0	0	0	0	0	0	0	0	0	0	0	0	0	0	0	0	0	0	0	0	0	0	0	0	0	0	0	0	0
393.116	0	0	0	0	0	0	0	0	0	0	0	0	0	0	0	0	0	0	0	0	0	0	0	0	0	0	0	0	0	0	0	0	0	0	0	0	0	0	0	0	0	0	0	0	0	0	0	0	0
394.756	0	0	0	0	0	0	0	0	0	0	0	0	0	0	0	0	0	0	0	0	0	0	0	0	0	0	0	0	0	0	0	0	0	0	0	0	0	0	0	0	0	0	0	0	0	0	0	0	0
396.396	0	0	0	0	0	0	0	0	0	0	0	0	0	0	0	0	0	0	0	0	0	0	0	0	0	0	0	0	0	0	0	0	0	0	0	0	0	0	0	0	0	0	0	0	0	0	0	0	0
398.037	0	0	0	0	0	0	0	0	0	0	0	0	0	0	0	0	0	0	0	0	0	0	0	0	0	0	0	0	0	0	0	0	0	0	0	0	0	0	0	0	0	0	0	0	0	0	0	0	0
399.678	0	0	0	0	0	0	0	0	0	0	0	0	0	0	0	0	0	0	0	0	0	0	0	0	0	0	0	0	0	0	0	0	0	0	0	0	0	0	0	0	0	0	0	0	0	0	0	0	0
401.32	0	0	0	0	0	0	0	0	0	0	0	0	0	0	0	0	0	0	0	0	0	0	0	0	0	0	0	0	0	0	0	0	0	0	0	0	0	0	0	0	0	0	0	0	0	0	0	0	0
402.962	0	0	0	0	0	0	0	0	0	0	0	0	0	0	0	0	0	0	0	0	0	0	0	0	0	0	0	0	0	0	0	0	0	0	0	0	0	0	0	0	0	0	0	0	0	0	0	0	0
404.604	0	0	0	0	0	0	0	0	0	0	0	0	0	0	0	0	0	0	0	0	0	0	0	0	0	0	0	0	0	0	0	0	0	0	0	0	0	0	0	0	0	0	0	0	0	0	0	0	0
406.247	0	0	0	0	0	0	0	0	0	0	0	0	0	0	0	0	0	0	0	0	0	0	0	0	0	0	0	0	0	0	0	0	0	0	0	0	0	0	0	0	0	0	0	0	0	0	0	0	0
407.89	0	0	0	0	0	0	0	0	0	0	0	0	0	0	0	0	0	0	0	0	0	0	0	0	0	0	0	0	0	0	0	0	0	0	0	0	0	0	0	0	0	0	0	0	0	0	0	0	0
409.534	0	0	0	0	0	0	0	0	0	0	0	0	0	0	0	0	0	0	0	0	0	0	0	0	0	0	0	0	0	0	0	0	0	0	0	0	0	0	0	0	0	0	0	0	0	0	0	0	0
411.177	0	0	0	0	0	0	0	0	0	0	0	0	0	0	0	0	0	0	0	0	0	0	0	0	0	0	0	0	0	0	0	0	0	0	0	0	0	0	0	0	0	0	0	0	0	0	0	0	0
412.822	0	0	0	0	0	0	0	0	0	0	0	0	0	0	0	0	0	0	0	0	0	0	0	0	0	0	0	0	0	0	0	0	0	0	0	0	0	0	0	0	0	0	0	0	0	0	0	0	0
414.466	0	0	0	0	0	0	0	0	0	0	0	0	0	0	0	0	0	0	0	0	0	0	0	0	0	0	0	0	0	0	0	0	0	0	0	0	0	0	0	0	0	0	0	0	0	0	0	0	0
416.111	0	0	0	0	0	0	0	0	0	0	0	0	0	0	0	0	0	0	0	0	0	0	0	0	0	0	0	0	0	0	0	0	0	0	0	0	0	0	0	0	0	0	0	0	0	0	0	0	0
417.757	0	0	0	0	0	0	0	0	0	0	0	0	0	0	0	0	0	0	0	0	0	0	0	0	0	0	0	0	0	0	0	0	0	0	0	0	0	0	0	0	0	0	0	0	0	0	0	0	0
419.402	0	0	0	0	0	0	0	0	0	0	0	0	0	0	0	0	0	0	0	0	0	0	0	0	0	0	0	0	0	0	0	0	0	0	0	0	0	0	0	0	0	0	0	0	0	0	0	0	0
421.048	0	0	0	0	0	0	0	0	0	0	0	0	0	0	0	0	0	0	0	0	0	0	0	0	0	0	0	0	0	0	0	0	0	0	0	0	0	0	0	0	0	0	0	0	0	0	0	0	0
422.695	0	0	0	0	0	0	0	0	0	0	0	0	0	0	0	0	0	0	0	0	0	0	0	0	0	0	0	0	0	0	0	0	0	0	0	0	0	0	0	0	0	0	0	0	0	0	0	0	0
424.342	0	0	0	0	0	0	0	0	0	0	0	0	0	0	0	0	0	0	0	0	0	0	0	0	0	0	0	0	0	0	0	0	0	0	0	0	0	0	0	0	0	0	0	0	0	0	0	0	0
425.989	0	0	0	0	0	0	0	0	0	0	0	0	0	0	0	0	0	0	0	0	0	0	0	0	0	0	0	0	0	0	0	0	0	0	0	0	0	0	0	0	0	0	0	0	0	0	0	0	0
427.636	0	0	0	0	0	0	0	0	0	0	0	0	0	0	0	0	0	0	0	0	0	0	0	0	0	0	0	0	0	0	0	0	0	0	0	0	0	0	0	0	0	0	0	0	0	0	0	0	0
429.284	0	0	0	0	0	0	0	0	0	0	0	0	0	0	0	0	0	0	0	0	0	0	0	0	0	0	0	0	0	0	0	0	0	0	0	0	0	0	0	0	0	0	0	0	0	0	0	0	0
430.932	0	0	0	0	0	0	0	0	0	0	0	0	0	0	0	0	0	0	0	0	0	0	0	0	0	0	0	0	0	0	0	0	0	0	0	0	0	0	0	0	0	0	0	0	0	0	0	0	0
432.581	0	0	0	0	0	0	0	0	0	0	0	0	0	0	0	0	0	0	0	0	0	0	0	0	0	0	0	0	0	0	0	0	0	0	0	0	0	0	0	0	0	0	0	0	0	0	0	0	0
434.23	0	0	0	0	0	0	0	0	0	0	0	0	0	0	0	0	0	0	0	0	0	0	0	0	0	0	0	0	0	0	0	0	0	0	0	0	0	0	0	0	0	0	0	0	0	0	0	0	0
435.879	0	0	0	0	0	0	0	0	0	0	0	0	0	0	0	0	0	0	0	0	0	0	0	0	0	0	0	0	0	0	0	0	0	0	0	0	0	0	0	0	0	0	0	0	0	0	0	0	0
437.528	0	0	0	0	0	0	0	0	0	0	0	0	0	0	0	0	0	0	0	0	0	0	0	0	0	0	0	0	0	0	0	0	0	0	0	0	0	0	0	0	0	0	0	0	0	0	0	0	0
439.178	0	0	0	0	0	0	0	0	0	0	0	0	0	0	0	0	0	0	0	0	0	0	0	0	0	0	0	0	0	0	0	0	0	0	0	0	0	0	0	0	0	0	0	0	0	0	0	0	0
440.828	0	0	0	0	0	0	0	0	0	0	0	0	0	0	0	0	0	0	0	0	0	0	0	0	0	0	0	0	0	0	0	0	0	0	0	0	0	0	0	0	0	0	0	0	0	0	0	0	0
442.479	0	0	0	0	0	0	0	0	0	0	0	0	0	0	0	0	0	0	0	0	0	0	0	0	0	0	0	0	0	0	0	0	0	0	0	0	0	0	0	0	0	0	0	0	0	0	0	0	0
444.13	0	0	0	0	0	0	0	0	0	0	0	0	0	0	0	0	0	0	0	0	0	0	0	0	0	0	0	0	0	0	0	0	0	0	0	0	0	0	0	0	0	0	0	0	0	0	0	0	0
445.781	0	0	0	0	0	0	0	0	0	0	0	0	0	0	0	0	0	0	0	0	0	0	0	0	0	0	0	0	0	0	0	0	0	0	0	0	0	0	0	0	0	0	0	0	0	0	0	0	0
447.432	0	0	0	0	0	0	0	0	0	0	0	0	0	0	0	0	0	0	0	0	0	0	0	0	0	0	0	0	0	0	0	0	0	0	0	0	0	0	0	0	0	0	0	0	0	0	0	0	0
449.084	0	0	0	0	0	0	0	0	0	0	0	0	0	0	0	0	0	0	0	0	0	0	0	0	0	0	0	0	0	0	0	0	0	0	0	0	0	0	0	0	0	0	0	0	0	0	0	0	0
450.736	0	0	0	0	0	0	0	0	0	0	0	0	0	0	0	0	0	0	0	0	0	0	0	0	0	0	0	0	0	0	0	0	0	0	0	0	0	0	0	0	0	0	0	0	0	0	0	0	0
452.389	0	0	0	0	0	0	0	0	0	0	0	0	0	0	0	0	0	0	0	0	0	0	0	0	0	0	0	0	0	0	0	0	0	0	0	0	0	0	0	0	0	0	0	0	0	0	0	0	0
454.042	0	0	0	0	0	0	0	0	0	0	0	0	0	0	0	0	0	0	0	0	0	0	0	0	0	0	0	0	0	0	0	0	0	0	0	0	0	0	0	0	0	0	0	0	0	0	0	0	0
455.695	0	0	0	0	0	0	0	0	0	0	0	0	0	0	0	0	0	0	0	0	0	0	0	0	0	0	0	0	0	0	0	0	0	0	0	0	0	0	0	0	0	0	0	0	0	0	0	0	0
457.348	0	0	0	0	0	0	0	0	0	0	0	0	0	0	0	0	0	0	0	0	0	0	0	0	0	0	0	0	0	0	0	0	0	0	0	0	0	0	0	0	0	0	0	0	0	0	0	0	0
459.002	0	0	0	0	0	0	0	0	0	0	0	0	0	0	0	0	0	0	0	0	0	0	0	0	0	0	0	0	0	0	0	0	0	0	0	0	0	0	0	0	0	0	0	0	0	0	0	0	0
460.656	0	0	0	0	0	0	0	0	0	0	0	0	0	0	0	0	0	0	0	0	0	0	0	0	0	0	0	0	0	0	0	0	0	0	0	0	0	0	0	0	0	0	0	0	0	0	0	0	0
462.31	0	0	0	0	0	0	0	0	0	0	0	0	0	0	0	0	0	0	0	0	0	0	0	0	0	0	0	0	0	0	0	0	0	0	0	0	0	0	0	0	0	0	0	0	0	0	0	0	0
463.965	0	0	0	0	0	0	0	0	0	0	0	0	0	0	0	0	0	0	0	0	0	0	0	0	0	0	0	0	0	0	0	0	0	0	0	0	0	0	0	0	0	0	0	0	0	0	0	0	0
465.62	0	0	0	0	0	0	0	0	0	0	0	0	0	0	0	0	0	0	0	0	0	0	0	0	0	0	0	0	0	0	0	0	0	0	0	0	0	0	0	0	0	0	0	0	0	0	0	0	0
467.275	0	0	0	0	0	0	0	0	0	0	0	0	0	0	0	0	0	0	0	0	0	0	0	0	0	0	0	0	0	0	0	0	0	0	0	0	0	0	0	0	0	0	0	0	0	0	0	0	37.078140873644
468.931	0	0	0	0	0	0	0	0	0	0	0	0	0	0	0	0	0	0	0	0	0	0	0	0	0	0	0	0	0	0	0	0	0	0	0	0	0	0	0	0	0	0	0	0	0	0	0	0	49.8368330444304
470.586	0	0	0	0	0	0	0	0	0	0	0	0	0	0	0	0	0	0	0	0	0	0	0	0	0	0	0	0	0	0	0	0	0	0	0	0	0	0	0	0	0	0	0	0	0	0	0	48.7395283752863	55.0168838357898
472.242	0	0	0	0	0	0	0	0	0	0	0	0	0	0	0	0	0	0	0	0	0	0	0	0	0	0	0	0	0	0	0	0	0	0	0	0	0	0	0	0	0	0	0	0	0	0	11.8582961658989	43.8394002587101	55.1743043264547
473.899	0	0	0	0	0	0	0	0	0	0	0	0	0	0	0	0	0	0	0	0	0	0	0	0	0	0	0	0	0	0	0	0	0	0	0	0	0	0	0	0	0	0	0	0	0	0	42.0140312712842	53.8673924538756	66.0368242318764
475.555	0	0	0	0	0	0	0	0	0	0	0	0	0	0	0	0	0	0	0	0	0	0	0	0	0	0	0	0	0	0	0	0	0	0	0	0	0	0	0	0	0	0	0	0	0	31.7095859028617	47.919836586672	57.5758079541595	67.2560913417347
477.212	0	0	0	0	0	0	0	0	0	0	0	0	0	0	0	0	0	0	0	0	0	0	0	0	0	0	0	0	0	0	0	0	0	0	0	0	0	0	0	0	0	0	0	0	0	40.1683356386614	50.1949407629469	67.9614028224932	73.8941354645147
478.87	0	0	0	0	0	0	0	0	0	0	0	0	0	0	0	0	0	0	0	0	0	0	0	0	0	0	0	0	0	0	0	0	0	0	0	0	0	0	0	0	0	0	0	0	35.5383745420138	47.5587790546041	56.0356851124247	66.8450853461467	79.2201560281207
480.527	0	0	0	0	0	0	0	0	0	0	0	0	0	0	0	0	0	0	0	0	0	0	0	0	0	0	0	0	0	0	0	0	0	0	0	0	0	0	0	0	0	0	0	0	37.4263972990742	47.1001826208749	59.2154528331054	70.298156193066	75.7429131549711
482.185	0	0	0	0	0	0	0	0	0	0	0	0	0	0	0	0	0	0	0	0	0	0	0	0	0	0	0	0	0	0	0	0	0	0	0	0	0	0	0	0	0	0	0	39.6517813047576	47.3004504157975	59.7707000210602	71.9273391132098	78.9489958747297	89.9245782805873
483.843	0	0	0	0	0	0	0	0	0	0	0	0	0	0	0	0	0	0	0	0	0	0	0	0	0	0	0	0	0	0	0	0	0	0	0	0	0	0	0	0	0	0	0	42.3293391603954	48.7322910657763	62.2074502499074	72.7032671444259	80.7464065268104	98.0988076209466
485.501	0	0	0	0	0	0	0	0	0	0	0	0	0	0	0	0	0	0	0	0	0	0	0	0	0	0	0	0	0	0	0	0	0	0	0	0	0	0	0	0	0	0	36.3491265706527	45.2425745302666	53.06876323318	63.0224143900157	72.5790316298063	80.5985898460377	93.9119889872859
487.16	0	0	0	0	0	0	0	0	0	0	0	0	0	0	0	0	0	0	0	0	0	0	0	0	0	0	0	0	0	0	0	0	0	0	0	0	0	0	0	0	0	8.49296816912361	36.4385419536532	49.9318008936426	56.949700396257	70.3142369828493	71.2182301126823	88.4341679837695	98.5963410757711
488.819	0	0	0	0	0	0	0	0	0	0	0	0	0	0	0	0	0	0	0	0	0	0	0	0	0	0	0	0	0	0	0	0	0	0	0	0	0	0	0	0	0	34.2871188941027	48.5562610796052	56.4903672086802	61.582909698806	69.6725767515622	81.8629397108636	94.0994530940887	102.081020825368
490.478	0	0	0	0	0	0	0	0	0	0	0	0	0	0	0	0	0	0	0	0	0	0	0	0	0	0	0	0	0	0	0	0	0	0	0	0	0	0	0	0	27.2901970827057	50.9458226785446	54.6684673165474	68.4418149037913	69.5840044760027	82.2747249916737	89.2313012799937	101.174765186519	114.49388120465
492.137	0	0	0	0	0	0	0	0	0	0	0	0	0	0	0	0	0	0	0	0	0	0	0	0	0	0	0	0	0	0	0	0	0	0	0	0	0	0	0	0	38.240737195978	45.9225072739326	50.8394415601762	66.018899084669	71.5708882281904	80.2263939056548	85.7149168738421	104.052952157361	113.614042278649
493.797	0	0	0	0	0	0	0	0	0	0	0	0	0	0	0	0	0	0	0	0	0	0	0	0	0	0	0	0	0	0	0	0	0	0	0	0	0	0	0	23.4957274247309	42.8172741455696	47.6692522253589	52.9820553485969	70.2050687647199	76.6190366987984	83.2651906356498	94.7352797316744	111.02533682371	116.650306324528
495.456	0	0	0	0	0	0	0	0	0	0	0	0	0	0	0	0	0	0	0	0	0	0	0	0	0	0	0	0	0	0	0	0	0	0	0	0	0	0	0	40.5224081357976	48.2496279052427	57.2528012232359	59.5424209905514	70.1688936106174	80.0104625610272	88.0089985156987	100.105760816638	110.051732426879	124.748595690377
497.117	0	0	0	0	0	0	0	0	0	0	0	0	0	0	0	0	0	0	0	0	0	0	0	0	0	0	0	0	0	0	0	0	0	0	0	0	0	0	21.835260957989	42.4653972663558	41.6928368358357	56.5843516161875	58.6384363543065	68.3489315915157	80.1094099262249	86.784665721428	101.567409083179	108.470871439091	123.769556529682
498.777	0	0	0	0	0	0	0	0	0	0	0	0	0	0	0	0	0	0	0	0	0	0	0	0	0	0	0	0	0	0	0	0	0	0	0	0	0	0	38.9526948065109	41.8295342989999	49.7682630397101	56.6035447457732	65.0623127183667	75.3538132642467	81.2627370206166	92.0772567599962	107.064721283276	118.843458003072	123.61745531898
500.438	0	0	0	0	0	0	0	0	0	0	0	0	0	0	0	0	0	0	0	0	0	0	0	0	0	0	0	0	0	0	0	0	0	0	0	0	0	33.794240203237	39.7729252297119	56.9307373065367	58.0422741599754	61.0573748471131	75.0412585817839	85.0549084127955	86.259411199115	95.8430674237221	116.060368539215	121.101368579416	137.493364787957
502.098	0	0	0	0	0	0	0	0	0	0	0	0	0	0	0	0	0	0	0	0	0	0	0	0	0	0	0	0	0	0	0	0	0	0	0	0	-7.72788516681563	45.5453135605499	48.5718384626993	61.3152269214882	56.0592085898124	69.1363813048748	77.1485812659387	90.2008265837689	93.4298803068878	104.024253464497	107.671457162064	128.64169085496	132.615288853454
503.759	0	0	0	0	0	0	0	0	0	0	0	0	0	0	0	0	0	0	0	0	0	0	0	0	0	0	0	0	0	0	0	0	0	0	0	0	33.8511034854674	50.4038273435076	47.0462669998338	50.502286361879	64.1739143695423	74.5542575193702	78.4872846247858	90.2316316919826	98.7231391612377	106.295633786803	118.700142379689	124.258984487924	141.149490395622
505.421	0	0	0	0	0	0	0	0	0	0	0	0	0	0	0	0	0	0	0	0	0	0	0	0	0	0	0	0	0	0	0	0	0	0	0	2.62612899580164	47.8749700520188	44.9012853590728	59.9558261216898	66.0016678181904	73.5060552557327	77.6803422446839	88.7729307048705	101.208851230482	104.674333916647	111.378859406009	119.745074687244	132.217696019151	141.636829496078
507.082	0	0	0	0	0	0	0	0	0	0	0	0	0	0	0	0	0	0	0	0	0	0	0	0	0	0	0	0	0	0	0	0	0	0	0	31.628340298488	36.2946297416776	46.81191740145	46.0598001816324	55.6938986859353	59.1259019670365	79.5293231845372	84.3757232858316	91.7136116341171	101.783519727014	111.293132441974	118.578305044822	133.030223565696	141.501770633269
508.744	0	0	0	0	0	0	0	0	0	0	0	0	0	0	0	0	0	0	0	0	0	0	0	0	0	0	0	0	0	0	0	0	0	0	7.58726353567929	30.0748362392036	42.5515867210439	40.0644801618154	58.5313048895113	59.07528878351	64.4411634576879	78.3888623354303	91.790703477735	95.5126696739513	107.28411766365	107.384644852816	121.062801060206	129.136331671059	140.530328650305
510.406	0	0	0	0	0	0	0	0	0	0	0	0	0	0	0	0	0	0	0	0	0	0	0	0	0	0	0	0	0	0	0	0	0	0	55.11104262772	39.7415869143615	51.7910563501171	66.6334931172629	69.3025228074436	78.4424610136611	79.5561281970417	90.4348280071009	96.8364174294541	97.9972739290902	113.895555424011	120.575642203616	131.273287509394	142.922531931217	144.588716833157
512.068	0	0	0	0	0	0	0	0	0	0	0	0	0	0	0	0	0	0	0	0	0	0	0	0	0	0	0	0	0	0	0	0	0	15.4235928583857	46.8852575834558	49.6076020753777	49.1662142928768	58.3756026353953	58.6059596151693	71.8498134206565	78.9261267139748	89.3068082744176	91.9134322054243	101.006449742839	108.099739311856	119.712400954485	130.164045162261	139.093259094519	150.740314655942
513.731	0	0	0	0	0	0	0	0	0	0	0	0	0	0	0	0	0	0	0	0	0	0	0	0	0	0	0	0	0	0	0	0	0	23.5684471386384	38.2781167807448	42.5209718786256	43.9647487507606	50.7196568682744	64.397399387951	67.9394846547987	75.0242721626557	84.7735103300749	90.0159051551199	106.667773672395	111.211571581896	116.372757339701	126.294098388262	138.826343925858	145.973443003532
515.394	0	0	0	0	0	0	0	0	0	0	0	0	0	0	0	0	0	0	0	0	0	0	0	0	0	0	0	0	0	0	0	0	29.5706528910781	36.0034913248969	47.8571107264135	47.0844749135419	75.1843061479584	67.4093360475897	76.8766501601899	79.7676073934657	96.3105163897172	98.2296117235248	105.938315496593	112.809777187036	114.867319768668	121.300919865248	135.374547782271	149.095870623291	150.083103489572
517.056	0	0	0	0	0	0	0	0	0	0	0	0	0	0	0	0	0	0	0	0	0	0	0	0	0	0	0	0	0	0	0	-66.319546765056	33.3129137283213	49.0287324354611	55.4751845214161	60.6030355627192	64.222347703841	69.5411433072299	74.6029441391407	92.3037731650959	86.7991421271572	95.6013831084669	104.369595736891	115.57882843363	119.445620638049	134.631902733055	144.249727819428	150.669580845278	157.620550277032
518.72	0	0	0	0	0	0	0	0	0	0	0	0	0	0	0	0	0	0	0	0	0	0	0	0	0	0	0	0	0	0	0	24.1395253873742	28.477077632397	38.1921198617558	39.8527596227581	46.4030615443485	60.916265230605	62.6533506373639	67.6353626724973	80.1464919842383	85.4727224751168	93.7070613618656	100.898193519434	108.931648360013	120.086805676775	123.746218388975	142.109822288086	140.577156457584	148.749200984812
520.383	0	0	0	0	0	0	0	0	0	0	0	0	0	0	0	0	0	0	0	0	0	0	0	0	0	0	0	0	0	0	-49.1104892264138	35.5919274079727	46.6343134532869	49.9463707079147	46.9063336801292	58.8374644314853	57.7283417660978	71.4544236866015	76.5035254556488	97.5798985749567	94.1632804897308	108.087337580746	106.553512076083	118.819346649554	124.627713387093	131.217017923821	138.216748111163	147.95846782058	161.907309928384
522.046	0	0	0	0	0	0	0	0	0	0	0	0	0	0	0	0	0	0	0	0	0	0	0	0	0	0	0	0	0	0	18.3540978003587	32.5467647009815	24.0469403177737	38.302909337559	45.1093994832477	46.6086562689081	64.4017293456659	65.5133557413195	77.4926074258161	80.0960225143064	81.8661830948395	94.7354588964089	111.634282913201	112.954074691509	119.312097209446	125.015025881274	137.592520921042	143.003233597687	152.312354677371
523.71	0	0	0	0	0	0	0	0	0	0	0	0	0	0	0	0	0	0	0	0	0	0	0	0	0	0	0	0	0	-18.1707092071148	35.5542997976779	51.3478491294424	46.2783605700913	47.0036538893786	57.6487904970955	68.3932460366026	67.8253756364421	71.2269679926028	83.7522280559451	91.039125060328	93.8650423710756	98.9454038465446	112.78328936873	115.794823668712	121.222620894715	133.236271993067	136.251980584919	151.527750852376	153.990773171354
525.374	0	0	0	0	0	0	0	0	0	0	0	0	0	0	0	0	0	0	0	0	0	0	0	0	0	0	0	0	0	36.9481636056313	41.4330503212025	28.6268409595961	42.0935200409731	61.4712946042689	57.5102450033408	62.8978185407404	69.79212820355	71.0188151988826	84.9126227637633	90.0357684133102	92.5541061965927	104.713280482955	109.231564985102	114.644970836222	127.685005978868	130.674246216498	141.614660458252	151.456956612211	152.181365041866
527.038	0	0	0	0	0	0	0	0	0	0	0	0	0	0	0	0	0	0	0	0	0	0	0	0	0	0	0	0	-24.5512788510831	25.5375020618124	24.6122174085187	35.5416425744087	44.2123974848739	53.4071368039084	64.9380795206519	63.4626580832243	72.0532247261897	74.7862112171251	80.737591991292	85.4954370191229	87.6461327611481	96.4125491481149	110.571485027036	119.850921269663	120.352837705264	131.35375728537	138.973195100745	144.648039340926	153.510193119023
528.703	0	0	0	0	0	0	0	0	0	0	0	0	0	0	0	0	0	0	0	0	0	0	0	0	0	0	0	0	27.1510814803323	24.6624017171807	30.3987154472874	43.9585258867665	40.262193078949	64.3139326993914	54.1233010098984	67.5904215594905	65.3531346883525	83.9072715399102	83.2674912000714	95.2178714681818	87.7135258367471	99.9660718587761	114.253855379133	114.603420568729	128.146989088779	129.156409836231	141.691028029701	144.580126173486	147.718511376597
530.367	0	0	0	0	0	0	0	0	0	0	0	0	0	0	0	0	0	0	0	0	0	0	0	0	0	0	0	-14.162059964303	25.8195808837449	27.1364247536108	33.4658946415587	38.6910537969442	53.8718339190895	53.8503796611917	49.26096522774	67.0586535987719	77.952591991812	79.1887533946684	94.6370599289085	90.4481460948067	96.4585850409588	98.3025694199185	106.45856003084	114.588469901732	122.6365076624	127.63709159635	141.57215455055	150.757975124007	154.944042238382
532.032	0	0	0	0	0	0	0	0	0	0	0	0	0	0	0	0	0	0	0	0	0	0	0	0	0	0	-139.878310041068	22.1734916799353	28.9701551258008	21.12458535028	42.8270693572781	42.1981042256179	45.2248447487522	60.6455551319376	62.017256691041	58.7462840453135	69.4390282376939	81.3729345244286	85.0930765678238	92.6674684418166	94.4449633315685	110.098038751777	112.479893063175	124.494368928266	121.775816925903	128.76403822564	144.502324438633	138.943224393555	155.504401399349
533.697	0	0	0	0	0	0	0	0	0	0	0	0	0	0	0	0	0	0	0	0	0	0	0	0	0	0	13.3501357401732	26.3873586268811	34.6376497266026	26.2974485502981	36.6467704027588	39.3051954118286	53.7591454376058	51.2600757849728	62.526259106335	64.6443648912302	78.2013856333415	82.5534486978529	86.224143956937	90.0789485048094	97.3939898888989	105.079214927375	108.443682425338	120.264421862718	121.574016590836	126.82240207418	137.001036355528	146.548164869537	148.85923993193
535.362	0	0	0	0	0	0	0	0	0	0	0	0	0	0	0	0	0	0	0	0	0	0	0	0	0	-55.4012733622476	32.0750948629208	34.5318589312776	40.7273551280592	38.1234625232868	42.0044850329129	51.24703734571	60.3365435279867	69.3233912380455	59.9695620522329	72.0148755326347	74.5133948085953	86.0938557513226	87.9520531062663	94.0516286730433	102.540870191343	109.751311481795	111.820526982618	118.728623964826	125.886041218714	133.062317241198	139.317490715951	137.8529045398	150.120184818203
537.028	0	0	0	0	0	0	0	0	0	0	0	0	0	0	0	0	0	0	0	0	0	0	0	0	0	4.41920070098377	14.018222413529	27.616627768108	28.2550400286463	33.7868962816652	40.2810254485946	35.1902239163426	48.6646702616643	44.9498712307073	47.8361550479137	60.7673076161517	69.1432119785637	74.5417846748561	80.0181367044143	91.6250844411073	87.2256042683077	100.624229648757	108.160843319292	116.751900821043	126.963680004163	122.248486732458	126.999451133664	148.906780360564	153.07271952829
538.693	0	0	0	0	0	0	0	0	0	0	0	0	0	0	0	0	0	0	0	0	0	0	0	0	-21.7589740959489	37.7112765921644	49.2537760004216	54.9580178154305	47.3923738543656	48.7200233624652	55.6813743736802	71.8158710296431	65.686399595161	62.7549591576019	79.2614042227351	79.3396689984781	91.8846207977401	79.9008581000536	106.721227724173	98.8251008785099	110.610032402223	101.929783791247	122.349225878604	119.297065856351	127.069353636057	132.150597074216	137.101557683601	152.341962833496	154.238408596136
540.359	0	0	0	0	0	0	0	0	0	0	0	0	0	0	0	0	0	0	0	0	0	0	0	0	13.0237572506333	24.2844550635289	42.2722980088505	27.3393001181702	34.4332408153588	47.3997037294244	36.2833796753955	57.0037806304996	45.4597065301548	54.6714618175418	55.6985742795476	65.0591805985327	70.3628929904898	80.4230876482561	83.4731253405813	92.0457671999253	93.57395193598	101.611516714484	108.36770405942	120.710345146939	125.487194046131	128.302765437708	137.916467457528	146.454512959937	145.38600134421
542.025	0	0	0	0	0	0	0	0	0	0	0	0	0	0	0	0	0	0	0	0	0	0	0	-23.1559655072838	30.9337149080987	37.0942830000238	30.8691396457611	44.3381774859618	51.3388968320859	38.6715515386697	53.1895901770164	72.050920865895	58.8796236178538	63.7780989656589	64.2531750073741	75.1130719912927	76.979687036851	87.9056088084361	90.4235268575876	100.014420418642	100.223610502858	114.163622681507	121.096956031435	119.724305846007	127.114397607135	134.271029602437	142.253944821621	141.73018650735	147.151313850914
543.691	0	0	0	0	0	0	0	0	0	0	0	0	0	0	0	0	0	0	0	0	0	0	0	31.7661413930233	20.2704589635179	32.9217218254515	35.1502272256704	31.4074813814491	35.7371219957609	41.5527142563655	47.2397794569388	60.603262892413	69.1714646328393	60.8991476927367	71.0931371880045	70.7086687396461	76.1773330855914	79.8332265415298	91.2493403204471	97.7320033736649	108.646017674763	105.120768075388	118.950851632793	120.988570168553	121.167245680773	128.667970244124	131.182992977649	138.722164831633	145.56141443042
545.357	0	0	0	0	0	0	0	0	0	0	0	0	0	0	0	0	0	0	0	0	0	0	-4.14645447756064	39.3866693164528	34.1634934717899	35.8263327134251	50.443518321127	43.3338542526801	42.5836909020185	37.5307206029685	63.1847276161063	63.5656185851555	65.3752255856102	75.2781624986664	67.778516112657	80.4040052215259	82.5406958627089	81.8704164181605	92.123085648827	101.978716299745	107.096317825218	110.1197361811	110.483357797901	118.183039573498	133.368391391777	126.734651727399	137.331833340524	143.49808265624	153.754383044273
547.023	0	0	0	0	0	0	0	0	0	0	0	0	0	0	0	0	0	0	0	0	0	-147.57741269301	16.8495549329494	22.9718326105147	28.0828433971816	18.7885457195105	13.0926873164445	35.2420580706405	44.7000818856743	44.7919588819366	48.045653274087	53.519624988127	69.7186277384725	64.8917644955575	74.0702264012337	72.3792170587164	79.5913327266577	79.6610934510724	88.3271896481378	84.3591143812803	104.841332463373	102.309452011855	109.777368557881	116.746867734886	121.992826245039	123.929799029416	135.413007409189	136.746018256603	141.538226988286
548.69	0	0	0	0	0	0	0	0	0	0	0	0	0	0	0	0	0	0	0	0	0	23.3847542334584	22.813227933573	33.5962177918632	28.9029463581526	41.2332972575368	44.503045341934	56.6288922694594	50.883674691355	46.3807081481603	65.7289869684082	75.5817217548552	70.5047817330038	72.1469575881763	80.8658817074282	80.8312051622352	85.9295500703572	90.5090991741833	97.2766738527352	100.004069235269	108.708360768092	114.920153216431	117.232104653184	127.024675036444	127.868792242327	128.897054963848	139.722035740351	141.661269816489	152.631976187442
550.357	0	0	0	0	0	0	0	0	0	0	0	0	0	0	0	0	0	0	0	0	-132.804498324672	8.24038512924836	6.28782653733574	9.69587159231396	33.2498189870384	14.7421518106519	33.0277363780552	23.6509267609079	23.349904171595	60.2874133672565	46.5315942935193	70.2094115278681	52.744843793682	79.0349590349303	73.9102558151646	66.7549861574577	74.2367001902255	83.0980989191162	86.2565828800227	91.5085737795929	98.8887979819244	113.466305630414	107.234559574945	115.51646202835	125.007220129663	122.548215808999	126.160260013411	133.862477012853	138.551547964402
552.024	0	0	0	0	0	0	0	0	0	0	0	0	0	0	0	0	0	0	0	0	-8.58383441628814	4.10382356448419	26.4202125656776	20.5011532632342	20.7105272062803	29.5601402580391	39.1550486730483	36.1025364502304	41.2979013135661	37.123815938151	44.3694796897286	41.1952332073711	65.3682737131339	61.0767371910858	55.0820636305331	73.9625835529447	77.9485700636814	81.4764727324154	94.5735129514107	87.1786269585002	97.2643354419948	106.709673013997	109.192983069023	108.236504262178	118.654434902446	125.621943676064	132.552677404092	134.648674947804	137.695598945134
553.691	0	0	0	0	0	0	0	0	0	0	0	0	0	0	0	0	0	0	0	-97.5167790172845	8.83067639113193	7.92323775275512	-1.56543187778887	3.61871948331449	20.5691486089155	-4.28214952184194	19.4382455447719	23.5415824349744	32.5073126123868	32.077651585534	42.8939851907377	35.1938338796435	45.5432546104385	56.97312809136	53.2896438079881	63.777965314731	78.8797581652095	81.3209582884462	84.8493302085175	86.6935241629401	88.3329727434013	99.1529799839991	107.105833346394	115.825267580109	117.434261993202	122.706037719984	120.255170740524	127.977984267916	125.335181351253
555.358	0	0	0	0	0	0	0	0	0	0	0	0	0	0	0	0	0	0	0	5.76018977442515	16.051301888584	21.0314516851925	31.4623183330041	38.5171765143085	36.815548958705	36.2618834230763	55.3440511704575	49.2000649662392	44.3164672909016	49.4939649276695	50.7388018438699	61.7999395344359	56.8233415111626	58.5764654896934	79.4933341838899	75.4571587078344	84.4533225162308	94.0188539825905	89.9638857003508	91.1412124049059	93.3885243995867	107.420443673298	112.734317515679	112.394037533931	119.330261442825	115.053600915234	130.792151475493	128.500352550362	132.749191473089
557.026	0	0	0	0	0	0	0	0	0	0	0	0	0	0	0	0	0	0	-53.0623564130646	13.4874075363568	17.183769074741	14.0591488728705	25.8521044284634	16.8885650579179	18.2542330902055	38.4349735912474	30.5943856352347	37.1726170208128	31.8157250819029	36.8284524216228	44.7967954490107	58.7902291741405	69.3520978615792	70.147207891348	61.9754103774749	67.7298777383872	73.0590246477262	86.2251893728165	80.3922466423814	91.3457642298807	90.5307732587018	101.079838458957	103.477318091438	109.099646932268	113.982272284371	116.652379532862	120.995858521668	119.891310569364	133.316970110953
558.693	0	0	0	0	0	0	0	0	0	0	0	0	0	0	0	0	0	0	18.3157814128119	42.1326005950277	45.0654965930867	33.1250993504246	45.7829159542005	32.0203200080575	34.0454308286806	49.0079702736051	43.5729171142806	64.1276685913052	64.6215846792148	55.9480681132011	58.0511726414393	70.8868121096512	61.9212063975631	73.6483949460262	73.2383344732593	79.391520782074	78.1723493500866	94.3422422128641	100.565118898676	105.019491889014	104.003288759061	109.617760814345	115.504446588475	114.935011668211	118.951081168135	114.294135342618	123.414817013243	127.703721553091	132.698673619813
560.361	0	0	0	0	0	0	0	0	0	0	0	0	0	0	0	0	0	-21.1692563591271	18.2832563502413	10.2748250869408	33.4524896631761	32.9278145740302	32.1759658047572	29.4463626158234	42.8608482464952	38.9265926445784	63.3807534602431	36.6320281716565	44.6443756718969	51.7197609689832	62.2289643906804	58.9816315295775	64.6526063535301	63.0582316393889	76.1911143772872	81.6216625919107	76.6012292663422	86.5181574212549	91.8909188292519	99.1802411247484	91.162628092695	114.004147243614	105.563223200271	108.561102611246	115.827563667882	115.091705367177	121.014004437617	130.490179724726	128.168862290575
562.029	0	0	0	0	0	0	0	0	0	0	0	0	0	0	0	0	-172.095518823882	-17.7198890916658	-2.13961702163479	7.78331946344072	26.6548828161521	-10.3429413816089	28.1994742199653	18.6596391432014	19.3201235371189	24.3640994554933	16.2295822863346	34.9573087680684	45.1725618593034	40.6659750409022	54.1316653246752	47.3531745424537	46.8892511915179	53.5291195673949	54.4127107997937	61.2935830723471	71.7907969932422	78.2676449066944	76.183552129907	85.0049099576802	83.1240789075572	87.049332982441	100.47896301807	101.395009828941	105.564954125225	105.889133278294	117.165714632269	119.535886964541	123.810916942703
563.697	0	0	0	0	0	0	0	0	0	0	0	0	0	0	0	0	-19.4403730772957	16.0559941254688	8.36042306042979	-0.811605135871553	10.7193273514057	24.5804597533669	22.3012066648427	38.1906771520622	25.6630706105214	19.5074446203197	31.1141450373636	35.7917198963131	23.6914541087515	50.3361728893694	36.1469671493784	51.3243170245488	57.8378367178303	66.0677362561259	67.2951595270272	73.1592199786122	64.0414668812949	68.3149476041918	70.0788734712096	82.8016073683158	86.8705658944708	88.5814659987883	99.2853608975267	103.58577646122	100.658846796049	107.11614801483	106.587856869158	121.164990517678	120.586672900126
565.365	0	0	0	0	0	0	0	0	0	0	0	0	0	0	0	-121.28614052945	27.4716422015925	6.98932182772203	45.9869352737401	32.8570838190542	31.6742041817131	35.5439361586822	49.7730635731327	49.3092097445608	34.0160487165875	19.9749999675753	48.3283770530921	42.5326602153069	53.5844301352702	55.425583398503	57.0520353273954	47.4609212047802	67.6627205092641	78.933114041225	68.1652601171427	78.8004202381582	77.2526886625183	76.8438099804648	99.0588127926287	95.4195395067616	97.8982287768679	102.354206500832	103.369115024118	104.910458951297	105.977036447207	113.648395913624	114.25212738277	124.408079710361	118.174251141308
567.033	0	0	0	0	0	0	0	0	0	0	0	0	0	0	0	-21.5141520608007	-2.83442697645263	-13.7585257092908	-5.43625527276119	-6.49868164669815	15.3655786016727	1.05332704295128	28.0206758472176	17.0844339517896	32.1242849159461	32.6039905885523	10.4401590652454	19.5505142614491	19.8534418734729	40.0379358252791	39.4420352498199	50.0115790103436	53.2584754168896	55.4026370174023	54.4735808350189	48.5196294799812	70.0554398659483	65.5767070757792	71.8126897546659	85.1685163509599	94.129802886159	87.0174537676038	86.6476257000939	91.5465805890347	95.3880410378084	99.3633912514355	104.630364472051	108.713749548586	113.241453379721
568.702	0	0	0	0	0	0	0	0	0	0	0	0	0	0	-60.754503605219	29.5143495267289	20.7808332648566	27.0273913901963	39.1436165883929	27.6303495831839	46.3811337496841	28.0778525181414	17.6215066539699	44.0801985454972	23.0998286159531	50.8046633916062	45.294204358191	46.1755035807994	47.6976707479859	47.8051251379897	60.0490529715799	52.0675969779093	71.3721785562525	61.4933544701123	75.0452183339289	70.3523670791059	66.3525404297157	79.9604722822381	92.4093777544027	92.8151684403787	91.4385178746754	102.911752061655	102.190493921864	105.304434168554	101.742796505878	109.570338098956	117.191230080862	115.25503063832	123.298554291506
570.37	0	0	0	0	0	0	0	0	0	0	0	0	0	0	-1.22798719533589	-7.39007497407175	19.8864422709648	16.2513694112208	13.4304741508681	11.1040227347575	19.4946943325024	28.0503130896717	41.6674707334701	27.4582488695714	26.1548212224343	9.80026520114359	36.2934102671436	36.3107681827308	33.7234734232341	46.1625163489188	49.7464515235414	35.8587159851197	66.3728456360247	45.7322627690765	61.6155746984856	62.7953419348056	65.4967963032893	73.1848650704168	74.8520330279074	79.1397262719194	71.2216781005781	82.9407708437756	86.2993717331714	91.4844554458566	97.7778477739692	98.350226174908	101.929429322023	97.4113866276594	106.690199027375
572.039	0	0	0	0	0	0	0	0	0	0	0	0	0	-57.2186613211721	5.77499219215175	11.7417002223106	-22.3438257209106	15.121219087829	6.15706193925692	-6.04649420469286	11.4342702467946	36.0876477616758	23.3972997407715	9.90201413673297	18.8419770117226	25.6673769608298	30.7964138459144	45.8024785560957	37.8016901495214	57.5193811457682	52.0338256462612	47.975020720267	48.6112260612537	57.9637956075488	36.9896032800042	63.5979131730465	73.8899037518794	68.6224513098233	64.1277688168152	76.1964187804034	80.6734098773738	95.2090153995723	87.8858539725093	88.9099731068492	102.503838379769	100.601095392717	102.168113520832	101.6091104209	110.350269440467
573.708	0	0	0	0	0	0	0	0	0	0	0	0	0	-23.5543756637216	11.6879541388244	7.25527067694447	-4.09789554886448	30.6817217031117	2.09861657097655	-9.39927945335063	16.4112228436547	-2.54541900461226	2.20051383358254	35.151837382359	42.1256547014444	35.813292812033	15.9000767916235	22.7140152406199	50.2778770528916	41.2652427578854	61.2654246573642	41.9465952926504	51.637325640171	54.9094141273234	51.676392063993	62.4695352232806	62.238444587975	59.5157554665399	69.3863880949093	70.3617250534985	84.7337244657509	74.1035182856282	79.3554473656601	90.5295736422572	92.4099466430755	94.787421155271	97.6011959385387	100.567159837081	109.46800882676
575.377	0	0	0	0	0	0	0	0	0	0	0	0	-65.8261229784067	26.0169751083403	23.7480051052248	17.9224927217695	25.3235846626504	3.81438014091773	22.9027635227021	11.8865125219588	30.966401384323	32.0458445962097	36.1424788450649	37.0084166521735	32.9924955478596	35.3436347448356	42.8091801049946	31.1619538542151	34.8615016009364	37.0556962777495	49.1496494413477	57.3761447764441	51.967082643888	65.1535281369738	75.5443847547254	64.1054951334262	65.1141977285658	74.2414081396229	76.5310950943998	85.9601308300884	84.9532021208634	86.2217150970368	79.9004101351168	94.6397596465693	96.8360505751726	101.322277834815	99.3312002350351	105.44319669957	104.614202146554
577.046	0	0	0	0	0	0	0	0	0	0	0	-144.283658589468	29.6361598298148	4.46471367764039	3.97145188535974	10.9016839313908	17.5313494525893	36.6660667929933	25.9794061633114	20.7284354639369	38.5072137601368	42.5583552423274	48.7854491627488	49.5989443130518	51.5684099855743	42.9993345371249	50.0104610542723	44.6134915886298	24.0706968676627	40.265824465312	53.2969559275206	48.4975640777362	62.1984862835006	57.0229996844278	55.4098311776536	68.4039160320271	78.3012249117938	75.5859337352606	81.478786300133	81.3824938426155	84.7954717230375	87.6508061996516	96.8406163272961	85.9740639902489	96.1176867151141	93.4224808525365	105.982281962035	96.3599659146062	105.905319842021
578.715	0	0	0	0	0	0	0	0	0	0	0	9.55135972528745	27.1697884913815	30.9749619617189	14.4018076252056	15.850016734403	5.68522712576526	38.4398896908521	12.9505958800358	8.83827398877727	31.4306665224565	12.7952011084073	26.2348420786497	31.5040756639382	16.1935327137824	37.1368337921057	35.4794101232748	42.7463891996553	58.0100165216026	38.0700772944274	48.8537167132346	57.7933004940138	60.0269920790482	73.4465811769743	75.2291031785094	63.2755390474191	72.0874885311051	68.4626746790367	72.6467532601497	85.3285224359299	75.3923212928752	81.0824916540869	83.7450072229992	96.2385260267789	90.0036295229244	91.3183026287415	97.1840725006346	103.393494074255	99.666423919568
580.384	0	0	0	0	0	0	0	0	0	0	-131.275308682811	-6.11912457820048	11.482605979431	-0.546604424823351	2.59198402182205	-6.92928346895011	-4.23944826805651	0.942333894170538	3.34139642945005	22.8967875117546	19.2263123628433	16.9446921393823	19.0057016825188	26.288237528895	23.0633687657489	22.9170349909528	29.9161710943702	31.418843824209	31.8641549981677	35.837298143481	47.3160622051666	38.1027216111981	40.7828508115514	42.6667799514875	51.8025983047588	58.0852667851395	67.0720830210234	65.9828137518565	73.318443533166	83.1089913828668	72.5842632672886	74.1753390986118	82.5997228187641	89.4062836925307	88.8074604030206	95.9995801838751	95.6860107336052	89.3207400431905	95.6055592247548
582.054	0	0	0	0	0	0	0	0	0	0	-31.1662125265698	-5.77848758603482	-6.883252850872	-8.17834903149293	19.718503729151	-4.75259321479022	9.7895353150341	-3.60209874733701	4.85081178164653	15.7169334802612	23.6659465365794	13.1556064361222	20.0998060036973	14.0466465295138	19.0592331161207	34.7028777437664	30.9505339347961	31.9120203321385	28.0739971562234	30.4962580352219	45.3703691366393	37.0694544695382	46.6028356973703	37.706583067918	51.7098482766417	65.5656324325471	59.0289048134677	57.5351973762792	71.951271337766	73.4808101013295	65.9822532770051	74.65711403265	74.5923714460049	80.6300665651417	83.0430009862787	81.9113068112622	84.8735327066073	83.3860201944487	94.2795478762271
583.723	0	0	0	0	0	0	0	0	0	-73.5680787053939	15.7820678374292	1.16843284585239	22.7113225914073	6.04216357524175	10.8921415908424	16.897128539128	8.90670647990702	24.6867237509393	21.2406158574303	12.934708697639	12.909851069492	32.3036418098983	15.7125128274856	29.5459559837147	25.78390224265	29.5209323678314	45.5177158600781	39.1896836670788	41.0045213734479	47.630126287235	32.1813426187892	46.7309038171699	47.1175611719083	54.8409341409833	54.7440913559924	52.8875366384005	59.2070735569348	57.8652265451467	60.7187445316727	69.5730851880031	67.3578582968913	81.8994212125422	80.7435442931989	83.3414788689782	79.9255305267569	77.3239650557267	85.0315535471448	89.2633221173068	93.208123039749
585.393	0	0	0	0	0	0	0	0	0	0.508745863072225	4.02367981112226	26.8571905479446	17.4879574185945	24.7050967799229	8.50546890239465	23.180636408579	32.690346511746	15.787472468877	44.9995791063427	26.2550537865164	33.0871056774806	33.0621926696861	27.5847735949801	34.9908981012329	22.3149137580798	43.9182693991242	49.234971615281	45.1763862464309	43.7656707519532	50.755828449681	49.4497258049019	61.9700794733182	64.2300858900694	60.8227211290511	61.5616860854988	75.4173929567866	80.0264062921433	59.9023798589754	76.4488919922984	73.7049974437291	76.2477363581875	71.5102442900267	73.6059483248565	87.1414581420774	86.2776358820002	89.2153813567171	93.0481200763402	88.5981304534031	100.10089330385
587.063	0	0	0	0	0	0	0	0	-39.5340845602286	-3.60370183470959	-3.70771537478199	5.01836709020234	25.0323580934861	11.6124789734448	25.7411340973324	27.4573501867773	6.15433418117528	22.1190008287121	11.9476486929499	23.3915485009993	29.0874057827569	16.2210669239626	39.1440249009843	16.9546394319022	25.5273732422559	33.7367691523583	29.9305809972554	41.3891161803789	37.9363253492713	30.8320604766942	39.1824508820675	44.2475610839492	46.4893131888993	53.7818424522205	58.1539734327208	67.8306569012212	58.8980511468276	60.051780897652	67.1399936278097	65.9589917260312	68.6426783521506	67.6582324479045	68.6550200797649	77.4599960555742	78.4128037210103	79.280324345626	82.0963372102691	86.1305497160233	91.0424645005075
588.733	0	0	0	0	0	0	0	0	2.67847419107075	-2.99958877711624	5.44321272263517	-1.45931424490535	21.703012521024	16.6004385386961	-5.78018727767325	33.5855052000043	5.61888036537749	23.3928953106962	22.4953421239906	16.3607888039021	18.2561368259688	15.8478665113651	24.033362165463	40.9410165416781	34.6631119617261	39.7426005066325	33.1020011722707	27.8407561237547	37.4005497965013	48.7482384076969	40.5847044676503	51.7059450618223	39.4687463045046	48.6446744250149	62.277669726883	53.7818559272175	58.3858589143938	64.8892399096934	60.0267733630739	63.4561576511012	70.8404069839654	80.037336432811	69.0304949604701	82.3192937699527	75.3943139325058	81.6135487190795	85.1097343087046	88.8774984572685	88.0161352768214
590.403	0	0	0	0	0	0	0	-19.2482255034751	-0.952286447622518	25.571428060881	13.950669297842	13.3318499003231	40.8143093008738	9.39190086663463	44.2141950506882	30.5200533409234	39.8952039759836	26.6962562413835	28.299995618078	44.9828816022235	21.6774175817896	44.3578151724943	21.3483171371136	18.8760234373115	48.1846493206567	43.1005009424795	41.1142223615999	42.8032452337781	44.4108768963422	42.2990428979008	47.6540956825472	65.0497890776644	70.0126487119629	73.5380787158905	64.4289213601522	62.1972380858601	65.9290891769789	69.4011981193608	67.047248944331	81.4890227750974	75.7871900322075	71.7718644278912	72.009683667767	75.6849608585456	77.7661035854963	82.3669174033679	83.9222254401727	89.4347974909869	83.6744057285674
592.073	0	0	0	0	0	0	-118.123914287558	-19.1384393097005	16.0530026346446	20.7367587273082	0.716190264309764	12.1336106973069	21.128511310095	19.5380151084985	6.49066742680923	20.4910430834739	14.7605763759968	18.7612244797935	20.2989928488388	23.6301461439845	30.637636028521	28.6282738917457	36.4713316055375	33.8351868515258	34.6454001282177	30.5325692434668	34.6388544492766	34.0243775015478	34.2088472373608	27.0203228056819	46.9743146850729	28.1915953061124	51.0327236310685	53.4031025986625	47.1611682117913	51.2677420600701	56.3643529465155	62.0909889952973	72.374146142692	61.6875270201246	66.7691088770928	70.9762291616142	65.5765727232041	69.8543616221694	76.1165707244814	71.3391403081118	79.1789566267198	82.0730596530176	85.2073193881418
593.743	0	0	0	0	0	0	-23.6814819246436	-2.29143160211445	-21.3459005039625	-4.37078466126138	-2.18267485540621	3.18656405380441	5.71862987325055	5.64936980969595	6.99637555159538	30.414998017887	5.73609697647347	1.05613202098221	-4.1905856553887	9.93115640386682	26.6985064952507	9.43175656054255	23.9786096601597	20.449858437092	15.0247062348779	21.8583986539211	32.0984157491931	21.3665410978268	33.8539054048451	31.7310393294022	35.9391049600791	25.8927062264483	30.4849295301928	40.7097265821938	51.5133300011377	43.347201474437	53.9124573702424	67.8149785171651	58.20406582193	54.7261977036651	58.4535425059086	62.5697999467326	65.8038267926393	67.6788083889365	66.8687830261348	70.8745891367929	68.8901747299698	77.5716067730434	81.9637924560866
595.413	0	0	0	0	0	-109.158633035949	25.8409730512317	33.5116793509482	-1.31904757026672	22.1752013676863	33.7518541763342	12.8459480625402	17.7120616401898	27.2863092214829	31.2305585455644	40.5811684545681	21.597560556856	17.8920618988298	10.0078369619455	32.736888515429	45.6132796157765	37.5794307490436	50.3741711656558	21.8568955731023	39.6080245703198	37.5275672534069	41.2109080685582	33.3211244363373	52.3371745525765	37.6428333071252	45.7116009365072	48.6133782131083	57.750854156998	67.9193404798005	54.9589768840416	60.491845659128	55.9529858060978	55.1945251230928	57.9327592466707	62.4184928638614	65.277368116416	67.0897749645147	72.3566245213512	71.0235110330447	74.4646492754596	75.2338244505048	74.3338421258935	80.0639256836565	80.7680709469904
597.084	0	0	0	0	0	-16.2664438913663	24.6321871480601	9.61913640554206	40.0546221304282	15.077738860802	28.1155140174264	20.9880524963623	49.8869791951358	34.3825559884345	45.4702914315065	27.8032953754953	36.3678873861343	48.1994675594235	45.5254637963059	26.3668266412098	34.0186427855612	39.8939957356706	43.2288096098202	35.2457130349259	27.5772042812589	43.2625492857499	39.1980125340291	47.6828681865886	49.5513486797974	44.9239885975884	49.7887487464266	49.7661156029017	53.7124940292062	52.4184919840469	59.8307999589546	60.4813391588071	57.9741831946715	64.7270094975527	66.1325687617765	67.9899204906282	60.8196670081227	75.911951999149	70.7596515458469	69.6904413100881	65.4389282142036	74.6878673564644	77.7550321348379	75.9236856832573	80.6826953903674
598.754	0	0	0	0	-151.100706015861	-2.62199878865248	-1.89649185312302	15.5884906230598	-2.88467838070155	-2.20850011028635	-5.43367600407765	15.0079856657281	-21.0807829775866	17.8655704884238	-0.982908763269997	2.03350079361001	2.99768612811765	6.46682708370043	1.00334591861888	15.5606339310753	18.6948768422498	7.84773205678252	-4.81941590867785	27.3983693104063	21.728868952585	15.2142147273821	18.3775433484844	36.9760000379998	22.4214249821096	29.3356531687847	40.7271464771808	40.5175853614392	40.7620387008043	31.4469951751639	36.9128102709557	52.2081746975201	52.2461723011746	53.4971264557595	52.6475425985466	53.8177132301897	65.2757753511009	57.998545965866	64.264794733725	67.0711917632801	59.5741979277045	67.6166059530671	72.4554252123765	65.7232867390012	73.4144288820536
600.425	0	0	0	0	1.41450687028156	21.2327961337165	36.7741369760752	41.5757731252173	28.7896826295875	28.3197876232789	11.8011553780574	26.4947668779281	33.2288295781614	2.58047744771069	22.6345377099037	41.0268642704852	26.9742368291147	49.2699193769738	28.6301120707581	27.6081793522424	33.4004477254214	36.1523798621514	39.9493157685068	21.6876341678277	34.0105434194764	34.4488893004873	43.7126034026926	43.7878086581735	51.3536843133533	43.9940318671011	56.9135651401953	48.6037296639263	55.0458293599279	51.7036096952418	59.2611723430184	63.1650401783013	59.8166452982684	52.8458079893939	66.2366888562387	62.6441151739229	54.9262689310312	58.594346871442	63.9696097775825	69.3885256344041	70.1159589288871	71.1080854567314	74.3874442729816	78.693874177344	80.3226042476952
602.096	0	0	0	-91.7620933633026	-8.01979943504643	19.6656648404579	8.30606481033683	16.3752077974426	1.39818649104737	22.2877257453474	14.8264158981439	9.20589604619051	5.64501369839847	7.42192832779724	21.1845022410362	-8.57582994985768	20.8223896175232	31.6292634490333	40.1465993263105	11.5767219308912	10.0396744262032	14.7845451845225	24.7545989947516	20.8222194851108	26.881817395704	36.4503055803357	18.2429043138684	31.1587334600874	34.205323105714	29.0915009602399	40.9542874450744	43.4170731746168	45.7204558341444	42.7389063624912	50.8014922331245	49.4488392920296	45.8721827867234	54.5260249609287	53.3599792600624	54.9404478833343	52.6530838053037	64.2551577487039	59.7112588933371	63.1872179232764	67.0308940679593	62.176292204157	67.1653941694897	69.9389665076461	70.0462084136544
603.766	0	0	0	4.1380146181735	-18.5519555142397	-24.2187383085647	-0.550350002718328	-16.8734074490009	-9.80720212434322	-7.13323421317581	-18.2835570007082	1.80313947240162	-13.2602117920891	11.8436115295223	16.44347021347	4.35943821293999	8.92824765179678	12.4323175273109	-1.3631243850854	12.2367210227449	6.99328103844065	-1.37388681838175	18.5479015083233	20.7172692035331	15.8605588785628	18.8735633561559	10.92901397231	30.3458672212573	33.862549595413	27.8689133905918	29.013095680828	38.1867352855159	42.8359522747817	32.1504623863245	41.7092664742804	39.6631337097055	45.3769058404059	50.4140861891138	48.6400168607396	47.3276364097145	60.2466610510244	59.3032922907438	57.303432601862	57.4994496761029	56.7456353044292	64.2963260518287	68.8283476367668	66.4806748929562	67.3708417276451
605.437	0	0	-86.8766809884705	14.5608066674735	12.7276941180171	7.99543482688515	21.2167716535588	10.8001368195019	6.20475386589771	-16.5500132119277	25.3679530686416	3.31684300319665	21.4245740932703	23.4977788852668	14.1579843530792	11.5959928649414	29.3743723083543	13.6584281504305	14.56053124346	0.73788734114464	26.6991194045556	30.7406893723078	21.0562891871287	21.1346935627649	31.2815419641746	29.1831592760838	24.9599351292261	15.3741782816593	32.669600220963	36.4708675066793	40.3897920979883	37.6240485222838	39.0738404447326	34.8152490959911	48.5191468808642	48.6748791702846	52.5863271534278	54.5109647278075	48.6661755069026	61.3136807316054	55.4567482156826	52.0557749524733	60.4006378657946	68.7389294810792	64.423691060919	65.3922160285212	65.2212502847159	69.0049501424809	67.0975735469418
607.108	0	-219.132253955319	-19.1300856256181	-5.73625978580401	2.55219611287441	-10.1205664746214	-4.12533007101496	-1.31997275702408	4.06959077991229	1.74895414240141	-18.4486415278344	-14.3096990770794	-5.84416622585347	-30.1451263740827	-23.8558396864184	24.9580603506028	-0.398383907378665	7.66409773825553	13.3614382423742	13.0916192223914	7.30315611359166	20.8538381579964	5.124836916151	17.3376858106473	5.67888676216103	14.0260115767984	20.3303692008401	25.3275010113216	13.6239549404335	33.1788159155343	29.8045092406538	36.1058191218727	31.527608252413	44.797440163241	29.760970012941	43.1430828226592	38.5580812826086	43.9039344977301	53.0921149164202	40.2922198711494	45.3987273971539	50.9205349347313	51.3882179934278	55.6657979427827	62.0602530884246	59.7425211399667	63.5044816978737	65.7914818122526	62.3761426120889
608.779	0	-75.429326465729	-43.0180444278903	-17.4929514052081	-9.26719316531783	-21.1443848270335	-7.26336305060989	-13.1772008574187	3.75631540834869	-5.84835086373102	3.78366821373728	-7.42126471327713	-16.0579641754244	-3.70318173535298	-12.0066141512515	2.33539869279849	-5.25067715333226	-2.13678410830722	5.19789944605956	6.98954984371661	16.01521294708	11.5639098555263	-3.70245488341048	-4.48782920125943	18.3790157188456	14.7855560886872	22.6161198380946	19.1367501573724	32.187227609085	37.2846885405762	28.1821003983247	22.1639376040358	31.7334888727677	32.9664136094782	29.7054491073144	38.5491374744396	45.8671109800008	41.0192625410282	46.5722581948802	44.5773873092743	47.5786712361567	57.7331039076849	57.8910719380985	56.2924168186939	58.08324849147	56.5626385983704	60.7995923329582	58.4978034947907	67.4125667261947
610.45	-218.438852238577	-11.7330628406792	-25.5038950194874	10.4640099726192	-10.4084657589819	-4.90492987672269	-19.3730665767229	-4.79456021543723	-17.2780458576439	-13.2767572115903	-13.8148602903733	-13.9534312379814	21.4098339833019	-12.4038043680544	5.47737153850938	-7.00691503753426	-4.7317893965188	13.4111323157	-1.86248566663003	4.22597982496509	17.2121608560477	2.49393425323819	12.0921106128941	16.2470564122181	26.2350943606301	14.8982881369415	20.0717431916578	14.5763971233706	25.6841212168642	23.4890133853679	23.3764962227802	28.8153104809745	27.2918365178063	42.7280918804878	31.9083693468891	34.9103180115224	36.1417221449378	43.8234044365827	44.7392090441076	41.3116101032162	49.7049428070741	47.7605812419001	53.5781484700169	54.083408052278	60.9074233097675	55.2977246994542	60.5228007715465	61.3681053226147	62.7131972214708
612.121	-69.1984788128672	-33.8459499814589	6.99999139096657	9.8535262264049	2.03742009038359	-0.911731102333131	11.0737452422336	-13.4606417873987	5.20144116480546	-4.26877043866594	21.1064352247378	10.7860787646755	2.75166984547271	22.56396749468	20.83328722976	-0.761516024959314	12.7071264331177	15.2873406183681	8.18714910283977	24.0029460427572	7.93987426924639	18.5443082075093	22.9734999650316	25.3073507804033	9.500876767749	20.6240657393184	22.400786778592	27.0666303590809	25.9364242095901	28.609354009323	33.2536668207709	24.1921114751356	40.5712427742915	28.4341335716735	45.0402733068608	37.3153057883122	38.7399082225433	47.8949403607921	52.0023073810637	49.6960717521058	47.5757882860824	50.2478218157293	52.1698697424306	49.9640499600369	54.4437045264561	58.0066564155278	58.0475662453176	61.05729522722	60.8382172215098
613.792	-11.4089390131405	-8.7104935699369	8.63064720883452	8.33164020760077	-1.13625228907475	-2.39516560512678	-3.41047453098461	-0.835755203991354	14.7251684933842	-5.83684297451927	-0.874834396406524	9.7440502012977	5.42397696615934	13.8298294943418	-3.44706891018795	10.6359526492126	12.9193897738183	5.88387782973854	-3.22833993879775	10.0546045249452	13.8530590510093	29.167962806284	17.4558610130582	17.0985910490422	36.1229605904811	3.51198075468902	10.8849955990986	25.5202717452597	26.3678630998171	29.6685820392197	31.7082127452252	22.9034964440661	32.2334123439695	32.6958249017081	31.4038716845531	42.8515537820973	49.1718581139557	40.4137141948146	42.4542384310692	38.8845122956289	40.6352583357349	43.9505318019691	49.2533385762458	45.8819471357619	47.1222799538678	58.311331750603	58.0141050525195	55.3470775054831	56.8773527820097
615.464	-36.8116491499219	-19.1988370942589	-14.5393024011769	0.102533656433155	4.69171884149512	-26.7711281642867	-8.50885482570624	-5.9316730388173	10.0744726722868	2.59077795918058	-1.16986288498849	3.32180880720386	-14.55597366547	-23.9861343375536	4.81000740258745	-15.2302687608462	7.25154613954197	16.3064057820549	0.799782685507434	-6.1190615427265	7.46498006236485	13.5169794991591	8.49437473843555	2.81083448287577	21.839998627247	26.0334341872335	32.2745210322243	10.3859483042103	18.4621820870242	17.8673775935994	12.2018909882546	36.3246657534787	25.81347545102	24.9976976053697	27.7143241499721	31.1771097161882	37.6040318951106	36.7381247119787	39.3279609113475	47.7500497678202	41.2906233409052	44.1250818940142	51.451336485695	40.9553581492609	48.924931500836	56.3266970802231	48.0078537874795	53.2908455849873	53.8189239493864
617.135	27.3610937510429	10.0622940372898	22.8877615054474	4.51634164686261	22.6357558580209	19.8765055670589	16.485893106809	4.78636026622489	16.1531741427216	0.211834508368122	27.6396429264133	51.242786444497	21.5516367724296	13.1440431129259	18.864257350497	26.3678547187963	29.9863850978356	25.3795382646964	37.1833002403638	20.6497871795214	43.9597547831916	35.6565623114641	36.69598624624	28.6263042314667	33.3976082030212	20.4887672616882	32.6654839915631	32.3598760147604	33.2770042980555	34.3049374075663	37.5593816208742	40.7342306550755	43.1790025643742	38.0586521817993	38.6123631976182	51.879232069807	43.5867950738102	48.8562203555616	40.05492739717	42.9955890799443	49.2798486870987	47.6918762813286	48.8944143064133	55.1101485224828	50.8002363428381	55.4547334195204	54.7615299531759	52.1797396232132	54.0779227974113
618.806	21.2524520038038	14.3300841125945	3.04537224622006	-3.3697542575179	20.8878475107316	17.0713660256499	14.9289754278644	11.2770475873079	-6.95989521988025	17.7382152929069	2.35527937117906	5.27697731578159	26.4763663302666	14.3595884792746	24.2076179711722	2.01591698138035	23.0942115263424	14.4145443509014	7.02846589895672	15.2081090986866	38.0387773854947	10.7499949096801	32.2781156882934	17.8375856530805	28.7915989716515	24.9343941119881	24.5094595247265	37.1896869405504	24.4475975149959	41.1252451423146	36.4459246163771	39.3365705896406	36.1278484024458	46.372135589787	40.319502678453	35.7811646512134	47.4406832482669	45.0591623899946	41.9447745819534	36.8200367579733	45.8164843907008	42.2509305606779	42.9274576514265	46.9726672046789	50.439432870031	50.7084339877609	50.6193853335933	53.8291430360593	47.8839157795975
[truncated: 85 more columns]
