# Supplementary material for: Physicochemical and major ion data for springs in the Black Forest National Park, Germany
Source: Data Brief. 2020 Apr 30;30:105645. doi: 10.1016/j.dib.2020.105645 (PMC7218150; doi:10.1016/j.dib.2020.105645)
Supplement: Supplementary file 4 [file mmc4.zip › Fluorescence/S01_4_2016-11-04.csv]

wavelength	600	597	594	591	588	585	582	579	576	573	570	567	564	561	558	555	552	549	546	543	540	537	534	531	528	525	522	519	516	513	510	507	504	501	498	495	492	489	486	483	480	477	474	471	468	465	462	459	456
210.862	0	0	0	0	0	0	0	0	0	0	0	0	0	0	0	0	0	0	0	0	0	0	0	0	0	0	0	0	0	0	0	0	0	0	0	0	0	0	0	0	0	0	0	0	0	0	0	0	0
212.444	0	0	0	0	0	0	0	0	0	0	0	0	0	0	0	0	0	0	0	0	0	0	0	0	0	0	0	0	0	0	0	0	0	0	0	0	0	0	0	0	0	0	0	0	0	0	0	0	0
214.027	0	0	0	0	0	0	0	0	0	0	0	0	0	0	0	0	0	0	0	0	0	0	0	0	0	0	0	0	0	0	0	0	0	0	0	0	0	0	0	0	0	0	0	0	0	0	0	0	0
215.61	0	0	0	0	0	0	0	0	0	0	0	0	0	0	0	0	0	0	0	0	0	0	0	0	0	0	0	0	0	0	0	0	0	0	0	0	0	0	0	0	0	0	0	0	0	0	0	0	0
217.194	0	0	0	0	0	0	0	0	0	0	0	0	0	0	0	0	0	0	0	0	0	0	0	0	0	0	0	0	0	0	0	0	0	0	0	0	0	0	0	0	0	0	0	0	0	0	0	0	0
218.779	0	0	0	0	0	0	0	0	0	0	0	0	0	0	0	0	0	0	0	0	0	0	0	0	0	0	0	0	0	0	0	0	0	0	0	0	0	0	0	0	0	0	0	0	0	0	0	0	0
220.364	0	0	0	0	0	0	0	0	0	0	0	0	0	0	0	0	0	0	0	0	0	0	0	0	0	0	0	0	0	0	0	0	0	0	0	0	0	0	0	0	0	0	0	0	0	0	0	0	0
221.95	0	0	0	0	0	0	0	0	0	0	0	0	0	0	0	0	0	0	0	0	0	0	0	0	0	0	0	0	0	0	0	0	0	0	0	0	0	0	0	0	0	0	0	0	0	0	0	0	0
223.536	0	0	0	0	0	0	0	0	0	0	0	0	0	0	0	0	0	0	0	0	0	0	0	0	0	0	0	0	0	0	0	0	0	0	0	0	0	0	0	0	0	0	0	0	0	0	0	0	0
225.123	0	0	0	0	0	0	0	0	0	0	0	0	0	0	0	0	0	0	0	0	0	0	0	0	0	0	0	0	0	0	0	0	0	0	0	0	0	0	0	0	0	0	0	0	0	0	0	0	0
226.71	0	0	0	0	0	0	0	0	0	0	0	0	0	0	0	0	0	0	0	0	0	0	0	0	0	0	0	0	0	0	0	0	0	0	0	0	0	0	0	0	0	0	0	0	0	0	0	0	0
228.299	0	0	0	0	0	0	0	0	0	0	0	0	0	0	0	0	0	0	0	0	0	0	0	0	0	0	0	0	0	0	0	0	0	0	0	0	0	0	0	0	0	0	0	0	0	0	0	0	0
229.887	0	0	0	0	0	0	0	0	0	0	0	0	0	0	0	0	0	0	0	0	0	0	0	0	0	0	0	0	0	0	0	0	0	0	0	0	0	0	0	0	0	0	0	0	0	0	0	0	0
231.477	0	0	0	0	0	0	0	0	0	0	0	0	0	0	0	0	0	0	0	0	0	0	0	0	0	0	0	0	0	0	0	0	0	0	0	0	0	0	0	0	0	0	0	0	0	0	0	0	0
233.067	0	0	0	0	0	0	0	0	0	0	0	0	0	0	0	0	0	0	0	0	0	0	0	0	0	0	0	0	0	0	0	0	0	0	0	0	0	0	0	0	0	0	0	0	0	0	0	0	0
234.657	0	0	0	0	0	0	0	0	0	0	0	0	0	0	0	0	0	0	0	0	0	0	0	0	0	0	0	0	0	0	0	0	0	0	0	0	0	0	0	0	0	0	0	0	0	0	0	0	0
236.248	0	0	0	0	0	0	0	0	0	0	0	0	0	0	0	0	0	0	0	0	0	0	0	0	0	0	0	0	0	0	0	0	0	0	0	0	0	0	0	0	0	0	0	0	0	0	0	0	0
237.84	0	0	0	0	0	0	0	0	0	0	0	0	0	0	0	0	0	0	0	0	0	0	0	0	0	0	0	0	0	0	0	0	0	0	0	0	0	0	0	0	0	0	0	0	0	0	0	0	0
239.432	0	0	0	0	0	0	0	0	0	0	0	0	0	0	0	0	0	0	0	0	0	0	0	0	0	0	0	0	0	0	0	0	0	0	0	0	0	0	0	0	0	0	0	0	0	0	0	0	0
241.025	0	0	0	0	0	0	0	0	0	0	0	0	0	0	0	0	0	0	0	0	0	0	0	0	0	0	0	0	0	0	0	0	0	0	0	0	0	0	0	0	0	0	0	0	0	0	0	0	0
242.619	0	0	0	0	0	0	0	0	0	0	0	0	0	0	0	0	0	0	0	0	0	0	0	0	0	0	0	0	0	0	0	0	0	0	0	0	0	0	0	0	0	0	0	0	0	0	0	0	0
244.213	0	0	0	0	0	0	0	0	0	0	0	0	0	0	0	0	0	0	0	0	0	0	0	0	0	0	0	0	0	0	0	0	0	0	0	0	0	0	0	0	0	0	0	0	0	0	0	0	0
245.808	0	0	0	0	0	0	0	0	0	0	0	0	0	0	0	0	0	0	0	0	0	0	0	0	0	0	0	0	0	0	0	0	0	0	0	0	0	0	0	0	0	0	0	0	0	0	0	0	0
247.403	0	0	0	0	0	0	0	0	0	0	0	0	0	0	0	0	0	0	0	0	0	0	0	0	0	0	0	0	0	0	0	0	0	0	0	0	0	0	0	0	0	0	0	0	0	0	0	0	0
248.999	0	0	0	0	0	0	0	0	0	0	0	0	0	0	0	0	0	0	0	0	0	0	0	0	0	0	0	0	0	0	0	0	0	0	0	0	0	0	0	0	0	0	0	0	0	0	0	0	0
250.595	0	0	0	0	0	0	0	0	0	0	0	0	0	0	0	0	0	0	0	0	0	0	0	0	0	0	0	0	0	0	0	0	0	0	0	0	0	0	0	0	0	0	0	0	0	0	0	0	0
252.192	0	0	0	0	0	0	0	0	0	0	0	0	0	0	0	0	0	0	0	0	0	0	0	0	0	0	0	0	0	0	0	0	0	0	0	0	0	0	0	0	0	0	0	0	0	0	0	0	0
253.79	0	0	0	0	0	0	0	0	0	0	0	0	0	0	0	0	0	0	0	0	0	0	0	0	0	0	0	0	0	0	0	0	0	0	0	0	0	0	0	0	0	0	0	0	0	0	0	0	0
255.388	0	0	0	0	0	0	0	0	0	0	0	0	0	0	0	0	0	0	0	0	0	0	0	0	0	0	0	0	0	0	0	0	0	0	0	0	0	0	0	0	0	0	0	0	0	0	0	0	0
256.986	0	0	0	0	0	0	0	0	0	0	0	0	0	0	0	0	0	0	0	0	0	0	0	0	0	0	0	0	0	0	0	0	0	0	0	0	0	0	0	0	0	0	0	0	0	0	0	0	0
258.586	0	0	0	0	0	0	0	0	0	0	0	0	0	0	0	0	0	0	0	0	0	0	0	0	0	0	0	0	0	0	0	0	0	0	0	0	0	0	0	0	0	0	0	0	0	0	0	0	0
260.186	0	0	0	0	0	0	0	0	0	0	0	0	0	0	0	0	0	0	0	0	0	0	0	0	0	0	0	0	0	0	0	0	0	0	0	0	0	0	0	0	0	0	0	0	0	0	0	0	0
261.786	0	0	0	0	0	0	0	0	0	0	0	0	0	0	0	0	0	0	0	0	0	0	0	0	0	0	0	0	0	0	0	0	0	0	0	0	0	0	0	0	0	0	0	0	0	0	0	0	0
263.387	0	0	0	0	0	0	0	0	0	0	0	0	0	0	0	0	0	0	0	0	0	0	0	0	0	0	0	0	0	0	0	0	0	0	0	0	0	0	0	0	0	0	0	0	0	0	0	0	0
264.988	0	0	0	0	0	0	0	0	0	0	0	0	0	0	0	0	0	0	0	0	0	0	0	0	0	0	0	0	0	0	0	0	0	0	0	0	0	0	0	0	0	0	0	0	0	0	0	0	0
266.591	0	0	0	0	0	0	0	0	0	0	0	0	0	0	0	0	0	0	0	0	0	0	0	0	0	0	0	0	0	0	0	0	0	0	0	0	0	0	0	0	0	0	0	0	0	0	0	0	0
268.193	0	0	0	0	0	0	0	0	0	0	0	0	0	0	0	0	0	0	0	0	0	0	0	0	0	0	0	0	0	0	0	0	0	0	0	0	0	0	0	0	0	0	0	0	0	0	0	0	0
269.796	0	0	0	0	0	0	0	0	0	0	0	0	0	0	0	0	0	0	0	0	0	0	0	0	0	0	0	0	0	0	0	0	0	0	0	0	0	0	0	0	0	0	0	0	0	0	0	0	0
271.4	0	0	0	0	0	0	0	0	0	0	0	0	0	0	0	0	0	0	0	0	0	0	0	0	0	0	0	0	0	0	0	0	0	0	0	0	0	0	0	0	0	0	0	0	0	0	0	0	0
273.004	0	0	0	0	0	0	0	0	0	0	0	0	0	0	0	0	0	0	0	0	0	0	0	0	0	0	0	0	0	0	0	0	0	0	0	0	0	0	0	0	0	0	0	0	0	0	0	0	0
274.609	0	0	0	0	0	0	0	0	0	0	0	0	0	0	0	0	0	0	0	0	0	0	0	0	0	0	0	0	0	0	0	0	0	0	0	0	0	0	0	0	0	0	0	0	0	0	0	0	0
276.215	0	0	0	0	0	0	0	0	0	0	0	0	0	0	0	0	0	0	0	0	0	0	0	0	0	0	0	0	0	0	0	0	0	0	0	0	0	0	0	0	0	0	0	0	0	0	0	0	0
277.821	0	0	0	0	0	0	0	0	0	0	0	0	0	0	0	0	0	0	0	0	0	0	0	0	0	0	0	0	0	0	0	0	0	0	0	0	0	0	0	0	0	0	0	0	0	0	0	0	0
279.427	0	0	0	0	0	0	0	0	0	0	0	0	0	0	0	0	0	0	0	0	0	0	0	0	0	0	0	0	0	0	0	0	0	0	0	0	0	0	0	0	0	0	0	0	0	0	0	0	0
281.034	0	0	0	0	0	0	0	0	0	0	0	0	0	0	0	0	0	0	0	0	0	0	0	0	0	0	0	0	0	0	0	0	0	0	0	0	0	0	0	0	0	0	0	0	0	0	0	0	0
282.642	0	0	0	0	0	0	0	0	0	0	0	0	0	0	0	0	0	0	0	0	0	0	0	0	0	0	0	0	0	0	0	0	0	0	0	0	0	0	0	0	0	0	0	0	0	0	0	0	0
284.25	0	0	0	0	0	0	0	0	0	0	0	0	0	0	0	0	0	0	0	0	0	0	0	0	0	0	0	0	0	0	0	0	0	0	0	0	0	0	0	0	0	0	0	0	0	0	0	0	0
285.858	0	0	0	0	0	0	0	0	0	0	0	0	0	0	0	0	0	0	0	0	0	0	0	0	0	0	0	0	0	0	0	0	0	0	0	0	0	0	0	0	0	0	0	0	0	0	0	0	0
287.468	0	0	0	0	0	0	0	0	0	0	0	0	0	0	0	0	0	0	0	0	0	0	0	0	0	0	0	0	0	0	0	0	0	0	0	0	0	0	0	0	0	0	0	0	0	0	0	0	0
289.077	0	0	0	0	0	0	0	0	0	0	0	0	0	0	0	0	0	0	0	0	0	0	0	0	0	0	0	0	0	0	0	0	0	0	0	0	0	0	0	0	0	0	0	0	0	0	0	0	0
290.688	0	0	0	0	0	0	0	0	0	0	0	0	0	0	0	0	0	0	0	0	0	0	0	0	0	0	0	0	0	0	0	0	0	0	0	0	0	0	0	0	0	0	0	0	0	0	0	0	0
292.298	0	0	0	0	0	0	0	0	0	0	0	0	0	0	0	0	0	0	0	0	0	0	0	0	0	0	0	0	0	0	0	0	0	0	0	0	0	0	0	0	0	0	0	0	0	0	0	0	0
293.91	0	0	0	0	0	0	0	0	0	0	0	0	0	0	0	0	0	0	0	0	0	0	0	0	0	0	0	0	0	0	0	0	0	0	0	0	0	0	0	0	0	0	0	0	0	0	0	0	0
295.521	0	0	0	0	0	0	0	0	0	0	0	0	0	0	0	0	0	0	0	0	0	0	0	0	0	0	0	0	0	0	0	0	0	0	0	0	0	0	0	0	0	0	0	0	0	0	0	0	0
297.134	0	0	0	0	0	0	0	0	0	0	0	0	0	0	0	0	0	0	0	0	0	0	0	0	0	0	0	0	0	0	0	0	0	0	0	0	0	0	0	0	0	0	0	0	0	0	0	0	0
298.747	0	0	0	0	0	0	0	0	0	0	0	0	0	0	0	0	0	0	0	0	0	0	0	0	0	0	0	0	0	0	0	0	0	0	0	0	0	0	0	0	0	0	0	0	0	0	0	0	0
300.36	0	0	0	0	0	0	0	0	0	0	0	0	0	0	0	0	0	0	0	0	0	0	0	0	0	0	0	0	0	0	0	0	0	0	0	0	0	0	0	0	0	0	0	0	0	0	0	0	0
301.974	0	0	0	0	0	0	0	0	0	0	0	0	0	0	0	0	0	0	0	0	0	0	0	0	0	0	0	0	0	0	0	0	0	0	0	0	0	0	0	0	0	0	0	0	0	0	0	0	0
303.588	0	0	0	0	0	0	0	0	0	0	0	0	0	0	0	0	0	0	0	0	0	0	0	0	0	0	0	0	0	0	0	0	0	0	0	0	0	0	0	0	0	0	0	0	0	0	0	0	0
305.203	0	0	0	0	0	0	0	0	0	0	0	0	0	0	0	0	0	0	0	0	0	0	0	0	0	0	0	0	0	0	0	0	0	0	0	0	0	0	0	0	0	0	0	0	0	0	0	0	0
306.819	0	0	0	0	0	0	0	0	0	0	0	0	0	0	0	0	0	0	0	0	0	0	0	0	0	0	0	0	0	0	0	0	0	0	0	0	0	0	0	0	0	0	0	0	0	0	0	0	0
308.435	0	0	0	0	0	0	0	0	0	0	0	0	0	0	0	0	0	0	0	0	0	0	0	0	0	0	0	0	0	0	0	0	0	0	0	0	0	0	0	0	0	0	0	0	0	0	0	0	0
310.051	0	0	0	0	0	0	0	0	0	0	0	0	0	0	0	0	0	0	0	0	0	0	0	0	0	0	0	0	0	0	0	0	0	0	0	0	0	0	0	0	0	0	0	0	0	0	0	0	0
311.668	0	0	0	0	0	0	0	0	0	0	0	0	0	0	0	0	0	0	0	0	0	0	0	0	0	0	0	0	0	0	0	0	0	0	0	0	0	0	0	0	0	0	0	0	0	0	0	0	0
313.286	0	0	0	0	0	0	0	0	0	0	0	0	0	0	0	0	0	0	0	0	0	0	0	0	0	0	0	0	0	0	0	0	0	0	0	0	0	0	0	0	0	0	0	0	0	0	0	0	0
314.904	0	0	0	0	0	0	0	0	0	0	0	0	0	0	0	0	0	0	0	0	0	0	0	0	0	0	0	0	0	0	0	0	0	0	0	0	0	0	0	0	0	0	0	0	0	0	0	0	0
316.522	0	0	0	0	0	0	0	0	0	0	0	0	0	0	0	0	0	0	0	0	0	0	0	0	0	0	0	0	0	0	0	0	0	0	0	0	0	0	0	0	0	0	0	0	0	0	0	0	0
318.141	0	0	0	0	0	0	0	0	0	0	0	0	0	0	0	0	0	0	0	0	0	0	0	0	0	0	0	0	0	0	0	0	0	0	0	0	0	0	0	0	0	0	0	0	0	0	0	0	0
319.761	0	0	0	0	0	0	0	0	0	0	0	0	0	0	0	0	0	0	0	0	0	0	0	0	0	0	0	0	0	0	0	0	0	0	0	0	0	0	0	0	0	0	0	0	0	0	0	0	0
321.381	0	0	0	0	0	0	0	0	0	0	0	0	0	0	0	0	0	0	0	0	0	0	0	0	0	0	0	0	0	0	0	0	0	0	0	0	0	0	0	0	0	0	0	0	0	0	0	0	0
323.001	0	0	0	0	0	0	0	0	0	0	0	0	0	0	0	0	0	0	0	0	0	0	0	0	0	0	0	0	0	0	0	0	0	0	0	0	0	0	0	0	0	0	0	0	0	0	0	0	0
324.622	0	0	0	0	0	0	0	0	0	0	0	0	0	0	0	0	0	0	0	0	0	0	0	0	0	0	0	0	0	0	0	0	0	0	0	0	0	0	0	0	0	0	0	0	0	0	0	0	0
326.243	0	0	0	0	0	0	0	0	0	0	0	0	0	0	0	0	0	0	0	0	0	0	0	0	0	0	0	0	0	0	0	0	0	0	0	0	0	0	0	0	0	0	0	0	0	0	0	0	0
327.865	0	0	0	0	0	0	0	0	0	0	0	0	0	0	0	0	0	0	0	0	0	0	0	0	0	0	0	0	0	0	0	0	0	0	0	0	0	0	0	0	0	0	0	0	0	0	0	0	0
329.488	0	0	0	0	0	0	0	0	0	0	0	0	0	0	0	0	0	0	0	0	0	0	0	0	0	0	0	0	0	0	0	0	0	0	0	0	0	0	0	0	0	0	0	0	0	0	0	0	0
331.111	0	0	0	0	0	0	0	0	0	0	0	0	0	0	0	0	0	0	0	0	0	0	0	0	0	0	0	0	0	0	0	0	0	0	0	0	0	0	0	0	0	0	0	0	0	0	0	0	0
332.734	0	0	0	0	0	0	0	0	0	0	0	0	0	0	0	0	0	0	0	0	0	0	0	0	0	0	0	0	0	0	0	0	0	0	0	0	0	0	0	0	0	0	0	0	0	0	0	0	0
334.358	0	0	0	0	0	0	0	0	0	0	0	0	0	0	0	0	0	0	0	0	0	0	0	0	0	0	0	0	0	0	0	0	0	0	0	0	0	0	0	0	0	0	0	0	0	0	0	0	0
335.982	0	0	0	0	0	0	0	0	0	0	0	0	0	0	0	0	0	0	0	0	0	0	0	0	0	0	0	0	0	0	0	0	0	0	0	0	0	0	0	0	0	0	0	0	0	0	0	0	0
337.607	0	0	0	0	0	0	0	0	0	0	0	0	0	0	0	0	0	0	0	0	0	0	0	0	0	0	0	0	0	0	0	0	0	0	0	0	0	0	0	0	0	0	0	0	0	0	0	0	0
339.232	0	0	0	0	0	0	0	0	0	0	0	0	0	0	0	0	0	0	0	0	0	0	0	0	0	0	0	0	0	0	0	0	0	0	0	0	0	0	0	0	0	0	0	0	0	0	0	0	0
340.858	0	0	0	0	0	0	0	0	0	0	0	0	0	0	0	0	0	0	0	0	0	0	0	0	0	0	0	0	0	0	0	0	0	0	0	0	0	0	0	0	0	0	0	0	0	0	0	0	0
342.484	0	0	0	0	0	0	0	0	0	0	0	0	0	0	0	0	0	0	0	0	0	0	0	0	0	0	0	0	0	0	0	0	0	0	0	0	0	0	0	0	0	0	0	0	0	0	0	0	0
344.111	0	0	0	0	0	0	0	0	0	0	0	0	0	0	0	0	0	0	0	0	0	0	0	0	0	0	0	0	0	0	0	0	0	0	0	0	0	0	0	0	0	0	0	0	0	0	0	0	0
345.738	0	0	0	0	0	0	0	0	0	0	0	0	0	0	0	0	0	0	0	0	0	0	0	0	0	0	0	0	0	0	0	0	0	0	0	0	0	0	0	0	0	0	0	0	0	0	0	0	0
347.365	0	0	0	0	0	0	0	0	0	0	0	0	0	0	0	0	0	0	0	0	0	0	0	0	0	0	0	0	0	0	0	0	0	0	0	0	0	0	0	0	0	0	0	0	0	0	0	0	0
348.993	0	0	0	0	0	0	0	0	0	0	0	0	0	0	0	0	0	0	0	0	0	0	0	0	0	0	0	0	0	0	0	0	0	0	0	0	0	0	0	0	0	0	0	0	0	0	0	0	0
350.622	0	0	0	0	0	0	0	0	0	0	0	0	0	0	0	0	0	0	0	0	0	0	0	0	0	0	0	0	0	0	0	0	0	0	0	0	0	0	0	0	0	0	0	0	0	0	0	0	0
352.251	0	0	0	0	0	0	0	0	0	0	0	0	0	0	0	0	0	0	0	0	0	0	0	0	0	0	0	0	0	0	0	0	0	0	0	0	0	0	0	0	0	0	0	0	0	0	0	0	0
353.88	0	0	0	0	0	0	0	0	0	0	0	0	0	0	0	0	0	0	0	0	0	0	0	0	0	0	0	0	0	0	0	0	0	0	0	0	0	0	0	0	0	0	0	0	0	0	0	0	0
355.51	0	0	0	0	0	0	0	0	0	0	0	0	0	0	0	0	0	0	0	0	0	0	0	0	0	0	0	0	0	0	0	0	0	0	0	0	0	0	0	0	0	0	0	0	0	0	0	0	0
357.14	0	0	0	0	0	0	0	0	0	0	0	0	0	0	0	0	0	0	0	0	0	0	0	0	0	0	0	0	0	0	0	0	0	0	0	0	0	0	0	0	0	0	0	0	0	0	0	0	0
358.771	0	0	0	0	0	0	0	0	0	0	0	0	0	0	0	0	0	0	0	0	0	0	0	0	0	0	0	0	0	0	0	0	0	0	0	0	0	0	0	0	0	0	0	0	0	0	0	0	0
360.402	0	0	0	0	0	0	0	0	0	0	0	0	0	0	0	0	0	0	0	0	0	0	0	0	0	0	0	0	0	0	0	0	0	0	0	0	0	0	0	0	0	0	0	0	0	0	0	0	0
362.034	0	0	0	0	0	0	0	0	0	0	0	0	0	0	0	0	0	0	0	0	0	0	0	0	0	0	0	0	0	0	0	0	0	0	0	0	0	0	0	0	0	0	0	0	0	0	0	0	0
363.666	0	0	0	0	0	0	0	0	0	0	0	0	0	0	0	0	0	0	0	0	0	0	0	0	0	0	0	0	0	0	0	0	0	0	0	0	0	0	0	0	0	0	0	0	0	0	0	0	0
365.299	0	0	0	0	0	0	0	0	0	0	0	0	0	0	0	0	0	0	0	0	0	0	0	0	0	0	0	0	0	0	0	0	0	0	0	0	0	0	0	0	0	0	0	0	0	0	0	0	0
366.932	0	0	0	0	0	0	0	0	0	0	0	0	0	0	0	0	0	0	0	0	0	0	0	0	0	0	0	0	0	0	0	0	0	0	0	0	0	0	0	0	0	0	0	0	0	0	0	0	0
368.565	0	0	0	0	0	0	0	0	0	0	0	0	0	0	0	0	0	0	0	0	0	0	0	0	0	0	0	0	0	0	0	0	0	0	0	0	0	0	0	0	0	0	0	0	0	0	0	0	0
370.199	0	0	0	0	0	0	0	0	0	0	0	0	0	0	0	0	0	0	0	0	0	0	0	0	0	0	0	0	0	0	0	0	0	0	0	0	0	0	0	0	0	0	0	0	0	0	0	0	0
371.833	0	0	0	0	0	0	0	0	0	0	0	0	0	0	0	0	0	0	0	0	0	0	0	0	0	0	0	0	0	0	0	0	0	0	0	0	0	0	0	0	0	0	0	0	0	0	0	0	0
373.468	0	0	0	0	0	0	0	0	0	0	0	0	0	0	0	0	0	0	0	0	0	0	0	0	0	0	0	0	0	0	0	0	0	0	0	0	0	0	0	0	0	0	0	0	0	0	0	0	0
375.103	0	0	0	0	0	0	0	0	0	0	0	0	0	0	0	0	0	0	0	0	0	0	0	0	0	0	0	0	0	0	0	0	0	0	0	0	0	0	0	0	0	0	0	0	0	0	0	0	0
376.738	0	0	0	0	0	0	0	0	0	0	0	0	0	0	0	0	0	0	0	0	0	0	0	0	0	0	0	0	0	0	0	0	0	0	0	0	0	0	0	0	0	0	0	0	0	0	0	0	0
378.374	0	0	0	0	0	0	0	0	0	0	0	0	0	0	0	0	0	0	0	0	0	0	0	0	0	0	0	0	0	0	0	0	0	0	0	0	0	0	0	0	0	0	0	0	0	0	0	0	0
380.01	0	0	0	0	0	0	0	0	0	0	0	0	0	0	0	0	0	0	0	0	0	0	0	0	0	0	0	0	0	0	0	0	0	0	0	0	0	0	0	0	0	0	0	0	0	0	0	0	0
381.647	0	0	0	0	0	0	0	0	0	0	0	0	0	0	0	0	0	0	0	0	0	0	0	0	0	0	0	0	0	0	0	0	0	0	0	0	0	0	0	0	0	0	0	0	0	0	0	0	0
383.284	0	0	0	0	0	0	0	0	0	0	0	0	0	0	0	0	0	0	0	0	0	0	0	0	0	0	0	0	0	0	0	0	0	0	0	0	0	0	0	0	0	0	0	0	0	0	0	0	0
384.922	0	0	0	0	0	0	0	0	0	0	0	0	0	0	0	0	0	0	0	0	0	0	0	0	0	0	0	0	0	0	0	0	0	0	0	0	0	0	0	0	0	0	0	0	0	0	0	0	0
386.56	0	0	0	0	0	0	0	0	0	0	0	0	0	0	0	0	0	0	0	0	0	0	0	0	0	0	0	0	0	0	0	0	0	0	0	0	0	0	0	0	0	0	0	0	0	0	0	0	0
388.198	0	0	0	0	0	0	0	0	0	0	0	0	0	0	0	0	0	0	0	0	0	0	0	0	0	0	0	0	0	0	0	0	0	0	0	0	0	0	0	0	0	0	0	0	0	0	0	0	0
389.837	0	0	0	0	0	0	0	0	0	0	0	0	0	0	0	0	0	0	0	0	0	0	0	0	0	0	0	0	0	0	0	0	0	0	0	0	0	0	0	0	0	0	0	0	0	0	0	0	0
391.476	0	0	0	0	0	0	0	0	0	0	0	0	0	0	0	0	0	0	0	0	0	0	0	0	0	0	0	0	0	0	0	0	0	0	0	0	0	0	0	0	0	0	0	0	0	0	0	0	0
393.116	0	0	0	0	0	0	0	0	0	0	0	0	0	0	0	0	0	0	0	0	0	0	0	0	0	0	0	0	0	0	0	0	0	0	0	0	0	0	0	0	0	0	0	0	0	0	0	0	0
394.756	0	0	0	0	0	0	0	0	0	0	0	0	0	0	0	0	0	0	0	0	0	0	0	0	0	0	0	0	0	0	0	0	0	0	0	0	0	0	0	0	0	0	0	0	0	0	0	0	0
396.396	0	0	0	0	0	0	0	0	0	0	0	0	0	0	0	0	0	0	0	0	0	0	0	0	0	0	0	0	0	0	0	0	0	0	0	0	0	0	0	0	0	0	0	0	0	0	0	0	0
398.037	0	0	0	0	0	0	0	0	0	0	0	0	0	0	0	0	0	0	0	0	0	0	0	0	0	0	0	0	0	0	0	0	0	0	0	0	0	0	0	0	0	0	0	0	0	0	0	0	0
399.678	0	0	0	0	0	0	0	0	0	0	0	0	0	0	0	0	0	0	0	0	0	0	0	0	0	0	0	0	0	0	0	0	0	0	0	0	0	0	0	0	0	0	0	0	0	0	0	0	0
401.32	0	0	0	0	0	0	0	0	0	0	0	0	0	0	0	0	0	0	0	0	0	0	0	0	0	0	0	0	0	0	0	0	0	0	0	0	0	0	0	0	0	0	0	0	0	0	0	0	0
402.962	0	0	0	0	0	0	0	0	0	0	0	0	0	0	0	0	0	0	0	0	0	0	0	0	0	0	0	0	0	0	0	0	0	0	0	0	0	0	0	0	0	0	0	0	0	0	0	0	0
404.604	0	0	0	0	0	0	0	0	0	0	0	0	0	0	0	0	0	0	0	0	0	0	0	0	0	0	0	0	0	0	0	0	0	0	0	0	0	0	0	0	0	0	0	0	0	0	0	0	0
406.247	0	0	0	0	0	0	0	0	0	0	0	0	0	0	0	0	0	0	0	0	0	0	0	0	0	0	0	0	0	0	0	0	0	0	0	0	0	0	0	0	0	0	0	0	0	0	0	0	0
407.89	0	0	0	0	0	0	0	0	0	0	0	0	0	0	0	0	0	0	0	0	0	0	0	0	0	0	0	0	0	0	0	0	0	0	0	0	0	0	0	0	0	0	0	0	0	0	0	0	0
409.534	0	0	0	0	0	0	0	0	0	0	0	0	0	0	0	0	0	0	0	0	0	0	0	0	0	0	0	0	0	0	0	0	0	0	0	0	0	0	0	0	0	0	0	0	0	0	0	0	0
411.177	0	0	0	0	0	0	0	0	0	0	0	0	0	0	0	0	0	0	0	0	0	0	0	0	0	0	0	0	0	0	0	0	0	0	0	0	0	0	0	0	0	0	0	0	0	0	0	0	0
412.822	0	0	0	0	0	0	0	0	0	0	0	0	0	0	0	0	0	0	0	0	0	0	0	0	0	0	0	0	0	0	0	0	0	0	0	0	0	0	0	0	0	0	0	0	0	0	0	0	0
414.466	0	0	0	0	0	0	0	0	0	0	0	0	0	0	0	0	0	0	0	0	0	0	0	0	0	0	0	0	0	0	0	0	0	0	0	0	0	0	0	0	0	0	0	0	0	0	0	0	0
416.111	0	0	0	0	0	0	0	0	0	0	0	0	0	0	0	0	0	0	0	0	0	0	0	0	0	0	0	0	0	0	0	0	0	0	0	0	0	0	0	0	0	0	0	0	0	0	0	0	0
417.757	0	0	0	0	0	0	0	0	0	0	0	0	0	0	0	0	0	0	0	0	0	0	0	0	0	0	0	0	0	0	0	0	0	0	0	0	0	0	0	0	0	0	0	0	0	0	0	0	0
419.402	0	0	0	0	0	0	0	0	0	0	0	0	0	0	0	0	0	0	0	0	0	0	0	0	0	0	0	0	0	0	0	0	0	0	0	0	0	0	0	0	0	0	0	0	0	0	0	0	0
421.048	0	0	0	0	0	0	0	0	0	0	0	0	0	0	0	0	0	0	0	0	0	0	0	0	0	0	0	0	0	0	0	0	0	0	0	0	0	0	0	0	0	0	0	0	0	0	0	0	0
422.695	0	0	0	0	0	0	0	0	0	0	0	0	0	0	0	0	0	0	0	0	0	0	0	0	0	0	0	0	0	0	0	0	0	0	0	0	0	0	0	0	0	0	0	0	0	0	0	0	0
424.342	0	0	0	0	0	0	0	0	0	0	0	0	0	0	0	0	0	0	0	0	0	0	0	0	0	0	0	0	0	0	0	0	0	0	0	0	0	0	0	0	0	0	0	0	0	0	0	0	0
425.989	0	0	0	0	0	0	0	0	0	0	0	0	0	0	0	0	0	0	0	0	0	0	0	0	0	0	0	0	0	0	0	0	0	0	0	0	0	0	0	0	0	0	0	0	0	0	0	0	0
427.636	0	0	0	0	0	0	0	0	0	0	0	0	0	0	0	0	0	0	0	0	0	0	0	0	0	0	0	0	0	0	0	0	0	0	0	0	0	0	0	0	0	0	0	0	0	0	0	0	0
429.284	0	0	0	0	0	0	0	0	0	0	0	0	0	0	0	0	0	0	0	0	0	0	0	0	0	0	0	0	0	0	0	0	0	0	0	0	0	0	0	0	0	0	0	0	0	0	0	0	0
430.932	0	0	0	0	0	0	0	0	0	0	0	0	0	0	0	0	0	0	0	0	0	0	0	0	0	0	0	0	0	0	0	0	0	0	0	0	0	0	0	0	0	0	0	0	0	0	0	0	0
432.581	0	0	0	0	0	0	0	0	0	0	0	0	0	0	0	0	0	0	0	0	0	0	0	0	0	0	0	0	0	0	0	0	0	0	0	0	0	0	0	0	0	0	0	0	0	0	0	0	0
434.23	0	0	0	0	0	0	0	0	0	0	0	0	0	0	0	0	0	0	0	0	0	0	0	0	0	0	0	0	0	0	0	0	0	0	0	0	0	0	0	0	0	0	0	0	0	0	0	0	0
435.879	0	0	0	0	0	0	0	0	0	0	0	0	0	0	0	0	0	0	0	0	0	0	0	0	0	0	0	0	0	0	0	0	0	0	0	0	0	0	0	0	0	0	0	0	0	0	0	0	0
437.528	0	0	0	0	0	0	0	0	0	0	0	0	0	0	0	0	0	0	0	0	0	0	0	0	0	0	0	0	0	0	0	0	0	0	0	0	0	0	0	0	0	0	0	0	0	0	0	0	0
439.178	0	0	0	0	0	0	0	0	0	0	0	0	0	0	0	0	0	0	0	0	0	0	0	0	0	0	0	0	0	0	0	0	0	0	0	0	0	0	0	0	0	0	0	0	0	0	0	0	0
440.828	0	0	0	0	0	0	0	0	0	0	0	0	0	0	0	0	0	0	0	0	0	0	0	0	0	0	0	0	0	0	0	0	0	0	0	0	0	0	0	0	0	0	0	0	0	0	0	0	0
442.479	0	0	0	0	0	0	0	0	0	0	0	0	0	0	0	0	0	0	0	0	0	0	0	0	0	0	0	0	0	0	0	0	0	0	0	0	0	0	0	0	0	0	0	0	0	0	0	0	0
444.13	0	0	0	0	0	0	0	0	0	0	0	0	0	0	0	0	0	0	0	0	0	0	0	0	0	0	0	0	0	0	0	0	0	0	0	0	0	0	0	0	0	0	0	0	0	0	0	0	0
445.781	0	0	0	0	0	0	0	0	0	0	0	0	0	0	0	0	0	0	0	0	0	0	0	0	0	0	0	0	0	0	0	0	0	0	0	0	0	0	0	0	0	0	0	0	0	0	0	0	0
447.432	0	0	0	0	0	0	0	0	0	0	0	0	0	0	0	0	0	0	0	0	0	0	0	0	0	0	0	0	0	0	0	0	0	0	0	0	0	0	0	0	0	0	0	0	0	0	0	0	0
449.084	0	0	0	0	0	0	0	0	0	0	0	0	0	0	0	0	0	0	0	0	0	0	0	0	0	0	0	0	0	0	0	0	0	0	0	0	0	0	0	0	0	0	0	0	0	0	0	0	0
450.736	0	0	0	0	0	0	0	0	0	0	0	0	0	0	0	0	0	0	0	0	0	0	0	0	0	0	0	0	0	0	0	0	0	0	0	0	0	0	0	0	0	0	0	0	0	0	0	0	0
452.389	0	0	0	0	0	0	0	0	0	0	0	0	0	0	0	0	0	0	0	0	0	0	0	0	0	0	0	0	0	0	0	0	0	0	0	0	0	0	0	0	0	0	0	0	0	0	0	0	0
454.042	0	0	0	0	0	0	0	0	0	0	0	0	0	0	0	0	0	0	0	0	0	0	0	0	0	0	0	0	0	0	0	0	0	0	0	0	0	0	0	0	0	0	0	0	0	0	0	0	0
455.695	0	0	0	0	0	0	0	0	0	0	0	0	0	0	0	0	0	0	0	0	0	0	0	0	0	0	0	0	0	0	0	0	0	0	0	0	0	0	0	0	0	0	0	0	0	0	0	0	0
457.348	0	0	0	0	0	0	0	0	0	0	0	0	0	0	0	0	0	0	0	0	0	0	0	0	0	0	0	0	0	0	0	0	0	0	0	0	0	0	0	0	0	0	0	0	0	0	0	0	0
459.002	0	0	0	0	0	0	0	0	0	0	0	0	0	0	0	0	0	0	0	0	0	0	0	0	0	0	0	0	0	0	0	0	0	0	0	0	0	0	0	0	0	0	0	0	0	0	0	0	0
460.656	0	0	0	0	0	0	0	0	0	0	0	0	0	0	0	0	0	0	0	0	0	0	0	0	0	0	0	0	0	0	0	0	0	0	0	0	0	0	0	0	0	0	0	0	0	0	0	0	0
462.31	0	0	0	0	0	0	0	0	0	0	0	0	0	0	0	0	0	0	0	0	0	0	0	0	0	0	0	0	0	0	0	0	0	0	0	0	0	0	0	0	0	0	0	0	0	0	0	0	0
463.965	0	0	0	0	0	0	0	0	0	0	0	0	0	0	0	0	0	0	0	0	0	0	0	0	0	0	0	0	0	0	0	0	0	0	0	0	0	0	0	0	0	0	0	0	0	0	0	0	0
465.62	0	0	0	0	0	0	0	0	0	0	0	0	0	0	0	0	0	0	0	0	0	0	0	0	0	0	0	0	0	0	0	0	0	0	0	0	0	0	0	0	0	0	0	0	0	0	0	0	0
467.275	0	0	0	0	0	0	0	0	0	0	0	0	0	0	0	0	0	0	0	0	0	0	0	0	0	0	0	0	0	0	0	0	0	0	0	0	0	0	0	0	0	0	0	0	0	0	0	0	73.6230564069864
468.931	0	0	0	0	0	0	0	0	0	0	0	0	0	0	0	0	0	0	0	0	0	0	0	0	0	0	0	0	0	0	0	0	0	0	0	0	0	0	0	0	0	0	0	0	0	0	0	0	74.9128422195039
470.586	0	0	0	0	0	0	0	0	0	0	0	0	0	0	0	0	0	0	0	0	0	0	0	0	0	0	0	0	0	0	0	0	0	0	0	0	0	0	0	0	0	0	0	0	0	0	0	69.934380727667	89.6188165098737
472.242	0	0	0	0	0	0	0	0	0	0	0	0	0	0	0	0	0	0	0	0	0	0	0	0	0	0	0	0	0	0	0	0	0	0	0	0	0	0	0	0	0	0	0	0	0	0	64.3707361273327	75.99925368266	92.1324678507418
473.899	0	0	0	0	0	0	0	0	0	0	0	0	0	0	0	0	0	0	0	0	0	0	0	0	0	0	0	0	0	0	0	0	0	0	0	0	0	0	0	0	0	0	0	0	0	0	74.3559615493113	85.4076436536663	108.526420926532
475.555	0	0	0	0	0	0	0	0	0	0	0	0	0	0	0	0	0	0	0	0	0	0	0	0	0	0	0	0	0	0	0	0	0	0	0	0	0	0	0	0	0	0	0	0	0	59.9304402546294	70.380275748331	87.0011521308107	103.437885616791
477.212	0	0	0	0	0	0	0	0	0	0	0	0	0	0	0	0	0	0	0	0	0	0	0	0	0	0	0	0	0	0	0	0	0	0	0	0	0	0	0	0	0	0	0	0	0	62.1344248259181	74.5926270932173	87.5235875566576	111.822335120921
478.87	0	0	0	0	0	0	0	0	0	0	0	0	0	0	0	0	0	0	0	0	0	0	0	0	0	0	0	0	0	0	0	0	0	0	0	0	0	0	0	0	0	0	0	0	59.2418329858255	68.5181505415625	82.4408428224646	96.282175713362	114.382550574356
480.527	0	0	0	0	0	0	0	0	0	0	0	0	0	0	0	0	0	0	0	0	0	0	0	0	0	0	0	0	0	0	0	0	0	0	0	0	0	0	0	0	0	0	0	0	60.3865556094817	77.7107538049873	88.8437872340008	111.818120224817	117.287339155441
482.185	0	0	0	0	0	0	0	0	0	0	0	0	0	0	0	0	0	0	0	0	0	0	0	0	0	0	0	0	0	0	0	0	0	0	0	0	0	0	0	0	0	0	0	62.5822327097516	67.4570618905023	77.4959574807936	98.6918387205679	113.380060242686	129.002223658204
483.843	0	0	0	0	0	0	0	0	0	0	0	0	0	0	0	0	0	0	0	0	0	0	0	0	0	0	0	0	0	0	0	0	0	0	0	0	0	0	0	0	0	0	0	65.6090194682112	76.1949468654961	89.2617855988258	110.190895442282	128.529255330577	143.102482206606
485.501	0	0	0	0	0	0	0	0	0	0	0	0	0	0	0	0	0	0	0	0	0	0	0	0	0	0	0	0	0	0	0	0	0	0	0	0	0	0	0	0	0	0	62.7170393474408	74.9335244894649	84.9006256576562	103.902338871187	116.134205089276	133.412416916737	147.838746690207
487.16	0	0	0	0	0	0	0	0	0	0	0	0	0	0	0	0	0	0	0	0	0	0	0	0	0	0	0	0	0	0	0	0	0	0	0	0	0	0	0	0	0	60.3513378402977	65.4363316151823	76.4054927964946	87.7773361344565	97.4774916198201	116.811600433745	130.439818910826	150.821188565365
488.819	0	0	0	0	0	0	0	0	0	0	0	0	0	0	0	0	0	0	0	0	0	0	0	0	0	0	0	0	0	0	0	0	0	0	0	0	0	0	0	0	0	60.574501361012	67.7433012069425	85.5886788378949	93.0001155305478	106.271937859356	120.924063326968	134.420351886564	161.01836629724
490.478	0	0	0	0	0	0	0	0	0	0	0	0	0	0	0	0	0	0	0	0	0	0	0	0	0	0	0	0	0	0	0	0	0	0	0	0	0	0	0	0	64.9304842911611	70.3825016683996	75.4714121495625	87.2377063375177	105.959746512741	114.341974109408	128.930705589818	147.677012681271	163.64182235796
492.137	0	0	0	0	0	0	0	0	0	0	0	0	0	0	0	0	0	0	0	0	0	0	0	0	0	0	0	0	0	0	0	0	0	0	0	0	0	0	0	0	58.7021512184833	65.4139192906413	77.613714433067	92.9574557599694	104.158283728104	112.718462560846	133.63459310002	142.553956943256	165.292349994331
493.797	0	0	0	0	0	0	0	0	0	0	0	0	0	0	0	0	0	0	0	0	0	0	0	0	0	0	0	0	0	0	0	0	0	0	0	0	0	0	0	47.7217170279179	61.1989854207826	73.622581357771	84.5128944039934	94.6930965234424	110.66248559029	122.876770980888	138.119900990602	157.507292892213	175.948513797317
495.456	0	0	0	0	0	0	0	0	0	0	0	0	0	0	0	0	0	0	0	0	0	0	0	0	0	0	0	0	0	0	0	0	0	0	0	0	0	0	0	54.1422602256182	60.9648604793573	75.2656091463017	82.4908823473637	99.6725995395291	112.665941108995	126.100884246477	145.92171253363	164.040858564032	172.365204355305
497.117	0	0	0	0	0	0	0	0	0	0	0	0	0	0	0	0	0	0	0	0	0	0	0	0	0	0	0	0	0	0	0	0	0	0	0	0	0	0	48.6457722524462	57.7310368310268	66.1494758311575	77.1180726253009	95.6470624108583	111.385882296653	117.977445176509	133.477729578407	147.951305792579	167.683678256221	178.367421249185
498.777	0	0	0	0	0	0	0	0	0	0	0	0	0	0	0	0	0	0	0	0	0	0	0	0	0	0	0	0	0	0	0	0	0	0	0	0	0	0	52.5737559501086	64.26667337084	68.9439071337516	84.351461236243	95.3732825968656	104.473979719959	123.077699923124	133.325646609437	145.477325585924	170.560749227807	184.307589760867
500.438	0	0	0	0	0	0	0	0	0	0	0	0	0	0	0	0	0	0	0	0	0	0	0	0	0	0	0	0	0	0	0	0	0	0	0	0	0	46.8041553154818	64.7099552221471	65.5078542586903	87.1962633769208	91.8773438834809	103.083219200837	115.874542777132	129.645462672987	145.776717525096	156.404278022669	171.1691487441	196.156748013461
502.098	0	0	0	0	0	0	0	0	0	0	0	0	0	0	0	0	0	0	0	0	0	0	0	0	0	0	0	0	0	0	0	0	0	0	0	0	37.857981621209	59.2992670267534	68.2442973888547	64.7590048760116	81.9254058740634	90.4977500532262	107.824281285674	120.680760779312	130.044772373926	146.748166283091	162.724302660322	171.207687785957	192.847593010307
503.759	0	0	0	0	0	0	0	0	0	0	0	0	0	0	0	0	0	0	0	0	0	0	0	0	0	0	0	0	0	0	0	0	0	0	0	0	55.6610562826641	49.4990446646322	71.2030084186601	78.2359230884607	87.7404503604529	96.6049420491189	106.123588889471	129.517991979517	136.518816722382	153.787658633595	166.409940354475	182.571267930499	199.710682550308
505.421	0	0	0	0	0	0	0	0	0	0	0	0	0	0	0	0	0	0	0	0	0	0	0	0	0	0	0	0	0	0	0	0	0	0	0	49.8340173040881	55.6121875282263	69.78970225236	80.5595212754871	82.8764140344827	99.4600164783124	104.310158834681	115.19203688099	131.738722098334	150.499283451394	156.331521470642	176.556011707684	193.278221634062	202.717691936006
507.082	0	0	0	0	0	0	0	0	0	0	0	0	0	0	0	0	0	0	0	0	0	0	0	0	0	0	0	0	0	0	0	0	0	0	0	51.2439453842535	56.4944571406141	57.4482872069792	73.2189331206041	94.2299603595073	100.890586720485	112.892286743451	124.516445682651	142.802701922311	142.730209779865	160.091196426313	177.119400923512	188.882722961471	205.920601413055
508.744	0	0	0	0	0	0	0	0	0	0	0	0	0	0	0	0	0	0	0	0	0	0	0	0	0	0	0	0	0	0	0	0	0	0	56.2401580884735	52.1713412362139	59.9403943511123	75.9725267023321	90.935163188249	93.7867832104487	101.555468912506	112.892814682107	123.05868203345	139.363473832767	153.917753227117	169.135628599565	178.499008132963	197.517967022629	211.120720372073
510.406	0	0	0	0	0	0	0	0	0	0	0	0	0	0	0	0	0	0	0	0	0	0	0	0	0	0	0	0	0	0	0	0	0	0	66.9723405423904	76.5241365807512	77.8263259773624	88.233830156858	93.38298119069	109.118555038166	113.920527588394	126.737465074792	143.904272735726	152.196123799342	157.888571313904	178.150851575279	186.971785867909	203.07740732767	228.547178096008
512.068	0	0	0	0	0	0	0	0	0	0	0	0	0	0	0	0	0	0	0	0	0	0	0	0	0	0	0	0	0	0	0	0	0	31.8639658771375	50.4648526905612	57.6449429940464	64.9047043679445	88.7991491130511	93.5319065300452	96.8902134942649	108.812022103918	128.198276070067	140.407430304406	150.442059028892	154.714506234415	170.429537123839	184.845862577933	202.310805891359	218.524628791254
513.731	0	0	0	0	0	0	0	0	0	0	0	0	0	0	0	0	0	0	0	0	0	0	0	0	0	0	0	0	0	0	0	0	0	43.3399508590707	42.9245239762178	70.8725347669438	71.3927248649807	91.796959911075	83.4202702217503	104.371066731707	110.818033695633	128.798478004602	141.277386802071	150.183707643688	162.191336711611	179.277014345174	187.212163439073	205.852476769774	217.751203964785
515.394	0	0	0	0	0	0	0	0	0	0	0	0	0	0	0	0	0	0	0	0	0	0	0	0	0	0	0	0	0	0	0	0	48.4592123335471	54.4328355390624	73.5808921960663	65.2904238649893	86.2185899062587	88.4602028693303	100.6728515244	108.411510460869	119.322611301723	131.236585340257	143.582701662756	158.334111190252	168.561788864924	182.590653762886	197.446544391659	207.906584475375	226.71287396824
517.056	0	0	0	0	0	0	0	0	0	0	0	0	0	0	0	0	0	0	0	0	0	0	0	0	0	0	0	0	0	0	0	59.4563922234032	52.3775376917213	52.7543945323684	58.3567319766067	72.3476515961624	80.5175524050243	80.5899384994601	93.2070793274533	117.887244127162	121.27526014854	134.768094212099	146.440294884467	158.618229120865	161.67213534375	176.522273228978	194.511393127793	205.681738552443	218.680051924222
518.72	0	0	0	0	0	0	0	0	0	0	0	0	0	0	0	0	0	0	0	0	0	0	0	0	0	0	0	0	0	0	0	34.941192683516	44.9153535478507	58.5839790857036	61.4682032791813	66.946126286131	83.7855410533559	93.570975914338	96.5842566473489	109.846501507852	122.939134217457	125.17522107869	146.222782250938	156.476367843789	169.751658524646	182.46427086507	194.995574802821	202.418278260525	227.131588202945
520.383	0	0	0	0	0	0	0	0	0	0	0	0	0	0	0	0	0	0	0	0	0	0	0	0	0	0	0	0	0	0	60.4736590286449	50.377146411174	64.049452701241	63.0498262455632	71.2674958931789	88.63980146142	83.959429046336	94.8571277946101	102.332636706923	121.623332159726	129.429674562272	140.933747575682	150.372722938915	171.883119013357	179.611734286178	182.544416761825	200.553388296582	216.833518423574	236.002016033496
522.046	0	0	0	0	0	0	0	0	0	0	0	0	0	0	0	0	0	0	0	0	0	0	0	0	0	0	0	0	0	0	37.3917877126464	41.6394741916761	63.625815061816	66.6248374344535	74.234023637514	76.9103057754136	82.4313988967294	101.937122856657	110.671796382913	120.658639592824	124.457197238072	138.955049828796	151.945685182543	161.697299299816	176.50757242123	182.642605601497	203.574393381476	220.651984908412	225.521959094767
523.71	0	0	0	0	0	0	0	0	0	0	0	0	0	0	0	0	0	0	0	0	0	0	0	0	0	0	0	0	0	54.8443072784677	48.584993871608	48.8958966645247	60.7223467781646	71.3342887589732	82.8753877711123	90.1496263384918	95.6451739469601	112.221953113505	113.123349162851	130.414715956898	134.562682596785	150.808972469918	162.348332011956	169.187493421576	179.329090000403	188.771918136433	199.657737447425	214.971272464123	227.956084021626
525.374	0	0	0	0	0	0	0	0	0	0	0	0	0	0	0	0	0	0	0	0	0	0	0	0	0	0	0	0	0	55.1115115863312	47.2036225254036	58.2792546254654	67.2492633903862	65.8322993305581	84.1480260767398	85.7073311922009	100.819180685671	103.998537046351	122.145830146404	134.254960885013	140.230491836176	144.485794949818	160.110413272583	165.027435507264	181.019872177299	190.336613957467	208.30094040395	215.937102634405	237.522812735585
527.038	0	0	0	0	0	0	0	0	0	0	0	0	0	0	0	0	0	0	0	0	0	0	0	0	0	0	0	0	32.6002540096752	37.2611505247348	38.6663044499337	52.6437932330774	55.6895832700417	65.9386093929048	72.2713279771401	89.7368153507152	85.6332382318372	109.216988840281	110.291464669389	124.760951681243	139.951416969221	146.081565079705	154.940994399886	164.8016205107	176.341921406943	191.248692355518	196.749517350389	208.748424111394	231.708499753115
528.703	0	0	0	0	0	0	0	0	0	0	0	0	0	0	0	0	0	0	0	0	0	0	0	0	0	0	0	0	54.6023211721264	46.5209498698032	50.7889162119094	56.8685323349878	60.7337883400007	68.4539007531071	86.6071826087791	96.3884042476631	100.618778762365	109.452219679168	112.655940842125	130.936714944303	132.842551132354	155.548290422995	159.557346415105	170.500405525313	180.679437723173	193.021624506756	199.137954615424	211.307156890321	223.945237390669
530.367	0	0	0	0	0	0	0	0	0	0	0	0	0	0	0	0	0	0	0	0	0	0	0	0	0	0	0	24.2367973533186	42.3393812977195	47.3575906822563	62.1782200245739	57.7722601804157	71.9653083220379	70.7619119191411	77.7247836837926	93.1858345610763	103.920540791207	103.562029296887	128.439705360314	132.227992967595	134.256935800156	144.289633084644	157.486605048327	164.53886664405	182.842178505498	191.43332546686	203.052635865133	217.630649373139	222.756595781673
532.032	0	0	0	0	0	0	0	0	0	0	0	0	0	0	0	0	0	0	0	0	0	0	0	0	0	0	47.7617933761453	45.3344013415622	31.1632698754993	55.3123221240882	41.4282760903034	53.1933023661951	69.3458802043931	74.4225733248624	83.7880581628948	99.0788937927412	99.9438838666963	112.091489800504	119.675479738948	128.593300689632	136.845606751978	155.555997971526	154.591534824547	169.047335899752	175.517733386491	182.71231006728	198.686072981696	200.610010906271	220.405839237508
533.697	0	0	0	0	0	0	0	0	0	0	0	0	0	0	0	0	0	0	0	0	0	0	0	0	0	0	40.5011731228825	60.6963088662627	47.4716840970795	57.7522780601057	62.7465882646379	59.1773866692445	63.7332745513138	89.2253928913858	92.2721576501029	92.4400650402467	93.7154867049748	107.504616938122	118.841322107852	131.057523718219	140.837450471893	142.152234313509	161.837462278742	167.86464439	179.651580630496	188.730288124072	193.954570045075	210.254172496798	218.214649820396
535.362	0	0	0	0	0	0	0	0	0	0	0	0	0	0	0	0	0	0	0	0	0	0	0	0	0	32.8569247468132	30.8884418064389	45.0282291702472	45.9963188142231	65.2895259420025	59.0795545034442	68.0337492581027	79.4357306771346	74.7460049824488	94.4451112671654	84.6091201624757	106.566510758921	116.330668548344	120.892861081363	138.004411206685	133.406078115815	144.100954985767	162.609202510608	166.153814310581	185.945652532826	189.672340610484	200.513262356819	209.397175924569	218.006599736472
537.028	0	0	0	0	0	0	0	0	0	0	0	0	0	0	0	0	0	0	0	0	0	0	0	0	0	28.976609973323	49.5986318748312	58.0724373758118	41.2088685543089	67.7183921678627	60.6977716137378	64.9164743609502	88.7678044680154	85.0988369757279	87.2712508352084	96.6114668907906	108.97248160447	123.946723337923	132.875699803626	137.485060433528	144.337834231144	151.217970770933	164.75463484826	172.979766379996	182.416017697677	185.264529894037	193.384983738206	216.906306059537	218.674804957181
538.693	0	0	0	0	0	0	0	0	0	0	0	0	0	0	0	0	0	0	0	0	0	0	0	0	59.042764404338	51.4854933920658	56.9412364194433	47.9328397958784	70.7400877425021	80.894480422535	78.9298708473728	76.8834017444057	86.3107143018745	103.872958645843	111.451005416378	113.405012832974	118.117252429986	134.295436484525	137.533601384779	142.842694122013	145.656646889942	157.415753986289	162.556670335363	180.050583386927	189.444810512301	191.306946242874	203.499807008891	207.768945994138	225.17367295252
540.359	0	0	0	0	0	0	0	0	0	0	0	0	0	0	0	0	0	0	0	0	0	0	0	0	14.166214910927	33.8085960608047	50.1795919742637	36.1620182184215	59.4477258458763	56.1408358063228	59.4999936872744	76.3454075425988	72.4140129848386	92.7134545542351	87.2892165522532	101.067112849272	103.829200556171	113.133532308759	123.147042933211	135.84109195945	134.670108184088	157.019692371674	158.93013084317	173.628988703713	176.400221165028	185.260635584	195.498210317158	206.678534293173	213.915935109897
542.025	0	0	0	0	0	0	0	0	0	0	0	0	0	0	0	0	0	0	0	0	0	0	0	10.4889467770917	12.1267340828953	33.8599692639729	28.4791351294362	58.6135953307805	45.2455954478818	52.3219749358192	52.4301011610007	66.1224207795337	75.5999982541476	75.8836793356001	82.6835429335045	91.9400301957103	104.624960876122	114.704374576794	124.944966861467	132.883524260086	139.20782360772	138.574194800264	159.961821740968	165.672650050276	175.726958942298	184.339705987021	196.965879326706	202.955178934311	219.189372224253
543.691	0	0	0	0	0	0	0	0	0	0	0	0	0	0	0	0	0	0	0	0	0	0	0	31.4971348620425	23.0480235006444	43.2514548003403	43.8201550066812	51.3799629919794	63.8252468556894	58.4053238539253	73.5871688002271	74.5269773028614	81.4933616935284	92.1587483368866	103.022280269696	109.412038734524	113.800550669282	124.244457046426	131.457596203786	136.582663825693	147.363838445256	148.874426167923	160.787323520897	175.247440302541	185.441353982727	190.965167759786	196.912054111741	203.364194916792	216.500718542196
545.357	0	0	0	0	0	0	0	0	0	0	0	0	0	0	0	0	0	0	0	0	0	0	42.5082390593137	50.8559412356303	53.3702281133038	57.6358311149788	44.8206997907606	62.1857860774471	73.1430872232553	71.5934730712245	71.1100123980611	93.8628480543955	78.4240141939695	92.0100599045509	117.00403495104	115.554067189546	123.049067944614	121.082337161514	136.958841222424	144.649290833066	148.86144830052	163.47159719567	171.685741866116	166.850881799331	180.96231562132	195.559479249754	200.140144815245	214.247811381997	225.862797550182
547.023	0	0	0	0	0	0	0	0	0	0	0	0	0	0	0	0	0	0	0	0	0	49.822678940848	21.234578486153	18.2009500529997	42.0497544842032	47.0243225926483	58.9841899710449	48.3434570657872	66.5131196471995	75.8911203285492	80.2283919434122	81.262904850271	80.5288323139356	92.4286018897446	109.213434041388	120.039442318112	114.04879438048	126.709390723804	139.184106358113	146.434002815823	153.433210568091	149.092040578035	167.533552948008	172.19599996743	177.862283194911	193.195926834518	200.894128332758	206.132416165169	217.50429683197
548.69	0	0	0	0	0	0	0	0	0	0	0	0	0	0	0	0	0	0	0	0	0	16.2684036510458	27.715084004573	32.302930178373	21.3722727937338	43.2957313383692	50.6990579423707	53.9938022804507	58.4635999658573	57.218551966704	79.8547719941202	80.7541292543464	94.1618342748865	109.536884175236	103.979121382012	100.805121155608	117.833640987382	130.620779350292	132.525084982881	141.735584560466	148.600788980997	154.592343549846	159.097802504778	173.706695304253	181.475092123192	181.056510140935	192.25807877762	201.114302448975	215.621425641896
550.357	0	0	0	0	0	0	0	0	0	0	0	0	0	0	0	0	0	0	0	0	48.8564357240407	36.1451262514126	50.1001886543676	52.1947373543335	54.1257835066188	50.9435915150764	66.9559807326483	61.1128982048034	76.656810536618	71.3251286162931	84.7829780122066	87.0695430402821	104.240527455304	112.446947360358	112.75407024915	120.287672102983	117.322727322272	118.881240092737	133.123172896917	155.728838272724	151.893057134422	154.659016599263	163.750048859298	175.522944046755	182.979941731986	189.582228999284	200.186270370141	204.857414942106	215.148867836494
552.024	0	0	0	0	0	0	0	0	0	0	0	0	0	0	0	0	0	0	0	0	25.7995227630391	37.5194537607962	37.157536886501	47.5353485558335	50.4800448760935	32.5309031254563	66.7912265260474	55.1145698594292	70.4078317567666	78.501430420051	95.6729553635301	72.1361324875564	97.5191850094267	88.5847437564088	105.123760281148	116.762231890473	118.844876176497	130.194978250849	127.361008720528	136.927608499253	149.5471070758	149.036971378946	162.230999214724	167.960009476374	170.813539975063	177.222115951721	191.036065734745	198.439785173459	202.152856015737
553.691	0	0	0	0	0	0	0	0	0	0	0	0	0	0	0	0	0	0	0	12.6305783082286	21.7628999221394	18.8164611317818	26.1252268646526	40.95289541444	46.9795201672242	25.0101071472139	32.4010825084018	48.3968584241747	72.319525450989	73.4229460480027	69.920220874182	68.81575939726	95.1204794135961	88.5341747783973	102.944748755314	101.728125437928	117.555906773064	115.686399196935	126.359750286126	130.931156053124	135.124340610577	149.800222775476	147.023938200051	163.354251834575	173.171294929148	175.970625562898	185.131837258541	185.650125694776	194.572872838565
555.358	0	0	0	0	0	0	0	0	0	0	0	0	0	0	0	0	0	0	0	30.3246557182733	18.978546175428	21.2769727391686	30.1830671554543	34.8481917530627	32.2636727272072	38.3736167276751	45.2366815637496	62.3076392475564	52.4801770937971	76.5188451972257	73.8491662039294	71.0334441430693	81.1228946111838	98.3626526144367	106.656114106124	94.4909315051981	108.114795731608	114.454834529257	121.827479046196	138.322662933205	137.239637834738	141.200333284812	160.322864451251	163.941166444027	164.338392344499	176.970021783614	181.150980736781	187.915823846056	198.974029457079
557.026	0	0	0	0	0	0	0	0	0	0	0	0	0	0	0	0	0	0	38.2338497072996	20.7350374041491	10.2965806995926	16.2661022221085	12.6931089002596	45.132313693219	33.8178066264856	42.2580366122818	59.4301223086157	46.832614940588	49.4547483885549	75.7189799728749	75.4877176610068	69.6301298171328	81.759359655939	81.1060772278147	93.7765037660147	103.16463748038	115.50450616186	122.880241198101	128.328795870069	130.493502634418	137.529302405103	151.452849875175	162.264186051257	157.54206206766	163.792531173296	164.496442719466	180.3304631126	189.969027169549	193.595157097187
558.693	0	0	0	0	0	0	0	0	0	0	0	0	0	0	0	0	0	0	20.4455423416408	14.2994929333624	22.0399006702087	28.8414581334501	36.0334188721253	43.3007738534142	47.7966477799997	55.4402832770065	53.6445006982551	70.5714174929242	81.0058453322644	70.4822103720391	80.8722901368989	77.9244750757458	102.788880123753	100.425402111093	108.224372082519	109.807558906608	99.219143769144	126.200574987735	132.81665055891	128.841507811088	138.736202456305	146.394677326493	152.328398372446	164.360553985135	161.653103474462	165.071242667713	173.277226668765	179.471997448727	188.004044045597
560.361	0	0	0	0	0	0	0	0	0	0	0	0	0	0	0	0	0	50.1792733438923	39.4625963974073	37.8694075388069	28.2085917857362	32.837125577465	46.8141943333037	50.0127432847218	64.3332559342831	66.5470735410392	63.3514747501511	79.8141011534403	73.4779704076918	88.3483397921095	88.0401111107522	78.4301063891267	95.161879962426	104.355598546016	100.915560514801	105.310938567352	122.069364406264	117.438696704721	135.314975826692	127.276738469472	130.51217807402	148.442259286838	154.058443514002	154.410196763787	159.503193823134	172.438074815392	176.080031421718	194.363164661558	193.276379440096
562.029	0	0	0	0	0	0	0	0	0	0	0	0	0	0	0	0	31.6165627284871	6.75979740673109	18.1939763196867	18.4433190849214	26.2356589149701	24.2515835414775	13.460452967091	31.7549232961017	31.3823621168977	35.9632674189381	47.3369572968158	51.3981247812805	48.7229875747582	59.3552781224044	63.0638068740069	77.9873530111026	90.4936183238923	88.357363067224	96.9896004594083	99.5326140968724	109.124111341379	114.43020607741	113.145969436329	125.375161791585	136.457376504787	145.197046587176	139.704435124281	155.032828460426	158.875790025782	161.467758273968	165.280523186379	176.28390925246	180.817143622808
563.697	0	0	0	0	0	0	0	0	0	0	0	0	0	0	0	0	8.14078951873745	23.6193699603301	18.0187311766908	12.3956008741491	30.0431355062786	28.367389077815	26.3496552856075	2.29479841770354	19.5681614272083	65.7506730219154	50.274745304627	54.575001096359	56.1780035728667	63.8791089905142	80.9072594230727	63.5937299841369	90.7483020340322	73.9253317362734	82.35233971354	103.006306145698	91.3095211010097	104.029300012333	113.618285317487	124.304611118855	125.326893570478	138.609380595322	141.462929154723	141.790421738449	151.964475063232	152.528648938331	161.442702202878	173.393360837107	183.939478991798
565.365	0	0	0	0	0	0	0	0	0	0	0	0	0	0	0	227.941431788098	10.8011536233511	9.9612404794276	41.0445001551582	24.4291168695043	18.4285833432571	25.4716993949251	43.1008750096828	34.6488500444784	39.4863818830185	45.5112672243128	51.0367307198767	62.2007534134184	73.7846808211558	75.6656954980191	64.6729045657581	91.0778508254314	75.2955927669119	80.7382657663312	94.5186295719627	95.7486629134932	115.45758679917	104.902209912483	124.54248430847	122.951031496197	129.567843292944	132.163696683041	146.516775656607	153.006977536173	150.296318715544	159.165633838181	169.551868222903	166.670974538886	180.556016406592
567.033	0	0	0	0	0	0	0	0	0	0	0	0	0	0	0	65.786984525148	41.9106250007187	62.3947533429578	29.4083186684802	38.5656575106341	51.1673183694899	52.9490200762353	41.6906119486132	52.3722291387594	68.0168920712918	68.2922631706908	67.9209372198842	70.8635309983021	80.7221272834745	81.7329906765859	91.7898016392043	88.577321479897	101.771686535165	107.04785696827	108.098715397062	97.4620150300223	125.443272460839	120.341800929909	119.11986548467	128.645003825073	137.071754490529	145.431361686994	152.975593199194	149.308849186681	159.895771331444	158.672672143268	170.042169726839	167.66679656913	190.50364778009
568.702	0	0	0	0	0	0	0	0	0	0	0	0	0	0	595.069984231324	33.4931059766315	31.4911535749242	34.9114642202522	40.3221171636879	50.3682706203603	35.0293565482617	59.4130522466755	51.6120602370569	48.5991550916514	54.4162960742615	75.3726933320259	60.8516327347426	61.51615621256	67.2344101791937	57.8907292162062	79.2571590938808	92.8600043281795	101.966996888935	102.218511853631	105.072443265737	110.88374470495	113.608110771039	110.771457246916	133.315288435087	124.258911502289	126.505030444762	135.172265607274	144.753415981283	151.871608050088	152.522613912628	151.633240884919	166.390378301821	168.081032413779	175.972701235237
570.37	0	0	0	0	0	0	0	0	0	0	0	0	0	0	75.4499133555263	20.4299334428824	31.2535016694093	23.8274451409649	36.9922906174684	19.908519669505	25.4856076935012	36.4892849098117	45.6705619357277	33.5985045103565	49.6294924422726	41.5860991316108	60.2483908037725	60.3776140136503	70.1537832791056	74.4446942202102	76.0113219741609	80.1429041935024	92.039890190921	94.9016137566063	90.2552629625233	105.373713688587	114.8144649438	119.003007212525	116.804161535155	123.315320797573	128.551265809309	136.314980563862	143.031944523341	147.029729734206	146.576430180627	161.464428679153	158.677558412103	167.021597754621	162.916320145104
572.039	0	0	0	0	0	0	0	0	0	0	0	0	0	23.1653488057673	51.4400260988063	11.9089667909029	24.8549046517622	17.6236633228755	21.3271424142435	22.4187663951861	36.4501252664809	14.9350379607576	44.8724811435013	40.0969509603897	46.7472432463419	59.1018294729667	65.9173668469175	67.7421119739436	55.6008224180092	74.7185224662647	76.0293806906339	76.9195326711584	89.6110466841264	89.4072861109348	96.9022109345423	103.587614400256	99.9272126530991	107.367670638368	119.444986559812	116.019725440978	130.380786639133	132.568832944374	132.073340636523	142.315714079628	144.576641698985	148.104783913949	155.46237193327	158.13504550013	172.53900220508
573.708	0	0	0	0	0	0	0	0	0	0	0	0	0	7.07948322993542	14.6107875182363	33.2255128427036	9.6452389505446	42.5031837599257	26.3863749489098	40.5656107927013	17.7416136820393	66.713581719137	53.5862284709543	43.6645749505327	54.4174193595916	41.8116489529786	53.9094412429477	70.1609245795489	70.0884761554428	65.6221579032712	74.6869213472991	66.3784441485526	94.1601282935332	86.0225239401978	108.418183719502	95.5509097294189	96.9982161532942	103.021754405033	107.690186568703	121.459963703518	116.389508733321	114.269070550976	131.871643645457	134.783926177578	138.102701576631	143.65559041941	159.582024689173	161.817022126125	162.549544839861
575.377	0	0	0	0	0	0	0	0	0	0	0	0	37.7938749626739	43.7411743446856	52.1972374912436	58.3957025757016	53.3041314007448	35.7474838555304	67.7272339740616	61.3424415990801	69.4302330161646	39.1089605372014	61.1364990325514	61.5109096942093	52.5890508929222	70.8736339171346	70.4318942496889	66.1746863715917	81.7978032563898	100.70683884073	68.5061345106178	77.4707453400858	101.059368848553	104.599745709636	99.1462717231104	118.93092055762	114.08916962676	135.294572498201	120.914101830625	116.541247164184	126.639893727014	128.608317394188	133.719194605169	137.470314215542	146.362491731467	149.37898749922	155.190197522005	160.288441598471	164.943263283175
577.046	0	0	0	0	0	0	0	0	0	0	0	22.0912253854094	7.67174239507781	1.08742563181856	-0.923894181489743	6.64428877664119	21.5398606759359	-8.72559732254232	-5.8375516055917	11.0088660692256	29.0072721668252	28.2132039274236	15.9205595519746	13.8406074112893	28.7696106896837	43.8804106307697	50.993805017516	50.4821660414785	55.445822628252	50.7839972794328	53.7879375893411	66.1442877642329	72.1238079681242	68.1244444001893	85.5129313614974	92.3588734283958	94.9459576498702	94.4525970287697	118.564458175156	109.514444364017	105.775128362397	121.434180093553	121.321556146981	125.09296253578	133.681080804163	138.059601174719	143.477109973656	151.624525240494	153.524021074188
578.715	0	0	0	0	0	0	0	0	0	0	0	22.3413891384644	15.9079982580159	32.1458189618492	35.1437134775306	24.2313771742226	28.3008157322544	34.8059763937084	41.5522838604481	22.4178232480581	33.6101615943544	43.1099854658252	57.8492766021563	60.8040254150908	63.423640332372	52.678027562279	78.005093032001	75.4662868220886	76.2330891273926	82.5428248841961	76.6057652786118	85.6763907442776	93.5699308645157	84.0758833809	99.1571714216347	102.578994036337	98.6933506442328	104.619790650523	116.423993922235	106.783520026491	127.520256736761	128.407528215611	130.876435668948	140.424873784027	135.082127954314	135.971300610577	146.259703776596	150.276458132592	153.48628650493
580.384	0	0	0	0	0	0	0	0	0	0	15.7506873205909	-16.6070488862875	-6.1365287504556	-17.965207768069	-10.252000356255	2.41028322661761	1.63631773219982	12.869263067169	17.8142083305591	5.38115412107435	19.8477197471728	19.8842654230942	39.407696609693	3.19535874179346	41.0443055154463	21.363476395636	44.8673328588724	39.4625911247081	48.8322874535098	47.0200330859312	64.3903757026335	68.2472212636082	65.4356947528443	79.1789515488705	85.4537182996679	80.4008876262698	92.3402434426938	88.4164420187068	96.4466421045761	99.3845710418548	97.9685054170268	108.50375294962	124.07061426109	113.941696819393	120.032159879754	129.605743366842	137.817885421966	139.305362757289	151.85654323587
582.054	0	0	0	0	0	0	0	0	0	0	-14.50008815489	9.04694008450341	24.3554816436257	19.6882290771004	29.9078824031675	13.2568579374427	28.0891303601801	38.6469398830087	25.4883713509055	34.9607783907756	14.9847647654911	31.635259767523	36.8839150155424	32.325400713892	28.2036913923363	43.4671055369341	60.2763746555358	58.6763087250736	62.3229117089256	53.6176749950514	74.512139184493	60.4387497531512	83.4909697575799	84.0857893408059	104.642119423073	83.772309498022	92.0821783060182	94.8711796113236	98.0656835589716	101.578352513905	111.969237153562	120.630843751952	124.557050803094	123.270929950941	123.010906064499	127.122081668731	132.904221671355	138.027055048093	149.622837251494
583.723	0	0	0	0	0	0	0	0	0	-11.5655865649341	13.9619670604861	-2.49627211085109	28.1095216431803	-7.18488684090664	24.1270437305062	35.5388443642271	6.35221142052308	39.8630046525115	27.7988648679003	34.8325184657784	18.7280221236876	37.6597803405936	27.4039358181775	17.1814084326554	33.4174792220849	30.3956080426843	56.0005733739835	59.5907122154596	54.4352728635128	50.1437060034618	67.1841915239168	75.4065104673017	85.7450422324585	70.4698367619534	78.4321419134184	90.1997139388325	93.72310270256	90.5574188947066	90.1047299358901	98.5960768851877	113.510191493351	116.122909513321	114.199231865854	127.112052883146	119.057395989643	125.716207598923	128.786740644804	136.653321340988	141.920537191988
585.393	0	0	0	0	0	0	0	0	0	-14.0320893551752	-16.0111926371116	-30.3069785548827	-9.77775952736349	-12.765184746537	2.43413260918456	-18.0924986526488	15.4029928485006	16.7617170343298	12.6202518694566	14.6635028602	3.94138414389204	11.1203178375379	25.4838400027992	41.5772217990654	30.5880239689622	31.4245700725439	41.6794854748446	39.4577294766009	39.0373110242342	43.5102707812524	52.7250225522527	51.9038579142768	50.0573309095737	59.0875621760994	65.4953922406848	73.9510025359097	80.2211287493828	61.5403388023228	95.096068653239	91.2507707021589	90.8928974532892	96.5410589577525	110.243318176639	113.613567600504	124.055930972078	123.691985728864	120.264249776861	131.055483043562	132.720620995657
587.063	0	0	0	0	0	0	0	0	20.349796774758	-0.687263543850267	55.6037608020505	31.3419456235149	9.86486045854025	1.37285610978856	20.0270999627312	40.8552610390892	21.6932797598266	40.4437636893953	38.8113381591932	20.3043551865561	46.5329024248865	43.3503445418674	30.3518190613334	64.28887205826	54.4574212451997	44.2220498982475	61.8360884260803	61.7082350123106	59.9554034277533	71.1840706011153	79.5604421138599	52.1386748290019	73.8737310207924	93.9017698858748	80.7153637519593	88.7093573451406	79.309706968495	93.0436572719491	92.4402254284224	88.5668586745811	109.848234702667	109.350411686457	112.5607381371	115.646727383371	118.19285059759	120.461465231313	133.382738214185	136.123711341879	134.973196208057
588.733	0	0	0	0	0	0	0	0	-11.9696524682326	-22.8496296173691	3.9538007523226	-2.63572496530307	8.87393973383172	-16.9132926433809	14.9257474747369	-7.73158318678621	-2.76611802716776	6.01308978936831	-3.47179346934172	11.4707526274849	-0.242629117761553	33.6717784211925	30.4580568182285	22.9462204557918	24.0168285112516	20.0543159045556	41.1880779501929	42.5357608148696	59.2541592986294	46.8646326281553	59.376846411716	55.4634876644237	62.0320772945523	58.7395697090221	58.9328577417134	71.5578684067519	79.6909321665905	79.3249394352471	89.5200603793334	98.4082523323754	83.7521176974473	98.0442300873753	104.748679960788	101.242805254672	108.599954307474	113.229841408849	114.646163174285	118.198681148311	130.050619376363
590.403	0	0	0	0	0	0	0	12.5275227218024	17.2430972729476	16.1038327091159	21.0971487205851	21.5043693520953	50.0905743876208	31.6683062710283	17.0682361291413	24.4319528037543	38.02613942006	46.3053789836973	28.9354244213251	35.7747559558733	50.1633800342616	58.9900211287919	32.9154469396529	44.3525063910701	61.372090800723	53.3924713848431	63.0796304647406	58.0107585446094	71.2889971516573	69.2885058128101	64.0200391266922	73.4870840492325	80.3776689260462	90.8673157089672	82.521474870277	86.7725895006256	96.6348607618954	88.4641607246325	97.8649001055435	93.1179009564974	103.758763932311	107.747360820792	116.700799173227	109.655951991436	121.687841712215	118.161623028569	122.380490204484	126.200443993123	131.099283029278
592.073	0	0	0	0	0	0	49.9788293582553	10.6044630829457	3.38614119626545	-0.37350157627942	34.2526771563192	31.0662562789107	26.389244157344	30.7150616629399	47.9145847154416	39.5407881589348	20.6662547515566	48.8367826106469	26.0224056869673	34.14908105021	57.3416367783426	36.2773102602275	45.7246982748376	54.0659798715125	42.575427213198	43.852385356539	53.1896082916571	59.1679813886826	69.9500435286302	73.2185384572421	73.5719584076828	78.5180363166255	76.5040762202601	82.6634158296051	75.5523626355899	82.1364651107446	72.3433548493898	84.7472913089344	90.0918372020823	88.0107636048652	105.563764227207	102.853145629525	102.446709508448	115.665870376032	112.069538839416	115.80575902756	116.328373865966	124.884309743994	125.432776972077
593.743	0	0	0	0	0	0	4.44571786251809	-5.33074680239527	10.1170568301141	-2.00094926711528	6.87467260087168	9.16853650960502	-6.67883023720965	3.65698001413452	12.0553233607333	12.2298774337975	24.2289073327952	4.17164587593987	5.41927273349569	33.6887132993137	29.4490217290145	35.6603205691969	30.3901543412206	32.5324066029987	27.0256080231529	43.6781699417288	36.335529635534	49.577207035357	48.0968780881324	42.5718237716072	46.2158698900152	62.3270088087406	79.6983038464869	70.9460969631463	68.6934057672465	71.7225837122026	83.1317965882342	89.6259329880612	87.9823668062281	93.6346073529212	88.6643804898073	90.0935943342701	100.656727355653	104.56874557623	107.633681346493	110.951804084797	110.810985502995	114.894507575096	125.791046013054
595.413	0	0	0	0	0	15.0401753679422	-3.98259755071524	-14.1001415024103	-17.0389985702502	-0.279424965317067	8.86303896077959	-1.41863600458283	-7.08873359332083	14.525556871471	6.62867967756107	6.60595035985336	27.3558323087731	-16.3555827355746	19.2259473047425	13.5554825123241	27.951041327063	12.6818631975014	9.60737133923329	33.8769180403534	24.2945180880889	19.5726519317477	32.7483240684821	45.8971377517987	35.7408581084795	44.6751352111606	39.8513984565789	52.067747003297	63.5131362123858	58.2793849146082	68.4057559627365	74.8008032003646	71.5998752920485	61.1346974869391	76.779840223514	71.1823717284182	85.5210541898944	95.4946043855907	95.8310893075091	98.7429557651569	101.992990197917	105.359398837024	107.275017852695	110.826814134325	108.177572635294
597.084	0	0	0	0	0	6.61663426381808	17.1051697570374	1.38382686832609	-12.4493082757247	7.97179808367176	6.53008768970893	5.49711578025141	-8.58747990562029	4.95040407252459	-3.57989411322814	-1.44958078105283	-4.39003132099171	9.59154307307965	24.0936154919791	0.555462510883295	18.2700700519916	13.1294982168599	21.3111085377435	30.5512220179036	37.7679480182385	28.9272503410733	21.1673572034176	47.8942779725684	42.0575372310657	37.5341229410126	42.3726836647138	53.1517333200248	59.3671319763918	56.1067619468702	74.9464913531807	72.7665237073522	70.0882300823798	75.4793844911204	91.3952136649649	94.7963946348453	92.4266157826769	84.8625529283242	89.3981290526891	96.095069750915	105.195323962526	101.20031119588	102.854582055782	108.382768399857	117.501714202411
598.754	0	0	0	0	-4.75432871589536	-7.28280965155427	-19.3068779390928	12.2757500421394	2.39271749142958	14.3723979241257	15.7534952343552	21.8545634677478	2.11526057832749	-9.35187639916816	22.9756749333372	18.1621907420955	12.0606156409389	25.5488922812857	22.2940900792458	26.1957259845583	14.3725983467204	25.4173439871073	29.6007613797986	23.1985687318789	31.6689699985477	38.9708041194626	51.7820610578484	47.375613686109	41.1340396038276	48.6361590689098	56.899310049447	40.2758478642409	60.1383237295283	58.7259079757137	61.9139148569212	69.9903296394659	67.592157243741	71.0908389032947	79.9598184307258	75.4542736241221	80.2638593123853	80.7077496479163	85.7025054471905	94.4592901716216	99.548736031311	95.6326562158915	104.580095904214	102.542260702766	103.927057210254
600.425	0	0	0	0	18.0128818841759	1.23660882370152	-1.90809192203211	12.5456618938567	8.84433333319076	15.2292181760711	-3.81476112546933	21.7275482541438	8.35387945572081	11.4178049107362	39.624062622852	13.8749885330015	9.32640591575103	28.4038990336603	41.8116326065143	41.9901037511131	40.7743031688389	33.7537423972568	56.0261061279461	40.3453855729923	50.1536729105843	39.3736298902887	54.3055747006111	41.1939666506108	60.1613775642788	53.143076310707	66.5790598021133	56.8761407669025	73.1125635728391	68.2042871732998	69.9103070540884	68.2578996405369	77.1549431806004	78.3033705868152	85.1352880945393	88.353005994793	89.3915980570072	89.0234730480812	96.3205636649021	97.6143563572018	99.0696358988477	104.340943222327	103.047230750286	107.939783844623	111.31709172097
602.096	0	0	0	-29.3828656246446	-33.3403877740211	-31.3523272704901	-17.0451616672461	-28.3574722903644	-21.7629156236646	-44.1223761032544	-25.3040876433155	-35.9786423558011	-24.2654624633999	-31.4135865728073	-20.9181149429032	-3.92439065201595	11.4239867082636	-14.660606473649	-20.4971773013787	12.4128266997255	21.6008282428063	0.510034460915492	3.961710020517	16.1402012134079	25.279726484778	12.7569028906623	16.4207717848676	21.5791572563053	28.6502006154987	43.1839732623517	48.8083657287956	40.953962665067	43.4494551307499	54.2418628959478	52.9125865945976	62.9629508788698	56.6424792684353	51.4356816964697	70.8164537255956	71.5283294191065	75.6171258678036	74.4119490276214	81.81407023349	87.1381127524721	87.5580816292602	98.2500471366007	98.7577529966783	96.6049213071925	103.218943957234
603.766	0	0	0	7.58334383241953	-4.70045353736173	-4.30293650839579	-20.6727533130218	1.38443656297648	-18.3500722548032	4.84231222947967	-3.17046618199659	-10.1410525779216	-17.4678992224968	-4.9890090932235	7.8321503449936	22.5559168337389	3.76047381791421	25.4524121338927	11.1189157761817	10.9327777044634	26.4097856076318	19.3003157418269	23.1573033497445	23.4107095792991	21.2808399803273	34.1383457245973	34.4012065022695	34.4739140010699	38.0613952551941	51.5388796795982	39.5815024372447	49.6216771006398	54.0316313867106	45.9181649196058	56.1595445267138	67.4369556749917	63.6797593400793	63.041403476546	86.2927084234557	80.7181969617357	79.433985957342	78.4033949329358	87.6921146712565	87.8312278324832	89.0301351441827	91.6429374558064	99.9582647049499	104.870412600575	104.475925658465
605.437	0	0	42.0749707769612	8.4332625927734	-4.78716254305276	7.38240264928737	23.5786433389051	15.393635456928	13.1683048658635	18.3158370575372	17.9113341915765	22.1339678061571	8.2942928927646	19.4319192582562	30.927973035298	43.122878754478	21.3754674580551	34.9310567142335	33.0811209905808	29.8703904156383	25.9896297413243	27.5206216329864	21.7915473421242	35.8721166586819	36.6936307978864	47.0634281829996	43.2871718773168	42.8092097864859	49.1785571318131	48.2910042701085	56.5111237234158	67.1603712773404	53.508653344445	71.6065968978047	65.8704176257083	69.5261007066004	67.1935070045143	74.5715690782658	77.6981084997471	77.9522552490272	77.5509936698424	86.8487297160605	91.8806740956901	92.9384345132154	93.6827600594414	93.568606353336	100.269842907905	100.490921920994	102.351335636687
607.108	0	45.8654091210524	-8.54451154642172	12.8448644071641	7.74606377682141	11.3592001174977	34.8814326404914	11.3307858851804	15.8778360559985	32.7136601488509	4.34225444798053	5.63046983943693	10.1902615545107	4.06999989800101	16.801134720114	15.602688861122	15.5595852316617	32.4916831879236	36.7130559906041	20.1431604536859	40.117868773762	27.9467008697557	38.8998092850892	28.030711384614	39.8507540465587	31.8301940198379	52.2478941081382	42.7105747299767	53.7692023859336	49.0243871152274	45.3234979846647	68.0786257397689	60.6893290680105	62.9326623074906	61.6215528596429	72.538168048215	64.1912258505553	70.0632322386728	75.4527466008213	81.3201110236487	75.3291998830736	77.6743453367136	87.2296764763947	83.5735562120943	91.7499773896113	98.0429061497466	93.0102319181037	94.8517756650879	99.3897665270927
608.779	0	5.956795793346	-6.32984235572224	-23.3455744759621	-11.5647866087148	-11.559790783436	-12.5532391360769	-1.60813114362712	-5.55351359858363	-10.0412795830888	0.785044935050938	-10.0376124297085	-7.16400156644968	8.66219362579823	-1.01853573455077	7.35098783733756	-13.5040735473361	21.5406044538358	3.6419012977888	7.44351763000001	7.31901547356188	11.6885426821743	21.621203307051	13.2841632091769	7.58205524473992	19.9365769101978	27.0416182203328	36.1543602617893	31.312478923087	37.2063570893412	37.0477404769111	49.336964746936	50.4422089264556	46.7831693612717	48.3766432574408	49.9828863740248	52.4515896773868	69.4065293478582	62.1940169035148	69.3466682778804	67.3899487581884	69.0891425298076	67.8841186456572	80.1454395132999	81.206724876983	87.6120048156584	86.5656322035707	90.9831840072693	83.8407422911241
610.45	34.3615052003672	-5.07712764962598	-1.97031800060332	13.5082558785737	15.6052879067692	-6.92731088365171	16.2392050671791	27.6487870730198	40.816109137751	24.4298140702698	13.1091950064215	10.6079116847611	37.9865554286321	24.7155226571203	19.8061102676585	17.5189951260126	9.81960987695644	32.7014605992784	21.1684340845635	21.1633842934122	22.1198421476587	32.3715701515725	35.2190433146815	37.1979453364786	47.4774663705335	51.2073420769616	44.2659495236534	57.1137143321441	43.596606342522	47.3755298994286	51.1549031723759	52.037073241807	64.9335019960126	63.5591621524606	48.5448691768297	60.797640741744	61.4100186541683	61.3278960649714	73.9208455263132	74.7321060695343	78.0924029153747	84.6456844230631	78.0535836147504	86.1857818810132	83.8137147427273	92.7085255921379	86.2806693301992	97.993405606057	93.8888987828557
612.121	-27.3922197078747	-11.0762637473641	-15.536977421506	4.8156186168408	-4.25863249657479	-0.110012787452852	-4.06733986434862	10.3246964793593	-13.4819112294285	2.68593077322947	0.858758827242168	18.9011670261901	29.9818991831203	9.73627378964459	6.0246365796115	27.3057820017671	19.5486087069427	5.06698917022269	20.1596399501611	21.6445146077117	20.2133576085429	26.1977098079077	14.8735450100226	41.6966150746194	29.1617810830715	28.2307083561936	38.3044234221442	37.8345745820922	36.9125522190979	58.937677713012	47.4903072123458	46.0853909032637	48.7589958851404	43.7637160169073	47.3478720089855	52.0943832199378	53.9087957587188	64.8094529495148	68.6932453896267	62.5383196502777	64.7579575535407	68.3343262646518	67.2559671950925	76.3318962792634	80.0035421834897	80.7355202817597	85.745010676183	91.0836119388405	87.3691350275379
613.792	15.7989540697251	37.9521085093539	5.63769978017033	19.4190616268998	20.3823435387223	10.2610381173932	22.8144860649376	8.39688476479839	6.34719159074066	8.43436712671521	6.03545172535382	29.3452718029131	21.1792036661247	6.85788340978426	34.8110271797609	32.2999971468255	27.8824138091817	21.0367737781792	18.4686023875557	44.8577680678435	29.098490050332	34.7364985487299	32.4659616974386	25.2180409835292	31.1797908251589	34.8759525149243	51.455049447231	29.9198478710937	51.1849090127002	55.1879473613531	48.9966615655024	53.3027669406697	44.4379970127223	58.0245372040984	61.9606327810389	60.8216024176065	61.4521425267827	75.2844164130983	68.1153742435851	73.4794644877558	66.614112929758	70.87406126445	77.4377370587372	78.3768472831659	84.4889756985315	85.452121784999	82.7290170123408	91.4009969997182	84.829862169651
615.464	-18.9427144577181	-0.498983855148734	2.41621660976508	3.38447082317496	-6.7898811647031	-29.944487673798	-8.20996852998997	17.2860123496348	-2.96580619901809	-0.367794016753319	-5.4740473212338	-13.6935114264559	3.35578758895138	8.24342949053885	8.78567788286835	9.91941116388691	4.95774932488223	-3.22903688089293	18.725179344367	26.2056523238751	17.8295672576113	14.3189258455614	16.6766382431762	29.5487416782578	23.2755605853351	30.6340958933334	34.4139075981488	35.912612184495	20.7540212233858	48.4378482574198	44.2029185365517	41.3283250836005	34.6591048211757	49.1975198797523	58.2134688495412	54.8435877176176	58.9181339176573	52.4250001694082	54.325233177079	65.4680024236093	71.4837172716951	77.8880059676088	71.9862738548446	76.8146803049868	75.4325747198468	73.2979101039123	76.7858737980964	81.7698741369498	82.8243317183386
617.135	27.9594931071045	20.708935705747	25.3657642909768	26.8105134118443	31.9397094798215	0.984098636029094	39.8818538818714	10.2436365942668	40.7751140647098	33.588313886331	25.4907283426215	44.2663447242946	44.5500575048028	39.7245473640005	43.513678198972	23.1488132800342	29.2409818788325	39.560543007006	31.1623174853962	40.9601482645529	35.126822958003	45.1975560011207	28.4638919548296	37.2629633960212	47.9495498019758	42.0296617261283	49.2377689329149	47.7720601887122	34.1250407594688	61.0691999816316	56.1240482115901	48.4488059236748	58.646524911473	71.4783905037697	62.4296429912229	66.4208116168888	68.6007600308145	59.3926017671794	74.2428945701275	73.2871231451698	69.1299821727994	75.6582895688464	75.4222527205175	78.1602453883552	78.533352730457	80.6810754652599	84.9537651403035	84.0186222851981	87.7483727901817
618.806	-5.85200592976545	20.0350086299325	-13.5208011108477	-6.08849048799541	-13.4390842783126	4.66924147212367	-9.7841736441975	-1.62619150737615	5.43594075916994	-4.12986428146351	-4.11205832219429	10.6858640451497	3.36451920407135	18.5497002130943	24.2583435532373	16.835791446544	17.0371583252564	18.2619406521936	19.05398436929	19.6114970169074	7.52166713768462	33.4581595044223	8.04167658548937	20.671196811783	30.5052849395981	30.2223440284256	20.6914980347565	19.794789950374	40.032980869202	48.0141650625463	35.9557997519992	33.7418463411851	42.9906519285217	49.2015431476047	50.9743956355562	53.4874552003422	59.6084420423581	54.7965727924438	58.4694601687112	58.7189672914042	53.649222629462	59.3257500933362	66.741590013895	66.0607958703577	68.8053510726948	73.6945583583721	74.9608985141711	75.6859448237992	78.166278508932
[truncated: 85 more columns]
