# Supplementary material for: Physicochemical and major ion data for springs in the Black Forest National Park, Germany
Source: Data Brief. 2020 Apr 30;30:105645. doi: 10.1016/j.dib.2020.105645 (PMC7218150; doi:10.1016/j.dib.2020.105645)
Supplement: Supplementary file 4 [file mmc4.zip › Fluorescence/S01_4_2016-11-07.csv]

wavelength	600	597	594	591	588	585	582	579	576	573	570	567	564	561	558	555	552	549	546	543	540	537	534	531	528	525	522	519	516	513	510	507	504	501	498	495	492	489	486	483	480	477	474	471	468	465	462	459	456
210.862	0	0	0	0	0	0	0	0	0	0	0	0	0	0	0	0	0	0	0	0	0	0	0	0	0	0	0	0	0	0	0	0	0	0	0	0	0	0	0	0	0	0	0	0	0	0	0	0	0
212.444	0	0	0	0	0	0	0	0	0	0	0	0	0	0	0	0	0	0	0	0	0	0	0	0	0	0	0	0	0	0	0	0	0	0	0	0	0	0	0	0	0	0	0	0	0	0	0	0	0
214.027	0	0	0	0	0	0	0	0	0	0	0	0	0	0	0	0	0	0	0	0	0	0	0	0	0	0	0	0	0	0	0	0	0	0	0	0	0	0	0	0	0	0	0	0	0	0	0	0	0
215.61	0	0	0	0	0	0	0	0	0	0	0	0	0	0	0	0	0	0	0	0	0	0	0	0	0	0	0	0	0	0	0	0	0	0	0	0	0	0	0	0	0	0	0	0	0	0	0	0	0
217.194	0	0	0	0	0	0	0	0	0	0	0	0	0	0	0	0	0	0	0	0	0	0	0	0	0	0	0	0	0	0	0	0	0	0	0	0	0	0	0	0	0	0	0	0	0	0	0	0	0
218.779	0	0	0	0	0	0	0	0	0	0	0	0	0	0	0	0	0	0	0	0	0	0	0	0	0	0	0	0	0	0	0	0	0	0	0	0	0	0	0	0	0	0	0	0	0	0	0	0	0
220.364	0	0	0	0	0	0	0	0	0	0	0	0	0	0	0	0	0	0	0	0	0	0	0	0	0	0	0	0	0	0	0	0	0	0	0	0	0	0	0	0	0	0	0	0	0	0	0	0	0
221.95	0	0	0	0	0	0	0	0	0	0	0	0	0	0	0	0	0	0	0	0	0	0	0	0	0	0	0	0	0	0	0	0	0	0	0	0	0	0	0	0	0	0	0	0	0	0	0	0	0
223.536	0	0	0	0	0	0	0	0	0	0	0	0	0	0	0	0	0	0	0	0	0	0	0	0	0	0	0	0	0	0	0	0	0	0	0	0	0	0	0	0	0	0	0	0	0	0	0	0	0
225.123	0	0	0	0	0	0	0	0	0	0	0	0	0	0	0	0	0	0	0	0	0	0	0	0	0	0	0	0	0	0	0	0	0	0	0	0	0	0	0	0	0	0	0	0	0	0	0	0	0
226.71	0	0	0	0	0	0	0	0	0	0	0	0	0	0	0	0	0	0	0	0	0	0	0	0	0	0	0	0	0	0	0	0	0	0	0	0	0	0	0	0	0	0	0	0	0	0	0	0	0
228.299	0	0	0	0	0	0	0	0	0	0	0	0	0	0	0	0	0	0	0	0	0	0	0	0	0	0	0	0	0	0	0	0	0	0	0	0	0	0	0	0	0	0	0	0	0	0	0	0	0
229.887	0	0	0	0	0	0	0	0	0	0	0	0	0	0	0	0	0	0	0	0	0	0	0	0	0	0	0	0	0	0	0	0	0	0	0	0	0	0	0	0	0	0	0	0	0	0	0	0	0
231.477	0	0	0	0	0	0	0	0	0	0	0	0	0	0	0	0	0	0	0	0	0	0	0	0	0	0	0	0	0	0	0	0	0	0	0	0	0	0	0	0	0	0	0	0	0	0	0	0	0
233.067	0	0	0	0	0	0	0	0	0	0	0	0	0	0	0	0	0	0	0	0	0	0	0	0	0	0	0	0	0	0	0	0	0	0	0	0	0	0	0	0	0	0	0	0	0	0	0	0	0
234.657	0	0	0	0	0	0	0	0	0	0	0	0	0	0	0	0	0	0	0	0	0	0	0	0	0	0	0	0	0	0	0	0	0	0	0	0	0	0	0	0	0	0	0	0	0	0	0	0	0
236.248	0	0	0	0	0	0	0	0	0	0	0	0	0	0	0	0	0	0	0	0	0	0	0	0	0	0	0	0	0	0	0	0	0	0	0	0	0	0	0	0	0	0	0	0	0	0	0	0	0
237.84	0	0	0	0	0	0	0	0	0	0	0	0	0	0	0	0	0	0	0	0	0	0	0	0	0	0	0	0	0	0	0	0	0	0	0	0	0	0	0	0	0	0	0	0	0	0	0	0	0
239.432	0	0	0	0	0	0	0	0	0	0	0	0	0	0	0	0	0	0	0	0	0	0	0	0	0	0	0	0	0	0	0	0	0	0	0	0	0	0	0	0	0	0	0	0	0	0	0	0	0
241.025	0	0	0	0	0	0	0	0	0	0	0	0	0	0	0	0	0	0	0	0	0	0	0	0	0	0	0	0	0	0	0	0	0	0	0	0	0	0	0	0	0	0	0	0	0	0	0	0	0
242.619	0	0	0	0	0	0	0	0	0	0	0	0	0	0	0	0	0	0	0	0	0	0	0	0	0	0	0	0	0	0	0	0	0	0	0	0	0	0	0	0	0	0	0	0	0	0	0	0	0
244.213	0	0	0	0	0	0	0	0	0	0	0	0	0	0	0	0	0	0	0	0	0	0	0	0	0	0	0	0	0	0	0	0	0	0	0	0	0	0	0	0	0	0	0	0	0	0	0	0	0
245.808	0	0	0	0	0	0	0	0	0	0	0	0	0	0	0	0	0	0	0	0	0	0	0	0	0	0	0	0	0	0	0	0	0	0	0	0	0	0	0	0	0	0	0	0	0	0	0	0	0
247.403	0	0	0	0	0	0	0	0	0	0	0	0	0	0	0	0	0	0	0	0	0	0	0	0	0	0	0	0	0	0	0	0	0	0	0	0	0	0	0	0	0	0	0	0	0	0	0	0	0
248.999	0	0	0	0	0	0	0	0	0	0	0	0	0	0	0	0	0	0	0	0	0	0	0	0	0	0	0	0	0	0	0	0	0	0	0	0	0	0	0	0	0	0	0	0	0	0	0	0	0
250.595	0	0	0	0	0	0	0	0	0	0	0	0	0	0	0	0	0	0	0	0	0	0	0	0	0	0	0	0	0	0	0	0	0	0	0	0	0	0	0	0	0	0	0	0	0	0	0	0	0
252.192	0	0	0	0	0	0	0	0	0	0	0	0	0	0	0	0	0	0	0	0	0	0	0	0	0	0	0	0	0	0	0	0	0	0	0	0	0	0	0	0	0	0	0	0	0	0	0	0	0
253.79	0	0	0	0	0	0	0	0	0	0	0	0	0	0	0	0	0	0	0	0	0	0	0	0	0	0	0	0	0	0	0	0	0	0	0	0	0	0	0	0	0	0	0	0	0	0	0	0	0
255.388	0	0	0	0	0	0	0	0	0	0	0	0	0	0	0	0	0	0	0	0	0	0	0	0	0	0	0	0	0	0	0	0	0	0	0	0	0	0	0	0	0	0	0	0	0	0	0	0	0
256.986	0	0	0	0	0	0	0	0	0	0	0	0	0	0	0	0	0	0	0	0	0	0	0	0	0	0	0	0	0	0	0	0	0	0	0	0	0	0	0	0	0	0	0	0	0	0	0	0	0
258.586	0	0	0	0	0	0	0	0	0	0	0	0	0	0	0	0	0	0	0	0	0	0	0	0	0	0	0	0	0	0	0	0	0	0	0	0	0	0	0	0	0	0	0	0	0	0	0	0	0
260.186	0	0	0	0	0	0	0	0	0	0	0	0	0	0	0	0	0	0	0	0	0	0	0	0	0	0	0	0	0	0	0	0	0	0	0	0	0	0	0	0	0	0	0	0	0	0	0	0	0
261.786	0	0	0	0	0	0	0	0	0	0	0	0	0	0	0	0	0	0	0	0	0	0	0	0	0	0	0	0	0	0	0	0	0	0	0	0	0	0	0	0	0	0	0	0	0	0	0	0	0
263.387	0	0	0	0	0	0	0	0	0	0	0	0	0	0	0	0	0	0	0	0	0	0	0	0	0	0	0	0	0	0	0	0	0	0	0	0	0	0	0	0	0	0	0	0	0	0	0	0	0
264.988	0	0	0	0	0	0	0	0	0	0	0	0	0	0	0	0	0	0	0	0	0	0	0	0	0	0	0	0	0	0	0	0	0	0	0	0	0	0	0	0	0	0	0	0	0	0	0	0	0
266.591	0	0	0	0	0	0	0	0	0	0	0	0	0	0	0	0	0	0	0	0	0	0	0	0	0	0	0	0	0	0	0	0	0	0	0	0	0	0	0	0	0	0	0	0	0	0	0	0	0
268.193	0	0	0	0	0	0	0	0	0	0	0	0	0	0	0	0	0	0	0	0	0	0	0	0	0	0	0	0	0	0	0	0	0	0	0	0	0	0	0	0	0	0	0	0	0	0	0	0	0
269.796	0	0	0	0	0	0	0	0	0	0	0	0	0	0	0	0	0	0	0	0	0	0	0	0	0	0	0	0	0	0	0	0	0	0	0	0	0	0	0	0	0	0	0	0	0	0	0	0	0
271.4	0	0	0	0	0	0	0	0	0	0	0	0	0	0	0	0	0	0	0	0	0	0	0	0	0	0	0	0	0	0	0	0	0	0	0	0	0	0	0	0	0	0	0	0	0	0	0	0	0
273.004	0	0	0	0	0	0	0	0	0	0	0	0	0	0	0	0	0	0	0	0	0	0	0	0	0	0	0	0	0	0	0	0	0	0	0	0	0	0	0	0	0	0	0	0	0	0	0	0	0
274.609	0	0	0	0	0	0	0	0	0	0	0	0	0	0	0	0	0	0	0	0	0	0	0	0	0	0	0	0	0	0	0	0	0	0	0	0	0	0	0	0	0	0	0	0	0	0	0	0	0
276.215	0	0	0	0	0	0	0	0	0	0	0	0	0	0	0	0	0	0	0	0	0	0	0	0	0	0	0	0	0	0	0	0	0	0	0	0	0	0	0	0	0	0	0	0	0	0	0	0	0
277.821	0	0	0	0	0	0	0	0	0	0	0	0	0	0	0	0	0	0	0	0	0	0	0	0	0	0	0	0	0	0	0	0	0	0	0	0	0	0	0	0	0	0	0	0	0	0	0	0	0
279.427	0	0	0	0	0	0	0	0	0	0	0	0	0	0	0	0	0	0	0	0	0	0	0	0	0	0	0	0	0	0	0	0	0	0	0	0	0	0	0	0	0	0	0	0	0	0	0	0	0
281.034	0	0	0	0	0	0	0	0	0	0	0	0	0	0	0	0	0	0	0	0	0	0	0	0	0	0	0	0	0	0	0	0	0	0	0	0	0	0	0	0	0	0	0	0	0	0	0	0	0
282.642	0	0	0	0	0	0	0	0	0	0	0	0	0	0	0	0	0	0	0	0	0	0	0	0	0	0	0	0	0	0	0	0	0	0	0	0	0	0	0	0	0	0	0	0	0	0	0	0	0
284.25	0	0	0	0	0	0	0	0	0	0	0	0	0	0	0	0	0	0	0	0	0	0	0	0	0	0	0	0	0	0	0	0	0	0	0	0	0	0	0	0	0	0	0	0	0	0	0	0	0
285.858	0	0	0	0	0	0	0	0	0	0	0	0	0	0	0	0	0	0	0	0	0	0	0	0	0	0	0	0	0	0	0	0	0	0	0	0	0	0	0	0	0	0	0	0	0	0	0	0	0
287.468	0	0	0	0	0	0	0	0	0	0	0	0	0	0	0	0	0	0	0	0	0	0	0	0	0	0	0	0	0	0	0	0	0	0	0	0	0	0	0	0	0	0	0	0	0	0	0	0	0
289.077	0	0	0	0	0	0	0	0	0	0	0	0	0	0	0	0	0	0	0	0	0	0	0	0	0	0	0	0	0	0	0	0	0	0	0	0	0	0	0	0	0	0	0	0	0	0	0	0	0
290.688	0	0	0	0	0	0	0	0	0	0	0	0	0	0	0	0	0	0	0	0	0	0	0	0	0	0	0	0	0	0	0	0	0	0	0	0	0	0	0	0	0	0	0	0	0	0	0	0	0
292.298	0	0	0	0	0	0	0	0	0	0	0	0	0	0	0	0	0	0	0	0	0	0	0	0	0	0	0	0	0	0	0	0	0	0	0	0	0	0	0	0	0	0	0	0	0	0	0	0	0
293.91	0	0	0	0	0	0	0	0	0	0	0	0	0	0	0	0	0	0	0	0	0	0	0	0	0	0	0	0	0	0	0	0	0	0	0	0	0	0	0	0	0	0	0	0	0	0	0	0	0
295.521	0	0	0	0	0	0	0	0	0	0	0	0	0	0	0	0	0	0	0	0	0	0	0	0	0	0	0	0	0	0	0	0	0	0	0	0	0	0	0	0	0	0	0	0	0	0	0	0	0
297.134	0	0	0	0	0	0	0	0	0	0	0	0	0	0	0	0	0	0	0	0	0	0	0	0	0	0	0	0	0	0	0	0	0	0	0	0	0	0	0	0	0	0	0	0	0	0	0	0	0
298.747	0	0	0	0	0	0	0	0	0	0	0	0	0	0	0	0	0	0	0	0	0	0	0	0	0	0	0	0	0	0	0	0	0	0	0	0	0	0	0	0	0	0	0	0	0	0	0	0	0
300.36	0	0	0	0	0	0	0	0	0	0	0	0	0	0	0	0	0	0	0	0	0	0	0	0	0	0	0	0	0	0	0	0	0	0	0	0	0	0	0	0	0	0	0	0	0	0	0	0	0
301.974	0	0	0	0	0	0	0	0	0	0	0	0	0	0	0	0	0	0	0	0	0	0	0	0	0	0	0	0	0	0	0	0	0	0	0	0	0	0	0	0	0	0	0	0	0	0	0	0	0
303.588	0	0	0	0	0	0	0	0	0	0	0	0	0	0	0	0	0	0	0	0	0	0	0	0	0	0	0	0	0	0	0	0	0	0	0	0	0	0	0	0	0	0	0	0	0	0	0	0	0
305.203	0	0	0	0	0	0	0	0	0	0	0	0	0	0	0	0	0	0	0	0	0	0	0	0	0	0	0	0	0	0	0	0	0	0	0	0	0	0	0	0	0	0	0	0	0	0	0	0	0
306.819	0	0	0	0	0	0	0	0	0	0	0	0	0	0	0	0	0	0	0	0	0	0	0	0	0	0	0	0	0	0	0	0	0	0	0	0	0	0	0	0	0	0	0	0	0	0	0	0	0
308.435	0	0	0	0	0	0	0	0	0	0	0	0	0	0	0	0	0	0	0	0	0	0	0	0	0	0	0	0	0	0	0	0	0	0	0	0	0	0	0	0	0	0	0	0	0	0	0	0	0
310.051	0	0	0	0	0	0	0	0	0	0	0	0	0	0	0	0	0	0	0	0	0	0	0	0	0	0	0	0	0	0	0	0	0	0	0	0	0	0	0	0	0	0	0	0	0	0	0	0	0
311.668	0	0	0	0	0	0	0	0	0	0	0	0	0	0	0	0	0	0	0	0	0	0	0	0	0	0	0	0	0	0	0	0	0	0	0	0	0	0	0	0	0	0	0	0	0	0	0	0	0
313.286	0	0	0	0	0	0	0	0	0	0	0	0	0	0	0	0	0	0	0	0	0	0	0	0	0	0	0	0	0	0	0	0	0	0	0	0	0	0	0	0	0	0	0	0	0	0	0	0	0
314.904	0	0	0	0	0	0	0	0	0	0	0	0	0	0	0	0	0	0	0	0	0	0	0	0	0	0	0	0	0	0	0	0	0	0	0	0	0	0	0	0	0	0	0	0	0	0	0	0	0
316.522	0	0	0	0	0	0	0	0	0	0	0	0	0	0	0	0	0	0	0	0	0	0	0	0	0	0	0	0	0	0	0	0	0	0	0	0	0	0	0	0	0	0	0	0	0	0	0	0	0
318.141	0	0	0	0	0	0	0	0	0	0	0	0	0	0	0	0	0	0	0	0	0	0	0	0	0	0	0	0	0	0	0	0	0	0	0	0	0	0	0	0	0	0	0	0	0	0	0	0	0
319.761	0	0	0	0	0	0	0	0	0	0	0	0	0	0	0	0	0	0	0	0	0	0	0	0	0	0	0	0	0	0	0	0	0	0	0	0	0	0	0	0	0	0	0	0	0	0	0	0	0
321.381	0	0	0	0	0	0	0	0	0	0	0	0	0	0	0	0	0	0	0	0	0	0	0	0	0	0	0	0	0	0	0	0	0	0	0	0	0	0	0	0	0	0	0	0	0	0	0	0	0
323.001	0	0	0	0	0	0	0	0	0	0	0	0	0	0	0	0	0	0	0	0	0	0	0	0	0	0	0	0	0	0	0	0	0	0	0	0	0	0	0	0	0	0	0	0	0	0	0	0	0
324.622	0	0	0	0	0	0	0	0	0	0	0	0	0	0	0	0	0	0	0	0	0	0	0	0	0	0	0	0	0	0	0	0	0	0	0	0	0	0	0	0	0	0	0	0	0	0	0	0	0
326.243	0	0	0	0	0	0	0	0	0	0	0	0	0	0	0	0	0	0	0	0	0	0	0	0	0	0	0	0	0	0	0	0	0	0	0	0	0	0	0	0	0	0	0	0	0	0	0	0	0
327.865	0	0	0	0	0	0	0	0	0	0	0	0	0	0	0	0	0	0	0	0	0	0	0	0	0	0	0	0	0	0	0	0	0	0	0	0	0	0	0	0	0	0	0	0	0	0	0	0	0
329.488	0	0	0	0	0	0	0	0	0	0	0	0	0	0	0	0	0	0	0	0	0	0	0	0	0	0	0	0	0	0	0	0	0	0	0	0	0	0	0	0	0	0	0	0	0	0	0	0	0
331.111	0	0	0	0	0	0	0	0	0	0	0	0	0	0	0	0	0	0	0	0	0	0	0	0	0	0	0	0	0	0	0	0	0	0	0	0	0	0	0	0	0	0	0	0	0	0	0	0	0
332.734	0	0	0	0	0	0	0	0	0	0	0	0	0	0	0	0	0	0	0	0	0	0	0	0	0	0	0	0	0	0	0	0	0	0	0	0	0	0	0	0	0	0	0	0	0	0	0	0	0
334.358	0	0	0	0	0	0	0	0	0	0	0	0	0	0	0	0	0	0	0	0	0	0	0	0	0	0	0	0	0	0	0	0	0	0	0	0	0	0	0	0	0	0	0	0	0	0	0	0	0
335.982	0	0	0	0	0	0	0	0	0	0	0	0	0	0	0	0	0	0	0	0	0	0	0	0	0	0	0	0	0	0	0	0	0	0	0	0	0	0	0	0	0	0	0	0	0	0	0	0	0
337.607	0	0	0	0	0	0	0	0	0	0	0	0	0	0	0	0	0	0	0	0	0	0	0	0	0	0	0	0	0	0	0	0	0	0	0	0	0	0	0	0	0	0	0	0	0	0	0	0	0
339.232	0	0	0	0	0	0	0	0	0	0	0	0	0	0	0	0	0	0	0	0	0	0	0	0	0	0	0	0	0	0	0	0	0	0	0	0	0	0	0	0	0	0	0	0	0	0	0	0	0
340.858	0	0	0	0	0	0	0	0	0	0	0	0	0	0	0	0	0	0	0	0	0	0	0	0	0	0	0	0	0	0	0	0	0	0	0	0	0	0	0	0	0	0	0	0	0	0	0	0	0
342.484	0	0	0	0	0	0	0	0	0	0	0	0	0	0	0	0	0	0	0	0	0	0	0	0	0	0	0	0	0	0	0	0	0	0	0	0	0	0	0	0	0	0	0	0	0	0	0	0	0
344.111	0	0	0	0	0	0	0	0	0	0	0	0	0	0	0	0	0	0	0	0	0	0	0	0	0	0	0	0	0	0	0	0	0	0	0	0	0	0	0	0	0	0	0	0	0	0	0	0	0
345.738	0	0	0	0	0	0	0	0	0	0	0	0	0	0	0	0	0	0	0	0	0	0	0	0	0	0	0	0	0	0	0	0	0	0	0	0	0	0	0	0	0	0	0	0	0	0	0	0	0
347.365	0	0	0	0	0	0	0	0	0	0	0	0	0	0	0	0	0	0	0	0	0	0	0	0	0	0	0	0	0	0	0	0	0	0	0	0	0	0	0	0	0	0	0	0	0	0	0	0	0
348.993	0	0	0	0	0	0	0	0	0	0	0	0	0	0	0	0	0	0	0	0	0	0	0	0	0	0	0	0	0	0	0	0	0	0	0	0	0	0	0	0	0	0	0	0	0	0	0	0	0
350.622	0	0	0	0	0	0	0	0	0	0	0	0	0	0	0	0	0	0	0	0	0	0	0	0	0	0	0	0	0	0	0	0	0	0	0	0	0	0	0	0	0	0	0	0	0	0	0	0	0
352.251	0	0	0	0	0	0	0	0	0	0	0	0	0	0	0	0	0	0	0	0	0	0	0	0	0	0	0	0	0	0	0	0	0	0	0	0	0	0	0	0	0	0	0	0	0	0	0	0	0
353.88	0	0	0	0	0	0	0	0	0	0	0	0	0	0	0	0	0	0	0	0	0	0	0	0	0	0	0	0	0	0	0	0	0	0	0	0	0	0	0	0	0	0	0	0	0	0	0	0	0
355.51	0	0	0	0	0	0	0	0	0	0	0	0	0	0	0	0	0	0	0	0	0	0	0	0	0	0	0	0	0	0	0	0	0	0	0	0	0	0	0	0	0	0	0	0	0	0	0	0	0
357.14	0	0	0	0	0	0	0	0	0	0	0	0	0	0	0	0	0	0	0	0	0	0	0	0	0	0	0	0	0	0	0	0	0	0	0	0	0	0	0	0	0	0	0	0	0	0	0	0	0
358.771	0	0	0	0	0	0	0	0	0	0	0	0	0	0	0	0	0	0	0	0	0	0	0	0	0	0	0	0	0	0	0	0	0	0	0	0	0	0	0	0	0	0	0	0	0	0	0	0	0
360.402	0	0	0	0	0	0	0	0	0	0	0	0	0	0	0	0	0	0	0	0	0	0	0	0	0	0	0	0	0	0	0	0	0	0	0	0	0	0	0	0	0	0	0	0	0	0	0	0	0
362.034	0	0	0	0	0	0	0	0	0	0	0	0	0	0	0	0	0	0	0	0	0	0	0	0	0	0	0	0	0	0	0	0	0	0	0	0	0	0	0	0	0	0	0	0	0	0	0	0	0
363.666	0	0	0	0	0	0	0	0	0	0	0	0	0	0	0	0	0	0	0	0	0	0	0	0	0	0	0	0	0	0	0	0	0	0	0	0	0	0	0	0	0	0	0	0	0	0	0	0	0
365.299	0	0	0	0	0	0	0	0	0	0	0	0	0	0	0	0	0	0	0	0	0	0	0	0	0	0	0	0	0	0	0	0	0	0	0	0	0	0	0	0	0	0	0	0	0	0	0	0	0
366.932	0	0	0	0	0	0	0	0	0	0	0	0	0	0	0	0	0	0	0	0	0	0	0	0	0	0	0	0	0	0	0	0	0	0	0	0	0	0	0	0	0	0	0	0	0	0	0	0	0
368.565	0	0	0	0	0	0	0	0	0	0	0	0	0	0	0	0	0	0	0	0	0	0	0	0	0	0	0	0	0	0	0	0	0	0	0	0	0	0	0	0	0	0	0	0	0	0	0	0	0
370.199	0	0	0	0	0	0	0	0	0	0	0	0	0	0	0	0	0	0	0	0	0	0	0	0	0	0	0	0	0	0	0	0	0	0	0	0	0	0	0	0	0	0	0	0	0	0	0	0	0
371.833	0	0	0	0	0	0	0	0	0	0	0	0	0	0	0	0	0	0	0	0	0	0	0	0	0	0	0	0	0	0	0	0	0	0	0	0	0	0	0	0	0	0	0	0	0	0	0	0	0
373.468	0	0	0	0	0	0	0	0	0	0	0	0	0	0	0	0	0	0	0	0	0	0	0	0	0	0	0	0	0	0	0	0	0	0	0	0	0	0	0	0	0	0	0	0	0	0	0	0	0
375.103	0	0	0	0	0	0	0	0	0	0	0	0	0	0	0	0	0	0	0	0	0	0	0	0	0	0	0	0	0	0	0	0	0	0	0	0	0	0	0	0	0	0	0	0	0	0	0	0	0
376.738	0	0	0	0	0	0	0	0	0	0	0	0	0	0	0	0	0	0	0	0	0	0	0	0	0	0	0	0	0	0	0	0	0	0	0	0	0	0	0	0	0	0	0	0	0	0	0	0	0
378.374	0	0	0	0	0	0	0	0	0	0	0	0	0	0	0	0	0	0	0	0	0	0	0	0	0	0	0	0	0	0	0	0	0	0	0	0	0	0	0	0	0	0	0	0	0	0	0	0	0
380.01	0	0	0	0	0	0	0	0	0	0	0	0	0	0	0	0	0	0	0	0	0	0	0	0	0	0	0	0	0	0	0	0	0	0	0	0	0	0	0	0	0	0	0	0	0	0	0	0	0
381.647	0	0	0	0	0	0	0	0	0	0	0	0	0	0	0	0	0	0	0	0	0	0	0	0	0	0	0	0	0	0	0	0	0	0	0	0	0	0	0	0	0	0	0	0	0	0	0	0	0
383.284	0	0	0	0	0	0	0	0	0	0	0	0	0	0	0	0	0	0	0	0	0	0	0	0	0	0	0	0	0	0	0	0	0	0	0	0	0	0	0	0	0	0	0	0	0	0	0	0	0
384.922	0	0	0	0	0	0	0	0	0	0	0	0	0	0	0	0	0	0	0	0	0	0	0	0	0	0	0	0	0	0	0	0	0	0	0	0	0	0	0	0	0	0	0	0	0	0	0	0	0
386.56	0	0	0	0	0	0	0	0	0	0	0	0	0	0	0	0	0	0	0	0	0	0	0	0	0	0	0	0	0	0	0	0	0	0	0	0	0	0	0	0	0	0	0	0	0	0	0	0	0
388.198	0	0	0	0	0	0	0	0	0	0	0	0	0	0	0	0	0	0	0	0	0	0	0	0	0	0	0	0	0	0	0	0	0	0	0	0	0	0	0	0	0	0	0	0	0	0	0	0	0
389.837	0	0	0	0	0	0	0	0	0	0	0	0	0	0	0	0	0	0	0	0	0	0	0	0	0	0	0	0	0	0	0	0	0	0	0	0	0	0	0	0	0	0	0	0	0	0	0	0	0
391.476	0	0	0	0	0	0	0	0	0	0	0	0	0	0	0	0	0	0	0	0	0	0	0	0	0	0	0	0	0	0	0	0	0	0	0	0	0	0	0	0	0	0	0	0	0	0	0	0	0
393.116	0	0	0	0	0	0	0	0	0	0	0	0	0	0	0	0	0	0	0	0	0	0	0	0	0	0	0	0	0	0	0	0	0	0	0	0	0	0	0	0	0	0	0	0	0	0	0	0	0
394.756	0	0	0	0	0	0	0	0	0	0	0	0	0	0	0	0	0	0	0	0	0	0	0	0	0	0	0	0	0	0	0	0	0	0	0	0	0	0	0	0	0	0	0	0	0	0	0	0	0
396.396	0	0	0	0	0	0	0	0	0	0	0	0	0	0	0	0	0	0	0	0	0	0	0	0	0	0	0	0	0	0	0	0	0	0	0	0	0	0	0	0	0	0	0	0	0	0	0	0	0
398.037	0	0	0	0	0	0	0	0	0	0	0	0	0	0	0	0	0	0	0	0	0	0	0	0	0	0	0	0	0	0	0	0	0	0	0	0	0	0	0	0	0	0	0	0	0	0	0	0	0
399.678	0	0	0	0	0	0	0	0	0	0	0	0	0	0	0	0	0	0	0	0	0	0	0	0	0	0	0	0	0	0	0	0	0	0	0	0	0	0	0	0	0	0	0	0	0	0	0	0	0
401.32	0	0	0	0	0	0	0	0	0	0	0	0	0	0	0	0	0	0	0	0	0	0	0	0	0	0	0	0	0	0	0	0	0	0	0	0	0	0	0	0	0	0	0	0	0	0	0	0	0
402.962	0	0	0	0	0	0	0	0	0	0	0	0	0	0	0	0	0	0	0	0	0	0	0	0	0	0	0	0	0	0	0	0	0	0	0	0	0	0	0	0	0	0	0	0	0	0	0	0	0
404.604	0	0	0	0	0	0	0	0	0	0	0	0	0	0	0	0	0	0	0	0	0	0	0	0	0	0	0	0	0	0	0	0	0	0	0	0	0	0	0	0	0	0	0	0	0	0	0	0	0
406.247	0	0	0	0	0	0	0	0	0	0	0	0	0	0	0	0	0	0	0	0	0	0	0	0	0	0	0	0	0	0	0	0	0	0	0	0	0	0	0	0	0	0	0	0	0	0	0	0	0
407.89	0	0	0	0	0	0	0	0	0	0	0	0	0	0	0	0	0	0	0	0	0	0	0	0	0	0	0	0	0	0	0	0	0	0	0	0	0	0	0	0	0	0	0	0	0	0	0	0	0
409.534	0	0	0	0	0	0	0	0	0	0	0	0	0	0	0	0	0	0	0	0	0	0	0	0	0	0	0	0	0	0	0	0	0	0	0	0	0	0	0	0	0	0	0	0	0	0	0	0	0
411.177	0	0	0	0	0	0	0	0	0	0	0	0	0	0	0	0	0	0	0	0	0	0	0	0	0	0	0	0	0	0	0	0	0	0	0	0	0	0	0	0	0	0	0	0	0	0	0	0	0
412.822	0	0	0	0	0	0	0	0	0	0	0	0	0	0	0	0	0	0	0	0	0	0	0	0	0	0	0	0	0	0	0	0	0	0	0	0	0	0	0	0	0	0	0	0	0	0	0	0	0
414.466	0	0	0	0	0	0	0	0	0	0	0	0	0	0	0	0	0	0	0	0	0	0	0	0	0	0	0	0	0	0	0	0	0	0	0	0	0	0	0	0	0	0	0	0	0	0	0	0	0
416.111	0	0	0	0	0	0	0	0	0	0	0	0	0	0	0	0	0	0	0	0	0	0	0	0	0	0	0	0	0	0	0	0	0	0	0	0	0	0	0	0	0	0	0	0	0	0	0	0	0
417.757	0	0	0	0	0	0	0	0	0	0	0	0	0	0	0	0	0	0	0	0	0	0	0	0	0	0	0	0	0	0	0	0	0	0	0	0	0	0	0	0	0	0	0	0	0	0	0	0	0
419.402	0	0	0	0	0	0	0	0	0	0	0	0	0	0	0	0	0	0	0	0	0	0	0	0	0	0	0	0	0	0	0	0	0	0	0	0	0	0	0	0	0	0	0	0	0	0	0	0	0
421.048	0	0	0	0	0	0	0	0	0	0	0	0	0	0	0	0	0	0	0	0	0	0	0	0	0	0	0	0	0	0	0	0	0	0	0	0	0	0	0	0	0	0	0	0	0	0	0	0	0
422.695	0	0	0	0	0	0	0	0	0	0	0	0	0	0	0	0	0	0	0	0	0	0	0	0	0	0	0	0	0	0	0	0	0	0	0	0	0	0	0	0	0	0	0	0	0	0	0	0	0
424.342	0	0	0	0	0	0	0	0	0	0	0	0	0	0	0	0	0	0	0	0	0	0	0	0	0	0	0	0	0	0	0	0	0	0	0	0	0	0	0	0	0	0	0	0	0	0	0	0	0
425.989	0	0	0	0	0	0	0	0	0	0	0	0	0	0	0	0	0	0	0	0	0	0	0	0	0	0	0	0	0	0	0	0	0	0	0	0	0	0	0	0	0	0	0	0	0	0	0	0	0
427.636	0	0	0	0	0	0	0	0	0	0	0	0	0	0	0	0	0	0	0	0	0	0	0	0	0	0	0	0	0	0	0	0	0	0	0	0	0	0	0	0	0	0	0	0	0	0	0	0	0
429.284	0	0	0	0	0	0	0	0	0	0	0	0	0	0	0	0	0	0	0	0	0	0	0	0	0	0	0	0	0	0	0	0	0	0	0	0	0	0	0	0	0	0	0	0	0	0	0	0	0
430.932	0	0	0	0	0	0	0	0	0	0	0	0	0	0	0	0	0	0	0	0	0	0	0	0	0	0	0	0	0	0	0	0	0	0	0	0	0	0	0	0	0	0	0	0	0	0	0	0	0
432.581	0	0	0	0	0	0	0	0	0	0	0	0	0	0	0	0	0	0	0	0	0	0	0	0	0	0	0	0	0	0	0	0	0	0	0	0	0	0	0	0	0	0	0	0	0	0	0	0	0
434.23	0	0	0	0	0	0	0	0	0	0	0	0	0	0	0	0	0	0	0	0	0	0	0	0	0	0	0	0	0	0	0	0	0	0	0	0	0	0	0	0	0	0	0	0	0	0	0	0	0
435.879	0	0	0	0	0	0	0	0	0	0	0	0	0	0	0	0	0	0	0	0	0	0	0	0	0	0	0	0	0	0	0	0	0	0	0	0	0	0	0	0	0	0	0	0	0	0	0	0	0
437.528	0	0	0	0	0	0	0	0	0	0	0	0	0	0	0	0	0	0	0	0	0	0	0	0	0	0	0	0	0	0	0	0	0	0	0	0	0	0	0	0	0	0	0	0	0	0	0	0	0
439.178	0	0	0	0	0	0	0	0	0	0	0	0	0	0	0	0	0	0	0	0	0	0	0	0	0	0	0	0	0	0	0	0	0	0	0	0	0	0	0	0	0	0	0	0	0	0	0	0	0
440.828	0	0	0	0	0	0	0	0	0	0	0	0	0	0	0	0	0	0	0	0	0	0	0	0	0	0	0	0	0	0	0	0	0	0	0	0	0	0	0	0	0	0	0	0	0	0	0	0	0
442.479	0	0	0	0	0	0	0	0	0	0	0	0	0	0	0	0	0	0	0	0	0	0	0	0	0	0	0	0	0	0	0	0	0	0	0	0	0	0	0	0	0	0	0	0	0	0	0	0	0
444.13	0	0	0	0	0	0	0	0	0	0	0	0	0	0	0	0	0	0	0	0	0	0	0	0	0	0	0	0	0	0	0	0	0	0	0	0	0	0	0	0	0	0	0	0	0	0	0	0	0
445.781	0	0	0	0	0	0	0	0	0	0	0	0	0	0	0	0	0	0	0	0	0	0	0	0	0	0	0	0	0	0	0	0	0	0	0	0	0	0	0	0	0	0	0	0	0	0	0	0	0
447.432	0	0	0	0	0	0	0	0	0	0	0	0	0	0	0	0	0	0	0	0	0	0	0	0	0	0	0	0	0	0	0	0	0	0	0	0	0	0	0	0	0	0	0	0	0	0	0	0	0
449.084	0	0	0	0	0	0	0	0	0	0	0	0	0	0	0	0	0	0	0	0	0	0	0	0	0	0	0	0	0	0	0	0	0	0	0	0	0	0	0	0	0	0	0	0	0	0	0	0	0
450.736	0	0	0	0	0	0	0	0	0	0	0	0	0	0	0	0	0	0	0	0	0	0	0	0	0	0	0	0	0	0	0	0	0	0	0	0	0	0	0	0	0	0	0	0	0	0	0	0	0
452.389	0	0	0	0	0	0	0	0	0	0	0	0	0	0	0	0	0	0	0	0	0	0	0	0	0	0	0	0	0	0	0	0	0	0	0	0	0	0	0	0	0	0	0	0	0	0	0	0	0
454.042	0	0	0	0	0	0	0	0	0	0	0	0	0	0	0	0	0	0	0	0	0	0	0	0	0	0	0	0	0	0	0	0	0	0	0	0	0	0	0	0	0	0	0	0	0	0	0	0	0
455.695	0	0	0	0	0	0	0	0	0	0	0	0	0	0	0	0	0	0	0	0	0	0	0	0	0	0	0	0	0	0	0	0	0	0	0	0	0	0	0	0	0	0	0	0	0	0	0	0	0
457.348	0	0	0	0	0	0	0	0	0	0	0	0	0	0	0	0	0	0	0	0	0	0	0	0	0	0	0	0	0	0	0	0	0	0	0	0	0	0	0	0	0	0	0	0	0	0	0	0	0
459.002	0	0	0	0	0	0	0	0	0	0	0	0	0	0	0	0	0	0	0	0	0	0	0	0	0	0	0	0	0	0	0	0	0	0	0	0	0	0	0	0	0	0	0	0	0	0	0	0	0
460.656	0	0	0	0	0	0	0	0	0	0	0	0	0	0	0	0	0	0	0	0	0	0	0	0	0	0	0	0	0	0	0	0	0	0	0	0	0	0	0	0	0	0	0	0	0	0	0	0	0
462.31	0	0	0	0	0	0	0	0	0	0	0	0	0	0	0	0	0	0	0	0	0	0	0	0	0	0	0	0	0	0	0	0	0	0	0	0	0	0	0	0	0	0	0	0	0	0	0	0	0
463.965	0	0	0	0	0	0	0	0	0	0	0	0	0	0	0	0	0	0	0	0	0	0	0	0	0	0	0	0	0	0	0	0	0	0	0	0	0	0	0	0	0	0	0	0	0	0	0	0	0
465.62	0	0	0	0	0	0	0	0	0	0	0	0	0	0	0	0	0	0	0	0	0	0	0	0	0	0	0	0	0	0	0	0	0	0	0	0	0	0	0	0	0	0	0	0	0	0	0	0	0
467.275	0	0	0	0	0	0	0	0	0	0	0	0	0	0	0	0	0	0	0	0	0	0	0	0	0	0	0	0	0	0	0	0	0	0	0	0	0	0	0	0	0	0	0	0	0	0	0	0	312.423424113931
468.931	0	0	0	0	0	0	0	0	0	0	0	0	0	0	0	0	0	0	0	0	0	0	0	0	0	0	0	0	0	0	0	0	0	0	0	0	0	0	0	0	0	0	0	0	0	0	0	0	337.904182585008
470.586	0	0	0	0	0	0	0	0	0	0	0	0	0	0	0	0	0	0	0	0	0	0	0	0	0	0	0	0	0	0	0	0	0	0	0	0	0	0	0	0	0	0	0	0	0	0	0	311.071077672055	371.398666392344
472.242	0	0	0	0	0	0	0	0	0	0	0	0	0	0	0	0	0	0	0	0	0	0	0	0	0	0	0	0	0	0	0	0	0	0	0	0	0	0	0	0	0	0	0	0	0	0	293.779788303055	331.596863353536	401.924841559364
473.899	0	0	0	0	0	0	0	0	0	0	0	0	0	0	0	0	0	0	0	0	0	0	0	0	0	0	0	0	0	0	0	0	0	0	0	0	0	0	0	0	0	0	0	0	0	0	294.405132813199	358.422906437512	422.375447935245
475.555	0	0	0	0	0	0	0	0	0	0	0	0	0	0	0	0	0	0	0	0	0	0	0	0	0	0	0	0	0	0	0	0	0	0	0	0	0	0	0	0	0	0	0	0	0	264.444127106195	319.680679392779	387.830912045139	455.130007644227
477.212	0	0	0	0	0	0	0	0	0	0	0	0	0	0	0	0	0	0	0	0	0	0	0	0	0	0	0	0	0	0	0	0	0	0	0	0	0	0	0	0	0	0	0	0	0	277.207064345215	335.130456016838	401.383020089261	480.712524317543
478.87	0	0	0	0	0	0	0	0	0	0	0	0	0	0	0	0	0	0	0	0	0	0	0	0	0	0	0	0	0	0	0	0	0	0	0	0	0	0	0	0	0	0	0	0	259.499197678614	304.840410025332	366.704126184846	431.917966309453	498.433077136163
480.527	0	0	0	0	0	0	0	0	0	0	0	0	0	0	0	0	0	0	0	0	0	0	0	0	0	0	0	0	0	0	0	0	0	0	0	0	0	0	0	0	0	0	0	0	282.892349117192	324.929466101121	394.268572000724	466.783846317325	534.162384907809
482.185	0	0	0	0	0	0	0	0	0	0	0	0	0	0	0	0	0	0	0	0	0	0	0	0	0	0	0	0	0	0	0	0	0	0	0	0	0	0	0	0	0	0	0	261.870433785745	303.865526660237	356.357366861036	421.404422860312	487.496607949061	567.056733699514
483.843	0	0	0	0	0	0	0	0	0	0	0	0	0	0	0	0	0	0	0	0	0	0	0	0	0	0	0	0	0	0	0	0	0	0	0	0	0	0	0	0	0	0	0	282.701694479659	328.124928826788	381.716100165953	449.834631971528	527.74464518203	605.768982694166
485.501	0	0	0	0	0	0	0	0	0	0	0	0	0	0	0	0	0	0	0	0	0	0	0	0	0	0	0	0	0	0	0	0	0	0	0	0	0	0	0	0	0	0	257.961063391416	309.337233362848	360.63878410824	410.837156810987	478.666212908312	541.833693382725	624.049802105343
487.16	0	0	0	0	0	0	0	0	0	0	0	0	0	0	0	0	0	0	0	0	0	0	0	0	0	0	0	0	0	0	0	0	0	0	0	0	0	0	0	0	0	249.501468010202	282.520531625485	337.203537404579	381.150831358535	434.489402939348	507.206077089784	572.116748712757	670.184681264488
488.819	0	0	0	0	0	0	0	0	0	0	0	0	0	0	0	0	0	0	0	0	0	0	0	0	0	0	0	0	0	0	0	0	0	0	0	0	0	0	0	0	0	245.699490103658	299.520206116073	354.024423544892	401.003232423693	461.420839296022	527.976660016897	594.052473790058	678.972861029469
490.478	0	0	0	0	0	0	0	0	0	0	0	0	0	0	0	0	0	0	0	0	0	0	0	0	0	0	0	0	0	0	0	0	0	0	0	0	0	0	0	0	239.530539594546	276.301063901066	314.260390699324	378.712277058788	431.116654682218	479.332654111283	547.115940380895	628.040764482219	703.683702259843
492.137	0	0	0	0	0	0	0	0	0	0	0	0	0	0	0	0	0	0	0	0	0	0	0	0	0	0	0	0	0	0	0	0	0	0	0	0	0	0	0	0	250.404688407524	297.518185062897	345.213172546793	397.351061999459	455.52327675226	509.601310765254	580.371580711132	643.469641680577	720.718954916848
493.797	0	0	0	0	0	0	0	0	0	0	0	0	0	0	0	0	0	0	0	0	0	0	0	0	0	0	0	0	0	0	0	0	0	0	0	0	0	0	0	242.6121717339	264.932617506405	322.406352889611	373.429260277764	426.07931610906	480.983274236231	529.639830094605	600.007350219408	667.377736857893	764.505786087236
495.456	0	0	0	0	0	0	0	0	0	0	0	0	0	0	0	0	0	0	0	0	0	0	0	0	0	0	0	0	0	0	0	0	0	0	0	0	0	0	0	244.805798198531	284.277042000559	334.714659758041	381.870894545331	446.966972068589	499.819763174275	546.000734755861	630.874534015561	693.893437852027	773.345522605706
497.117	0	0	0	0	0	0	0	0	0	0	0	0	0	0	0	0	0	0	0	0	0	0	0	0	0	0	0	0	0	0	0	0	0	0	0	0	0	0	239.77655013015	269.070170888119	310.329271236332	360.82660897844	409.222031587183	469.663552487615	517.738167594591	583.059596667375	648.040902112724	722.316197539976	811.278503124975
498.777	0	0	0	0	0	0	0	0	0	0	0	0	0	0	0	0	0	0	0	0	0	0	0	0	0	0	0	0	0	0	0	0	0	0	0	0	0	0	244.29272164966	282.179481300986	316.60335478683	376.146246153457	431.585896199983	481.959752035817	545.942688035072	593.675268376485	664.610177823454	749.107111681289	818.561611678055
500.438	0	0	0	0	0	0	0	0	0	0	0	0	0	0	0	0	0	0	0	0	0	0	0	0	0	0	0	0	0	0	0	0	0	0	0	0	0	223.01369257861	267.70783040837	298.111963844453	357.417597180744	404.68687377646	457.235283776508	510.592216430269	564.787613685258	622.947223977749	695.815805708762	764.23818520941	847.806997488559
502.098	0	0	0	0	0	0	0	0	0	0	0	0	0	0	0	0	0	0	0	0	0	0	0	0	0	0	0	0	0	0	0	0	0	0	0	0	229.887079479952	232.349205100074	278.091838756584	316.746078421035	369.147518755681	415.897486456768	478.288806941196	533.667811872733	581.155551300117	636.669528835169	701.311621767148	770.165166771904	861.365446795255
503.759	0	0	0	0	0	0	0	0	0	0	0	0	0	0	0	0	0	0	0	0	0	0	0	0	0	0	0	0	0	0	0	0	0	0	0	0	243.343924852044	259.410889176593	307.728509804705	350.481401746517	386.366311784984	442.514437989533	491.288298159257	553.995646875136	613.096458703118	670.262275175918	731.952693078658	815.789859737223	884.095358716382
505.421	0	0	0	0	0	0	0	0	0	0	0	0	0	0	0	0	0	0	0	0	0	0	0	0	0	0	0	0	0	0	0	0	0	0	0	228.363891664581	249.500976729432	269.203140732313	326.699149950803	361.685883356677	409.930759952383	456.681737168127	509.622129613718	568.454263290493	626.760078548966	676.32590802979	753.35103530008	832.349482752169	894.533183399872
507.082	0	0	0	0	0	0	0	0	0	0	0	0	0	0	0	0	0	0	0	0	0	0	0	0	0	0	0	0	0	0	0	0	0	0	0	227.405398704227	260.666840117005	291.169749737074	341.711474016537	390.529963402162	433.299768397072	477.183121488093	536.040217449017	586.490010810321	640.893748298718	697.416834880749	759.017257728247	830.334274091474	911.740347642033
508.744	0	0	0	0	0	0	0	0	0	0	0	0	0	0	0	0	0	0	0	0	0	0	0	0	0	0	0	0	0	0	0	0	0	0	208.714985013413	225.551976113837	265.749523223151	321.477005572587	361.147342841943	404.970835425283	442.210059900404	482.569426901977	547.842412468418	603.909069027303	656.908166061101	711.766518063413	774.773137997154	852.766215230265	936.698723626635
510.406	0	0	0	0	0	0	0	0	0	0	0	0	0	0	0	0	0	0	0	0	0	0	0	0	0	0	0	0	0	0	0	0	0	0	230.276036993849	269.306256348575	302.899986130855	342.416978110135	383.214544471288	428.144449209903	474.582045989795	521.330056240756	575.004000255068	627.734741691855	675.01086284935	739.471637510948	799.624715150777	873.197510848017	936.325511018386
512.068	0	0	0	0	0	0	0	0	0	0	0	0	0	0	0	0	0	0	0	0	0	0	0	0	0	0	0	0	0	0	0	0	0	199.633866092948	233.824123442203	280.790041382692	303.398142476448	351.136857509891	395.275030485149	424.370326429905	474.349821757518	531.503751760138	582.851030505331	644.722938658622	694.786788279386	739.210888191537	819.452003515273	878.173430658848	941.517259967268
513.731	0	0	0	0	0	0	0	0	0	0	0	0	0	0	0	0	0	0	0	0	0	0	0	0	0	0	0	0	0	0	0	0	0	205.90444521425	241.857380828977	285.179594598294	307.982172565539	365.719275406986	401.595719989248	448.928720735047	476.150486883392	529.608201721737	584.422658266611	645.219370654036	693.696817729742	756.490449144368	817.448900217108	893.100233311026	949.412678212502
515.394	0	0	0	0	0	0	0	0	0	0	0	0	0	0	0	0	0	0	0	0	0	0	0	0	0	0	0	0	0	0	0	0	205.626747791596	225.744952382984	271.835811926328	306.275026565969	345.162905329806	376.502502500873	425.418539339817	465.996666845229	500.730606685257	559.699999237738	609.523116965919	667.82512415619	715.361269326625	767.643447877349	833.213720649483	891.216635382361	962.414696486634
517.056	0	0	0	0	0	0	0	0	0	0	0	0	0	0	0	0	0	0	0	0	0	0	0	0	0	0	0	0	0	0	0	276.086696995861	199.293032683486	225.371762662673	258.228508148281	318.025497655982	342.642305827388	373.186061001805	432.617886152547	470.877403711756	518.584050259149	563.020611466559	625.976560707202	664.382831024136	727.363924580135	770.60157159892	835.561269564422	898.746807553074	965.131209864626
518.72	0	0	0	0	0	0	0	0	0	0	0	0	0	0	0	0	0	0	0	0	0	0	0	0	0	0	0	0	0	0	0	202.574792474038	217.001129688763	251.860017348705	281.945874286636	339.68230703332	371.405375444784	402.75054215915	448.971691598546	496.0397318546	523.282459420979	573.440810968792	640.143622921157	699.025591511791	739.737804612036	798.624912959921	845.722384849999	914.338563194937	985.317774710858
520.383	0	0	0	0	0	0	0	0	0	0	0	0	0	0	0	0	0	0	0	0	0	0	0	0	0	0	0	0	0	0	241.842912514719	202.254720287705	245.224209124385	279.840474933727	309.096984553387	356.14001978754	381.131986997557	415.216591623896	463.213193064898	518.505591641568	554.082229186295	601.081095497168	658.102186779847	703.372674535155	762.128944861162	802.38501123043	868.8399554787	925.396244560603	987.987482308543
522.046	0	0	0	0	0	0	0	0	0	0	0	0	0	0	0	0	0	0	0	0	0	0	0	0	0	0	0	0	0	0	187.612068648642	204.232600361661	261.849702226061	276.442445631066	321.033126124071	359.272497817569	400.342191132274	433.350918505438	483.043760097287	531.21436547824	558.497153443713	614.177465292673	669.959159519211	722.2327286668	755.589183336814	807.93865248162	862.061891932545	926.818644045035	988.983591156419
523.71	0	0	0	0	0	0	0	0	0	0	0	0	0	0	0	0	0	0	0	0	0	0	0	0	0	0	0	0	0	216.257639208966	202.708187147186	235.412681884699	269.407514693834	309.033025105119	335.460450224762	370.417153093864	401.660681211712	450.527733509567	505.56725930975	542.392957634055	578.397344946907	628.248795195257	684.225051057736	727.838377498257	777.019366140875	821.829000635383	885.092547666202	934.648875696391	1003.58341236126
525.374	0	0	0	0	0	0	0	0	0	0	0	0	0	0	0	0	0	0	0	0	0	0	0	0	0	0	0	0	0	188.253289832485	208.769828130538	229.836665731416	278.387873482314	309.704846390199	348.997504903407	386.625819912371	418.331499465813	468.550760527025	513.358526107119	542.894578847882	570.038434607912	627.182235471326	682.240308389288	732.506998376431	772.703983545736	808.005004186529	877.444561120054	939.188890863249	1001.19579674658
527.038	0	0	0	0	0	0	0	0	0	0	0	0	0	0	0	0	0	0	0	0	0	0	0	0	0	0	0	0	179.585972729802	184.062456526797	213.817464877372	247.708641181411	278.302955804896	316.254878028898	350.848115480179	394.300555184124	414.696392641739	460.92771532966	509.408375820174	545.409428496731	583.833709441105	626.007210726289	674.506311807946	721.99011683248	774.556949758645	814.200183514276	869.65030250248	927.064312284043	983.03708328661
528.703	0	0	0	0	0	0	0	0	0	0	0	0	0	0	0	0	0	0	0	0	0	0	0	0	0	0	0	0	182.675525361292	196.664361265334	218.232897945196	256.105894465725	279.45978903955	311.089779272413	365.458942386984	404.854647260137	421.632762991922	468.044537553103	519.233897281684	556.495722092301	598.435177416929	632.213138697713	675.727357973369	727.789888943548	772.930644776599	820.497685336845	866.557204163421	924.010298542112	976.047358161308
530.367	0	0	0	0	0	0	0	0	0	0	0	0	0	0	0	0	0	0	0	0	0	0	0	0	0	0	0	146.343775056521	142.809645883976	174.632089931874	209.437780842977	259.507900730322	288.704203744857	316.151798872642	356.371529374322	399.571022190127	433.460368205336	467.41619375015	516.917457728987	548.039028022034	580.34919727989	625.253105527901	681.673643665557	728.863194731011	766.641647523941	804.335722321287	859.432184162035	916.086573598284	964.318177325979
532.032	0	0	0	0	0	0	0	0	0	0	0	0	0	0	0	0	0	0	0	0	0	0	0	0	0	0	247.042699498766	154.843178817631	160.873633786216	197.549360469329	218.031547245268	260.912413458343	302.019030193963	333.214681701153	362.1950157923	390.370853799726	441.197455607781	454.630492368555	524.665637693322	559.412790228311	598.332180698304	640.107054277375	690.928825791337	714.641053757102	763.384437841579	800.690028191069	854.987074000775	911.201479532549	967.906545353282
533.697	0	0	0	0	0	0	0	0	0	0	0	0	0	0	0	0	0	0	0	0	0	0	0	0	0	0	143.881635115723	168.145604094801	179.618760925036	222.115571166994	249.293463781067	263.563056426259	295.914963964033	332.271086489905	366.751316899433	403.30817115174	443.476425943295	481.387254884114	524.261690069824	555.213322960033	588.711086117012	628.164596191696	675.387107677587	721.022555873632	767.34635558878	802.559596133271	851.905688331547	900.394061670753	971.026913892246
535.362	0	0	0	0	0	0	0	0	0	0	0	0	0	0	0	0	0	0	0	0	0	0	0	0	0	215.314243616092	148.58676165797	173.561474698492	203.500772127319	230.611654906994	255.270106047599	292.20820538223	331.702021660594	343.842604267368	388.488300256519	414.976204513618	457.925839794907	496.782169207826	530.492329484692	570.719730338929	594.197145692987	640.71622301898	691.170900681728	730.519556666351	767.972842338052	800.415661723984	855.311128577965	899.844432864515	963.523117051288
537.028	0	0	0	0	0	0	0	0	0	0	0	0	0	0	0	0	0	0	0	0	0	0	0	0	0	127.921876527609	166.425101060497	190.007651315954	194.399157179909	235.003662747237	262.198240730959	298.091693609008	339.623894457564	355.910535317842	396.85152294277	417.890175058743	453.592338849171	496.445805484381	535.102244715536	568.417316931694	608.167569045151	642.880783656777	686.480583547269	729.166236079618	765.626465050669	792.770879893649	846.663649639793	896.429778384058	960.130931051973
538.693	0	0	0	0	0	0	0	0	0	0	0	0	0	0	0	0	0	0	0	0	0	0	0	0	193.797439010461	150.618926288438	185.29542729794	194.397650323376	228.813929093575	256.066277676541	282.954386794594	303.273113913297	327.207594590273	377.01821308728	397.196238401169	443.033815582484	481.546200356457	512.145981218129	533.508154036042	586.494410163137	601.810389492347	650.622625959115	686.520649180246	738.253965495341	772.544373987653	812.102391936572	852.793243675678	907.775340817198	958.051270271283
540.359	0	0	0	0	0	0	0	0	0	0	0	0	0	0	0	0	0	0	0	0	0	0	0	0	114.501608430433	148.623193745795	176.964787935189	184.743009159051	220.35118980749	237.307153201883	263.117900058384	289.252703730422	338.213243013527	358.75834705426	398.392009200384	442.164370952924	477.056999368662	495.864471052525	544.960995510207	578.718802018567	611.203778521091	649.219939342132	691.319068207849	729.072635272651	766.948451267461	799.595870869013	846.765766954852	898.458483720956	929.84574030404
542.025	0	0	0	0	0	0	0	0	0	0	0	0	0	0	0	0	0	0	0	0	0	0	0	122.344326293489	111.540295636036	135.555777304679	180.461493244844	186.965072492744	215.766124078254	257.227129880979	255.07100348619	304.79310355812	339.338801100036	359.758706639715	409.877615760026	432.075378129878	475.892821560662	504.18414918652	547.447771533742	577.569368821745	602.47792417606	638.145447930852	689.172191540055	725.089276223672	768.701430006281	802.470913901028	855.00568947724	891.19003013275	945.240299891358
543.691	0	0	0	0	0	0	0	0	0	0	0	0	0	0	0	0	0	0	0	0	0	0	0	92.6958953985995	108.732617228894	135.199811519709	162.788518857944	208.675107420782	214.28785636258	239.613054845971	266.967054890176	305.547228467855	345.414223077413	354.855067743837	384.314688975937	433.273051131863	474.871934465474	500.524422507992	547.415365866486	578.926541025893	610.561708696997	631.704506146483	684.627671001275	720.640603976837	764.530498473957	787.64273262085	840.67802995871	888.463733102431	929.931128221001
545.357	0	0	0	0	0	0	0	0	0	0	0	0	0	0	0	0	0	0	0	0	0	0	127.544982460646	106.90227927289	127.541280313666	161.451173234252	182.097136014568	206.945352256407	231.227038969393	261.534403029416	285.107306356291	327.886895523684	351.399341823524	365.64744332353	417.426319102606	456.19408360151	477.175666696779	516.251496990911	556.584230091886	585.259577477859	611.834580650906	655.728292894404	705.857675555038	730.400364006626	758.116477786894	799.56965708196	844.48226510058	880.237141698011	930.641489811459
547.023	0	0	0	0	0	0	0	0	0	0	0	0	0	0	0	0	0	0	0	0	0	236.74246617498	98.0734279596254	114.49554568546	141.21610645336	171.960570074584	202.730658768497	219.521070236452	237.562590441684	272.490200201297	296.570173146827	328.315062864145	355.906843749626	386.466682542568	418.579938766813	464.314657661362	476.347687426281	521.664303809521	553.065267068729	586.381892704569	623.481168487097	644.213711725816	694.388020288681	718.5991075869	759.148870212539	796.448579093491	841.237841111266	888.536546971672	918.032380948211
548.69	0	0	0	0	0	0	0	0	0	0	0	0	0	0	0	0	0	0	0	0	0	103.210710312273	113.444884201187	123.832414680792	137.512965127267	173.056651601559	191.078212101055	224.734021895746	258.387645561104	268.172156381544	295.123342558388	330.050062305013	336.710407560215	386.752580224115	411.010753931771	437.859781124502	484.5976343252	521.292336792358	560.174168898749	578.792346298398	608.951913050241	654.8380573453	683.049342521199	713.773380582981	760.611781574433	785.852583071327	827.034569092548	863.971176403307	918.976656290097
550.357	0	0	0	0	0	0	0	0	0	0	0	0	0	0	0	0	0	0	0	0	183.724789057999	105.954872745718	111.836503452704	131.8891185039	157.438375809432	161.710075328178	194.483567451917	228.222908136797	261.915649631508	281.15477600078	307.518327179932	334.9810338344	358.970689364386	399.582611668845	424.003962233869	468.601244718502	494.87217240379	504.461135587489	558.036759112795	589.687279318185	607.272140349709	637.41612990043	686.910244797476	719.866716919037	749.384237149524	778.45825587799	815.001278108005	865.50302413409	900.704283605084
552.024	0	0	0	0	0	0	0	0	0	0	0	0	0	0	0	0	0	0	0	0	93.6191399534295	111.101749577548	125.975093433584	139.624196210903	161.332422866545	184.02425767977	201.456413762729	239.811689419117	248.463023076992	282.350296698668	327.402479742103	333.958187474318	371.156555777189	389.828033722462	434.715256847758	456.780243652059	477.907761007161	519.718534004649	543.373722049668	574.550827512058	606.020379567243	633.449886713121	672.765134505288	719.914572265014	741.44757762383	770.32659415632	805.454043635437	848.85182301961	892.189849893324
553.691	0	0	0	0	0	0	0	0	0	0	0	0	0	0	0	0	0	0	0	100.2429820535	71.9392245883257	87.5967485230932	90.2482505553561	126.530333496289	143.365730029468	154.13683640827	189.370580807753	203.375935537059	249.905438662746	261.874675163226	291.714773047028	309.279186798865	350.337357508087	368.064592426669	409.749731594652	436.053883213206	469.63298567581	493.44490391222	520.109815427216	562.431754759406	587.006555130552	612.711373263797	653.607279114431	700.056328024705	718.318573975089	747.282198543438	793.8075961098	827.031967674245	868.146698044063
555.358	0	0	0	0	0	0	0	0	0	0	0	0	0	0	0	0	0	0	0	77.4153747719875	65.3390709685982	94.4580419895044	90.3159944519064	138.356475352017	150.339338662327	162.315083408942	183.43292383264	219.781621185471	200.618024980789	270.168929396379	277.289959368567	324.062163061135	352.214148776865	374.834048324132	402.476335345837	424.834476733727	461.848405078279	487.872542740071	520.42215327966	550.795426854262	577.76472478955	619.200239053827	660.224065580766	685.138548277019	714.584677683569	740.920233230253	776.858088970749	811.576340096292	851.448908527323
557.026	0	0	0	0	0	0	0	0	0	0	0	0	0	0	0	0	0	0	98.3506780890993	61.4713703572449	87.224943697041	101.315532459716	119.038111238085	144.736572748688	151.228465366976	165.575627502625	202.82280878063	208.120974426698	227.733738325903	271.995601023496	295.448539384697	321.393619318051	355.031943783964	365.973262117938	404.09920317982	445.041458010887	459.922099309544	486.862210805862	526.581247531756	562.696866586513	582.30452821103	618.407183971174	647.589096747909	676.242030326957	705.717106107115	726.700052217639	759.227661000767	807.1648795889	834.119550635573
558.693	0	0	0	0	0	0	0	0	0	0	0	0	0	0	0	0	0	0	55.3203466383166	67.1514969374498	72.8820814915044	103.231804167014	139.116425976242	140.700936785713	151.866869359913	176.486040380141	182.416171332422	216.679098623471	253.591674236081	269.962608255768	297.757555811016	329.962746897943	364.362360613295	379.393627578944	404.616368569229	443.998891432468	455.398453625843	496.027556988753	532.512825211861	544.029056457109	565.827394717447	605.265856762447	629.862232017239	665.105480672609	683.459170151539	711.910587858313	748.979795902234	778.398168414975	829.916928325076
560.361	0	0	0	0	0	0	0	0	0	0	0	0	0	0	0	0	0	118.72378219786	72.2113415007418	116.07502259911	105.92241248575	123.138013281099	137.58397584639	160.343792669453	178.610599366084	215.541243185639	223.71030387102	250.195491464909	266.537809984422	294.636051832046	306.111695593143	319.618352658347	369.904107244621	393.259461420019	419.292857557991	437.349116633545	477.361033813556	491.923800593371	527.821266316559	547.809398325228	569.198342386912	601.124802671998	634.378304931338	659.11339601126	685.320948263973	710.599135502573	748.364087528221	790.01623268152	825.472630881624
562.029	0	0	0	0	0	0	0	0	0	0	0	0	0	0	0	0	187.471538885872	50.6289389401389	60.7650348777674	93.0011589234648	107.485370447691	99.9680326026554	123.261854865218	142.536266662211	160.947850404916	191.819133956796	195.447818474149	220.021429669698	241.836365908642	288.208921770467	300.049262291692	320.740597126647	357.571621758089	378.361735798948	404.934009683161	433.12678163886	461.917072888971	479.340839313631	504.853624878506	538.141218257955	555.441117184947	594.265274467615	610.072376646887	653.911190277529	667.145102985198	686.855412310796	722.082708774689	752.298880133474	796.380896028375
563.697	0	0	0	0	0	0	0	0	0	0	0	0	0	0	0	0	87.3542116436652	85.1648989940958	87.3801506468195	98.5735069613194	124.17391040814	124.310245909526	134.614301012029	149.614248389827	170.436316959539	206.471242119148	207.106822419351	237.995999896984	246.703638137826	284.177292389698	305.526985631476	325.074104764158	348.064241837163	372.860516576425	396.394511560832	435.441849633482	457.732201110125	476.701921925427	494.839273064263	535.757701283885	552.440338914261	595.696168927901	621.912620711001	638.500657332271	656.667710273609	684.83260409618	710.687447489209	746.970651810765	786.143550032313
565.365	0	0	0	0	0	0	0	0	0	0	0	0	0	0	0	176.390191776019	57.0033323817842	76.6446389399207	92.0531895496131	93.6116769477576	98.5147240571883	126.842909745732	160.478232415236	167.389126218847	166.297460225051	189.881468560141	210.992783600194	234.088773595147	261.962620702435	276.176823565412	295.248217253884	332.795676194349	351.641927502433	378.590587101982	399.526642498233	415.594583711427	453.874807357636	476.592690769443	504.147768173385	514.605209349054	546.732513297224	567.327719349312	588.835688333585	639.441253286464	644.766191757476	675.92011081885	708.263267755531	736.930711453067	761.59487232184
567.033	0	0	0	0	0	0	0	0	0	0	0	0	0	0	0	74.733906186957	86.6436953534376	94.9909976312196	74.6619865446334	98.6837149522745	118.948205327764	117.808411570491	156.506439988164	152.589437647199	187.503100698125	196.850375827487	231.152001975947	231.376010131262	276.700844360341	287.429546042638	313.367043272341	317.915196216935	337.417217537326	390.506447564593	403.22588198037	421.822947796817	448.353281675509	467.014402508039	501.786289457423	510.993809691225	545.59037394746	566.36934377852	593.536055660896	602.300694536638	643.741890411699	660.234275082972	697.736592049344	723.456669606603	760.768006780649
568.702	0	0	0	0	0	0	0	0	0	0	0	0	0	0	116.881691427262	54.2649372742734	68.8157953002874	93.2621525247478	80.1947692470319	95.8049966897261	100.960852679231	116.733495958334	132.465411044327	143.279407199438	156.968537210588	203.689755317023	212.773538041783	211.868101355005	242.074537303747	260.402366223089	296.052796806427	305.685913802017	340.296637908146	366.845630139462	383.740812381278	419.632986107997	432.98962622216	463.729267138982	491.728226491808	504.164166571712	520.483500643896	555.61783208097	580.776229836194	613.650726048529	631.600855679146	650.574357087912	681.513609946185	714.338828501914	743.233200158043
570.37	0	0	0	0	0	0	0	0	0	0	0	0	0	0	57.4471238941639	31.1210437887388	75.8830239918134	53.3688825738671	95.2369927275733	83.9425329662108	104.189645980715	127.283971790956	132.44274851244	138.285288657286	153.187525324062	185.127274051022	185.960472979109	225.741854926123	233.399256700014	262.877417370675	285.056118266963	309.52201272484	338.442736847578	365.26903285857	386.64488488285	407.524383313502	432.160296303176	450.549963663479	481.021725798523	489.075701402073	514.832711708801	547.520343428907	583.802969917374	599.038692574393	624.465266271159	639.995089698991	671.702254528097	688.945845353679	713.476128894288
572.039	0	0	0	0	0	0	0	0	0	0	0	0	0	91.853191966656	62.7820121906375	38.9661611091467	60.3372343368889	83.8660044655929	78.7207637863357	73.7069455714875	125.668403688291	110.132445415728	134.804071762115	152.388056253403	163.87531706651	180.471115585044	204.936108539501	237.500486936796	256.175800855654	266.988992110307	284.476471183855	321.834790673928	349.856619857497	367.04327451341	390.786178429511	410.394003146729	429.648961719661	447.482064216673	478.393491790385	487.691144011051	518.362555159622	531.687813291385	564.036814076642	586.890575767747	613.415233112224	630.268959962842	666.306621489546	686.402975030957	708.05726736883
573.708	0	0	0	0	0	0	0	0	0	0	0	0	0	46.9024180302642	39.0931496542445	51.506526822795	67.7858789346243	85.1048064282732	97.7766373687802	123.168215821685	101.551731392125	127.346477983828	134.645831494834	159.508574243407	174.610480637797	184.944332098706	188.094305589185	244.912602036669	245.247356219156	277.62977645882	292.786316477849	317.206009357086	322.97529912504	348.121991802665	381.537271758341	395.326269458366	412.256113255343	443.394243915522	464.571858562561	477.17355524986	501.568107772097	517.668047453243	557.344695211339	579.740664153776	597.765935535581	610.359580396394	647.887236331027	658.374959885949	700.334777228521
575.377	0	0	0	0	0	0	0	0	0	0	0	0	98.6797016212276	64.6386163733302	66.8146179352325	90.7286954746114	105.797060645629	78.8836017279475	121.256345736644	151.17978730393	125.951623895349	127.869791192533	162.29807320175	163.432463879069	200.048341537338	213.892570614311	230.329915877151	241.668862003984	269.286000234759	288.870598115661	279.80393613063	312.652780894985	338.905276315701	356.06175848899	385.709446781446	401.894790746622	439.556075838179	453.474220776105	459.682548816456	475.580818173265	503.608974032018	521.375262743065	554.829091076884	577.247502887569	596.452636558658	605.953007523318	635.076177294322	660.587570755707	687.677017022413
577.046	0	0	0	0	0	0	0	0	0	0	0	169.644675210902	55.191045363657	42.5605229200116	65.0500871050532	49.0061434637554	78.8082909711155	68.5151852642941	57.8135736462225	93.8284346215249	127.733434668117	148.231043499839	140.691737590607	151.643128372359	182.858047471734	178.594995973958	203.304448332658	236.858552428545	248.505735527576	266.636595949265	279.65840210062	315.137913113973	337.507393571863	331.367077815154	360.26898908401	371.625481614313	406.313817931778	431.15727867133	461.581331746279	472.787310343974	475.248280161185	509.056441800808	545.818306902019	556.597057543814	581.478704086008	590.220720153891	619.866375851368	643.768329275349	667.174486725407
578.715	0	0	0	0	0	0	0	0	0	0	0	78.3873866690318	30.1677485080219	79.4568041297214	73.3554953891936	82.6622912301965	71.1065657170705	97.7305720529669	122.128963699389	112.178614805879	115.762265354596	131.776091440582	165.116811432363	175.192566412073	190.14467695302	197.693502765167	224.788902251694	246.269554485498	250.883507011749	282.222558708707	285.986444056834	326.641087645717	328.367960204936	338.266827729565	370.568011240206	380.390412966195	415.268723491205	432.307915833836	448.298567637715	463.167348879646	486.158269245652	505.972259366619	531.841070583183	544.943678637108	569.371301665354	587.531032657395	613.7594678837	637.673594242576	662.945910507485
580.384	0	0	0	0	0	0	0	0	0	0	125.939350768126	5.04026642666788	45.0152393339792	29.2433714576109	27.3586095610884	49.3209129931117	52.2893520527856	68.7262630985225	97.8241157881542	97.0105579105308	130.367359185159	135.637353576305	126.303755933569	139.461348826102	172.846290110755	174.327842241142	186.317590289674	215.89028063434	229.698472382661	245.390250388952	287.118335365537	291.310721163563	312.323961506417	330.994992483483	350.735290921049	360.310580808313	405.716449784856	394.529511240709	432.374767799908	435.039607165981	457.362130902931	479.989642839127	501.94681351736	535.214110890848	547.62701237777	562.711955083404	589.210437891564	610.086250551756	635.607357532508
582.054	0	0	0	0	0	0	0	0	0	0	29.6741428442781	35.3888054895956	34.6406756011348	62.0772760362589	66.1509786733253	39.0741309858528	67.445519251492	99.0617157081443	103.74504269674	114.469405489076	92.4856039629798	116.226793715099	145.688719324126	156.228100127802	160.963421771655	185.145735164364	204.437750093933	214.289832579497	239.328294649717	265.630339648897	278.697571359108	284.433860000674	312.336756390961	344.793606874901	359.549543036036	355.072343689303	381.154411322139	382.919037019138	405.181307582942	435.640632350902	447.663770680559	474.906456824244	499.812173436868	518.551462325442	528.170726125627	545.475716733996	570.372905359338	594.251632394136	621.837424719863
583.723	0	0	0	0	0	0	0	0	0	71.9149710874092	55.9015191672269	45.856806031163	65.2048250820624	40.3042201608959	58.5717854220989	81.8600983003662	82.3017621041857	85.989153521942	83.162569915058	107.321149142912	100.681582086418	137.135727995789	148.174220196187	145.229960956831	157.445702679307	179.06114049621	220.957384091678	219.174309674214	224.180979529756	236.159809628552	259.000955297976	280.330194553492	308.400240838726	312.509134317353	340.071495829761	358.99299223478	383.564086053615	394.826515764705	408.456836180163	427.16881764799	442.25906199885	467.32288977529	479.847467432784	500.641946942591	514.28173182351	533.727481683407	557.691332520212	582.482336741343	594.086563947286
585.393	0	0	0	0	0	0	0	0	0	0.689721461662147	2.47052066327971	3.62417170055398	13.0557561407694	39.1322655242454	37.2596234171264	55.0446737661226	63.8068055786017	65.7453216145187	86.6495903959211	93.7907014078465	90.5676519092612	103.568526074747	106.784549522817	158.454497414563	162.288343490519	162.215526898952	170.159109270118	199.785627738621	215.752808349091	244.466074801495	251.795282034747	255.821974764906	280.52132908801	304.421375724306	308.306263026854	340.424046015467	354.424796107995	357.875401342883	397.23695108421	400.580896235629	429.733383498172	445.776376393172	463.151446044549	484.852610550729	506.920071159298	528.315529218011	537.904027848452	561.062977739636	579.564822658954
587.063	0	0	0	0	0	0	0	0	88.8067913463568	17.6718552404605	63.0479143299537	60.0419483104378	31.148751715082	57.6373242451865	53.8762395064977	73.0836136919251	64.9380957463369	106.141610495772	107.026922893069	105.069354813348	116.527379863046	130.446243739113	132.853328232194	160.497586508967	179.06196888429	174.466328029658	197.255402823599	230.194886584742	228.204097693356	241.977481413392	256.809213792943	265.821893440627	280.280397499729	333.05070954596	332.112279540983	346.534562301249	353.624491516783	371.685266667536	388.57117662443	405.236135861973	431.308995076034	447.889781023066	459.389002169112	478.454873276591	486.234298486116	514.387368968531	530.401837647837	551.210317024648	571.294666726958
588.733	0	0	0	0	0	0	0	0	15.1123668025009	38.5539087359452	45.7611144089028	61.5802314990519	56.9141671437512	52.8205087719502	68.470018849146	48.0615431849391	65.3250660012334	84.4164398193746	95.7778488027798	110.043309972254	103.930689283454	138.023439563527	126.253871491225	153.492217437624	152.793551354752	178.874400815058	198.795933423673	195.361127244639	222.715598912804	240.680126791881	256.639748003493	263.172425507385	294.594332039285	304.328336355623	311.07592036402	326.246355508459	344.099297588162	363.548903841452	378.772433540358	399.380785401729	409.17360669334	433.300262786579	451.447163623528	463.167021894722	477.540781427367	497.00924863812	520.24938771593	529.525434292578	561.533294231211
590.403	0	0	0	0	0	0	0	66.3453518280969	36.1252349333532	40.5424019217734	39.8730296432544	34.7362602890467	85.7052625585839	58.1743107770607	45.0511148178532	74.8364595401982	97.3554241246853	89.4613270205478	87.2693064387268	101.089098921605	119.816452225079	116.553837749764	139.107569179215	137.838127023238	160.76956572098	177.034365697926	192.824427275958	206.7486770657	228.612775802415	223.765780081122	242.258847174009	263.578725156163	290.596180987308	300.358079839893	310.124135279794	329.368780352586	356.420080878404	361.879126314166	387.444123492964	399.546034614026	413.248003389793	435.469631764323	457.448547732787	459.609794116313	470.816175264271	487.288333418187	508.08938082613	523.952787216659	547.230787292742
592.073	0	0	0	0	0	0	212.567212582628	18.7095934183486	36.0870249109736	30.4524526907143	79.8496995279211	64.8952117408653	64.5844069866797	67.5954982204201	76.1677308814371	90.6080288791369	64.4297142095234	93.0232265928507	105.984951975921	98.9432069411356	129.857872515823	112.358990778003	141.35714304759	157.54834312969	170.885793580365	186.657227120673	183.945263666699	216.506471040287	213.429158129183	246.273697755223	254.276511386198	261.693284058539	275.142567370333	283.048504204671	319.050866873821	330.12068498458	331.158952313278	347.151937952429	363.867900637497	380.634820434305	398.425642578085	410.079345625546	424.955078592644	455.288540600173	462.914119965856	474.700921232805	487.002762440924	509.435445460841	535.517596788155
593.743	0	0	0	0	0	0	63.2960553978111	40.5825982907681	35.7468508797892	40.3277477829289	42.5805556394627	54.4740434982123	37.6345242588695	58.1209987573361	77.7716872933677	79.1255631501392	76.0298814918551	70.4584086772677	108.427414532975	95.4740329682186	99.7342189413203	130.626697374092	139.386614905084	141.587697216124	153.812066791775	189.339776180152	198.124300916792	220.534587793946	214.024228551527	230.323287924176	233.431552488367	263.624793563657	283.391020041269	289.354022150385	297.066725634018	320.16005406748	328.201792390502	336.241849690728	364.0433581972	378.427337744567	386.534848199476	395.930256780644	423.631708532708	431.171071182771	459.294642388363	463.317946684517	477.623310009062	498.993253695094	522.654597133757
595.413	0	0	0	0	0	138.096894479134	33.1906238291086	-1.61507368889112	13.6859019068234	38.4223488384913	29.6747483183181	32.2400590678318	30.4350389000085	53.6744052554797	60.1272349535966	62.1237661192155	65.2408056219282	54.2725635663269	89.6663939003444	86.2872836874792	112.120089716443	104.503668677919	107.658809142751	125.129724736149	146.456504692476	150.172885783019	163.870164127201	196.256785107095	190.130138548983	217.228799907415	220.919645714408	239.171927576127	252.904045862584	282.990248945535	278.129386724901	310.692565468057	312.703024916582	316.763972577303	353.541376365491	358.877406501168	387.473173154056	401.702901182044	422.843168655928	431.811956286634	445.463384539476	446.619652513468	461.968283826351	494.300758915442	505.637854562829
597.084	0	0	0	0	0	36.0416243700564	33.2444226432711	49.1925902299227	28.1363855124158	46.6900713521762	56.2898566801509	72.2356533862706	67.0024653080814	67.9153161698128	66.6412950793456	68.857401224494	74.9935458505742	98.3056931718746	101.01074959345	98.0342378720306	122.321492664031	123.053319873764	138.835519102352	162.020546148534	166.702579289088	169.7059811258	174.927377623199	202.660372079392	210.733970396326	215.833911241237	247.131991830027	252.470065765607	257.860570074905	270.454928170176	306.883797529935	310.003591758271	336.477393663448	330.758815742553	356.565016623162	369.512736178901	377.216327975861	387.684035831321	408.150419540279	423.240467295299	435.339447589159	449.908133879231	459.28538786625	482.076606587534	503.322503947525
598.754	0	0	0	0	100.855510950639	17.7135364173755	-8.4623852052138	38.3902390239114	46.5720030912721	47.3956927818294	54.1020486965778	61.2275035036645	28.5323806731678	51.2713904730558	49.5745908675926	85.5101352291021	86.5179316218891	104.885143777116	97.3754782562552	95.1795987372513	113.555631215095	129.425620242968	139.156762417631	126.132878676799	136.035411136903	151.390715278874	173.779162377608	196.623957421799	209.120606779772	221.160237398912	243.463141465251	237.859057774341	253.591524279973	263.065765231545	289.686559698456	300.28959981573	299.664553359622	325.099198425803	335.782223546379	350.819916431139	363.956159181764	378.209992264749	396.722429460322	407.705871037816	428.729742552461	428.095567831274	451.171466928888	461.665223734913	480.06144989759
600.425	0	0	0	0	53.4874353805715	19.1189242593929	18.8523237189552	57.2443431239471	40.753827404677	55.73829343953	48.3192326543972	60.0879181603492	45.3128197837575	63.4199527816803	92.9372650507573	77.6850554652688	63.3989078483323	95.0951714407523	104.138578261867	107.908793929683	121.209894896899	115.993265244347	140.106680979408	149.639478447644	162.862297764879	157.63292963022	182.012268653137	200.242461614708	202.071577717576	213.396064876179	233.646399631606	244.882873874723	251.704110492382	279.506900131792	275.37410881164	287.741265675912	305.601514844102	323.462529243984	341.286400415488	353.35305277647	353.107212423868	377.754450830231	392.269115239873	404.998435755803	422.112543094969	423.111817933684	443.236918272536	459.240090421652	476.938952744033
602.096	0	0	0	57.6863515297419	-4.68427621702461	-4.75541981235454	16.9831204819584	1.73747858957212	33.0329575485984	8.79141654301317	36.354685219908	23.1789602084447	27.4203695839362	39.6730874399893	43.0830288858776	48.4302957896743	66.6478666183676	67.6365206670002	69.7445569710333	97.8603701345758	107.647087735691	110.132137783281	108.883729229508	126.41057722988	134.629968239196	142.549738384176	158.093213344236	157.526533322031	176.299871858891	215.69976402153	223.545948170371	221.187993786053	245.573902077927	243.607686286207	261.038510766084	285.390945909337	284.685090913867	299.940994222069	317.811650946299	339.184950567852	344.724750106734	361.798816153141	377.719284034964	392.317232791196	396.890021997462	415.229538220082	430.944042064996	439.698425942752	459.773704223311
603.766	0	0	0	57.0372547308385	47.9424196382661	24.9798194158259	39.2854265356687	57.8222233625335	34.3150803604034	49.8302141226323	51.1063935625123	27.6119919460316	47.3571117669156	42.658745264912	65.642242470255	81.9149905512084	71.4324509759589	105.044162729583	105.258893123131	95.4375365438518	110.119853797759	114.752898314124	136.513144702878	137.21591647078	145.182461355023	174.783581457435	167.091032219857	188.960334637838	190.356712165489	204.730990496362	218.621151901063	233.870663367005	242.707158825777	241.248889047358	275.010788736268	280.784431396721	293.037405743926	308.174729849417	329.813971143106	336.342906932681	343.731126346426	350.833131032648	370.633935890424	383.118535561047	396.317737136469	406.762791238189	424.691244765748	435.247992568756	446.889064006835
605.437	0	0	91.8996650015923	3.43033517955476	26.3374243443551	21.5781921790292	34.2890459934712	22.6292557568796	40.5901431142091	37.7529298166256	52.232834932057	39.5998749924188	48.2608270699751	67.8313347547503	90.7486745041776	80.2516439348313	85.6848150294592	88.0595031240713	106.277541033042	93.8330904306813	85.5211212675934	126.617347267625	119.666948136792	132.607781600519	142.53834475773	175.147519866575	175.2139692797	189.785047746101	188.938610671664	209.904238211092	216.820069042567	239.950634411773	240.749936685204	261.541832645096	269.047895881703	275.303362073336	287.710166388223	297.080066414719	314.1516652056	334.343605834187	332.792023469739	357.33475508606	370.698170976856	381.710934306644	378.427420805156	390.633930297354	410.389483676814	423.534990841932	439.233846948984
607.108	0	323.368726510682	29.2004572170634	26.478890403395	46.571601184265	11.4089296684602	43.6813060135795	49.0507118208745	37.6084894658972	67.2117543944183	39.1887423505909	64.3284756324629	54.8848462198566	62.1493576166479	75.3924734934363	76.1802985672725	59.888376651146	86.1272159426967	99.0799439011213	111.824227217897	112.135730845193	113.086206920113	139.293682045787	122.444209206303	167.200880254641	150.065781916156	168.774504268071	178.283699441308	200.468976131762	201.107771940262	211.958439389893	225.625710999919	223.599920532547	249.543831629862	260.101061609108	284.782571329303	281.528627524659	283.707243293909	298.547825789777	322.579400767213	329.525234134692	335.322817557769	352.465551669168	360.405274924953	373.462690091317	391.062542299137	404.005166947596	403.932462175696	422.576974009723
608.779	0	60.849583624628	-22.7990370449866	-14.8518804461735	-15.1152777713894	-4.84973099396074	19.3119620953678	23.8608274652009	5.29115863145676	6.83199384932767	24.1521647665595	36.8800290917837	41.8274718391377	41.099493910311	35.7569047963452	35.5983952574019	49.3384616215751	77.0363912537339	64.0690284857391	70.6100312954413	94.3993248507348	79.272072394329	112.145820331719	106.798813226925	103.265703043748	147.749369126303	139.525340187578	157.457830718398	169.09991404267	181.611294500993	188.109031045785	204.509780292752	211.564949962185	238.606754964929	241.978612654455	252.463289054562	251.836662074415	282.572507698746	295.125649127217	305.636447564648	306.37413604914	329.05844525518	335.539767755269	357.308396265005	364.110863023041	367.39741978828	374.301830714299	399.669761761809	405.077879181848
610.45	174.882693677872	58.5841711502169	38.4767499378713	28.7530196639496	28.9909729653289	25.760069655923	51.7561686721228	47.493404245526	73.2004407279524	30.2442745223612	57.0223307533189	51.8133202169821	72.0633547347957	87.0355496502858	57.4529054740136	75.4321761353633	70.3891752267266	79.4257510908767	78.3166856458437	99.5226243331549	111.677649164241	119.420042170946	122.930971545301	136.819475915749	157.216442957359	158.486021610835	162.757722132385	184.314316056164	189.414468497563	196.956097920242	208.418299008944	232.097865122462	241.798625161821	233.827947028411	249.26808855652	266.611228215048	273.513131793378	282.879683478287	298.569170972231	311.402702788785	308.052781148659	329.970621108247	340.24945236211	345.630884186387	356.70786077832	375.996658627272	378.168314926279	391.776766389445	401.177885696205
612.121	37.6919194018651	14.2842624080792	45.3123186593804	23.4518180894904	27.6466519570207	35.0397234673247	35.6740063765299	42.9132224236655	41.9140065285156	40.1887124133763	32.0871810522647	39.9871466445891	60.1808736512996	77.7736734830985	50.5851192923799	82.5943349949819	78.0565022224139	93.6103511636611	92.3754871142644	93.2729592114387	106.044726359317	110.532694457154	114.798397886532	132.352009661457	132.982872059967	151.777136008761	164.753796640551	173.255843658072	168.827368581156	200.758482232164	202.687682916217	215.874340053524	226.303278050538	226.303234456891	252.344929856933	242.70009346377	258.042652667005	277.275575706227	286.085502557832	296.150211872443	302.688221207487	319.580623436313	321.466684571598	337.077411369858	348.702411270409	352.508091321137	358.343481072905	389.392385659902	383.868571474783
613.792	28.6599179587826	67.5111206304253	48.213348568224	43.2709982957805	27.462939281817	27.2853433408739	62.2246985035826	26.7456624439476	39.6892540228288	66.8723265753745	47.2838454079364	66.2771809773563	70.3909198815259	69.4103176701812	88.8365783103285	88.9800014156273	103.011783331895	93.5916207650172	98.3157527827381	95.6286667530597	100.992843398575	122.453283316679	133.012950395531	124.81717848823	135.510461711259	143.727053108786	160.118515835254	171.060257400406	182.716973149548	194.28513264617	202.412521141962	214.878778301957	231.87087731748	229.215890134243	243.884610499039	250.684035247907	259.454707228138	272.919588459121	276.356332297862	282.408995053575	288.553725348531	306.790883746864	324.839898003443	322.999074822364	334.554231913038	351.995941196828	361.897933914391	370.272766973288	375.844066150639
615.464	15.1269986158954	21.8089235618501	49.908398951708	41.3083627947177	11.1992999578286	7.71848638250607	34.1057272757679	42.7152696910466	30.1221247245522	45.1812344290279	42.1826579062307	42.5405591822014	43.3379535435754	50.2805382179373	66.8014693044165	81.5238532805828	69.2155063647677	67.665734169935	91.3504748325587	99.2856655475289	101.55178986042	96.9848230650135	112.265899960838	126.762605741665	135.226126428664	156.563038077055	151.65008970511	177.039228872372	149.257562765071	181.4711258255	184.827661983689	206.300700560965	198.705519351805	222.799656957045	229.606661648773	240.858506282755	251.180334196097	245.416785351179	270.929729050462	278.385339330636	280.17129227827	296.857211520976	315.077611570986	317.346208028529	327.249853927848	338.507396648135	340.672184621896	354.057197040534	360.47179975897
617.135	13.0646741263	23.0716826523615	24.7031741260947	29.728440913296	47.2770292189974	5.67926366310221	34.7824784705177	42.6390732087088	53.0018677448362	57.9916939463414	78.5932013985439	63.563613329331	71.7167338482431	93.2156546470603	62.3014794405647	63.8174068296968	80.9938172779947	87.7558957198082	93.7463470889055	89.6519504350026	97.4703062769767	119.583142238575	118.132136627111	132.752660093422	120.780581831041	143.473139944007	149.813206116486	160.500693186458	161.055204823847	189.963218146623	193.750404585495	183.695793517509	196.536215698546	229.102142679795	225.010585629905	230.933427213192	238.256913422878	244.364834967894	264.060096885569	266.173916949913	277.686011966852	291.156110051227	298.421580358581	303.918952956401	310.709029718353	320.851947979744	340.014496912155	351.382133516142	354.080717742832
618.806	-10.6297556456535	7.76735301865998	-10.6439367916843	17.458168349439	20.464899866582	8.03303080753959	12.6576347975653	21.7530751862285	46.2047120305423	10.1919633144957	33.1637190750664	50.8496946358457	45.0994817097556	51.4303506663522	62.1228474446556	58.7354940745534	57.0532168948051	59.6329671950227	82.8616687565274	84.0351784600425	83.250075729411	101.326325713676	97.0032474200929	106.92166688435	121.467725044207	128.196038790901	130.018479311944	132.350605496193	160.70352429704	162.572366672548	170.746178490047	175.319368360434	191.019982269503	195.249061160788	207.867038094455	223.195998282827	228.02118735742	235.820526883367	242.309500773434	257.601503618337	259.286319410149	271.378701471604	291.637434029647	295.000532110787	310.275228441858	312.278179286383	322.223368709417	326.495699085115	344.947066795014
[truncated: 85 more columns]
