# Supplementary material for: Physicochemical and major ion data for springs in the Black Forest National Park, Germany
Source: Data Brief. 2020 Apr 30;30:105645. doi: 10.1016/j.dib.2020.105645 (PMC7218150; doi:10.1016/j.dib.2020.105645)
Supplement: Supplementary file 4 [file mmc4.zip › Fluorescence/S01_5_2017-05-09.csv]

wavelength	600	597	594	591	588	585	582	579	576	573	570	567	564	561	558	555	552	549	546	543	540	537	534	531	528	525	522	519	516	513	510	507	504	501	498	495	492	489	486	483	480	477	474	471	468	465	462	459	456
210.862	0	0	0	0	0	0	0	0	0	0	0	0	0	0	0	0	0	0	0	0	0	0	0	0	0	0	0	0	0	0	0	0	0	0	0	0	0	0	0	0	0	0	0	0	0	0	0	0	0
212.444	0	0	0	0	0	0	0	0	0	0	0	0	0	0	0	0	0	0	0	0	0	0	0	0	0	0	0	0	0	0	0	0	0	0	0	0	0	0	0	0	0	0	0	0	0	0	0	0	0
214.027	0	0	0	0	0	0	0	0	0	0	0	0	0	0	0	0	0	0	0	0	0	0	0	0	0	0	0	0	0	0	0	0	0	0	0	0	0	0	0	0	0	0	0	0	0	0	0	0	0
215.61	0	0	0	0	0	0	0	0	0	0	0	0	0	0	0	0	0	0	0	0	0	0	0	0	0	0	0	0	0	0	0	0	0	0	0	0	0	0	0	0	0	0	0	0	0	0	0	0	0
217.194	0	0	0	0	0	0	0	0	0	0	0	0	0	0	0	0	0	0	0	0	0	0	0	0	0	0	0	0	0	0	0	0	0	0	0	0	0	0	0	0	0	0	0	0	0	0	0	0	0
218.779	0	0	0	0	0	0	0	0	0	0	0	0	0	0	0	0	0	0	0	0	0	0	0	0	0	0	0	0	0	0	0	0	0	0	0	0	0	0	0	0	0	0	0	0	0	0	0	0	0
220.364	0	0	0	0	0	0	0	0	0	0	0	0	0	0	0	0	0	0	0	0	0	0	0	0	0	0	0	0	0	0	0	0	0	0	0	0	0	0	0	0	0	0	0	0	0	0	0	0	0
221.95	0	0	0	0	0	0	0	0	0	0	0	0	0	0	0	0	0	0	0	0	0	0	0	0	0	0	0	0	0	0	0	0	0	0	0	0	0	0	0	0	0	0	0	0	0	0	0	0	0
223.536	0	0	0	0	0	0	0	0	0	0	0	0	0	0	0	0	0	0	0	0	0	0	0	0	0	0	0	0	0	0	0	0	0	0	0	0	0	0	0	0	0	0	0	0	0	0	0	0	0
225.123	0	0	0	0	0	0	0	0	0	0	0	0	0	0	0	0	0	0	0	0	0	0	0	0	0	0	0	0	0	0	0	0	0	0	0	0	0	0	0	0	0	0	0	0	0	0	0	0	0
226.71	0	0	0	0	0	0	0	0	0	0	0	0	0	0	0	0	0	0	0	0	0	0	0	0	0	0	0	0	0	0	0	0	0	0	0	0	0	0	0	0	0	0	0	0	0	0	0	0	0
228.299	0	0	0	0	0	0	0	0	0	0	0	0	0	0	0	0	0	0	0	0	0	0	0	0	0	0	0	0	0	0	0	0	0	0	0	0	0	0	0	0	0	0	0	0	0	0	0	0	0
229.887	0	0	0	0	0	0	0	0	0	0	0	0	0	0	0	0	0	0	0	0	0	0	0	0	0	0	0	0	0	0	0	0	0	0	0	0	0	0	0	0	0	0	0	0	0	0	0	0	0
231.477	0	0	0	0	0	0	0	0	0	0	0	0	0	0	0	0	0	0	0	0	0	0	0	0	0	0	0	0	0	0	0	0	0	0	0	0	0	0	0	0	0	0	0	0	0	0	0	0	0
233.067	0	0	0	0	0	0	0	0	0	0	0	0	0	0	0	0	0	0	0	0	0	0	0	0	0	0	0	0	0	0	0	0	0	0	0	0	0	0	0	0	0	0	0	0	0	0	0	0	0
234.657	0	0	0	0	0	0	0	0	0	0	0	0	0	0	0	0	0	0	0	0	0	0	0	0	0	0	0	0	0	0	0	0	0	0	0	0	0	0	0	0	0	0	0	0	0	0	0	0	0
236.248	0	0	0	0	0	0	0	0	0	0	0	0	0	0	0	0	0	0	0	0	0	0	0	0	0	0	0	0	0	0	0	0	0	0	0	0	0	0	0	0	0	0	0	0	0	0	0	0	0
237.84	0	0	0	0	0	0	0	0	0	0	0	0	0	0	0	0	0	0	0	0	0	0	0	0	0	0	0	0	0	0	0	0	0	0	0	0	0	0	0	0	0	0	0	0	0	0	0	0	0
239.432	0	0	0	0	0	0	0	0	0	0	0	0	0	0	0	0	0	0	0	0	0	0	0	0	0	0	0	0	0	0	0	0	0	0	0	0	0	0	0	0	0	0	0	0	0	0	0	0	0
241.025	0	0	0	0	0	0	0	0	0	0	0	0	0	0	0	0	0	0	0	0	0	0	0	0	0	0	0	0	0	0	0	0	0	0	0	0	0	0	0	0	0	0	0	0	0	0	0	0	0
242.619	0	0	0	0	0	0	0	0	0	0	0	0	0	0	0	0	0	0	0	0	0	0	0	0	0	0	0	0	0	0	0	0	0	0	0	0	0	0	0	0	0	0	0	0	0	0	0	0	0
244.213	0	0	0	0	0	0	0	0	0	0	0	0	0	0	0	0	0	0	0	0	0	0	0	0	0	0	0	0	0	0	0	0	0	0	0	0	0	0	0	0	0	0	0	0	0	0	0	0	0
245.808	0	0	0	0	0	0	0	0	0	0	0	0	0	0	0	0	0	0	0	0	0	0	0	0	0	0	0	0	0	0	0	0	0	0	0	0	0	0	0	0	0	0	0	0	0	0	0	0	0
247.403	0	0	0	0	0	0	0	0	0	0	0	0	0	0	0	0	0	0	0	0	0	0	0	0	0	0	0	0	0	0	0	0	0	0	0	0	0	0	0	0	0	0	0	0	0	0	0	0	0
248.999	0	0	0	0	0	0	0	0	0	0	0	0	0	0	0	0	0	0	0	0	0	0	0	0	0	0	0	0	0	0	0	0	0	0	0	0	0	0	0	0	0	0	0	0	0	0	0	0	0
250.595	0	0	0	0	0	0	0	0	0	0	0	0	0	0	0	0	0	0	0	0	0	0	0	0	0	0	0	0	0	0	0	0	0	0	0	0	0	0	0	0	0	0	0	0	0	0	0	0	0
252.192	0	0	0	0	0	0	0	0	0	0	0	0	0	0	0	0	0	0	0	0	0	0	0	0	0	0	0	0	0	0	0	0	0	0	0	0	0	0	0	0	0	0	0	0	0	0	0	0	0
253.79	0	0	0	0	0	0	0	0	0	0	0	0	0	0	0	0	0	0	0	0	0	0	0	0	0	0	0	0	0	0	0	0	0	0	0	0	0	0	0	0	0	0	0	0	0	0	0	0	0
255.388	0	0	0	0	0	0	0	0	0	0	0	0	0	0	0	0	0	0	0	0	0	0	0	0	0	0	0	0	0	0	0	0	0	0	0	0	0	0	0	0	0	0	0	0	0	0	0	0	0
256.986	0	0	0	0	0	0	0	0	0	0	0	0	0	0	0	0	0	0	0	0	0	0	0	0	0	0	0	0	0	0	0	0	0	0	0	0	0	0	0	0	0	0	0	0	0	0	0	0	0
258.586	0	0	0	0	0	0	0	0	0	0	0	0	0	0	0	0	0	0	0	0	0	0	0	0	0	0	0	0	0	0	0	0	0	0	0	0	0	0	0	0	0	0	0	0	0	0	0	0	0
260.186	0	0	0	0	0	0	0	0	0	0	0	0	0	0	0	0	0	0	0	0	0	0	0	0	0	0	0	0	0	0	0	0	0	0	0	0	0	0	0	0	0	0	0	0	0	0	0	0	0
261.786	0	0	0	0	0	0	0	0	0	0	0	0	0	0	0	0	0	0	0	0	0	0	0	0	0	0	0	0	0	0	0	0	0	0	0	0	0	0	0	0	0	0	0	0	0	0	0	0	0
263.387	0	0	0	0	0	0	0	0	0	0	0	0	0	0	0	0	0	0	0	0	0	0	0	0	0	0	0	0	0	0	0	0	0	0	0	0	0	0	0	0	0	0	0	0	0	0	0	0	0
264.988	0	0	0	0	0	0	0	0	0	0	0	0	0	0	0	0	0	0	0	0	0	0	0	0	0	0	0	0	0	0	0	0	0	0	0	0	0	0	0	0	0	0	0	0	0	0	0	0	0
266.591	0	0	0	0	0	0	0	0	0	0	0	0	0	0	0	0	0	0	0	0	0	0	0	0	0	0	0	0	0	0	0	0	0	0	0	0	0	0	0	0	0	0	0	0	0	0	0	0	0
268.193	0	0	0	0	0	0	0	0	0	0	0	0	0	0	0	0	0	0	0	0	0	0	0	0	0	0	0	0	0	0	0	0	0	0	0	0	0	0	0	0	0	0	0	0	0	0	0	0	0
269.796	0	0	0	0	0	0	0	0	0	0	0	0	0	0	0	0	0	0	0	0	0	0	0	0	0	0	0	0	0	0	0	0	0	0	0	0	0	0	0	0	0	0	0	0	0	0	0	0	0
271.4	0	0	0	0	0	0	0	0	0	0	0	0	0	0	0	0	0	0	0	0	0	0	0	0	0	0	0	0	0	0	0	0	0	0	0	0	0	0	0	0	0	0	0	0	0	0	0	0	0
273.004	0	0	0	0	0	0	0	0	0	0	0	0	0	0	0	0	0	0	0	0	0	0	0	0	0	0	0	0	0	0	0	0	0	0	0	0	0	0	0	0	0	0	0	0	0	0	0	0	0
274.609	0	0	0	0	0	0	0	0	0	0	0	0	0	0	0	0	0	0	0	0	0	0	0	0	0	0	0	0	0	0	0	0	0	0	0	0	0	0	0	0	0	0	0	0	0	0	0	0	0
276.215	0	0	0	0	0	0	0	0	0	0	0	0	0	0	0	0	0	0	0	0	0	0	0	0	0	0	0	0	0	0	0	0	0	0	0	0	0	0	0	0	0	0	0	0	0	0	0	0	0
277.821	0	0	0	0	0	0	0	0	0	0	0	0	0	0	0	0	0	0	0	0	0	0	0	0	0	0	0	0	0	0	0	0	0	0	0	0	0	0	0	0	0	0	0	0	0	0	0	0	0
279.427	0	0	0	0	0	0	0	0	0	0	0	0	0	0	0	0	0	0	0	0	0	0	0	0	0	0	0	0	0	0	0	0	0	0	0	0	0	0	0	0	0	0	0	0	0	0	0	0	0
281.034	0	0	0	0	0	0	0	0	0	0	0	0	0	0	0	0	0	0	0	0	0	0	0	0	0	0	0	0	0	0	0	0	0	0	0	0	0	0	0	0	0	0	0	0	0	0	0	0	0
282.642	0	0	0	0	0	0	0	0	0	0	0	0	0	0	0	0	0	0	0	0	0	0	0	0	0	0	0	0	0	0	0	0	0	0	0	0	0	0	0	0	0	0	0	0	0	0	0	0	0
284.25	0	0	0	0	0	0	0	0	0	0	0	0	0	0	0	0	0	0	0	0	0	0	0	0	0	0	0	0	0	0	0	0	0	0	0	0	0	0	0	0	0	0	0	0	0	0	0	0	0
285.858	0	0	0	0	0	0	0	0	0	0	0	0	0	0	0	0	0	0	0	0	0	0	0	0	0	0	0	0	0	0	0	0	0	0	0	0	0	0	0	0	0	0	0	0	0	0	0	0	0
287.468	0	0	0	0	0	0	0	0	0	0	0	0	0	0	0	0	0	0	0	0	0	0	0	0	0	0	0	0	0	0	0	0	0	0	0	0	0	0	0	0	0	0	0	0	0	0	0	0	0
289.077	0	0	0	0	0	0	0	0	0	0	0	0	0	0	0	0	0	0	0	0	0	0	0	0	0	0	0	0	0	0	0	0	0	0	0	0	0	0	0	0	0	0	0	0	0	0	0	0	0
290.688	0	0	0	0	0	0	0	0	0	0	0	0	0	0	0	0	0	0	0	0	0	0	0	0	0	0	0	0	0	0	0	0	0	0	0	0	0	0	0	0	0	0	0	0	0	0	0	0	0
292.298	0	0	0	0	0	0	0	0	0	0	0	0	0	0	0	0	0	0	0	0	0	0	0	0	0	0	0	0	0	0	0	0	0	0	0	0	0	0	0	0	0	0	0	0	0	0	0	0	0
293.91	0	0	0	0	0	0	0	0	0	0	0	0	0	0	0	0	0	0	0	0	0	0	0	0	0	0	0	0	0	0	0	0	0	0	0	0	0	0	0	0	0	0	0	0	0	0	0	0	0
295.521	0	0	0	0	0	0	0	0	0	0	0	0	0	0	0	0	0	0	0	0	0	0	0	0	0	0	0	0	0	0	0	0	0	0	0	0	0	0	0	0	0	0	0	0	0	0	0	0	0
297.134	0	0	0	0	0	0	0	0	0	0	0	0	0	0	0	0	0	0	0	0	0	0	0	0	0	0	0	0	0	0	0	0	0	0	0	0	0	0	0	0	0	0	0	0	0	0	0	0	0
298.747	0	0	0	0	0	0	0	0	0	0	0	0	0	0	0	0	0	0	0	0	0	0	0	0	0	0	0	0	0	0	0	0	0	0	0	0	0	0	0	0	0	0	0	0	0	0	0	0	0
300.36	0	0	0	0	0	0	0	0	0	0	0	0	0	0	0	0	0	0	0	0	0	0	0	0	0	0	0	0	0	0	0	0	0	0	0	0	0	0	0	0	0	0	0	0	0	0	0	0	0
301.974	0	0	0	0	0	0	0	0	0	0	0	0	0	0	0	0	0	0	0	0	0	0	0	0	0	0	0	0	0	0	0	0	0	0	0	0	0	0	0	0	0	0	0	0	0	0	0	0	0
303.588	0	0	0	0	0	0	0	0	0	0	0	0	0	0	0	0	0	0	0	0	0	0	0	0	0	0	0	0	0	0	0	0	0	0	0	0	0	0	0	0	0	0	0	0	0	0	0	0	0
305.203	0	0	0	0	0	0	0	0	0	0	0	0	0	0	0	0	0	0	0	0	0	0	0	0	0	0	0	0	0	0	0	0	0	0	0	0	0	0	0	0	0	0	0	0	0	0	0	0	0
306.819	0	0	0	0	0	0	0	0	0	0	0	0	0	0	0	0	0	0	0	0	0	0	0	0	0	0	0	0	0	0	0	0	0	0	0	0	0	0	0	0	0	0	0	0	0	0	0	0	0
308.435	0	0	0	0	0	0	0	0	0	0	0	0	0	0	0	0	0	0	0	0	0	0	0	0	0	0	0	0	0	0	0	0	0	0	0	0	0	0	0	0	0	0	0	0	0	0	0	0	0
310.051	0	0	0	0	0	0	0	0	0	0	0	0	0	0	0	0	0	0	0	0	0	0	0	0	0	0	0	0	0	0	0	0	0	0	0	0	0	0	0	0	0	0	0	0	0	0	0	0	0
311.668	0	0	0	0	0	0	0	0	0	0	0	0	0	0	0	0	0	0	0	0	0	0	0	0	0	0	0	0	0	0	0	0	0	0	0	0	0	0	0	0	0	0	0	0	0	0	0	0	0
313.286	0	0	0	0	0	0	0	0	0	0	0	0	0	0	0	0	0	0	0	0	0	0	0	0	0	0	0	0	0	0	0	0	0	0	0	0	0	0	0	0	0	0	0	0	0	0	0	0	0
314.904	0	0	0	0	0	0	0	0	0	0	0	0	0	0	0	0	0	0	0	0	0	0	0	0	0	0	0	0	0	0	0	0	0	0	0	0	0	0	0	0	0	0	0	0	0	0	0	0	0
316.522	0	0	0	0	0	0	0	0	0	0	0	0	0	0	0	0	0	0	0	0	0	0	0	0	0	0	0	0	0	0	0	0	0	0	0	0	0	0	0	0	0	0	0	0	0	0	0	0	0
318.141	0	0	0	0	0	0	0	0	0	0	0	0	0	0	0	0	0	0	0	0	0	0	0	0	0	0	0	0	0	0	0	0	0	0	0	0	0	0	0	0	0	0	0	0	0	0	0	0	0
319.761	0	0	0	0	0	0	0	0	0	0	0	0	0	0	0	0	0	0	0	0	0	0	0	0	0	0	0	0	0	0	0	0	0	0	0	0	0	0	0	0	0	0	0	0	0	0	0	0	0
321.381	0	0	0	0	0	0	0	0	0	0	0	0	0	0	0	0	0	0	0	0	0	0	0	0	0	0	0	0	0	0	0	0	0	0	0	0	0	0	0	0	0	0	0	0	0	0	0	0	0
323.001	0	0	0	0	0	0	0	0	0	0	0	0	0	0	0	0	0	0	0	0	0	0	0	0	0	0	0	0	0	0	0	0	0	0	0	0	0	0	0	0	0	0	0	0	0	0	0	0	0
324.622	0	0	0	0	0	0	0	0	0	0	0	0	0	0	0	0	0	0	0	0	0	0	0	0	0	0	0	0	0	0	0	0	0	0	0	0	0	0	0	0	0	0	0	0	0	0	0	0	0
326.243	0	0	0	0	0	0	0	0	0	0	0	0	0	0	0	0	0	0	0	0	0	0	0	0	0	0	0	0	0	0	0	0	0	0	0	0	0	0	0	0	0	0	0	0	0	0	0	0	0
327.865	0	0	0	0	0	0	0	0	0	0	0	0	0	0	0	0	0	0	0	0	0	0	0	0	0	0	0	0	0	0	0	0	0	0	0	0	0	0	0	0	0	0	0	0	0	0	0	0	0
329.488	0	0	0	0	0	0	0	0	0	0	0	0	0	0	0	0	0	0	0	0	0	0	0	0	0	0	0	0	0	0	0	0	0	0	0	0	0	0	0	0	0	0	0	0	0	0	0	0	0
331.111	0	0	0	0	0	0	0	0	0	0	0	0	0	0	0	0	0	0	0	0	0	0	0	0	0	0	0	0	0	0	0	0	0	0	0	0	0	0	0	0	0	0	0	0	0	0	0	0	0
332.734	0	0	0	0	0	0	0	0	0	0	0	0	0	0	0	0	0	0	0	0	0	0	0	0	0	0	0	0	0	0	0	0	0	0	0	0	0	0	0	0	0	0	0	0	0	0	0	0	0
334.358	0	0	0	0	0	0	0	0	0	0	0	0	0	0	0	0	0	0	0	0	0	0	0	0	0	0	0	0	0	0	0	0	0	0	0	0	0	0	0	0	0	0	0	0	0	0	0	0	0
335.982	0	0	0	0	0	0	0	0	0	0	0	0	0	0	0	0	0	0	0	0	0	0	0	0	0	0	0	0	0	0	0	0	0	0	0	0	0	0	0	0	0	0	0	0	0	0	0	0	0
337.607	0	0	0	0	0	0	0	0	0	0	0	0	0	0	0	0	0	0	0	0	0	0	0	0	0	0	0	0	0	0	0	0	0	0	0	0	0	0	0	0	0	0	0	0	0	0	0	0	0
339.232	0	0	0	0	0	0	0	0	0	0	0	0	0	0	0	0	0	0	0	0	0	0	0	0	0	0	0	0	0	0	0	0	0	0	0	0	0	0	0	0	0	0	0	0	0	0	0	0	0
340.858	0	0	0	0	0	0	0	0	0	0	0	0	0	0	0	0	0	0	0	0	0	0	0	0	0	0	0	0	0	0	0	0	0	0	0	0	0	0	0	0	0	0	0	0	0	0	0	0	0
342.484	0	0	0	0	0	0	0	0	0	0	0	0	0	0	0	0	0	0	0	0	0	0	0	0	0	0	0	0	0	0	0	0	0	0	0	0	0	0	0	0	0	0	0	0	0	0	0	0	0
344.111	0	0	0	0	0	0	0	0	0	0	0	0	0	0	0	0	0	0	0	0	0	0	0	0	0	0	0	0	0	0	0	0	0	0	0	0	0	0	0	0	0	0	0	0	0	0	0	0	0
345.738	0	0	0	0	0	0	0	0	0	0	0	0	0	0	0	0	0	0	0	0	0	0	0	0	0	0	0	0	0	0	0	0	0	0	0	0	0	0	0	0	0	0	0	0	0	0	0	0	0
347.365	0	0	0	0	0	0	0	0	0	0	0	0	0	0	0	0	0	0	0	0	0	0	0	0	0	0	0	0	0	0	0	0	0	0	0	0	0	0	0	0	0	0	0	0	0	0	0	0	0
348.993	0	0	0	0	0	0	0	0	0	0	0	0	0	0	0	0	0	0	0	0	0	0	0	0	0	0	0	0	0	0	0	0	0	0	0	0	0	0	0	0	0	0	0	0	0	0	0	0	0
350.622	0	0	0	0	0	0	0	0	0	0	0	0	0	0	0	0	0	0	0	0	0	0	0	0	0	0	0	0	0	0	0	0	0	0	0	0	0	0	0	0	0	0	0	0	0	0	0	0	0
352.251	0	0	0	0	0	0	0	0	0	0	0	0	0	0	0	0	0	0	0	0	0	0	0	0	0	0	0	0	0	0	0	0	0	0	0	0	0	0	0	0	0	0	0	0	0	0	0	0	0
353.88	0	0	0	0	0	0	0	0	0	0	0	0	0	0	0	0	0	0	0	0	0	0	0	0	0	0	0	0	0	0	0	0	0	0	0	0	0	0	0	0	0	0	0	0	0	0	0	0	0
355.51	0	0	0	0	0	0	0	0	0	0	0	0	0	0	0	0	0	0	0	0	0	0	0	0	0	0	0	0	0	0	0	0	0	0	0	0	0	0	0	0	0	0	0	0	0	0	0	0	0
357.14	0	0	0	0	0	0	0	0	0	0	0	0	0	0	0	0	0	0	0	0	0	0	0	0	0	0	0	0	0	0	0	0	0	0	0	0	0	0	0	0	0	0	0	0	0	0	0	0	0
358.771	0	0	0	0	0	0	0	0	0	0	0	0	0	0	0	0	0	0	0	0	0	0	0	0	0	0	0	0	0	0	0	0	0	0	0	0	0	0	0	0	0	0	0	0	0	0	0	0	0
360.402	0	0	0	0	0	0	0	0	0	0	0	0	0	0	0	0	0	0	0	0	0	0	0	0	0	0	0	0	0	0	0	0	0	0	0	0	0	0	0	0	0	0	0	0	0	0	0	0	0
362.034	0	0	0	0	0	0	0	0	0	0	0	0	0	0	0	0	0	0	0	0	0	0	0	0	0	0	0	0	0	0	0	0	0	0	0	0	0	0	0	0	0	0	0	0	0	0	0	0	0
363.666	0	0	0	0	0	0	0	0	0	0	0	0	0	0	0	0	0	0	0	0	0	0	0	0	0	0	0	0	0	0	0	0	0	0	0	0	0	0	0	0	0	0	0	0	0	0	0	0	0
365.299	0	0	0	0	0	0	0	0	0	0	0	0	0	0	0	0	0	0	0	0	0	0	0	0	0	0	0	0	0	0	0	0	0	0	0	0	0	0	0	0	0	0	0	0	0	0	0	0	0
366.932	0	0	0	0	0	0	0	0	0	0	0	0	0	0	0	0	0	0	0	0	0	0	0	0	0	0	0	0	0	0	0	0	0	0	0	0	0	0	0	0	0	0	0	0	0	0	0	0	0
368.565	0	0	0	0	0	0	0	0	0	0	0	0	0	0	0	0	0	0	0	0	0	0	0	0	0	0	0	0	0	0	0	0	0	0	0	0	0	0	0	0	0	0	0	0	0	0	0	0	0
370.199	0	0	0	0	0	0	0	0	0	0	0	0	0	0	0	0	0	0	0	0	0	0	0	0	0	0	0	0	0	0	0	0	0	0	0	0	0	0	0	0	0	0	0	0	0	0	0	0	0
371.833	0	0	0	0	0	0	0	0	0	0	0	0	0	0	0	0	0	0	0	0	0	0	0	0	0	0	0	0	0	0	0	0	0	0	0	0	0	0	0	0	0	0	0	0	0	0	0	0	0
373.468	0	0	0	0	0	0	0	0	0	0	0	0	0	0	0	0	0	0	0	0	0	0	0	0	0	0	0	0	0	0	0	0	0	0	0	0	0	0	0	0	0	0	0	0	0	0	0	0	0
375.103	0	0	0	0	0	0	0	0	0	0	0	0	0	0	0	0	0	0	0	0	0	0	0	0	0	0	0	0	0	0	0	0	0	0	0	0	0	0	0	0	0	0	0	0	0	0	0	0	0
376.738	0	0	0	0	0	0	0	0	0	0	0	0	0	0	0	0	0	0	0	0	0	0	0	0	0	0	0	0	0	0	0	0	0	0	0	0	0	0	0	0	0	0	0	0	0	0	0	0	0
378.374	0	0	0	0	0	0	0	0	0	0	0	0	0	0	0	0	0	0	0	0	0	0	0	0	0	0	0	0	0	0	0	0	0	0	0	0	0	0	0	0	0	0	0	0	0	0	0	0	0
380.01	0	0	0	0	0	0	0	0	0	0	0	0	0	0	0	0	0	0	0	0	0	0	0	0	0	0	0	0	0	0	0	0	0	0	0	0	0	0	0	0	0	0	0	0	0	0	0	0	0
381.647	0	0	0	0	0	0	0	0	0	0	0	0	0	0	0	0	0	0	0	0	0	0	0	0	0	0	0	0	0	0	0	0	0	0	0	0	0	0	0	0	0	0	0	0	0	0	0	0	0
383.284	0	0	0	0	0	0	0	0	0	0	0	0	0	0	0	0	0	0	0	0	0	0	0	0	0	0	0	0	0	0	0	0	0	0	0	0	0	0	0	0	0	0	0	0	0	0	0	0	0
384.922	0	0	0	0	0	0	0	0	0	0	0	0	0	0	0	0	0	0	0	0	0	0	0	0	0	0	0	0	0	0	0	0	0	0	0	0	0	0	0	0	0	0	0	0	0	0	0	0	0
386.56	0	0	0	0	0	0	0	0	0	0	0	0	0	0	0	0	0	0	0	0	0	0	0	0	0	0	0	0	0	0	0	0	0	0	0	0	0	0	0	0	0	0	0	0	0	0	0	0	0
388.198	0	0	0	0	0	0	0	0	0	0	0	0	0	0	0	0	0	0	0	0	0	0	0	0	0	0	0	0	0	0	0	0	0	0	0	0	0	0	0	0	0	0	0	0	0	0	0	0	0
389.837	0	0	0	0	0	0	0	0	0	0	0	0	0	0	0	0	0	0	0	0	0	0	0	0	0	0	0	0	0	0	0	0	0	0	0	0	0	0	0	0	0	0	0	0	0	0	0	0	0
391.476	0	0	0	0	0	0	0	0	0	0	0	0	0	0	0	0	0	0	0	0	0	0	0	0	0	0	0	0	0	0	0	0	0	0	0	0	0	0	0	0	0	0	0	0	0	0	0	0	0
393.116	0	0	0	0	0	0	0	0	0	0	0	0	0	0	0	0	0	0	0	0	0	0	0	0	0	0	0	0	0	0	0	0	0	0	0	0	0	0	0	0	0	0	0	0	0	0	0	0	0
394.756	0	0	0	0	0	0	0	0	0	0	0	0	0	0	0	0	0	0	0	0	0	0	0	0	0	0	0	0	0	0	0	0	0	0	0	0	0	0	0	0	0	0	0	0	0	0	0	0	0
396.396	0	0	0	0	0	0	0	0	0	0	0	0	0	0	0	0	0	0	0	0	0	0	0	0	0	0	0	0	0	0	0	0	0	0	0	0	0	0	0	0	0	0	0	0	0	0	0	0	0
398.037	0	0	0	0	0	0	0	0	0	0	0	0	0	0	0	0	0	0	0	0	0	0	0	0	0	0	0	0	0	0	0	0	0	0	0	0	0	0	0	0	0	0	0	0	0	0	0	0	0
399.678	0	0	0	0	0	0	0	0	0	0	0	0	0	0	0	0	0	0	0	0	0	0	0	0	0	0	0	0	0	0	0	0	0	0	0	0	0	0	0	0	0	0	0	0	0	0	0	0	0
401.32	0	0	0	0	0	0	0	0	0	0	0	0	0	0	0	0	0	0	0	0	0	0	0	0	0	0	0	0	0	0	0	0	0	0	0	0	0	0	0	0	0	0	0	0	0	0	0	0	0
402.962	0	0	0	0	0	0	0	0	0	0	0	0	0	0	0	0	0	0	0	0	0	0	0	0	0	0	0	0	0	0	0	0	0	0	0	0	0	0	0	0	0	0	0	0	0	0	0	0	0
404.604	0	0	0	0	0	0	0	0	0	0	0	0	0	0	0	0	0	0	0	0	0	0	0	0	0	0	0	0	0	0	0	0	0	0	0	0	0	0	0	0	0	0	0	0	0	0	0	0	0
406.247	0	0	0	0	0	0	0	0	0	0	0	0	0	0	0	0	0	0	0	0	0	0	0	0	0	0	0	0	0	0	0	0	0	0	0	0	0	0	0	0	0	0	0	0	0	0	0	0	0
407.89	0	0	0	0	0	0	0	0	0	0	0	0	0	0	0	0	0	0	0	0	0	0	0	0	0	0	0	0	0	0	0	0	0	0	0	0	0	0	0	0	0	0	0	0	0	0	0	0	0
409.534	0	0	0	0	0	0	0	0	0	0	0	0	0	0	0	0	0	0	0	0	0	0	0	0	0	0	0	0	0	0	0	0	0	0	0	0	0	0	0	0	0	0	0	0	0	0	0	0	0
411.177	0	0	0	0	0	0	0	0	0	0	0	0	0	0	0	0	0	0	0	0	0	0	0	0	0	0	0	0	0	0	0	0	0	0	0	0	0	0	0	0	0	0	0	0	0	0	0	0	0
412.822	0	0	0	0	0	0	0	0	0	0	0	0	0	0	0	0	0	0	0	0	0	0	0	0	0	0	0	0	0	0	0	0	0	0	0	0	0	0	0	0	0	0	0	0	0	0	0	0	0
414.466	0	0	0	0	0	0	0	0	0	0	0	0	0	0	0	0	0	0	0	0	0	0	0	0	0	0	0	0	0	0	0	0	0	0	0	0	0	0	0	0	0	0	0	0	0	0	0	0	0
416.111	0	0	0	0	0	0	0	0	0	0	0	0	0	0	0	0	0	0	0	0	0	0	0	0	0	0	0	0	0	0	0	0	0	0	0	0	0	0	0	0	0	0	0	0	0	0	0	0	0
417.757	0	0	0	0	0	0	0	0	0	0	0	0	0	0	0	0	0	0	0	0	0	0	0	0	0	0	0	0	0	0	0	0	0	0	0	0	0	0	0	0	0	0	0	0	0	0	0	0	0
419.402	0	0	0	0	0	0	0	0	0	0	0	0	0	0	0	0	0	0	0	0	0	0	0	0	0	0	0	0	0	0	0	0	0	0	0	0	0	0	0	0	0	0	0	0	0	0	0	0	0
421.048	0	0	0	0	0	0	0	0	0	0	0	0	0	0	0	0	0	0	0	0	0	0	0	0	0	0	0	0	0	0	0	0	0	0	0	0	0	0	0	0	0	0	0	0	0	0	0	0	0
422.695	0	0	0	0	0	0	0	0	0	0	0	0	0	0	0	0	0	0	0	0	0	0	0	0	0	0	0	0	0	0	0	0	0	0	0	0	0	0	0	0	0	0	0	0	0	0	0	0	0
424.342	0	0	0	0	0	0	0	0	0	0	0	0	0	0	0	0	0	0	0	0	0	0	0	0	0	0	0	0	0	0	0	0	0	0	0	0	0	0	0	0	0	0	0	0	0	0	0	0	0
425.989	0	0	0	0	0	0	0	0	0	0	0	0	0	0	0	0	0	0	0	0	0	0	0	0	0	0	0	0	0	0	0	0	0	0	0	0	0	0	0	0	0	0	0	0	0	0	0	0	0
427.636	0	0	0	0	0	0	0	0	0	0	0	0	0	0	0	0	0	0	0	0	0	0	0	0	0	0	0	0	0	0	0	0	0	0	0	0	0	0	0	0	0	0	0	0	0	0	0	0	0
429.284	0	0	0	0	0	0	0	0	0	0	0	0	0	0	0	0	0	0	0	0	0	0	0	0	0	0	0	0	0	0	0	0	0	0	0	0	0	0	0	0	0	0	0	0	0	0	0	0	0
430.932	0	0	0	0	0	0	0	0	0	0	0	0	0	0	0	0	0	0	0	0	0	0	0	0	0	0	0	0	0	0	0	0	0	0	0	0	0	0	0	0	0	0	0	0	0	0	0	0	0
432.581	0	0	0	0	0	0	0	0	0	0	0	0	0	0	0	0	0	0	0	0	0	0	0	0	0	0	0	0	0	0	0	0	0	0	0	0	0	0	0	0	0	0	0	0	0	0	0	0	0
434.23	0	0	0	0	0	0	0	0	0	0	0	0	0	0	0	0	0	0	0	0	0	0	0	0	0	0	0	0	0	0	0	0	0	0	0	0	0	0	0	0	0	0	0	0	0	0	0	0	0
435.879	0	0	0	0	0	0	0	0	0	0	0	0	0	0	0	0	0	0	0	0	0	0	0	0	0	0	0	0	0	0	0	0	0	0	0	0	0	0	0	0	0	0	0	0	0	0	0	0	0
437.528	0	0	0	0	0	0	0	0	0	0	0	0	0	0	0	0	0	0	0	0	0	0	0	0	0	0	0	0	0	0	0	0	0	0	0	0	0	0	0	0	0	0	0	0	0	0	0	0	0
439.178	0	0	0	0	0	0	0	0	0	0	0	0	0	0	0	0	0	0	0	0	0	0	0	0	0	0	0	0	0	0	0	0	0	0	0	0	0	0	0	0	0	0	0	0	0	0	0	0	0
440.828	0	0	0	0	0	0	0	0	0	0	0	0	0	0	0	0	0	0	0	0	0	0	0	0	0	0	0	0	0	0	0	0	0	0	0	0	0	0	0	0	0	0	0	0	0	0	0	0	0
442.479	0	0	0	0	0	0	0	0	0	0	0	0	0	0	0	0	0	0	0	0	0	0	0	0	0	0	0	0	0	0	0	0	0	0	0	0	0	0	0	0	0	0	0	0	0	0	0	0	0
444.13	0	0	0	0	0	0	0	0	0	0	0	0	0	0	0	0	0	0	0	0	0	0	0	0	0	0	0	0	0	0	0	0	0	0	0	0	0	0	0	0	0	0	0	0	0	0	0	0	0
445.781	0	0	0	0	0	0	0	0	0	0	0	0	0	0	0	0	0	0	0	0	0	0	0	0	0	0	0	0	0	0	0	0	0	0	0	0	0	0	0	0	0	0	0	0	0	0	0	0	0
447.432	0	0	0	0	0	0	0	0	0	0	0	0	0	0	0	0	0	0	0	0	0	0	0	0	0	0	0	0	0	0	0	0	0	0	0	0	0	0	0	0	0	0	0	0	0	0	0	0	0
449.084	0	0	0	0	0	0	0	0	0	0	0	0	0	0	0	0	0	0	0	0	0	0	0	0	0	0	0	0	0	0	0	0	0	0	0	0	0	0	0	0	0	0	0	0	0	0	0	0	0
450.736	0	0	0	0	0	0	0	0	0	0	0	0	0	0	0	0	0	0	0	0	0	0	0	0	0	0	0	0	0	0	0	0	0	0	0	0	0	0	0	0	0	0	0	0	0	0	0	0	0
452.389	0	0	0	0	0	0	0	0	0	0	0	0	0	0	0	0	0	0	0	0	0	0	0	0	0	0	0	0	0	0	0	0	0	0	0	0	0	0	0	0	0	0	0	0	0	0	0	0	0
454.042	0	0	0	0	0	0	0	0	0	0	0	0	0	0	0	0	0	0	0	0	0	0	0	0	0	0	0	0	0	0	0	0	0	0	0	0	0	0	0	0	0	0	0	0	0	0	0	0	0
455.695	0	0	0	0	0	0	0	0	0	0	0	0	0	0	0	0	0	0	0	0	0	0	0	0	0	0	0	0	0	0	0	0	0	0	0	0	0	0	0	0	0	0	0	0	0	0	0	0	0
457.348	0	0	0	0	0	0	0	0	0	0	0	0	0	0	0	0	0	0	0	0	0	0	0	0	0	0	0	0	0	0	0	0	0	0	0	0	0	0	0	0	0	0	0	0	0	0	0	0	0
459.002	0	0	0	0	0	0	0	0	0	0	0	0	0	0	0	0	0	0	0	0	0	0	0	0	0	0	0	0	0	0	0	0	0	0	0	0	0	0	0	0	0	0	0	0	0	0	0	0	0
460.656	0	0	0	0	0	0	0	0	0	0	0	0	0	0	0	0	0	0	0	0	0	0	0	0	0	0	0	0	0	0	0	0	0	0	0	0	0	0	0	0	0	0	0	0	0	0	0	0	0
462.31	0	0	0	0	0	0	0	0	0	0	0	0	0	0	0	0	0	0	0	0	0	0	0	0	0	0	0	0	0	0	0	0	0	0	0	0	0	0	0	0	0	0	0	0	0	0	0	0	0
463.965	0	0	0	0	0	0	0	0	0	0	0	0	0	0	0	0	0	0	0	0	0	0	0	0	0	0	0	0	0	0	0	0	0	0	0	0	0	0	0	0	0	0	0	0	0	0	0	0	0
465.62	0	0	0	0	0	0	0	0	0	0	0	0	0	0	0	0	0	0	0	0	0	0	0	0	0	0	0	0	0	0	0	0	0	0	0	0	0	0	0	0	0	0	0	0	0	0	0	0	0
467.275	0	0	0	0	0	0	0	0	0	0	0	0	0	0	0	0	0	0	0	0	0	0	0	0	0	0	0	0	0	0	0	0	0	0	0	0	0	0	0	0	0	0	0	0	0	0	0	0	368.30164182977
468.931	0	0	0	0	0	0	0	0	0	0	0	0	0	0	0	0	0	0	0	0	0	0	0	0	0	0	0	0	0	0	0	0	0	0	0	0	0	0	0	0	0	0	0	0	0	0	0	0	392.963374076595
470.586	0	0	0	0	0	0	0	0	0	0	0	0	0	0	0	0	0	0	0	0	0	0	0	0	0	0	0	0	0	0	0	0	0	0	0	0	0	0	0	0	0	0	0	0	0	0	0	349.998562143317	425.264245837164
472.242	0	0	0	0	0	0	0	0	0	0	0	0	0	0	0	0	0	0	0	0	0	0	0	0	0	0	0	0	0	0	0	0	0	0	0	0	0	0	0	0	0	0	0	0	0	0	336.745252328859	383.461477359412	459.248602702418
473.899	0	0	0	0	0	0	0	0	0	0	0	0	0	0	0	0	0	0	0	0	0	0	0	0	0	0	0	0	0	0	0	0	0	0	0	0	0	0	0	0	0	0	0	0	0	0	341.625402010481	419.144175662853	506.89173993927
475.555	0	0	0	0	0	0	0	0	0	0	0	0	0	0	0	0	0	0	0	0	0	0	0	0	0	0	0	0	0	0	0	0	0	0	0	0	0	0	0	0	0	0	0	0	0	315.64944011706	378.655135659648	456.34660657182	533.229280569266
477.212	0	0	0	0	0	0	0	0	0	0	0	0	0	0	0	0	0	0	0	0	0	0	0	0	0	0	0	0	0	0	0	0	0	0	0	0	0	0	0	0	0	0	0	0	0	333.826286314064	410.376338593685	484.788085959486	570.335952108845
478.87	0	0	0	0	0	0	0	0	0	0	0	0	0	0	0	0	0	0	0	0	0	0	0	0	0	0	0	0	0	0	0	0	0	0	0	0	0	0	0	0	0	0	0	0	320.611724479957	369.657052096536	439.870891434306	524.47395292788	608.955160742773
480.527	0	0	0	0	0	0	0	0	0	0	0	0	0	0	0	0	0	0	0	0	0	0	0	0	0	0	0	0	0	0	0	0	0	0	0	0	0	0	0	0	0	0	0	0	343.655206821341	403.309995937137	477.553770996044	559.22820939668	644.997525777416
482.185	0	0	0	0	0	0	0	0	0	0	0	0	0	0	0	0	0	0	0	0	0	0	0	0	0	0	0	0	0	0	0	0	0	0	0	0	0	0	0	0	0	0	0	309.277296191021	367.924908305106	442.098779110396	523.278519118324	583.504060247419	673.940115155731
483.843	0	0	0	0	0	0	0	0	0	0	0	0	0	0	0	0	0	0	0	0	0	0	0	0	0	0	0	0	0	0	0	0	0	0	0	0	0	0	0	0	0	0	0	340.907419031585	399.603420443416	463.511551246009	544.105215421789	618.699997910394	700.76077378216
485.501	0	0	0	0	0	0	0	0	0	0	0	0	0	0	0	0	0	0	0	0	0	0	0	0	0	0	0	0	0	0	0	0	0	0	0	0	0	0	0	0	0	0	320.315340277574	380.593710168101	435.759879294613	498.986902090534	579.278581528773	658.868472595689	743.443202749883
487.16	0	0	0	0	0	0	0	0	0	0	0	0	0	0	0	0	0	0	0	0	0	0	0	0	0	0	0	0	0	0	0	0	0	0	0	0	0	0	0	0	0	308.0366480468	351.732949838818	408.859032269552	468.876586663934	531.499889601411	615.850377993566	680.636502252179	787.044560506904
488.819	0	0	0	0	0	0	0	0	0	0	0	0	0	0	0	0	0	0	0	0	0	0	0	0	0	0	0	0	0	0	0	0	0	0	0	0	0	0	0	0	0	311.161185817858	391.755730473819	434.526801736343	497.490824888888	565.656850836681	642.311970409378	729.736915992594	819.393113658075
490.478	0	0	0	0	0	0	0	0	0	0	0	0	0	0	0	0	0	0	0	0	0	0	0	0	0	0	0	0	0	0	0	0	0	0	0	0	0	0	0	0	298.492769554913	344.688790759972	406.494592023457	484.806058138847	531.226308414402	594.250626951325	671.551834130029	757.52355419757	858.1813676426
492.137	0	0	0	0	0	0	0	0	0	0	0	0	0	0	0	0	0	0	0	0	0	0	0	0	0	0	0	0	0	0	0	0	0	0	0	0	0	0	0	0	314.121785960869	363.814931686762	435.970729731356	501.127391581384	567.18527545449	625.481322254596	702.910599626631	792.198251728742	886.156765132427
493.797	0	0	0	0	0	0	0	0	0	0	0	0	0	0	0	0	0	0	0	0	0	0	0	0	0	0	0	0	0	0	0	0	0	0	0	0	0	0	0	297.888202167042	338.860859981462	405.864539823388	466.737945665155	524.706772154721	590.63967213883	654.475376138702	737.685086589352	832.975481817354	914.234755580692
495.456	0	0	0	0	0	0	0	0	0	0	0	0	0	0	0	0	0	0	0	0	0	0	0	0	0	0	0	0	0	0	0	0	0	0	0	0	0	0	0	308.237902324906	353.595074690327	423.264158807585	484.302258382827	542.20409065302	603.840760233351	679.71612454817	763.900117536385	847.582278909819	943.269260261634
497.117	0	0	0	0	0	0	0	0	0	0	0	0	0	0	0	0	0	0	0	0	0	0	0	0	0	0	0	0	0	0	0	0	0	0	0	0	0	0	289.489731901084	341.720769296196	371.922020743702	440.372724362384	507.267505186716	580.34472250926	640.33128171299	706.240563653331	783.702337266895	872.907263411738	963.504596103253
498.777	0	0	0	0	0	0	0	0	0	0	0	0	0	0	0	0	0	0	0	0	0	0	0	0	0	0	0	0	0	0	0	0	0	0	0	0	0	0	304.838959758916	352.675718466365	410.713415936131	461.266777412297	540.557128004239	611.424749515674	664.967628554692	730.349260213506	813.0396094921	900.855288134835	1002.42186906516
500.438	0	0	0	0	0	0	0	0	0	0	0	0	0	0	0	0	0	0	0	0	0	0	0	0	0	0	0	0	0	0	0	0	0	0	0	0	0	281.935294481034	336.241551950078	396.27232416353	429.320074003491	498.555212872312	563.664049586398	639.717976408032	701.387270133143	757.478539671078	846.679586026848	941.054645660151	1022.19607464659
502.098	0	0	0	0	0	0	0	0	0	0	0	0	0	0	0	0	0	0	0	0	0	0	0	0	0	0	0	0	0	0	0	0	0	0	0	0	303.814624479887	304.537353733634	362.356417463091	414.845487128396	459.880641804726	519.871248287276	573.408951702666	654.86851827874	720.244713557076	792.654366154004	860.853355847823	946.07734723608	1037.8475632098
503.759	0	0	0	0	0	0	0	0	0	0	0	0	0	0	0	0	0	0	0	0	0	0	0	0	0	0	0	0	0	0	0	0	0	0	0	0	285.49084523073	331.387566595449	384.82000679574	439.755503308721	478.591477122895	544.224059651872	614.948889542309	684.307068449246	747.052990674157	812.525698969658	890.447610731416	971.404113044471	1078.50219974873
505.421	0	0	0	0	0	0	0	0	0	0	0	0	0	0	0	0	0	0	0	0	0	0	0	0	0	0	0	0	0	0	0	0	0	0	0	296.717025081707	309.809711093599	342.357508516404	415.68125187234	460.899347119761	506.340707440816	566.035092198933	645.561422552927	709.674970746839	777.200994246612	832.508671669404	926.091447232433	1001.25154291355	1105.26318660127
507.082	0	0	0	0	0	0	0	0	0	0	0	0	0	0	0	0	0	0	0	0	0	0	0	0	0	0	0	0	0	0	0	0	0	0	0	292.482088860094	328.014218045591	370.995372106567	441.188569105244	490.928166015023	537.49202972055	593.519388128202	672.070631693985	738.376009445491	790.863029002855	855.896140494644	939.337257738903	1021.12169836797	1122.79853586796
508.744	0	0	0	0	0	0	0	0	0	0	0	0	0	0	0	0	0	0	0	0	0	0	0	0	0	0	0	0	0	0	0	0	0	0	273.878388655477	299.597878743179	352.848753908985	389.286922090347	449.384439541997	513.678921619143	544.770907945126	612.322856905838	685.465212275255	747.336834011066	805.45785440808	872.214401176712	955.892650803185	1036.18675440371	1120.34210542325
510.406	0	0	0	0	0	0	0	0	0	0	0	0	0	0	0	0	0	0	0	0	0	0	0	0	0	0	0	0	0	0	0	0	0	0	274.553791070575	324.475349954755	375.732678526908	418.622592100346	475.892140547808	531.456279633318	577.060588726203	639.652431465192	707.884636959269	779.71153936477	829.005712089662	899.338174716894	972.676519549885	1062.04043720619	1152.36365635303
512.068	0	0	0	0	0	0	0	0	0	0	0	0	0	0	0	0	0	0	0	0	0	0	0	0	0	0	0	0	0	0	0	0	0	267.005704652243	297.418475364653	335.164520169602	401.717856122491	444.177539506967	516.040274768643	543.060534873988	588.168437969004	655.66388763416	734.523300208389	791.201501527788	858.752592683236	906.43342668378	991.848293186587	1080.79387179839	1160.65605668309
513.731	0	0	0	0	0	0	0	0	0	0	0	0	0	0	0	0	0	0	0	0	0	0	0	0	0	0	0	0	0	0	0	0	0	267.441080742808	309.984366539908	350.332070560144	406.934846526946	442.431392218495	496.589439851721	554.027500665933	610.239378948778	677.19327491011	750.304384150928	809.043751923201	875.104141196064	919.771377973979	1009.45210433647	1086.08968819193	1167.2898920642
515.394	0	0	0	0	0	0	0	0	0	0	0	0	0	0	0	0	0	0	0	0	0	0	0	0	0	0	0	0	0	0	0	0	245.403215285588	280.73845289712	333.920575450098	389.328676299504	423.181600871485	471.5463501431	535.665198924294	570.434300798328	622.010527207594	693.890232895787	762.743077642638	822.625215697878	890.655242069259	939.718592676506	1020.59397667224	1096.39847318082	1184.52423722615
517.056	0	0	0	0	0	0	0	0	0	0	0	0	0	0	0	0	0	0	0	0	0	0	0	0	0	0	0	0	0	0	0	333.632957114391	258.351355830697	300.610809820554	338.648291821036	395.61714213643	446.986486231998	490.567569158744	547.297731704653	590.540981288632	656.575182286691	712.117106829563	782.205500463747	844.690477855778	912.100929047165	946.28407588039	1030.49280834094	1099.70074309175	1188.11258439605
518.72	0	0	0	0	0	0	0	0	0	0	0	0	0	0	0	0	0	0	0	0	0	0	0	0	0	0	0	0	0	0	0	227.74273324046	279.47095316567	314.831176289047	380.037879347239	409.855682870003	470.579360693324	501.154311579782	563.657185184721	614.05834221084	662.803679317655	730.895002977492	795.117862155806	868.124315314639	927.887766382381	968.841429592033	1057.73126670663	1125.39489615534	1205.52586675079
520.383	0	0	0	0	0	0	0	0	0	0	0	0	0	0	0	0	0	0	0	0	0	0	0	0	0	0	0	0	0	0	298.870978513103	247.00991901822	310.092638324052	345.185468202375	389.93653034174	430.99099542746	501.585438707145	532.587508008518	605.886861594841	646.503881692578	696.94319861783	753.763909949148	825.936836142322	885.242483789562	929.379078407704	995.309364845908	1070.75633469448	1143.49476290845	1219.31825113612
522.046	0	0	0	0	0	0	0	0	0	0	0	0	0	0	0	0	0	0	0	0	0	0	0	0	0	0	0	0	0	0	225.53010039204	264.569550619655	307.913902493739	357.791643270978	404.244601032759	444.156423687352	502.764829055613	544.082939324739	592.348118097042	656.39816267755	698.710194162009	764.445463292184	827.96053493704	893.063512391482	955.068783988688	1014.03999631466	1072.83671157384	1143.45565839723	1209.21415757501
523.71	0	0	0	0	0	0	0	0	0	0	0	0	0	0	0	0	0	0	0	0	0	0	0	0	0	0	0	0	0	254.624143006919	236.353087390406	270.817191353464	319.75229855752	376.974853007042	431.51777814369	460.504981209869	512.668409009398	557.738466130509	618.237182372383	663.971409133691	721.14237755924	768.601955418398	835.272343653863	914.025431177361	946.78294270197	1003.2714743825	1078.89846786631	1151.19977050489	1215.87933664064
525.374	0	0	0	0	0	0	0	0	0	0	0	0	0	0	0	0	0	0	0	0	0	0	0	0	0	0	0	0	0	226.073238791467	262.476259912507	311.709896064132	355.530974111055	382.438947984386	452.74367574006	474.939475264956	530.6530457193	571.971524149419	632.696111374684	685.834233540449	728.945969329802	784.136848726341	857.575692964515	917.152507411689	965.210948903668	1010.50845649212	1083.44010852435	1156.28164657854	1231.24518221288
527.038	0	0	0	0	0	0	0	0	0	0	0	0	0	0	0	0	0	0	0	0	0	0	0	0	0	0	0	0	225.18906768965	227.084367979568	262.905150358331	314.795569554842	359.518586820995	383.023973341486	435.447079748562	501.961813768813	525.83985398218	582.692555421498	653.779576642099	689.349779474937	733.150566584563	779.209847213755	852.428424199935	910.577097696055	955.623661242219	1014.81763799865	1084.41343184738	1140.91679013297	1211.02537474664
528.703	0	0	0	0	0	0	0	0	0	0	0	0	0	0	0	0	0	0	0	0	0	0	0	0	0	0	0	0	202.437914768973	226.38023940042	269.858865606319	317.766506476603	346.053098144984	398.614775293842	431.721988007851	497.349244205111	523.45946422513	573.050414690703	638.186839058987	686.788561154985	729.303906289178	788.967258423549	863.665692277063	906.741848146998	957.092075949715	1004.91154005005	1070.02658886639	1128.05516792056	1212.54929386146
530.367	0	0	0	0	0	0	0	0	0	0	0	0	0	0	0	0	0	0	0	0	0	0	0	0	0	0	0	198.613096632365	210.784563444529	270.781017386781	288.520097316062	330.173612978603	371.135213884951	424.72044152558	453.880684407967	516.643605303844	558.461917701227	597.997762283474	650.599064352536	705.498066294332	734.995868484339	791.81927429963	860.883088445652	908.14042900644	959.185063850981	1000.92823262727	1072.36045688947	1139.40379440443	1199.54571167586
532.032	0	0	0	0	0	0	0	0	0	0	0	0	0	0	0	0	0	0	0	0	0	0	0	0	0	0	311.652465785828	184.035149371375	236.552747887734	278.482187392341	301.641525830429	337.259842188318	376.89995326096	438.028033344143	463.435684720172	522.329354575145	552.961404472001	620.702459011868	647.941495085548	711.496262941978	732.942818935877	804.251514615078	849.053730337175	919.016987962622	962.810527160952	1000.90931126055	1061.92914415604	1128.71177525644	1194.92530842585
533.697	0	0	0	0	0	0	0	0	0	0	0	0	0	0	0	0	0	0	0	0	0	0	0	0	0	0	171.907953822668	175.552734314585	223.597816452205	262.451965890183	310.520438583052	338.95681747943	378.443319757183	422.724527612473	458.523903975835	509.938661887815	563.21542539848	594.427290188001	653.47401132727	697.454472391092	752.032472124094	799.824396161989	863.953782086854	911.442894966602	947.607969088383	987.170226050714	1067.85182100643	1117.23038427657	1185.08470029686
535.362	0	0	0	0	0	0	0	0	0	0	0	0	0	0	0	0	0	0	0	0	0	0	0	0	0	269.234030706128	196.713209715144	213.977050513265	242.40309019847	285.711304488164	321.634533978289	363.41346560145	395.685893001523	442.344367625768	485.359646961884	542.033330273412	565.946376120949	611.581710063477	666.582195856902	721.442624645479	759.565915716994	805.055914139873	858.936613781241	909.200755338488	949.906583609599	1002.80481411599	1055.18863610208	1120.29315778504	1168.28952489394
537.028	0	0	0	0	0	0	0	0	0	0	0	0	0	0	0	0	0	0	0	0	0	0	0	0	0	161.175565982906	190.106438040718	227.510903033259	265.413171834347	295.677271543578	322.793820901942	358.938478902213	412.783902247699	446.382029044882	494.897382657982	528.067472934665	590.14858262751	623.11196702524	668.481172494455	717.93736815755	748.966877157604	795.183461302101	854.084907403344	910.776989800685	952.664434022398	1001.15322157825	1048.05239871204	1104.84383928329	1172.04902825918
538.693	0	0	0	0	0	0	0	0	0	0	0	0	0	0	0	0	0	0	0	0	0	0	0	0	211.002946907696	173.864972232599	196.750125296411	218.416216194169	269.261831655094	306.273210822608	323.122975647141	377.981881496291	404.55797302035	466.336411808282	491.481111080532	540.784952951257	583.04162179213	624.808394816526	679.848687184828	717.972970778573	760.583980010517	805.798142317175	858.066981647997	915.766795301163	945.548828480541	981.300780630081	1051.34808529755	1116.56935152791	1170.39199724756
540.359	0	0	0	0	0	0	0	0	0	0	0	0	0	0	0	0	0	0	0	0	0	0	0	0	157.417070649025	187.07229014118	223.702592947609	253.337578343286	263.556141129987	328.139805533081	371.787285114336	389.216474177843	438.947483901947	489.759187809069	522.133286921478	564.880169688737	604.208678093933	646.297004284383	708.160258108565	734.869602436468	774.44109229168	806.683337719585	869.567291321167	921.353881911361	957.688823474579	993.84206592448	1050.29943056572	1112.71954021064	1184.43545855849
542.025	0	0	0	0	0	0	0	0	0	0	0	0	0	0	0	0	0	0	0	0	0	0	0	190.75704038238	169.584290999105	188.406964621856	228.433105654943	247.149456050722	291.150876620513	318.067875503306	363.079332845645	383.614832356407	446.537061569511	469.330027547782	513.52208714594	555.156867964778	597.029254986016	648.87569622499	701.798515842217	735.764302801732	759.509522532221	820.455533564853	861.961270455119	917.305480412547	939.235731124512	996.675285146499	1053.33779349727	1123.87432070335	1165.77300319105
543.691	0	0	0	0	0	0	0	0	0	0	0	0	0	0	0	0	0	0	0	0	0	0	0	122.670535667636	166.667189355399	183.363684383466	220.764364545706	252.484124161589	263.748917206156	317.901564650411	358.411419469627	404.80272418704	441.540743311798	478.156192762495	506.726020851676	570.420554613768	603.288917024693	636.142337870346	697.139955897955	724.054135045186	758.380686187625	812.293679759187	873.793201674033	910.133644347676	946.871489881028	989.017570873387	1034.52816588435	1104.98453720514	1163.47430543531
545.357	0	0	0	0	0	0	0	0	0	0	0	0	0	0	0	0	0	0	0	0	0	0	127.906801438541	140.995948726853	167.514523705064	200.896153715884	205.256364404305	256.699520605802	275.411068872196	336.801687126845	350.650786695185	393.604986763658	433.757986810155	488.660078347684	539.733625307258	579.545680203696	604.977268661237	649.982026939719	687.3954346789	726.421165930186	763.861812954993	821.770171644272	874.161002256306	910.851449640834	955.0140990953	980.166704674159	1055.70690187352	1088.75315347461	1147.6223651612
547.023	0	0	0	0	0	0	0	0	0	0	0	0	0	0	0	0	0	0	0	0	0	301.484391701736	128.046472142914	159.95874651177	193.622457624846	229.533727891355	234.550513314682	265.094200382404	312.075668007174	326.631275448076	371.652428593457	408.819459947723	463.020601476971	493.796111713965	547.132429008012	559.917617881502	611.830659583627	640.733573346721	696.3433737836	741.000020409552	776.741088122163	818.702369278653	865.820928654868	920.376994721181	948.139375087141	982.18555466004	1036.02088651431	1087.25541944198	1135.87656084173
548.69	0	0	0	0	0	0	0	0	0	0	0	0	0	0	0	0	0	0	0	0	0	134.526275258368	130.563502870696	158.680453387451	191.267134839213	221.881225493787	252.858824686258	280.126370278172	306.056153282897	358.76305309546	366.818585595365	408.596615201296	455.688315613271	502.255392162732	533.67653494619	581.973118720304	618.752986536794	642.475538248443	700.587442011091	743.817969086976	759.672120940406	807.615383690209	860.941944896514	892.382584969421	942.128486054439	974.735450856805	1020.87722503451	1073.09574527353	1122.59960646858
550.357	0	0	0	0	0	0	0	0	0	0	0	0	0	0	0	0	0	0	0	0	229.03428397492	128.653353858285	142.318673173391	182.305165685546	201.077629614657	235.188216932682	259.34587771501	277.899540726068	330.632517334874	359.77364327731	405.713793941093	426.025943245129	462.422067350131	503.496523304643	538.333602397024	564.715017726513	610.777378660684	658.860015684343	691.717422227307	736.137280028618	764.310382723826	815.897284889293	854.494295671583	901.794092208039	933.315896832003	969.859360151199	1016.97755400827	1063.99507497742	1122.5203899367
552.024	0	0	0	0	0	0	0	0	0	0	0	0	0	0	0	0	0	0	0	0	93.8841742936053	81.4685911512463	139.839204891532	151.221156537175	168.589313239019	198.117780109484	234.927831897472	259.802150742847	282.058603913133	336.9723376249	373.525172589528	409.836783888912	439.664527720267	462.298800117075	526.234109371973	559.585187578279	609.185161420247	635.319708803658	675.585184622282	711.864270250397	747.681629219594	789.052227423085	835.596872132408	880.533952551059	920.24390521926	938.802497281609	1015.74464864533	1054.72897837562	1103.71440480694
553.691	0	0	0	0	0	0	0	0	0	0	0	0	0	0	0	0	0	0	0	178.770997160251	81.119706988363	122.072752964652	143.474980018483	164.955025206611	190.536867400452	221.711465019959	230.291081952552	287.566233764261	320.516387351167	349.353167377626	379.514702550044	399.232359570703	443.238441968418	484.746784131576	500.293836426952	562.822112955433	609.702534760287	634.526828310199	662.633453102694	711.692196885866	741.51618025576	785.561247897741	826.504992617604	873.470082207444	908.131631754233	932.513106815645	971.556812957088	1027.9190834559	1084.9670119128
555.358	0	0	0	0	0	0	0	0	0	0	0	0	0	0	0	0	0	0	0	110.553425937154	115.708993865841	158.647682616473	171.402781455999	195.600827388252	224.692671552135	248.778378287007	265.60162502482	296.752882126722	334.161709863386	361.343979004218	397.384154203202	426.776922796333	459.481863714867	499.059834776687	534.612545950339	583.514544242891	609.342233714493	652.09586889779	679.656681376645	735.872917564856	752.169222525365	788.697134674446	833.131704907161	861.489787012433	902.615978716666	934.655551705022	976.318619100693	1018.93367907055	1068.68926974587
557.026	0	0	0	0	0	0	0	0	0	0	0	0	0	0	0	0	0	0	166.658542104993	104.762086111983	137.893023262035	140.064159779074	170.562470854517	189.29288560132	207.786043170193	230.726819806097	259.777400745115	291.769966425511	340.476677606975	372.020144672493	395.73851905502	423.033429719135	465.927318573198	491.8653454398	530.890839670274	547.594047109255	586.896997637385	620.202581994251	671.883721533767	706.251278186185	733.469528393009	765.420450528574	823.523817000242	850.320770522093	877.663837213757	900.9637379979	957.187021071959	997.968143712144	1062.8443672623
558.693	0	0	0	0	0	0	0	0	0	0	0	0	0	0	0	0	0	0	100.590306430222	118.743423845518	126.524123846213	160.929427240812	174.959465577567	227.429081970521	222.730379370164	243.832531508565	270.798515627114	299.684084578574	324.530047394581	350.49767927356	398.596360634051	428.852866886882	462.63895408634	504.446866893571	523.154189620515	567.727492982959	590.877584240754	634.914075987271	656.873213202934	697.844131954489	716.448154847117	763.867119424952	811.0531437493	834.168080562145	881.349472204242	904.988232451866	932.760151376015	987.161416533439	1026.46610784842
560.361	0	0	0	0	0	0	0	0	0	0	0	0	0	0	0	0	0	129.305155076632	75.2325588762493	104.881999609669	115.100829305172	135.995131225172	165.606025348498	178.279861014841	198.056144974833	233.086592042896	257.271373458803	294.437840220591	320.6485408063	356.938231857463	389.906117026919	417.753218976257	457.314406168185	467.454740076015	530.905710731481	552.531620709771	589.149603673233	608.794080039324	651.215064911618	676.320065458418	705.367539875173	745.494836977235	785.248854285275	807.015702906266	848.647423934666	877.811582617671	917.56418980624	958.83911686845	1010.1865428547
562.029	0	0	0	0	0	0	0	0	0	0	0	0	0	0	0	0	249.244916092072	97.7533935674321	88.8587122675841	112.241254357841	124.623743351758	150.058663655206	159.831499003997	202.611561257894	203.881424533392	233.959825381156	272.097609840446	304.821125121111	328.38839786587	342.701228124968	396.304882335022	406.573463781636	447.757625465022	487.905165959511	516.341584137428	561.952027608517	575.558599174029	615.44776030398	645.294463760053	667.611182025808	698.79601265831	743.159985236421	783.876357145385	818.788069021539	846.701122781649	869.887094156301	905.637367173813	949.267436658906	994.396417151751
563.697	0	0	0	0	0	0	0	0	0	0	0	0	0	0	0	0	59.7230546628559	51.0829908308948	67.5469992646229	112.64256196727	123.159235052075	135.809312153717	157.206983479036	174.740420087826	186.493947831417	216.227336946661	248.391271838898	251.000488180704	302.833250880161	339.905943299899	380.185406103835	397.826925369045	429.702187279003	461.550847742557	494.414438556614	533.838975295403	566.961031821096	597.656980043783	625.213157163276	652.558478558923	675.154357352259	717.39624853303	753.759202131569	804.023288437547	827.497637575843	844.44259223352	889.048224233301	925.198844332159	978.24547225374
565.365	0	0	0	0	0	0	0	0	0	0	0	0	0	0	0	179.795018567576	89.3083189681953	91.3020553786538	97.9198165131983	118.848221186634	139.106420188498	140.957310806103	159.007179307802	170.744790345864	220.599961503416	240.011842374175	274.358978724601	285.125356948573	322.150280393161	352.592249118581	370.169151245584	418.092881092175	448.1675310145	468.111759823551	491.463670954575	523.377849635938	578.289301801504	607.16530546489	629.206671142037	658.613483785779	686.896473160528	712.652767060586	748.195504708764	799.91121726935	808.922322335974	841.416046715906	851.574788670971	917.841118330213	953.401849823238
567.033	0	0	0	0	0	0	0	0	0	0	0	0	0	0	0	63.3568461653441	68.0464402784672	80.4855001132328	105.186112600928	125.024538035296	125.947235361375	145.426323568462	149.471601885432	212.293781242021	224.702834708269	241.980445022089	261.802799597795	308.449694189012	335.782144615505	355.688070530112	377.560463696433	400.034070800215	423.980766358419	470.604856176517	509.552867769772	530.729301904435	553.641305022347	582.298147417268	623.369157219601	649.871247402732	670.866018548352	697.498044858204	740.330228202093	777.239775475435	809.084785317133	828.389818646764	859.74840979283	899.0018186815	938.850602169905
568.702	0	0	0	0	0	0	0	0	0	0	0	0	0	0	150.494046024783	87.5674416196737	101.640014504375	88.8190060362936	112.066350499475	134.94915730706	143.169133045483	173.215159521836	166.622931504256	203.067743378328	206.236735772812	257.622406611886	271.450605718037	320.696593933091	328.465296212048	357.092075750253	379.249962399579	417.68607717475	451.460844129925	474.119346918747	490.313502557837	531.157375862084	563.524936260825	583.04457634101	616.093934375933	660.080742204491	671.852060300636	710.947491182435	728.423263337377	767.385904813877	795.302298547373	816.005703799969	850.849577381658	879.101982044826	930.574329087247
570.37	0	0	0	0	0	0	0	0	0	0	0	0	0	0	65.5089025018221	110.457579947675	80.402802905217	73.7516136019099	103.75597010076	139.301654979426	131.423963135838	148.07816416155	182.072473412493	203.0785862819	226.986315830238	239.851743042486	254.407657797875	292.012482177636	334.621113421095	345.341423271232	376.896698648716	407.843081167705	427.610713309359	451.193585181233	502.125512732068	521.55157674407	559.78225524624	572.698391135875	596.797104236594	635.933887296403	668.818657787279	682.008194346772	727.938996153392	751.06551122416	771.861587598858	796.761112302725	839.399404649128	872.46133177047	908.555115459344
572.039	0	0	0	0	0	0	0	0	0	0	0	0	0	126.219732138731	82.7473778765768	68.9621280800812	101.151692427247	114.923671286814	145.693492406791	167.483933963561	154.841613652964	175.592688436712	211.209194283988	205.029161158296	236.260132874083	253.172695768964	276.026622999316	303.98148723561	329.075106562557	344.961193406918	404.909408743638	413.891625868409	441.414955173316	460.466729032637	479.271563235822	534.666897001752	533.625929652735	571.090126263241	612.707218970886	633.907986398703	652.217985375352	681.331488846966	725.800336542763	743.366848459735	767.886483496913	795.838226968992	825.100714225071	861.264938635846	906.954358482986
573.708	0	0	0	0	0	0	0	0	0	0	0	0	0	38.1152318805459	32.0130970186832	83.084913426069	59.9224941121829	126.272043341611	118.274489378822	117.475604917643	125.692258648939	172.555255128431	170.761265455048	189.34857442871	219.838340353645	254.525674925037	268.248645004082	289.271776407156	302.514057993572	342.08128505513	360.619323949914	406.645435841713	417.882999566381	450.509702092813	476.873584758676	494.746883370636	542.07655741074	561.601698523838	601.438904677791	622.305594878124	636.839344440824	666.861716527642	683.69938445841	726.907337889975	747.264541898088	772.131570903967	793.161507490403	850.282908641734	877.936340934338
575.377	0	0	0	0	0	0	0	0	0	0	0	0	115.078074746765	86.1332289899377	90.5269299055677	90.6426545662874	103.259234554256	120.629651827469	140.258568283976	151.499014291252	158.349234140227	170.191298267254	182.609976428529	188.017433852261	233.385529501205	251.728269126513	273.458326063732	301.205604682311	346.236484859555	355.978499211602	375.619456530855	421.027752171508	417.889126329149	466.004629841232	482.500546752322	510.445539067281	541.263984570809	556.437934025718	582.504649895579	598.613116514293	637.13122710833	668.701240560695	689.409702788835	720.641356185454	737.970187736836	764.642942940978	790.209355538017	829.258047798811	850.077501909616
577.046	0	0	0	0	0	0	0	0	0	0	0	262.269597549064	73.4528722883049	86.0266717615434	119.260860094303	97.1721458016033	109.742082728832	118.920143431217	154.370893428108	149.576143063554	171.691574023977	162.475618777958	191.467728222195	254.572539055178	253.489840334538	269.346674133478	292.030540805305	299.909904793647	352.602093363557	342.709917677232	375.712366588159	421.373661325274	423.277293079645	444.665844722129	477.259073944235	519.611431923223	526.421427881785	545.835779401409	584.063671017299	599.186126995617	630.999127689463	658.061182227719	679.809693491908	708.915377497004	726.292442430968	755.58938732378	788.458906440562	799.177107942392	849.857816665091
578.715	0	0	0	0	0	0	0	0	0	0	0	62.9659467312921	10.592855298699	49.3010535134462	72.4869804874665	62.2846730701107	73.2079116807982	97.1352479351651	120.935013269149	129.944421624109	131.886623017844	165.422383607346	178.493645173365	194.610868350196	212.892684759883	217.390334746436	266.802005896609	291.90787985088	305.846759959959	315.159314329386	356.571909973394	380.978397971046	395.195595930908	436.193202549408	452.327882096712	479.528880935454	509.035836074573	524.933072780102	557.881367856999	567.012155030894	599.448792258662	617.168392394821	657.480015480023	677.587475964633	702.625480676515	731.260321624407	760.008753615267	778.29334416775	818.539120074833
580.384	0	0	0	0	0	0	0	0	0	0	168.649331012745	70.0710486080994	65.2808536365936	79.6519422272463	88.8303378062253	113.001161542362	76.6647976276954	120.310182287649	123.619941370627	119.050878398307	163.357464645614	163.728831004741	183.387434943523	212.111748996908	230.200946590491	243.398189953094	280.954258097499	293.873469106283	313.424211232352	337.586565542527	362.280169451379	391.638260605608	408.044279597463	421.334734188071	453.588490818257	485.44328836739	501.304478423967	532.115040397022	559.104390887243	574.132264206568	599.67354487951	604.713718645054	651.814735094202	683.222036257014	693.08568852661	713.025080826288	729.341970650333	768.715409174117	801.993641150074
582.054	0	0	0	0	0	0	0	0	0	0	68.2199704448841	75.4398239130584	85.9311866676577	94.629276728829	91.8762848661563	94.2135343190417	114.241818306824	132.322825097892	131.978376234122	171.938656082142	179.68989709301	163.44151881053	196.005995304454	211.742461813235	232.36923087925	234.74482561804	269.900553025423	291.4598597335	305.964512637516	344.657268123395	351.7991076462	375.349153123683	390.881894609368	421.542079618806	438.206044350054	470.835983263896	500.256605565808	519.76877341447	549.418917614037	573.056601977418	582.311578444982	601.340548497319	617.618026362227	662.720107823207	672.699919893209	689.700658179529	726.984331490266	748.931381467313	773.977450231257
583.723	0	0	0	0	0	0	0	0	0	152.391558266833	87.939939164839	94.0260562467535	65.5504434023726	103.688352909892	105.846156919842	106.707211136	119.308022231874	134.580762809071	145.31105026998	156.540108345756	191.57487316465	198.016060251302	201.018836014571	218.813574339259	238.167197308034	251.306495552788	271.788323539803	301.884075946083	324.342970475438	346.7341195892	359.825970704749	371.248516294422	397.860582437349	435.859140080618	447.268080774266	460.712200118947	490.528905930868	514.812953573695	522.297561246493	555.761407170619	570.649314936652	589.177987203829	622.827450870856	646.453932119384	663.197070610063	678.395256478903	712.751122344524	735.779270630078	763.630073673147
585.393	0	0	0	0	0	0	0	0	0	44.2971221039821	47.5519529914266	41.1252654675318	78.1215531566874	99.8076354274134	97.4550280911875	92.895065896947	82.2555397361493	109.029161247383	123.899144763633	136.745975917071	152.910272166651	138.831090335541	199.820174007339	217.718385461049	221.711824729464	230.447806347827	266.480739032339	278.597490042842	302.668267492895	311.150682636212	338.930077465551	369.398108047495	388.093633180722	396.153235009669	425.143843970233	465.818719207236	467.177967835273	487.943933520021	518.332432512547	542.045799330587	542.794300454623	585.809167196941	606.212610054533	619.950707644221	640.248560125219	654.549145760033	686.550793747351	706.684024628626	738.522783169766
587.063	0	0	0	0	0	0	0	0	113.513952452468	71.3661963993054	25.1729300052641	45.2137398307142	66.5043121683032	63.2018334390545	84.6109235201259	93.1144055984406	99.9459415515705	123.676965659982	137.157007098893	158.853936399073	149.50402446565	172.509126492914	164.427954636417	203.495758977913	224.685499265286	226.936556800719	244.21413371497	262.555268597835	308.085230107599	303.45196109652	319.24622665318	358.821584291844	363.802361681747	397.8090000086	412.011475427728	444.35802785545	457.90676394295	472.625753310948	500.559680734177	541.255834904413	528.66568563759	565.900958206965	592.160364873096	599.924982204734	620.065002766272	634.432520788728	652.315602112522	694.596604451199	718.910313883942
588.733	0	0	0	0	0	0	0	0	71.5314125399088	52.3972267557281	72.8920707600124	68.4148699649463	52.8698196019339	83.6364008311631	123.82335171426	117.021567482076	121.295890539606	140.220089334868	132.916895314402	134.80548600329	174.44156281597	180.752476438888	204.503921858157	182.545212179489	235.206806126455	233.65193825597	260.456525062416	277.464946730669	284.305422670973	316.20438049082	349.800321631266	355.238514267896	374.712111980285	398.632048024135	420.277539369174	437.782852621709	457.468886239922	471.163687586268	498.099915607751	513.066896781185	536.354887737946	554.056539411552	584.334679894641	595.121155510069	605.525568765502	627.328816669828	648.394030229261	671.07778033273	702.764353843618
590.403	0	0	0	0	0	0	0	68.4969081125659	60.1972993895732	67.6708901962578	78.7166009725396	57.0368680852617	84.5656211973875	87.2875363171654	105.356438897851	111.828586421874	105.647810516495	120.172426719995	127.482744271243	164.811076823812	176.191889994038	168.3777478837	207.668051750008	213.874730689745	212.693878588339	238.671570122516	266.154503127626	266.025480151153	291.988307929576	297.528324600668	325.680525571874	350.563470281029	368.254301245042	405.061382677365	407.48872878585	424.455296531129	436.185991807234	471.106900424017	484.99752482407	493.655000827349	522.170389785177	535.883497178591	566.002235979633	583.793568986949	608.973590217353	609.481131146083	633.021524467957	658.853844967792	692.479488085828
592.073	0	0	0	0	0	0	215.755043294439	64.6270268885294	32.814179502667	44.8308525781103	50.0040153392966	56.9732705259534	62.3458749867159	77.9515702220081	67.0195064534422	92.1490690166771	108.30455993052	116.334115197329	121.071005166353	131.984085498304	167.120968929731	181.471867738012	188.29101230046	200.079251771541	210.807375794548	247.070983667144	242.34470171626	262.771391278057	294.187004473247	289.335260481196	310.579926098779	326.485297496598	357.418586419134	389.763795380206	395.801315499786	415.001679194617	432.331857509201	455.205999866578	467.47989729727	478.929437037866	500.78112262797	523.662735060423	547.528343039657	567.120881059432	584.154545090211	594.46968251636	617.616331855307	643.058670367461	661.614351393252
593.743	0	0	0	0	0	0	93.430845984599	46.3797247833288	78.7971368803535	97.5261905184716	54.1239837212881	91.564674178581	107.219930214764	79.6763240175855	111.671786796261	100.014251776194	107.372398140694	123.025486978436	130.20752587684	144.581765135374	169.637054455014	196.256629774868	189.81087674675	197.633427760606	216.569176465062	236.560683803566	256.079967152047	277.027315454011	297.802023397087	305.815039347426	331.772267020257	341.660555242881	361.852076327461	374.497784483068	399.989571046229	405.080388289562	438.02663208197	440.439749653262	471.185280178885	483.946656260422	506.392164622435	519.496674030524	545.223984460417	561.796964597622	581.471202822325	586.208852088	614.917761968453	629.891457073917	661.198994158226
595.413	0	0	0	0	0	180.707795565757	61.8196938877458	72.0427342240849	69.1748689660388	63.2953077648857	80.1439114630112	93.3558490056301	114.836442423802	101.562698043598	127.110151228309	115.66447827794	141.180719504275	139.433449084173	140.115277332785	157.062388767061	166.445563847775	174.697924832517	192.5276503104	215.761969868359	226.325378664064	245.945176198158	259.682261373804	270.423523929536	278.616052201106	317.99595584119	327.323873345349	338.334356797326	348.866090849509	367.921608685692	387.141141741334	419.986723219558	438.513977651163	459.81622254302	457.529387108033	481.603403017814	489.529222466043	519.921811762331	544.20245934147	561.594224398195	568.757244910106	579.07756570317	604.569200981114	633.576281527849	640.108267225596
597.084	0	0	0	0	0	58.7264845067452	65.8843921205136	67.8101439712417	75.7240368049715	37.846877964794	53.4746254987485	70.9191669203013	86.5147007625867	85.8663154793984	114.155412798793	87.5999434258561	124.246197693835	118.414905849239	141.415619998039	152.59872641788	173.843230664449	177.430636983504	191.269502515959	204.760829387147	211.662888537763	236.994379577792	236.452687524842	257.609876602862	293.835237055242	292.479894712766	294.549820091767	311.026595519653	345.01133857932	376.30867310732	380.925253087502	390.381916600615	414.521694694493	420.062689550966	451.577352008453	467.996090699798	484.050970054545	505.548145332057	522.682277549052	541.462153721507	554.558679569506	566.224580024689	573.717785799752	603.582445909424	630.170336746909
598.754	0	0	0	0	126.206279604559	62.8318465754835	40.8692245142708	58.2669267074765	75.0379478727003	85.9727247424305	76.9161839201146	89.0796492359762	112.039494487072	117.289398929342	90.0388334819075	126.770143745729	136.112069962599	123.489034061532	145.954232205928	135.109477620797	164.694574898394	184.048425346566	197.873570002179	199.623308228405	212.763594130405	239.193707936849	244.100941779068	260.400718844053	287.133749989754	298.974066406304	313.428073764091	313.19363027282	348.209485472276	349.634330958144	389.577744630147	393.096655462621	414.282917703089	436.439376613461	453.434333040103	465.189056556969	483.399571548605	502.253107137456	520.634868413249	531.882786099156	547.72647266917	555.026669641074	578.606211538199	591.748828627265	613.225566179458
600.425	0	0	0	0	40.0738712139726	47.4689578194182	45.1380160944842	48.2873865655066	46.5889796958141	71.7558725082586	69.509545846025	71.8445364955102	69.9251000302871	86.4882385545956	107.450882670793	84.8178597549263	120.802945646086	127.788414237353	131.365356453621	161.015309800002	160.204956456679	158.103696534961	163.619092491512	195.237989333118	204.516317485063	198.094183278573	226.469991105997	242.253315168365	248.032932166931	279.622614795623	296.226020087472	323.373377487233	341.972609467123	369.304575463232	365.325637565807	375.684161058333	389.133417384895	413.106388776018	435.980564660611	456.360794466387	462.524378209272	472.168958700337	511.82081100359	511.580899385048	524.16875824569	536.445903018209	562.371346506936	572.427584576305	598.675907781063
602.096	0	0	0	121.974838792798	27.9884626858309	58.167878992601	54.8986886459572	54.3323181763387	81.6831403467613	59.5894791669591	81.4521223183193	93.0412318520783	95.0125676194456	81.4346356740762	112.204444731126	111.330648178613	129.062164214402	141.021429021097	136.868721612664	134.030757925019	156.299525166019	177.777395183502	185.68244744761	194.629888959566	208.667976048794	239.731235029869	248.62905912381	254.047454302673	263.565327547747	291.588819212584	295.818776031287	309.976588387741	328.008141975841	346.176881966134	355.755561794542	385.68323126664	391.841420884896	420.174259230503	424.316892261276	448.137432232579	457.712618528507	475.110162086332	494.678162756661	507.271286375965	516.76926447257	530.45445180912	549.71439485723	570.815209767058	596.377732765834
603.766	0	0	0	36.2816358239137	30.8039191859226	48.4525698903846	47.5625181128333	61.6215627752296	82.5248123570104	89.4103724154796	61.6495326098004	72.3614250035695	86.4992055127561	95.3832042058506	89.7278642986063	97.4406765009573	100.03141601316	114.138942711138	124.659511312328	142.382667884712	152.871770267574	156.661614549196	182.798400306528	184.139157396081	214.912978488167	209.014495080104	228.263832237098	247.419133490665	267.792081737233	282.475082917616	292.846362348307	292.906380044687	321.817218761377	337.050095839698	351.683564919759	375.567535493387	384.37067130265	400.637802700583	417.738487489088	426.331749773361	446.550154318486	458.2953382908	475.636033584177	501.228198091619	494.9876148451	509.923990161828	526.119734259942	550.008722412173	573.523440201169
605.437	0	0	87.3452618934296	35.1868002200755	-4.64420719067623	0.500148491304657	40.9312609632288	56.6971876283448	29.715549166126	60.3699737183015	43.4244963465304	47.6145511329253	76.2226739228579	87.3865769313494	87.778483759443	102.62972613211	98.9153800849119	121.095672256787	115.147724324376	128.967407206069	144.193162753699	154.379802109131	163.619444118227	183.975544875836	185.950464580215	211.067240342557	230.151229636268	216.735765394159	272.618488974724	254.149773670413	279.479352302436	290.580542252858	301.425045000377	342.782593304416	337.852672355017	356.817869014819	384.26628046253	379.129431743998	402.406693499081	416.383811409935	432.020825898343	450.281757976575	468.599918435576	482.065542900318	484.482080216819	496.315923503819	521.689874909542	537.013888091722	557.097441499421
607.108	0	236.221663151526	29.2853535158737	33.0385553057038	32.7039989238457	62.9443305200298	37.4706844038735	44.28195772433	56.3804737583743	59.1770581660317	68.9496765996175	54.6867310022781	71.2746345680586	85.5456369343437	122.573415253631	95.7073910760464	120.689819533123	115.493756236184	117.955625213828	132.819915936198	156.910758414106	160.56647932158	173.08954697631	172.997328445581	181.40108334071	207.104165427111	201.370315279426	230.076438252705	246.569726097198	269.285933586883	274.277182833962	284.078476451476	297.266689110518	316.424039491469	338.591279960645	343.125352008245	360.979399219128	383.553638931807	392.961618838016	409.158285739815	422.478504186698	439.417278910357	453.838255482299	461.937913202323	487.666884631812	494.468893105413	504.489975464807	539.076206754276	540.134848659814
608.779	0	88.5965935771267	8.66696526065467	47.1625389182522	53.8636869308222	55.2096622033366	35.4637020633829	35.4439672715418	52.5703424194911	33.3096291313573	59.4899164378368	84.6171176850419	67.8684466719199	94.1743828415002	83.5505430608272	104.535073575505	112.278249446354	107.213177928332	108.723405206146	141.274504348448	152.115226571955	154.503661007786	168.251752782759	195.357116579046	174.647905588221	204.401141214462	203.10872294397	234.503640856993	238.456555730136	239.089269158238	276.796564959322	280.392512087292	298.483503803746	320.832529819765	325.608731331992	345.330443105975	364.985377800388	367.72652158663	393.888908303143	396.857805414918	421.237509418312	429.499586169278	440.091473554346	461.036454316342	461.785413360456	472.602650026333	490.74572874631	513.684349845229	524.284180555047
610.45	222.995927761437	46.5448493933181	39.4844005990211	50.4575610453432	48.0513596831294	49.6989444519254	51.4538797371548	60.2343302680508	50.6971755921827	57.7606079279484	55.8232154032814	86.3569294776118	77.0656704441391	89.5430370259308	76.6510635449676	90.2299771439647	119.754705038772	109.93995940165	120.857432476117	134.81557116657	151.680230300353	154.032840529372	142.874516307422	176.735975523421	189.924113956446	197.151715505098	210.461097331072	237.149806011138	248.371357413019	252.592641381385	276.809512401188	283.408106839335	283.351346003721	319.087138981437	318.680469992334	329.754469541118	352.728516181342	357.463097242211	390.442351010584	402.785961961439	408.618686442153	419.56536896259	439.991860470496	453.704938307463	462.989840411215	468.256928781973	486.752087153906	504.206020203393	520.348634895237
612.121	63.6677146626598	61.0936223285796	0.762599032544069	50.0320905697797	35.6457304933084	46.3248843574182	42.4311483685732	45.0446885468208	56.4668774383355	62.631622373721	65.7391020437468	86.1579555759252	83.4442141216264	91.9423038785641	109.01525663032	97.0609258009116	106.675579882537	109.047087459644	139.163637235651	148.192888811233	155.572887035978	148.633898857043	151.113041284027	167.629898057755	160.518038054757	190.151891271032	219.907169537972	224.345248103693	226.580718481483	261.730828386296	241.027619561647	263.110356566339	270.431776005268	298.102507601936	316.691095985792	312.278359580764	343.931367893911	365.092389765168	368.635175678273	370.392723944141	388.117696908274	407.460919250601	415.717678837509	433.841065995531	437.700479820692	446.937567926852	476.709185706229	477.928765351985	507.092661771309
613.792	62.42311550642	44.7717134949517	58.5169420929827	24.5924016015233	54.6316919380244	22.4596706819826	58.2733364074436	62.1012356459382	68.9712814347674	74.9746880062642	85.7698763657674	84.6661464887	78.5911882874981	81.2008000067701	119.864739497067	103.952542721125	116.942315873664	122.575837902897	144.180738426024	118.035193204045	154.21631596617	169.96427214174	172.305998780539	177.106421738547	185.911356818758	187.000332014265	197.555328452434	235.868251505251	248.265050114763	244.262048713372	267.09749100201	267.293186757606	268.869645420165	302.232799529721	294.091054732797	298.654892720139	327.347560065036	340.859059649537	356.000484878055	363.831851601376	381.576454725386	395.975752586045	409.621621922577	424.571964804934	441.883685459709	436.718592066359	455.19275988306	471.847665036291	482.603133071285
615.464	29.7069300408662	40.413389180374	31.8637433777974	55.3266041631693	31.1393643807595	29.5508666007976	41.023610410713	47.1555206490868	52.245374675566	51.7326926047837	67.6681007215472	75.1644876386452	68.722154589691	72.1756237200339	98.7373103969545	118.607329871997	99.6002354921796	117.923211235718	125.157254312765	130.237127504487	116.616523828625	145.348442728392	159.871962008565	171.225221045474	177.4061139681	181.854213009705	192.055036302402	207.40325538454	219.832383465872	253.615706006993	246.689447364122	259.81638395014	267.940492770422	261.714616121007	293.949296137274	300.827985830733	321.454548580702	335.527125428718	330.015153307624	362.087000622772	370.715786889244	369.718054943414	387.12320332843	403.520258207828	414.557986572134	422.663329942923	434.190057693541	448.732740082513	468.470227565137
617.135	34.6246336299122	30.2468923628291	35.6372396267172	32.109286759363	44.3593194355185	51.0946086674942	41.530554909821	42.088953906235	60.2742057286342	52.8377373601164	69.3183435320256	53.2626713968181	57.1834691976221	69.3350476908006	83.863795712313	76.0664211855924	108.884532869578	125.804396268929	123.488007612195	115.762693773126	140.091473599881	146.807708060725	147.806469890796	175.229078046358	187.236083904977	175.710810172537	177.051629631502	203.99516695087	222.050896604015	230.126255184321	247.832702854002	247.391162215661	271.305033339263	289.625467889168	290.691884272566	300.3916831818	313.651393065698	333.489612444129	334.329575262129	340.757742769004	358.169146780626	367.853503600099	392.600819731321	395.963370019738	402.897433967011	403.464521527771	431.96191552867	445.107115342702	455.921137442399
618.806	2.34452924352627	32.9422480742965	46.1190405684223	29.11548513277	41.6229953354833	61.4607090823358	30.9645867097332	36.5985537077398	65.2320888254254	68.5455294523072	76.1779799046832	58.6252030783676	81.9316567421509	59.7892246498753	77.6899937372345	73.4450819290248	78.8971352579328	108.285302633194	78.3822620724455	125.9583230376	132.841844063312	141.800903175279	148.373893259467	139.116944472298	163.522240616948	178.71851448955	174.382757680199	191.99013531828	207.353425323702	231.906536689737	233.143540870969	247.374957585345	254.200558034317	264.096229673001	289.652900530532	284.250341361747	299.15550731335	314.857176979128	314.625108908833	335.647135274138	347.043344086051	360.010272291696	374.507024587679	388.061328051463	386.642229380024	398.269276713398	408.893066600317	420.300957752265	438.86992244668
[truncated: 85 more columns]
