# Supplementary material for: Physicochemical and major ion data for springs in the Black Forest National Park, Germany
Source: Data Brief. 2020 Apr 30;30:105645. doi: 10.1016/j.dib.2020.105645 (PMC7218150; doi:10.1016/j.dib.2020.105645)
Supplement: Supplementary file 5 [file mmc5.zip]

Archive with 1 entries (1 files):
- Appendix.A-Locations.kml
