# Supplementary material for: Physicochemical and major ion data for springs in the Black Forest National Park, Germany
Source: Data Brief. 2020 Apr 30;30:105645. doi: 10.1016/j.dib.2020.105645 (PMC7218150; doi:10.1016/j.dib.2020.105645)
Supplement: Supplementary file 5 [file mmc5.zip › Appendix.A-Locations.kml]

<?xml version="1.0" encoding="UTF-8"?>
<kml xmlns="http://earth.google.com/kml/2.1">
<Folder>
	<name>Appendix.A.Locations</name>
	<Placemark>
		<name>D814</name>
		<description>east granite group</description>
		<Point>
			<altitudeMode>absolute</altitudeMode>
			<coordinates>8.329691999368919,48.57993700082356,688</coordinates>
		</Point>
	</Placemark>
	<Placemark>
		<name>D813</name>
		<description>east granite group</description>
		<Point>
			<altitudeMode>absolute</altitudeMode>
			<coordinates>8.326205683871436,48.57753979158734,695</coordinates>
		</Point>
	</Placemark>
	<Placemark>
		<name>D821</name>
		<description>east granite group</description>
		<Point>
			<altitudeMode>absolute</altitudeMode>
			<coordinates>8.329124887179615,48.57570094137657,716</coordinates>
		</Point>
	</Placemark>
	<Placemark>
		<name>S01</name>
		<description>surface stream</description>
		<Point>
			<altitudeMode>absolute</altitudeMode>
			<coordinates>8.318734382659326,48.57950876595778,573</coordinates>
		</Point>
	</Placemark>
	<Placemark>
		<name>D803</name>
		<description>west granite group</description>
		<Point>
			<altitudeMode>absolute</altitudeMode>
			<coordinates>8.298862901377856,48.5662382851846,678</coordinates>
		</Point>
	</Placemark>
	<Placemark>
		<name>D804</name>
		<description>west granite group</description>
		<Point>
			<altitudeMode>absolute</altitudeMode>
			<coordinates>8.295807875279657,48.56800853464392,695</coordinates>
		</Point>
	</Placemark>
	<Placemark>
		<name>D807</name>
		<description>west granite group</description>
		<Point>
			<altitudeMode>absolute</altitudeMode>
			<coordinates>8.29373761970488,48.56782539779765,728</coordinates>
		</Point>
	</Placemark>
	<Placemark>
		<name>D808</name>
		<description>west granite group</description>
		<Point>
			<altitudeMode>absolute</altitudeMode>
			<coordinates>8.289826999776713,48.56623400050167,725</coordinates>
		</Point>
	</Placemark>
	<Placemark>
		<name>D809</name>
		<description>west granite group</description>
		<Point>
			<altitudeMode>absolute</altitudeMode>
			<coordinates>8.280142592130066,48.5676150124894,740</coordinates>
		</Point>
	</Placemark>
	<Placemark>
		<name>D810</name>
		<description>sandstone group</description>
		<Point>
			<altitudeMode>absolute</altitudeMode>
			<coordinates>8.275599014570627,48.57010594678371,789</coordinates>
		</Point>
	</Placemark>
	<Placemark>
		<name>D811</name>
		<description>west granite group</description>
		<Point>
			<altitudeMode>absolute</altitudeMode>
			<coordinates>8.271324075497008,48.56904337287563,734</coordinates>
		</Point>
	</Placemark>
	<Placemark>
		<name>D812</name>
		<description>west granite group</description>
		<Point>
			<altitudeMode>absolute</altitudeMode>
			<coordinates>8.266088067971706,48.56944142885088,738</coordinates>
		</Point>
	</Placemark>
	<Placemark>
		<name>D818</name>
		<description>sandstone group</description>
		<Point>
			<altitudeMode>absolute</altitudeMode>
			<coordinates>8.248384064174617,48.56590426628649,896</coordinates>
		</Point>
	</Placemark>
	<Placemark>
		<name>D816</name>
		<description>sandstone group</description>
		<Point>
			<altitudeMode>absolute</altitudeMode>
			<coordinates>8.247532294903987,48.56589269851991,898</coordinates>
		</Point>
	</Placemark>
	<Placemark>
		<name>D801</name>
		<description>sandstone group</description>
		<Point>
			<altitudeMode>absolute</altitudeMode>
			<coordinates>8.238298789567569,48.56938275588188,915</coordinates>
		</Point>
	</Placemark>
	<Placemark>
		<name>Q01</name>
		<description>sandstone group</description>
		<Point>
			<altitudeMode>absolute</altitudeMode>
			<coordinates>8.237097999403806,48.57002200072454,958</coordinates>
		</Point>
	</Placemark>
	<Placemark>
		<name>Q02</name>
		<description>sandstone group</description>
		<Point>
			<altitudeMode>absolute</altitudeMode>
			<coordinates>8.239346000581186,48.57074100129898,920</coordinates>
		</Point>
	</Placemark>
	<Placemark>
		<name>Q03</name>
		<description>sandstone group</description>
		<Point>
			<altitudeMode>absolute</altitudeMode>
			<coordinates>8.238191999530374,48.57362400054653,955</coordinates>
		</Point>
	</Placemark>
	<Placemark>
		<name>D802</name>
		<description>sandstone group</description>
		<Point>
			<altitudeMode>absolute</altitudeMode>
			<coordinates>8.241308999955868,48.57286900079183,911</coordinates>
		</Point>
	</Placemark>
	<Placemark>
		<name>D820</name>
		<description>sandstone group</description>
		<Point>
			<altitudeMode>absolute</altitudeMode>
			<coordinates>8.293389999352801,48.56002800127173,829</coordinates>
		</Point>
	</Placemark>
</Folder>
</kml>
